# Supplementary material for: Spatial transcriptional landscape of human heart failure
Source: Eur Heart J. 2025 May 8;46(31):3098–114. doi: 10.1093/eurheartj/ehaf272 (PMC12349961; doi:10.1093/eurheartj/ehaf272)
Supplement: ehaf272_Supplementary_Data [file ehaf272_supplementary_data.zip]

Archive with 23 entries (23 files):
- SupplementaryFigures_EHJ2ndrevision_20250210.docx
- SupplementaryMethods_EHJ2ndrevision_20250210.docx
- SupplementaryTable1.xlsx
- SupplementaryTable10.xlsx
- SupplementaryTable11.xlsx
- SupplementaryTable12.xlsx
- SupplementaryTable13.xlsx
- SupplementaryTable14.xlsx
- SupplementaryTable15.xlsx
- SupplementaryTable16.xlsx
- SupplementaryTable17.xlsx
- SupplementaryTable18.xlsx
- SupplementaryTable19.xlsx
- SupplementaryTable2.xlsx
- SupplementaryTable20.xlsx
- SupplementaryTable3.xlsx
- SupplementaryTable4.xlsx
- SupplementaryTable5.xlsx
- SupplementaryTable6.xlsx
- SupplementaryTable7.xlsx
- SupplementaryTable8.xlsx
- SupplementaryTable9.xlsx
- SupplementaryTableList_EHJ2ndrevision_20250210.docx
