# Supplementary material for: Spatial transcriptional landscape of human heart failure
Source: Eur Heart J. 2025 May 8;46(31):3098–114. doi: 10.1093/eurheartj/ehaf272 (PMC12349961; doi:10.1093/eurheartj/ehaf272)
Supplement: ehaf272_Supplementary_Data [file ehaf272_supplementary_data.zip › SupplementaryTable1.xlsx]

## Sheet: Sheet1
Supplementary Table 1. Treatments, comorbidities and laboratory findings of patients at each instance of tissue collection
Phenotypes	DCMa	ICMb	HCMc		Control
			HCMrEFd	HCMpEFe	Isolated RV failure	Advanced lung disease	Non-cardiac death	p-valuef
Number of Patient	9	10	9	9	1	2	4
Number of total tissue-collections	13	12	10	9	1	2	4
Age (years)	49 ± 20	62 ± 7	59 ± 7	50 ± 16	64	48 ± 24	53 ± 15	0.302
Male (%)	8 (61.5%)	11 (91.7%)	5 (50.0%)	3 (33.3%)	1 (100.0%)	1 (50.0%)	2 (50.0%)	0.072
BNP (pg/mL)	1076.4 ± 1211.0	1457.0 ± 1445.6	1378.4 ± 1277.1	688.1 ± 498.1	265	1063.5 ± 1399.4	-	0.642
LVEFg (%)	23 ± 6	19 ± 7	36 ± 14	66 ± 5	65	70 ± 2	-	< 0.001
Chamber size (cm)	68 ± 10	62 ± 10	56 ± 11	42 ± 3	41	39 ± 18	-	< 0.001
Non-pharmacologic treatments
ECMOh	3 (23.1%)	5 (45.5%)	2 (20.0%)	0 ( 0.0%)	1 (100.0%)	1 (50.0%)	-	0.078
LVADi	4 (30.8%)	2 (18.2%)	1 (10.0%)	0 ( 0.0%)	0 ( 0.0%)	0 ( 0.0%)	-	0.416
Hemodialysis (HD)	0 ( 0.0%)	0 ( 0.0%)	1 (10.0%)	0 ( 0.0%)	0 ( 0.0%)	0 ( 0.0%)	-	0.478
CRRTj	2 (15.4%)	3 (27.3%)	2 (20.0%)	0 ( 0.0%)	1 (100.0%)	0 ( 0.0%)	-	0.452
Renal replacement (HD+CRRT)	2 (15.4%)	3 (27.3%)	3 (30.0%)	0 ( 0.0%)	1 (100.0%)	0 ( 0.0%)	-	0.36
ICDk	7 (53.8%)	2 (18.2%)	5 (50.0%)	0 ( 0.0%)	0 ( 0.0%)	0 ( 0.0%)	-	0.021
Pharmacologic treatment
Inotropes	8 (61.5%)	5 (45.5%)	8 (80.0%)	0 ( 0.0%)	1 (100.0%)	0 ( 0.0%)	-	0.004
Loop diuretics	10 (76.9%)	8 (72.7%)	5 (50.0%)	1 (11.1%)	0 ( 0.0%)	2 (100.0%)	-	0.018
ARNIl	3 (23.1%)	3 (27.3%)	1 (10.0%)	0 ( 0.0%)	0 ( 0.0%)	0 ( 0.0%)	-	0.492
ACEIm	2 (15.4%)	0 ( 0.0%)	0 ( 0.0%)	0 ( 0.0%)	0 ( 0.0%)	0 ( 0.0%)	-	0.334
ARBn	0 ( 0.0%)	2 (18.2%)	2 (20.0%)	0 ( 0.0%)	0 ( 0.0%)	0 ( 0.0%)	-	0.258
Beta-blocker (BB)	6 (46.2%)	3 (27.3%)	5 (50.0%)	7 (77.8%)	0 ( 0.0%)	0 ( 0.0%)	-	0.111
Aldosterone antagonist	4 (30.8%)	3 (27.3%)	2 (20.0%)	0 ( 0.0%)	0 ( 0.0%)	1 (50.0%)	-	0.383
ARNI+ACEI+ARB+MRA	8 (61.5%)	6 (54.5%)	4 (40.0%)	0 ( 0.0%)	0 ( 0.0%)	1 (50.0%)	-	0.028
Calcium channel blockers	0 ( 0.0%)	1 ( 9.1%)	1 (10.0%)	1 (11.1%)	0 ( 0.0%)	0 ( 0.0%)	-	0.744
Nitrates	1 ( 7.7%)	4 (36.4%)	1 (10.0%)	0 ( 0.0%)	1 (100.0%)	0 ( 0.0%)	-	0.127
Amiodarone	2 (15.4%)	3 (27.3%)	3 (30.0%)	2 (22.2%)	0 ( 0.0%)	1 (50.0%)	-	0.884
Insulin	2 (15.4%)	2 (18.2%)	2 (20.0%)	0 ( 0.0%)	1 (100.0%)	1 (50.0%)	-	0.162
Metformin	0 ( 0.0%)	0 ( 0.0%)	1 (10.0%)	0 ( 0.0%)	0 ( 0.0%)	0 ( 0.0%)	-	0.478
Digoxin	4 (30.8%)	2 (18.2%)	0 ( 0.0%)	0 ( 0.0%)	0 ( 0.0%)	1 (50.0%)	-	0.115
Ivabradine	2 (15.4%)	1 ( 9.1%)	0 ( 0.0%)	0 ( 0.0%)	0 ( 0.0%)	0 ( 0.0%)	-	0.679
Statins	2 (15.4%)	9 (81.8%)	2 (20.0%)	3 (33.3%)	0 ( 0.0%)	0 ( 0.0%)	-	0.004
Comorbidity
Hypertension	1 ( 7.7%)	2 (18.2%)	2 (20.0%)	3 (33.3%)	0 ( 0.0%)	1 (50.0%)	0 ( 0.0%)	0.675
Atrial fibrillation	7 (53.8%)	4 (36.4%)	3 (30.0%)	1 (11.1%)	0 ( 0.0%)	2 (100.0%)	0 ( 0.0%)	0.368
VT or Vfo	7 (53.8%)	7 (63.6%)	4 (40.0%)	0 ( 0.0%)	1 (100.0%)	0 ( 0.0%)	0 ( 0.0%)	0.02
Myocardial infarction	0 ( 0.0%)	11 (91.7%)	1 (10.0%)	0 ( 0.0%)	1 (100.0%)	0 ( 0.0%)	0 ( 0.0%)	< 0.001
Diabetes	2 (15.4%)	2 (16.7%)	2 (20.0%)	0 ( 0.0%)	0 ( 0.0%)	1 (50.0%)	1 (25.0%)	0.602
Chronic renal failure	5 (38.5%)	4 (33.3%)	6 (60.0%)	0 ( 0.0%)	0 ( 0.0%)	1 (50.0%)	1 (25.0%)	0.075
Dyslipidemia	1 ( 7.7%)	4 (33.3%)	3 (30.0%)	4 (44.4%)	1 (100.0%)	0 ( 0.0%)	0 ( 0.0%)	0.309
Lung disease	0 ( 0.0%)	2 (16.7%)	0 ( 0.0%)	0 ( 0.0%)	0 ( 0.0%)	2 (100.0%)	0 ( 0.0%)	0.047
Cancer	0 ( 0.0%)	1 ( 8.3%)	1 (10.0%)	2 (22.2%)	0 ( 0.0%)	0 ( 0.0%)	0 ( 0.0%)	0.369
Stroke	0 ( 0.0%)	3 (25.0%)	2 (20.0%)	0 ( 0.0%)	0 ( 0.0%)	0 ( 0.0%)	0 ( 0.0%)	0.098
ASCVDp	1 ( 7.7%)	11 (91.7%)	2 (20.0%)	0 ( 0.0%)	0 ( 0.0%)	0 ( 0.0%)	1 (25.0%)	< 0.001
Laboratory Finding
Hemoglobin (g/dL)	11.3 ± 2.3	9.2 ± 2.0	11.2 ± 1.8	13.9 ± 1.3	10.5	10.8 ± 2.5	-	< 0.001
White blood cell count (/ul)	7608.4 ± 3795.3	18709.1 ± 36374.0	5910.8 ± 2615.3	7033.3 ± 1279.6	13700	9550.0 ± 5727.6	-	0.375
Total bilirubin (g/dL)	1.9 ± 3.0	1.3 ± 0.9	3.9 ± 6.9	0.7 ± 0.2	6.7	2.1 ± 1.1	-	0.142
BUNq (g/dL)	21.5 ± 10.9	30.6 ± 21.6	21.2 ± 8.8	18.1 ± 3.7	31	55.0 ± 24.0	-	0.082
Creatinine (g/dL)	1.2 ± 0.3	1.4 ± 0.4	1.1 ± 0.5	0.9 ± 0.2	0.8	1.2 ± 0.4	-	0.017
CRPr (g/dL)	2.4 ± 3.6	3.9 ± 6.6	3.2 ± 6.4	0.1 ± 0.1	9.2	1.4 ± 1.3	-	0.003
a. DCM: Dilated Cardiomyopathy, b. ICM: Ischemic Cardiomyopathy, c. HCM: Hypertrophic Cardiomyopathy, d. HCMrEF: Hypertrophic Cardiomyopathy with Reduced Ejection Fraction, e. HCMpEF: Hypertrophic Cardiomyopathy with Preserved Ejection Fraction, f. Various phenotypes within the control group were compared as a single control. Continuous variables were analyzed using the Shapiro-Wilk test to asses…
