# Supplementary material for: Spatial transcriptional landscape of human heart failure
Source: Eur Heart J. 2025 May 8;46(31):3098–114. doi: 10.1093/eurheartj/ehaf272 (PMC12349961; doi:10.1093/eurheartj/ehaf272)
Supplement: ehaf272_Supplementary_Data [file ehaf272_supplementary_data.zip › SupplementaryTable10.xlsx]

## Sheet: Sheet1
Supplementary Table 10. Treatments, comorbidities and laboratory findings of cardiomyocyte segments according to histology
Phenotypes	Degeneration			Hypertrophy			Fibrosis			Disarray
	None to mild	Moderate to severe	p-valuea	None to mild	Moderate to severe	p-valuea	None to mild	Moderate to severe	p-valuea	None	Mild to severe	p-valuea
Number of Segments	53b	22		68b	7		66b	9		9	9
Non-pharmacologic treatments
ECMOc	10 (20.8%)	6 (27.3%)	0.773	14 (22.2%)	2 (28.6%)	0.655	14 (23.0%)	2 (22.2%)	1	0 ( 0.0%)	0 ( 0.0%)
LVADd	7 (14.6%)	2 ( 9.1%)	0.709	8 (12.7%)	1 (14.3%)	1	7 (11.5%)	2 (22.2%)	0.326	0 ( 0.0%)	0 ( 0.0%)
Hemodialysis	1 ( 2.1%)	1 ( 4.5%)	0.533	2 ( 3.2%)	0 ( 0.0%)	1	2 ( 3.3%)	0 ( 0.0%)	1	0 ( 0.0%)	0 ( 0.0%)
CRRTe	8 (16.7%)	5 (22.7%)	0.529	11 (17.5%)	2 (28.6%)	0.606	11 (18.0%)	2 (22.2%)	0.67	0 ( 0.0%)	0 ( 0.0%)
Renal replacement (HD+CRRT)	9 (18.8%)	6 (27.3%)	0.532	13 (20.6%)	2 (28.6%)	0.637	13 (21.3%)	2 (22.2%)	1	0 ( 0.0%)	0 ( 0.0%)
ICDf	10 (20.8%)	13 (59.1%)	0.004	19 (30.2%)	4 (57.1%)	0.207	18 (29.5%)	5 (55.6%)	0.143	0 ( 0.0%)	0 ( 0.0%)
Pharmacologic treatment
Inotropes	20 (41.7%)	14 (63.6%)	0.147	31 (49.2%)	3 (42.9%)	1	30 (49.2%)	4 (44.4%)	1	3.7 ± 7.5	1.9 ± 5.2	0.299
Loop diuretics	21 (43.8%)	12 (54.5%)	0.561	30 (47.6%)	3 (42.9%)	1	29 (47.5%)	4 (44.4%)	1	0 ( 0.0%)	1 ( 25.0%)	1
ARNIg	4 ( 8.3%)	6 (27.3%)	0.061	8 (12.7%)	2 (28.6%)	0.26	7 (11.5%)	3 (33.3%)	0.112	0 ( 0.0%)	0 ( 0.0%)
ACEIh	2 ( 4.2%)	0 ( 0.0%)	1	2 ( 3.2%)	0 ( 0.0%)	1	2 ( 3.3%)	0 ( 0.0%)	1	0 ( 0.0%)	0 ( 0.0%)
ARBi	6 (12.5%)	1 ( 4.5%)	0.42	7 (11.1%)	0 ( 0.0%)	1	6 ( 9.8%)	1 (11.1%)	1	0 ( 0.0%)	0 ( 0.0%)
Beta-blocker (BB)	24 (50.0%)	10 (45.5%)	0.924	32 (50.8%)	2 (28.6%)	0.43	30 (49.2%)	4 (44.4%)	1	7 (77.8%)	7 (77.8%)	1
Aldosterone antagonist	7 (14.6%)	6 (27.3%)	0.32	12 (19.0%)	1 (14.3%)	1	11 (18.0%)	2 (22.2%)	0.67	0 ( 0.0%)	0 ( 0.0%)
ARNI+ACEI+ARB+MRA	17 (35.4%)	10 (45.5%)	0.592	24 (38.1%)	3 (42.9%)	1	23 (37.7%)	4 (44.4%)	0.726	0 ( 0.0%)	0 ( 0.0%)
Calcium channel blockers	5 (10.4%)	2 ( 9.1%)	1	6 ( 9.5%)	1 (14.3%)	0.538	5 ( 8.2%)	2 (22.2%)	0.219	0 ( 0.0%)	0 ( 0.0%)
Nitrates	7 (14.6%)	3 (13.6%)	1	10 (15.9%)	0 ( 0.0%)	0.582	10 (16.4%)	0 ( 0.0%)	0.339	0 ( 0.0%)	0 ( 0.0%)
Amiodarone	12 (25.0%)	5 (22.7%)	1	16 (25.4%)	1 (14.3%)	1	15 (24.6%)	2 (22.2%)	1	1 (11.1%)	3 (33.3%)	0.576
Insulin	6 (12.5%)	4 (18.2%)	0.714	10 (15.9%)	0 ( 0.0%)	0.582	10 (16.4%)	0 ( 0.0%)	0.339	0 ( 0.0%)	0 ( 0.0%)
Metformin	2 ( 4.2%)	0 ( 0.0%)	1	2 ( 3.2%)	0 ( 0.0%)	1	2 ( 3.3%)	0 ( 0.0%)	1	0 ( 0.0%)	0 ( 0.0%)
Digoxin	6 (12.5%)	2 ( 9.1%)	1	7 (11.1%)	1 (14.3%)	1	8 (13.1%)	0 ( 0.0%)	0.584	0 ( 0.0%)	0 ( 0.0%)
Ivabradine	3 ( 6.2%)	2 ( 9.1%)	0.646	4 ( 6.3%)	1 (14.3%)	0.419	5 ( 8.2%)	0 ( 0.0%)	1	0 ( 0.0%)	0 ( 0.0%)
Statins	20 (41.7%)	5 (22.7%)	0.205	25 (39.7%)	0 ( 0.0%)	0.045	21 (34.4%)	4 (44.4%)	0.712	3 (33.3%)	4 (44.4%)	1
Comorbidity
Hypertension	12 (22.6%)	3 (13.6%)	0.53	15 (22.1%)	0 ( 0.0%)	0.333	15 (22.7%)	0 ( 0.0%)	0.19	3 (33.3%)	4 (44.4%)	1
Atrial fibrillation	13 (24.5%)	8 (36.4%)	0.449	19 (27.9%)	2 (28.6%)	1	19 (28.8%)	2 (22.2%)	1	0 ( 0.0%)	2 (22.2%)	0.471
VT or Vfj	15 (28.3%)	14 (63.6%)	0.009	23 (33.8%)	6 (85.7%)	0.012	22 (33.3%)	7 (77.8%)	0.023	0 ( 0.0%)	0 ( 0.0%)
Myocardial infarction	16 (30.2%)	4 (18.2%)	0.433	19 (27.9%)	1 (14.3%)	0.667	17 (25.8%)	3 (33.3%)	0.693	0 ( 0.0%)	0 ( 0.0%)
Diabetes	5 ( 9.4%)	3 (13.6%)	0.686	8 (11.8%)	0 ( 0.0%)	1	8 (12.1%)	0 ( 0.0%)	0.585	0 ( 0.0%)	0 ( 0.0%)
Chronic renal failure	11 (20.8%)	9 (40.9%)	0.131	18 (26.5%)	2 (28.6%)	1	17 (25.8%)	3 (33.3%)	0.693	0 ( 0.0%)	0 ( 0.0%)
Dyslipidemia	18 (34.0%)	5 (22.7%)	0.493	22 (32.4%)	1 (14.3%)	0.427	21 (31.8%)	2 (22.2%)	0.713	4 (44.4%)	5 (55.6%)	1
Lung disease	5 ( 9.4%)	0 ( 0.0%)	0.313	5 ( 7.4%)	0 ( 0.0%)	1	5 ( 7.6%)	0 ( 0.0%)	1	0 ( 0.0%)	0 ( 0.0%)
Cancer	4 ( 7.5%)	2 ( 9.1%)	1	6 ( 8.8%)	0 ( 0.0%)	1	6 ( 9.1%)	0 ( 0.0%)	1	2 (22.2%)	2 (22.2%)	1
Stroke	6 (11.3%)	2 ( 9.1%)	1	8 (11.8%)	0 ( 0.0%)	1	5 ( 7.6%)	3 (33.3%)	0.05	0 ( 0.0%)	0 ( 0.0%)
ASCVDk	15 (28.3%)	6 (27.3%)	1	20 (29.4%)	1 (14.3%)	0.665	18 (27.3%)	3 (33.3%)	0.704	0 ( 0.0%)	0 ( 0.0%)
Laboratory Finding
Hemoglobin (g/dL)	11.8 ± 2.3	11.0 ± 2.6	0.196	11.7 ± 2.3	10.8 ± 3.0	0.344	11.7 ± 2.4	11.1 ± 2.8	0.617	13.9 ± 1.3	14.1 ± 1.2	0.824
White blood cell count (/ul)	12254.4 ± 24527.7	6623.4 ± 3622.6	0.232	11020.9 ± 21548.4	5658.3 ± 3149.8	0.347	11256.0 ± 21868.2	5256.4 ± 2595.7	0.05	6866.7 ± 1156.5	7122.2 ± 1474.6	0.688
Total bilirubin (g/dL)	1.5 ± 2.0	3.0 ± 5.1	0.413	1.9 ± 3.3	2.4 ± 4.1	0.883	1.9 ± 3.3	2.5 ± 3.6	0.503	0.7 ± 0.2	0.7 ± 0.2	0.75
BUNl (g/dL)	24.2 ± 13.9	22.0 ± 11.5	0.639	24.3 ± 13.5	16.3 ± 5.8	0.119	24.1 ± 13.6	19.6 ± 8.3	0.493	17.8 ± 4.2	18.4 ± 3.1	0.708
Creatinine (g/dL)	1.1 ± 0.4	1.2 ± 0.4	0.604	1.1 ± 0.4	1.1 ± 0.3	0.807	1.1 ± 0.4	1.3 ± 0.3	0.182	0.9 ± 0.2	0.9 ± 0.2	0.573
CRPm (g/dL)	2.6 ± 5.6	2.5 ± 4.7	0.753	2.7 ± 5.5	1.2 ± 1.2	0.584	2.8 ± 5.6	0.9 ± 1.1	0.943	0.1 ± 0.1	0.1 ± 0.1	0.634
a. Continuous variables were analyzed using Shapiro-Wilk tests to assess normality, followed by ANOVA for normally distributed variables and Kruskal-Wallis tests for non-normal distributions. Categorical variables were analyzed using chi-squared tests with Fisher’s exact test applied if assumptions for chi-squared tests were violated. This was automatically performed with mytable function of moon…
