# Supplementary material for: Spatial transcriptional landscape of human heart failure
Source: Eur Heart J. 2025 May 8;46(31):3098–114. doi: 10.1093/eurheartj/ehaf272 (PMC12349961; doi:10.1093/eurheartj/ehaf272)
Supplement: ehaf272_Supplementary_Data [file ehaf272_supplementary_data.zip › SupplementaryTable11.xlsx]

## Sheet: Sheet1
Supplementary Table 11. Treatments, comorbidities and laboratory findings of endothelial segments according to histology
Phenotypes	Degeneration			Hypertrophy			Fibrosis			Disarray
	None to mild	Moderate to severe	p-valuea	None to mild	Moderate to severe	p-valuea	None to mild	Moderate to severe	p-valuea	None	Mild to severe	p-valuea
Number of Segments	28b	15		38b	5		35b	8		6	4
Non-pharmacologic treatments
ECMOc	7 (28.0%)	5 (33.3%)	0.736	10 (28.6%)	2 (40.0%)	0.627	10 (31.2%)	2 (25.0%)	1	0 ( 0.0%)	0 ( 0.0%)
LVADd	2 ( 8.0%)	2 (13.3%)	0.622	3 ( 8.6%)	1 (20.0%)	0.427	2 ( 6.2%)	2 (25.0%)	0.172	0 ( 0.0%)	0 ( 0.0%)
Hemodialysis	0 ( 0.0%)	1 ( 6.7%)	0.375	1 ( 2.9%)	0 ( 0.0%)	1	1 ( 3.1%)	0 ( 0.0%)	1	0 ( 0.0%)	0 ( 0.0%)
CRRTe	7 (28.0%)	5 (33.3%)	0.736	10 (28.6%)	2 (40.0%)	0.627	10 (31.2%)	2 (25.0%)	1	0 ( 0.0%)	0 ( 0.0%)
Renal replacement (HD+CRRT)	7 (28.0%)	6 (40.0%)	0.498	11 (31.4%)	2 (40.0%)	1	11 (34.4%)	2 (25.0%)	1	0 ( 0.0%)	0 ( 0.0%)
ICDf	6 (24.0%)	8 (53.3%)	0.123	11 (31.4%)	3 (60.0%)	0.322	10 (31.2%)	4 (50.0%)	0.416	0 ( 0.0%)	0 ( 0.0%)
Pharmacologic treatment
Inotropes	12 (48.0%)	9 (60.0%)	0.683	19 (54.3%)	2 (40.0%)	0.654	18 (56.2%)	3 (37.5%)	0.442	0 ( 0.0%)	0 ( 0.0%)
Loop diuretics	11 (44.0%)	6 (40.0%)	1	15 (42.9%)	2 (40.0%)	1	14 (43.8%)	3 (37.5%)	1	1 (16.7%)	1 (25.0%)	1
ARNIg	3 (12.0%)	2 (13.3%)	1	4 (11.4%)	1 (20.0%)	0.507	4 (12.5%)	1 (12.5%)	1	0 ( 0.0%)	0 ( 0.0%)
ACEIh										0 ( 0.0%)	0 ( 0.0%)
ARBi	2 ( 8.0%)	0 ( 0.0%)	0.519	2 ( 5.7%)	0 ( 0.0%)	1	1 ( 3.1%)	1 (12.5%)	0.364	0 ( 0.0%)	0 ( 0.0%)
beta-blocker (BB)	14 (56.0%)	4 (26.7%)	0.14	17 (48.6%)	1 (20.0%)	0.355	15 (46.9%)	3 (37.5%)	0.709	0 ( 0.0%)	0 ( 0.0%)
Aldosterone antagonist	2 ( 8.0%)	2 (13.3%)	0.622	3 ( 8.6%)	1 (20.0%)	0.427	4 (12.5%)	0 ( 0.0%)	0.566	0 ( 0.0%)	0 ( 0.0%)
ARNI+ACEI+ARB+MRA	7 (28.0%)	4 (26.7%)	1	9 (25.7%)	2 (40.0%)	0.603	9 (28.1%)	2 (25.0%)	1	0 ( 0.0%)	0 ( 0.0%)
Calcium channel blockers	3 (12.0%)	2 (13.3%)	1	4 (11.4%)	1 (20.0%)	0.507	3 ( 9.4%)	2 (25.0%)	0.257	1 (16.7%)	1 (25.0%)	1
Nitrates	5 (20.0%)	1 ( 6.7%)	0.381	6 (17.1%)	0 ( 0.0%)	1	6 (18.8%)	0 ( 0.0%)	0.318	0 ( 0.0%)	0 ( 0.0%)
Amiodarone	5 (20.0%)	3 (20.0%)	1	8 (22.9%)	0 ( 0.0%)	0.563	6 (18.8%)	2 (25.0%)	0.65	1 (16.7%)	0 ( 0.0%)	1
Insulin	3 (12.0%)	3 (20.0%)	0.654	6 (17.1%)	0 ( 0.0%)	1	6 (18.8%)	0 ( 0.0%)	0.318	0 ( 0.0%)	0 ( 0.0%)
Metformin	1 ( 4.0%)	0 ( 0.0%)	1	1 ( 2.9%)	0 ( 0.0%)	1	1 ( 3.1%)	0 ( 0.0%)	1	0 ( 0.0%)	0 ( 0.0%)
Digoxin	1 ( 4.0%)	2 (13.3%)	0.545	2 ( 5.7%)	1 (20.0%)	0.338	3 ( 9.4%)	0 ( 0.0%)	1	0 ( 0.0%)	0 ( 0.0%)
Ivabradine	1 ( 4.0%)	2 (13.3%)	0.545	2 ( 5.7%)	1 (20.0%)	0.338	2 ( 6.2%)	1 (12.5%)	0.498	0 ( 0.0%)	0 ( 0.0%)
Statins	7 (28.0%)	2 (13.3%)	0.44	9 (25.7%)	0 ( 0.0%)	0.57	6 (18.8%)	3 (37.5%)	0.348	2 (33.3%)	1 (25.0%)	1
Comorbidity
Hypertension	7 (25.0%)	2 (13.3%)	0.458	9 (23.7%)	0 ( 0.0%)	0.566	9 (25.7%)	0 ( 0.0%)	0.171	2 (33.3%)	2 (50.0%)	1
Atrial fibrillation	3 (10.7%)	6 (40.0%)	0.046	8 (21.1%)	1 (20.0%)	1	7 (20.0%)	2 (25.0%)	1	0 ( 0.0%)	0 ( 0.0%)
VT or Vfj	9 (32.1%)	9 (60.0%)	0.15	13 (34.2%)	5 (100.0%)	0.009	13 (37.1%)	5 (62.5%)	0.247	0 ( 0.0%)	0 ( 0.0%)
Myocardial infarction	9 (32.1%)	3 (20.0%)	0.492	3 ( 7.9%)	0 ( 0.0%)	1	9 (25.7%)	3 (37.5%)	0.665	0 ( 0.0%)	0 ( 0.0%)
Diabetes	1 ( 3.6%)	2 (13.3%)	0.275	11 (28.9%)	1 (20.0%)	1	3 ( 8.6%)	0 ( 0.0%)	1	0 ( 0.0%)	0 ( 0.0%)
Chronic renal failure	5 (17.9%)	7 (46.7%)	0.074	14 (36.8%)	1 (20.0%)	1	9 (25.7%)	3 (37.5%)	0.665	0 ( 0.0%)	0 ( 0.0%)
Dyslipidemia	11 (39.3%)	4 (26.7%)	0.623	1 ( 2.6%)	0 ( 0.0%)	0.643	13 (37.1%)	2 (25.0%)	0.692	3 (50.0%)	2 (50.0%)	1
Lung disease	1 ( 3.6%)	0 ( 0.0%)	1	5 (13.2%)	0 ( 0.0%)	1	1 ( 2.9%)	0 ( 0.0%)	1	0 ( 0.0%)	0 ( 0.0%)
Cancer	4 (14.3%)	1 ( 6.7%)	0.643	2 ( 5.3%)	0 ( 0.0%)	1	5 (14.3%)	0 ( 0.0%)	0.565	2 (33.3%)	2 (50.0%)	1
Stroke	2 ( 7.1%)	0 ( 0.0%)	0.535	10 (26.3%)	1 (20.0%)	1	1 ( 2.9%)	1 (12.5%)	0.341	0 ( 0.0%)	0 ( 0.0%)
ASCVDk	6 (21.4%)	5 (33.3%)	0.473	9 (23.7%)	0 ( 0.0%)	1	7 (20.0%)	4 (50.0%)	0.172	0 ( 0.0%)	0 ( 0.0%)
Laboratory Finding
Hemoglobin (g/dL)	11.8 ± 2.6	10.8 ± 2.9	0.229	11.7 ± 2.6	9.7 ± 3.0	0.127	11.5 ± 2.6	11.4 ± 3.1	0.931	14.2 ± 1.3	14.3 ± 1.3	0.914
White blood cell count (/ul)	12520.0 ± 24206.9	6621.0 ± 4040.5	0.342	11057.4 ± 20587.9	5061.6 ± 3523.2	0.183	11528.4 ± 21497.2	5426.0 ± 2773.1	0.076	7316.7 ± 1020.6	7500.0 ± 1264.9	0.806
Total bilirubin (g/dL)	1.9 ± 2.6	3.6 ± 6.1	0.466	2.5 ± 4.3	3.1 ± 4.8	0.366	2.6 ± 4.4	2.2 ± 3.9	0.919	0.7 ± 0.2	071 ± 0.3	0.74
BUNl (g/dL)	22.2 ± 6.8	20.6 ± 8.9	0.408	22.4 ± 7.4	16.0 ± 6.7	0.075	22.6 ± 7.2	17.8 ± 8.3	0.087	18.5 ± 4.3	20.8 ± 2.1	0.438
Creatinine (g/dL)	1.0 ± 0.3	1.2 ± 0.4	0.065	1.1 ± 0.4	1.1 ± 0.3	0.682	1.1 ± 0.4	1.3 ± 0.3	0.033	0.9 ± 0.2	0.9 ± 0.1	0.734
CRPm (g/dL)	3.3 ± 6.0	3.3 ± 5.5	0.734	3.6 ± 6.1	1.6 ± 1.3	0.604	3.9 ± 6.3	0.9 ± 1.2	0.537	0.1 ± 0.1	0.2 ± 0.1	0.878
a. Continuous variables were analyzed using Shapiro-Wilk tests to assess normality, followed by ANOVA for normally distributed variables and Kruskal-Wallis tests for non-normal distributions. Categorical variables were analyzed using chi-squared tests with Fisher’s exact test applied if assumptions for chi-squared tests were violated. This was automatically performed with mytable function of moon…
