# Supplementary material for: Spatial transcriptional landscape of human heart failure
Source: Eur Heart J. 2025 May 8;46(31):3098–114. doi: 10.1093/eurheartj/ehaf272 (PMC12349961; doi:10.1093/eurheartj/ehaf272)
Supplement: ehaf272_Supplementary_Data [file ehaf272_supplementary_data.zip › SupplementaryTable12.xlsx]

## Sheet: CMC_Control_His_vs_Control_Clin
Supplementary Table12. Differentially expressed genes in cardiomyocytes according to combined clinical and histologic features (Control_His versus Control_Clin)
Column1	SYMBOL	ENTREZID	GENENAME	logFC	AveExpr	t	P.Value	adj.P.Val	B	z.std
PTPRM	PTPRM	5797	protein tyrosine phosphatase receptor type M	0.79735	6.91142	5.66633	1.56512e-08	0.000200336	5.04488	5.65427
PHKG1	PHKG1	5260	phosphorylase kinase catalytic subunit gamma 1	-0.853601	5.13708	-5.44641	5.58308e-08	0.000357317	4.39539	-5.43166
NUDT4	NUDT4	11163	nudix hydrolase 4	-0.54714	5.76947	-5.06546	4.09271e-07	0.00145711	4.59825	-5.06459
KLF10	KLF10	7071	Kruppel like factor 10	-0.482572	5.53441	-5.04515	4.55346e-07	0.00145711	4.51869	-5.04423
ACTA1	ACTA1	58	actin alpha 1, skeletal muscle	2.36256	11.9462	5.01584	6.14915e-07	0.00157418	2.16643	4.98647
CRIP3	CRIP3	401262	cysteine rich protein 3	0.740363	5.86429	4.89183	1.00476e-06	0.00182832	3.76992	4.8907
CYP2J2	CYP2J2	1573	cytochrome P450 family 2 subfamily J member 2	0.851838	7.57289	4.88763	1.06143e-06	0.00182832	2.85826	4.87989
KCNJ4	KCNJ4	3761	potassium inwardly rectifying channel subfamily J member 4	0.526323	6.27915	4.86695	1.1427e-06	0.00182832	3.57562	4.86532
KCNIP2	KCNIP2	30819	potassium voltage-gated channel interacting protein 2	-1.13248	5.67861	-4.85013	1.3077e-06	0.00185984	2.9382	-4.83858
TSPAN9	TSPAN9	10867	tetraspanin 9	1.05796	7.8497	4.78897	1.91698e-06	0.00245373	1.64144	4.76199
SCN2B	SCN2B	6327	sodium voltage-gated channel beta subunit 2	0.448564	5.84566	4.66644	3.07892e-06	0.00336801	3.06212	4.66548
CSRNP1	CSRNP1	64651	cysteine and serine rich nuclear protein 1	-0.734784	5.07772	-4.66439	3.15751e-06	0.00336801	2.48156	-4.6603
MED25	MED25	81857	mediator complex subunit 25	-0.584372	5.87239	-4.60616	4.1957e-06	0.00413115	2.20636	-4.60145
TAGLN2	TAGLN2	8407	transgelin 2	-0.500629	5.87493	-4.53244	5.85385e-06	0.00515877	2.57905	-4.5316
LITAF	LITAF	9516	lipopolysaccharide induced TNF factor	-0.517005	5.77445	-4.52563	6.04544e-06	0.00515877	2.56781	-4.52479
PDK4	PDK4	5166	pyruvate dehydrogenase kinase 4	-2.27848	8.15878	-4.43538	9.55399e-06	0.00764319	1.65875	-4.42703
HEY2	HEY2	23493	hes related family bHLH transcription factor with YRPW motif 2	-0.598949	5.85984	-4.40357	1.06958e-05	0.00792692	2.077	-4.40261
PDE1C	PDE1C	5137	phosphodiesterase 1C	0.610226	6.79384	4.39722	1.11472e-05	0.00792692	1.7001	4.39363
FARP1	FARP1	10160	FERM, ARH/RhoGEF and pleckstrin domain protein 1	0.587907	6.04236	4.3624	1.29544e-05	0.00872719	1.81579	4.36087
CASQ1	CASQ1	844	calsequestrin 1	0.679151	5.91242	4.30878	1.65237e-05	0.0105752	1.66204	4.30733
TLCD4	TLCD4	148534	TLC domain containing 4	0.492012	6.29526	4.25943	2.06145e-05	0.011716	1.51986	4.25813
UBE2H	UBE2H	7328	ubiquitin conjugating enzyme E2 H	0.683329	6.35666	4.25625	2.0922e-05	0.011716	1.53709	4.25482
ART3	ART3	419	ADP-ribosyltransferase 3	-0.622661	6.43086	-4.25219	2.12909e-05	0.011716	1.47819	-4.2509
ASB18	ASB18	401036	ankyrin repeat and SOCS box containing 18	0.551741	6.18918	4.24539	2.19676e-05	0.011716	1.44361	4.24389
TAX1BP3	TAX1BP3	30851	Tax1 binding protein 3	0.513372	6.80369	4.22323	2.4399e-05	0.0124923	1.24727	4.22029
MID1IP1	MID1IP1	58526	MID1 interacting protein 1	-0.616136	5.89507	-4.19661	2.73803e-05	0.0134795	1.17183	-4.19423
OR56A4	OR56A4	120793	olfactory receptor family 56 subfamily A member 4	-0.395388	5.93525	-4.17798	2.95002e-05	0.0139853	1.40612	-4.17729
PDP1	PDP1	54704	pyruvate dehyrogenase phosphatase catalytic subunit 1	0.544369	6.55374	4.08904	4.35025e-05	0.0194473	1.09023	4.08804
ACSL3	ACSL3	2181	acyl-CoA synthetase long chain family member 3	-0.348895	5.95426	-4.08555	4.40603e-05	0.0194473	1.18532	-4.08509
HRH2	HRH2	3274	histamine receptor H2	0.595473	6.03741	4.06775	4.76991e-05	0.0200069	0.942	4.06662
UTP3	UTP3	57050	UTP3 small subunit processome component	-0.278943	6.16179	-4.06357	4.84542e-05	0.0200069	1.11129	-4.06296
CBLB	CBLB	868	Cbl proto-oncogene B	-0.421312	5.9446	-4.05355	5.0671e-05	0.0202684	0.916506	-4.05251
C6	C6	729	complement C6	-1.1789	5.96966	-4.03111	5.58803e-05	0.0216748	0.772474	-4.02956
SDCBP	SDCBP	6386	syndecan binding protein	-0.586565	6.40136	-4.01813	5.91761e-05	0.0222781	0.660375	-4.01607
TMED5	TMED5	50999	transmembrane p24 trafficking protein 5	-0.334336	6.18017	-3.93806	8.22829e-05	0.0297469	0.709377	-3.93765
PLAU	PLAU	5328	plasminogen activator, urokinase	-0.459659	5.10332	-3.93521	8.36632e-05	0.0297469	0.510141	-3.93366
GASK1B	GASK1B	51313	golgi associated kinase 1B	0.559035	6.83682	3.92398	8.76756e-05	0.0297964	0.503828	3.92239
PFKFB2	PFKFB2	5208	6-phosphofructo-2-kinase/fructose-2,6-biphosphatase 2	0.598884	6.49483	3.9166	9.1355e-05	0.0297964	0.259715	3.91247
MT1X	MT1X	4501	metallothionein 1X	-1.21491	6.12307	-3.91837	9.21771e-05	0.0297964	0.0401306	-3.91031
NPR3	NPR3	4883	natriuretic peptide receptor 3	0.953125	6.24622	3.90021	9.70185e-05	0.0297964	0.360089	3.89793
ABCA8	ABCA8	10351	ATP binding cassette subfamily A member 8	-0.38842	6.03231	-3.89499	9.86434e-05	0.0297964	0.42318	-3.8939
TNNT1	TNNT1	7138	troponin T1, slow skeletal type	0.945688	7.71083	3.89645	9.88903e-05	0.0297964	0.263788	3.8933
APOBEC3A_B	APOBEC3A_B	100913187	APOBEC3A and APOBEC3B deletion hybrid	0.500922	6.64353	3.8913	0.000100097	0.0297964	0.482081	3.89036
BCL6	BCL6	604	BCL6 transcription repressor	-0.494827	5.64155	-3.885	0.000103194	0.0300201	0.302739	-3.88296
CALD1	CALD1	800	caldesmon 1	0.615267	6.85195	3.86406	0.000112384	0.0318256	0.229177	3.86217
CEBPD	CEBPD	1052	CCAAT enhancer binding protein delta	-1.07165	5.89823	-3.8748	0.000115228	0.0318256	-0.250974	-3.85606
MAOA	MAOA	4128	monoamine oxidase A	-0.569299	6.30596	-3.85427	0.00011686	0.0318256	0.230185	-3.85262
UCKL1	UCKL1	54963	uridine-cytidine kinase 1 like 1	-0.337162	6.15979	-3.84133	0.000122557	0.0324354	0.404292	-3.84095
ETS2	ETS2	2114	ETS proto-oncogene 2, transcription factor	-0.333308	5.51046	-3.83815	0.000124167	0.0324354	0.401269	-3.83775
APOD	APOD	347	apolipoprotein D	-0.893776	6.5497	-3.80877	0.000141267	0.0361643	0.0218215	-3.80594
CFD	CFD	1675	complement factor D	-0.622106	5.4487	-3.80275	0.000144126	0.0361728	0.0883115	-3.80098
APOB	APOB	338	apolipoprotein B	-0.374368	5.8217	-3.78667	0.000152958	0.0376511	0.23772	-3.78622
TP53TG3F	TP53TG3F	102724127	TP53 target 3 family member F	-0.372188	5.37377	-3.75422	0.000174495	0.0421422	0.0817937	-3.75334
PRXL2C	PRXL2C	195827	peroxiredoxin like 2C	-0.392264	5.54177	-3.74125	0.000184096	0.0431762	0.0336392	-3.7399
NAGK	NAGK	55577	N-acetylglucosamine kinase	-0.3008	5.80651	-3.7384	0.000185526	0.0431762	0.0899356	-3.73795
SYNPO2L	SYNPO2L	79933	synaptopodin 2 like	1.08355	8.09519	3.74217	0.000188896	0.0431762	-0.371107	3.73342
TJP2	TJP2	9414	tight junction protein 2	-0.317945	5.55516	-3.70872	0.000208633	0.0468509	0.00324128	-3.70833
CDC42EP4	CDC42EP4	23580	CDC42 effector protein 4	-0.325221	6.03012	-3.70017	0.000215826	0.0476306	-0.0579412	-3.69973
PTGFRN	PTGFRN	5738	prostaglandin F2 receptor inhibitor	0.571169	6.09716	3.68441	0.000230299	0.0491292	-0.200717	3.68323
CDCA2	CDCA2	157313	cell division cycle associated 2	-0.589388	5.46597	-3.68544	0.000232631	0.0491292	-0.40866	-3.68066
WIPI1	WIPI1	55062	WD repeat domain, phosphoinositide interacting 1	0.503936	6.79859	3.68111	0.000234131	0.0491292	-0.297026	3.67902
TP53TG3B	TP53TG3B	729355	TP53 target 3B	-0.390556	5.22447	-3.67265	0.000240551	0.0496622	-0.134723	-3.67212
EDNRB	EDNRB	1910	endothelin receptor type B	-0.360936	5.4292	-3.66716	0.000245594	0.0498985	-0.123411	-3.66681
PACSIN3	PACSIN3	29763	protein kinase C and casein kinase substrate in neurons 3	0.588221	7.39742	3.65628	0.000259042	0.0518084	-0.406474	3.65315
ZNF331	ZNF331	55422	zinc finger protein 331	-0.336337	5.35918	-3.62894	0.000285432	0.0561268	-0.264712	-3.62817
ARRDC4	ARRDC4	91947	arrestin domain containing 4	-0.44167	5.31989	-3.62506	0.000289404	0.0561268	-0.263282	-3.6246
ANP32E	ANP32E	81611	acidic nuclear phosphoprotein 32 family member E	0.368235	6.20469	3.60624	0.000311108	0.0594356	-0.312424	3.60587
SLC45A4	SLC45A4	57210	solute carrier family 45 member 4	-0.36729	5.43247	-3.59779	0.000321953	0.0597853	-0.396855	-3.59696
MASP1	MASP1	5648	mannan binding lectin serine peptidase 1	0.706122	6.86159	3.59533	0.000325394	0.0597853	-0.422974	3.5942
KLF6	KLF6	1316	Kruppel like factor 6	-0.373564	6.18555	-3.58971	0.00033144	0.0597853	-0.364441	-3.5894
AP2A1	AP2A1	160	adaptor related protein complex 2 subunit alpha 1	-0.442938	6.30886	-3.58956	0.000331622	0.0597853	-0.364882	-3.58926
TIMP3	TIMP3	7078	TIMP metallopeptidase inhibitor 3	-0.58443	7.2603	-3.57808	0.000352	0.0620357	-0.688786	-3.57368
DNAJB9	DNAJB9	4189	DnaJ heat shock protein family (Hsp40) member B9	-0.433946	6.23921	-3.57486	0.000353797	0.0620357	-0.555176	-3.57235
SOCS3	SOCS3	9021	suppressor of cytokine signaling 3	-0.499632	5.54237	-3.56022	0.000371459	0.0642314	-0.475	-3.55957
BAIAP2	BAIAP2	10458	BAR/IMD domain containing adaptor protein 2	-0.361714	5.31812	-3.55465	0.000380495	0.0642314	-0.522175	-3.55326
CTNNBL1	CTNNBL1	56259	catenin beta like 1	-0.257774	6.07596	-3.55296	0.000381374	0.0642314	-0.47148	-3.55265
NINL	NINL	22981	ninein like	-0.403822	5.42075	-3.53499	0.000408457	0.0678994	-0.530765	-3.53456
RPL36AL	RPL36AL	6166	ribosomal protein L36a like	-0.350547	6.80225	-3.52035	0.000431475	0.0708062	-0.560019	-3.52004
BCL3	BCL3	602	BCL3 transcription coactivator	-0.345889	5.49507	-3.49908	0.000467611	0.0751134	-0.619609	-3.49866
SPEG	SPEG	10290	striated muscle enriched protein kinase	0.521734	6.84592	3.4977	0.000473841	0.0751134	-0.792428	3.49512
RTEL1	RTEL1	51750	regulator of telomere elongation helicase 1	0.469716	6.3801	3.49612	0.000475327	0.0751134	-0.747438	3.49429
VPS37B	VPS37B	79720	VPS37B subunit of ESCRT-I	-0.321869	5.76574	-3.4782	0.000505703	0.0789391	-0.682675	-3.47772
PNP	PNP	4860	purine nucleoside phosphorylase	-0.552425	5.66735	-3.47379	0.000520128	0.0791537	-0.89826	-3.47017
PPP4R3B	PPP4R3B	57223	protein phosphatase 4 regulatory subunit 3B	0.367333	5.78437	3.46884	0.000523247	0.0791537	-0.719982	3.46856
IRX5	IRX5	10265	iroquois homeobox 5	0.613923	5.92169	3.46781	0.00052563	0.0791537	-0.74824	3.46734
CITED2	CITED2	10370	Cbp/p300 interacting transactivator with Glu/Asp rich carboxy-terminal domain 2	-0.47444	6.66305	-3.45508	0.000553385	0.0806967	-0.777212	-3.45349
MYC	MYC	4609	MYC proto-oncogene, bHLH transcription factor	-0.632304	5.73017	-3.46365	0.000554317	0.0806967	-1.06562	-3.45303
MT1M	MT1M	4499	metallothionein 1M	-0.504162	6.08905	-3.45553	0.00055479	0.0806967	-0.897976	-3.4528
XPR1	XPR1	9213	xenotropic and polytropic retrovirus receptor 1	0.698817	7.2513	3.44576	0.000582551	0.0837826	-1.01412	3.43961
IFNA4	IFNA4	3441	interferon alpha 4	-0.355123	5.64035	-3.43592	0.000591818	0.0838596	-0.820304	-3.43534
NBAS	NBAS	51594	NBAS subunit of NRZ tethering complex	-0.285161	6.10487	-3.4322	0.000599314	0.0838596	-0.826581	-3.43192
EXT1	EXT1	2131	exostosin glycosyltransferase 1	0.302832	5.93585	3.4308	0.000602741	0.0838596	-0.844306	3.43038
AKT1	AKT1	207	AKT serine/threonine kinase 1	0.370409	6.48066	3.42	0.000627877	0.0864175	-0.872626	3.41928
SLC25A23	SLC25A23	79085	solute carrier family 25 member 23	0.419116	6.68342	3.41096	0.000648386	0.0882909	-0.894734	3.41052
ALDH1L2	ALDH1L2	160428	aldehyde dehydrogenase 1 family member L2	-0.304537	5.24747	-3.40428	0.000664204	0.0894928	-0.890335	-3.40394
HACD1	HACD1	9200	3-hydroxyacyl-CoA dehydratase 1	0.527418	6.82746	3.38738	0.000709847	0.0946463	-1.01631	3.38575
TANC2	TANC2	26115	tetratricopeptide repeat, ankyrin repeat and coiled-coil containing 2	-0.525643	5.37749	-3.37076	0.000753169	0.0993873	-1.0234	-3.36946
FZD1	FZD1	8321	frizzled class receptor 1	0.460314	6.10556	3.35696	0.000789585	0.103129	-1.05691	3.35642
FOSL2	FOSL2	2355	FOS like 2, AP-1 transcription factor subunit	-0.433969	6.51983	-3.35083	0.000807259	0.104373	-1.07953	-3.35029
CTSO	CTSO	1519	cathepsin O	-0.368823	4.55314	-3.34376	0.000827663	0.105486	-1.02599	-3.34337
EFEMP2	EFEMP2	30008	EGF containing fibulin extracellular matrix protein 2	0.317486	6.44322	3.34214	0.000832348	0.105486	-1.08225	3.34181
CFLAR	CFLAR	8837	CASP8 and FADD like apoptosis regulator	-0.445921	7.32861	-3.33399	0.000859265	0.10743	-1.10352	-3.33296
CLEC10A	CLEC10A	10462	C-type lectin domain containing 10A	-0.366781	4.81323	-3.33193	0.000864477	0.10743	-1.084	-3.33128
MEMO1	MEMO1	51072	mediator of cell motility 1	0.373166	6.07111	3.32661	0.000879993	0.108307	-1.12739	3.32632
CD9	CD9	928	CD9 molecule	-0.354431	6.07781	-3.32106	0.000897799	0.109446	-1.14015	-3.32074
MCAM	MCAM	4162	melanoma cell adhesion molecule	0.507317	6.37725	3.31686	0.000913065	0.109684	-1.17675	3.31603
PRMT2	PRMT2	3275	protein arginine methyltransferase 2	0.470372	6.17334	3.31542	0.000916886	0.109684	-1.17051	3.31486
SERPINB8	SERPINB8	5271	serpin family B member 8	-0.339395	5.69507	-3.3085	0.000939409	0.110436	-1.17449	-3.30807
C10orf71	C10orf71	118461	chromosome 10 open reading frame 71	0.445424	7.29328	3.30815	0.000940428	0.110436	-1.14823	3.30777
STAT3	STAT3	6774	signal transducer and activator of transcription 3	-0.635102	6.89149	-3.29598	0.000989386	0.115129	-1.29923	-3.29353
PPFIA4	PPFIA4	8497	PTPRF interacting protein alpha 4	0.370724	6.05325	3.28494	0.00102216	0.11787	-1.25153	3.28436
NAV1	NAV1	89796	neuron navigator 1	0.408559	5.64708	3.27616	0.00105462	0.119034	-1.27396	3.27554
SRPK3	SRPK3	26576	SRSF protein kinase 3	0.299216	6.05491	3.2759	0.00105581	0.119034	-1.27998	3.27522
NUTF2	NUTF2	10204	nuclear transport factor 2	0.369945	6.50829	3.2751	0.00106015	0.119034	-1.27634	3.27406
HSPA1B	HSPA1B	3304	heat shock protein family A (Hsp70) member 1B	-0.784114	6.30527	-3.27088	0.001084	0.120189	-1.3318	-3.26777
MARK3	MARK3	4140	microtubule affinity regulating kinase 3	-0.36837	6.41415	-3.26727	0.00108922	0.120189	-1.29924	-3.26641
CYP4B1	CYP4B1	1580	cytochrome P450 family 4 subfamily B member 1	-0.348404	5.72412	-3.26307	0.00110564	0.120958	-1.29701	-3.26217
PET100	PET100	100131801	PET100 cytochrome c oxidase chaperone	-0.301937	7.0787	-3.25765	0.00112614	0.122158	-1.30084	-3.25696
DDX28	DDX28	55794	DEAD-box helicase 28	-0.346275	5.51263	-3.23439	0.00122869	0.132162	-1.39336	-3.23214
NPC1	NPC1	4864	NPC intracellular cholesterol transporter 1	-0.327638	5.47115	-3.22897	0.00124411	0.132705	-1.3823	-3.22857
KIF13A	KIF13A	63971	kinesin family member 13A	0.507634	7.21319	3.22731	0.00127028	0.133761	-1.47217	3.22261
TUBB4B	TUBB4B	10383	tubulin beta 4B class IVb	-0.608244	7.46848	-3.22467	0.00127491	0.133761	-1.45879	-3.22157
IRX6	IRX6	79190	iroquois homeobox 6	0.468268	5.36266	3.21771	0.00129576	0.134005	-1.4224	3.21692
ANTXR2	ANTXR2	118429	ANTXR cell adhesion molecule 2	-0.339817	6.17058	-3.21699	0.00129818	0.134005	-1.43281	-3.21638
NIPSNAP3B	NIPSNAP3B	55335	nipsnap homolog 3B	-0.28762	5.60033	-3.21093	0.00132461	0.13564	-1.43498	-3.21059
NRP2	NRP2	8828	neuropilin 2	-0.346142	5.25689	-3.20693	0.00134398	0.136531	-1.43506	-3.20642
SPATA13	SPATA13	221178	spermatogenesis associated 13	-0.326487	5.25399	-3.19933	0.00137891	0.137326	-1.4558	-3.19903
LRRC49	LRRC49	54839	leucine rich repeat containing 49	0.580827	6.5097	3.19951	0.00138016	0.137326	-1.4721	3.19877
PCSK5	PCSK5	5125	proprotein convertase subtilisin/kexin type 5	-0.357787	5.19654	-3.19844	0.00138399	0.137326	-1.45501	-3.19797
SMIM30	SMIM30	401397	small integral membrane protein 30	0.52931	7.25048	3.19584	0.00140598	0.138435	-1.53189	3.19342
OSBPL1A	OSBPL1A	114876	oxysterol binding protein like 1A	0.351288	6.4596	3.18785	0.00143805	0.140512	-1.51298	3.1869
ADGRG1	ADGRG1	9289	adhesion G protein-coupled receptor G1	-0.390075	5.16325	-3.17948	0.00148066	0.14358	-1.51773	-3.17845
NT5C2	NT5C2	22978	5'-nucleotidase, cytosolic II	0.367358	6.18332	3.16344	0.00156262	0.150387	-1.56797	3.1628
ADGRF5	ADGRF5	221395	adhesion G protein-coupled receptor F5	-0.345552	5.75256	-3.15757	0.00159491	0.151472	-1.57942	-3.15684
PEA15	PEA15	8682	proliferation and apoptosis adaptor protein 15	0.494108	7.37155	3.15758	0.00159755	0.151472	-1.56812	3.15635
NUAK1	NUAK1	9891	NUAK family kinase 1	0.450151	6.07659	3.15065	0.0016334	0.152724	-1.59913	3.14988
SUPT7L	SUPT7L	9913	SPT7 like, STAGA complex gamma subunit	1.43641	8.65351	3.14975	0.00164645	0.152724	-1.61798	3.14755
SIK1	SIK1	150094	salt inducible kinase 1	-0.509566	5.69426	-3.15094	0.00164655	0.152724	-1.61687	-3.14753
ETS1	ETS1	2113	ETS proto-oncogene 1, transcription factor	-0.307333	5.3499	-3.13847	0.0016996	0.15651	-1.63093	-3.13825
LRFN5	LRFN5	145581	leucine rich repeat and fibronectin type III domain containing 5	-0.288218	5.57675	-3.12391	0.00178707	0.163389	-1.66009	-3.12351
LRRC10	LRRC10	376132	leucine rich repeat containing 10	0.456815	6.3051	3.1226	0.00180223	0.163607	-1.67778	3.12102
TRIM44	TRIM44	54765	tripartite motif containing 44	0.292027	5.9561	3.11443	0.00184593	0.165793	-1.69205	3.11396
IL36RN	IL36RN	26525	interleukin 36 receptor antagonist	-0.303856	5.46796	-3.11343	0.00185222	0.165793	-1.68223	-3.11296
NFIL3	NFIL3	4783	nuclear factor, interleukin 3 regulated	-0.403979	5.31546	-3.10543	0.00190732	0.167358	-1.69334	-3.1043
HAND2	HAND2	9464	heart and neural crest derivatives expressed 2	0.558269	7.2322	3.10915	0.00190754	0.167358	-1.76723	3.10426
YPEL2	YPEL2	388403	yippee like 2	0.418601	5.76451	3.10362	0.00191527	0.167358	-1.71581	3.10307
HIVEP2	HIVEP2	3097	HIVEP zinc finger 2	-0.277968	6.07056	-3.09944	0.00194026	0.167358	-1.74996	-3.09923
MT1A	MT1A	4489	metallothionein 1A	-0.343484	5.48425	-3.09865	0.00194853	0.167358	-1.71757	-3.09797
KIF5B	KIF5B	3799	kinesin family member 5B	0.459721	6.88806	3.09766	0.00195286	0.167358	-1.72871	3.09731
HOOK2	HOOK2	29911	hook microtubule tethering protein 2	0.406964	5.71851	3.09669	0.00196122	0.167358	-1.73258	3.09604
STK38L	STK38L	23012	serine/threonine kinase 38 like	0.664611	6.93265	3.09081	0.00201017	0.170399	-1.7551	3.08873
NUMA1	NUMA1	4926	nuclear mitotic apparatus protein 1	-0.335418	6.27614	-3.08384	0.00204551	0.171779	-1.78161	-3.08354
DOK7	DOK7	285489	docking protein 7	0.405744	6.3075	3.08302	0.00205423	0.171779	-1.76928	3.08228
DYNLT1	DYNLT1	6993	dynein light chain Tctex-type 1	0.386048	6.16174	3.08147	0.00206671	0.171779	-1.76394	3.08047
TMTC1	TMTC1	83857	transmembrane O-mannosyltransferase targeting cadherins 1	-0.297556	5.52641	-3.07049	0.00213908	0.176647	-1.80372	-3.07021
SLC7A8	SLC7A8	23428	solute carrier family 7 member 8	-0.301019	5.71355	-3.06595	0.00217281	0.178281	-1.8104	-3.06554
OR5H14	OR5H14	403273	olfactory receptor family 5 subfamily H member 14	-0.303552	5.52074	-3.0632	0.00219185	0.178698	-1.82249	-3.06293
OXCT1	OXCT1	5019	3-oxoacid CoA-transferase 1	0.665292	7.28395	3.0647	0.00222067	0.179902	-1.92932	3.05901
LIPH	LIPH	200879	lipase H	-0.315631	5.34955	-3.05352	0.00226428	0.181249	-1.8365	-3.05318
ZMYM4	ZMYM4	9202	zinc finger MYM-type containing 4	0.259298	6.08254	3.05296	0.00226906	0.181249	-1.84876	3.05255
SLC38A2	SLC38A2	54407	solute carrier family 38 member 2	-0.498769	6.00708	-3.05197	0.00227977	0.181249	-1.83202	-3.05114
CNIH4	CNIH4	29097	cornichon family AMPA receptor auxiliary protein 4	-0.310313	5.94979	-3.04601	0.00232941	0.183413	-1.8471	-3.04466
SMPD4	SMPD4	55627	sphingomyelin phosphodiesterase 4	-0.259673	5.83403	-3.04357	0.00233977	0.183413	-1.88483	-3.04333
B4GALT1	B4GALT1	2683	beta-1,4-galactosyltransferase 1	-0.434898	5.62051	-3.04371	0.00234998	0.183413	-1.86949	-3.04202
SERPINA5	SERPINA5	5104	serpin family A member 5	-0.364323	5.78289	-3.03978	0.00237286	0.184077	-1.86915	-3.0391
ANGPT2	ANGPT2	285	angiopoietin 2	-0.333139	5.46231	-3.03433	0.00241268	0.185753	-1.89785	-3.03408
FBXO9	FBXO9	26268	F-box protein 9	0.3133	6.04845	3.03337	0.0024235	0.185753	-1.89065	3.03273
NRIP1	NRIP1	8204	nuclear receptor interacting protein 1	-0.283135	5.60376	-3.02931	0.00245277	0.186855	-1.92539	-3.02911
PPP4R2	PPP4R2	151987	protein phosphatase 4 regulatory subunit 2	-0.358417	6.30269	-3.02814	0.00247448	0.186855	-1.89321	-3.02645
PPP6R3	PPP6R3	55291	protein phosphatase 6 regulatory subunit 3	0.306488	6.05413	3.02605	0.00248167	0.186855	-1.9077	3.02557
PPP1R3B	PPP1R3B	79660	protein phosphatase 1 regulatory subunit 3B	0.371317	6.23089	3.02406	0.00250189	0.187056	-1.9103	3.02311
LDLRAD4	LDLRAD4	753	low density lipoprotein receptor class A domain containing 4	-0.362022	5.84335	-3.02319	0.00251356	0.187056	-1.91862	-3.0217
PCNX4	PCNX4	64430	pecanex 4	0.353029	6.22841	3.01808	0.00254747	0.187856	-1.93447	3.01764
ZCCHC2	ZCCHC2	54877	zinc finger CCHC-type containing 2	-0.322533	5.76843	-3.01711	0.00255367	0.187856	-1.95719	-3.01691
PIK3CD	PIK3CD	5293	phosphatidylinositol-4,5-bisphosphate 3-kinase catalytic subunit delta	-0.302358	5.48922	-3.01289	0.00258979	0.189425	-1.9542	-3.01265
AREG	AREG	374	amphiregulin	-0.484575	5.5136	-3.01331	0.00261842	0.189506	-1.95272	-3.00931
DENND2C	DENND2C	163259	DENN domain containing 2C	-0.35825	5.53036	-3.00983	0.00262051	0.189506	-1.93446	-3.00907
AGT	AGT	183	angiotensinogen	-0.388989	5.78241	-3.00392	0.00266833	0.190045	-1.9699	-3.00357
MAGI1	MAGI1	9223	membrane associated guanylate kinase, WW and PDZ domain containing 1	0.352504	5.64489	3.00037	0.00269913	0.190045	-1.99211	3.00007
GALR3	GALR3	8484	galanin receptor 3	-0.279049	5.95487	-2.99896	0.00271074	0.190045	-2.01201	-2.99877
PPP1R1A	PPP1R1A	5502	protein phosphatase 1 regulatory inhibitor subunit 1A	-0.490736	6.60251	-2.99717	0.00273007	0.190045	-1.97498	-2.9966
SLC2A13	SLC2A13	114134	solute carrier family 2 member 13	-0.322553	5.33411	-2.99218	0.00277423	0.190045	-1.97878	-2.99171
CCDC130	CCDC130	81576	coiled-coil domain containing 130	0.289327	5.506	2.99184	0.00277463	0.190045	-2.03252	2.99166
DCBLD2	DCBLD2	131566	discoidin, CUB and LCCL domain containing 2	0.41792	6.53498	2.9901	0.00280034	0.190045	-1.99236	2.98885
INHBE	INHBE	83729	inhibin subunit beta E	-0.330759	5.55171	-2.98897	0.00280628	0.190045	-1.98335	-2.9882
SHB	SHB	6461	SH2 domain containing adaptor protein B	0.414795	5.96396	2.98804	0.00280939	0.190045	-2.04593	2.98786
QDPR	QDPR	5860	quinoid dihydropteridine reductase	-0.254326	6.11501	-2.98728	0.00281798	0.190045	-2.02887	-2.98693
METTL7A	METTL7A	25840	methyltransferase like 7A	-0.331194	5.37876	-2.98602	0.00283419	0.190045	-1.98797	-2.98517
FGF12	FGF12	2257	fibroblast growth factor 12	-0.966873	6.62875	-2.98518	0.00284035	0.190045	-1.99338	-2.98451
NKX3-1	NKX3-1	4824	NK3 homeobox 1	-0.356193	5.43044	-2.98361	0.00285052	0.190045	-2.03997	-2.98341
CYBA	CYBA	1535	cytochrome b-245 alpha chain	-0.285379	5.00536	-2.9836	0.00285092	0.190045	-2.02084	-2.98337
GATA6	GATA6	2627	GATA binding protein 6	0.418777	7.14945	2.98443	0.00285959	0.190045	-2.0097	2.98244
NRSN2	NRSN2	80023	neurensin 2	-0.289378	5.57434	-2.98187	0.00286932	0.190045	-2.01357	-2.9814
GCLM	GCLM	2730	glutamate-cysteine ligase modifier subunit	-0.380537	5.26616	-2.98171	0.00288038	0.190045	-2.00361	-2.98022
ODC1	ODC1	4953	ornithine decarboxylase 1	0.41968	5.76513	2.979	0.00289768	0.190207	-2.01755	2.97839
SMAD2	SMAD2	4087	SMAD family member 2	0.294702	6.49121	2.97625	0.0029232	0.190903	-2.0298	2.9757
HBB	HBB	3043	hemoglobin subunit beta	-0.49488	5.74496	-2.97369	0.00294659	0.191453	-2.04178	-2.97326
SSBP2	SSBP2	23635	single stranded DNA binding protein 2	0.30604	5.87241	2.97202	0.00296381	0.191556	-2.03788	2.97147
SLC36A4	SLC36A4	120103	solute carrier family 36 member 4	0.315303	6.27239	2.96905	0.0029915	0.191556	-2.05961	2.96861
PLPP7	PLPP7	84814	phospholipid phosphatase 7 (inactive)	0.473763	6.94659	2.97197	0.00301072	0.191556	-2.10676	2.96664
PEBP4	PEBP4	157310	phosphatidylethanolamine binding protein 4	-0.548073	6.78587	-2.96692	0.00302127	0.191556	-2.03277	-2.96557
TNFRSF10C	TNFRSF10C	8794	TNF receptor superfamily member 10c	-0.273112	5.57736	-2.96497	0.00302899	0.191556	-2.08983	-2.96478
SKP2	SKP2	6502	S-phase kinase associated protein 2	-0.328042	5.24886	-2.96459	0.00303796	0.191556	-2.03637	-2.96387
DDR2	DDR2	4921	discoidin domain receptor tyrosine kinase 2	-0.288253	5.43398	-2.95036	0.00317633	0.197444	-2.11314	-2.95014
AMOTL2	AMOTL2	51421	angiomotin like 2	0.381875	6.16807	2.9522	0.00317716	0.197444	-2.07847	2.95006
DEFB131A	DEFB131A	644414	defensin beta 131A	-0.268258	5.46508	-2.95022	0.00317761	0.197444	-2.12151	-2.95001
LIN28A	LIN28A	79727	lin-28 homolog A	-0.270693	5.48117	-2.94818	0.0031984	0.197775	-2.13161	-2.948
HSPB3	HSPB3	8988	heat shock protein family B (small) member 3	-0.609823	7.1256	-2.94981	0.0032173	0.197987	-2.09307	-2.94618
PTX3	PTX3	5806	pentraxin 3	-0.348304	5.34759	-2.94437	0.00324267	0.198594	-2.08763	-2.94375
INPP4B	INPP4B	8821	inositol polyphosphate-4-phosphatase type II B	0.449524	6.19539	2.93992	0.00329512	0.199448	-2.10188	2.93878
SPIN1	SPIN1	10927	spindlin 1	0.276899	5.90526	2.93822	0.00330334	0.199448	-2.15836	2.938
ERN1	ERN1	2081	endoplasmic reticulum to nucleus signaling 1	-0.297453	5.43584	-2.93819	0.00330335	0.199448	-2.15308	-2.938
SHISA4	SHISA4	149345	shisa family member 4	0.721169	6.59296	2.93602	0.00333402	0.200354	-2.1126	2.93514
CEL	CEL	1056	carboxyl ester lipase	-0.272888	5.79249	-2.93126	0.00338044	0.202194	-2.14181	-2.93084
MTCH2	MTCH2	23788	mitochondrial carrier 2	0.43484	6.53773	2.92821	0.00344969	0.202854	-2.16952	2.92454
TPPP	TPPP	11076	tubulin polymerization promoting protein	-0.31483	5.97794	-2.92496	0.00345016	0.202854	-2.15607	-2.92449
JPH2	JPH2	57158	junctophilin 2	0.465252	7.59747	2.92674	0.00345103	0.202854	-2.12622	2.92442
DYNC1I1	DYNC1I1	1780	dynein cytoplasmic 1 intermediate chain 1	-0.2884	5.8481	-2.92386	0.00346368	0.202854	-2.16233	-2.92328
PRRX1	PRRX1	5396	paired related homeobox 1	0.603846	6.83116	2.92246	0.00349533	0.202854	-2.15052	2.92044
ATP5IF1	ATP5IF1	93974	ATP synthase inhibitory factor subunit 1	0.717128	8.72474	2.93488	0.00349677	0.202854	-2.57087	2.92032
TNS2	TNS2	23371	tensin 2	-0.293991	6.20988	-2.91963	0.00350818	0.202854	-2.20104	-2.9193
NR2C1	NR2C1	7181	nuclear receptor subfamily 2 group C member 1	0.26137	5.47625	2.91877	0.00351825	0.202854	-2.17911	2.91841
NCEH1	NCEH1	57552	neutral cholesterol ester hydrolase 1	-0.333393	6.13022	-2.916	0.00355279	0.203927	-2.17193	-2.91536
PRELID3B	PRELID3B	51012	PRELI domain containing 3B	0.338838	6.73215	2.91074	0.00361372	0.206498	-2.1707	2.91005
RD3L	RD3L	647286	retinal degeneration 3 like	0.298834	5.70622	2.90453	0.00368587	0.209028	-2.19562	2.90387
RGS3	RGS3	5998	regulator of G protein signaling 3	0.435556	6.41382	2.90415	0.00369066	0.209028	-2.19756	2.90346
OR4E1	OR4E1	26687	olfactory receptor family 4 subfamily E member 1 (gene/pseudogene)	-0.29173	5.41014	-2.89919	0.003746	0.211228	-2.22313	-2.8988
MAPRE2	MAPRE2	10982	microtubule associated protein RP/EB family member 2	0.46903	6.91018	2.8984	0.00377188	0.21147	-2.19594	2.89664
ST6GAL1	ST6GAL1	6480	ST6 beta-galactoside alpha-2,6-sialyltransferase 1	0.322497	6.14365	2.89608	0.00378558	0.21147	-2.2166	2.8955
PHLDA2	PHLDA2	7262	pleckstrin homology like domain family A member 2	-0.270858	5.21579	-2.8945	0.00379984	0.21147	-2.25873	-2.89432
DRAM1	DRAM1	55332	DNA damage regulated autophagy modulator 1	-0.382166	4.8252	-2.89111	0.003847	0.212462	-2.19279	-2.89044
SETDB2	SETDB2	83852	SET domain bifurcated histone lysine methyltransferase 2	0.226136	5.76864	2.89031	0.00385088	0.212462	-2.28981	2.89013
PCBP4	PCBP4	57060	poly(rC) binding protein 4	0.339462	6.51944	2.88468	0.00392575	0.215118	-2.2436	2.88407
POGLUT3	POGLUT3	143888	protein O-glucosyltransferase 3	-0.36752	5.61147	-2.8847	0.00393262	0.215118	-2.22368	-2.88352
DUSP2	DUSP2	1844	dual specificity phosphatase 2	-0.309542	5.41598	-2.87863	0.00399901	0.217818	-2.2587	-2.87824
ZNF346	ZNF346	23567	zinc finger protein 346	0.292532	6.61246	2.87299	0.00407095	0.217854	-2.29284	2.87261
RNF122	RNF122	79845	ring finger protein 122	-0.397672	5.57063	-2.87186	0.00408539	0.217854	-2.28295	-2.87149
LUZP6	LUZP6	767558	leucine zipper protein 6	0.401772	5.74185	2.87185	0.00408646	0.217854	-2.28188	2.87141
FLNA	FLNA	2316	filamin A	0.450369	6.71412	2.86985	0.00411296	0.217854	-2.27965	2.86937
MAFF	MAFF	23764	MAF bZIP transcription factor F	-0.40981	5.50382	-2.86992	0.00411568	0.217854	-2.2602	-2.86916
ZNF662	ZNF662	389114	zinc finger protein 662	-0.25671	5.61188	-2.86912	0.00411843	0.217854	-2.33258	-2.86895
MYLK3	MYLK3	91807	myosin light chain kinase 3	-0.523555	6.18978	-2.86943	0.00411881	0.217854	-2.28563	-2.86892
STBD1	STBD1	8987	starch binding domain 1	0.350704	6.65705	2.86646	0.00416434	0.218932	-2.26867	2.86544
TCP11L2	TCP11L2	255394	t-complex 11 like 2	-0.360389	6.51804	-2.86532	0.0041734	0.218932	-2.27624	-2.86475
JDP2	JDP2	122953	Jun dimerization protein 2	-0.235037	5.2847	-2.86297	0.00419955	0.219405	-2.33791	-2.86277
NUDT4B	NUDT4B	440672	nudix hydrolase 4B	-0.56343	6.82215	-2.85888	0.00427274	0.221512	-2.2794	-2.85729
LGR4	LGR4	55366	leucine rich repeat containing G protein-coupled receptor 4	-0.310839	5.67384	-2.85577	0.00429565	0.221512	-2.36819	-2.85559
STX7	STX7	8417	syntaxin 7	-0.276045	6.2119	-2.85591	0.00429879	0.221512	-2.32859	-2.85536
CNKSR3	CNKSR3	154043	CNKSR family member 3	0.249263	5.61298	2.85476	0.0043091	0.221512	-2.38215	2.8546
SLIRP	SLIRP	81892	SRA stem-loop interacting RNA binding protein	-0.306124	7.26399	-2.85224	0.00434588	0.222509	-2.32264	-2.8519
SLAMF1	SLAMF1	6504	signaling lymphocytic activation molecule family member 1	-0.324819	5.39639	-2.84957	0.00438125	0.223289	-2.35125	-2.84932
SLC25A5	SLC25A5	292	solute carrier family 25 member 5	0.501785	6.77425	2.84992	0.00440329	0.223289	-2.30151	2.84773
L1TD1	L1TD1	54596	LINE1 type transposase domain containing 1	-0.308756	5.44392	-2.84673	0.00442295	0.223289	-2.33006	-2.84631
GYS1	GYS1	2997	glycogen synthase 1	0.558861	7.37566	2.8507	0.00443582	0.223289	-2.38325	2.84538
CACNB2	CACNB2	783	calcium voltage-gated channel auxiliary subunit beta 2	-0.323962	5.90492	-2.84444	0.0044569	0.223289	-2.3366	-2.84387
TMEM106C	TMEM106C	79022	transmembrane protein 106C	0.504835	8.18081	2.84399	0.00448174	0.223289	-2.29501	2.8421
ZNF608	ZNF608	57507	zinc finger protein 608	-0.296891	5.32017	-2.84215	0.00448331	0.223289	-2.39356	-2.84199
C11orf96	C11orf96	387763	chromosome 11 open reading frame 96	-0.382665	5.68461	-2.83931	0.00453019	0.223289	-2.33647	-2.83867
COA1	COA1	55744	cytochrome c oxidase assembly factor 1 homolog	0.276133	6.39726	2.83918	0.00453147	0.223289	-2.34151	2.83858
GRPEL2	GRPEL2	134266	GrpE like 2, mitochondrial	0.268425	5.60426	2.8374	0.00455192	0.223289	-2.38863	2.83714
ZC2HC1C	ZC2HC1C	79696	zinc finger C2HC-type containing 1C	0.754125	10.5439	2.84444	0.00455301	0.223289	-2.5171	2.83707
PRKX	PRKX	5613	protein kinase X-linked	-0.338553	5.31832	-2.83455	0.00459581	0.223692	-2.36179	-2.83408
SEC31A	SEC31A	22872	SEC31 homolog A, COPII coat complex component	0.380159	6.53261	2.83274	0.00462828	0.223692	-2.34825	2.83183
CACNA2D1	CACNA2D1	781	calcium voltage-gated channel auxiliary subunit alpha2delta 1	0.460477	6.95624	2.83426	0.00463723	0.223692	-2.34083	2.83121
ANK3	ANK3	288	ankyrin 3	-0.407499	6.96782	-2.83318	0.00464318	0.223692	-2.34642	-2.8308
PPM1L	PPM1L	151742	protein phosphatase, Mg2+/Mn2+ dependent 1L	-0.24824	5.87565	-2.83059	0.00464861	0.223692	-2.4352	-2.83043
PPP1R13B	PPP1R13B	23368	protein phosphatase 1 regulatory subunit 13B	-0.370718	6.03356	-2.82634	0.00471253	0.225919	-2.41302	-2.82605
ITGA7	ITGA7	3679	integrin subunit alpha 7	0.635929	7.74313	2.82437	0.00476124	0.227403	-2.34938	2.82276
TPPP2	TPPP2	122664	tubulin polymerization promoting protein family member 2	-0.313651	5.33314	-2.81541	0.00487488	0.230411	-2.44854	-2.81519
RPS6KA3	RPS6KA3	6197	ribosomal protein S6 kinase A3	-0.260919	5.95987	-2.81517	0.00487862	0.230411	-2.45158	-2.81494
DVL3	DVL3	1857	dishevelled segment polarity protein 3	0.256552	6.19055	2.81391	0.00489686	0.230411	-2.47781	2.81374
CXCL8	CXCL8	3576	C-X-C motif chemokine ligand 8	-0.299739	4.95032	-2.81339	0.0049066	0.230411	-2.40998	-2.8131
DLST	DLST	1743	dihydrolipoamide S-succinyltransferase	0.373372	6.75796	2.81298	0.00493006	0.230411	-2.38613	2.81157
AADAC	AADAC	13	arylacetamide deacetylase	-0.314632	5.32927	-2.81159	0.00493223	0.230411	-2.46534	-2.81143
ZBTB47	ZBTB47	92999	zinc finger and BTB domain containing 47	0.36741	6.51721	2.80835	0.00498552	0.232053	-2.4335	2.80797
PIANP	PIANP	196500	PILR alpha associated neural protein	-0.255209	5.71804	-2.80173	0.00508551	0.23585	-2.5022	-2.80157
FLVCR2	FLVCR2	55640	feline leukemia virus subgroup C cellular receptor family member 2	-0.307783	5.41575	-2.80053	0.0051098	0.236121	-2.42781	-2.80003
MYOCD	MYOCD	93649	myocardin	0.382613	6.56157	2.79852	0.00514192	0.236185	-2.44339	2.79801
MPC2	MPC2	25874	mitochondrial pyruvate carrier 2	0.408887	7.44185	2.79755	0.00516605	0.236185	-2.40826	2.79649
RASL10B	RASL10B	91608	RAS like family 10 member B	-0.289594	5.77107	-2.79695	0.00516655	0.236185	-2.44903	-2.79646
RNF135	RNF135	84282	ring finger protein 135	-0.270511	5.29216	-2.79523	0.00518899	0.236351	-2.50731	-2.79506
BMP2K	BMP2K	55589	BMP2 inducible kinase	-0.302792	5.17544	-2.79363	0.00521658	0.236351	-2.46227	-2.79335
IQGAP1	IQGAP1	8826	IQ motif containing GTPase activating protein 1	-0.246153	5.43422	-2.79295	0.00522556	0.236351	-2.51955	-2.79279
CASTOR2	CASTOR2	729438	cytosolic arginine sensor for mTORC1 subunit 2	-0.419269	5.6915	-2.79187	0.00524957	0.2366	-2.4487	-2.79131
PRPF8	PRPF8	10594	pre-mRNA processing factor 8	-0.259444	5.99403	-2.78829	0.00530446	0.238218	-2.50368	-2.78794
SPRR2G	SPRR2G	6706	small proline rich protein 2G	-0.474971	5.53227	-2.78834	0.00532269	0.238218	-2.43428	-2.78683
CCRL2	CCRL2	9034	C-C motif chemokine receptor like 2	-0.333285	5.47311	-2.77972	0.00544605	0.24289	-2.49849	-2.77939
MLF1	MLF1	4291	myeloid leukemia factor 1	-0.357244	6.25798	-2.77786	0.00548269	0.243675	-2.48209	-2.77721
RNF114	RNF114	55905	ring finger protein 114	-0.228866	5.54752	-2.7752	0.00551934	0.244455	-2.56484	-2.77505
MAP4K4	MAP4K4	9448	mitogen-activated protein kinase kinase kinase kinase 4	0.426992	6.77097	2.77566	0.00554019	0.244533	-2.4615	2.77382
SMYD3	SMYD3	64754	SET and MYND domain containing 3	-0.302043	5.46496	-2.77277	0.0055629	0.244691	-2.52432	-2.77249
SEPTIN2	SEPTIN2	4735	septin 2	0.3445	7.16979	2.77166	0.0055891	0.245002	-2.48295	2.77096
VTI1B	VTI1B	10490	vesicle transport through interaction with t-SNAREs 1B	0.35062	6.45418	2.76974	0.00562179	0.245594	-2.49458	2.76906
NAT8B	NAT8B	51471	N-acetyltransferase 8B (putative, gene/pseudogene)	-0.268336	5.75062	-2.76083	0.00576831	0.249669	-2.60136	-2.76067
JAK2	JAK2	3717	Janus kinase 2	0.378612	5.79869	2.76106	0.00577117	0.249669	-2.52204	2.76051
RELL1	RELL1	768211	RELT like 1	0.372276	5.94704	2.76015	0.0057868	0.249669	-2.52808	2.75962
ATP2A2	ATP2A2	488	ATPase sarcoplasmic/endoplasmic reticulum Ca2+ transporting 2	-0.80981	9.55218	-2.77192	0.0057931	0.249669	-2.72627	-2.75927
CLCC1	CLCC1	23155	chloride channel CLIC like 1	-0.222026	5.85539	-2.75677	0.00584122	0.250898	-2.59857	-2.75656
XPO4	XPO4	64328	exportin 4	0.29669	6.11791	2.75569	0.00586617	0.251127	-2.53914	2.75517
CHTOP	CHTOP	26097	chromatin target of PRMT1	0.309041	6.70593	2.75372	0.00590602	0.25199	-2.52403	2.75295
TAF1C	TAF1C	9013	TATA-box binding protein associated factor, RNA polymerase I subunit C	-0.302429	5.07003	-2.75023	0.00596529	0.253673	-2.52352	-2.74968
KALRN	KALRN	8997	kalirin RhoGEF kinase	0.272749	6.55165	2.74505	0.00605507	0.256262	-2.61195	2.74478
AGPAT3	AGPAT3	56894	1-acylglycerol-3-phosphate O-acyltransferase 3	-0.253515	6.0347	-2.74448	0.0060662	0.256262	-2.63277	-2.74418
UFD1	UFD1	7353	ubiquitin recognition factor in ER associated degradation 1	-0.236484	6.20015	-2.73757	0.00619272	0.260746	-2.65779	-2.7374
F3	F3	2152	coagulation factor III, tissue factor	0.556433	5.99555	2.73561	0.00623677	0.26174	-2.58153	2.73507
PM20D2	PM20D2	135293	peptidase M20 domain containing 2	-0.294913	5.5119	-2.73184	0.00630543	0.263294	-2.59925	-2.73146
DRD3	DRD3	1814	dopamine receptor D3	-0.305936	5.4256	-2.7312	0.00631494	0.263294	-2.63089	-2.73096
ARC	ARC	23237	activity regulated cytoskeleton associated protein	-0.375692	5.44264	-2.73036	0.00633558	0.263297	-2.5882	-2.72989
RND2	RND2	8153	Rho family GTPase 2	-0.275783	5.28215	-2.72679	0.00640131	0.264248	-2.61661	-2.72648
SLCO4A1	SLCO4A1	28231	solute carrier organic anion transporter family member 4A1	-0.282781	5.13044	-2.72616	0.00641259	0.264248	-2.62867	-2.7259
MYO7A	MYO7A	4647	myosin VIIA	-0.280716	5.66072	-2.72364	0.00645969	0.264248	-2.69229	-2.72349
HBA1	HBA1	3039	hemoglobin subunit alpha 1	-0.46693	6.20143	-2.72427	0.00647294	0.264248	-2.5903	-2.72281
SAMD4A	SAMD4A	23034	sterile alpha motif domain containing 4A	0.317869	7.10555	2.72314	0.00647378	0.264248	-2.63037	2.72277
SALL2	SALL2	6297	spalt like transcription factor 2	-0.278749	5.26503	-2.72252	0.00648233	0.264248	-2.65854	-2.72233
IL4R	IL4R	3566	interleukin 4 receptor	-0.285716	5.5219	-2.71954	0.00654354	0.265248	-2.63781	-2.71922
XAGE1A	XAGE1A	653220	X antigen family member 1A	-0.281126	5.01052	-2.71921	0.00654832	0.265248	-2.6407	-2.71898
GNB1	GNB1	2782	G protein subunit beta 1	0.30815	5.68217	2.71613	0.00660763	0.266807	-2.72399	2.716
TGFBR2	TGFBR2	7048	transforming growth factor beta receptor 2	-0.307447	6.46126	-2.71212	0.00670052	0.269707	-2.61866	-2.71137
CHL1	CHL1	10752	cell adhesion molecule L1 like	-0.305395	5.4831	-2.7079	0.00677701	0.270334	-2.6686	-2.70761
TRMT9B	TRMT9B	57604	tRNA methyltransferase 9B (putative)	-0.288769	5.63062	-2.70696	0.0067934	0.270334	-2.73045	-2.70681
LAPTM4A	LAPTM4A	9741	lysosomal protein transmembrane 4 alpha	-0.445482	6.76466	-2.70827	0.00681225	0.270334	-2.60457	-2.70589
IL1RL1	IL1RL1	9173	interleukin 1 receptor like 1	-0.331538	5.30194	-2.70527	0.00683385	0.270334	-2.64351	-2.70483
HGS	HGS	9146	hepatocyte growth factor-regulated tyrosine kinase substrate	-0.244341	5.91912	-2.70452	0.00684605	0.270334	-2.71104	-2.70424
CMSS1	CMSS1	84319	cms1 ribosomal small subunit homolog	-0.267029	5.67704	-2.70347	0.0068651	0.270334	-2.73895	-2.70332
GATA2	GATA2	2624	GATA binding protein 2	-0.323719	5.771	-2.70287	0.00687985	0.270334	-2.69618	-2.7026
LMF2	LMF2	91289	lipase maturation factor 2	-0.203826	5.72459	-2.70252	0.00688508	0.270334	-2.73246	-2.70235
CD93	CD93	22918	CD93 molecule	-0.309212	5.79936	-2.70132	0.00693369	0.2707	-2.63153	-2.70001
H4C9	H4C9	8294	H4 clustered histone 9	-0.252182	4.95878	-2.70004	0.00693669	0.2707	-2.72268	-2.69987
SERPINB1	SERPINB1	1992	serpin family B member 1	-0.250013	5.80064	-2.69511	0.00704071	0.273924	-2.73705	-2.69491
SLC5A1	SLC5A1	6523	solute carrier family 5 member 1	-0.500802	6.62912	-2.69571	0.00708553	0.274438	-2.64991	-2.6928
SLC2A12	SLC2A12	154091	solute carrier family 2 member 12	0.325503	5.9494	2.69275	0.0070968	0.274438	-2.68034	2.69227
TMEM106B	TMEM106B	54664	transmembrane protein 106B	-0.224432	5.81333	-2.69088	0.00713295	0.274672	-2.73837	-2.69057
SH3PXD2B	SH3PXD2B	285590	SH3 and PX domains 2B	-0.249137	5.38194	-2.69011	0.00714576	0.274672	-2.76577	-2.68997
MOS	MOS	4342	MOS proto-oncogene, serine/threonine kinase	-0.294465	5.33105	-2.68587	0.0072408	0.277151	-2.70672	-2.68556
KIDINS220	KIDINS220	57498	kinase D interacting substrate 220	0.273302	6.46114	2.68536	0.00725357	0.277151	-2.70492	2.68497
JAK1	JAK1	3716	Janus kinase 1	-0.28086	6.07161	-2.6781	0.0074082	0.282217	-2.79837	-2.67792
RFTN1	RFTN1	23180	raftlin, lipid raft linker 1	-0.26154	5.55603	-2.67477	0.0074828	0.28294	-2.78262	-2.67456
UBA3	UBA3	9039	ubiquitin like modifier activating enzyme 3	0.271758	6.46622	2.67467	0.00749227	0.28294	-2.7143	2.67413
WFS1	WFS1	7466	wolframin ER transmembrane glycoprotein	-0.413368	6.22664	-2.6731	0.00754987	0.28294	-2.68925	-2.67156
RALGAPA2	RALGAPA2	57186	Ral GTPase activating protein catalytic alpha subunit 2	0.238744	5.75107	2.67137	0.00755816	0.28294	-2.80244	2.6712
OXTR	OXTR	5021	oxytocin receptor	-0.262334	5.42027	-2.67161	0.00755867	0.28294	-2.73721	-2.67117
SCO1	SCO1	6341	SCO cytochrome c oxidase assembly protein 1	0.226156	5.8926	2.67068	0.00757571	0.28294	-2.78446	2.67042
MIA3	MIA3	375056	MIA SH3 domain ER export factor 3	-0.235872	6.33473	-2.67041	0.0075819	0.28294	-2.79172	-2.67014
TRAPPC11	TRAPPC11	60684	trafficking protein particle complex 11	-0.224036	5.56404	-2.66826	0.0076277	0.283293	-2.82157	-2.66812
TEAD3	TEAD3	7005	TEA domain transcription factor 3	0.289202	5.92711	2.66806	0.00763564	0.283293	-2.77297	2.66777
PVR	PVR	5817	PVR cell adhesion molecule	-0.288431	5.80426	-2.66575	0.00768489	0.284287	-2.83296	-2.66561
COQ8A	COQ8A	56997	coenzyme Q8A	-0.35224	6.44922	-2.66524	0.00770683	0.284287	-2.73184	-2.66465
LETM1	LETM1	3954	leucine zipper and EF-hand containing transmembrane protein 1	0.21243	5.92286	2.66106	0.00779354	0.286659	-2.84197	2.66089
SRPX	SRPX	8406	sushi repeat containing protein X-linked	0.258485	5.92778	2.65964	0.00782805	0.286864	-2.80216	2.6594
ZNF664	ZNF664	144348	zinc finger protein 664	0.276285	6.32965	2.65902	0.00784837	0.286864	-2.75091	2.65852
AMBP	AMBP	259	alpha-1-microglobulin/bikunin precursor	-0.299109	5.64256	-2.65699	0.00789459	0.286864	-2.75663	-2.65654
GAB1	GAB1	2549	GRB2 associated binding protein 1	0.296666	6.28308	2.65665	0.00790981	0.286864	-2.75182	2.6559
TM9SF1	TM9SF1	10548	transmembrane 9 superfamily member 1	-0.237044	5.77006	-2.65571	0.00791828	0.286864	-2.83837	-2.65553
ACACB	ACACB	32	acetyl-CoA carboxylase beta	-0.361278	6.27832	-2.6557	0.00793679	0.286864	-2.7245	-2.65475
EEF2KMT	EEF2KMT	196483	eukaryotic elongation factor 2 lysine methyltransferase	-0.24251	5.2324	-2.65407	0.00795599	0.286864	-2.84575	-2.65393
PHLDB1	PHLDB1	23187	pleckstrin homology like domain family B member 1	0.286628	6.67219	2.64804	0.00810166	0.291296	-2.83064	2.6478
C1QC	C1QC	714	complement C1q C chain	-0.347544	5.36212	-2.64434	0.00818838	0.293589	-2.8733	-2.6442
NMRAL1	NMRAL1	57407	NmrA like redox sensor 1	-0.254578	5.83272	-2.64291	0.00822596	0.294113	-2.83082	-2.64265
MSRB3	MSRB3	253827	methionine sulfoxide reductase B3	0.424728	6.56396	2.6421	0.00827282	0.294964	-2.74337	2.64073
IL6R	IL6R	3570	interleukin 6 receptor	-0.257269	5.74347	-2.63952	0.0083057	0.295314	-2.89299	-2.63938
AMZ1	AMZ1	155185	archaelysin family metallopeptidase 1	-0.269276	5.50141	-2.63818	0.00834616	0.29593	-2.81026	-2.63774
MAPK10	MAPK10	5602	mitogen-activated protein kinase 10	-0.262976	5.4677	-2.63681	0.00837333	0.296073	-2.86359	-2.63663
NES	NES	10763	nestin	0.760981	7.39917	2.63572	0.00841807	0.296836	-2.76568	2.63482
PLSCR1	PLSCR1	5359	phospholipid scramblase 1	-0.316382	5.71539	-2.6329	0.00847775	0.296854	-2.83276	-2.63243
TPM4	TPM4	7171	tropomyosin 4	-0.217569	5.7131	-2.6323	0.00848423	0.296854	-2.90869	-2.63217
IL6	IL6	3569	interleukin 6	-0.429306	4.76447	-2.63372	0.00848818	0.296854	-2.75024	-2.63201
FSTL3	FSTL3	10272	follistatin like 3	0.640401	6.74647	2.63084	0.00855408	0.298344	-2.76407	2.62938
TRUB1	TRUB1	142940	TruB pseudouridine synthase family member 1	0.230894	5.96189	2.62701	0.00861719	0.299728	-2.93013	2.62688
LRP10	LRP10	26020	LDL receptor related protein 10	-0.288182	5.41057	-2.6247	0.00867717	0.300353	-2.91224	-2.62452
ZNF616	ZNF616	90317	zinc finger protein 616	-0.281287	4.86438	-2.62459	0.00868207	0.300353	-2.8349	-2.62433
PDPN	PDPN	10630	podoplanin	-0.33321	5.53282	-2.62388	0.0087074	0.300417	-2.8337	-2.62333
DSG2	DSG2	1829	desmoglein 2	-0.252793	6.03573	-2.62039	0.00878992	0.301774	-2.89531	-2.62012
FCER1G	FCER1G	2207	Fc fragment of IgE receptor Ig	-0.339622	5.29937	-2.62061	0.00879388	0.301774	-2.80874	-2.61996
ANKRD36B	ANKRD36B	57730	ankyrin repeat domain 36B	0.256724	7.02318	2.61848	0.00883602	0.302409	-2.92002	2.61833
SERTAD1	SERTAD1	29950	SERTA domain containing 1	-0.329553	5.55986	-2.61678	0.00889777	0.302913	-2.81261	-2.61596
PELI1	PELI1	57162	pellino E3 ubiquitin protein ligase 1	-0.232117	5.53166	-2.61539	0.00891818	0.302913	-2.92987	-2.61517
ZNF644	ZNF644	84146	zinc finger protein 644	0.22083	5.72964	2.6143	0.0089444	0.302913	-2.96086	2.61417
CACNA2D3	CACNA2D3	55799	calcium voltage-gated channel auxiliary subunit alpha2delta 3	-0.276766	5.73523	-2.61435	0.00894541	0.302913	-2.90606	-2.61413
RNPC3	RNPC3	55599	RNA binding region (RNP1, RRM) containing 3	0.241672	5.8358	2.61142	0.00902466	0.303554	-2.91534	2.61112
SNRPB	SNRPB	6628	small nuclear ribonucleoprotein polypeptides B and B1	-0.228343	5.43162	-2.61111	0.00902844	0.303554	-2.95178	-2.61098
ENO3	ENO3	2027	enolase 3	0.597277	8.56242	2.6136	0.00904492	0.303554	-2.82224	2.61035
ARMCX3	ARMCX3	51566	armadillo repeat containing X-linked 3	0.291255	6.35843	2.60936	0.0090796	0.303554	-2.88802	2.60904
TLR4	TLR4	7099	toll like receptor 4	-0.289844	4.93972	-2.60908	0.00908415	0.303554	-2.90473	-2.60887
DPYSL2	DPYSL2	1808	dihydropyrimidinase like 2	-0.433203	6.0508	-2.61028	0.00910662	0.303554	-2.804	-2.60803
ICMT	ICMT	23463	isoprenylcysteine carboxyl methyltransferase	0.408619	6.4713	2.60739	0.00916225	0.304615	-2.82149	2.60594
PTK6	PTK6	5753	protein tyrosine kinase 6	-0.245104	5.20729	-2.60436	0.00920792	0.304915	-2.96493	-2.60424
ADRA2B	ADRA2B	151	adrenoceptor alpha 2B	-0.302207	5.1785	-2.60369	0.00923475	0.304915	-2.85381	-2.60324
SLC25A6	SLC25A6	293	solute carrier family 25 member 6	0.30928	7.03201	2.60328	0.00924274	0.304915	-2.88671	2.60294
DEGS2	DEGS2	123099	delta 4-desaturase, sphingolipid 2	-0.260451	5.56338	-2.60223	0.00927016	0.304922	-2.89759	-2.60193
LIF	LIF	3976	LIF interleukin 6 family cytokine	-0.320834	5.15511	-2.60161	0.00929109	0.304922	-2.8626	-2.60115
SELE	SELE	6401	selectin E	-0.393701	5.22795	-2.60056	0.00932899	0.304922	-2.8316	-2.59976
EMC3	EMC3	55831	ER membrane protein complex subunit 3	-0.284381	6.49848	-2.5996	0.00933825	0.304922	-2.95466	-2.59942
CCDC3	CCDC3	83643	coiled-coil domain containing 3	-0.284098	5.45592	-2.59543	0.00945199	0.307851	-2.95683	-2.59526
CLU	CLU	1191	clusterin	0.568982	6.77644	2.59593	0.00950509	0.308044	-2.83257	2.59333
RBM24	RBM24	221662	RNA binding motif protein 24	0.545102	7.5087	2.59617	0.00951904	0.308044	-2.83422	2.59283
CDC42EP3	CDC42EP3	10602	CDC42 effector protein 3	0.470886	6.93541	2.59343	0.00953197	0.308044	-2.85527	2.59236
IFFO2	IFFO2	126917	intermediate filament family orphan 2	-0.223015	5.68512	-2.59022	0.00959506	0.308044	-3.00555	-2.59009
LRRFIP1	LRRFIP1	9208	LRR binding FLII interacting protein 1	0.378159	6.9635	2.59175	0.00959723	0.308044	-2.83922	2.59001
B4GAT1	B4GAT1	11041	beta-1,4-glucuronyltransferase 1	-0.302401	6.34134	-2.58988	0.0096158	0.308044	-2.91478	-2.58935
FOSL1	FOSL1	8061	FOS like 1, AP-1 transcription factor subunit	-0.317369	5.36222	-2.58925	0.00963165	0.308044	-2.88842	-2.58878
SF3A1	SF3A1	10291	splicing factor 3a subunit 1	-0.203841	5.68002	-2.58825	0.00965258	0.308044	-2.99386	-2.58803
PGA3	PGA3	643834	pepsinogen A3	-0.303104	5.41444	-2.58767	0.00968297	0.308044	-2.88275	-2.58695
GOLGA8F	GOLGA8F	100132565	golgin A8 family member F	-0.280905	5.56332	-2.58653	0.00969859	0.308044	-3.01179	-2.58639
BMPR1A	BMPR1A	657	bone morphogenetic protein receptor type 1A	0.222311	5.77912	2.58381	0.00977523	0.309577	-3.02447	2.58368
NPPA	NPPA	4878	natriuretic peptide A	1.78269	9.00555	2.58188	0.0098327	0.309577	-2.94305	2.58166
DEGS1	DEGS1	8560	delta 4-desaturase, sphingolipid 1	-0.243462	5.9205	-2.58169	0.00983835	0.309577	-2.99111	-2.58146
TRIB2	TRIB2	28951	tribbles pseudokinase 2	-0.237799	6.13061	-2.58086	0.00986266	0.309577	-2.96985	-2.58061
VLDLR	VLDLR	7436	very low density lipoprotein receptor	0.23913	6.00698	2.58058	0.00986777	0.309577	-3.02058	2.58043
RFC5	RFC5	5985	replication factor C subunit 5	-0.240585	5.46257	-2.57856	0.0099249	0.309872	-3.02636	-2.57844
ZNF326	ZNF326	284695	zinc finger protein 326	-0.236549	5.43928	-2.57859	0.0099256	0.309872	-3.01217	-2.57841
TBL1X	TBL1X	6907	transducin beta like 1 X-linked	-0.211336	5.43316	-2.57664	0.00998013	0.310239	-3.03512	-2.57652
PRADC1	PRADC1	84279	protease associated domain containing 1	0.295235	6.3563	2.576	0.0100069	0.310239	-2.93861	2.57559
IGFBP4	IGFBP4	3487	insulin like growth factor binding protein 4	-0.367315	5.85822	-2.57566	0.0100101	0.310239	-3.01409	-2.57548
LY6E	LY6E	4061	lymphocyte antigen 6 family member E	-0.299836	5.47475	-2.56879	0.0102256	0.315496	-2.91156	-2.56811
PLAUR	PLAUR	5329	plasminogen activator, urokinase receptor	-0.30057	4.91153	-2.567	0.0102678	0.315496	-2.94425	-2.56668
HCFC1	HCFC1	3054	host cell factor C1	-0.2287	5.33034	-2.56416	0.0103478	0.315496	-3.04687	-2.56399
SUPT6H	SUPT6H	6830	SPT6 homolog, histone chaperone and transcription elongation factor	-0.247759	6.22334	-2.56356	0.0103707	0.315496	-2.97992	-2.56322
LPIN2	LPIN2	9663	lipin 2	-0.243357	5.40225	-2.56308	0.0103784	0.315496	-3.06323	-2.56296
OR6C6	OR6C6	283365	olfactory receptor family 6 subfamily C member 6	-0.24379	5.50362	-2.56291	0.0103897	0.315496	-2.97357	-2.56258
ADAM15	ADAM15	8751	ADAM metallopeptidase domain 15	0.660054	8.83918	2.56942	0.010395	0.315496	-3.01895	2.56241
AFAP1L1	AFAP1L1	134265	actin filament associated protein 1 like 1	0.227707	6.18482	2.56245	0.0104048	0.315496	-2.9927	2.56208
ARPC2	ARPC2	10109	actin related protein 2/3 complex subunit 2	0.308326	6.63864	2.56226	0.0104106	0.315496	-2.96754	2.56189
SEMA6B	SEMA6B	10501	semaphorin 6B	-0.303942	5.37187	-2.5617	0.0104262	0.315496	-2.97108	-2.56137
TSC22D3	TSC22D3	1831	TSC22 domain family member 3	-0.271506	5.19905	-2.5605	0.0104579	0.31571	-3.01812	-2.56031
CRB3	CRB3	92359	crumbs cell polarity complex component 3	-0.281308	5.53685	-2.55987	0.0104857	0.315804	-2.95013	-2.55939
HBA2	HBA2	3040	hemoglobin subunit alpha 2	-0.565709	5.84371	-2.55847	0.0106034	0.316007	-2.90547	-2.5555
MEIS1	MEIS1	4211	Meis homeobox 1	-0.208967	5.81339	-2.55527	0.0106143	0.316007	-3.08983	-2.55515
NT5DC1	NT5DC1	221294	5'-nucleotidase domain containing 1	-0.203535	6.03413	-2.55452	0.0106376	0.316007	-3.08631	-2.55438
OR5V1	OR5V1	81696	olfactory receptor family 5 subfamily V member 1	-0.348082	4.85451	-2.5541	0.0106515	0.316007	-3.04269	-2.55393
PAWR	PAWR	5074	pro-apoptotic WT1 regulator	-0.268915	5.18026	-2.5538	0.0106616	0.316007	-3.02718	-2.5536
MDM4	MDM4	4194	MDM4 regulator of p53	0.247963	6.32129	2.55303	0.0106988	0.316007	-2.97914	2.55238
STAT4	STAT4	6775	signal transducer and activator of transcription 4	-0.362994	5.53153	-2.55183	0.01073	0.316007	-2.96942	-2.55137
SLC25A30	SLC25A30	253512	solute carrier family 25 member 30	0.528813	6.65739	2.55229	0.0107486	0.316007	-2.92729	2.55077
CCDC50	CCDC50	152137	coiled-coil domain containing 50	0.254946	5.36047	2.55072	0.0107535	0.316007	-3.10907	2.55061
SARDH	SARDH	1757	sarcosine dehydrogenase	0.250536	6.14614	2.55057	0.0107589	0.316007	-3.10709	2.55043
ANKRD23	ANKRD23	200539	ankyrin repeat domain 23	0.323267	5.76314	2.54961	0.0107932	0.316007	-3.0187	2.54932
IMPA2	IMPA2	3613	inositol monophosphatase 2	-0.214872	5.70478	-2.54867	0.0108173	0.316007	-3.10239	-2.54855
CORIN	CORIN	10699	corin, serine peptidase	-0.658059	6.17043	-2.54902	0.0108309	0.316007	-2.94321	-2.54811
PLA2G15	PLA2G15	23659	phospholipase A2 group XV	0.274094	5.78017	2.54806	0.010838	0.316007	-3.07936	2.54788
DHRS1	DHRS1	115817	dehydrogenase/reductase 1	0.491979	7.46456	2.54712	0.0108804	0.31652	-2.94944	2.54652
GAL	GAL	51083	galanin and GMAP prepropeptide	-0.316633	5.41359	-2.54581	0.0109236	0.317057	-2.96412	-2.54513
MCU	MCU	90550	mitochondrial calcium uniporter	-0.213985	5.93121	-2.53979	0.0110982	0.320762	-3.11111	-2.53959
ZNF496	ZNF496	84838	zinc finger protein 496	-0.248194	5.40421	-2.53967	0.0111014	0.320762	-3.09808	-2.53949
YIPF4	YIPF4	84272	Yip1 domain family member 4	0.239327	6.23784	2.5378	0.0111592	0.321536	-3.13317	2.53768
SORT1	SORT1	6272	sortilin 1	0.572675	7.2456	2.53941	0.0111963	0.321536	-2.93901	2.53651
ALOX12	ALOX12	239	arachidonate 12-lipoxygenase, 12S type	-0.265942	5.97284	-2.53662	0.0112035	0.321536	-3.03643	-2.53629
FNDC1	FNDC1	84624	fibronectin type III domain containing 1	-0.246172	5.25444	-2.53436	0.0112694	0.322698	-3.11691	-2.53423
ALPK3	ALPK3	57538	alpha kinase 3	0.362273	6.65879	2.5344	0.0112944	0.322698	-2.96673	2.53346
CCL2	CCL2	6347	C-C motif chemokine ligand 2	-0.530125	5.56998	-2.5326	0.0113384	0.322785	-3.00265	-2.53209
ARHGAP1	ARHGAP1	392	Rho GTPase activating protein 1	0.37531	6.7882	2.53303	0.0113479	0.322785	-2.97039	2.5318
NMRK2	NMRK2	27231	nicotinamide riboside kinase 2	0.775576	9.20567	2.53436	0.0113746	0.322827	-2.98189	2.53098
ZNF503	ZNF503	84858	zinc finger protein 503	-0.247512	5.29189	-2.5299	0.0114135	0.32287	-3.13325	-2.52978
PPM1D	PPM1D	8493	protein phosphatase, Mg2+/Mn2+ dependent 1D	-0.2367	5.4575	-2.52958	0.0114266	0.32287	-3.08108	-2.52938
ARHGAP31	ARHGAP31	57514	Rho GTPase activating protein 31	-0.273428	6.0442	-2.52834	0.0114743	0.323485	-3.05472	-2.52791
RFFL	RFFL	117584	ring finger and FYVE like domain containing E3 ubiquitin protein ligase	-0.271255	5.38687	-2.52742	0.0115008	0.323485	-3.04679	-2.5271
MAPKAP1	MAPKAP1	79109	MAPK associated protein 1	0.262343	6.2883	2.52672	0.0115241	0.323485	-3.05856	2.52639
TIMM8B	TIMM8B	26521	translocase of inner mitochondrial membrane 8 homolog B	0.412732	7.33302	2.52615	0.0116086	0.325142	-2.96323	2.52382
SAG	SAG	6295	S-antigen visual arrestin	-0.263626	5.57567	-2.52235	0.0116642	0.325775	-3.10089	-2.52214
RHOU	RHOU	58480	ras homolog family member U	-0.273151	5.26136	-2.52026	0.0117371	0.325775	-3.0562	-2.51995
CCDC144A	CCDC144A	9720	coiled-coil domain containing 144A	-0.228885	5.05989	-2.51932	0.0117624	0.325775	-3.15048	-2.51919
CTSH	CTSH	1512	cathepsin H	-0.268949	5.19571	-2.5191	0.0117747	0.325775	-3.07192	-2.51883
CDS2	CDS2	8760	CDP-diacylglycerol synthase 2	0.310189	6.02763	2.5193	0.0117871	0.325775	-3.00564	2.51846
BEST1	BEST1	7439	bestrophin 1	-0.273066	5.39896	-2.51726	0.0118312	0.325775	-3.16731	-2.51714
PIGG	PIGG	54872	phosphatidylinositol glycan anchor biosynthesis class G	-0.229944	5.70623	-2.5165	0.0118601	0.325775	-3.10823	-2.51628
FUOM	FUOM	282969	fucose mutarotase	-0.250559	5.05462	-2.51526	0.0118996	0.325775	-3.13655	-2.51511
LTBP1	LTBP1	4052	latent transforming growth factor beta binding protein 1	0.454562	7.23468	2.51679	0.0119032	0.325775	-2.98404	2.515
ATP1A1	ATP1A1	476	ATPase Na+/K+ transporting subunit alpha 1	-0.404376	7.21012	-2.51612	0.0119269	0.325775	-2.98279	-2.5143
NFIB	NFIB	4781	nuclear factor I B	0.299181	6.64337	2.51459	0.0119273	0.325775	-3.0841	2.51429
TBCEL	TBCEL	219899	tubulin folding cofactor E like	0.216193	6.09527	2.51422	0.0119366	0.325775	-3.12861	2.51401
CBWD2	CBWD2	150472	COBW domain containing 2	-0.233504	6.52778	-2.51082	0.0120488	0.328138	-3.19486	-2.51071
LRIG3	LRIG3	121227	leucine rich repeats and immunoglobulin like domains 3	-0.247339	5.51908	-2.50806	0.0121485	0.328812	-3.13247	-2.5078
KRT28	KRT28	162605	keratin 28	0.273414	5.06263	2.50741	0.0121673	0.328812	-3.15438	2.50725
ZNF776	ZNF776	284309	zinc finger protein 776	-0.350187	5.86092	-2.50681	0.0121906	0.328812	-3.13254	-2.50658
ZNF433	ZNF433	163059	zinc finger protein 433	-0.264559	5.35737	-2.5063	0.0122057	0.328812	-3.15638	-2.50614
NDUFA13	NDUFA13	51079	NADH:ubiquinone oxidoreductase subunit A13	-0.359409	8.09944	-2.50675	0.01221	0.328812	-3.01246	-2.50602
DEFA1B	DEFA1B	728358	defensin alpha 1B	-0.272027	5.62838	-2.50478	0.0122631	0.328812	-3.13101	-2.50448
DDAH1	DDAH1	23576	dimethylarginine dimethylaminohydrolase 1	0.326488	5.98003	2.50341	0.0123104	0.328812	-3.11637	2.50312
DTNBP1	DTNBP1	84062	dystrobrevin binding protein 1	-0.202476	6.04416	-2.50218	0.0123499	0.328812	-3.19915	-2.50199
INSC	INSC	387755	INSC spindle orientation adaptor protein	-0.247375	5.53278	-2.50212	0.0123543	0.328812	-3.11981	-2.50186
ERP44	ERP44	23071	endoplasmic reticulum protein 44	-0.220004	6.02338	-2.50168	0.0123646	0.328812	-3.21613	-2.50156
AAMDC	AAMDC	28971	adipogenesis associated Mth938 domain containing	-0.327321	6.07634	-2.50232	0.0123695	0.328812	-3.04633	-2.50142
BRI3	BRI3	25798	brain protein I3	0.420688	7.66648	2.50278	0.0123818	0.328812	-3.0075	2.50107
UBR3	UBR3	130507	ubiquitin protein ligase E3 component n-recognin 3	-0.228648	6.5594	-2.49972	0.0124358	0.329085	-3.171	-2.49953
NCKAP1L	NCKAP1L	3071	NCK associated protein 1 like	-0.259803	5.50598	-2.49982	0.0124435	0.329085	-3.0843	-2.49931
CRTC2	CRTC2	200186	CREB regulated transcription coactivator 2	-0.242995	6.06978	-2.49784	0.0125076	0.330097	-3.11377	-2.49749
CEP89	CEP89	84902	centrosomal protein 89	-0.247125	5.36973	-2.49458	0.0126172	0.331859	-3.16457	-2.4944
HSPB2	HSPB2	3316	heat shock protein family B (small) member 2	0.479898	7.04528	2.49523	0.0126445	0.331859	-3.02569	2.49363
ICAM2	ICAM2	3384	intercellular adhesion molecule 2	-0.242176	5.8184	-2.49353	0.0126521	0.331859	-3.23066	-2.49341
HDAC5	HDAC5	10014	histone deacetylase 5	-0.224708	6.25641	-2.49258	0.0126865	0.332079	-3.21994	-2.49245
OR6C74	OR6C74	254783	olfactory receptor family 6 subfamily C member 74	-0.244638	5.53826	-2.4917	0.0127173	0.332208	-3.22668	-2.49159
LNPK	LNPK	80856	lunapark, ER junction formation factor	-0.207384	5.95694	-2.48627	0.0129132	0.334829	-3.24597	-2.48615
ZC3H12A	ZC3H12A	80149	zinc finger CCCH-type containing 12A	-0.245131	5.38684	-2.48524	0.0129555	0.334829	-3.15205	-2.48499
PKNOX2	PKNOX2	63876	PBX/knotted 1 homeobox 2	-0.248344	5.76416	-2.48538	0.0129582	0.334829	-3.14684	-2.48492
FBXW7	FBXW7	55294	F-box and WD repeat domain containing 7	-0.249919	6.28119	-2.48469	0.0129758	0.334829	-3.16523	-2.48443
FLCN	FLCN	201163	folliculin	0.276121	5.83723	2.48434	0.012999	0.334829	-3.12616	2.4838
EGLN1	EGLN1	54583	egl-9 family hypoxia inducible factor 1	-0.272679	5.79115	-2.48388	0.0130037	0.334829	-3.18603	-2.48367
REPS2	REPS2	9185	RALBP1 associated Eps domain containing 2	-0.284442	5.42644	-2.48359	0.0130109	0.334829	-3.24257	-2.48347
USP22	USP22	23326	ubiquitin specific peptidase 22	0.343921	7.27721	2.48376	0.0130723	0.334829	-3.04842	2.48179
SMAD7	SMAD7	4092	SMAD family member 7	0.271472	5.83822	2.48171	0.0130861	0.334829	-3.18821	2.48142
CDK16	CDK16	5127	cyclin dependent kinase 16	0.3241	6.87	2.48095	0.0131151	0.334829	-3.1417	2.48063
TMEM120B	TMEM120B	144404	transmembrane protein 120B	-0.229579	5.65508	-2.48067	0.0131189	0.334829	-3.24316	-2.48053
FUNDC2	FUNDC2	65991	FUN14 domain containing 2	-0.26325	7.2138	-2.48042	0.0131316	0.334829	-3.16928	-2.48018
HNRNPH2	HNRNPH2	3188	heterogeneous nuclear ribonucleoprotein H2	-0.254646	6.08546	-2.47819	0.0132248	0.336537	-3.12648	-2.47766
KLF9	KLF9	687	Kruppel like factor 9	-0.29423	5.58204	-2.47585	0.0132997	0.337769	-3.19463	-2.47564
P2RY12	P2RY12	64805	purinergic receptor P2Y12	-0.210606	5.36692	-2.47429	0.0133552	0.338509	-3.25564	-2.47415
STRN	STRN	6801	striatin	0.285196	6.07771	2.47248	0.0134228	0.339548	-3.27207	2.47235
S100A9	S100A9	6280	S100 calcium binding protein A9	-0.264901	5.50549	-2.47144	0.0134665	0.339766	-3.21577	-2.47119
B3GNTL1	B3GNTL1	146712	UDP-GlcNAc:betaGal beta-1,3-N-acetylglucosaminyltransferase like 1	-0.240487	5.31123	-2.47021	0.0135077	0.339766	-3.26731	-2.4701
TMEM94	TMEM94	9772	transmembrane protein 94	-0.234557	5.34374	-2.47014	0.013511	0.339766	-3.25823	-2.47001
PEAK1	PEAK1	79834	pseudopodium enriched atypical kinase 1	0.33964	6.68615	2.47016	0.0135469	0.340002	-3.10785	2.46906
NIBAN1	NIBAN1	116496	niban apoptosis regulator 1	0.608522	8.04899	2.47172	0.0136466	0.341832	-3.14051	2.46643
PLIN5	PLIN5	440503	perilipin 5	-0.30717	5.76773	-2.4649	0.0137155	0.342888	-3.1981	-2.46463
LAD1	LAD1	3898	ladinin 1	-0.239797	5.54331	-2.4635	0.0137707	0.343509	-3.21804	-2.46319
YTHDC2	YTHDC2	64848	YTH domain containing 2	-0.234006	5.85858	-2.4627	0.013794	0.343509	-3.2963	-2.46258
CCND1	CCND1	595	cyclin D1	0.391204	6.97736	2.46195	0.0138451	0.34411	-3.14413	2.46126
PRELID1	PRELID1	27166	PRELI domain containing 1	0.240087	5.79476	2.45986	0.0139105	0.344283	-3.20134	2.45957
SNCG	SNCG	6623	synuclein gamma	-0.277839	5.14059	-2.45917	0.0139342	0.344283	-3.22536	-2.45895
GRIP2	GRIP2	80852	glutamate receptor interacting protein 2	0.328071	5.75855	2.45914	0.0139595	0.344283	-3.14069	2.4583
MED12	MED12	9968	mediator complex subunit 12	-0.237341	5.60178	-2.45714	0.0140139	0.344283	-3.22157	-2.45691
APMAP	APMAP	57136	adipocyte plasma membrane associated protein	0.398395	6.41834	2.45758	0.014024	0.344283	-3.11778	2.45665
NEK2	NEK2	4751	NIMA related kinase 2	-0.27486	5.41543	-2.4567	0.0140293	0.344283	-3.23953	-2.45651
CHRFAM7A	CHRFAM7A	89832	CHRNA7 (exons 5-10) and FAM7A (exons A-E) fusion	-0.239789	5.05728	-2.45634	0.0140403	0.344283	-3.29032	-2.45623
GATA4	GATA4	2626	GATA binding protein 4	0.28295	7.10365	2.4545	0.0141287	0.345231	-3.16645	2.45397
VIPR1	VIPR1	7433	vasoactive intestinal peptide receptor 1	-0.268144	5.37205	-2.45389	0.0141406	0.345231	-3.22859	-2.45367
BRS3	BRS3	680	bombesin receptor subtype 3	-0.242258	5.46471	-2.45215	0.0142064	0.345231	-3.27811	-2.452
UNC5A	UNC5A	90249	unc-5 netrin receptor A	-0.260021	5.44711	-2.4518	0.0142272	0.345231	-3.19857	-2.45148
MYO1C	MYO1C	4641	myosin IC	0.337058	6.95422	2.45169	0.014259	0.345231	-3.14297	2.45067
YWHAQ	YWHAQ	10971	tyrosine 3-monooxygenase/tryptophan 5-monooxygenase activation protein theta	0.556898	7.51737	2.45246	0.0142606	0.345231	-3.10347	2.45063
SELENOP	SELENOP	6414	selenoprotein P	-0.350878	6.50989	-2.45124	0.0142893	0.345231	-3.11642	-2.44991
RRAS	RRAS	6237	RAS related	0.298236	6.3544	2.44994	0.0142947	0.345231	-3.27964	2.44977
ARID5B	ARID5B	84159	AT-rich interaction domain 5B	-0.386084	5.81233	-2.4491	0.0143461	0.345818	-3.20627	-2.44848
HSPA2	HSPA2	3306	heat shock protein family A (Hsp70) member 2	0.645246	7.07614	2.44626	0.0144702	0.346747	-3.13744	2.44537
PDE3A	PDE3A	5139	phosphodiesterase 3A	-0.449719	7.64021	-2.44601	0.0144815	0.346747	-3.12744	-2.44509
CFAP300	CFAP300	85016	cilia and flagella associated protein 300	-0.268312	5.47286	-2.44507	0.0144959	0.346747	-3.21132	-2.44473
KLF2	KLF2	10365	Kruppel like factor 2	-0.316809	6.09784	-2.44416	0.0145384	0.346747	-3.22053	-2.44368
WSB1	WSB1	26118	WD repeat and SOCS box containing 1	0.31536	6.77512	2.44347	0.0145641	0.346747	-3.19366	2.44304
CAMK1D	CAMK1D	57118	calcium/calmodulin dependent protein kinase ID	-0.268504	5.63313	-2.44265	0.0145964	0.346747	-3.20237	-2.44224
PGRMC2	PGRMC2	10424	progesterone receptor membrane component 2	0.301815	7.02139	2.44227	0.0146235	0.346747	-3.15985	2.44157
SYAP1	SYAP1	94056	synapse associated protein 1	-0.257858	5.73297	-2.44244	0.0146247	0.346747	-3.16146	-2.44154
SCYL1	SCYL1	57410	SCY1 like pseudokinase 1	0.19603	6.30296	2.44156	0.0146284	0.346747	-3.34715	2.44145
LRRC47	LRRC47	57470	leucine rich repeat containing 47	0.272828	6.71059	2.44106	0.0146701	0.347092	-3.1819	2.44042
ZNF20	ZNF20	7568	zinc finger protein 20	-0.237362	5.05968	-2.43802	0.0147727	0.348876	-3.32009	-2.4379
HMGCLL1	HMGCLL1	54511	3-hydroxymethyl-3-methylglutaryl-CoA lyase like 1	0.308577	5.61641	2.4377	0.0148164	0.348911	-3.16059	2.43684
PARP9	PARP9	83666	poly(ADP-ribose) polymerase family member 9	-0.275804	5.62641	-2.43593	0.0148583	0.348911	-3.3499	-2.43581
MYH7B	MYH7B	57644	myosin heavy chain 7B	0.426508	7.77626	2.43653	0.0148755	0.348911	-3.13484	2.4354
CEP55	CEP55	55165	centrosomal protein 55	-0.288541	5.47712	-2.43571	0.0148832	0.348911	-3.19376	-2.43521
SMYD1	SMYD1	150572	SET and MYND domain containing 1	0.523408	7.86949	2.43526	0.0149988	0.350348	-3.13094	2.43241
FBXO15	FBXO15	201456	F-box protein 15	-0.28444	5.98366	-2.43269	0.0150041	0.350348	-3.2433	-2.43228
EVC2	EVC2	132884	EvC ciliary complex subunit 2	-0.252635	5.3003	-2.43154	0.0150393	0.350348	-3.35246	-2.43143
RETREG1	RETREG1	54463	reticulophagy regulator 1	-0.477894	7.42792	-2.43178	0.0150859	0.350348	-3.14126	-2.43031
NDEL1	NDEL1	81565	nudE neurodevelopment protein 1 like 1	-0.208716	5.94205	-2.43033	0.0150902	0.350348	-3.35759	-2.43021
SLC35G4	SLC35G4	646000	solute carrier family 35 member G4	-0.267304	5.07826	-2.42978	0.0151173	0.350348	-3.26068	-2.42956
EI24	EI24	9538	EI24 autophagy associated transmembrane protein	-0.206964	5.99521	-2.42921	0.0151361	0.350348	-3.3739	-2.42911
SEMA5A	SEMA5A	9037	semaphorin 5A	0.275933	6.12046	2.42752	0.0152173	0.35159	-3.25072	2.42717
POP5	POP5	51367	POP5 homolog, ribonuclease P/MRP subunit	-0.203762	5.83618	-2.42578	0.01528	0.35184	-3.37512	-2.42567
CLCN7	CLCN7	1186	chloride voltage-gated channel 7	-0.179468	5.69032	-2.42571	0.015283	0.35184	-3.3741	-2.4256
MLPH	MLPH	79083	melanophilin	-0.242319	5.58716	-2.42125	0.0154762	0.355647	-3.30451	-2.42104
MAFK	MAFK	7975	MAF bZIP transcription factor K	0.41338	7.28896	2.42019	0.015535	0.355777	-3.2135	2.41966
DCUN1D2	DCUN1D2	55208	defective in cullin neddylation 1 domain containing 2	0.298844	6.51557	2.41971	0.0155389	0.355777	-3.35593	2.41957
OR4C13	OR4C13	283092	olfactory receptor family 4 subfamily C member 13	-0.267925	5.67259	-2.4191	0.0155653	0.355777	-3.34753	-2.41895
SERPINB9	SERPINB9	5272	serpin family B member 9	-0.260334	4.99781	-2.41822	0.0156025	0.355994	-3.33027	-2.41808
CREB3L1	CREB3L1	90993	cAMP responsive element binding protein 3 like 1	-0.218497	5.61508	-2.41733	0.0156492	0.3562	-3.26751	-2.417
UCMA	UCMA	221044	upper zone of growth plate and cartilage matrix associated	-0.253583	5.47614	-2.41674	0.0156672	0.3562	-3.33542	-2.41658
ART4	ART4	420	ADP-ribosyltransferase 4 (Dombrock blood group)	-0.26823	5.59004	-2.41578	0.0157106	0.356554	-3.31653	-2.41557
DTD1	DTD1	92675	D-aminoacyl-tRNA deacylase 1	-0.228713	5.92742	-2.41512	0.0157424	0.356641	-3.32424	-2.41483
BICD1	BICD1	636	BICD cargo adaptor 1	-0.228684	5.86159	-2.41192	0.015876	0.358602	-3.35224	-2.41175
MSMO1	MSMO1	6307	methylsterol monooxygenase 1	-0.253155	5.64061	-2.4105	0.0159398	0.358602	-3.3305	-2.41029
ASH2L	ASH2L	9070	ASH2 like, histone lysine methyltransferase complex subunit	-0.191176	5.62871	-2.40984	0.0159642	0.358602	-3.40766	-2.40973
STYK1	STYK1	55359	serine/threonine/tyrosine kinase 1	0.349883	6.2419	2.41113	0.0159751	0.358602	-3.19634	2.40948
C4BPA	C4BPA	722	complement component 4 binding protein alpha	-0.26447	5.67998	-2.40974	0.0159763	0.358602	-3.33024	-2.40946
DTX3L	DTX3L	151636	deltex E3 ubiquitin ligase 3L	-0.214847	5.74035	-2.40889	0.0160057	0.358602	-3.41217	-2.40878
MRPS25	MRPS25	64432	mitochondrial ribosomal protein S25	-0.326326	6.49745	-2.40933	0.0160434	0.358602	-3.22826	-2.40793
FMOD	FMOD	2331	fibromodulin	-0.311738	5.02657	-2.40783	0.0160531	0.358602	-3.3709	-2.40771
MLLT11	MLLT11	10962	MLLT11 transcription factor 7 cofactor	0.573146	6.31549	2.40618	0.0161304	0.359702	-3.34999	2.40595
ACOT11	ACOT11	26027	acyl-CoA thioesterase 11	0.378827	6.47495	2.4072	0.016167	0.359892	-3.18778	2.40512
FHL1	FHL1	2273	four and a half LIM domains 1	0.855668	9.98095	2.40995	0.0162008	0.360018	-3.26245	2.40436
RAB4A	RAB4A	5867	RAB4A, member RAS oncogene family	0.352928	6.78962	2.40355	0.0162539	0.360184	-3.30339	2.40316
MRPL48	MRPL48	51642	mitochondrial ribosomal protein L48	-0.226011	5.77307	-2.40312	0.0162646	0.360184	-3.35395	-2.40292
TTR	TTR	7276	transthyretin	-0.269262	5.67564	-2.4025	0.0163119	0.360607	-3.24418	-2.40186
MCUR1	MCUR1	63933	mitochondrial calcium uniporter regulator 1	0.182202	5.82553	2.39861	0.0164619	0.363298	-3.44282	2.39851
IL1RAP	IL1RAP	3556	interleukin 1 receptor accessory protein	-0.284858	5.30173	-2.3975	0.0165194	0.36394	-3.31608	-2.39723
HDAC9	HDAC9	9734	histone deacetylase 9	0.372244	6.14008	2.39671	0.0165731	0.364034	-3.28468	2.39604
MYL12B	MYL12B	103910	myosin light chain 12B	0.372119	7.28108	2.39609	0.0166068	0.364034	-3.23306	2.3953
NPEPL1	NPEPL1	79716	aminopeptidase like 1	0.193273	5.82537	2.39445	0.0166501	0.364034	-3.45201	2.39435
FBXO38	FBXO38	81545	F-box protein 38	0.191367	6.00595	2.39382	0.0166785	0.364034	-3.4531	2.39372
C18orf32	C18orf32	497661	chromosome 18 open reading frame 32	0.219056	6.66277	2.39193	0.0167716	0.364034	-3.35479	2.39168
CHRDL2	CHRDL2	25884	chordin like 2	-0.223059	5.18647	-2.39162	0.016779	0.364034	-3.43216	-2.39151
ZAR1L	ZAR1L	646799	zygote arrest 1 like	-0.250691	5.62673	-2.39174	0.0167805	0.364034	-3.34367	-2.39148
EEPD1	EEPD1	80820	endonuclease/exonuclease/phosphatase family domain containing 1	-0.232495	5.75059	-2.39128	0.0167965	0.364034	-3.40794	-2.39113
IGFBP3	IGFBP3	3486	insulin like growth factor binding protein 3	-0.302666	5.81447	-2.39105	0.0168316	0.364034	-3.30433	-2.39037
BMP2	BMP2	650	bone morphogenetic protein 2	-0.221039	5.63448	-2.38969	0.0168671	0.364034	-3.45087	-2.38959
NCK1	NCK1	4690	NCK adaptor protein 1	0.2263	5.63288	2.38931	0.0168928	0.364034	-3.36628	2.38903
ZBTB43	ZBTB43	23099	zinc finger and BTB domain containing 43	-0.228287	6.03258	-2.38795	0.0169555	0.364034	-3.39642	-2.38767
POC1B	POC1B	282809	POC1 centriolar protein B	-0.227688	5.6646	-2.38784	0.0169556	0.364034	-3.39821	-2.38767
MRPS16	MRPS16	51021	mitochondrial ribosomal protein S16	0.254485	6.52104	2.3874	0.0169943	0.364034	-3.28232	2.38683
TMEM169	TMEM169	92691	transmembrane protein 169	-0.222271	5.56212	-2.38687	0.0170004	0.364034	-3.43586	-2.3867
RBFOX1	RBFOX1	54715	RNA binding fox-1 homolog 1	-0.301333	5.87134	-2.38723	0.0170085	0.364034	-3.30067	-2.38652
MYL2	MYL2	4633	myosin light chain 2	0.850406	13.0653	2.39762	0.0170135	0.364034	-3.44906	2.38642
CD163	CD163	9332	CD163 molecule	-0.291647	5.41176	-2.38603	0.0170479	0.364034	-3.35981	-2.38567
TPD52L1	TPD52L1	7164	TPD52 like 1	0.413072	6.09817	2.3855	0.0170863	0.364034	-3.27814	2.38485
PRKAR2B	PRKAR2B	5577	protein kinase cAMP-dependent type II regulatory subunit beta	0.298611	5.972	2.3849	0.0170925	0.364034	-3.40052	2.38471
PLEKHA2	PLEKHA2	59339	pleckstrin homology domain containing A2	0.290748	6.56836	2.38344	0.0171727	0.364839	-3.30963	2.38299
CNN1	CNN1	1264	calponin 1	0.83074	7.00025	2.38293	0.0172153	0.364839	-3.253	2.38208
SESTD1	SESTD1	91404	SEC14 and spectrin domain containing 1	-0.203186	5.63452	-2.38217	0.0172159	0.364839	-3.4668	-2.38207
CXCL2	CXCL2	2920	C-X-C motif chemokine ligand 2	-0.360723	5.5191	-2.37918	0.0173657	0.366549	-3.34644	-2.37887
TGFB2	TGFB2	7042	transforming growth factor beta 2	0.422634	5.94627	2.37926	0.0173723	0.366549	-3.30463	2.37873
ATP1A2	ATP1A2	477	ATPase Na+/K+ transporting subunit alpha 2	0.480869	7.83407	2.38006	0.0173825	0.366549	-3.23951	2.37852
CYSTM1	CYSTM1	84418	cysteine rich transmembrane module containing 1	0.373305	6.72713	2.37765	0.0174429	0.366723	-3.34637	2.37724
ABCB8	ABCB8	11194	ATP binding cassette subfamily B member 8	-0.227535	6.02818	-2.37659	0.0174782	0.366723	-3.4858	-2.37649
PFKP	PFKP	5214	phosphofructokinase, platelet	0.427758	7.43827	2.37762	0.01749	0.366723	-3.24151	2.37624
PTPRE	PTPRE	5791	protein tyrosine phosphatase receptor type E	-0.308059	5.50784	-2.37642	0.0175053	0.366723	-3.33679	-2.37592
ZFR	ZFR	51663	zinc finger RNA binding protein	0.207612	6.30193	2.37375	0.0176209	0.368541	-3.39505	2.37349
DDAH2	DDAH2	23564	dimethylarginine dimethylaminohydrolase 2	0.294613	5.73935	2.37211	0.0176984	0.369127	-3.39503	2.37187
CFL2	CFL2	1073	cofilin 2	0.671303	8.67718	2.37717	0.0177137	0.369127	-3.30036	2.37155
CRK	CRK	1398	CRK proto-oncogene, adaptor protein	0.196825	6.17448	2.37029	0.0177811	0.369127	-3.48432	2.37015
PATJ	PATJ	10207	PATJ crumbs cell polarity complex component	-0.217229	5.73667	-2.37014	0.0177907	0.369127	-3.41464	-2.36994
SIRT6	SIRT6	51548	sirtuin 6	0.254785	6.40158	2.36912	0.017839	0.369127	-3.44907	2.36894
SSPOP	SSPOP	23145	NA	-0.272759	5.44636	-2.36878	0.017866	0.369127	-3.38285	-2.36838
MEA1	MEA1	4201	male-enhanced antigen 1	0.195979	5.62047	2.36834	0.0178737	0.369127	-3.48435	2.36822
TM4SF1	TM4SF1	4071	transmembrane 4 L six family member 1	-0.284154	5.54875	-2.36873	0.0178796	0.369127	-3.32635	-2.3681
KLHL12	KLHL12	59349	kelch like family member 12	0.204269	6.00558	2.36662	0.0179633	0.369809	-3.40375	2.36637
OR6C2	OR6C2	341416	olfactory receptor family 6 subfamily C member 2	-0.241055	5.20266	-2.36633	0.0179704	0.369809	-3.48488	-2.36623
SLCO5A1	SLCO5A1	81796	solute carrier organic anion transporter family member 5A1	-0.224464	5.74325	-2.36522	0.0180241	0.370319	-3.50649	-2.36512
HINT3	HINT3	135114	histidine triad nucleotide binding protein 3	0.19817	6.21038	2.36442	0.018063	0.370524	-3.51478	2.36432
RASGRP4	RASGRP4	115727	RAS guanyl releasing protein 4	-0.280796	4.93725	-2.36183	0.0181903	0.372537	-3.48198	-2.36172
COTL1	COTL1	23406	coactosin like F-actin binding protein 1	-0.246902	5.49605	-2.36089	0.0182402	0.372671	-3.43581	-2.36071
CALU	CALU	813	calumenin	0.479442	7.76079	2.36297	0.0182551	0.372671	-3.26055	2.3604
CCDC85B	CCDC85B	11007	coiled-coil domain containing 85B	0.239504	5.42771	2.35857	0.0183504	0.374022	-3.52635	2.35847
MINAR1	MINAR1	23251	membrane integral NOTCH2 associated receptor 1	-0.242011	5.36388	-2.35592	0.0184818	0.3761	-3.52011	-2.35582
RNF181	RNF181	51255	ring finger protein 181	0.333333	6.38843	2.35348	0.0186107	0.37734	-3.45119	2.35324
ASB2	ASB2	51676	ankyrin repeat and SOCS box containing 2	0.47775	6.75131	2.35557	0.0186113	0.37734	-3.27768	2.35323
MYL6	MYL6	4637	myosin light chain 6	0.320575	7.24119	2.35312	0.0186312	0.37734	-3.39525	2.35283
AGFG1	AGFG1	3267	ArfGAP with FG repeats 1	0.213867	5.95519	2.35207	0.0186839	0.377711	-3.41566	2.35178
NFE2L1	NFE2L1	4779	nuclear factor, erythroid 2 like 1	-0.485305	8.40077	-2.3551	0.0187085	0.377711	-3.27881	-2.35129
OSBPL3	OSBPL3	26031	oxysterol binding protein like 3	-0.226423	5.45872	-2.34995	0.0187808	0.378189	-3.53541	-2.34985
ABRAXAS1	ABRAXAS1	84142	abraxas 1, BRCA1 A complex subunit	-0.214091	5.47884	-2.34975	0.0187942	0.378189	-3.47469	-2.34959
SFRP1	SFRP1	6422	secreted frizzled related protein 1	0.423554	6.27215	2.34917	0.0188248	0.378189	-3.4616	2.34898
SLC37A3	SLC37A3	84255	solute carrier family 37 member 3	-0.24239	5.94142	-2.34879	0.0188504	0.378189	-3.41147	-2.34848
HPS1	HPS1	3257	HPS1 biogenesis of lysosomal organelles complex 3 subunit 1	0.180346	5.98071	2.34743	0.0189085	0.378761	-3.54966	2.34733
ADCY3	ADCY3	109	adenylate cyclase 3	-0.258864	4.97669	-2.345	0.0190415	0.379518	-3.40058	-2.34472
SPSB3	SPSB3	90864	splA/ryanodine receptor domain and SOCS box containing 3	-0.193715	6.12176	-2.34476	0.0190442	0.379518	-3.55954	-2.34466
GABBR1	GABBR1	2550	gamma-aminobutyric acid type B receptor subunit 1	0.258548	5.33969	2.34342	0.0191244	0.379518	-3.43034	2.3431
DNAJC16	DNAJC16	23341	DnaJ heat shock protein family (Hsp40) member C16	-0.229296	5.58131	-2.3422	0.0191788	0.379518	-3.48595	-2.34204
TMEM30A	TMEM30A	55754	transmembrane protein 30A	0.338384	8.12676	2.34365	0.0191843	0.379518	-3.29252	2.34193
LAT	LAT	27040	linker for activation of T cells	-0.232714	5.5868	-2.34197	0.0191926	0.379518	-3.46279	-2.34177
OR9Q1	OR9Q1	219956	olfactory receptor family 9 subfamily Q member 1	-0.200369	5.44334	-2.34107	0.0192341	0.379518	-3.54172	-2.34096
SCX	SCX	642658	scleraxis bHLH transcription factor	0.318135	5.8295	2.34132	0.019243	0.379518	-3.37494	2.34079
KIFAP3	KIFAP3	22920	kinesin associated protein 3	0.353158	6.2287	2.33946	0.0193241	0.379518	-3.4617	2.33922
C1QTNF9B	C1QTNF9B	387911	C1q and TNF related 9B	-0.230943	5.69185	-2.33924	0.0193305	0.379518	-3.54644	-2.3391
CISD2	CISD2	493856	CDGSH iron sulfur domain 2	-0.231042	5.54733	-2.33877	0.0193613	0.379518	-3.43892	-2.3385
FLT1	FLT1	2321	fms related tyrosine kinase 1	-0.238522	5.6338	-2.33785	0.019403	0.379518	-3.55153	-2.3377
SELP	SELP	6403	selectin P	-0.272276	5.55436	-2.33768	0.0194169	0.379518	-3.44565	-2.33743
ZBTB26	ZBTB26	57684	zinc finger and BTB domain containing 26	-0.241941	5.77733	-2.33731	0.0194288	0.379518	-3.54742	-2.3372
MIS18BP1	MIS18BP1	55320	MIS18 binding protein 1	-0.225389	5.40972	-2.33726	0.0194349	0.379518	-3.4824	-2.33708
NUGGC	NUGGC	389643	nuclear GTPase, germinal center associated	-0.260748	5.77219	-2.3377	0.0194437	0.379518	-3.38095	-2.33691
TCHP	TCHP	84260	trichoplein keratin filament binding	-0.20093	5.70397	-2.33689	0.0194503	0.379518	-3.55381	-2.33679
NAMPT	NAMPT	10135	nicotinamide phosphoribosyltransferase	-0.416744	6.52887	-2.33702	0.0195128	0.379644	-3.31861	-2.33559
KRTAP12-3	KRTAP12-3	386683	keratin associated protein 12-3	-0.233887	5.71273	-2.33562	0.0195161	0.379644	-3.57245	-2.33552
TOX4	TOX4	9878	TOX high mobility group box family member 4	-0.23511	6.23851	-2.33507	0.0195492	0.379646	-3.55051	-2.33489
GCA	GCA	25801	grancalcin	-0.208615	5.65995	-2.33428	0.0195886	0.379646	-3.52352	-2.33414
XRCC2	XRCC2	7516	X-ray repair cross complementing 2	-0.451303	5.82016	-2.33335	0.0196579	0.379646	-3.38809	-2.33281
OR4F21	OR4F21	441308	olfactory receptor family 4 subfamily F member 21	-0.26371	5.5878	-2.33305	0.0196675	0.379646	-3.40765	-2.33263
ARHGEF2	ARHGEF2	9181	Rho/Rac guanine nucleotide exchange factor 2	0.234577	5.5212	2.33275	0.019671	0.379646	-3.49115	2.33256
AK6	AK6	102157402	adenylate kinase 6	-0.204797	5.37629	-2.33207	0.019703	0.379646	-3.56316	-2.33196
L1CAM	L1CAM	3897	L1 cell adhesion molecule	-0.217668	5.40909	-2.33167	0.0197238	0.379646	-3.55091	-2.33156
MEGF8	MEGF8	1954	multiple EGF like domains 8	0.192199	6.22993	2.33094	0.0197635	0.379839	-3.56919	2.33081
CRYZL1	CRYZL1	9946	crystallin zeta like 1	-0.186865	5.85663	-2.32903	0.0198631	0.381181	-3.58056	-2.32892
S100A1	S100A1	6271	S100 calcium binding protein A1	0.57652	10.0855	2.3337	0.0199186	0.381674	-3.38919	2.32788
POLB	POLB	5423	DNA polymerase beta	0.202881	5.82716	2.327	0.0199712	0.38211	-3.58366	2.32689
CLCN3	CLCN3	1182	chloride voltage-gated channel 3	-0.241542	6.665	-2.32591	0.0200431	0.3828	-3.49352	-2.32554
RMND5A	RMND5A	64795	required for meiotic nuclear division 5 homolog A	0.318209	6.81677	2.32537	0.0200671	0.3828	-3.46174	2.32509
PEF1	PEF1	553115	penta-EF-hand domain containing 1	0.190976	6.12752	2.32399	0.0201323	0.383131	-3.58088	2.32387
ZNF90	ZNF90	7643	zinc finger protein 90	-0.222983	5.02227	-2.32349	0.0201581	0.383131	-3.56211	-2.32339
C3AR1	C3AR1	719	complement C3a receptor 1	-0.228192	5.62445	-2.32325	0.0201742	0.383131	-3.53004	-2.32309
CAPS	CAPS	828	calcyphosine	-0.262754	5.60024	-2.31982	0.0203769	0.38486	-3.43242	-2.31933
GABRE	GABRE	2564	gamma-aminobutyric acid type A receptor epsilon subunit	0.371411	6.06256	2.31871	0.0204301	0.38486	-3.45456	2.31835
YBEY	YBEY	54059	ybeY metalloendoribonuclease	-0.207891	5.53459	-2.31769	0.0204714	0.38486	-3.60308	-2.31759
SLC6A17	SLC6A17	388662	solute carrier family 6 member 17	-0.238632	5.71354	-2.31631	0.0205483	0.38486	-3.5759	-2.31618
SFXN1	SFXN1	94081	sideroflexin 1	0.219298	5.52683	2.3156	0.0205858	0.38486	-3.59362	2.3155
MED1	MED1	5469	mediator complex subunit 1	-0.194915	5.74539	-2.31548	0.0205929	0.38486	-3.59243	-2.31537
TSPAN4	TSPAN4	7106	tetraspanin 4	-0.250189	5.34643	-2.31212	0.0207806	0.38486	-3.52844	-2.31195
S100A13	S100A13	6284	S100 calcium binding protein A13	0.376355	7.57976	2.31186	0.0207967	0.38486	-3.49639	2.31165
SEPTIN5	SEPTIN5	5413	septin 5	0.297722	7.2621	2.31108	0.0208357	0.38486	-3.57346	2.31095
FRS3	FRS3	10817	fibroblast growth factor receptor substrate 3	-0.199549	5.56582	-2.31047	0.0208708	0.38486	-3.55064	-2.31031
LEFTY2	LEFTY2	7044	left-right determination factor 2	-0.266195	5.1864	-2.31054	0.0208793	0.38486	-3.44212	-2.31016
EIF2S1	EIF2S1	1965	eukaryotic translation initiation factor 2 subunit alpha	-0.199768	6.15386	-2.31009	0.0208883	0.38486	-3.62752	-2.31
ABHD14A	ABHD14A	25864	abhydrolase domain containing 14A	-0.19582	5.73733	-2.30999	0.0208942	0.38486	-3.62253	-2.30989
SYNPO	SYNPO	11346	synaptopodin	0.499778	8.52624	2.31338	0.0209131	0.38486	-3.35115	2.30955
STAB1	STAB1	23166	stabilin 1	-0.269992	5.65741	-2.30944	0.0209327	0.38486	-3.50544	-2.3092
SLC15A1	SLC15A1	6564	solute carrier family 15 member 1	-0.267271	5.56113	-2.30917	0.0209691	0.38486	-3.41652	-2.30854
ADGRD2	ADGRD2	347088	adhesion G protein-coupled receptor D2	-0.242087	5.63524	-2.30857	0.020983	0.38486	-3.50953	-2.30829
PANK2	PANK2	80025	pantothenate kinase 2	-0.220948	5.89754	-2.30864	0.0210071	0.38486	-3.4461	-2.30786
CEMIP2	CEMIP2	23670	cell migration inducing hyaluronidase 2	-0.296863	5.48683	-2.30889	0.0210126	0.38486	-3.37662	-2.30776
LDB1	LDB1	8861	LIM domain binding 1	0.268597	6.09814	2.30826	0.0210208	0.38486	-3.42002	2.30761
DOT1L	DOT1L	84444	DOT1 like histone lysine methyltransferase	-0.268771	5.52486	-2.30755	0.0210397	0.38486	-3.49156	-2.30727
PRDM12	PRDM12	59335	PR/SET domain 12	-0.263775	5.52553	-2.30723	0.0210521	0.38486	-3.54033	-2.30705
PTP4A3	PTP4A3	11156	protein tyrosine phosphatase 4A3	0.438449	7.74329	2.31051	0.0210653	0.38486	-3.35533	2.30681
SSBP3	SSBP3	23648	single stranded DNA binding protein 3	-0.233018	6.33477	-2.30677	0.02109	0.38486	-3.47675	-2.30637
CPM	CPM	1368	carboxypeptidase M	-0.249179	5.21657	-2.30605	0.0211229	0.38486	-3.48977	-2.30578
LZTFL1	LZTFL1	54585	leucine zipper transcription factor like 1	-0.214591	5.7313	-2.30583	0.0211367	0.38486	-3.53354	-2.30553
TBK1	TBK1	29110	TANK binding kinase 1	-0.179921	5.61487	-2.30534	0.0211529	0.38486	-3.62987	-2.30524
ATP6V0C	ATP6V0C	527	ATPase H+ transporting V0 subunit c	-0.248599	6.90565	-2.30457	0.0212155	0.38486	-3.4565	-2.30413
FURIN	FURIN	5045	furin, paired basic amino acid cleaving enzyme	-0.219195	5.85537	-2.30314	0.0212784	0.38486	-3.6011	-2.30301
TOR4A	TOR4A	54863	torsin family 4 member A	-0.231605	5.20825	-2.30286	0.021292	0.38486	-3.62007	-2.30277
P3R3URF	P3R3URF	110117498	PIK3R3 upstream reading frame	0.256272	5.27389	2.30202	0.0213398	0.38486	-3.64239	2.30192
WDR1	WDR1	9948	WD repeat domain 1	0.280453	6.40956	2.3019	0.0213519	0.38486	-3.54914	2.3017
UBP1	UBP1	7342	upstream binding protein 1	0.201398	5.82532	2.30162	0.0213676	0.38486	-3.56826	2.30143
CDK4	CDK4	1019	cyclin dependent kinase 4	0.273315	6.48114	2.30255	0.0213713	0.38486	-3.40957	2.30136
ITPRIP	ITPRIP	85450	inositol 1,4,5-trisphosphate receptor interacting protein	-0.235498	5.56141	-2.30101	0.0213972	0.38486	-3.62327	-2.3009
NR2F6	NR2F6	2063	nuclear receptor subfamily 2 group F member 6	0.225538	6.12119	2.30088	0.0214129	0.38486	-3.52678	2.30062
ALCAM	ALCAM	214	activated leukocyte cell adhesion molecule	-0.18472	5.81953	-2.30015	0.0214448	0.38486	-3.6426	-2.30006
TMEM97	TMEM97	27346	transmembrane protein 97	-0.261993	5.45807	-2.30019	0.0214813	0.38486	-3.45352	-2.29942
RFPL4A	RFPL4A	342931	ret finger protein like 4A	-0.226627	5.42758	-2.29909	0.0215057	0.38486	-3.62905	-2.29899
FKBP5	FKBP5	2289	FKBP prolyl isomerase 5	-0.417683	6.41451	-2.30029	0.0215114	0.38486	-3.38769	-2.29889
PLA2G5	PLA2G5	5322	phospholipase A2 group V	0.234282	6.20601	2.2989	0.0215262	0.38486	-3.52087	2.29863
CHD2	CHD2	1106	chromodomain helicase DNA binding protein 2	-0.248921	6.25293	-2.29806	0.0215656	0.38486	-3.6184	-2.29793
SYT3	SYT3	84258	synaptotagmin 3	-0.264548	5.1646	-2.29773	0.0215823	0.38486	-3.63507	-2.29764
CDAN1	CDAN1	146059	codanin 1	-0.215901	5.52996	-2.2974	0.021601	0.38486	-3.64424	-2.29731
EHD4	EHD4	30844	EH domain containing 4	0.262884	6.12538	2.2973	0.0216183	0.38486	-3.51725	2.29701
PDIA3	PDIA3	2923	protein disulfide isomerase family A member 3	-0.222654	6.28284	-2.29581	0.0216934	0.38566	-3.64264	-2.29569
HEXIM1	HEXIM1	10614	HEXIM P-TEFb complex subunit 1	-0.216168	5.62315	-2.29479	0.0217523	0.386171	-3.61327	-2.29467
MYG1	MYG1	60314	NA	-0.198824	6.18685	-2.29402	0.0217959	0.386409	-3.65738	-2.29391
FAM107A	FAM107A	11170	family with sequence similarity 107 member A	-0.380123	5.80459	-2.29226	0.021968	0.388779	-3.42608	-2.29092
KCTD20	KCTD20	222658	potassium channel tetramerization domain containing 20	-0.165143	5.87241	-2.29035	0.0220064	0.388779	-3.6648	-2.29026
IDI1	IDI1	3422	isopentenyl-diphosphate delta isomerase 1	-0.208425	5.83516	-2.29019	0.0220207	0.388779	-3.58	-2.29001
PRXL2B	PRXL2B	127281	peroxiredoxin like 2B	-0.212564	5.28562	-2.28874	0.0221048	0.388898	-3.59425	-2.28856
SLMAP	SLMAP	7871	sarcolemma associated protein	0.511715	8.17588	2.29099	0.0221118	0.388898	-3.38483	2.28844
NOL9	NOL9	79707	nucleolar protein 9	-0.194019	5.28714	-2.28843	0.0221186	0.388898	-3.63618	-2.28833
CLGN	CLGN	1047	calmegin	-0.31867	5.74267	-2.28546	0.0222998	0.391547	-3.55725	-2.28522
CD40LG	CD40LG	959	CD40 ligand	-0.236237	5.8333	-2.28229	0.0224777	0.39413	-3.67683	-2.2822
TAS2R20	TAS2R20	259295	taste 2 receptor member 20	-0.185599	5.50524	-2.2813	0.0225361	0.39417	-3.67806	-2.28121
ADGB	ADGB	79747	androglobin	-0.258932	5.69491	-2.28127	0.0225416	0.39417	-3.60988	-2.28112
SEMA3F	SEMA3F	6405	semaphorin 3F	-0.261475	4.88729	-2.28081	0.0225754	0.394198	-3.52387	-2.28055
RNF146	RNF146	81847	ring finger protein 146	0.300417	6.28414	2.28032	0.0226308	0.394198	-3.48738	2.27961
CCL24	CCL24	6369	C-C motif chemokine ligand 24	-0.269908	5.76129	-2.27976	0.0226356	0.394198	-3.56675	-2.27953
XBP1	XBP1	7494	X-box binding protein 1	-0.259381	6.08873	-2.27902	0.0226834	0.394493	-3.54805	-2.27873
PIGY	PIGY	84992	phosphatidylinositol glycan anchor biosynthesis class Y	0.24498	5.47019	2.27823	0.0227203	0.3946	-3.64683	2.2781
BBLN	BBLN	79095	NA	0.27634	5.42017	2.27747	0.0227705	0.39476	-3.60531	2.27726
PAN2	PAN2	9924	poly(A) specific ribonuclease subunit PAN2	-0.216181	5.62939	-2.27655	0.0228212	0.39476	-3.63291	-2.27642
FAM169A	FAM169A	26049	family with sequence similarity 169 member A	-0.238606	5.8162	-2.27606	0.022852	0.39476	-3.62037	-2.2759
ZNF710	ZNF710	374655	zinc finger protein 710	-0.275465	5.54986	-2.27629	0.0228593	0.39476	-3.49585	-2.27578
GALNT1	GALNT1	2589	polypeptide N-acetylgalactosaminyltransferase 1	0.223568	6.24854	2.27533	0.022896	0.39476	-3.62675	2.27517
CFAP52	CFAP52	146845	cilia and flagella associated protein 52	0.235369	5.41497	2.27478	0.022924	0.39476	-3.70899	2.2747
LYPLAL1	LYPLAL1	127018	lysophospholipase like 1	0.346524	6.13376	2.27482	0.0229454	0.39476	-3.52163	2.27434
CEP112	CEP112	201134	centrosomal protein 112	-0.227837	5.57893	-2.27317	0.0230325	0.395726	-3.55784	-2.2729
BOLA3	BOLA3	388962	bolA family member 3	0.223503	6.36396	2.27193	0.0231019	0.396386	-3.61069	2.27175
ITGB3	ITGB3	3690	integrin subunit beta 3	-0.228374	5.17244	-2.27065	0.0231742	0.397095	-3.67122	-2.27055
PPP1R3C	PPP1R3C	5507	protein phosphatase 1 regulatory subunit 3C	0.414115	7.22429	2.27074	0.0232793	0.397953	-3.43109	2.26882
NFKBIZ	NFKBIZ	64332	NFKB inhibitor zeta	-0.253333	5.5413	-2.26894	0.0232865	0.397953	-3.58397	-2.2687
C11orf21	C11orf21	29125	chromosome 11 open reading frame 21	0.254759	5.9323	2.26862	0.0233196	0.397987	-3.54215	2.26816
SPATA2L	SPATA2L	124044	spermatogenesis associated 2 like	0.390405	6.29994	2.26739	0.0234023	0.398867	-3.5145	2.2668
HMOX2	HMOX2	3163	heme oxygenase 2	-0.333322	6.13371	-2.26648	0.0235115	0.399768	-3.44375	-2.26502
CASP2	CASP2	835	caspase 2	-0.205769	5.86845	-2.26471	0.0235409	0.399768	-3.65268	-2.26454
SLC1A1	SLC1A1	6505	solute carrier family 1 member 1	-0.228845	5.53104	-2.26392	0.0235873	0.399768	-3.68042	-2.26379
SPATA20	SPATA20	64847	spermatogenesis associated 20	0.271182	6.22501	2.2632	0.023634	0.399768	-3.64379	2.26303
EFCAB13	EFCAB13	124989	EF-hand calcium binding domain 13	-0.219438	5.51873	-2.26312	0.0236357	0.399768	-3.67733	-2.263
CARNS1	CARNS1	57571	carnosine synthase 1	0.22931	5.73597	2.26255	0.0236715	0.399768	-3.67395	2.26242
PTPRJ	PTPRJ	5795	protein tyrosine phosphatase receptor type J	0.193412	5.50731	2.26229	0.0236851	0.399768	-3.72906	2.2622
NDUFA11	NDUFA11	126328	NADH:ubiquinone oxidoreductase subunit A11	0.326868	7.51133	2.26222	0.0237375	0.399768	-3.46816	2.26135
MGST1	MGST1	4257	microsomal glutathione S-transferase 1	-0.244032	5.28644	-2.26114	0.0237574	0.399768	-3.7051	-2.26103
MTG2	MTG2	26164	mitochondrial ribosome associated GTPase 2	-0.207113	5.68273	-2.26061	0.0237924	0.399768	-3.65501	-2.26046
SPON1	SPON1	10418	spondin 1	-0.215375	5.21738	-2.26053	0.0237987	0.399768	-3.649	-2.26036
MESP2	MESP2	145873	mesoderm posterior bHLH transcription factor 2	-0.214042	5.49777	-2.25912	0.0238826	0.400407	-3.69984	-2.25901
STYXL2	STYXL2	92235	NA	0.544131	7.63443	2.26112	0.0239005	0.400407	-3.43923	2.25873
SCN9A	SCN9A	6335	sodium voltage-gated channel alpha subunit 9	-0.248499	5.3637	-2.25848	0.0239306	0.400407	-3.59711	-2.25824
NOB1	NOB1	28987	NIN1 (RPN12) binding protein 1 homolog	-0.191306	5.77365	-2.25782	0.0239634	0.400432	-3.70591	-2.25772
TCEAL4	TCEAL4	79921	transcription elongation factor A like 4	0.189087	6.16971	2.25647	0.0240471	0.401307	-3.73281	2.25638
TAF10	TAF10	6881	TATA-box binding protein associated factor 10	0.306235	6.48334	2.25585	0.0241091	0.401818	-3.56708	2.25539
SKAP2	SKAP2	8935	src kinase associated phosphoprotein 2	-0.291085	5.28995	-2.25494	0.0241523	0.402015	-3.59638	-2.2547
MRPS18A	MRPS18A	55168	mitochondrial ribosomal protein S18A	-0.211692	5.92521	-2.25317	0.0242544	0.403189	-3.74242	-2.25308
PRKAR1B	PRKAR1B	5575	protein kinase cAMP-dependent type I regulatory subunit beta	-0.193363	5.63152	-2.25268	0.0242904	0.403265	-3.64685	-2.2525
P3H1	P3H1	64175	prolyl 3-hydroxylase 1	-0.218042	5.55596	-2.25136	0.0243686	0.403855	-3.74048	-2.25127
PRODH2	PRODH2	58510	proline dehydrogenase 2	-0.220413	5.68295	-2.25105	0.0243891	0.403855	-3.71857	-2.25094
FCGR2C	FCGR2C	9103	Fc fragment of IgG receptor IIc (gene/pseudogene)	-0.245346	5.61684	-2.24997	0.0244599	0.404504	-3.68238	-2.24983
TMEM51	TMEM51	55092	transmembrane protein 51	-0.235812	5.27878	-2.24905	0.0245145	0.404885	-3.73818	-2.24897
ATP2B4	ATP2B4	493	ATPase plasma membrane Ca2+ transporting 4	0.367901	7.35777	2.24931	0.024556	0.404935	-3.50138	2.24832
HCCS	HCCS	3052	holocytochrome c synthase	0.206174	5.98602	2.24813	0.0245808	0.404935	-3.67172	2.24793
CFAP251	CFAP251	144406	NA	-0.27081	5.63651	-2.24738	0.0246429	0.405436	-3.56728	-2.24695
AVPR2	AVPR2	554	arginine vasopressin receptor 2	-0.226323	5.61457	-2.24591	0.0247153	0.406105	-3.75104	-2.24582
DNAJC5	DNAJC5	80331	DnaJ heat shock protein family (Hsp40) member C5	-0.173048	5.6254	-2.24531	0.0247547	0.406231	-3.7457	-2.24521
GP9	GP9	2815	glycoprotein IX platelet	-0.27886	5.73319	-2.24568	0.0248076	0.406243	-3.51693	-2.24439
SDS	SDS	10993	serine dehydratase	-0.210059	5.62162	-2.24432	0.0248189	0.406243	-3.72358	-2.24421
ADAMTS9	ADAMTS9	56999	ADAM metallopeptidase with thrombospondin type 1 motif 9	-0.436444	4.81969	-2.24609	0.0249069	0.40704	-3.45854	-2.24284
CASP10	CASP10	843	caspase 10	-0.247934	5.77879	-2.24272	0.0249312	0.40704	-3.62822	-2.24247
RCOR3	RCOR3	55758	REST corepressor 3	0.204243	6.48222	2.24186	0.0249757	0.407179	-3.7659	2.24178
YAF2	YAF2	10138	YY1 associated factor 2	0.196711	5.88987	2.2415	0.0250033	0.407179	-3.70041	2.24135
ZPLD1	ZPLD1	131368	zona pellucida like domain containing 1	-0.290971	5.71167	-2.23985	0.0251318	0.407426	-3.57375	-2.23937
MAPKBP1	MAPKBP1	23005	mitogen-activated protein kinase binding protein 1	0.332629	6.83575	2.23974	0.0251335	0.407426	-3.59563	2.23934
PIWIL2	PIWIL2	55124	piwi like RNA-mediated gene silencing 2	-0.246064	5.42668	-2.23932	0.0251447	0.407426	-3.69063	-2.23917
CTDNEP1	CTDNEP1	23399	CTD nuclear envelope phosphatase 1	0.221687	6.58606	2.23929	0.0251458	0.407426	-3.70593	2.23916
CCDC169	CCDC169	728591	coiled-coil domain containing 169	-0.240389	5.3107	-2.23821	0.0252204	0.408118	-3.64776	-2.23801
MED27	MED27	9442	mediator complex subunit 27	-0.230449	5.56253	-2.2367	0.0253205	0.40922	-3.64616	-2.23648
FAM177A1	FAM177A1	283635	family with sequence similarity 177 member A1	0.361006	6.40749	2.23631	0.0254125	0.410022	-3.52506	2.23507
GATC	GATC	283459	glutamyl-tRNA amidotransferase subunit C	-0.222096	5.73015	-2.23465	0.0254487	0.410022	-3.72792	-2.23452
NFKBIB	NFKBIB	4793	NFKB inhibitor beta	-0.216086	5.44868	-2.23443	0.0254662	0.410022	-3.69141	-2.23426
GAPT	GAPT	202309	GRB2 binding adaptor protein, transmembrane	-0.221411	5.31693	-2.23294	0.0255667	0.411124	-3.69417	-2.23273
BPNT1	BPNT1	10380	3'(2'), 5'-bisphosphate nucleotidase 1	-0.213758	5.61542	-2.23154	0.0256721	0.4115	-3.62347	-2.23114
LCA5L	LCA5L	150082	lebercilin LCA5 like	-0.279664	5.51578	-2.23123	0.0256841	0.4115	-3.6788	-2.23095
GPR1	GPR1	2825	G protein-coupled receptor 1	-0.21434	5.53055	-2.23077	0.0257091	0.4115	-3.67596	-2.23058
AP2M1	AP2M1	1173	adaptor related protein complex 2 subunit mu 1	0.380275	7.62876	2.23163	0.0257428	0.4115	-3.4909	2.23007
TIPARP	TIPARP	25976	TCDD inducible poly(ADP-ribose) polymerase	-0.269572	5.7326	-2.23003	0.0257509	0.4115	-3.78764	-2.22995
UBL4B	UBL4B	164153	ubiquitin like 4B	-0.214714	5.45679	-2.22889	0.0258296	0.411974	-3.73114	-2.22876
ADSL	ADSL	158	adenylosuccinate lyase	0.180028	5.73757	2.22858	0.0258501	0.411974	-3.73963	2.22846
CADPS2	CADPS2	93664	calcium dependent secretion activator 2	-0.229567	5.62196	-2.2283	0.0258771	0.411974	-3.67248	-2.22805
MAP3K6	MAP3K6	9064	mitogen-activated protein kinase kinase kinase 6	-0.190357	5.54883	-2.22724	0.0259402	0.412359	-3.77442	-2.22711
MATK	MATK	4145	megakaryocyte-associated tyrosine kinase	-0.238374	5.7397	-2.22691	0.0259658	0.412359	-3.69292	-2.22672
FAM161B	FAM161B	145483	FAM161 centrosomal protein B	-0.231658	5.35665	-2.2259	0.0260349	0.412404	-3.66693	-2.22569
PDE12	PDE12	201626	phosphodiesterase 12	-0.196376	5.62789	-2.2247	0.0261078	0.412404	-3.77968	-2.2246
CTSC	CTSC	1075	cathepsin C	-0.231652	5.25974	-2.22428	0.0261351	0.412404	-3.78692	-2.2242
BLVRA	BLVRA	644	biliverdin reductase A	-0.185058	6.16048	-2.22385	0.0261679	0.412404	-3.7909	-2.22371
CRNKL1	CRNKL1	51340	crooked neck pre-mRNA splicing factor 1	-0.187906	5.34075	-2.22254	0.0262521	0.412404	-3.79583	-2.22246
LRRC57	LRRC57	255252	leucine rich repeat containing 57	-0.187978	5.55514	-2.22218	0.0262772	0.412404	-3.79819	-2.22209
OR52E6	OR52E6	390078	olfactory receptor family 52 subfamily E member 6	-0.266618	5.43993	-2.22209	0.0262887	0.412404	-3.70896	-2.22192
GADD45B	GADD45B	4616	growth arrest and DNA damage inducible beta	-0.64548	6.30724	-2.22252	0.0263182	0.412404	-3.53635	-2.22148
HYAL2	HYAL2	8692	hyaluronidase 2	-0.173148	5.95282	-2.22142	0.0263281	0.412404	-3.80859	-2.22134
MEF2A	MEF2A	4205	myocyte enhancer factor 2A	0.322913	7.27177	2.22162	0.0263861	0.412404	-3.52087	2.22048
ACOT9	ACOT9	23597	acyl-CoA thioesterase 9	0.222453	6.16933	2.2191	0.0264906	0.412404	-3.72871	2.21894
RNF149	RNF149	284996	ring finger protein 149	-0.195256	5.73725	-2.21847	0.0265298	0.412404	-3.79176	-2.21837
PLIN4	PLIN4	729359	perilipin 4	-0.460345	7.66078	-2.22005	0.026538	0.412404	-3.50564	-2.21825
BTK	BTK	695	Bruton tyrosine kinase	-0.228251	5.7155	-2.21856	0.0265387	0.412404	-3.65202	-2.21824
IGLL5	IGLL5	100423062	immunoglobulin lambda like polypeptide 5	-0.222687	5.48354	-2.21817	0.0265491	0.412404	-3.80349	-2.21808
PRR32	PRR32	100130613	proline rich 32	-0.217467	5.60254	-2.21817	0.0265515	0.412404	-3.79385	-2.21805
TULP4	TULP4	56995	TUB like protein 4	-0.234998	5.57368	-2.21808	0.0265684	0.412404	-3.65375	-2.2178
TLE4	TLE4	7091	TLE family member 4, transcriptional corepressor	-0.187953	5.72986	-2.21776	0.0265814	0.412404	-3.73731	-2.21761
KRTAP4-7	KRTAP4-7	100132476	keratin associated protein 4-7	-0.242942	5.71568	-2.21813	0.0265867	0.412404	-3.59859	-2.21753
MLLT1	MLLT1	4298	MLLT1 super elongation complex subunit	-0.194618	6.19315	-2.21724	0.0266129	0.412404	-3.80573	-2.21715
SPNS1	SPNS1	83985	sphingolipid transporter 1 (putative)	-0.192147	5.55938	-2.21595	0.0267033	0.413304	-3.79121	-2.21583
ABTB1	ABTB1	80325	ankyrin repeat and BTB domain containing 1	-0.180201	5.85283	-2.21468	0.0267881	0.414115	-3.82043	-2.21459
GNL3	GNL3	26354	G protein nucleolar 3	-0.166746	5.77077	-2.21354	0.026866	0.41475	-3.81928	-2.21346
NAT16	NAT16	375607	N-acetyltransferase 16 (putative)	-0.222957	5.37538	-2.21248	0.0269527	0.41475	-3.66051	-2.2122
TRIM64B	TRIM64B	642446	tripartite motif containing 64B	-0.225613	5.23776	-2.21214	0.0269665	0.41475	-3.74306	-2.212
SLC7A5	SLC7A5	8140	solute carrier family 7 member 5	-0.214866	5.64421	-2.21167	0.0269977	0.41475	-3.77874	-2.21155
GUF1	GUF1	60558	GUF1 homolog, GTPase	0.188698	6.07842	2.21146	0.0270212	0.41475	-3.72279	2.21121
OR8K1	OR8K1	390157	olfactory receptor family 8 subfamily K member 1	-0.221109	5.65655	-2.21127	0.0270235	0.41475	-3.80907	-2.21118
GLUD1	GLUD1	2746	glutamate dehydrogenase 1	0.257084	5.98623	2.20976	0.0271332	0.415934	-3.7411	2.2096
C4orf46	C4orf46	201725	chromosome 4 open reading frame 46	-0.493036	6.91307	-2.20913	0.0271973	0.415961	-3.61823	-2.20867
DLGAP4	DLGAP4	22839	DLG associated protein 4	0.326001	6.5393	2.20892	0.0271999	0.415961	-3.70379	2.20864
TPBG	TPBG	7162	trophoblast glycoprotein	-0.263517	5.50695	-2.20776	0.0272857	0.416774	-3.64604	-2.20741
SH3RF2	SH3RF2	153769	SH3 domain containing ring finger 2	-0.235267	5.49161	-2.20667	0.0273438	0.416987	-3.8059	-2.20657
RSRP1	RSRP1	57035	arginine and serine rich protein 1	0.232598	6.21497	2.20585	0.0274043	0.416987	-3.80337	2.20571
USP46	USP46	64854	ubiquitin specific peptidase 46	0.27402	6.71678	2.20675	0.0274179	0.416987	-3.56462	2.20552
RUNX2	RUNX2	860	RUNX family transcription factor 2	-0.235707	5.27971	-2.20558	0.0274299	0.416987	-3.68705	-2.20534
IGFBP6	IGFBP6	3489	insulin like growth factor binding protein 6	0.221073	5.34178	2.20455	0.0274908	0.417417	-3.84533	2.20448
FGF6	FGF6	2251	fibroblast growth factor 6	-0.205852	5.70215	-2.20285	0.0276181	0.418852	-3.73664	-2.20267
LDLR	LDLR	3949	low density lipoprotein receptor	-0.253052	5.40309	-2.2015	0.0277166	0.419132	-3.70468	-2.20127
CKB	CKB	1152	creatine kinase B	-0.50934	7.97226	-2.20253	0.0277496	0.419132	-3.54059	-2.20081
S100PBP	S100PBP	64766	S100P binding protein	-0.199723	5.34331	-2.20087	0.0277512	0.419132	-3.83592	-2.20079
C20orf96	C20orf96	140680	chromosome 20 open reading frame 96	-0.220856	5.83172	-2.2	0.0278211	0.419132	-3.73211	-2.1998
NSDHL	NSDHL	50814	NAD(P) dependent steroid dehydrogenase-like	-0.207261	5.86865	-2.19974	0.0278353	0.419132	-3.77756	-2.1996
PTGIR	PTGIR	5739	prostaglandin I2 receptor	-0.239663	5.29565	-2.19965	0.0278401	0.419132	-3.78525	-2.19953
NFKBIA	NFKBIA	4792	NFKB inhibitor alpha	-0.295252	6.07588	-2.19885	0.0279289	0.419132	-3.62276	-2.19828
USP25	USP25	29761	ubiquitin specific peptidase 25	0.218478	5.97634	2.19819	0.027951	0.419132	-3.73052	2.19797
SEPTIN10	SEPTIN10	151011	septin 10	-0.207631	5.5465	-2.19792	0.0279604	0.419132	-3.84932	-2.19784
EMP1	EMP1	2012	epithelial membrane protein 1	-0.270031	5.36684	-2.19797	0.027964	0.419132	-3.7414	-2.19779
PLSCR4	PLSCR4	57088	phospholipid scramblase 4	-0.238532	4.90036	-2.19599	0.0281051	0.420637	-3.72602	-2.19582
MRPS31	MRPS31	10240	mitochondrial ribosomal protein S31	-0.184188	5.53598	-2.19543	0.0281385	0.420637	-3.85266	-2.19535
NPPB	NPPB	4879	natriuretic peptide B	1.77746	8.36131	2.19572	0.028163	0.420637	-3.58517	2.19501
R3HDM2	R3HDM2	22864	R3H domain containing 2	0.267918	6.27841	2.1937	0.0283179	0.422156	-3.59615	2.19285
ELL2	ELL2	22936	elongation factor for RNA polymerase II 2	-0.278894	6.15154	-2.19286	0.0283306	0.422156	-3.76226	-2.19268
BCAT1	BCAT1	586	branched chain amino acid transaminase 1	-0.233548	5.29297	-2.19141	0.0284278	0.422868	-3.854	-2.19133
SPART	SPART	23111	spartin	-0.205937	6.14754	-2.19119	0.0284445	0.422868	-3.86233	-2.1911
SIN3A	SIN3A	25942	SIN3 transcription regulator family member A	-0.185483	5.83153	-2.19035	0.0285051	0.423175	-3.86652	-2.19026
KAT6A	KAT6A	7994	lysine acetyltransferase 6A	-0.204343	5.53261	-2.18983	0.0285457	0.423175	-3.79891	-2.1897
DNAJC21	DNAJC21	134218	DnaJ heat shock protein family (Hsp40) member C21	0.249976	6.44023	2.18937	0.0285975	0.423175	-3.68667	2.18899
ZDHHC14	ZDHHC14	79683	zinc finger DHHC-type containing 14	0.265755	5.97927	2.18894	0.0286126	0.423175	-3.78832	2.18878
PDE7A	PDE7A	5150	phosphodiesterase 7A	0.26466	5.7639	2.1884	0.0286569	0.423175	-3.73764	2.18817
THBD	THBD	7056	thrombomodulin	-0.213954	5.76015	-2.18795	0.0286817	0.423175	-3.83001	-2.18783
PRR5	PRR5	55615	proline rich 5	-0.200019	5.66095	-2.18772	0.0286966	0.423175	-3.85553	-2.18763
CTPS1	CTPS1	1503	CTP synthase 1	-0.2115	5.96729	-2.18466	0.0289256	0.425917	-3.78849	-2.1845
MAMDC2	MAMDC2	256691	MAM domain containing 2	-0.231574	5.507	-2.18334	0.029025	0.425917	-3.75887	-2.18315
SLC40A1	SLC40A1	30061	solute carrier family 40 member 1	-0.251688	5.90532	-2.18364	0.0290373	0.425917	-3.69251	-2.18298
SPRY1	SPRY1	10252	sprouty RTK signaling antagonist 1	-0.214285	5.75081	-2.18296	0.0290447	0.425917	-3.88119	-2.18288
KCNK16	KCNK16	83795	potassium two pore domain channel subfamily K member 16	-0.237686	5.3955	-2.18303	0.0290489	0.425917	-3.74879	-2.18282
COMTD1	COMTD1	118881	catechol-O-methyltransferase domain containing 1	0.20656	5.89547	2.17842	0.0293827	0.429533	-3.85838	2.17831
ADAMTS3	ADAMTS3	9508	ADAM metallopeptidase with thrombospondin type 1 motif 3	-0.216689	5.46306	-2.17806	0.0294074	0.429533	-3.88329	-2.17798
STXBP6	STXBP6	29091	syntaxin binding protein 6	-0.27362	5.76329	-2.1781	0.0294183	0.429533	-3.73577	-2.17784
TMEM255B	TMEM255B	348013	transmembrane protein 255B	-0.267994	4.88359	-2.17789	0.0294298	0.429533	-3.73324	-2.17768
TNNI3	TNNI3	7137	troponin I3, cardiac type	0.619065	12.5024	2.18321	0.0294649	0.429557	-3.62744	2.17721
DCLK1	DCLK1	9201	doublecortin like kinase 1	-0.232403	5.54361	-2.17681	0.0295053	0.429656	-3.81965	-2.17667
EEF1A2	EEF1A2	1917	eukaryotic translation elongation factor 1 alpha 2	0.369384	7.89222	2.17443	0.0297203	0.432296	-3.63505	2.1738
MSH6	MSH6	2956	mutS homolog 6	-0.207119	5.92238	-2.17341	0.0297565	0.43233	-3.89074	-2.17332
BAP1	BAP1	8314	BRCA1 associated protein 1	-0.224566	5.71936	-2.17241	0.0298324	0.432643	-3.8881	-2.17231
NLGN2	NLGN2	57555	neuroligin 2	-0.19545	5.44994	-2.1715	0.0298992	0.432643	-3.8984	-2.17142
PTPRA	PTPRA	5786	protein tyrosine phosphatase receptor type A	0.199861	5.81124	2.17123	0.0299217	0.432643	-3.86906	2.17113
CRIP1	CRIP1	1396	cysteine rich protein 1	-0.264568	5.31263	-2.17123	0.0299337	0.432643	-3.73582	-2.17097
ODF3B	ODF3B	440836	outer dense fiber of sperm tails 3B	-0.224263	4.85596	-2.17088	0.029947	0.432643	-3.86469	-2.17079
MFAP4	MFAP4	4239	microfibril associated protein 4	0.353222	6.28047	2.16864	0.0301336	0.434847	-3.73709	2.16833
ACKR3	ACKR3	57007	atypical chemokine receptor 3	0.270217	5.00978	2.16617	0.0303125	0.436511	-3.77974	2.16598
TM7SF2	TM7SF2	7108	transmembrane 7 superfamily member 2	-0.354604	6.29114	-2.16624	0.030317	0.436511	-3.73873	-2.16592
IL15RA	IL15RA	3601	interleukin 15 receptor subunit alpha	-0.243363	5.46323	-2.16347	0.030513	0.438402	-3.87466	-2.16337
PEX2	PEX2	5828	peroxisomal biogenesis factor 2	0.179792	5.76756	2.16313	0.0305368	0.438402	-3.92886	2.16306
EOGT	EOGT	285203	EGF domain specific O-linked N-acetylglucosamine transferase	-0.235457	5.76724	-2.1631	0.0305511	0.438402	-3.77957	-2.16287
PYDC5	PYDC5	107181291	pyrin domain containing 5	-0.260748	5.08125	-2.16156	0.0306947	0.439213	-3.67188	-2.16101
TTC39C	TTC39C	125488	tetratricopeptide repeat domain 39C	-0.1991	5.83096	-2.16078	0.0307201	0.439213	-3.90422	-2.16068
IGF2BP1	IGF2BP1	10642	insulin like growth factor 2 mRNA binding protein 1	-0.251276	5.33067	-2.16073	0.0307269	0.439213	-3.83652	-2.16059
CCNG2	CCNG2	901	cyclin G2	-0.237545	5.4259	-2.16058	0.0307461	0.439213	-3.76879	-2.16034
ZSWIM7	ZSWIM7	125150	zinc finger SWIM-type containing 7	-0.172621	5.70291	-2.15999	0.0307792	0.439213	-3.92549	-2.15992
SLC11A1	SLC11A1	6556	solute carrier family 11 member 1	-0.250489	5.34957	-2.15876	0.030889	0.439673	-3.76493	-2.1585
IGDCC3	IGDCC3	9543	immunoglobulin superfamily DCC subclass member 3	-0.254912	5.1699	-2.15852	0.0308938	0.439673	-3.90749	-2.15844
COMP	COMP	1311	cartilage oligomeric matrix protein	-0.21068	5.84147	-2.15817	0.0309211	0.439673	-3.92931	-2.15809
AGPAT1	AGPAT1	10554	1-acylglycerol-3-phosphate O-acyltransferase 1	0.226058	6.23664	2.15811	0.0309489	0.439673	-3.74509	2.15773
TMEM140	TMEM140	55281	transmembrane protein 140	-0.407642	6.38385	-2.15691	0.0310554	0.44031	-3.6968	-2.15636
ZFP37	ZFP37	7539	ZFP37 zinc finger protein	-0.256383	5.54254	-2.15613	0.0310944	0.44031	-3.76908	-2.15586
CLMN	CLMN	79789	calmin	-0.229466	5.55264	-2.15549	0.0311366	0.44031	-3.85347	-2.15532
OR5C1	OR5C1	392391	olfactory receptor family 5 subfamily C member 1	-0.21769	5.7521	-2.15485	0.031183	0.44031	-3.87528	-2.15473
IER3	IER3	8870	immediate early response 3	0.68681	6.96966	2.15499	0.0312186	0.44031	-3.68739	2.15428
RRAGD	RRAGD	58528	Ras related GTP binding D	0.272309	6.203	2.15505	0.0312299	0.44031	-3.69592	2.15413
RPL24	RPL24	6152	ribosomal protein L24	-0.288414	8.19669	-2.15434	0.0312345	0.44031	-3.75459	-2.15407
RAC2	RAC2	5880	Rac family small GTPase 2	-0.206564	5.40465	-2.15267	0.0313553	0.44118	-3.85624	-2.15253
HTR3A	HTR3A	3359	5-hydroxytryptamine receptor 3A	-0.220187	5.63505	-2.15233	0.0313791	0.44118	-3.90838	-2.15223
DLX6	DLX6	1750	distal-less homeobox 6	-0.233769	5.44511	-2.15155	0.0314545	0.44118	-3.77136	-2.15128
JAM3	JAM3	83700	junctional adhesion molecule 3	-0.250186	5.99343	-2.15122	0.031481	0.44118	-3.79062	-2.15094
CMTM2	CMTM2	146225	CKLF like MARVEL transmembrane domain containing 2	-0.213634	5.7685	-2.15061	0.0315262	0.44118	-3.7939	-2.15037
SH3RF1	SH3RF1	57630	SH3 domain containing ring finger 1	-0.236118	5.62823	-2.15043	0.0315276	0.44118	-3.94248	-2.15035
TMEM9	TMEM9	252839	transmembrane protein 9	-0.199403	5.53472	-2.1503	0.0315375	0.44118	-3.94389	-2.15022
PRMT3	PRMT3	10196	protein arginine methyltransferase 3	-0.177987	5.51528	-2.14843	0.0316865	0.442781	-3.92518	-2.14834
RRM1	RRM1	6240	ribonucleotide reductase catalytic subunit M1	-0.171055	5.8012	-2.1475	0.0317625	0.443224	-3.89741	-2.14739
USF2	USF2	7392	upstream transcription factor 2, c-fos interacting	0.290444	6.87104	2.14664	0.0318376	0.443224	-3.84489	2.14644
KRTAP5-1	KRTAP5-1	387264	keratin associated protein 5-1	-0.274428	5.53149	-2.14699	0.031839	0.443224	-3.74498	-2.14643
MFSD14B	MFSD14B	84641	major facilitator superfamily domain containing 14B	0.224882	5.72519	2.14629	0.0318567	0.443224	-3.96183	2.1462
SERPINF2	SERPINF2	5345	serpin family F member 2	-0.226083	5.49059	-2.14553	0.0319259	0.443674	-3.82621	-2.14534
MSX1	MSX1	4487	msh homeobox 1	-0.209201	4.86975	-2.14438	0.0320097	0.443674	-3.90456	-2.14429
OTUD4	OTUD4	54726	OTU deubiquitinase 4	-0.196165	6.01409	-2.14414	0.0320315	0.443674	-3.9012	-2.14402
TMX3	TMX3	54495	thioredoxin related transmembrane protein 3	0.370746	6.30501	2.1453	0.0320408	0.443674	-3.64183	2.1439
AP1G1	AP1G1	164	adaptor related protein complex 1 subunit gamma 1	-0.209471	5.67016	-2.14392	0.0320624	0.443674	-3.78242	-2.14363
FBXL7	FBXL7	23194	F-box and leucine rich repeat protein 7	0.178582	5.79491	2.14251	0.0321604	0.444078	-3.95891	2.14241
CDK5RAP2	CDK5RAP2	55755	CDK5 regulatory subunit associated protein 2	-0.222782	5.61472	-2.14249	0.0321609	0.444078	-3.94241	-2.1424
ADH1B	ADH1B	125	alcohol dehydrogenase 1B (class I), beta polypeptide	-0.315957	5.00053	-2.14238	0.0322216	0.444326	-3.68674	-2.14165
MFN2	MFN2	9927	mitofusin 2	0.401961	8.08078	2.14238	0.0323094	0.444326	-3.6263	2.14056
GAD1	GAD1	2571	glutamate decarboxylase 1	-0.225293	5.74622	-2.14042	0.0323306	0.444326	-3.90494	-2.1403
RANGAP1	RANGAP1	5905	Ran GTPase activating protein 1	-0.208485	5.9637	-2.14035	0.0323432	0.444326	-3.88537	-2.14014
SSPN	SSPN	8082	sarcospan	0.241931	6.08508	2.13951	0.0324024	0.444326	-3.93549	2.13941
RPAP1	RPAP1	26015	RNA polymerase II associated protein 1	-0.20926	5.67552	-2.13909	0.0324383	0.444326	-3.90401	-2.13897
FAM8A1	FAM8A1	51439	family with sequence similarity 8 member A1	-0.166626	5.43373	-2.13892	0.032448	0.444326	-3.96384	-2.13885
VEGFA	VEGFA	7422	vascular endothelial growth factor A	0.45167	7.68715	2.14111	0.0324566	0.444326	-3.62613	2.13874
PLBD2	PLBD2	196463	phospholipase B domain containing 2	-0.191342	5.66521	-2.13807	0.0325173	0.444605	-3.96537	-2.13799
ICOS	ICOS	29851	inducible T cell costimulator	-0.230503	5.62982	-2.13772	0.0325465	0.444605	-3.94225	-2.13763
AQP3	AQP3	360	aquaporin 3 (Gill blood group)	-0.197351	5.32981	-2.13577	0.0327041	0.444703	-3.96753	-2.1357
ELAVL3	ELAVL3	1995	ELAV like RNA binding protein 3	-0.221425	5.23939	-2.13588	0.0327114	0.444703	-3.82417	-2.13561
ZNF845	ZNF845	91664	zinc finger protein 845	-0.253027	5.86403	-2.13526	0.0327529	0.444703	-3.87661	-2.1351
VEGFB	VEGFB	7423	vascular endothelial growth factor B	0.363923	7.4193	2.13617	0.0327559	0.444703	-3.66349	2.13506
COX10	COX10	1352	cytochrome c oxidase assembly factor heme A:farnesyltransferase COX10	-0.238137	6.00599	-2.13418	0.0328388	0.444703	-3.89973	-2.13405
TMEM150C	TMEM150C	441027	transmembrane protein 150C	-0.208734	5.43241	-2.13395	0.0328538	0.444703	-3.95729	-2.13387
CARD11	CARD11	84433	caspase recruitment domain family member 11	-0.178321	5.64005	-2.1336	0.0328831	0.444703	-3.95478	-2.13351
AKAP1	AKAP1	8165	A-kinase anchoring protein 1	0.337042	7.06883	2.13591	0.0329011	0.444703	-3.64444	2.13329
SEMA6C	SEMA6C	10500	semaphorin 6C	0.330099	6.2487	2.13352	0.0329185	0.444703	-3.79803	2.13308
ZADH2	ZADH2	284273	zinc binding alcohol dehydrogenase domain containing 2	-0.191508	5.96226	-2.13306	0.032929	0.444703	-3.95359	-2.13295
GPM6A	GPM6A	2823	glycoprotein M6A	-0.225091	5.12614	-2.13263	0.0329617	0.444703	-3.95772	-2.13255
C1orf141	C1orf141	400757	chromosome 1 open reading frame 141	0.214441	5.42442	2.13245	0.0329754	0.444703	-3.99302	2.13238
IL13	IL13	3596	interleukin 13	-0.267407	5.38832	-2.13266	0.0330053	0.444703	-3.74936	-2.13202
NFATC2	NFATC2	4773	nuclear factor of activated T cells 2	-0.216137	5.84872	-2.13153	0.0330692	0.445096	-3.80766	-2.13124
GOLGA6L6	GOLGA6L6	727832	golgin A6 family like 6	-0.268349	5.6451	-2.13068	0.0331265	0.445399	-3.90284	-2.13055
THRSP	THRSP	7069	thyroid hormone responsive	-0.233505	5.61911	-2.12973	0.0332078	0.446023	-3.87004	-2.12956
ARAP2	ARAP2	116984	ArfGAP with RhoGAP domain, ankyrin repeat and PH domain 2	-0.235401	5.49986	-2.12837	0.0333288	0.446835	-3.84511	-2.1281
FOXP1	FOXP1	27086	forkhead box P1	-0.208871	5.49364	-2.12819	0.033338	0.446835	-3.84906	-2.12799
APOLD1	APOLD1	81575	apolipoprotein L domain containing 1	-0.272823	5.6885	-2.12689	0.033438	0.447706	-3.94192	-2.12678
PIK3R4	PIK3R4	30849	phosphoinositide-3-kinase regulatory subunit 4	-0.160436	5.49419	-2.12561	0.0335435	0.448106	-3.97892	-2.12552
LMBR1	LMBR1	64327	limb development membrane protein 1	0.151558	6.06145	2.12536	0.0335629	0.448106	-3.9998	2.12528
GPAT2	GPAT2	150763	glycerol-3-phosphate acyltransferase 2, mitochondrial	-0.240998	5.94974	-2.12485	0.0336054	0.448106	-4.00187	-2.12477
NF1	NF1	4763	neurofibromin 1	0.204105	6.33911	2.1249	0.033608	0.448106	-3.89537	2.12474
PIGBOS1	PIGBOS1	101928527	PIGB opposite strand 1	-0.223317	5.24414	-2.12414	0.0336688	0.448147	-3.93141	-2.12402
LCP2	LCP2	3937	lymphocyte cytosolic protein 2	-0.245267	5.34842	-2.12268	0.0338207	0.448147	-3.80378	-2.1222
CAND2	CAND2	23066	cullin associated and neddylation dissociated 2 (putative)	0.189807	6.18908	2.12212	0.0338388	0.448147	-3.93204	2.12199
PHOSPHO1	PHOSPHO1	162466	phosphoethanolamine/phosphocholine phosphatase 1	-0.21242	5.24869	-2.1218	0.0338624	0.448147	-3.98077	-2.12171
TDG	TDG	6996	thymine DNA glycosylase	-0.206962	5.90966	-2.12095	0.0339357	0.448147	-3.94508	-2.12084
GLIS3	GLIS3	169792	GLIS family zinc finger 3	-0.229513	5.11392	-2.12078	0.0339661	0.448147	-3.79663	-2.12047
BLOC1S6	BLOC1S6	26258	biogenesis of lysosomal organelles complex 1 subunit 6	-0.195899	5.62106	-2.11938	0.034065	0.448147	-4.00323	-2.1193
MAP3K8	MAP3K8	1326	mitogen-activated protein kinase kinase kinase 8	-0.214729	5.23612	-2.11917	0.0340839	0.448147	-3.98914	-2.11908
ADAM23	ADAM23	8745	ADAM metallopeptidase domain 23	0.266302	6.11456	2.11905	0.0340975	0.448147	-3.92617	2.11892
FAM32A	FAM32A	26017	family with sequence similarity 32 member A	0.190633	5.90289	2.11865	0.0341355	0.448147	-3.88904	2.11847
INHBB	INHBB	3625	inhibin subunit beta B	-0.242036	5.7284	-2.11844	0.0341474	0.448147	-3.94662	-2.11833
SOX17	SOX17	64321	SRY-box transcription factor 17	-0.225216	4.9173	-2.11816	0.0341689	0.448147	-3.9642	-2.11807
FAM186A	FAM186A	121006	family with sequence similarity 186 member A	-0.181711	5.48562	-2.11782	0.0341982	0.448147	-3.97694	-2.11773
PIK3C2B	PIK3C2B	5287	phosphatidylinositol-4-phosphate 3-kinase catalytic subunit type 2 beta	-0.168051	5.5307	-2.11759	0.0342164	0.448147	-4.00707	-2.11751
MEGF9	MEGF9	1955	multiple EGF like domains 9	-0.243103	5.28373	-2.11751	0.0342285	0.448147	-3.90867	-2.11737
CCN5	CCN5	8839	cellular communication network factor 5	-0.291163	5.48514	-2.11761	0.0342327	0.448147	-3.8224	-2.11732
REL	REL	5966	REL proto-oncogene, NF-kB subunit	-0.223761	5.19118	-2.11743	0.0342364	0.448147	-3.8959	-2.11728
KHDC1	KHDC1	80759	KH domain containing 1	-0.240147	5.43608	-2.11678	0.0342896	0.448147	-3.92815	-2.11665
KIR3DL1	KIR3DL1	3811	killer cell immunoglobulin like receptor, three Ig domains and long cytoplasmic tail 1	-0.269821	6.04259	-2.11663	0.0343168	0.448147	-3.83136	-2.11633
PIM3	PIM3	415116	Pim-3 proto-oncogene, serine/threonine kinase	-0.246797	6.14254	-2.11626	0.0343461	0.448147	-3.84151	-2.11598
PTMS	PTMS	5763	parathymosin	0.358683	6.63884	2.11591	0.0343719	0.448147	-3.85602	2.11568
ALG1L	ALG1L	200810	ALG1 chitobiosyldiphosphodolichol beta-mannosyltransferase like	-0.195976	5.30668	-2.11564	0.0343813	0.448147	-4.00656	-2.11557
PCED1B	PCED1B	91523	PC-esterase domain containing 1B	-0.22992	5.5048	-2.11417	0.0345206	0.449477	-3.85165	-2.11394
GPR4	GPR4	2828	G protein-coupled receptor 4	-0.202841	5.51504	-2.11302	0.0346168	0.449477	-3.92795	-2.11281
AMZ2	AMZ2	51321	archaelysin family metallopeptidase 2	0.269808	6.71453	2.11327	0.0346264	0.449477	-3.75751	2.1127
SLC36A1	SLC36A1	206358	solute carrier family 36 member 1	-0.202985	5.75882	-2.11213	0.0346863	0.449477	-3.93861	-2.112
TES	TES	26136	testin LIM domain protein	-0.197592	5.72781	-2.1121	0.0346959	0.449477	-3.87746	-2.11189
TTYH3	TTYH3	80727	tweety family member 3	0.200777	6.38289	2.11189	0.0347118	0.449477	-3.94073	2.1117
RASAL2	RASAL2	9462	RAS protein activator like 2	-0.254482	6.25852	-2.11121	0.034777	0.449477	-3.85626	-2.11095
POLDIP3	POLDIP3	84271	DNA polymerase delta interacting protein 3	-0.164696	5.69958	-2.11094	0.034786	0.449477	-3.98329	-2.11084
IRAG1	IRAG1	10335	NA	-0.232306	5.55038	-2.11064	0.0348144	0.449477	-3.93464	-2.11051
ABLIM3	ABLIM3	22885	actin binding LIM protein family member 3	0.277557	6.35541	2.11054	0.0348345	0.449477	-3.85135	2.11028
C1orf122	C1orf122	127687	chromosome 1 open reading frame 122	0.229672	6.27718	2.10985	0.0348817	0.449634	-3.95679	2.10973
HPF1	HPF1	54969	histone PARylation factor 1	-0.184903	5.72632	-2.10866	0.0349809	0.449957	-4.02094	-2.10858
EVX1	EVX1	2128	even-skipped homeobox 1	-0.204117	5.5429	-2.10834	0.0350082	0.449957	-4.02321	-2.10826
CD209	CD209	30835	CD209 molecule	-0.221046	5.66216	-2.10837	0.0350123	0.449957	-3.91868	-2.10822
DNAJB5	DNAJB5	25822	DnaJ heat shock protein family (Hsp40) member B5	0.36988	6.37968	2.10761	0.0350996	0.450158	-3.80886	2.10721
BCL2L11	BCL2L11	10018	BCL2 like 11	-0.225282	5.61915	-2.10724	0.0351246	0.450158	-3.82923	-2.10692
RHOA	RHOA	387	ras homolog family member A	0.263329	6.61379	2.10679	0.0351461	0.450158	-3.98209	2.10667
EPHA4	EPHA4	2043	EPH receptor A4	0.216461	5.69413	2.10652	0.0351686	0.450158	-3.97863	2.10641
HAGH	HAGH	3029	hydroxyacylglutathione hydrolase	0.228182	6.55348	2.10564	0.0352591	0.450865	-3.85593	2.10537
OR8D2	OR8D2	283160	olfactory receptor family 8 subfamily D member 2 (gene/pseudogene)	-0.262309	5.13849	-2.10324	0.0354693	0.451612	-3.85342	-2.10296
IGFBP1	IGFBP1	3484	insulin like growth factor binding protein 1	-0.21886	5.77186	-2.10303	0.0354782	0.451612	-3.93713	-2.10286
RAB5C	RAB5C	5878	RAB5C, member RAS oncogene family	0.18018	6.14126	2.10264	0.0355089	0.451612	-3.96361	2.10251
CYP2A7	CYP2A7	1549	cytochrome P450 family 2 subfamily A member 7	-0.202376	5.33964	-2.10218	0.0355482	0.451612	-3.98144	-2.10206
GYPB	GYPB	2994	glycophorin B (MNS blood group)	-0.17084	5.09443	-2.10198	0.0355613	0.451612	-4.01973	-2.10191
ARHGAP5	ARHGAP5	394	Rho GTPase activating protein 5	0.255285	6.4407	2.10101	0.0356494	0.451612	-4.01648	2.1009
ZCCHC17	ZCCHC17	51538	zinc finger CCHC-type containing 17	-0.198663	5.25669	-2.10088	0.0356587	0.451612	-3.99962	-2.1008
LZIC	LZIC	84328	leucine zipper and CTNNBIP1 domain containing	0.164607	5.72414	2.10056	0.0356859	0.451612	-4.05102	2.10049
HK1	HK1	3098	hexokinase 1	0.341597	7.72435	2.10082	0.0357056	0.451612	-3.80308	2.10026
SPINK5	SPINK5	11005	serine peptidase inhibitor, Kazal type 5	-0.280893	5.66762	-2.10069	0.0357334	0.451612	-3.75777	-2.09995
TCP11L1	TCP11L1	55346	t-complex 11 like 1	-0.204529	5.48733	-2.1001	0.035736	0.451612	-3.93129	-2.09992
SLC7A13	SLC7A13	157724	solute carrier family 7 member 13	-0.235763	5.43479	-2.1001	0.0357408	0.451612	-3.87329	-2.09986
CT47A10	CT47A10	728036	cancer/testis antigen family 47 member A10	-0.189581	5.52029	-2.09917	0.0358109	0.451625	-4.03093	-2.09907
RXRA	RXRA	6256	retinoid X receptor alpha	-0.182076	6.20828	-2.09912	0.0358125	0.451625	-4.05655	-2.09905
PIGQ	PIGQ	9091	phosphatidylinositol glycan anchor biosynthesis class Q	-0.189138	5.68338	-2.09776	0.0359338	0.45271	-4.03533	-2.09768
POLR1B	POLR1B	84172	RNA polymerase I subunit B	-0.206208	5.35991	-2.09718	0.0359842	0.452899	-4.04056	-2.09711
GPAT4	GPAT4	137964	glycerol-3-phosphate acyltransferase 4	-0.181197	5.993	-2.09615	0.0360811	0.453408	-3.96569	-2.09601
RAMP3	RAMP3	10268	receptor activity modifying protein 3	-0.194819	5.12971	-2.09592	0.0360956	0.453408	-4.02794	-2.09585
RAPGEF6	RAPGEF6	51735	Rap guanine nucleotide exchange factor 6	-0.205177	5.60956	-2.0948	0.0361952	0.453666	-4.04985	-2.09473
JUND	JUND	3727	JunD proto-oncogene, AP-1 transcription factor subunit	-0.298895	6.48088	-2.0951	0.0362118	0.453666	-3.79618	-2.09454
NKX2-5	NKX2-5	1482	NK2 homeobox 5	0.373304	7.06756	2.09521	0.0362922	0.453666	-3.71025	2.09364
INPP5A	INPP5A	3632	inositol polyphosphate-5-phosphatase A	0.275843	6.70787	2.0936	0.0363099	0.453666	-3.93609	2.09344
IFI16	IFI16	3428	interferon gamma inducible protein 16	-0.212279	5.93333	-2.09331	0.0363399	0.453666	-3.91342	-2.0931
DEFB108B	DEFB108B	245911	defensin beta 108B	-0.191497	5.67168	-2.09311	0.0363455	0.453666	-4.05395	-2.09304
PAK3	PAK3	5063	p21 (RAC1) activated kinase 3	-0.235875	5.42739	-2.09273	0.0363843	0.453666	-3.97626	-2.09261
GPC6	GPC6	10082	glypican 6	-0.233605	5.01356	-2.09258	0.0364004	0.453666	-3.94917	-2.09243
H3C7	H3C7	8968	H3 clustered histone 7	-0.188855	4.97623	-2.09138	0.0365004	0.453666	-4.02742	-2.09131
DNAJB1	DNAJB1	3337	DnaJ heat shock protein family (Hsp40) member B1	-0.359484	5.5572	-2.09194	0.036517	0.453666	-3.79092	-2.09112
PGM1	PGM1	5236	phosphoglucomutase 1	0.387614	7.57443	2.09276	0.0365428	0.453666	-3.72066	2.09084
SHMT1	SHMT1	6470	serine hydroxymethyltransferase 1	-0.205559	6.02229	-2.09026	0.0366055	0.453666	-3.99253	-2.09014
MYL6B	MYL6B	140465	myosin light chain 6B	0.175475	6.29989	2.08991	0.0366374	0.453666	-3.98245	2.08978
C18orf25	C18orf25	147339	chromosome 18 open reading frame 25	0.185008	5.90877	2.08921	0.036695	0.453666	-4.07162	2.08914
HTR4	HTR4	3360	5-hydroxytryptamine receptor 4	-0.229696	5.51959	-2.08912	0.0367068	0.453666	-3.99554	-2.08901
APH1B	APH1B	83464	aph-1 homolog B, gamma-secretase subunit	-0.210935	5.40325	-2.08922	0.0367086	0.453666	-3.89518	-2.08899
HTRA2	HTRA2	27429	HtrA serine peptidase 2	-0.171464	5.85235	-2.08892	0.0367227	0.453666	-4.04107	-2.08883
UNK	UNK	85451	unk zinc finger	-0.183696	5.56915	-2.08855	0.0367547	0.453666	-4.06149	-2.08848
COX6A1	COX6A1	1337	cytochrome c oxidase subunit 6A1	0.331355	6.82229	2.08887	0.0367895	0.453666	-3.76723	2.08809
CCDC184	CCDC184	387856	coiled-coil domain containing 184	-0.222276	5.37938	-2.08679	0.036914	0.454287	-4.0615	-2.08671
POMGNT1	POMGNT1	55624	protein O-linked mannose N-acetylglucosaminyltransferase 1 (beta 1,2-)	0.223425	6.37017	2.08681	0.036933	0.454287	-3.87722	2.0865
CRACDL	CRACDL	343990	NA	-0.223592	5.65384	-2.08658	0.0369463	0.454287	-3.94602	-2.08636
PRMT1	PRMT1	3276	protein arginine methyltransferase 1	0.239201	6.64892	2.08493	0.0370962	0.455527	-3.9082	2.0847
PYCR3	PYCR3	65263	pyrroline-5-carboxylate reductase 3	-0.212451	5.67239	-2.08464	0.0371331	0.455527	-3.86169	-2.0843
SLC4A7	SLC4A7	9497	solute carrier family 4 member 7	-0.226986	5.49669	-2.08442	0.0371539	0.455527	-3.87156	-2.08407
VSIG4	VSIG4	11326	V-set and immunoglobulin domain containing 4	-0.254762	5.29817	-2.0816	0.0374225	0.457833	-3.86831	-2.08112
AKAP8	AKAP8	10270	A-kinase anchoring protein 8	-0.231025	5.61465	-2.08082	0.0374588	0.457833	-4.04176	-2.08073
CHCHD3	CHCHD3	54927	coiled-coil-helix-coiled-coil-helix domain containing 3	0.283248	7.23837	2.08143	0.0374711	0.457833	-3.76923	2.08059
TBC1D7	TBC1D7	51256	TBC1 domain family member 7	0.189682	5.98464	2.07989	0.0375485	0.457833	-3.98588	2.07975
CNTROB	CNTROB	116840	centrobin, centriole duplication and spindle assembly protein	-0.204106	5.7462	-2.07977	0.0375564	0.457833	-4.054	-2.07966
TMEM120A	TMEM120A	83862	transmembrane protein 120A	0.312976	6.52577	2.08039	0.0375566	0.457833	-3.82365	2.07966
B4GALNT3	B4GALNT3	283358	beta-1,4-N-acetyl-galactosaminyltransferase 3	0.263213	6.17511	2.07829	0.0377452	0.459448	-3.80722	2.07761
ATP6V1B2	ATP6V1B2	526	ATPase H+ transporting V1 subunit B2	0.189753	6.33531	2.07751	0.0377609	0.459448	-4.09184	2.07744
ATG9A	ATG9A	79065	autophagy related 9A	-0.19496	6.26712	-2.07672	0.037843	0.459675	-4.01917	-2.07655
PPIF	PPIF	10105	peptidylprolyl isomerase F	0.336394	7.07626	2.07709	0.0378514	0.459675	-3.84876	2.07646
MRPL39	MRPL39	54148	mitochondrial ribosomal protein L39	-0.171825	6.13185	-2.07607	0.0378961	0.459782	-4.07688	-2.07598
VPS13B	VPS13B	157680	vacuolar protein sorting 13 homolog B	-0.170125	6.23592	-2.0753	0.0379654	0.460187	-4.10187	-2.07523
EPHA8	EPHA8	2046	EPH receptor A8	-0.222354	5.55537	-2.07485	0.0380188	0.460203	-3.94089	-2.07465
DRAP1	DRAP1	10589	DR1 associated protein 1	0.191791	6.59574	2.07469	0.0380387	0.460203	-3.95157	2.07444
APOE	APOE	348	apolipoprotein E	-0.2213	5.36938	-2.07337	0.0381481	0.460553	-4.01876	-2.07326
ABHD4	ABHD4	63874	abhydrolase domain containing 4	-0.198627	5.65058	-2.07291	0.0381909	0.460553	-4.0218	-2.0728
RAB11FIP3	RAB11FIP3	9727	RAB11 family interacting protein 3	-0.185813	5.5696	-2.07266	0.0382161	0.460553	-3.99822	-2.07253
IFI27L2	IFI27L2	83982	interferon alpha inducible protein 27 like 2	0.235323	6.34694	2.07234	0.0382453	0.460553	-4.01773	2.07222
CLTB	CLTB	1212	clathrin light chain B	0.334837	8.23221	2.07338	0.0382475	0.460553	-3.75593	2.07219
PIK3R2	PIK3R2	5296	phosphoinositide-3-kinase regulatory subunit 2	0.167256	6.06679	2.07128	0.0383395	0.461106	-4.10548	2.07121
GREB1L	GREB1L	80000	GREB1 like retinoic acid receptor coactivator	0.211031	5.53867	2.07099	0.0383654	0.461106	-4.10814	2.07093
SLC35A3	SLC35A3	23443	solute carrier family 35 member A3	-0.187739	5.56456	-2.0692	0.0385427	0.462802	-3.97635	-2.06904
MROH1	MROH1	727957	maestro heat like repeat family member 1	0.169619	5.5492	2.06832	0.0386223	0.463322	-4.0555	2.06819
NAB1	NAB1	4664	NGFI-A binding protein 1	0.21249	5.90512	2.06748	0.0387033	0.46386	-4.00679	2.06733
STRA6	STRA6	64220	stimulated by retinoic acid 6	-0.259608	6.1774	-2.06688	0.0387794	0.464089	-3.89064	-2.06652
ZNF778	ZNF778	197320	zinc finger protein 778	0.305779	5.74692	2.06523	0.0389059	0.464089	-4.15242	2.06518
TOB1	TOB1	10140	transducer of ERBB2, 1	0.377489	6.87171	2.06766	0.0389221	0.464089	-3.73702	2.06501
DCLRE1B	DCLRE1B	64858	DNA cross-link repair 1B	-0.212992	5.52295	-2.065	0.0389378	0.464089	-4.00653	-2.06484
RNF19B	RNF19B	127544	ring finger protein 19B	-0.196353	5.67642	-2.06482	0.0389628	0.464089	-3.93876	-2.06458
PGAP6	PGAP6	58986	post-glycosylphosphatidylinositol attachment to proteins 6	0.200734	5.92007	2.06468	0.0389645	0.464089	-4.03938	2.06456
TSC22D1	TSC22D1	8848	TSC22 domain family member 1	-0.389139	6.92612	-2.06572	0.0389762	0.464089	-3.76672	-2.06444
C1orf159	C1orf159	54991	chromosome 1 open reading frame 159	-0.219582	5.26195	-2.06421	0.0390157	0.464127	-3.95531	-2.06402
MAN2A1	MAN2A1	4124	mannosidase alpha class 2A member 1	-0.202606	5.36963	-2.06339	0.0390932	0.464617	-4.00201	-2.0632
HBP1	HBP1	26959	HMG-box transcription factor 1	-0.205026	6.38506	-2.06061	0.0393557	0.466887	-4.03091	-2.06045
RGS21	RGS21	431704	regulator of G protein signaling 21	-0.195775	5.48255	-2.05947	0.0394589	0.466887	-4.06069	-2.05937
AKR1C2	AKR1C2	1646	aldo-keto reductase family 1 member C2	-0.220929	5.30272	-2.05934	0.0394708	0.466887	-4.0988	-2.05924
MPC1	MPC1	51660	mitochondrial pyruvate carrier 1	0.450344	8.31988	2.06141	0.0395051	0.466887	-3.74453	2.05889
MRAS	MRAS	22808	muscle RAS oncogene homolog	0.30517	6.14986	2.05902	0.0395297	0.466887	-3.93464	2.05863
CHD7	CHD7	55636	chromodomain helicase DNA binding protein 7	0.176975	5.48248	2.05834	0.0395679	0.466887	-4.04778	2.05823
SCN3A	SCN3A	6328	sodium voltage-gated channel alpha subunit 3	-0.22644	5.40252	-2.05831	0.0395685	0.466887	-4.07165	-2.05823
NR1D2	NR1D2	9975	nuclear receptor subfamily 1 group D member 2	0.221083	5.99518	2.05783	0.0396394	0.466887	-3.91172	2.05749
PARVG	PARVG	64098	parvin gamma	-0.237436	5.47731	-2.0579	0.0396446	0.466887	-3.90773	-2.05743
ZNF704	ZNF704	619279	zinc finger protein 704	0.17305	6.14376	2.05759	0.0396489	0.466887	-3.97532	2.05739
FCN3	FCN3	8547	ficolin 3	-0.221734	5.44583	-2.05699	0.039694	0.466948	-4.12047	-2.05692
NUTM2G	NUTM2G	441457	NUT family member 2G	-0.26973	5.6503	-2.05653	0.0397529	0.466948	-3.96212	-2.05631
DDX19A	DDX19A	55308	DEAD-box helicase 19A	-0.18066	5.80856	-2.0563	0.0397635	0.466948	-4.0653	-2.0562
TRAFD1	TRAFD1	10906	TRAF-type zinc finger domain containing 1	-0.224777	6.24358	-2.05482	0.039906	0.468191	-4.07711	-2.05472
ENG	ENG	2022	endoglin	-0.296005	6.00399	-2.05496	0.0400213	0.468834	-3.80838	-2.05353
ATF7	ATF7	11016	activating transcription factor 7	-0.168185	5.97504	-2.05347	0.0400341	0.468834	-4.13791	-2.0534
GUCA1A	GUCA1A	2978	guanylate cyclase activator 1A	-0.221095	5.57334	-2.05264	0.040125	0.468904	-4.00118	-2.05246
NBN	NBN	4683	nibrin	-0.184678	5.22204	-2.05187	0.040191	0.468904	-4.105	-2.05178
IQCE	IQCE	23288	IQ motif containing E	-0.180088	5.53639	-2.05175	0.0402007	0.468904	-4.13169	-2.05168
PRSS3	PRSS3	5646	serine protease 3	-0.230823	5.5542	-2.05191	0.0402078	0.468904	-3.9302	-2.05161
HP	HP	3240	haptoglobin	-0.349211	6.03993	-2.05199	0.0402328	0.468904	-3.91695	-2.05135
IFITM1	IFITM1	8519	interferon induced transmembrane protein 1	-0.29339	5.84607	-2.05161	0.0402598	0.468904	-3.93303	-2.05107
LARGE1	LARGE1	9215	LARGE xylosyl- and glucuronyltransferase 1	0.268116	6.7143	2.0497	0.0404153	0.470287	-3.96634	2.04948
CCSER2	CCSER2	54462	coiled-coil serine rich protein 2	0.343712	7.05353	2.04802	0.040581	0.471786	-3.97132	2.04779
PGBD2	PGBD2	267002	piggyBac transposable element derived 2	-0.238786	5.43355	-2.04741	0.0406287	0.471912	-4.05836	-2.0473
HEBP2	HEBP2	23593	heme binding protein 2	0.238324	6.70743	2.04617	0.0407795	0.472472	-3.94593	2.04577
BRK1	BRK1	55845	BRICK1 subunit of SCAR/WAVE actin nucleating complex	0.254288	6.5913	2.04602	0.0407867	0.472472	-3.92512	2.04569
KLRC4	KLRC4	8302	killer cell lectin like receptor C4	-0.191575	5.4652	-2.04568	0.0407962	0.472472	-4.13325	-2.0456
RIOK1	RIOK1	83732	RIO kinase 1	-0.2017	5.83639	-2.04556	0.0408246	0.472472	-3.97891	-2.04531
TTC39A	TTC39A	22996	tetratricopeptide repeat domain 39A	0.198058	5.63063	2.04428	0.0409387	0.473365	-4.05855	2.04415
PPAT	PPAT	5471	phosphoribosyl pyrophosphate amidotransferase	-0.196496	5.55182	-2.04381	0.0409791	0.473405	-4.14699	-2.04374
H1-2	H1-2	3006	H1.2 linker histone, cluster member	-0.31907	6.93311	-2.04297	0.0411321	0.473995	-3.85665	-2.0422
PAPPA	PAPPA	5069	pappalysin 1	-0.216717	5.24074	-2.04224	0.0411383	0.473995	-4.06973	-2.04213
TBC1D32	TBC1D32	221322	TBC1 domain family member 32	-0.240573	5.46676	-2.04229	0.0411413	0.473995	-4.00301	-2.0421
RSPH3	RSPH3	83861	radial spoke head 3	-0.203698	5.55087	-2.0417	0.041209	0.474165	-3.95129	-2.04142
BORCS8	BORCS8	729991	BLOC-1 related complex subunit 8	-0.202897	5.61351	-2.0412	0.0412523	0.474165	-3.98923	-2.04099
SEMA7A	SEMA7A	8482	semaphorin 7A (John Milton Hagen blood group)	-0.25727	5.29889	-2.04109	0.0412672	0.474165	-4.00775	-2.04084
SLC2A14	SLC2A14	144195	solute carrier family 2 member 14	-0.232262	4.85254	-2.03874	0.0414886	0.475448	-4.02576	-2.03861
AKAP12	AKAP12	9590	A-kinase anchoring protein 12	-0.242567	5.48628	-2.03864	0.0415017	0.475448	-4.02867	-2.03848
ASB15	ASB15	142685	ankyrin repeat and SOCS box containing 15	-0.233209	6.32449	-2.03843	0.0415316	0.475448	-3.98207	-2.03818
TRMT10C	TRMT10C	54931	tRNA methyltransferase 10C, mitochondrial RNase P subunit	-0.193745	5.49553	-2.03705	0.0416716	0.475448	-3.9659	-2.03679
GPNMB	GPNMB	10457	glycoprotein nmb	0.543507	7.66154	2.0373	0.0417327	0.475448	-3.81858	2.03618
CALML6	CALML6	163688	calmodulin like 6	-0.222907	5.63943	-2.03619	0.0417389	0.475448	-4.15498	-2.03611
RHAG	RHAG	6005	Rh associated glycoprotein	-0.214733	5.69246	-2.03609	0.0417512	0.475448	-4.14758	-2.03599
CYB5R1	CYB5R1	51706	cytochrome b5 reductase 1	0.347135	7.02497	2.03684	0.0417531	0.475448	-3.84143	2.03597
NUDT18	NUDT18	79873	nudix hydrolase 18	-0.206439	5.11187	-2.03602	0.041755	0.475448	-4.14304	-2.03595
GOLGA4	GOLGA4	2803	golgin A4	0.295978	6.92968	2.03648	0.0417648	0.475448	-3.87975	2.03586
H2AC16	H2AC16	8332	H2A clustered histone 16	-0.231532	4.87377	-2.03554	0.0418163	0.475448	-3.99369	-2.03534
ZFP36	ZFP36	7538	ZFP36 ring finger protein	-0.562361	6.28433	-2.03539	0.0418246	0.475448	-4.07007	-2.03526
PPP1CB	PPP1CB	5500	protein phosphatase 1 catalytic subunit beta	0.312543	8.46908	2.03545	0.0418836	0.475696	-3.83691	2.03468
GTF2B	GTF2B	2959	general transcription factor IIB	-0.190638	5.36475	-2.03415	0.0419434	0.475799	-4.15569	-2.03408
TMEM167A	TMEM167A	153339	transmembrane protein 167A	0.169843	6.20224	2.03349	0.0420183	0.475799	-4.05707	2.03334
H3C2	H3C2	8358	H3 clustered histone 2	-0.287719	4.99441	-2.03309	0.0420555	0.475799	-4.052	-2.03297
THTPA	THTPA	79178	thiamine triphosphatase	0.170084	5.84176	2.03297	0.0420644	0.475799	-4.16891	2.03288
ULBP1	ULBP1	80329	UL16 binding protein 1	-0.23378	5.53916	-2.03268	0.0421067	0.475799	-4.0516	-2.03246
SCAF4	SCAF4	57466	SR-related CTD associated factor 4	-0.169462	5.86294	-2.03244	0.0421156	0.475799	-4.17261	-2.03238
DAPP1	DAPP1	27071	dual adaptor of phosphotyrosine and 3-phosphoinositides 1	-0.230166	5.33402	-2.03204	0.0421574	0.47585	-4.14032	-2.03196
NLRP4	NLRP4	147945	NLR family pyrin domain containing 4	-0.188139	5.34094	-2.03055	0.0423081	0.476746	-4.14893	-2.03048
SMCHD1	SMCHD1	23347	structural maintenance of chromosomes flexible hinge domain containing 1	0.15503	5.8701	2.03051	0.0423112	0.476746	-4.17931	2.03045
SEC22C	SEC22C	9117	SEC22 homolog C, vesicle trafficking protein	0.195787	5.99626	2.02978	0.0423976	0.477299	-4.0389	2.0296
ADAM11	ADAM11	4185	ADAM metallopeptidase domain 11	-0.225663	5.57276	-2.02777	0.0425938	0.478672	-4.16455	-2.02767
TNFRSF19	TNFRSF19	55504	TNF receptor superfamily member 19	0.25586	6.11509	2.0278	0.0425944	0.478672	-4.08296	2.02767
SLC19A2	SLC19A2	10560	solute carrier family 19 member 2	-0.257484	5.71391	-2.02707	0.042678	0.479137	-4.01195	-2.02685
MIDEAS	MIDEAS	91748	NA	-0.183535	5.85649	-2.02664	0.0427106	0.479137	-4.11039	-2.02653
KSR1	KSR1	8844	kinase suppressor of ras 1	-0.220096	5.35088	-2.02481	0.0429071	0.480749	-4.04392	-2.02461
CNTNAP3	CNTNAP3	79937	contactin associated protein like 3	-0.284173	5.51328	-2.02462	0.0429476	0.480749	-3.93583	-2.02422
FRK	FRK	2444	fyn related Src family tyrosine kinase	-0.231403	5.54212	-2.02354	0.043037	0.480749	-4.03464	-2.02335
CLDN5	CLDN5	7122	claudin 5	-0.233384	5.67277	-2.02339	0.0430535	0.480749	-4.03101	-2.02319
LONRF3	LONRF3	79836	LON peptidase N-terminal domain and ring finger 3	-0.197873	5.31572	-2.02324	0.0430647	0.480749	-4.06116	-2.02308
OR8B8	OR8B8	26493	olfactory receptor family 8 subfamily B member 8	-0.203466	5.39898	-2.02297	0.0430892	0.480749	-4.08699	-2.02284
TXNL4A	TXNL4A	10907	thioredoxin like 4A	0.207274	6.52083	2.02278	0.0431172	0.480749	-4.0793	2.02257
TRIM23	TRIM23	373	tripartite motif containing 23	-0.167039	5.63466	-2.02212	0.0431709	0.480929	-4.17286	-2.02205
FUT1	FUT1	2523	fucosyltransferase 1 (H blood group)	-0.219056	5.34357	-2.02152	0.0432341	0.481215	-4.14435	-2.02144
PDZD4	PDZD4	57595	PDZ domain containing 4	-0.226582	5.28611	-2.01974	0.0434169	0.482254	-4.18332	-2.01968
CEP170	CEP170	9859	centrosomal protein 170	0.153655	5.97489	2.01956	0.0434387	0.482254	-4.15138	2.01947
FILIP1L	FILIP1L	11259	filamin A interacting protein 1 like	0.379245	6.2966	2.01913	0.0435113	0.482254	-3.99382	2.01877
SMIM20	SMIM20	389203	small integral membrane protein 20	0.182137	6.01851	2.01737	0.0436689	0.482254	-4.14557	2.01725
ITPR3	ITPR3	3710	inositol 1,4,5-trisphosphate receptor type 3	-0.183906	5.28001	-2.0173	0.0436728	0.482254	-4.14715	-2.01722
WASF2	WASF2	10163	WASP family member 2	0.187012	6.3949	2.01657	0.043754	0.482254	-4.09665	2.01644
MCF2L	MCF2L	23263	MCF.2 cell line derived transforming sequence like	-0.231576	5.70474	-2.01672	0.0437588	0.482254	-3.98338	-2.01639
NUDC	NUDC	10726	nuclear distribution C, dynein complex regulator	-0.279457	6.8705	-2.01699	0.0438049	0.482254	-3.86732	-2.01595
CCL18	CCL18	6362	C-C motif chemokine ligand 18	-0.225445	4.89011	-2.01607	0.0438063	0.482254	-4.08338	-2.01594
ATG4B	ATG4B	23192	autophagy related 4B cysteine peptidase	-0.181874	5.9103	-2.01571	0.0438386	0.482254	-4.18472	-2.01563
AFAP1	AFAP1	60312	actin filament associated protein 1	-0.205514	5.38046	-2.01542	0.0438716	0.482254	-4.11845	-2.01532
NOX4	NOX4	50507	NADPH oxidase 4	-0.234935	5.40862	-2.01534	0.0438842	0.482254	-4.07302	-2.01519
CDCA5	CDCA5	113130	cell division cycle associated 5	-0.212867	5.66348	-2.01543	0.0438851	0.482254	-4.01529	-2.01519
RWDD4	RWDD4	201965	RWD domain containing 4	-0.151303	5.86557	-2.01525	0.0438859	0.482254	-4.19636	-2.01518
SLC25A27	SLC25A27	9481	solute carrier family 25 member 27	0.178645	5.87862	2.0145	0.0439639	0.482254	-4.21237	2.01444
HSPA1A	HSPA1A	3303	heat shock protein family A (Hsp70) member 1A	-0.601808	7.63614	-2.01571	0.0439707	0.482254	-3.8374	-2.01437
ERMARD	ERMARD	55780	ER membrane associated RNA degradation	-0.183123	5.24921	-2.01403	0.0440134	0.482254	-4.19533	-2.01396
OLIG1	OLIG1	116448	oligodendrocyte transcription factor 1	-0.21519	5.61225	-2.01385	0.0440403	0.482254	-4.10053	-2.01371
TMED1	TMED1	11018	transmembrane p24 trafficking protein 1	0.197261	5.59793	2.01385	0.0440434	0.482254	-4.06199	2.01368
PPP2R3A	PPP2R3A	5523	protein phosphatase 2 regulatory subunit B''alpha	0.294012	6.14249	2.01354	0.0440839	0.482285	-4.03183	2.01329
HSPA14	HSPA14	51182	heat shock protein family A (Hsp70) member 14	-0.179278	5.48135	-2.01294	0.0441284	0.48236	-4.18461	-2.01287
GOLGA6A	GOLGA6A	342096	golgin A6 family member A	-0.232541	5.88389	-2.01159	0.0442697	0.483491	-4.21249	-2.01153
AFF1	AFF1	4299	AF4/FMR2 family member 1	-0.187088	6.60658	-2.01087	0.044351	0.483966	-4.17626	-2.01076
GDF11	GDF11	10220	growth differentiation factor 11	0.20933	5.63919	2.00965	0.0444753	0.484448	-4.21731	2.00958
TRPM4	TRPM4	54795	transient receptor potential cation channel subfamily M member 4	0.179632	5.89482	2.00961	0.0444807	0.484448	-4.20409	2.00953
OR2H2	OR2H2	7932	olfactory receptor family 2 subfamily H member 2	-0.225852	5.91064	-2.00961	0.0445087	0.484448	-3.98802	-2.00927
PRKCB	PRKCB	5579	protein kinase C beta	-0.239818	5.58733	-2.00834	0.0446341	0.485401	-4.03527	-2.00809
KPNA2	KPNA2	3838	karyopherin subunit alpha 2	-0.189036	5.13492	-2.00767	0.0446896	0.485584	-4.13374	-2.00756
ALDH16A1	ALDH16A1	126133	aldehyde dehydrogenase 16 family member A1	-0.20241	5.50392	-2.00761	0.0447268	0.485584	-3.99991	-2.00721
SOX4	SOX4	6659	SRY-box transcription factor 4	0.251753	5.37201	2.0071	0.0447881	0.485721	-3.98652	2.00664
SLC15A5	SLC15A5	729025	solute carrier family 15 member 5	-0.201547	5.68194	-2.0063	0.0448312	0.485721	-4.21647	-2.00623
FAM47A	FAM47A	158724	family with sequence similarity 47 member A	-0.234369	5.70566	-2.00602	0.0448862	0.485721	-4.0646	-2.00572
SLFN11	SLFN11	91607	schlafen family member 11	-0.199961	5.33447	-2.00576	0.0448913	0.485721	-4.20342	-2.00567
PPP1R3A	PPP1R3A	5506	protein phosphatase 1 regulatory subunit 3A	0.269713	6.8141	2.00508	0.0449869	0.48589	-4.00147	2.00478
PFKFB3	PFKFB3	5209	6-phosphofructo-2-kinase/fructose-2,6-biphosphatase 3	-0.241407	5.41972	-2.00471	0.0450173	0.48589	-4.06317	-2.00449
CLCN5	CLCN5	1184	chloride voltage-gated channel 5	-0.207032	5.68124	-2.00465	0.0450207	0.48589	-4.0632	-2.00446
EPHB4	EPHB4	2050	EPH receptor B4	-0.183574	5.5594	-2.00347	0.0451357	0.486302	-4.19062	-2.00339
CREB3L4	CREB3L4	148327	cAMP responsive element binding protein 3 like 4	-0.231972	5.25425	-2.00344	0.0451476	0.486302	-4.07264	-2.00328
MAGEB6	MAGEB6	158809	MAGE family member B6	-0.194958	5.32782	-2.0031	0.0451729	0.486302	-4.21868	-2.00304
ZDHHC12	ZDHHC12	84885	zinc finger DHHC-type containing 12	-0.18803	5.37695	-2.00198	0.0452958	0.486923	-4.20947	-2.0019
MSS51	MSS51	118490	MSS51 mitochondrial translational activator	0.235802	5.75855	2.00187	0.0453067	0.486923	-4.21561	2.0018
C1QTNF2	C1QTNF2	114898	C1q and TNF related 2	-0.247035	5.28441	-2.00148	0.0453891	0.4874	-3.99741	-2.00103
MARK2	MARK2	2011	microtubule affinity regulating kinase 2	0.152712	6.15221	1.99989	0.0455215	0.487878	-4.19566	1.9998
H2AX	H2AX	3014	H2A.X variant histone	-0.191104	5.42829	-1.99981	0.0455296	0.487878	-4.18905	-1.99973
SMOC2	SMOC2	64094	SPARC related modular calcium binding 2	0.242554	6.00024	1.9992	0.0455943	0.487878	-4.22874	1.99913
LRRC32	LRRC32	2615	leucine rich repeat containing 32	-0.229185	5.53904	-1.99912	0.0456053	0.487878	-4.17584	-1.99903
JUP	JUP	3728	junction plakoglobin	-0.248311	6.72514	-1.99862	0.0456754	0.487878	-4.04168	-1.99838
OXSM	OXSM	54995	3-oxoacyl-ACP synthase, mitochondrial	-0.195203	5.6211	-1.99831	0.0456919	0.487878	-4.1987	-1.99823
SBSN	SBSN	374897	suprabasin	-0.208325	6.00157	-1.9984	0.0457004	0.487878	-4.04688	-1.99815
PZP	PZP	5858	PZP alpha-2-macroglobulin like	-0.215069	5.47365	-1.99779	0.0457595	0.488101	-4.09425	-1.99761
UNC45B	UNC45B	146862	unc-45 myosin chaperone B	0.361409	7.90469	1.99851	0.0458698	0.488871	-3.83991	1.99659
ZNF33A	ZNF33A	7581	zinc finger protein 33A	-0.161843	5.79016	-1.9963	0.0459085	0.488876	-4.23792	-1.99623
TBC1D10A	TBC1D10A	83874	TBC1 domain family member 10A	-0.229758	5.27653	-1.99541	0.0460194	0.489575	-4.06373	-1.99521
M6PR	M6PR	4074	mannose-6-phosphate receptor, cation dependent	0.198243	6.31522	1.99464	0.0461013	0.489575	-4.09311	1.99446
DAD1	DAD1	1603	defender against cell death 1	-0.18293	6.1305	-1.99409	0.04615	0.489575	-4.22521	-1.99402
ZNF587	ZNF587	84914	zinc finger protein 587	-0.382194	6.6948	-1.99366	0.0462133	0.489575	-4.05929	-1.99344
SEC14L1	SEC14L1	6397	SEC14 like lipid binding 1	-0.17216	5.87483	-1.99343	0.0462216	0.489575	-4.24855	-1.99336
ITGA2B	ITGA2B	3674	integrin subunit alpha 2b	-0.21028	5.58588	-1.99342	0.046232	0.489575	-4.11415	-1.99327
CPSF2	CPSF2	53981	cleavage and polyadenylation specific factor 2	0.142963	6.03804	1.9931	0.0462581	0.489575	-4.25051	1.99303
RNF138	RNF138	51444	ring finger protein 138	0.206445	5.40743	1.99297	0.0462801	0.489575	-4.15853	1.99283
ATP6AP2	ATP6AP2	10159	ATPase H+ transporting accessory protein 2	-0.150882	5.89538	-1.99162	0.0464239	0.490229	-4.2223	-1.99152
KRTAP10-10	KRTAP10-10	353333	keratin associated protein 10-10	-0.250299	4.97338	-1.99143	0.0464481	0.490229	-4.11398	-1.9913
RORC	RORC	6097	RAR related orphan receptor C	-0.204219	5.82557	-1.99096	0.0464922	0.490229	-4.24987	-1.9909
VMAC	VMAC	400673	vimentin type intermediate filament associated coiled-coil protein	-0.205469	5.45727	-1.99095	0.0464952	0.490229	-4.19779	-1.99087
PGLYRP4	PGLYRP4	57115	peptidoglycan recognition protein 4	-0.190777	5.71217	-1.98993	0.0466188	0.490284	-4.10223	-1.98975
ALDH18A1	ALDH18A1	5832	aldehyde dehydrogenase 18 family member A1	-0.176718	5.63923	-1.9896	0.046642	0.490284	-4.24647	-1.98954
HAS2	HAS2	3037	hyaluronan synthase 2	-0.231237	5.21935	-1.98934	0.0466802	0.490284	-4.11288	-1.98919
DLG4	DLG4	1742	discs large MAGUK scaffold protein 4	-0.17588	4.97375	-1.98859	0.0467536	0.490284	-4.21506	-1.98853
KRTAP29-1	KRTAP29-1	100533177	keratin associated like protein 29-1	-0.214188	5.26184	-1.98833	0.0467821	0.490284	-4.24025	-1.98827
BTN2A1	BTN2A1	11120	butyrophilin subfamily 2 member A1	-0.174561	5.98863	-1.98819	0.0467996	0.490284	-4.24704	-1.98811
SH3D19	SH3D19	152503	SH3 domain containing 19	0.352923	7.0293	1.98881	0.0468506	0.490284	-3.89545	1.98765
CEACAM16	CEACAM16	388551	CEA cell adhesion molecule 16, tectorial membrane component	-0.189014	5.5758	-1.98762	0.0468711	0.490284	-4.17509	-1.98746
PRPF40A	PRPF40A	55660	pre-mRNA processing factor 40 homolog A	-0.174237	5.74985	-1.9875	0.0468738	0.490284	-4.25243	-1.98744
EIF3A	EIF3A	8661	eukaryotic translation initiation factor 3 subunit A	0.219021	7.45109	1.98788	0.0468851	0.490284	-3.99518	1.98734
UQCRB	UQCRB	7381	ubiquinol-cytochrome c reductase binding protein	-0.388643	9.64713	-1.98754	0.0469217	0.490284	-3.92786	-1.98701
MLXIP	MLXIP	22877	MLX interacting protein	-0.233332	5.6503	-1.98674	0.0470154	0.490339	-3.99888	-1.98616
ENKUR	ENKUR	219670	enkurin, TRPC channel interacting protein	-0.239692	5.60219	-1.98585	0.0470726	0.490339	-4.0802	-1.98565
TPI1	TPI1	7167	triosephosphate isomerase 1	0.406181	8.91003	1.98763	0.0470794	0.490339	-3.85567	1.98559
CPXM2	CPXM2	119587	carboxypeptidase X, M14 family member 2	-0.216084	5.07774	-1.98563	0.0470914	0.490339	-4.11975	-1.98548
CLCF1	CLCF1	23529	cardiotrophin like cytokine factor 1	-0.244313	5.24143	-1.98524	0.0471533	0.490339	-4.01619	-1.98492
CFAP221	CFAP221	200373	cilia and flagella associated protein 221	-0.198805	5.4996	-1.98509	0.0471568	0.490339	-4.09583	-1.98489
U2AF1	U2AF1	7307	U2 small nuclear RNA auxiliary factor 1	-0.196605	6.53627	-1.98456	0.0472228	0.490627	-4.07753	-1.9843
YPEL3	YPEL3	83719	yippee like 3	-0.248653	6.37951	-1.98327	0.0473905	0.49197	-4.01266	-1.98279
UBN1	UBN1	29855	ubinuclein 1	-0.197402	5.88536	-1.98224	0.0474659	0.492276	-4.21451	-1.98212
MAP3K5	MAP3K5	4217	mitogen-activated protein kinase kinase kinase 5	0.223217	6.04483	1.98092	0.0476249	0.492276	-4.09135	1.9807
ABCA5	ABCA5	23461	ATP binding cassette subfamily A member 5	-0.175242	5.57259	-1.98	0.0477105	0.492276	-4.2634	-1.97994
CAB39	CAB39	51719	calcium binding protein 39	-0.19341	5.9621	-1.97983	0.0477457	0.492276	-4.16143	-1.97962
ALPK2	ALPK2	115701	alpha kinase 2	0.241296	6.66792	1.97961	0.0477657	0.492276	-4.1332	1.97945
ZNF599	ZNF599	148103	zinc finger protein 599	-0.213203	5.42293	-1.97941	0.0477773	0.492276	-4.26216	-1.97934
DCLK2	DCLK2	166614	doublecortin like kinase 2	0.221936	5.5232	1.9795	0.0477812	0.492276	-4.1038	1.97931
TMEM67	TMEM67	91147	transmembrane protein 67	0.180529	6.40755	1.97915	0.0478138	0.492276	-4.15445	1.97902
NR2C2AP	NR2C2AP	126382	nuclear receptor 2C2 associated protein	-0.217905	5.6032	-1.97851	0.0478787	0.492276	-4.25927	-1.97844
C11orf80	C11orf80	79703	chromosome 11 open reading frame 80	-0.204079	5.34939	-1.97842	0.0478962	0.492276	-4.1429	-1.97829
ZDHHC8	ZDHHC8	29801	zinc finger DHHC-type containing 8	0.156884	5.93989	1.97825	0.0479078	0.492276	-4.27841	1.97819
CDK18	CDK18	5129	cyclin dependent kinase 18	0.295257	6.85313	1.97842	0.0479284	0.492276	-4.0262	1.978
BAD	BAD	572	BCL2 associated agonist of cell death	0.182916	5.77007	1.97775	0.0479648	0.492276	-4.27418	1.97768
CELA3A	CELA3A	10136	chymotrypsin like elastase 3A	-0.233563	5.12813	-1.97741	0.0480034	0.492276	-4.23249	-1.97734
ARHGEF10L	ARHGEF10L	55160	Rho guanine nucleotide exchange factor 10 like	0.180018	6.30833	1.97739	0.0480261	0.492276	-4.10972	1.97714
NTN4	NTN4	59277	netrin 4	-0.235461	6.40015	-1.97734	0.0480353	0.492276	-4.06095	-1.97706
FAM174B	FAM174B	400451	family with sequence similarity 174 member B	-0.201336	5.94286	-1.97637	0.048121	0.492759	-4.2484	-1.9763
JMJD1C	JMJD1C	221037	jumonji domain containing 1C	-0.2046	5.96039	-1.97526	0.0482604	0.493426	-4.16958	-1.97507
BGN	BGN	633	biglycan	0.451863	6.44046	1.97518	0.0482633	0.493426	-4.16492	1.97504
C1R	C1R	715	complement C1r	-0.300307	5.37314	-1.97369	0.0484398	0.494656	-4.12071	-1.97349
FADD	FADD	8772	Fas associated via death domain	-0.181753	5.64437	-1.97345	0.0484609	0.494656	-4.15082	-1.9733
KIAA1671	KIAA1671	85379	KIAA1671	-0.21632	5.51651	-1.97259	0.0485552	0.494861	-4.18182	-1.97248
GDPD3	GDPD3	79153	glycerophosphodiester phosphodiesterase domain containing 3	-0.201638	5.6801	-1.9725	0.0485633	0.494861	-4.20902	-1.97241
SLC35D1	SLC35D1	23169	solute carrier family 35 member D1	-0.208444	5.65095	-1.97148	0.048693	0.494861	-4.10026	-1.97127
ASXL3	ASXL3	80816	ASXL transcriptional regulator 3	-0.185399	5.69816	-1.97115	0.0487153	0.494861	-4.25969	-1.97107
NKG7	NKG7	4818	natural killer cell granule protein 7	-0.229496	5.48501	-1.971	0.0487382	0.494861	-4.17326	-1.97087
LYPD2	LYPD2	137797	LY6/PLAUR domain containing 2	-0.223411	5.45075	-1.97033	0.0488071	0.494861	-4.28219	-1.97027
RDH10	RDH10	157506	retinol dehydrogenase 10	-0.185869	5.52019	-1.9703	0.048815	0.494861	-4.26011	-1.9702
PCSK1	PCSK1	5122	proprotein convertase subtilisin/kexin type 1	-0.228475	5.83633	-1.97014	0.0488557	0.494861	-4.06605	-1.96985
RCC2	RCC2	55920	regulator of chromosome condensation 2	0.16392	5.38836	1.96985	0.0488667	0.494861	-4.23123	1.96975
CLEC3B	CLEC3B	7123	C-type lectin domain family 3 member B	-0.254749	5.59622	-1.96975	0.0488971	0.494861	-4.07566	-1.96949
ANXA1	ANXA1	301	annexin A1	-0.196013	5.74471	-1.96891	0.0489711	0.494861	-4.28638	-1.96884
GNAS	GNAS	2778	GNAS complex locus	0.33259	8.81418	1.96943	0.0490071	0.494861	-3.92967	1.96853
KCNAB3	KCNAB3	9196	potassium voltage-gated channel subfamily A regulatory beta subunit 3	-0.187978	5.48515	-1.96846	0.0490261	0.494861	-4.2184	-1.96836
SEMA6D	SEMA6D	80031	semaphorin 6D	-0.248498	5.65233	-1.96829	0.0490657	0.494861	-4.0758	-1.96802
PROX1	PROX1	5629	prospero homeobox 1	0.230614	6.57858	1.96774	0.0491318	0.494861	-4.10071	1.96745
ASB11	ASB11	140456	ankyrin repeat and SOCS box containing 11	-0.317536	6.78567	-1.96882	0.0491384	0.494861	-3.92202	-1.96739
BCL7C	BCL7C	9274	BAF chromatin remodeling complex subunit BCL7C	0.158947	6.28025	1.96712	0.0491797	0.494861	-4.27411	1.96703
ZNF366	ZNF366	167465	zinc finger protein 366	-0.224128	5.26131	-1.96663	0.0492437	0.494861	-4.13527	-1.96648
CENPBD1	CENPBD1	92806	CENPB DNA-binding domain containing 1	-0.180646	5.52026	-1.96616	0.0492881	0.494861	-4.27086	-1.96609
PRDX4	PRDX4	10549	peroxiredoxin 4	-0.181849	5.77559	-1.96614	0.04929	0.494861	-4.28709	-1.96607
VAMP8	VAMP8	8673	vesicle associated membrane protein 8	-0.198938	5.58409	-1.96623	0.0492928	0.494861	-4.15938	-1.96605
PLAGL2	PLAGL2	5326	PLAG1 like zinc finger 2	-0.189045	5.49894	-1.96573	0.0493401	0.494947	-4.23227	-1.96564
OR2A14	OR2A14	135941	olfactory receptor family 2 subfamily A member 14	-0.207257	5.6485	-1.96454	0.0494748	0.495634	-4.29198	-1.96448
ITGA4	ITGA4	3676	integrin subunit alpha 4	-0.200878	5.53062	-1.96413	0.0495221	0.495634	-4.29085	-1.96407
ANGPTL4	ANGPTL4	51129	angiopoietin like 4	-0.256652	4.96558	-1.96413	0.0495247	0.495634	-4.21318	-1.96405
TMEM184B	TMEM184B	25829	transmembrane protein 184B	0.172935	6.01307	1.96189	0.0497834	0.497588	-4.29152	1.96182
FOSB	FOSB	2354	FosB proto-oncogene, AP-1 transcription factor subunit	-0.228902	4.72697	-1.96178	0.0497976	0.497588	-4.22131	-1.9617
PTPN2	PTPN2	5771	protein tyrosine phosphatase non-receptor type 2	-0.180314	5.6083	-1.96137	0.0498459	0.497681	-4.28491	-1.96128
S100A10	S100A10	6281	S100 calcium binding protein A10	-0.360877	6.69102	-1.96073	0.0499186	0.497859	-4.28438	-1.96066
PHC3	PHC3	80012	polyhomeotic homolog 3	0.153824	6.21313	1.96035	0.0499617	0.497859	-4.31129	1.96029
PSEN2	PSEN2	5664	presenilin 2	-0.187564	5.72526	-1.96037	0.0499804	0.497859	-4.15515	-1.96013
ZFYVE16	ZFYVE16	9765	zinc finger FYVE-type containing 16	0.206426	5.83752	1.95968	0.0500657	0.498321	-4.09004	1.9594
KRTCAP2	KRTCAP2	200185	keratinocyte associated protein 2	-0.178549	6.20922	-1.95483	0.0506188	0.503118	-4.22084	-1.9547
OR5H15	OR5H15	403274	olfactory receptor family 5 subfamily H member 15	-0.195043	5.31979	-1.95475	0.0506263	0.503118	-4.20047	-1.95463
PYCARD	PYCARD	29108	PYD and CARD domain containing	-0.198788	5.36059	-1.95423	0.0506851	0.50316	-4.23073	-1.95414
KHSRP	KHSRP	8570	KH-type splicing regulatory protein	-0.184329	6.38089	-1.95395	0.0507302	0.50316	-4.14102	-1.95375
BASP1	BASP1	10409	brain abundant membrane attached signal protein 1	0.198083	6.49066	1.95343	0.0507854	0.50316	-4.21416	1.95329
ATG3	ATG3	64422	autophagy related 3	0.145652	6.39776	1.95334	0.0507877	0.50316	-4.28893	1.95327
ZIC5	ZIC5	85416	Zic family member 5	-0.234964	5.68639	-1.95286	0.0508686	0.503572	-4.09936	-1.95259
SLC25A13	SLC25A13	10165	solute carrier family 25 member 13	-0.198489	5.69466	-1.95217	0.0509249	0.503695	-4.31531	-1.95211
NTHL1	NTHL1	4913	nth like DNA glycosylase 1	-0.170557	5.52607	-1.95178	0.0509713	0.503695	-4.3034	-1.95172
CPNE8	CPNE8	144402	copine 8	-0.211272	5.36048	-1.95168	0.0509992	0.503695	-4.13802	-1.95149
ZBTB1	ZBTB1	22890	zinc finger and BTB domain containing 1	0.162779	5.51023	1.95021	0.0511615	0.504909	-4.26648	1.95012
APLP2	APLP2	334	amyloid beta precursor like protein 2	0.375705	8.07187	1.95118	0.0512842	0.505478	-3.90863	1.94909
RPRD2	RPRD2	23248	regulation of nuclear pre-mRNA domain containing 2	0.187221	6.02269	1.94884	0.0513318	0.505478	-4.19131	1.9487
PTPN6	PTPN6	5777	protein tyrosine phosphatase non-receptor type 6	-0.183564	5.50001	-1.94871	0.0513376	0.505478	-4.31969	-1.94865
RPL35A	RPL35A	6165	ribosomal protein L35a	0.290836	8.43982	1.94852	0.0513942	0.505483	-4.03029	1.94817
ZXDC	ZXDC	79364	ZXD family zinc finger C	-0.161095	6.13405	-1.94779	0.0514476	0.505483	-4.33548	-1.94773
SRF	SRF	6722	serum response factor	0.267293	6.54357	1.94825	0.051492	0.505483	-3.97276	1.94736
CETN2	CETN2	1069	centrin 2	-0.200028	6.10927	-1.94746	0.0514961	0.505483	-4.21094	-1.94732
EIF4EBP1	EIF4EBP1	1978	eukaryotic translation initiation factor 4E binding protein 1	-0.197744	5.2414	-1.94702	0.0515404	0.505531	-4.29583	-1.94695
PABPN1	PABPN1	8106	poly(A) binding protein nuclear 1	0.216831	6.12898	1.94582	0.0516948	0.506373	-4.19716	1.94567
NUDCD1	NUDCD1	84955	NudC domain containing 1	-0.191331	5.6426	-1.94577	0.0517054	0.506373	-4.15126	-1.94558
MROH8	MROH8	140699	maestro heat like repeat family member 8	-0.214911	5.68293	-1.94523	0.051771	0.506627	-4.15183	-1.94503
MX1	MX1	4599	MX dynamin like GTPase 1	-0.214189	5.55177	-1.94387	0.0519245	0.507741	-4.2344	-1.94376
SMYD2	SMYD2	56950	SET and MYND domain containing 2	0.398283	8.34674	1.94416	0.0520217	0.508304	-3.93704	1.94295
NHSL2	NHSL2	340527	NHS like 2	-0.23356	5.42664	-1.94253	0.0521088	0.508443	-4.09613	-1.94223
UNC93B1	UNC93B1	81622	unc-93 homolog B1, TLR signaling regulator	-0.195685	5.29585	-1.94228	0.0521154	0.508443	-4.24202	-1.94218
PCMTD2	PCMTD2	55251	protein-L-isoaspartate (D-aspartate) O-methyltransferase domain containing 2	-0.229163	5.99488	-1.94176	0.0521906	0.508789	-4.15875	-1.94156
CXCL9	CXCL9	4283	C-X-C motif chemokine ligand 9	-0.214353	5.55265	-1.94086	0.0522856	0.508907	-4.27251	-1.94078
TREX1	TREX1	11277	three prime repair exonuclease 1	-0.212047	5.07803	-1.93985	0.0524045	0.508907	-4.31843	-1.9398
ACVRL1	ACVRL1	94	activin A receptor like type 1	-0.225564	5.61233	-1.93931	0.0525125	0.508907	-4.10322	-1.93891
RRNAD1	RRNAD1	51093	ribosomal RNA adenine dimethylase domain containing 1	-0.168549	5.57601	-1.93827	0.0525974	0.508907	-4.33928	-1.93821
LRRTM2	LRRTM2	26045	leucine rich repeat transmembrane neuronal 2	-0.229538	5.51772	-1.93809	0.0526437	0.508907	-4.13557	-1.93783
LRRC20	LRRC20	55222	leucine rich repeat containing 20	0.170465	6.18036	1.9376	0.052682	0.508907	-4.31881	1.93752
PBDC1	PBDC1	51260	polysaccharide biosynthesis domain containing 1	-0.175548	5.43287	-1.9374	0.0527034	0.508907	-4.33953	-1.93734
PRKACA	PRKACA	5566	protein kinase cAMP-activated catalytic subunit alpha	0.369182	8.33039	1.93822	0.0527213	0.508907	-3.95757	1.9372
H2AJ	H2AJ	55766	H2A.J histone	-0.22624	5.65814	-1.93738	0.0527482	0.508907	-4.10695	-1.93698
GZMK	GZMK	3003	granzyme K	-0.173558	5.31623	-1.93708	0.0527517	0.508907	-4.2149	-1.93695
ZNF609	ZNF609	23060	zinc finger protein 609	-0.135836	6.22908	-1.93698	0.0527578	0.508907	-4.34014	-1.9369
MT1B	MT1B	4490	metallothionein 1B	0.16968	5.30391	1.93677	0.0527805	0.508907	-4.34959	1.93671
NOP10	NOP10	55505	NOP10 ribonucleoprotein	0.234026	6.6347	1.93626	0.0528642	0.508907	-4.13976	1.93603
CLASP2	CLASP2	23122	cytoplasmic linker associated protein 2	-0.189344	5.91343	-1.93623	0.0528687	0.508907	-4.1933	-1.93599
LAMB2	LAMB2	3913	laminin subunit beta 2	0.263306	7.79727	1.93625	0.0528731	0.508907	-4.10744	1.93596
VANGL2	VANGL2	57216	VANGL planar cell polarity protein 2	-0.170002	5.68261	-1.93594	0.052882	0.508907	-4.34545	-1.93588
RPS26	RPS26	6231	ribosomal protein S26	0.367991	8.15585	1.93662	0.0528958	0.508907	-3.97657	1.93577
CTSK	CTSK	1513	cathepsin K	-0.199598	5.4522	-1.9357	0.0529183	0.508907	-4.2405	-1.93559
ARF1	ARF1	375	ADP ribosylation factor 1	0.277725	8.23786	1.93458	0.0530942	0.510215	-4.03991	1.93415
SNRK	SNRK	54861	SNF related kinase	-0.205409	5.73071	-1.93351	0.0532093	0.510937	-4.11893	-1.93322
FAM219B	FAM219B	57184	family with sequence similarity 219 member B	-0.203038	6.26323	-1.93302	0.0532743	0.511178	-4.16396	-1.93269
C11orf24	C11orf24	53838	chromosome 11 open reading frame 24	0.211866	5.81674	1.93224	0.0533481	0.511503	-4.21974	1.93209
ST3GAL4	ST3GAL4	6484	ST3 beta-galactoside alpha-2,3-sialyltransferase 4	0.254625	6.1649	1.93096	0.0535097	0.512251	-4.19954	1.93078
C8orf74	C8orf74	203076	chromosome 8 open reading frame 74	-0.205683	5.62226	-1.93061	0.0535547	0.512251	-4.19902	-1.93042
THOC5	THOC5	8563	THO complex 5	-0.17621	5.93716	-1.92992	0.0536258	0.512251	-4.31898	-1.92985
POLR3A	POLR3A	11128	RNA polymerase III subunit A	0.151238	5.9161	1.92984	0.0536347	0.512251	-4.35893	1.92978
HLCS	HLCS	3141	holocarboxylase synthetase	-0.181546	5.63264	-1.92975	0.0536467	0.512251	-4.33471	-1.92968
ANO2	ANO2	57101	anoctamin 2	-0.212824	5.64729	-1.92975	0.0536734	0.512251	-4.12698	-1.92946
TGIF1	TGIF1	7050	TGFB induced factor homeobox 1	-0.226128	5.23184	-1.92932	0.0537081	0.512251	-4.21435	-1.92918
TBCE	TBCE	6905	tubulin folding cofactor E	0.160843	5.6342	1.92896	0.0537463	0.512251	-4.32137	1.92888
CD82	CD82	3732	CD82 molecule	-0.174694	5.45266	-1.92828	0.0538278	0.512496	-4.35673	-1.92822
MTTP	MTTP	4547	microsomal triglyceride transfer protein	-0.181017	5.56231	-1.92811	0.0538522	0.512496	-4.28746	-1.92802
ATXN2L	ATXN2L	11273	ataxin 2 like	-0.190732	6.14225	-1.92761	0.0539245	0.512803	-4.27358	-1.92744
CCNB1IP1	CCNB1IP1	57820	cyclin B1 interacting protein 1	0.243394	5.64274	1.92705	0.0539888	0.513033	-4.24641	1.92693
CIP2A	CIP2A	57650	cell proliferation regulating inhibitor of protein phosphatase 2A	-0.18921	5.64711	-1.92624	0.0540869	0.513585	-4.27841	-1.92614
SNORC	SNORC	389084	secondary ossification center associated regulator of chondrocyte maturation	-0.205227	5.57406	-1.92536	0.0541976	0.514255	-4.26478	-1.92525
RAB9B	RAB9B	51209	RAB9B, member RAS oncogene family	0.167661	5.90059	1.92428	0.054328	0.51511	-4.34739	1.92421
MGAT4A	MGAT4A	11320	alpha-1,3-mannosyl-glycoprotein 4-beta-N-acetylglucosaminyltransferase A	-0.193304	5.3555	-1.92312	0.0544725	0.516098	-4.36384	-1.92306
TRAPPC10	TRAPPC10	7109	trafficking protein particle complex 10	0.1536	5.82357	1.92152	0.0546762	0.517644	-4.35679	1.92144
PXDNL	PXDNL	137902	peroxidasin like	0.274052	6.65681	1.92037	0.0548555	0.518429	-4.15952	1.92002
GTF2I	GTF2I	2969	general transcription factor IIi	0.290815	6.04826	1.92049	0.0548949	0.518429	-4.06428	1.91971
CDV3	CDV3	55573	CDV3 homolog	0.286708	6.79176	1.92013	0.0549009	0.518429	-4.07031	1.91966
TMED2	TMED2	10959	transmembrane p24 trafficking protein 2	-0.243745	6.3678	-1.91957	0.0549211	0.518429	-4.36647	-1.9195
UGCG	UGCG	7357	UDP-glucose ceramide glucosyltransferase	-0.209141	5.63162	-1.91874	0.0550285	0.51906	-4.3009	-1.91865
TUBA1C	TUBA1C	84790	tubulin alpha 1c	-0.418772	7.75806	-1.91867	0.0551069	0.519406	-4.05269	-1.91803
FAM124A	FAM124A	220108	family with sequence similarity 124 member A	-0.166339	5.43774	-1.91762	0.0551662	0.519406	-4.37375	-1.91756
ITGAM	ITGAM	3684	integrin subunit alpha M	-0.227103	5.73038	-1.91757	0.0551869	0.519406	-4.22677	-1.9174
EAPP	EAPP	55837	E2F associated phosphoprotein	-0.164078	5.62641	-1.91703	0.0552423	0.519465	-4.36368	-1.91697
GRIN2B	GRIN2B	2904	glutamate ionotropic receptor NMDA type subunit 2B	-0.232626	5.30126	-1.91691	0.0553156	0.519465	-4.06464	-1.91639
RHD	RHD	6007	Rh blood group D antigen	-0.181602	5.52284	-1.91634	0.055332	0.519465	-4.32555	-1.91626
DPY30	DPY30	84661	dpy-30 histone methyltransferase complex regulatory subunit	0.161508	5.92643	1.91613	0.0553554	0.519465	-4.3896	1.91608
OGFR	OGFR	11054	opioid growth factor receptor	-0.17617	6.12007	-1.91573	0.0554218	0.5195	-4.21823	-1.91556
SH3KBP1	SH3KBP1	30011	SH3 domain containing kinase binding protein 1	-0.158553	5.67253	-1.91547	0.0554404	0.5195	-4.38238	-1.91541
OSGIN2	OSGIN2	734	oxidative stress induced growth inhibitor family member 2	0.172016	5.55136	1.91395	0.0556328	0.520921	-4.39558	1.9139
VPS33B	VPS33B	26276	VPS33B late endosome and lysosome associated	-0.17704	5.37907	-1.91304	0.0557506	0.521358	-4.38129	-1.91298
MINDY4	MINDY4	84182	MINDY lysine 48 deubiquitinase 4	-0.182047	5.3093	-1.91233	0.0558502	0.521358	-4.28599	-1.9122
USP17L17	USP17L17	100287327	ubiquitin specific peptidase 17 like family member 17	-0.311209	5.50641	-1.91273	0.0559142	0.521358	-4.04333	-1.9117
CRLF2	CRLF2	64109	cytokine receptor like factor 2	-0.210318	5.6668	-1.91116	0.0560003	0.521358	-4.28551	-1.91103
H2AZ1	H2AZ1	3015	H2A.Z variant histone 1	-0.249445	5.6519	-1.91106	0.0560666	0.521358	-4.07417	-1.91052
ZFC3H1	ZFC3H1	196441	zinc finger C3H1-type containing	-0.217608	5.90674	-1.9099	0.0561852	0.521358	-4.1536	-1.9096
ITGB5	ITGB5	3693	integrin subunit beta 5	0.35708	6.09402	1.90988	0.0561899	0.521358	-4.17195	1.90956
GP1BB	GP1BB	2812	glycoprotein Ib platelet subunit beta	0.27676	5.75349	1.90954	0.0562102	0.521358	-4.27209	1.9094
PICK1	PICK1	9463	protein interacting with PRKCA 1	-0.185841	5.47482	-1.90851	0.0563391	0.521358	-4.28691	-1.9084
SNRPD3	SNRPD3	6634	small nuclear ribonucleoprotein D3 polypeptide	0.202762	6.79828	1.90792	0.0564294	0.521358	-4.20331	1.90771
CALCOCO1	CALCOCO1	57658	calcium binding and coiled-coil domain 1	-0.254366	6.58119	-1.90814	0.056432	0.521358	-4.12404	-1.90768
FBXW5	FBXW5	54461	F-box and WD repeat domain containing 5	0.277532	6.24736	1.9074	0.0564806	0.521358	-4.32176	1.90731
IFT122	IFT122	55764	intraflagellar transport 122	-0.19791	5.64809	-1.90742	0.0565118	0.521358	-4.19064	-1.90707
RNF7	RNF7	9616	ring finger protein 7	0.203855	6.476	1.90718	0.0565133	0.521358	-4.28156	1.90706
GRIK2	GRIK2	2898	glutamate ionotropic receptor kainate type subunit 2	-0.219451	5.53532	-1.90712	0.056519	0.521358	-4.29911	-1.90701
CAVIN3	CAVIN3	112464	caveolae associated protein 3	0.220826	6.28381	1.9072	0.056521	0.521358	-4.21409	1.907
CRTAC1	CRTAC1	55118	cartilage acidic protein 1	-0.207265	5.45024	-1.90702	0.0565364	0.521358	-4.25256	-1.90688
MED9	MED9	55090	mediator complex subunit 9	0.167089	5.75288	1.90658	0.0565845	0.521358	-4.39401	1.90651
GGT5	GGT5	2687	gamma-glutamyltransferase 5	-0.235968	4.6764	-1.90641	0.0566104	0.521358	-4.27185	-1.90631
TMEM116	TMEM116	89894	transmembrane protein 116	0.21279	5.96106	1.90645	0.0566282	0.521358	-4.21033	1.90617
OR7D2	OR7D2	162998	olfactory receptor family 7 subfamily D member 2	-0.213405	5.69524	-1.90614	0.0566527	0.521358	-4.24673	-1.90598
PSMD12	PSMD12	5718	proteasome 26S subunit, non-ATPase 12	-0.148259	6.13863	-1.90601	0.0566563	0.521358	-4.41099	-1.90595
OAS1	OAS1	4938	2'-5'-oligoadenylate synthetase 1	-0.216533	5.47839	-1.9059	0.0567236	0.521358	-4.13619	-1.90543
RETREG3	RETREG3	162427	reticulophagy regulator family member 3	-0.177971	5.69401	-1.90547	0.0567284	0.521358	-4.35575	-1.9054
EFNA1	EFNA1	1942	ephrin A1	-0.17228	5.70191	-1.90531	0.0567504	0.521358	-4.38569	-1.90523
SGIP1	SGIP1	84251	SH3GL interacting endocytic adaptor 1	-0.221856	5.11408	-1.90525	0.0567559	0.521358	-4.35914	-1.90519
DEFB130A	DEFB130A	245940	defensin beta 130A	-0.20773	5.61146	-1.90508	0.0567866	0.521358	-4.27152	-1.90495
RSPO1	RSPO1	284654	R-spondin 1	-0.224116	5.56539	-1.90495	0.0568199	0.521358	-4.17328	-1.90469
HSPB6	HSPB6	126393	heat shock protein family B (small) member 6	0.677414	10.1269	1.90632	0.0569172	0.521877	-3.95564	1.90395
ADAMTS2	ADAMTS2	9509	ADAM metallopeptidase with thrombospondin type 1 motif 2	-0.217824	5.50011	-1.90315	0.0570361	0.522198	-4.28813	-1.90303
CTAGE9	CTAGE9	643854	CTAGE family member 9	-0.189013	5.6529	-1.90305	0.0570467	0.522198	-4.31684	-1.90295
RAB27A	RAB27A	5873	RAB27A, member RAS oncogene family	-0.222407	5.64743	-1.90284	0.0570953	0.522198	-4.17951	-1.90258
SMARCE1	SMARCE1	6605	SWI/SNF related, matrix associated, actin dependent regulator of chromatin, subfamily e, member 1	0.1733	6.43693	1.90255	0.0571154	0.522198	-4.30327	1.90243
HYAL3	HYAL3	8372	hyaluronidase 3	-0.165011	5.48965	-1.90149	0.0572453	0.522642	-4.40239	-1.90143
ZFP90	ZFP90	146198	ZFP90 zinc finger protein	-0.168873	5.64636	-1.90152	0.0572457	0.522642	-4.3251	-1.90143
OR9G9	OR9G9	504191	olfactory receptor family 9 subfamily G member 9	-0.227361	5.22418	-1.90076	0.0573456	0.522685	-4.31222	-1.90067
INSR	INSR	3643	insulin receptor	0.345767	7.01887	1.90171	0.0573688	0.522685	-4.00492	1.90049
OFD1	OFD1	8481	OFD1 centriole and centriolar satellite protein	-0.146359	5.83869	-1.90051	0.0573733	0.522685	-4.41171	-1.90046
SUPT20H	SUPT20H	55578	SPT20 homolog, SAGA complex component	-0.169457	5.69264	-1.89996	0.0574502	0.522685	-4.34041	-1.89987
ARHGAP9	ARHGAP9	64333	Rho GTPase activating protein 9	-0.172331	5.1229	-1.89965	0.0574878	0.522685	-4.38457	-1.89958
PYGB	PYGB	5834	glycogen phosphorylase B	0.392257	6.95643	1.9005	0.0574954	0.522685	-4.03637	1.89953
CACNA1H	CACNA1H	8912	calcium voltage-gated channel subunit alpha1 H	-0.162107	5.40093	-1.89845	0.0576447	0.522876	-4.40602	-1.89839
HIF1A	HIF1A	3091	hypoxia inducible factor 1 subunit alpha	-0.227764	5.87065	-1.89844	0.0576488	0.522876	-4.38836	-1.89836
STARD13	STARD13	90627	StAR related lipid transfer domain containing 13	-0.247564	5.95438	-1.89913	0.0576714	0.522876	-4.07897	-1.89819
IKZF4	IKZF4	64375	IKAROS family zinc finger 4	-0.181179	5.63603	-1.89815	0.0576863	0.522876	-4.36085	-1.89807
TNFAIP1	TNFAIP1	7126	TNF alpha induced protein 1	-0.151905	6.06811	-1.89787	0.0577206	0.522876	-4.40919	-1.89781
FOXM1	FOXM1	2305	forkhead box M1	-0.217805	5.55205	-1.89729	0.0578094	0.52331	-4.2639	-1.89714
SLC6A9	SLC6A9	6536	solute carrier family 6 member 9	-0.200452	5.3766	-1.89636	0.0579222	0.523848	-4.36248	-1.89629
TUBB2B	TUBB2B	347733	tubulin beta 2B class IIb	-0.189471	5.31926	-1.89617	0.0579507	0.523848	-4.30561	-1.89607
IMMP1L	IMMP1L	196294	inner mitochondrial membrane peptidase subunit 1	-0.179885	5.93457	-1.8954	0.0580494	0.524119	-4.40934	-1.89532
HSPH1	HSPH1	10808	heat shock protein family H (Hsp110) member 1	-0.274751	6.21469	-1.89552	0.0581026	0.524119	-4.17541	-1.89492
OR5AR1	OR5AR1	219493	olfactory receptor family 5 subfamily AR member 1 (gene/pseudogene)	-0.197075	5.5942	-1.895	0.0581068	0.524119	-4.3077	-1.89489
HLA-F	HLA-F	3134	major histocompatibility complex, class I, F	-0.312276	5.18546	-1.89524	0.0581444	0.524119	-4.07195	-1.89461
SPATA17	SPATA17	128153	spermatogenesis associated 17	-0.234738	5.53371	-1.89506	0.0581937	0.524194	-4.09987	-1.89424
GLT8D2	GLT8D2	83468	glycosyltransferase 8 domain containing 2	-0.209645	5.52675	-1.8933	0.0583691	0.525404	-4.14027	-1.89292
SNRPD2	SNRPD2	6633	small nuclear ribonucleoprotein D2 polypeptide	0.273851	7.1272	1.89321	0.0584545	0.525407	-4.04652	1.89227
CACYBP	CACYBP	27101	calcyclin binding protein	-0.204019	5.77446	-1.89217	0.0584866	0.525407	-4.28731	-1.89203
UBXN2A	UBXN2A	165324	UBX domain protein 2A	-0.171742	5.73944	-1.89147	0.0585715	0.525407	-4.38478	-1.8914
DNMT3L	DNMT3L	29947	DNA methyltransferase 3 like	-0.173677	5.33467	-1.89116	0.0586171	0.525407	-4.32613	-1.89105
MGAT1	MGAT1	4245	alpha-1,3-mannosyl-glycoprotein 2-beta-N-acetylglucosaminyltransferase	-0.149787	5.63845	-1.89099	0.0586332	0.525407	-4.42501	-1.89093
GAS1	GAS1	2619	growth arrest specific 1	-0.210919	5.26887	-1.8909	0.0586478	0.525407	-4.40452	-1.89082
COPZ2	COPZ2	51226	coatomer protein complex subunit zeta 2	0.174721	5.98349	1.89087	0.0586568	0.525407	-4.32236	1.89076
MCM6	MCM6	4175	minichromosome maintenance complex component 6	-0.168862	5.55305	-1.8899	0.0587787	0.525667	-4.42467	-1.88985
EGFR	EGFR	1956	epidermal growth factor receptor	-0.220795	5.21101	-1.88973	0.058833	0.525667	-4.16742	-1.88944
DHX37	DHX37	57647	DEAH-box helicase 37	-0.178087	5.4317	-1.88941	0.058851	0.525667	-4.32129	-1.8893
SLC17A9	SLC17A9	63910	solute carrier family 17 member 9	-0.173618	5.64012	-1.88907	0.058894	0.525667	-4.41301	-1.88898
UTP6	UTP6	55813	UTP6 small subunit processome component	-0.181203	5.87063	-1.88909	0.0588945	0.525667	-4.32778	-1.88898
USP18	USP18	11274	ubiquitin specific peptidase 18	-0.217179	5.79724	-1.88879	0.0589322	0.525667	-4.35642	-1.8887
CTHRC1	CTHRC1	115908	collagen triple helix repeat containing 1	-0.192996	5.58003	-1.88791	0.0590476	0.525817	-4.38743	-1.88784
SAMHD1	SAMHD1	25939	SAM and HD domain containing deoxynucleoside triphosphate triphosphohydrolase 1	-0.214738	5.16254	-1.88779	0.0590639	0.525817	-4.36733	-1.88772
FUT6	FUT6	2528	fucosyltransferase 6	-0.21145	5.56633	-1.88769	0.0590825	0.525817	-4.32136	-1.88758
ADGRL1	ADGRL1	22859	adhesion G protein-coupled receptor L1	-0.194855	5.57574	-1.88756	0.0591133	0.525817	-4.24335	-1.88735
ACSS3	ACSS3	79611	acyl-CoA synthetase short chain family member 3	-0.167417	5.96167	-1.88657	0.0592292	0.526482	-4.37894	-1.88649
TNFRSF1A	TNFRSF1A	7132	TNF receptor superfamily member 1A	-0.160814	5.75348	-1.8857	0.0593431	0.526695	-4.4295	-1.88564
TPD52L3	TPD52L3	89882	TPD52 like 3	-0.184277	5.67578	-1.88556	0.0593672	0.526695	-4.34984	-1.88546
PLCE1	PLCE1	51196	phospholipase C epsilon 1	0.3229	6.30815	1.88557	0.0593766	0.526695	-4.26287	1.88539
CNOT9	CNOT9	9125	CCR4-NOT transcription complex subunit 9	0.155346	5.7451	1.88483	0.0594601	0.526695	-4.44469	1.88478
PPP1R14C	PPP1R14C	81706	protein phosphatase 1 regulatory inhibitor subunit 14C	0.28837	6.81461	1.88501	0.0594755	0.526695	-4.16014	1.88466
BAMBI	BAMBI	25805	BMP and activin membrane bound inhibitor	0.204051	6.04821	1.88434	0.0595348	0.526695	-4.3468	1.88422
PTK2B	PTK2B	2185	protein tyrosine kinase 2 beta	-0.180504	5.49428	-1.88383	0.0595993	0.526695	-4.36036	-1.88375
FAM83G	FAM83G	644815	family with sequence similarity 83 member G	-0.202523	5.63627	-1.88395	0.0596046	0.526695	-4.24726	-1.88371
UBXN6	UBXN6	80700	UBX domain protein 6	0.259374	6.83853	1.8844	0.0596363	0.526695	-4.05346	1.88347
YTHDF2	YTHDF2	51441	YTH N6-methyladenosine RNA binding protein 2	-0.162867	6.11539	-1.8832	0.0596838	0.526695	-4.3814	-1.88312
F8A2	F8A2	474383	coagulation factor VIII associated 2	-0.194775	5.49163	-1.88257	0.0597669	0.526695	-4.43265	-1.88251
PHC2	PHC2	1912	polyhomeotic homolog 2	0.230473	6.52636	1.88274	0.0598088	0.526695	-4.15899	1.8822
GABARAPL1	GABARAPL1	23710	GABA type A receptor associated protein like 1	-0.354852	7.8891	-1.88349	0.0598155	0.526695	-4.03172	-1.88215
EIF2B5	EIF2B5	8893	eukaryotic translation initiation factor 2B subunit epsilon	-0.147788	5.68795	-1.88213	0.0598292	0.526695	-4.4127	-1.88205
TMEM9B	TMEM9B	56674	TMEM9 domain family member B	0.193766	6.21548	1.88202	0.0598715	0.526705	-4.20313	1.88174
RIPK2	RIPK2	8767	receptor interacting serine/threonine kinase 2	-0.201465	5.44896	-1.8815	0.0599165	0.526738	-4.34612	-1.88141
IFITM3	IFITM3	10410	interferon induced transmembrane protein 3	-0.376708	6.61346	-1.88092	0.0601403	0.528343	-4.04034	-1.87976
TF	TF	7018	transferrin	-0.202003	5.52517	-1.87914	0.0602421	0.528746	-4.31382	-1.87902
DEXI	DEXI	28955	Dexi homolog	0.224921	6.7138	1.87888	0.0603168	0.528746	-4.15069	1.87847
KIFC1	KIFC1	3833	kinesin family member C1	-0.178278	5.68201	-1.8784	0.0603377	0.528746	-4.38573	-1.87832
HIPK1	HIPK1	204851	homeodomain interacting protein kinase 1	-0.200766	6.10796	-1.87778	0.0604342	0.528746	-4.28509	-1.87761
ENTPD3	ENTPD3	956	ectonucleoside triphosphate diphosphohydrolase 3	-0.206842	5.60843	-1.87748	0.0604703	0.528746	-4.31684	-1.87735
TTC19	TTC19	54902	tetratricopeptide repeat domain 19	-0.154246	6.02293	-1.87713	0.0605127	0.528746	-4.43252	-1.87704
IGSF9B	IGSF9B	22997	immunoglobulin superfamily member 9B	0.25484	6.32604	1.87726	0.060514	0.528746	-4.28482	1.87703
ZNF436	ZNF436	80818	zinc finger protein 436	-0.187256	5.5294	-1.87721	0.0605166	0.528746	-4.25047	-1.87701
GALNT7	GALNT7	51809	polypeptide N-acetylgalactosaminyltransferase 7	-0.176713	5.47314	-1.87647	0.0605984	0.528757	-4.44817	-1.87641
OR2AJ1	OR2AJ1	127608	olfactory receptor family 2 subfamily AJ member 1	-0.182888	5.61525	-1.8765	0.0606005	0.528757	-4.39893	-1.8764
AVPR1A	AVPR1A	552	arginine vasopressin receptor 1A	-0.198786	5.50518	-1.87511	0.0607879	0.529601	-4.40446	-1.87503
CDC34	CDC34	997	cell division cycle 34	0.161412	6.37933	1.87492	0.0608164	0.529601	-4.36606	1.87483
PPP1CC	PPP1CC	5501	protein phosphatase 1 catalytic subunit gamma	-0.216726	6.92866	-1.87498	0.0608213	0.529601	-4.26758	-1.87479
ADHFE1	ADHFE1	137872	alcohol dehydrogenase iron containing 1	0.242699	6.37779	1.87464	0.0608856	0.529673	-4.1952	1.87433
CCDC177	CCDC177	56936	coiled-coil domain containing 177	-0.205302	5.58772	-1.87425	0.0609216	0.529673	-4.26093	-1.87406
CD99L2	CD99L2	83692	CD99 molecule like 2	-0.19194	6.14017	-1.874	0.0609537	0.529673	-4.28813	-1.87383
IFI35	IFI35	3430	interferon induced protein 35	-0.21127	5.41792	-1.87325	0.0610445	0.529799	-4.37847	-1.87317
XKR3	XKR3	150165	XK related 3	-0.196411	5.71354	-1.87321	0.061051	0.529799	-4.38559	-1.87313
DAPK3	DAPK3	1613	death associated protein kinase 3	0.400144	6.94489	1.8727	0.0612338	0.530204	-4.11448	1.8718
HSD3B7	HSD3B7	80270	hydroxy-delta-5-steroid dehydrogenase, 3 beta- and steroid delta-isomerase 7	-0.180235	5.73251	-1.87187	0.0612431	0.530204	-4.31437	-1.87174
TSC22D2	TSC22D2	9819	TSC22 domain family member 2	-0.277503	5.51041	-1.8723	0.0612539	0.530204	-4.1425	-1.87166
CRISP1	CRISP1	167	cysteine rich secretory protein 1	-0.232396	5.62938	-1.8717	0.0612804	0.530204	-4.28873	-1.87147
EPHB2	EPHB2	2048	EPH receptor B2	-0.201456	5.35648	-1.87145	0.0613048	0.530204	-4.32705	-1.87129
TRIM49D2	TRIM49D2	729384	tripartite motif containing 49D2	-0.187924	5.28665	-1.87069	0.061396	0.530396	-4.44978	-1.87063
RHOD	RHOD	29984	ras homolog family member D	-0.264799	5.6826	-1.87081	0.0614099	0.530396	-4.22069	-1.87053
CAV2	CAV2	858	caveolin 2	0.251378	6.29616	1.86897	0.0616377	0.532004	-4.44825	1.86889
FSIP1	FSIP1	161835	fibrous sheath interacting protein 1	-0.258957	5.42432	-1.86847	0.06181	0.532995	-4.08866	-1.86766
OR51I1	OR51I1	390063	olfactory receptor family 51 subfamily I member 1	-0.186762	5.5501	-1.86757	0.0618358	0.532995	-4.36076	-1.86747
PEX1	PEX1	5189	peroxisomal biogenesis factor 1	-0.176092	5.87251	-1.8673	0.0618826	0.53304	-4.33163	-1.86714
SMPX	SMPX	23676	small muscle protein X-linked	0.429245	9.01787	1.86905	0.0619449	0.533218	-4.00551	1.86669
H3-3B	H3-3B	3021	H3.3 histone B	-0.267972	6.89445	-1.86651	0.0620571	0.533825	-4.11828	-1.86589
DACT3	DACT3	147906	dishevelled binding antagonist of beta catenin 3	0.1814	5.71175	1.86532	0.0621457	0.534228	-4.42936	1.86525
FAM167B	FAM167B	84734	family with sequence similarity 167 member B	-0.175838	5.11886	-1.86485	0.0622114	0.534434	-4.44767	-1.86479
PTPN11	PTPN11	5781	protein tyrosine phosphatase non-receptor type 11	0.299606	6.99839	1.86488	0.062299	0.534827	-4.13792	1.86416
MEAF6	MEAF6	64769	MYST/Esa1 associated factor 6	0.208296	6.13051	1.86287	0.0625151	0.536323	-4.24837	1.86262
NOS3	NOS3	4846	nitric oxide synthase 3	-0.182196	5.22256	-1.86204	0.0626079	0.536495	-4.44187	-1.86197
CASZ1	CASZ1	54897	castor zinc finger 1	0.223667	6.31206	1.86118	0.0627549	0.536495	-4.25244	1.86092
LYNX1	LYNX1	66004	Ly6/neurotoxin 1	0.239042	6.94004	1.86054	0.0628329	0.536495	-4.31155	1.86037
ACP5	ACP5	54	acid phosphatase 5, tartrate resistant	-0.204977	5.48352	-1.86018	0.0628831	0.536495	-4.29983	-1.86002
DBP	DBP	1628	D-box binding PAR bZIP transcription factor	0.225059	4.96942	1.85979	0.0629257	0.536495	-4.40552	1.85972
DGKG	DGKG	1608	diacylglycerol kinase gamma	0.220831	5.90147	1.85957	0.0629659	0.536495	-4.33924	1.85943
KIAA0754	KIAA0754	643314	KIAA0754	-0.230973	5.58073	-1.85953	0.0629686	0.536495	-4.34861	-1.85941
FAM114A2	FAM114A2	10827	family with sequence similarity 114 member A2	-0.163761	5.20834	-1.85939	0.0629817	0.536495	-4.408	-1.85932
LCE1D	LCE1D	353134	late cornified envelope 1D	-0.177951	5.66698	-1.85908	0.0630292	0.536495	-4.38472	-1.85899
GALNT15	GALNT15	117248	polypeptide N-acetylgalactosaminyltransferase 15	-0.210455	4.77038	-1.85898	0.0630432	0.536495	-4.3715	-1.85889
FOXD4L5	FOXD4L5	653427	forkhead box D4 like 5	-0.278999	5.58631	-1.85887	0.0631147	0.536495	-4.16207	-1.85838
HLA-DRA	HLA-DRA	3122	major histocompatibility complex, class II, DR alpha	-0.294659	5.63655	-1.85862	0.0631324	0.536495	-4.19747	-1.85826
DMRTC1B	DMRTC1B	728656	DMRT like family C1B	-0.203638	5.59911	-1.8583	0.0631454	0.536495	-4.39166	-1.85817
ARL4A	ARL4A	10124	ADP ribosylation factor like GTPase 4A	-0.235248	5.70542	-1.85824	0.0631467	0.536495	-4.41023	-1.85816
PPP6R2	PPP6R2	9701	protein phosphatase 6 regulatory subunit 2	-0.174948	5.75036	-1.85812	0.0631809	0.536495	-4.29281	-1.85792
C16orf87	C16orf87	388272	chromosome 16 open reading frame 87	0.17426	5.89335	1.85796	0.0632058	0.536495	-4.28773	1.85774
CEBPB	CEBPB	1051	CCAAT enhancer binding protein beta	-0.255876	5.43453	-1.85665	0.0634046	0.537641	-4.21327	-1.85634
CLIC4	CLIC4	25932	chloride intracellular channel 4	0.422276	7.75479	1.8566	0.0634509	0.537641	-4.13712	1.85602
ADCY5	ADCY5	111	adenylate cyclase 5	0.254061	5.55083	1.8561	0.0634668	0.537641	-4.28433	1.85591
ANXA3	ANXA3	306	annexin A3	-0.197049	5.61348	-1.85538	0.0635611	0.538069	-4.34334	-1.85525
NPIPA1	NPIPA1	9284	nuclear pore complex interacting protein family member A1	0.183998	6.85701	1.85512	0.0636015	0.538069	-4.3325	1.85496
CHIC2	CHIC2	26511	cysteine rich hydrophobic domain 2	-0.213346	5.67359	-1.85456	0.0637269	0.538378	-4.17054	-1.85409
PPDPF	PPDPF	79144	pancreatic progenitor cell differentiation and proliferation factor	0.423777	7.63649	1.85585	0.0638132	0.538378	-4.0504	1.85348
GPR161	GPR161	23432	G protein-coupled receptor 161	-0.191968	5.58601	-1.85343	0.0638316	0.538378	-4.47484	-1.85335
SPPL2C	SPPL2C	162540	signal peptide peptidase like 2C	-0.187905	5.75216	-1.85317	0.0638794	0.538378	-4.38994	-1.85302
MTRR	MTRR	4552	5-methyltetrahydrofolate-homocysteine methyltransferase reductase	-0.196133	5.66548	-1.85309	0.0638899	0.538378	-4.33005	-1.85295
TNFRSF12A	TNFRSF12A	51330	TNF receptor superfamily member 12A	0.530904	6.68369	1.8532	0.0639504	0.538378	-4.1442	1.85253
AP1B1	AP1B1	162	adaptor related protein complex 1 subunit beta 1	-0.167422	5.46633	-1.85256	0.0639546	0.538378	-4.45635	-1.8525
RNF144B	RNF144B	255488	ring finger protein 144B	-0.174519	5.48749	-1.85244	0.0639744	0.538378	-4.42282	-1.85236
GPR182	GPR182	11318	G protein-coupled receptor 182	-0.184439	5.70407	-1.85183	0.064058	0.538701	-4.49185	-1.85178
PSG6	PSG6	5675	pregnancy specific beta-1-glycoprotein 6	-0.196059	5.45954	-1.85159	0.064097	0.538701	-4.41688	-1.8515
PRDX1	PRDX1	5052	peroxiredoxin 1	-0.261134	7.14005	-1.85118	0.0641731	0.538759	-4.3059	-1.85098
PDE1B	PDE1B	5153	phosphodiesterase 1B	-0.187669	5.65208	-1.85095	0.0641881	0.538759	-4.43185	-1.85087
DDX41	DDX41	51428	DEAD-box helicase 41	-0.213421	5.50073	-1.85028	0.0643078	0.539066	-4.25977	-1.85004
TAS2R8	TAS2R8	50836	taste 2 receptor member 8	-0.174558	5.44854	-1.85009	0.0643089	0.539066	-4.47712	-1.85003
SPTLC1	SPTLC1	10558	serine palmitoyltransferase long chain base subunit 1	-0.170971	5.28488	-1.84903	0.0644612	0.539989	-4.48699	-1.84898
CMKLR1	CMKLR1	1240	chemerin chemokine-like receptor 1	-0.153401	5.53948	-1.84818	0.0645844	0.54007	-4.48164	-1.84812
AGAP1	AGAP1	116987	ArfGAP with GTPase domain, ankyrin repeat and PH domain 1	-0.164378	6.12054	-1.84732	0.0647076	0.54007	-4.51175	-1.84727
PTRHD1	PTRHD1	391356	peptidyl-tRNA hydrolase domain containing 1	0.142279	5.85458	1.84702	0.0647559	0.54007	-4.45137	1.84694
IDO1	IDO1	3620	indoleamine 2,3-dioxygenase 1	-0.228337	5.13371	-1.84682	0.0647971	0.54007	-4.30416	-1.84666
TSG101	TSG101	7251	tumor susceptibility 101	0.185332	6.30486	1.8453	0.0650306	0.54007	-4.31647	1.84505
OCEL1	OCEL1	79629	occludin/ELL domain containing 1	-0.169749	5.75195	-1.84454	0.0651127	0.54007	-4.50537	-1.84448
NPFF	NPFF	8620	neuropeptide FF-amide peptide precursor	-0.222187	5.51293	-1.84419	0.0651863	0.54007	-4.3116	-1.84398
ADGRE2	ADGRE2	30817	adhesion G protein-coupled receptor E2	-0.177234	5.38533	-1.84403	0.0651901	0.54007	-4.43086	-1.84395
SNHG32	SNHG32	50854	small nucleolar RNA host gene 32	0.205385	5.99361	1.84394	0.0652138	0.54007	-4.3424	1.84379
CELA2A	CELA2A	63036	chymotrypsin like elastase 2A	-0.194497	5.47223	-1.84386	0.0652221	0.54007	-4.35319	-1.84373
CD69	CD69	969	CD69 molecule	-0.196954	5.33272	-1.84346	0.065281	0.54007	-4.35895	-1.84333
EPHB3	EPHB3	2049	EPH receptor B3	-0.226876	5.37839	-1.8435	0.0653031	0.54007	-4.22802	-1.84318
GCNT2	GCNT2	2651	glucosaminyl (N-acetyl) transferase 2 (I blood group)	0.185404	5.87133	1.84322	0.0653056	0.54007	-4.50361	1.84316
GNG3	GNG3	2785	G protein subunit gamma 3	-0.192348	4.99921	-1.84289	0.0653525	0.54007	-4.48406	-1.84284
ISY1	ISY1	57461	ISY1 splicing factor homolog	-0.153008	6.01995	-1.8427	0.0653867	0.54007	-4.45379	-1.8426
TRIM43	TRIM43	129868	tripartite motif containing 43	-0.206233	5.32036	-1.84265	0.0653916	0.54007	-4.43445	-1.84257
COX20	COX20	116228	cytochrome c oxidase assembly factor COX20	0.261059	6.97002	1.84216	0.0654614	0.54007	-4.44395	1.84209
AP3S1	AP3S1	1176	adaptor related protein complex 3 subunit sigma 1	0.193783	6.00972	1.84179	0.065525	0.54007	-4.37719	1.84166
RRAS2	RRAS2	22800	RAS related 2	0.330187	6.15167	1.84145	0.0655848	0.54007	-4.30463	1.84125
ITM2B	ITM2B	9445	integral membrane protein 2B	-0.364652	8.51739	-1.84267	0.0656555	0.54007	-4.04878	-1.84077
SERP1	SERP1	27230	stress associated endoplasmic reticulum protein 1	-0.160167	5.592	-1.84037	0.0657223	0.54007	-4.50967	-1.84031
CD109	CD109	135228	CD109 molecule	-0.203142	5.4878	-1.84035	0.0657507	0.54007	-4.28007	-1.84012
MS4A14	MS4A14	84689	membrane spanning 4-domains A14	-0.249651	5.32305	-1.84072	0.0657986	0.54007	-4.14115	-1.83979
ZNF620	ZNF620	253639	zinc finger protein 620	-0.180489	5.49604	-1.83984	0.0658147	0.54007	-4.33331	-1.83968
SYNGAP1	SYNGAP1	8831	synaptic Ras GTPase activating protein 1	-0.176687	5.51454	-1.83979	0.0658228	0.54007	-4.33107	-1.83963
ARL6IP1	ARL6IP1	23204	ADP ribosylation factor like GTPase 6 interacting protein 1	-0.200784	5.79967	-1.83983	0.0658533	0.54007	-4.24108	-1.83942
TTC33	TTC33	23548	tetratricopeptide repeat domain 33	0.210317	5.96981	1.83948	0.065867	0.54007	-4.38846	1.83933
THEM6	THEM6	51337	thioesterase superfamily member 6	-0.163353	5.5211	-1.83911	0.0659092	0.54007	-4.49668	-1.83904
WDR26	WDR26	80232	WD repeat domain 26	0.160187	6.16266	1.8389	0.0659437	0.54007	-4.42786	1.83881
MRPL40	MRPL40	64976	mitochondrial ribosomal protein L40	-0.17006	6.11221	-1.8382	0.0660615	0.54007	-4.31669	-1.83801
OR4L1	OR4L1	122742	olfactory receptor family 4 subfamily L member 1 (gene/pseudogene)	-0.199855	5.66585	-1.83806	0.0660666	0.54007	-4.43443	-1.83797
GOLM1	GOLM1	51280	golgi membrane protein 1	-0.223828	5.17089	-1.83799	0.0660844	0.54007	-4.33366	-1.83785
NDUFAF8	NDUFAF8	284184	NADH:ubiquinone oxidoreductase complex assembly factor 8	0.208542	6.63696	1.83789	0.0661079	0.54007	-4.30421	1.83769
TEDC1	TEDC1	283643	tubulin epsilon and delta complex 1	-0.162646	5.13286	-1.83764	0.0661247	0.54007	-4.49439	-1.83758
APOA1	APOA1	335	apolipoprotein A1	0.600459	7.35095	1.83849	0.0661715	0.54007	-4.1126	1.83726
MOB3A	MOB3A	126308	MOB kinase activator 3A	-0.164176	5.61562	-1.8372	0.066188	0.54007	-4.50393	-1.83715
PRXL2A	PRXL2A	84293	peroxiredoxin like 2A	-0.205116	6.4162	-1.83728	0.0661893	0.54007	-4.45034	-1.83714
RBBP9	RBBP9	10741	RB binding protein 9, serine hydrolase	-0.180654	5.61226	-1.83716	0.066194	0.54007	-4.49823	-1.83711
LUC7L3	LUC7L3	51747	LUC7 like 3 pre-mRNA splicing factor	0.188205	6.27727	1.83682	0.0662503	0.54007	-4.42107	1.83673
ARHGEF35	ARHGEF35	445328	Rho guanine nucleotide exchange factor 35	-0.227937	5.77274	-1.8368	0.0662616	0.54007	-4.35504	-1.83665
SOX7	SOX7	83595	SRY-box transcription factor 7	-0.186186	5.74315	-1.83673	0.0662719	0.54007	-4.35904	-1.83658
SEC24D	SEC24D	9871	SEC24 homolog D, COPII coat complex component	-0.209438	5.9429	-1.83687	0.0662868	0.54007	-4.27048	-1.83648
DIAPH2	DIAPH2	1730	diaphanous related formin 2	-0.190595	5.5456	-1.83656	0.0662878	0.54007	-4.42442	-1.83647
PRCP	PRCP	5547	prolylcarboxypeptidase	-0.16883	5.72796	-1.83628	0.0663273	0.54007	-4.45097	-1.83621
IFNW1	IFNW1	3467	interferon omega 1	-0.17882	5.42167	-1.83582	0.0663943	0.54026	-4.50436	-1.83575
FSCN1	FSCN1	6624	fascin actin-bundling protein 1	0.173861	5.66138	1.83553	0.066435	0.54026	-4.53094	1.83548
KRTAP13-3	KRTAP13-3	337960	keratin associated protein 13-3	-0.182759	5.32612	-1.83483	0.0665423	0.540788	-4.43551	-1.83475
OR4K5	OR4K5	79317	olfactory receptor family 4 subfamily K member 5	-0.18538	5.32917	-1.83302	0.06681	0.542619	-4.4674	-1.83295
CCDC92	CCDC92	80212	coiled-coil domain containing 92	0.19879	6.11993	1.8326	0.0668876	0.542815	-4.39385	1.83243
DHX38	DHX38	9785	DEAH-box helicase 38	-0.171958	5.68996	-1.83199	0.066961	0.542815	-4.52576	-1.83194
LTBP4	LTBP4	8425	latent transforming growth factor beta binding protein 4	0.214515	6.2675	1.83191	0.0670006	0.542815	-4.31904	1.83167
IRF4	IRF4	3662	interferon regulatory factor 4	-0.175673	5.71082	-1.83092	0.0671205	0.542815	-4.52775	-1.83087
LARP4	LARP4	113251	La ribonucleoprotein 4	0.162744	6.07704	1.83074	0.0671505	0.542815	-4.47545	1.83067
TEPSIN	TEPSIN	146705	TEPSIN adaptor related protein complex 4 accessory protein	-0.190844	5.64402	-1.83032	0.0672417	0.542815	-4.27945	-1.83006
ZNF470	ZNF470	388566	zinc finger protein 470	-0.171972	5.69464	-1.83011	0.067244	0.542815	-4.48365	-1.83004
LNX2	LNX2	222484	ligand of numb-protein X 2	0.158354	5.59431	1.83	0.0672572	0.542815	-4.5382	1.82995
SPIRE1	SPIRE1	56907	spire type actin nucleation factor 1	0.197014	6.32639	1.83026	0.0672582	0.542815	-4.30655	1.82994
BPHL	BPHL	670	biphenyl hydrolase like	-0.19191	5.599	-1.82989	0.0672868	0.542815	-4.37403	-1.82975
STIMATE	STIMATE	375346	STIM activating enhancer	-0.217086	5.48582	-1.82888	0.0674414	0.542815	-4.34866	-1.82872
TP53BP1	TP53BP1	7158	tumor protein p53 binding protein 1	-0.185361	5.69304	-1.82856	0.0674799	0.542815	-4.44307	-1.82846
IBTK	IBTK	25998	inhibitor of Bruton tyrosine kinase	0.148525	5.91282	1.82848	0.0674844	0.542815	-4.54187	1.82843
YOD1	YOD1	55432	YOD1 deubiquitinase	-0.178622	5.66388	-1.82844	0.067491	0.542815	-4.52709	-1.82839
TMEM239	TMEM239	100288797	transmembrane protein 239	-0.238378	5.23929	-1.82861	0.0675136	0.542815	-4.22671	-1.82824
POPDC3	POPDC3	64208	popeye domain containing 3	0.166766	6.21577	1.8281	0.0675541	0.542815	-4.38519	1.82797
ARFRP1	ARFRP1	10139	ADP ribosylation factor related protein 1	-0.136527	6.22328	-1.82801	0.067555	0.542815	-4.54533	-1.82796
BANF2	BANF2	140836	barrier to autointegration factor 2	-0.211217	5.66177	-1.82702	0.0677088	0.543443	-4.45403	-1.82694
UCK1	UCK1	83549	uridine-cytidine kinase 1	0.15914	5.71634	1.82696	0.0677181	0.543443	-4.46041	1.82688
CCDC88A	CCDC88A	55704	coiled-coil domain containing 88A	-0.155569	5.66901	-1.82638	0.0678028	0.543652	-4.49387	-1.82631
GSK3B	GSK3B	2932	glycogen synthase kinase 3 beta	0.187548	6.38691	1.82618	0.0678551	0.543652	-4.34902	1.82597
RAD51	RAD51	5888	RAD51 recombinase	-0.1709	5.59853	-1.82558	0.0679248	0.543652	-4.4625	-1.82551
EFR3A	EFR3A	23167	EFR3 homolog A	0.230819	6.55969	1.8254	0.0679742	0.543652	-4.34904	1.82518
ADAMTS1	ADAMTS1	9510	ADAM metallopeptidase with thrombospondin type 1 motif 1	0.334938	5.93685	1.82545	0.0679876	0.543652	-4.25153	1.82509
TTC34	TTC34	100287898	tetratricopeptide repeat domain 34	-0.207034	5.53668	-1.82512	0.0680133	0.543652	-4.32027	-1.82492
SLC43A3	SLC43A3	29015	solute carrier family 43 member 3	0.14847	5.28714	1.82454	0.0680786	0.543652	-4.54138	1.82449
ADAMTS4	ADAMTS4	9507	ADAM metallopeptidase with thrombospondin type 1 motif 4	-0.223515	5.62912	-1.82451	0.0680839	0.543652	-4.52181	-1.82445
CDK7	CDK7	1022	cyclin dependent kinase 7	-0.169922	5.63785	-1.82422	0.06813	0.543681	-4.5232	-1.82415
TRMT12	TRMT12	55039	tRNA methyltransferase 12 homolog	-0.163981	5.67158	-1.82346	0.0682424	0.544238	-4.533	-1.8234
YTHDF3	YTHDF3	253943	YTH N6-methyladenosine RNA binding protein 3	0.186386	6.01435	1.82134	0.0685633	0.546457	-4.55314	1.82129
CYP7B1	CYP7B1	9420	cytochrome P450 family 7 subfamily B member 1	-0.189199	5.34581	-1.82059	0.0686767	0.547021	-4.5384	-1.82054
DCAF11	DCAF11	80344	DDB1 and CUL4 associated factor 11	0.141967	6.18344	1.81958	0.0688311	0.547742	-4.55651	1.81953
SGPP2	SGPP2	130367	sphingosine-1-phosphate phosphatase 2	-0.217829	5.66614	-1.81954	0.0688529	0.547742	-4.37472	-1.81938
HMG20B	HMG20B	10362	high mobility group 20B	-0.155797	5.42433	-1.81914	0.0688999	0.547775	-4.50366	-1.81908
IPMK	IPMK	253430	inositol polyphosphate multikinase	-0.201079	5.44285	-1.81819	0.0690613	0.548186	-4.35669	-1.81802
CTNNAL1	CTNNAL1	8727	catenin alpha like 1	0.212946	6.21794	1.81802	0.0690788	0.548186	-4.43113	1.8179
PDLIM1	PDLIM1	9124	PDZ and LIM domain 1	0.35502	8.4721	1.81918	0.0690799	0.548186	-4.10118	1.8179
OSBPL9	OSBPL9	114883	oxysterol binding protein like 9	-0.204043	6.25263	-1.81775	0.0691439	0.548353	-4.29534	-1.81748
RPL36	RPL36	25873	ribosomal protein L36	0.213151	7.61144	1.81679	0.0692692	0.549007	-4.36724	1.81666
GRIN2C	GRIN2C	2905	glutamate ionotropic receptor NMDA type subunit 2C	-0.166518	5.10959	-1.81553	0.0694501	0.550099	-4.53533	-1.81548
FCGR3A	FCGR3A	2214	Fc fragment of IgG receptor IIIa	-0.195277	5.7234	-1.81515	0.0695272	0.55037	-4.36585	-1.81498
FAM228B	FAM228B	375190	family with sequence similarity 228 member B	-0.255337	5.59565	-1.81547	0.0696317	0.550678	-4.1761	-1.8143
FSTL1	FSTL1	11167	follistatin like 1	-0.372841	6.03299	-1.81468	0.0697037	0.550678	-4.17575	-1.81383
UBAP2	UBAP2	55833	ubiquitin associated protein 2	0.140492	5.52167	1.81386	0.0697067	0.550678	-4.5658	1.81381
UBQLN4	UBQLN4	56893	ubiquilin 4	0.163547	6.09779	1.81346	0.0697801	0.550678	-4.41697	1.81334
METTL21C	METTL21C	196541	methyltransferase like 21C	-0.187533	5.51417	-1.81343	0.0697812	0.550678	-4.43769	-1.81333
ATP11B	ATP11B	23200	ATPase phospholipid transporting 11B (putative)	0.183224	5.65202	1.81307	0.0698336	0.550752	-4.47265	1.81299
DPYD	DPYD	1806	dihydropyrimidine dehydrogenase	-0.186965	4.94547	-1.81181	0.0700228	0.551904	-4.53525	-1.81176
MSL1	MSL1	339287	MSL complex subunit 1	0.142552	6.071	1.81144	0.0700812	0.552024	-4.56965	1.81139
HIP1	HIP1	3092	huntingtin interacting protein 1	-0.170562	5.73143	-1.81102	0.0701512	0.552235	-4.47502	-1.81093
KDR	KDR	3791	kinase insert domain receptor	-0.16894	5.46425	-1.81067	0.0701995	0.552276	-4.55868	-1.81062
KCTD1	KCTD1	284252	potassium channel tetramerization domain containing 1	-0.188305	5.37751	-1.81026	0.0702681	0.552477	-4.48182	-1.81018
CPEB3	CPEB3	22849	cytoplasmic polyadenylation element binding protein 3	0.272483	6.0398	1.81002	0.0703149	0.552505	-4.39714	1.80988
TYRP1	TYRP1	7306	tyrosinase related protein 1	0.2763	6.02276	1.80968	0.0703973	0.552813	-4.33127	1.80935
KLHL28	KLHL28	54813	kelch like family member 28	-0.165478	5.68031	-1.80902	0.0704565	0.552939	-4.55877	-1.80896
EXOC6B	EXOC6B	23233	exocyst complex component 6B	0.307899	7.08833	1.8091	0.0705212	0.553107	-4.23599	1.80855
RAB11FIP5	RAB11FIP5	26056	RAB11 family interacting protein 5	0.165143	6.09327	1.80807	0.0706075	0.553369	-4.49853	1.80799
LRRC8C	LRRC8C	84230	leucine rich repeat containing 8 VRAC subunit C	-0.198226	5.55055	-1.80798	0.070641	0.553369	-4.34949	-1.80778
NLRP9	NLRP9	338321	NLR family pyrin domain containing 9	-0.206089	5.5123	-1.80725	0.0707311	0.553736	-4.5638	-1.8072
ZNF365	ZNF365	22891	zinc finger protein 365	-0.169602	5.61256	-1.80592	0.0709383	0.555018	-4.56868	-1.80587
NBEAL2	NBEAL2	23218	neurobeachin like 2	-0.169146	5.34602	-1.80523	0.071048	0.555326	-4.52082	-1.80517
IGF2BP2	IGF2BP2	10644	insulin like growth factor 2 mRNA binding protein 2	-0.148303	5.88994	-1.80512	0.0710643	0.555326	-4.57669	-1.80507
PDLIM7	PDLIM7	9260	PDZ and LIM domain 7	0.360072	6.24892	1.80483	0.0711208	0.555428	-4.42462	1.80471
PYCR2	PYCR2	29920	pyrroline-5-carboxylate reductase 2	0.165486	6.54766	1.80403	0.0712429	0.555765	-4.45494	1.80393
XIRP2	XIRP2	129446	xin actin binding repeat containing 2	0.771011	8.75611	1.80656	0.0712508	0.555765	-4.081	1.80388
MOCOS	MOCOS	55034	molybdenum cofactor sulfurase	-0.202928	5.31475	-1.80335	0.0713444	0.556002	-4.50989	-1.80328
ANAPC13	ANAPC13	25847	anaphase promoting complex subunit 13	0.203258	6.89464	1.8029	0.0714364	0.556002	-4.37586	1.80269
CST3	CST3	1471	cystatin C	-0.38863	8.0883	-1.80456	0.0714391	0.556002	-4.10089	-1.80268
CD14	CD14	929	CD14 molecule	-0.186405	5.80037	-1.80263	0.071455	0.556002	-4.56488	-1.80258
RHOQ	RHOQ	23433	ras homolog family member Q	0.376802	8.21745	1.80247	0.0715341	0.55603	-4.22275	1.80207
IZUMO1R	IZUMO1R	390243	IZUMO1 receptor, JUNO	-0.185779	5.69667	-1.80194	0.0715697	0.55603	-4.47567	-1.80185
DMRTA2	DMRTA2	63950	DMRT like family A2	-0.16786	5.30882	-1.80177	0.0715888	0.55603	-4.57146	-1.80172
ADH1A	ADH1A	124	alcohol dehydrogenase 1A (class I), alpha polypeptide	-0.197677	5.66604	-1.80101	0.0717202	0.55617	-4.49461	-1.80089
TEX35	TEX35	84066	testis expressed 35	-0.19784	5.473	-1.80091	0.0717433	0.55617	-4.3836	-1.80074
TBC1D17	TBC1D17	79735	TBC1 domain family member 17	-0.158707	6.31037	-1.80072	0.0717593	0.55617	-4.56479	-1.80064
CUL9	CUL9	23113	cullin 9	-0.190335	5.66794	-1.80047	0.0718183	0.55617	-4.4045	-1.80027
CTDSP1	CTDSP1	58190	CTD small phosphatase 1	0.162279	5.61479	1.80022	0.0718407	0.55617	-4.47646	1.80013
GTF2A2	GTF2A2	2958	general transcription factor IIA subunit 2	0.146953	6.15763	1.80001	0.0718676	0.55617	-4.5657	1.79996
COG8	COG8	84342	component of oligomeric golgi complex 8	-0.180279	5.70442	-1.79942	0.0719714	0.556637	-4.4366	-1.7993
SMOX	SMOX	54498	spermine oxidase	-0.215453	5.63901	-1.79895	0.0720592	0.556672	-4.35592	-1.79874
GRK1	GRK1	6011	G protein-coupled receptor kinase 1	-0.188006	5.50783	-1.79877	0.072063	0.556672	-4.5799	-1.79872
NPPC	NPPC	4880	natriuretic peptide C	-0.18106	5.49561	-1.79824	0.0721548	0.55682	-4.46486	-1.79814
CIC	CIC	23152	capicua transcriptional repressor	-0.166498	5.91395	-1.79813	0.072169	0.55682	-4.50822	-1.79805
MTCP1	MTCP1	4515	mature T cell proliferation 1	0.168569	6.29724	1.79738	0.072291	0.557384	-4.47053	1.79728
IFT43	IFT43	112752	intraflagellar transport 43	0.133736	5.6856	1.79709	0.0723292	0.557384	-4.5927	1.79704
PTCH2	PTCH2	8643	patched 2	-0.199478	5.40348	-1.79613	0.0725087	0.558431	-4.3452	-1.79591
SBK3	SBK3	100130827	SH3 domain binding kinase family member 3	-0.160096	5.64291	-1.79531	0.0726151	0.558812	-4.5726	-1.79524
ZNF516	ZNF516	9658	zinc finger protein 516	-0.183537	5.40754	-1.79519	0.0726609	0.558812	-4.39475	-1.79495
HSD17B11	HSD17B11	51170	hydroxysteroid 17-beta dehydrogenase 11	-0.191515	5.38681	-1.79476	0.0727237	0.558812	-4.41496	-1.79456
ZFP41	ZFP41	286128	ZFP41 zinc finger protein	-0.136715	5.46766	-1.79438	0.0727631	0.558812	-4.57147	-1.79431
CHMP1B	CHMP1B	57132	charged multivesicular body protein 1B	-0.150396	6.48454	-1.79431	0.0727766	0.558812	-4.55473	-1.79423
FZD7	FZD7	8324	frizzled class receptor 7	0.23252	5.98876	1.79372	0.0729114	0.559014	-4.30381	1.79339
TRIM37	TRIM37	4591	tripartite motif containing 37	0.155254	5.73791	1.79321	0.0729473	0.559014	-4.60085	1.79316
GZMB	GZMB	3002	granzyme B	-0.192342	5.56614	-1.79321	0.0729479	0.559014	-4.58387	-1.79316
MAT2B	MAT2B	27430	methionine adenosyltransferase 2B	-0.176717	6.32349	-1.79298	0.0730163	0.559014	-4.35466	-1.79273
AP1M1	AP1M1	8907	adaptor related protein complex 1 subunit mu 1	-0.144172	6.03193	-1.79275	0.0730212	0.559014	-4.5893	-1.7927
FCGR2B	FCGR2B	2213	Fc fragment of IgG receptor IIb	-0.236297	4.69475	-1.79241	0.0731331	0.559339	-4.27826	-1.792
ACTR2	ACTR2	10097	actin related protein 2	0.197237	6.58689	1.79192	0.0731743	0.559339	-4.38133	1.79174
QPRT	QPRT	23475	quinolinate phosphoribosyltransferase	-0.2436	5.54417	-1.79228	0.0731948	0.559339	-4.2646	-1.79161
DNAAF4	DNAAF4	161582	dynein axonemal assembly factor 4	-0.191658	5.57713	-1.7897	0.0735199	0.561488	-4.45674	-1.78959
NUP133	NUP133	55746	nucleoporin 133	-0.145324	5.92864	-1.7889	0.0736384	0.561551	-4.6052	-1.78885
PHF13	PHF13	148479	PHD finger protein 13	-0.164194	5.5939	-1.78767	0.0738422	0.561551	-4.53752	-1.78759
HOXB2	HOXB2	3212	homeobox B2	-0.185469	5.29916	-1.78735	0.0738884	0.561551	-4.59277	-1.7873
LHFPL6	LHFPL6	10186	LHFPL tetraspan subfamily member 6	0.170545	5.99888	1.78706	0.0739359	0.561551	-4.6111	1.78701
TRIM39	TRIM39	56658	tripartite motif containing 39	-0.156458	5.55661	-1.78695	0.0739541	0.561551	-4.59993	-1.7869
NDUFA3	NDUFA3	4696	NADH:ubiquinone oxidoreductase subunit A3	-0.213095	7.00665	-1.78694	0.073965	0.561551	-4.46888	-1.78683
ALDH1L1	ALDH1L1	10840	aldehyde dehydrogenase 1 family member L1	-0.228754	5.86704	-1.78725	0.0739997	0.561551	-4.29662	-1.78662
LRRK1	LRRK1	79705	leucine rich repeat kinase 1	-0.191274	5.46913	-1.78631	0.0740561	0.561551	-4.59823	-1.78627
BROX	BROX	148362	BRO1 domain and CAAX motif containing	-0.164763	5.91427	-1.78608	0.0741023	0.561551	-4.48457	-1.78598
KRTAP6-2	KRTAP6-2	337967	keratin associated protein 6-2	-0.222273	5.71539	-1.7858	0.0741403	0.561551	-4.60256	-1.78575
OR10G9	OR10G9	219870	olfactory receptor family 10 subfamily G member 9	-0.16854	5.56154	-1.78548	0.0741912	0.561551	-4.60219	-1.78543
FAM107B	FAM107B	83641	family with sequence similarity 107 member B	-0.169662	5.57051	-1.7852	0.0742371	0.561551	-4.59116	-1.78515
CLDND1	CLDND1	56650	claudin domain containing 1	-0.16013	6.16327	-1.78496	0.0742851	0.561551	-4.54243	-1.78485
VIM	VIM	7431	vimentin	-0.27863	5.753	-1.78481	0.0743056	0.561551	-4.52423	-1.78473
DENND2D	DENND2D	79961	DENN domain containing 2D	-0.198063	5.34991	-1.78449	0.074356	0.561551	-4.5336	-1.78442
PKIB	PKIB	5570	cAMP-dependent protein kinase inhibitor beta	-0.182464	5.56589	-1.78449	0.0743571	0.561551	-4.53941	-1.78441
PSMA3	PSMA3	5684	proteasome 20S subunit alpha 3	-0.21822	6.34328	-1.78468	0.074369	0.561551	-4.33533	-1.78434
PCNX1	PCNX1	22990	pecanex 1	0.144399	6.4658	1.78408	0.0744223	0.561551	-4.58664	1.78401
PYROXD1	PYROXD1	79912	pyridine nucleotide-disulphide oxidoreductase domain 1	-0.148419	5.94114	-1.78391	0.0744482	0.561551	-4.58329	-1.78385
SLC23A2	SLC23A2	9962	solute carrier family 23 member 2	-0.17975	5.53782	-1.784	0.074452	0.561551	-4.39723	-1.78383
LTBP3	LTBP3	4054	latent transforming growth factor beta binding protein 3	0.193193	6.58325	1.78345	0.0745255	0.561551	-4.55232	1.78337
PPP1R1C	PPP1R1C	151242	protein phosphatase 1 regulatory inhibitor subunit 1C	0.232585	6.1757	1.78366	0.0745404	0.561551	-4.36445	1.78328
RETNLB	RETNLB	84666	resistin like beta	-0.200641	5.37654	-1.78332	0.0745427	0.561551	-4.59582	-1.78327
CNTNAP2	CNTNAP2	26047	contactin associated protein like 2	-0.169031	5.66809	-1.78291	0.07461	0.561551	-4.58922	-1.78285
NLGN4Y	NLGN4Y	22829	neuroligin 4 Y-linked	-0.18167	5.52166	-1.78283	0.0746357	0.561551	-4.46355	-1.7827
PLAAT2	PLAAT2	54979	phospholipase A and acyltransferase 2	-0.175517	5.48105	-1.78216	0.0747316	0.561551	-4.60784	-1.78211
FBXW11	FBXW11	23291	F-box and WD repeat domain containing 11	0.203679	6.61641	1.78202	0.0747736	0.561551	-4.40732	1.78185
SH2D3C	SH2D3C	10044	SH2 domain containing 3C	-0.163408	5.44476	-1.78188	0.0747784	0.561551	-4.55649	-1.78182
CSRP3	CSRP3	8048	cysteine and glycine rich protein 3	0.51519	8.01006	1.7837	0.0748004	0.561551	-4.11757	1.78169
CDHR5	CDHR5	53841	cadherin related family member 5	-0.18879	5.6727	-1.78111	0.0749263	0.562031	-4.45604	-1.78092
ERMAP	ERMAP	114625	erythroblast membrane associated protein (Scianna blood group)	-0.167337	5.56607	-1.78051	0.0750041	0.562031	-4.59833	-1.78044
POLDIP2	POLDIP2	26073	DNA polymerase delta interacting protein 2	0.258789	7.25959	1.78088	0.0750599	0.562031	-4.258	1.7801
KLF7	KLF7	8609	Kruppel like factor 7	-0.156581	5.70777	-1.77987	0.0751048	0.562031	-4.61276	-1.77982
COMMD6	COMMD6	170622	COMM domain containing 6	0.233045	6.75942	1.78012	0.0751611	0.562031	-4.28072	1.77948
PRPF39	PRPF39	55015	pre-mRNA processing factor 39	0.163772	6.11414	1.77953	0.0751634	0.562031	-4.59705	1.77947
C8B	C8B	732	complement C8 beta chain	-0.164091	5.71283	-1.77946	0.0751717	0.562031	-4.61414	-1.77942
GLYR1	GLYR1	84656	glyoxylate reductase 1 homolog	-0.171821	6.38285	-1.77807	0.0754113	0.563304	-4.48217	-1.77795
CSHL1	CSHL1	1444	chorionic somatomammotropin hormone like 1	-0.182304	5.52962	-1.77789	0.0754299	0.563304	-4.60965	-1.77784
IL24	IL24	11009	interleukin 24	0.201125	5.85895	1.77725	0.0755523	0.563439	-4.47522	1.7771
ORMDL3	ORMDL3	94103	ORMDL sphingolipid biosynthesis regulator 3	0.300031	6.94768	1.7775	0.0756071	0.563439	-4.25965	1.77676
SAT1	SAT1	6303	spermidine/spermine N1-acetyltransferase 1	-0.375923	6.58316	-1.77691	0.0756232	0.563439	-4.4423	-1.77667
AANAT	AANAT	15	aralkylamine N-acetyltransferase	-0.191602	5.39237	-1.77692	0.0756241	0.563439	-4.38859	-1.77666
POLE	POLE	5426	DNA polymerase epsilon, catalytic subunit	-0.188726	5.28267	-1.77563	0.0758146	0.563649	-4.44591	-1.7755
GBA	GBA	2629	glucosylceramidase beta	-0.153465	5.85278	-1.77485	0.0759314	0.563649	-4.61648	-1.7748
MYH6	MYH6	4624	myosin heavy chain 6	-0.685141	6.53619	-1.77562	0.0760019	0.563649	-4.20278	-1.77437
CCNT1	CCNT1	904	cyclin T1	-0.137606	5.64098	-1.77431	0.0760214	0.563649	-4.6124	-1.77425
YDJC	YDJC	150223	YdjC chitooligosaccharide deacetylase homolog	-0.15233	5.45352	-1.77422	0.0760371	0.563649	-4.56068	-1.77416
SMARCA5	SMARCA5	8467	SWI/SNF related, matrix associated, actin dependent regulator of chromatin, subfamily a, member 5	0.137982	6.32539	1.77349	0.076159	0.563649	-4.57055	1.77342
RND3	RND3	390	Rho family GTPase 3	0.244951	6.17332	1.77327	0.0762184	0.563649	-4.40099	1.77306
NLRP6	NLRP6	171389	NLR family pyrin domain containing 6	-0.17058	5.57128	-1.77304	0.0762316	0.563649	-4.60976	-1.77298
BAGE5	BAGE5	85316	BAGE family member 5	-0.225299	5.41137	-1.77239	0.07637	0.563649	-4.3661	-1.77215
MEIS2	MEIS2	4212	Meis homeobox 2	0.190393	6.11233	1.7721	0.0763979	0.563649	-4.48614	1.77198
DMAC1	DMAC1	90871	distal membrane arm assembly complex 1	0.319971	7.15859	1.77324	0.0764196	0.563649	-4.20467	1.77185
WBP2	WBP2	23558	WW domain binding protein 2	-0.203524	6.86828	-1.7718	0.076443	0.563649	-4.57505	-1.77171
COL6A1	COL6A1	1291	collagen type VI alpha 1 chain	0.211856	7.17027	1.7715	0.076509	0.563649	-4.40489	1.77131
TAF8	TAF8	129685	TATA-box binding protein associated factor 8	0.140633	5.86486	1.76999	0.0767365	0.563649	-4.63655	1.76994
SELENOM	SELENOM	140606	selenoprotein M	-0.226244	5.72523	-1.77011	0.0767423	0.563649	-4.45686	-1.76991
TPM2	TPM2	7169	tropomyosin 2	0.352652	8.85737	1.77023	0.0768645	0.563649	-4.16722	1.76918
C21orf91	C21orf91	54149	chromosome 21 open reading frame 91	0.16801	5.75422	1.76887	0.076925	0.563649	-4.6027	1.76881
KRTAP19-2	KRTAP19-2	337969	keratin associated protein 19-2	-0.176833	5.59515	-1.76856	0.0769755	0.563649	-4.61724	-1.76851
FGL2	FGL2	10875	fibrinogen like 2	-0.325319	5.59355	-1.77334	0.0769797	0.563649	-4.12258	-1.76849
TAP1	TAP1	6890	transporter 1, ATP binding cassette subfamily B member	-0.347479	5.91938	-1.76885	0.0770033	0.563649	-4.28134	-1.76834
METTL9	METTL9	51108	methyltransferase like 9	0.172789	5.99872	1.76837	0.0770065	0.563649	-4.64029	1.76833
CNOT7	CNOT7	29883	CCR4-NOT transcription complex subunit 7	0.149866	6.0077	1.76826	0.0770259	0.563649	-4.61496	1.76821
ARHGAP39	ARHGAP39	80728	Rho GTPase activating protein 39	-0.191395	5.566	-1.76813	0.0770575	0.563649	-4.49184	-1.76802
ARID1A	ARID1A	8289	AT-rich interaction domain 1A	0.143044	5.86062	1.7679	0.0770847	0.563649	-4.64323	1.76786
NCF4	NCF4	4689	neutrophil cytosolic factor 4	-0.194895	5.80121	-1.76784	0.0771142	0.563649	-4.49816	-1.76768
FRYL	FRYL	285527	FRY like transcription coactivator	-0.144751	5.85957	-1.76769	0.0771228	0.563649	-4.60989	-1.76763
HOXB3	HOXB3	3213	homeobox B3	-0.172609	5.92678	-1.76756	0.0771478	0.563649	-4.54824	-1.76748
C6orf62	C6orf62	81688	chromosome 6 open reading frame 62	0.166929	6.29409	1.76743	0.0771697	0.563649	-4.54517	1.76735
HOMER2	HOMER2	9455	homer scaffold protein 2	0.167891	6.37742	1.76623	0.0773725	0.563649	-4.54244	1.76614
VWA7	VWA7	80737	von Willebrand factor A domain containing 7	0.174399	5.37966	1.76612	0.0773881	0.563649	-4.54351	1.76605
ZBTB44	ZBTB44	29068	zinc finger and BTB domain containing 44	0.166995	5.86534	1.76603	0.0774027	0.563649	-4.57638	1.76596
RICTOR	RICTOR	253260	RPTOR independent companion of MTOR complex 2	0.188285	6.33379	1.76594	0.0774246	0.563649	-4.49324	1.76583
FYB1	FYB1	2533	FYN binding protein 1	-0.196112	5.07656	-1.76568	0.0774608	0.563649	-4.56306	-1.76561
PTPRK	PTPRK	5796	protein tyrosine phosphatase receptor type K	-0.22509	6.1365	-1.76572	0.0774668	0.563649	-4.46466	-1.76558
PTBP1	PTBP1	5725	polypyrimidine tract binding protein 1	0.592091	11.9167	1.77221	0.0774971	0.563649	-4.16437	1.7654
TARP	TARP	445347	TCR gamma alternate reading frame protein	-0.19216	4.98994	-1.76547	0.0775005	0.563649	-4.49507	-1.76538
GANC	GANC	2595	glucosidase alpha, neutral C	-0.247363	5.4442	-1.76569	0.077515	0.563649	-4.30823	-1.76529
SUFU	SUFU	51684	SUFU negative regulator of hedgehog signaling	-0.167009	5.63266	-1.76515	0.0775536	0.563649	-4.5698	-1.76506
RPRD1B	RPRD1B	58490	regulation of nuclear pre-mRNA domain containing 1B	0.197081	6.68982	1.76518	0.077575	0.563649	-4.4222	1.76493
CNTLN	CNTLN	54875	centlein	0.29041	4.94934	1.76509	0.0776138	0.563649	-4.30584	1.7647
APRT	APRT	353	adenine phosphoribosyltransferase	0.13134	5.90692	1.76474	0.0776153	0.563649	-4.6306	1.76469
CCNY	CCNY	219771	cyclin Y	0.176898	6.17504	1.76448	0.07766	0.563649	-4.61669	1.76443
TNPO2	TNPO2	30000	transportin 2	-0.173316	5.88473	-1.76439	0.0776739	0.563649	-4.64224	-1.76434
ALS2CL	ALS2CL	259173	ALS2 C-terminal like	-0.206971	5.71606	-1.76459	0.0776856	0.563649	-4.34751	-1.76428
MTUS1	MTUS1	57509	microtubule associated scaffold protein 1	-0.261002	7.11096	-1.76482	0.0776914	0.563649	-4.26234	-1.76424
OXGR1	OXGR1	27199	oxoglutarate receptor 1	-0.170177	5.81576	-1.76399	0.0777457	0.563649	-4.58019	-1.76392
SHE	SHE	126669	Src homology 2 domain containing E	-0.166441	5.46444	-1.76391	0.077758	0.563649	-4.57001	-1.76385
ZNF827	ZNF827	152485	zinc finger protein 827	0.147934	5.71762	1.76386	0.077766	0.563649	-4.59581	1.7638
NMUR1	NMUR1	10316	neuromedin U receptor 1	-0.185266	5.20632	-1.76314	0.077885	0.563929	-4.62391	-1.76309
NUP107	NUP107	57122	nucleoporin 107	-0.150785	5.80692	-1.76277	0.077948	0.563929	-4.64296	-1.76272
CAMK2B	CAMK2B	816	calcium/calmodulin dependent protein kinase II beta	0.234408	6.84475	1.76254	0.0780327	0.563929	-4.33821	1.76222
TUBB3	TUBB3	10381	tubulin beta 3 class III	0.175925	5.09097	1.76213	0.0780557	0.563929	-4.62044	1.76208
AK4	AK4	205	adenylate kinase 4	0.22361	7.03238	1.76239	0.0780618	0.563929	-4.33966	1.76204
PGRMC1	PGRMC1	10857	progesterone receptor membrane component 1	-0.186457	5.37267	-1.76225	0.078069	0.563929	-4.37502	-1.762
SGMS2	SGMS2	166929	sphingomyelin synthase 2	-0.251638	5.76079	-1.76097	0.0782516	0.564792	-4.63782	-1.76092
C3	C3	718	complement C3	-0.217698	6.11803	-1.76099	0.0782766	0.564792	-4.48291	-1.76077
OR4D9	OR4D9	390199	olfactory receptor family 4 subfamily D member 9	-0.180219	5.68003	-1.76062	0.0783271	0.564837	-4.4665	-1.76048
OSTC	OSTC	58505	oligosaccharyltransferase complex non-catalytic subunit	-0.151614	5.67224	-1.75993	0.0784383	0.565321	-4.50023	-1.75982
CZIB	CZIB	54987	CXXC motif containing zinc binding protein	-0.156894	5.92851	-1.75951	0.0785151	0.565556	-4.54943	-1.75937
NCAPG2	NCAPG2	54892	non-SMC condensin II complex subunit G2	-0.153432	5.58322	-1.75881	0.0786184	0.565752	-4.64638	-1.75876
NIP7	NIP7	51388	nucleolar pre-rRNA processing protein NIP7	-0.189924	5.65841	-1.75879	0.0786307	0.565752	-4.52209	-1.75869
ONECUT2	ONECUT2	9480	one cut homeobox 2	-0.203852	5.21876	-1.75826	0.0787117	0.566017	-4.63078	-1.75821
ARSA	ARSA	410	arylsulfatase A	-0.145051	5.82374	-1.75697	0.0789306	0.567272	-4.65246	-1.75693
ACTN1	ACTN1	87	actinin alpha 1	0.512878	6.77749	1.75673	0.0790141	0.567537	-4.36525	1.75644
IST1	IST1	9798	IST1 factor associated with ESCRT-III	-0.165919	5.79062	-1.75626	0.0790561	0.567537	-4.63683	-1.75619
DMAC2	DMAC2	55101	distal membrane arm assembly complex 2	0.230597	6.61761	1.75661	0.0791179	0.567662	-4.27412	1.75583
GOT2	GOT2	2806	glutamic-oxaloacetic transaminase 2	0.413224	7.96657	1.75695	0.0791723	0.567734	-4.17069	1.75551
CD276	CD276	80381	CD276 molecule	0.180755	6.21801	1.75533	0.0792338	0.567857	-4.4611	1.75515
SNX4	SNX4	8723	sorting nexin 4	0.150745	5.75401	1.7545	0.0793529	0.56814	-4.66385	1.75445
TCN2	TCN2	6948	transcobalamin 2	-0.16569	5.63636	-1.75452	0.0793621	0.56814	-4.55403	-1.7544
C15orf62	C15orf62	643338	chromosome 15 open reading frame 62	-0.205462	5.57995	-1.75363	0.0795304	0.569027	-4.41153	-1.75342
TNFRSF1B	TNFRSF1B	7133	TNF receptor superfamily member 1B	-0.162765	5.51624	-1.75304	0.0796043	0.5692	-4.645	-1.75299
OR2S2	OR2S2	56656	olfactory receptor family 2 subfamily S member 2 (gene/pseudogene)	-0.19028	5.59776	-1.75261	0.0796769	0.5692	-4.65407	-1.75256
DUOX1	DUOX1	53905	dual oxidase 1	-0.178931	5.81789	-1.75255	0.0796941	0.5692	-4.56611	-1.75246
PACC1	PACC1	55248	proton activated chloride channel 1	-0.168618	5.37528	-1.75232	0.0797325	0.5692	-4.55426	-1.75224
CCL20	CCL20	6364	C-C motif chemokine ligand 20	-0.206584	5.47639	-1.75192	0.0798363	0.569376	-4.37684	-1.75164
DHX29	DHX29	54505	DExH-box helicase 29	-0.150671	5.60248	-1.75145	0.0798755	0.569376	-4.65896	-1.75141
GPR84	GPR84	53831	G protein-coupled receptor 84	-0.16965	5.71316	-1.75142	0.0798905	0.569376	-4.52842	-1.75132
AMMECR1	AMMECR1	9949	AMMECR nuclear protein 1	-0.199473	5.44938	-1.75049	0.0800431	0.570146	-4.64626	-1.75044
MRGPRG	MRGPRG	386746	MAS related GPR family member G	-0.181532	5.12234	-1.75018	0.0801017	0.570246	-4.54454	-1.7501
USP54	USP54	159195	ubiquitin specific peptidase 54	-0.189927	5.75585	-1.74955	0.0802099	0.57045	-4.57586	-1.74947
ENTPD7	ENTPD7	57089	ectonucleoside triphosphate diphosphohydrolase 7	-0.154438	5.64953	-1.74931	0.0802456	0.57045	-4.64002	-1.74926
ASB7	ASB7	140460	ankyrin repeat and SOCS box containing 7	-0.167653	5.44726	-1.7492	0.0802641	0.57045	-4.65978	-1.74916
NIT1	NIT1	4817	nitrilase 1	-0.163221	5.78701	-1.7489	0.0803166	0.570507	-4.66877	-1.74885
TMEM164	TMEM164	84187	transmembrane protein 164	-0.200064	6.70045	-1.74856	0.0803807	0.570551	-4.56904	-1.74848
TMEM176B	TMEM176B	28959	transmembrane protein 176B	0.236696	5.92404	1.74862	0.0804121	0.570551	-4.37145	1.7483
DYNC1LI2	DYNC1LI2	1783	dynein cytoplasmic 1 light intermediate chain 2	0.220624	6.42632	1.74806	0.080492	0.570551	-4.45453	1.74784
OR4X1	OR4X1	390113	olfactory receptor family 4 subfamily X member 1 (gene/pseudogene)	-0.198344	5.77165	-1.74785	0.0805011	0.570551	-4.602	-1.74779
LRRC43	LRRC43	254050	leucine rich repeat containing 43	-0.188282	5.35058	-1.74722	0.0806071	0.570778	-4.65974	-1.74717
GSDMA	GSDMA	284110	gasdermin A	-0.163055	5.28111	-1.74713	0.0806224	0.570778	-4.64391	-1.74709
WDCP	WDCP	80304	WD repeat and coiled coil containing	-0.170828	6.30869	-1.74568	0.08089	0.571669	-4.50976	-1.74555
RALGPS2	RALGPS2	55103	Ral GEF with PH domain and SH3 binding motif 2	-0.181612	5.54032	-1.74554	0.0808995	0.571669	-4.66763	-1.74549
HVCN1	HVCN1	84329	hydrogen voltage gated channel 1	-0.163863	5.28013	-1.74533	0.0809359	0.571669	-4.66425	-1.74528
GPR20	GPR20	2843	G protein-coupled receptor 20	-0.177855	5.33433	-1.74521	0.0809635	0.571669	-4.54204	-1.74512
MAPK8IP2	MAPK8IP2	23542	mitogen-activated protein kinase 8 interacting protein 2	-0.186722	5.59372	-1.74519	0.0809715	0.571669	-4.51936	-1.74508
RGPD2	RGPD2	729857	RANBP2 like and GRIP domain containing 2	-0.179749	5.44548	-1.74463	0.0810639	0.572006	-4.55528	-1.74455
MIF	MIF	4282	macrophage migration inhibitory factor	0.26173	6.99416	1.74435	0.0811092	0.57201	-4.63332	1.74429
NPDC1	NPDC1	56654	neural proliferation, differentiation and control 1	-0.167212	6.36371	-1.74383	0.0812063	0.572016	-4.55221	-1.74373
KCNK4	KCNK4	50801	potassium two pore domain channel subfamily K member 4	0.227554	6.40975	1.74371	0.0812315	0.572016	-4.51214	1.74358
NAGLU	NAGLU	4669	N-acetyl-alpha-glucosaminidase	-0.184743	5.40846	-1.74371	0.0812468	0.572016	-4.45301	-1.7435
TIMM10	TIMM10	26519	translocase of inner mitochondrial membrane 10	0.189535	5.70446	1.74341	0.0812888	0.572016	-4.47558	1.74326
TOP3A	TOP3A	7156	DNA topoisomerase III alpha	-0.145045	5.63695	-1.7426	0.0814124	0.572571	-4.65692	-1.74255
EGR3	EGR3	1960	early growth response 3	-0.317231	5.48467	-1.7428	0.081534	0.572666	-4.27107	-1.74185
AARS1	AARS1	16	alanyl-tRNA synthetase 1	-0.151256	6.28679	-1.74193	0.0815344	0.572666	-4.62504	-1.74185
DPPA2	DPPA2	151871	developmental pluripotency associated 2	-0.164094	5.5625	-1.74175	0.0815601	0.572666	-4.67331	-1.7417
VPS45	VPS45	11311	vacuolar protein sorting 45 homolog	0.156084	6.37364	1.74104	0.0816896	0.572913	-4.59875	1.74097
ORM2	ORM2	5005	orosomucoid 2	-0.222317	6.10408	-1.74092	0.0817144	0.572913	-4.5678	-1.74082
CRYL1	CRYL1	51084	crystallin lambda 1	-0.175418	5.70119	-1.74073	0.081745	0.572913	-4.57255	-1.74065
NIF3L1	NIF3L1	60491	NGG1 interacting factor 3 like 1	-0.168917	5.98554	-1.74059	0.0817743	0.572913	-4.53957	-1.74048
PKIA	PKIA	5569	cAMP-dependent protein kinase inhibitor alpha	0.285958	6.97333	1.74077	0.0818863	0.573198	-4.24225	1.73984
ACE2	ACE2	59272	angiotensin I converting enzyme 2	0.342742	6.69525	1.73972	0.0819515	0.573198	-4.41224	1.73947
SEPTIN6	SEPTIN6	23157	septin 6	-0.186756	5.68021	-1.73959	0.0819588	0.573198	-4.47529	-1.73943
VWCE	VWCE	220001	von Willebrand factor C and EGF domains	-0.158582	5.57763	-1.73934	0.0819942	0.573198	-4.53545	-1.73923
PARP1	PARP1	142	poly(ADP-ribose) polymerase 1	0.241621	6.77775	1.73931	0.0820486	0.573265	-4.37195	1.73892
TMEM167B	TMEM167B	56900	transmembrane protein 167B	0.145615	6.26383	1.7377	0.0822747	0.574531	-4.63573	1.73764
RNASE4	RNASE4	6038	ribonuclease A family member 4	-0.221551	4.94015	-1.73675	0.0824576	0.574831	-4.45733	-1.7366
MIDN	MIDN	90007	midnolin	-0.321173	6.28823	-1.73601	0.0825735	0.574831	-4.64611	-1.73595
RBM47	RBM47	54502	RNA binding motif protein 47	-0.187275	5.5219	-1.73592	0.0825861	0.574831	-4.68301	-1.73587
CHRNA6	CHRNA6	8973	cholinergic receptor nicotinic alpha 6 subunit	-0.181627	5.54009	-1.73585	0.0826052	0.574831	-4.57853	-1.73577
VWF	VWF	7450	von Willebrand factor	-0.23077	6.38252	-1.73589	0.0826102	0.574831	-4.48055	-1.73574
STAU1	STAU1	6780	staufen double-stranded RNA binding protein 1	0.176687	6.3942	1.7358	0.0826168	0.574831	-4.56091	1.7357
KLHL20	KLHL20	27252	kelch like family member 20	-0.153949	5.66239	-1.7357	0.082632	0.574831	-4.57067	-1.73561
CDC42EP5	CDC42EP5	148170	CDC42 effector protein 5	-0.163248	5.69634	-1.73541	0.0826775	0.574835	-4.66032	-1.73536
DNTT	DNTT	1791	DNA nucleotidylexotransferase	-0.194827	5.71345	-1.73513	0.0827283	0.57487	-4.64028	-1.73507
PHKG2	PHKG2	5261	phosphorylase kinase catalytic subunit gamma 2	-0.169735	5.79224	-1.73493	0.0827723	0.57487	-4.55097	-1.73482
IFIT2	IFIT2	3433	interferon induced protein with tetratricopeptide repeats 2	-0.179852	5.23703	-1.73454	0.0828428	0.575047	-4.51553	-1.73442
ITPK1	ITPK1	3705	inositol-tetrakisphosphate 1-kinase	0.205526	6.52038	1.73393	0.0829615	0.575136	-4.46529	1.73376
EXPH5	EXPH5	23086	exophilin 5	-0.181227	5.55905	-1.73337	0.0830404	0.575136	-4.62683	-1.73331
NCBP1	NCBP1	4686	nuclear cap binding protein subunit 1	0.15106	5.69851	1.73329	0.0830586	0.575136	-4.6015	1.73321
CHFR	CHFR	55743	checkpoint with forkhead and ring finger domains	-0.190754	5.66619	-1.73345	0.0830667	0.575136	-4.39854	-1.73316
MYL12A	MYL12A	10627	myosin light chain 12A	0.618076	10.9662	1.73789	0.0831226	0.575136	-4.17251	1.73285
DOCK9	DOCK9	23348	dedicator of cytokinesis 9	-0.183668	5.69409	-1.73293	0.0831251	0.575136	-4.55972	-1.73283
STRAP	STRAP	11171	serine/threonine kinase receptor associated protein	0.228264	6.80235	1.73235	0.083249	0.575682	-4.49787	1.73214
OR52E8	OR52E8	390079	olfactory receptor family 52 subfamily E member 8	-0.167863	5.30417	-1.73172	0.0833429	0.575823	-4.53085	-1.73161
MRPS26	MRPS26	64949	mitochondrial ribosomal protein S26	0.17842	6.39192	1.73159	0.0833594	0.575823	-4.63842	1.73152
SMIM14	SMIM14	201895	small integral membrane protein 14	0.149537	5.64868	1.73084	0.0834878	0.576399	-4.70316	1.7308
SLC2A3	SLC2A3	6515	solute carrier family 2 member 3	-0.244476	5.38374	-1.73027	0.0836126	0.57674	-4.534	-1.7301
WSB2	WSB2	55884	WD repeat and SOCS box containing 2	0.260596	6.22086	1.73028	0.0836273	0.57674	-4.44062	1.73002
RBMXL1	RBMXL1	494115	RBMX like 1	-0.154432	5.41826	-1.72962	0.0837052	0.576842	-4.69116	-1.72958
MTA2	MTA2	9219	metastasis associated 1 family member 2	-0.141183	5.52271	-1.72949	0.0837322	0.576842	-4.67385	-1.72943
SLC35G6	SLC35G6	643664	solute carrier family 35 member G6	-0.149312	5.37306	-1.72902	0.0838137	0.577093	-4.69289	-1.72897
WFDC12	WFDC12	128488	WAP four-disulfide core domain 12	-0.164498	5.80046	-1.72877	0.0838644	0.577131	-4.60249	-1.72869
SEPTIN7	SEPTIN7	989	septin 7	0.233278	7.3735	1.72815	0.0840372	0.57801	-4.34858	1.72773
ZNF730	ZNF730	100129543	zinc finger protein 730	-0.163667	5.56504	-1.72714	0.0841508	0.57848	-4.69675	-1.72709
EFTUD2	EFTUD2	9343	elongation factor Tu GTP binding domain containing 2	-0.124753	6.25662	-1.72623	0.0843175	0.578859	-4.6771	-1.72617
FA2H	FA2H	79152	fatty acid 2-hydroxylase	-0.19723	5.66458	-1.72634	0.0843281	0.578859	-4.46671	-1.72611
WBP4	WBP4	11193	WW domain binding protein 4	-0.136821	6.46458	-1.72577	0.0844063	0.578859	-4.56537	-1.72567
INPP5D	INPP5D	3635	inositol polyphosphate-5-phosphatase D	-0.174482	5.08478	-1.72564	0.0844208	0.578859	-4.66234	-1.72559
BIN2	BIN2	51411	bridging integrator 2	-0.192426	5.14504	-1.72549	0.0844567	0.578859	-4.55289	-1.72539
PDCL	PDCL	5082	phosducin like	-0.180684	5.39705	-1.72514	0.0845093	0.578859	-4.69564	-1.7251
UEVLD	UEVLD	55293	UEV and lactate/malate dehyrogenase domains	-0.156868	5.77841	-1.7251	0.0845225	0.578859	-4.61438	-1.72503
NAA35	NAA35	60560	N(alpha)-acetyltransferase 35, NatC auxiliary subunit	-0.172618	5.84808	-1.72489	0.0845688	0.578866	-4.54836	-1.72477
PEX11G	PEX11G	92960	peroxisomal biogenesis factor 11 gamma	-0.157926	5.64426	-1.72446	0.0846331	0.578997	-4.70203	-1.72441
MPHOSPH6	MPHOSPH6	10200	M-phase phosphoprotein 6	-0.150386	5.67606	-1.72373	0.0847649	0.579589	-4.68234	-1.72368
LARP6	LARP6	55323	La ribonucleoprotein 6, translational regulator	0.163447	5.76429	1.72317	0.0848705	0.580001	-4.62369	1.7231
TLE5	TLE5	166	TLE family member 5, transcriptional modulator	0.304432	8.82599	1.72326	0.0850097	0.580396	-4.24215	1.72233
RALGDS	RALGDS	5900	ral guanine nucleotide dissociation stimulator	-0.164807	5.96384	-1.72233	0.085019	0.580396	-4.68673	-1.72228
RASSF4	RASSF4	83937	Ras association domain family member 4	0.191989	6.49903	1.72208	0.0850997	0.580431	-4.49567	1.72183
GPR183	GPR183	1880	G protein-coupled receptor 183	-0.215275	5.40874	-1.72182	0.0851147	0.580431	-4.61397	-1.72175
PQBP1	PQBP1	10084	polyglutamine binding protein 1	-0.141137	5.55584	-1.72098	0.0852636	0.581136	-4.70034	-1.72093
H2BC21	H2BC21	8349	H2B clustered histone 21	0.298668	6.90243	1.72097	0.0854529	0.581979	-4.26619	1.71989
SYF2	SYF2	25949	SYF2 pre-mRNA splicing factor	0.154948	6.39509	1.71989	0.0854781	0.581979	-4.57695	1.71975
FANCD2	FANCD2	2177	FA complementation group D2	-0.21407	5.15656	-1.71898	0.0856472	0.582491	-4.48269	-1.71882
SDR39U1	SDR39U1	56948	short chain dehydrogenase/reductase family 39U member 1	-0.163775	6.0126	-1.71863	0.0856973	0.582491	-4.61643	-1.71854
GATAD1	GATAD1	57798	GATA zinc finger domain containing 1	0.151692	6.00839	1.71848	0.0857189	0.582491	-4.71063	1.71843
IRX3	IRX3	79191	iroquois homeobox 3	0.329472	6.67385	1.71837	0.0857559	0.582491	-4.50388	1.71822
TREML4	TREML4	285852	triggering receptor expressed on myeloid cells like 4	-0.207737	5.53142	-1.71788	0.0858366	0.582491	-4.63261	-1.71778
SYTL4	SYTL4	94121	synaptotagmin like 4	-0.167126	5.56599	-1.71769	0.0858621	0.582491	-4.68423	-1.71764
DUX4	DUX4	100288687	double homeobox 4	0.269767	8.35486	1.71794	0.0859024	0.582491	-4.31373	1.71742
GDAP1	GDAP1	54332	ganglioside induced differentiation associated protein 1	-0.194321	5.50495	-1.7173	0.0859372	0.582491	-4.63107	-1.71723
LYZ	LYZ	4069	lysozyme	-0.252417	5.64361	-1.71731	0.0859629	0.582491	-4.45676	-1.71709
CHTF8	CHTF8	54921	chromosome transmission fidelity factor 8	0.137617	5.99146	1.71681	0.0860285	0.582627	-4.62936	1.71673
SNRNP35	SNRNP35	11066	small nuclear ribonucleoprotein U11/U12 subunit 35	-0.141409	6.07082	-1.71617	0.0861433	0.582784	-4.70918	-1.7161
TUBB6	TUBB6	84617	tubulin beta 6 class V	-0.215992	6.8658	-1.71621	0.0861726	0.582784	-4.5123	-1.71594
USP29	USP29	57663	ubiquitin specific peptidase 29	-0.174065	5.55258	-1.7159	0.0861882	0.582784	-4.71543	-1.71586
SLC22A31	SLC22A31	146429	solute carrier family 22 member 31	-0.17102	5.24016	-1.71479	0.0863913	0.583582	-4.70724	-1.71475
WDR45B	WDR45B	56270	WD repeat domain 45B	0.144631	5.49886	1.71476	0.0863975	0.583582	-4.71774	1.71471
YIPF3	YIPF3	25844	Yip1 domain family member 3	-0.150228	6.17957	-1.7141	0.0865257	0.58414	-4.66726	-1.71402
RBL1	RBL1	5933	RB transcriptional corepressor like 1	-0.16296	5.58731	-1.71304	0.0867148	0.585107	-4.69965	-1.71299
KLHL3	KLHL3	26249	kelch like family member 3	-0.219119	5.70799	-1.71208	0.0869109	0.586122	-4.5094	-1.71192
TMEM63A	TMEM63A	9725	transmembrane protein 63A	-0.181906	5.48808	-1.71135	0.0870373	0.58657	-4.5728	-1.71124
TAC3	TAC3	6866	tachykinin precursor 3	-0.17	5.29135	-1.71095	0.0871033	0.58657	-4.62135	-1.71088
PRR15	PRR15	222171	proline rich 15	-0.18507	5.64196	-1.71096	0.0871299	0.58657	-4.46416	-1.71074
TENT5C	TENT5C	54855	terminal nucleotidyltransferase 5C	-0.209144	5.46016	-1.71069	0.0871697	0.58657	-4.51344	-1.71052
LYN	LYN	4067	LYN proto-oncogene, Src family tyrosine kinase	-0.218236	5.19751	-1.71058	0.0872064	0.58657	-4.42801	-1.71032
ZNF391	ZNF391	346157	zinc finger protein 391	0.182335	5.88732	1.71012	0.087293	0.586844	-4.4938	1.70985
TMEM14B	TMEM14B	81853	transmembrane protein 14B	0.245992	6.60822	1.70973	0.0874106	0.58709	-4.41223	1.70922
TP53BP2	TP53BP2	7159	tumor protein p53 binding protein 2	-0.187368	5.55064	-1.70916	0.0874292	0.58709	-4.71932	-1.70912
NEDD9	NEDD9	4739	neural precursor cell expressed, developmentally down-regulated 9	-0.187601	5.30104	-1.70912	0.0874672	0.58709	-4.49423	-1.70891
BMP3	BMP3	651	bone morphogenetic protein 3	-0.220373	5.63225	-1.70872	0.0875215	0.587146	-4.5794	-1.70862
ALDH3A1	ALDH3A1	218	aldehyde dehydrogenase 3 family member A1	-0.167462	5.58793	-1.70784	0.0876755	0.587871	-4.70681	-1.70779
SLC30A7	SLC30A7	148867	solute carrier family 30 member 7	-0.207629	5.5464	-1.70718	0.0878021	0.588412	-4.63626	-1.70711
BUD23	BUD23	114049	BUD23 rRNA methyltransferase and ribosome maturation factor	-0.190006	6.39249	-1.70694	0.0878902	0.588694	-4.45132	-1.70663
SLAIN1	SLAIN1	122060	SLAIN motif family member 1	-0.175915	5.53388	-1.70644	0.0879408	0.588725	-4.62567	-1.70636
PTGDS	PTGDS	5730	prostaglandin D2 synthase	-0.545372	8.83888	-1.7071	0.0880858	0.589387	-4.24329	-1.70558
MED15	MED15	51586	mediator complex subunit 15	-0.151311	6.04149	-1.70526	0.0881533	0.589523	-4.74348	-1.70522
BCL9L	BCL9L	283149	BCL9 like	0.191041	6.14095	1.70508	0.0881982	0.589523	-4.60641	1.70498
HCAR2	HCAR2	338442	hydroxycarboxylic acid receptor 2	-0.15241	5.31653	-1.70417	0.0883562	0.589828	-4.73043	-1.70413
INTS11	INTS11	54973	integrator complex subunit 11	0.142392	5.55969	1.70399	0.0883928	0.589828	-4.73784	1.70394
HDGFL3	HDGFL3	50810	HDGF like 3	0.157837	5.74251	1.70367	0.0884505	0.589828	-4.74646	1.70363
SPAG6	SPAG6	9576	sperm associated antigen 6	-0.204214	5.36996	-1.70365	0.0884885	0.589828	-4.53091	-1.70343
ZNF544	ZNF544	27300	zinc finger protein 544	0.154686	5.57243	1.70341	0.0884987	0.589828	-4.74728	1.70337
DUSP3	DUSP3	1845	dual specificity phosphatase 3	0.277652	7.24596	1.70338	0.0885555	0.589828	-4.43179	1.70307
PCNT	PCNT	5116	pericentrin	-0.215958	5.9059	-1.70339	0.0885663	0.589828	-4.47597	-1.70301
LOX	LOX	4015	lysyl oxidase	-0.187545	5.0933	-1.70261	0.088656	0.590026	-4.64801	-1.70253
PSG7	PSG7	5676	pregnancy specific beta-1-glycoprotein 7 (gene/pseudogene)	-0.163703	5.5027	-1.7024	0.0886882	0.590026	-4.73802	-1.70236
YIF1B	YIF1B	90522	Yip1 interacting factor homolog B, membrane trafficking protein	0.167308	5.54496	1.70199	0.0887732	0.590284	-4.61233	1.7019
ITPR1	ITPR1	3708	inositol 1,4,5-trisphosphate receptor type 1	-0.207774	5.25064	-1.70179	0.0888434	0.590444	-4.44026	-1.70153
MAPK6	MAPK6	5597	mitogen-activated protein kinase 6	-0.143431	5.9252	-1.70115	0.088924	0.590673	-4.74079	-1.7011
CD300A	CD300A	11314	CD300a molecule	0.155768	5.3531	1.7005	0.0890442	0.590964	-4.75216	1.70046
RAB5IF	RAB5IF	55969	RAB5 interacting factor	0.177487	6.31885	1.70012	0.0891305	0.590964	-4.57088	1.7
TRIM69	TRIM69	140691	tripartite motif containing 69	-0.167038	5.72686	-1.70001	0.0891385	0.590964	-4.70614	-1.69996
RRBP1	RRBP1	6238	ribosome binding protein 1	-0.175862	5.30987	-1.69978	0.0892037	0.590964	-4.54706	-1.69961
MRPS18B	MRPS18B	28973	mitochondrial ribosomal protein S18B	0.273606	7.29595	1.70043	0.0892192	0.590964	-4.34079	1.69953
PLPP4	PLPP4	196051	phospholipid phosphatase 4	-0.194049	5.38391	-1.69946	0.0892447	0.590964	-4.65508	-1.6994
TMIGD3	TMIGD3	57413	transmembrane and immunoglobulin domain containing 3	-0.178129	5.15906	-1.69891	0.089345	0.591321	-4.73106	-1.69886
TPR	TPR	7175	translocated promoter region, nuclear basket protein	0.160387	5.62913	1.69856	0.0894108	0.591363	-4.7127	1.69851
ERVW-1	ERVW-1	30816	endogenous retrovirus group W member 1, envelope	-0.161313	5.46694	-1.69838	0.0894437	0.591363	-4.7421	-1.69834
DDX46	DDX46	9879	DEAD-box helicase 46	-0.140735	6.02139	-1.69695	0.0897143	0.592351	-4.74477	-1.69691
MAN2B1	MAN2B1	4125	mannosidase alpha class 2B member 1	-0.170111	5.75838	-1.69681	0.0897432	0.592351	-4.69142	-1.69675
CTRL	CTRL	1506	chymotrypsin like	-0.201989	5.64743	-1.69666	0.089775	0.592351	-4.64664	-1.69659
NNMT	NNMT	4837	nicotinamide N-methyltransferase	-0.240782	5.33579	-1.69728	0.0897781	0.592351	-4.364	-1.69657
PPP1R3F	PPP1R3F	89801	protein phosphatase 1 regulatory subunit 3F	-0.17913	5.66573	-1.69597	0.0899096	0.592913	-4.6189	-1.69587
CACNG1	CACNG1	786	calcium voltage-gated channel auxiliary subunit gamma 1	-0.165702	5.47252	-1.69565	0.0899612	0.592947	-4.731	-1.6956
LYSMD1	LYSMD1	388695	LysM domain containing 1	-0.14395	5.83234	-1.6946	0.0901589	0.593905	-4.75084	-1.69456
RASGRP2	RASGRP2	10235	RAS guanyl releasing protein 2	-0.204726	5.45886	-1.69432	0.0902223	0.593905	-4.60687	-1.69423
MRPL37	MRPL37	51253	mitochondrial ribosomal protein L37	0.172857	6.09551	1.69363	0.0903499	0.593905	-4.67364	1.69355
RHOT2	RHOT2	89941	ras homolog family member T2	0.156166	6.17615	1.69357	0.0903578	0.593905	-4.72395	1.69351
GPC1	GPC1	2817	glypican 1	0.309667	7.40644	1.69365	0.0904322	0.593905	-4.36764	1.69312
IL33	IL33	90865	interleukin 33	-0.170489	5.53295	-1.6931	0.0904457	0.593905	-4.71949	-1.69305
DDX39B	DDX39B	7919	DExD-box helicase 39B	0.187765	6.68823	1.69284	0.0905114	0.593905	-4.58155	1.69271
HIGD2A	HIGD2A	192286	HIG1 hypoxia inducible domain family member 2A	0.206062	7.55099	1.6928	0.0905536	0.593905	-4.43707	1.69248
SMPDL3A	SMPDL3A	10924	sphingomyelin phosphodiesterase acid like 3A	-0.183904	5.19663	-1.69244	0.0905842	0.593905	-4.56486	-1.69232
IRF1	IRF1	3659	interferon regulatory factor 1	-0.241253	6.02815	-1.69288	0.0905877	0.593905	-4.36042	-1.69231
ZSWIM6	ZSWIM6	57688	zinc finger SWIM-type containing 6	-0.13872	5.32462	-1.69196	0.0906604	0.593905	-4.75318	-1.69192
ADGRG6	ADGRG6	57211	adhesion G protein-coupled receptor G6	-0.173249	5.53609	-1.69196	0.0906634	0.593905	-4.72155	-1.69191
SELENBP1	SELENBP1	8991	selenium binding protein 1	-0.256381	5.80294	-1.6914	0.0908078	0.594547	-4.56011	-1.69115
ZNF316	ZNF316	100131017	zinc finger protein 316	0.163289	5.32975	1.69041	0.0909559	0.595213	-4.76773	1.69038
MRPL42	MRPL42	28977	mitochondrial ribosomal protein L42	0.148911	5.66331	1.6896	0.0911152	0.595434	-4.74504	1.68954
VPS33A	VPS33A	65082	VPS33A core subunit of CORVET and HOPS complexes	-0.16649	5.44295	-1.6886	0.0913247	0.595434	-4.60806	-1.68845
RPS29	RPS29	6235	ribosomal protein S29	0.280062	8.8245	1.68863	0.0913376	0.595434	-4.42359	1.68838
LRRIQ3	LRRIQ3	127255	leucine rich repeats and IQ motif containing 3	-0.240203	5.22026	-1.68828	0.09138	0.595434	-4.59434	-1.68816
AP1S3	AP1S3	130340	adaptor related protein complex 1 subunit sigma 3	-0.203943	5.71685	-1.68813	0.0914069	0.595434	-4.60746	-1.68802
RASGRF2	RASGRF2	5924	Ras protein specific guanine nucleotide releasing factor 2	-0.182553	5.66512	-1.68792	0.0914488	0.595434	-4.59603	-1.6878
SSR3	SSR3	6747	signal sequence receptor subunit 3	0.191139	6.4267	1.68793	0.0914666	0.595434	-4.55742	1.68771
TNIP2	TNIP2	79155	TNFAIP3 interacting protein 2	-0.171378	5.67191	-1.68775	0.0914797	0.595434	-4.61748	-1.68764
SNRNP200	SNRNP200	23020	small nuclear ribonucleoprotein U5 subunit 200	-0.154814	5.87757	-1.68701	0.0916151	0.595434	-4.73965	-1.68694
CLUH	CLUH	23277	clustered mitochondria homolog	0.187525	6.70993	1.68688	0.0916567	0.595434	-4.55853	1.68672
BAG1	BAG1	573	BCL2 associated athanogene 1	0.182698	5.86974	1.68682	0.0916618	0.595434	-4.59127	1.6867
CTC1	CTC1	80169	CST telomere replication complex component 1	-0.171628	5.15379	-1.68652	0.0917176	0.595434	-4.57755	-1.68641
NACC1	NACC1	112939	nucleus accumbens associated 1	-0.179146	5.87504	-1.68662	0.0917212	0.595434	-4.49438	-1.68639
LYSMD3	LYSMD3	116068	LysM domain containing 3	-0.166549	5.87226	-1.6864	0.0917339	0.595434	-4.66691	-1.68632
SATB1	SATB1	6304	SATB homeobox 1	0.153383	6.37579	1.6864	0.0917353	0.595434	-4.65865	1.68631
DIAPH1	DIAPH1	1729	diaphanous related formin 1	-0.19504	5.77856	-1.68594	0.0918202	0.595434	-4.73509	-1.68587
ZNF484	ZNF484	83744	zinc finger protein 484	-0.159339	5.43414	-1.6857	0.0918629	0.595434	-4.7231	-1.68565
NOD1	NOD1	10392	nucleotide binding oligomerization domain containing 1	-0.258032	5.39362	-1.68629	0.0918708	0.595434	-4.35044	-1.68561
SAA2	SAA2	6289	serum amyloid A2	0.175585	5.17296	1.68567	0.0918736	0.595434	-4.6659	1.6856
PPM1A	PPM1A	5494	protein phosphatase, Mg2+/Mn2+ dependent 1A	0.256175	6.86324	1.68637	0.0919429	0.595538	-4.30991	1.68524
PRR9	PRR9	574414	proline rich 9	-0.181904	5.42751	-1.68509	0.0919827	0.595538	-4.70344	-1.68503
ZNF705B	ZNF705B	100132396	zinc finger protein 705B	-0.169613	5.50307	-1.68484	0.0920343	0.59557	-4.71692	-1.68476
EBI3	EBI3	10148	Epstein-Barr virus induced 3	0.145654	5.72554	1.684	0.0921954	0.59604	-4.68944	1.68393
MYCBP	MYCBP	26292	MYC binding protein	-0.1836	5.54576	-1.6841	0.0922	0.59604	-4.51008	-1.68391
TOMM6	TOMM6	100188893	translocase of outer mitochondrial membrane 6	0.232302	7.16028	1.68404	0.092253	0.596082	-4.40479	1.68363
PDCD11	PDCD11	22984	programmed cell death 11	-0.14378	5.62987	-1.68309	0.0923746	0.596566	-4.65142	-1.683
IFRD2	IFRD2	7866	interferon related developmental regulator 2	-0.189648	6.01169	-1.68297	0.0924477	0.596738	-4.44137	-1.68262
SPTBN1	SPTBN1	6711	spectrin beta, non-erythrocytic 1	0.385208	7.88562	1.68284	0.0926654	0.596872	-4.26469	1.6815
EDN1	EDN1	1906	endothelin 1	-0.167098	5.5479	-1.68043	0.0928889	0.596872	-4.65659	-1.68035
HRCT1	HRCT1	646962	histidine rich carboxyl terminus 1	-0.19575	5.5405	-1.68016	0.0929548	0.596872	-4.61674	-1.68001
SERF1A	SERF1A	8293	small EDRK-rich factor 1A	0.161644	5.76732	1.67981	0.0930179	0.596872	-4.64125	1.67969
ATP13A3	ATP13A3	79572	ATPase 13A3	0.453326	6.93506	1.67973	0.0930703	0.596872	-4.48725	1.67942
INTS3	INTS3	65123	integrator complex subunit 3	0.144594	6.05859	1.67875	0.0932123	0.596872	-4.72368	1.67869
DYRK1A	DYRK1A	1859	dual specificity tyrosine phosphorylation regulated kinase 1A	0.202699	6.11825	1.67868	0.0932408	0.596872	-4.57974	1.67854
HMGA2	HMGA2	8091	high mobility group AT-hook 2	-0.145684	5.60177	-1.6784	0.0932783	0.596872	-4.76096	-1.67835
PGAM4	PGAM4	441531	phosphoglycerate mutase family member 4	0.227785	7.02699	1.67823	0.0933188	0.596872	-4.65042	1.67814
ARGLU1	ARGLU1	55082	arginine and glutamate rich 1	0.16711	6.27991	1.67814	0.0933411	0.596872	-4.68766	1.67803
ASS1	ASS1	445	argininosuccinate synthase 1	-0.167952	6.24598	-1.67803	0.0933682	0.596872	-4.62456	-1.67789
PSTPIP1	PSTPIP1	9051	proline-serine-threonine phosphatase interacting protein 1	-0.265985	3.93479	-1.67792	0.0933843	0.596872	-4.55876	-1.67781
RBPMS	RBPMS	11030	RNA binding protein, mRNA processing factor	0.277075	7.86417	1.67846	0.0933869	0.596872	-4.34263	1.6778
LYAR	LYAR	55646	Ly1 antibody reactive	0.150661	5.80017	1.67783	0.0933877	0.596872	-4.78776	1.67779
RHBG	RHBG	57127	Rh family B glycoprotein (gene/pseudogene)	-0.179269	5.50345	-1.6771	0.0935498	0.596872	-4.57552	-1.67696
[truncated: 10,802 more rows]

## Sheet: CMC_Diseased_ES_vs_Control_Clin
Supplementary Table12. Differentially expressed genes in cardiomyocytes according to combined clinical and histologic features (Diseased_ES versus Control_Clin)
Column1	SYMBOL	ENTREZID	GENENAME	logFC	AveExpr	t	P.Value	adj.P.Val	B	z.std
NPPA	NPPA	4878	natriuretic peptide A	4.09951	9.00555	6.67288	2.66761e-11	3.41454e-07	10.4713	6.66384
PPP1R1A	PPP1R1A	5502	protein phosphatase 1 regulatory inhibitor subunit 1A	-0.905721	6.60251	-6.3395	2.41343e-10	1.52045e-06	8.32098	-6.33242
ART3	ART3	419	ADP-ribosyltransferase 3	-0.808613	6.43086	-6.27266	3.68406e-10	1.52045e-06	8.2253	-6.26686
KCNIP2	KCNIP2	30819	potassium voltage-gated channel interacting protein 2	-1.36597	5.67861	-6.26632	4.75142e-10	1.52045e-06	7.2383	-6.2271
NUDT4	NUDT4	11163	nudix hydrolase 4	-0.545403	5.76947	-5.95049	2.70714e-09	6.93027e-06	8.0455	-5.94844
ACTA1	ACTA1	58	actin alpha 1, skeletal muscle	2.36809	11.9462	5.40476	9.09692e-08	0.000192509	3.20719	5.3439
TCP11L2	TCP11L2	255394	t-complex 11 like 2	-0.618856	6.51804	-5.32297	1.05278e-07	0.000192509	5.02178	-5.31737
HBB	HBB	3043	hemoglobin subunit beta	-0.764546	5.74496	-5.19439	2.0891e-07	0.000334255	4.6077	-5.19123
KLF10	KLF10	7071	Kruppel like factor 10	-0.4174	5.53441	-5.16074	2.47879e-07	0.000352539	4.96654	-5.1593
ETS2	ETS2	2114	ETS proto-oncogene 2, transcription factor	-0.374543	5.51046	-5.08985	3.60911e-07	0.000461967	4.70072	-5.0885
HBA1	HBA1	3039	hemoglobin subunit alpha 1	-0.805851	6.20143	-5.01008	5.95683e-07	0.000611831	3.69235	-4.99261
TAGLN2	TAGLN2	8407	transgelin 2	-0.473836	5.87493	-4.99396	5.96595e-07	0.000611831	4.18923	-4.99232
HBA2	HBA2	3040	hemoglobin subunit alpha 2	-1.05455	5.84371	-5.01716	6.21391e-07	0.000611831	3.20471	-4.98445
TNS2	TNS2	23371	tensin 2	-0.442798	6.20988	-4.93714	8.12123e-07	0.000742512	4.11765	-4.93243
CBLB	CBLB	868	Cbl proto-oncogene B	-0.447298	5.9446	-4.88262	1.0607e-06	0.000845011	3.56106	-4.88003
UCKL1	UCKL1	54963	uridine-cytidine kinase 1 like 1	-0.364593	6.15979	-4.87236	1.10894e-06	0.000845011	3.8946	-4.87125
RPL36AL	RPL36AL	6166	ribosomal protein L36a like	-0.40384	6.80225	-4.86887	1.12868e-06	0.000845011	3.88204	-4.86776
HEY2	HEY2	23493	hes related family bHLH transcription factor with YRPW motif 2	-0.57501	5.85984	-4.85948	1.1883e-06	0.000845011	3.6086	-4.85758
PHKG1	PHKG1	5260	phosphorylase kinase catalytic subunit gamma 1	-0.700643	5.13708	-4.82839	1.48521e-06	0.00100056	2.71787	-4.81322
SDCBP	SDCBP	6386	syndecan binding protein	-0.617567	6.40136	-4.68378	2.87864e-06	0.00184233	2.62762	-4.67929
VWF	VWF	7450	von Willebrand factor	-0.545729	6.38252	-4.62459	3.81348e-06	0.00232441	2.54421	-4.6213
PRXL2C	PRXL2C	195827	peroxiredoxin like 2C	-0.426496	5.54177	-4.52397	6.24667e-06	0.00363443	2.44729	-4.51786
NES	NES	10763	nestin	1.18992	7.39917	4.48633	7.51989e-06	0.00405644	2.03141	4.47842
CSRNP1	CSRNP1	64651	cysteine and serine rich nuclear protein 1	-0.628857	5.07772	-4.48126	7.60582e-06	0.00405644	2.01247	-4.47599
CDC42EP4	CDC42EP4	23580	CDC42 effector protein 4	-0.336789	6.03012	-4.44756	8.72989e-06	0.00440345	2.30159	-4.44646
NT5DC1	NT5DC1	221294	5'-nucleotidase domain containing 1	-0.303574	6.03413	-4.4422	8.94451e-06	0.00440345	2.32575	-4.44123
KCNJ4	KCNJ4	3761	potassium inwardly rectifying channel subfamily J member 4	0.430031	6.27915	4.40049	1.091e-05	0.0049884	2.05637	4.3983
NBAS	NBAS	51594	NBAS subunit of NRZ tethering complex	-0.311809	6.10487	-4.39909	1.09121e-05	0.0049884	2.20823	-4.39826
MIA3	MIA3	375056	MIA SH3 domain ER export factor 3	-0.344754	6.33473	-4.34699	1.39564e-05	0.00580267	2.01896	-4.34455
CFLAR	CFLAR	8837	CASP8 and FADD like apoptosis regulator	-0.520225	7.32861	-4.34755	1.40392e-05	0.00580267	1.80711	-4.34325
CBWD2	CBWD2	150472	COBW domain containing 2	-0.339229	6.52778	-4.34379	1.40533e-05	0.00580267	2.01681	-4.34303
IRX5	IRX5	10265	iroquois homeobox 5	0.653988	5.92169	4.27423	1.92872e-05	0.00771487	1.66173	4.27299
NRIP1	NRIP1	8204	nuclear receptor interacting protein 1	-0.338072	5.60376	-4.25946	2.05653e-05	0.00797685	1.73677	-4.25866
PDK4	PDK4	5166	pyruvate dehydrogenase kinase 4	-1.99774	8.15878	-4.25819	2.15428e-05	0.00811025	1.23285	-4.24827
FOSL2	FOSL2	2355	FOS like 2, AP-1 transcription factor subunit	-0.470797	6.51983	-4.1704	3.06025e-05	0.0111918	1.28015	-4.16894
NAV1	NAV1	89796	neuron navigator 1	0.454653	5.64708	4.15599	3.26415e-05	0.0116059	1.21589	4.15421
CACNB2	CACNB2	783	calcium voltage-gated channel auxiliary subunit beta 2	-0.422983	5.90492	-4.14288	3.46491e-05	0.0119867	1.11609	-4.14054
NOP53	NOP53	29997	NOP53 ribosome biogenesis factor	-0.437357	7.1325	-4.12324	3.7501e-05	0.0126319	1.26355	-4.12236
NPPB	NPPB	4879	natriuretic peptide B	2.97635	8.36131	4.10865	4.08803e-05	0.0131778	0.857205	4.10245
MLLT1	MLLT1	4298	MLLT1 super elongation complex subunit	-0.30791	6.19315	-4.10152	4.11807e-05	0.0131778	1.18166	-4.10075
MID1IP1	MID1IP1	58526	MID1 interacting protein 1	-0.533397	5.89507	-4.04764	5.23951e-05	0.0163575	0.774459	-4.04468
EDNRB	EDNRB	1910	endothelin receptor type B	-0.333821	5.4292	-4.03234	5.53846e-05	0.0168791	0.979684	-4.03166
BCL3	BCL3	602	BCL3 transcription coactivator	-0.345864	5.49507	-4.0194	5.88144e-05	0.0175075	0.94902	-4.01752
IGFBP2	IGFBP2	3485	insulin like growth factor binding protein 2	1.00142	6.63313	3.97929	6.96467e-05	0.0200342	0.738866	3.97749
PLPP3	PLPP3	8613	phospholipid phosphatase 3	-0.575448	6.62071	-3.97986	7.04326e-05	0.0200342	0.713527	-3.97482
RETREG1	RETREG1	54463	reticulophagy regulator 1	-0.74959	7.42792	-3.96951	7.46195e-05	0.0205734	0.331859	-3.96105
ABCA8	ABCA8	10351	ATP binding cassette subfamily A member 8	-0.351296	6.03231	-3.95795	7.61303e-05	0.0205734	0.60878	-3.95627
TJP2	TJP2	9414	tight junction protein 2	-0.289773	5.55516	-3.95403	7.71504e-05	0.0205734	0.732836	-3.95308
YPEL3	YPEL3	83719	yippee like 3	-0.459401	6.37951	-3.95308	7.88383e-05	0.0205945	0.462395	-3.9479
SLCO4A1	SLCO4A1	28231	solute carrier organic anion transporter family member 4A1	-0.34872	5.13044	-3.93799	8.25495e-05	0.0211327	0.630851	-3.93688
CALCOCO1	CALCOCO1	57658	calcium binding and coiled-coil domain 1	-0.494825	6.58119	-3.93614	8.45783e-05	0.0212275	0.420532	-3.93104
PTPN14	PTPN14	5784	protein tyrosine phosphatase non-receptor type 14	0.328622	5.74191	3.90861	9.3119e-05	0.0229216	0.54479	3.90786
MARK3	MARK3	4140	microtubule affinity regulating kinase 3	-0.415173	6.41415	-3.90142	9.64874e-05	0.0233026	0.426572	-3.89926
FARP1	FARP1	10160	FERM, ARH/RhoGEF and pleckstrin domain protein 1	0.460974	6.04236	3.88831	0.00010159	0.0240806	0.403614	3.88676
QDPR	QDPR	5860	quinoid dihydropteridine reductase	-0.29497	6.11501	-3.8832	0.000104037	0.0242123	0.517599	-3.88098
PTPRM	PTPRM	5797	protein tyrosine phosphatase receptor type M	0.516999	6.91142	3.88102	0.000106342	0.0243067	0.1458	3.87565
MAOA	MAOA	4128	monoamine oxidase A	-0.516375	6.30596	-3.86715	0.000111166	0.0248922	0.276902	-3.86483
TSPAN9	TSPAN9	10867	tetraspanin 9	0.828026	7.8497	3.88026	0.000112793	0.0248922	-0.393333	3.86128
SCN2B	SCN2B	6327	sodium voltage-gated channel beta subunit 2	0.326332	5.84566	3.85799	0.000114949	0.0249382	0.402565	3.85665
NIPSNAP3B	NIPSNAP3B	55335	nipsnap homolog 3B	-0.295848	5.60033	-3.84397	0.000121472	0.025914	0.348437	-3.84314
MYL6	MYL6	4637	myosin light chain 6	0.450331	7.24119	3.82156	0.000133486	0.0278527	0.198238	3.81994
LITAF	LITAF	9516	lipopolysaccharide induced TNF factor	-0.373382	5.77445	-3.81807	0.000134912	0.0278527	0.270583	-3.81732
SYNPO2L	SYNPO2L	79933	synaptopodin 2 like	1.0324	8.09519	3.79172	0.000159267	0.0320719	-0.232468	3.77616
CFD	CFD	1675	complement factor D	-0.550354	5.4487	-3.77689	0.000160359	0.0320719	0.033566	-3.77445
FLT1	FLT1	2321	fms related tyrosine kinase 1	-0.341488	5.6338	-3.75818	0.000172372	0.0339441	0.12625	-3.7564
P4HA2	P4HA2	8974	prolyl 4-hydroxylase subunit alpha 2	0.284972	6.16178	3.74551	0.000180467	0.0346304	0.0677263	3.7449
TP53TG3B	TP53TG3B	729355	TP53 target 3B	-0.335862	5.22447	-3.74234	0.000182931	0.0346304	0.0410572	-3.74149
OR56A4	OR56A4	120793	olfactory receptor family 56 subfamily A member 4	-0.304918	5.93525	-3.7408	0.000183974	0.0346304	0.0251306	-3.74006
ADGRF5	ADGRF5	221395	adhesion G protein-coupled receptor F5	-0.363854	5.75256	-3.73008	0.000192706	0.0357483	-0.0651689	-3.72839
GLUL	GLUL	2752	glutamate-ammonia ligase	-0.819783	7.34098	-3.69625	0.000227777	0.0416506	-0.529907	-3.68603
CEBPD	CEBPD	1052	CCAAT enhancer binding protein delta	-0.996993	5.89823	-3.69517	0.000238797	0.0421167	-0.675484	-3.67398
PGAM4	PGAM4	441531	phosphoglycerate mutase family member 4	0.428862	7.02699	3.67493	0.000238843	0.0421167	-0.192319	3.67394
PDE1C	PDE1C	5137	phosphodiesterase 1C	0.475818	6.79384	3.67179	0.000243921	0.0421167	-0.287657	3.66856
AP2A1	AP2A1	160	adaptor related protein complex 2 subunit alpha 1	-0.384618	6.30886	-3.66682	0.000246041	0.0421167	-0.18271	-3.66635
TP53TG3F	TP53TG3F	102724127	TP53 target 3 family member F	-0.319507	5.37377	-3.66541	0.000248835	0.0421167	-0.190004	-3.66346
CLEC10A	CLEC10A	10462	C-type lectin domain containing 10A	-0.341976	4.81323	-3.665	0.000250068	0.0421167	-0.174954	-3.66219
PPP1CC	PPP1CC	5501	protein phosphatase 1 catalytic subunit gamma	-0.397253	6.92866	-3.66049	0.000253666	0.0421679	-0.231284	-3.65853
CYP2J2	CYP2J2	1573	cytochrome P450 family 2 subfamily J member 2	0.602376	7.57289	3.65877	0.000258354	0.0422298	-0.410841	3.65383
NUMA1	NUMA1	4926	nuclear mitotic apparatus protein 1	-0.343108	6.27614	-3.65227	0.000260637	0.0422298	-0.243668	-3.65158
MAP1A	MAP1A	4130	microtubule associated protein 1A	0.616643	6.39424	3.64696	0.000266282	0.0426051	-0.264975	3.64607
ANK3	ANK3	288	ankyrin 3	-0.505679	6.96782	-3.64695	0.000272349	0.0430379	-0.497012	-3.64027
KIFAP3	KIFAP3	22920	kinesin associated protein 3	0.486835	6.2287	3.63784	0.000276214	0.0430403	-0.3074	3.63664
MRPS25	MRPS25	64432	mitochondrial ribosomal protein S25	-0.464352	6.49745	-3.64236	0.00027909	0.0430403	-0.370821	-3.63397
SLC9A1	SLC9A1	6548	solute carrier family 9 member A1	0.328567	5.77004	3.62826	0.000286023	0.0435845	-0.309674	3.62764
MAP1B	MAP1B	4131	microtubule associated protein 1B	0.606668	6.55369	3.58977	0.000331884	0.0499778	-0.425043	3.58905
APOD	APOD	347	apolipoprotein D	-0.775361	6.5497	-3.58373	0.000342847	0.0510285	-0.548247	-3.58057
EIF4EBP2	EIF4EBP2	1979	eukaryotic translation initiation factor 4E binding protein 2	-0.351645	6.20507	-3.57586	0.000350105	0.0515097	-0.472966	-3.57509
SOCS3	SOCS3	9021	suppressor of cytokine signaling 3	-0.435861	5.54237	-3.5668	0.000362688	0.0527546	-0.477731	-3.56584
MYOCD	MYOCD	93649	myocardin	0.430308	6.56157	3.56028	0.000372482	0.0535704	-0.54353	3.55885
NKX3-1	NKX3-1	4824	NK3 homeobox 1	-0.357141	5.43044	-3.55107	0.000384351	0.054592	-0.523138	-3.5506
TIMP3	TIMP3	7078	TIMP metallopeptidase inhibitor 3	-0.535441	7.2603	-3.55364	0.000388115	0.054592	-0.721715	-3.54804
UBR3	UBR3	130507	ubiquitin protein ligase E3 component n-recognin 3	-0.291107	6.5594	-3.54533	0.000393511	0.0547493	-0.499052	-3.5444
RRAS	RRAS	6237	RAS related	0.37311	6.3544	3.53872	0.000403129	0.0554844	-0.571565	3.53803
CTSO	CTSO	1519	cathepsin O	-0.295827	4.55314	-3.52546	0.000423712	0.0571939	-0.59342	-3.52486
ADGRG1	ADGRG1	9289	adhesion G protein-coupled receptor G1	-0.384152	5.16325	-3.5264	0.000424486	0.0571939	-0.63013	-3.52437
XPR1	XPR1	9213	xenotropic and polytropic retrovirus receptor 1	0.663154	7.2513	3.52619	0.000436802	0.058115	-0.804029	3.51679
NUAK1	NUAK1	9891	NUAK family kinase 1	0.450546	6.07659	3.51621	0.000440402	0.058115	-0.660757	3.51461
HDAC5	HDAC5	10014	histone deacetylase 5	-0.270998	6.25641	-3.51085	0.000447522	0.0581729	-0.653676	-3.51035
TNNT1	TNNT1	7138	troponin T1, slow skeletal type	0.793652	7.71083	3.51028	0.000454128	0.0581729	-0.724666	3.50645
ASB15	ASB15	142685	ankyrin repeat and SOCS box containing 15	-0.359572	6.32449	-3.50537	0.00045866	0.0581729	-0.696114	-3.50381
MT1X	MT1X	4501	metallothionein 1X	-1.02504	6.12307	-3.51088	0.00045902	0.0581729	-0.900866	-3.5036
C6	C6	729	complement C6	-0.917469	5.96966	-3.49983	0.000468129	0.0585988	-0.706918	-3.49836
SPSB3	SPSB3	90864	splA/ryanodine receptor domain and SOCS box containing 3	-0.246554	6.12176	-3.49686	0.000471537	0.0585988	-0.691159	-3.49642
PDLIM7	PDLIM7	9260	PDZ and LIM domain 7	0.61685	6.24892	3.49344	0.000478832	0.0589332	-0.715873	3.49233
FABP5	FABP5	2171	fatty acid binding protein 5	-0.489962	5.77705	-3.48797	0.000491333	0.059875	-0.773762	-3.48544
SPEG	SPEG	10290	striated muscle enriched protein kinase	0.491806	6.84592	3.48054	0.000507118	0.059875	-0.830689	3.47697
NFE2L1	NFE2L1	4779	nuclear factor, erythroid 2 like 1	-0.67909	8.40077	-3.49393	0.000507577	0.059875	-1.05304	-3.47673
RGS3	RGS3	5998	regulator of G protein signaling 3	0.478224	6.41382	3.47831	0.000509097	0.059875	-0.746775	3.47592
IGFBP4	IGFBP4	3487	insulin like growth factor binding protein 4	-0.427836	5.85822	-3.47611	0.000509873	0.059875	-0.754539	-3.47552
SELENOP	SELENOP	6414	selenoprotein P	-0.473553	6.50989	-3.47281	0.000524182	0.0609958	-0.878568	-3.46808
PLIN5	PLIN5	440503	perilipin 5	-0.380552	5.76773	-3.45898	0.000544279	0.0627637	-0.803193	-3.45796
CHRFAM7A	CHRFAM7A	89832	CHRNA7 (exons 5-10) and FAM7A (exons A-E) fusion	-0.275147	5.05728	-3.44637	0.000569061	0.0650355	-0.840017	-3.44595
TGFBR2	TGFBR2	7048	transforming growth factor beta receptor 2	-0.351013	6.46126	-3.43902	0.000588171	0.0666247	-0.898878	-3.43701
STK38L	STK38L	23012	serine/threonine kinase 38 like	0.689382	6.93265	3.43819	0.000596505	0.066976	-0.912806	3.4332
GALR3	GALR3	8484	galanin receptor 3	-0.270877	5.95487	-3.41131	0.00064749	0.0720684	-0.939365	-3.4109
HSPA2	HSPA2	3306	heat shock protein family A (Hsp70) member 2	0.812669	7.07614	3.40975	0.000657417	0.0725425	-0.997598	3.40675
PDP1	PDP1	54704	pyruvate dehyrogenase phosphatase catalytic subunit 1	0.406826	6.55374	3.40098	0.00067452	0.0737936	-0.937335	3.39973
GASK1B	GASK1B	51313	golgi associated kinase 1B	0.440465	6.83682	3.39771	0.000685246	0.0739605	-0.956896	3.39542
PTPRJ	PTPRJ	5795	protein tyrosine phosphatase receptor type J	0.249303	5.50731	3.39526	0.000687601	0.0739605	-0.986754	3.39448
C10orf71	C10orf71	118461	chromosome 10 open reading frame 71	0.405308	7.29328	3.38775	0.000706642	0.0751958	-0.953948	3.38699
FGF12	FGF12	2257	fibroblast growth factor 12	-0.966627	6.62875	-3.38672	0.000710845	0.0751958	-0.998045	-3.38536
NRSN2	NRSN2	80023	neurensin 2	-0.29095	5.57434	-3.38244	0.000722197	0.0751958	-0.99547	-3.38101
ODC1	ODC1	4953	ornithine decarboxylase 1	0.423982	5.76513	3.38211	0.000722584	0.0751958	-1.01615	3.38086
IRX6	IRX6	79190	iroquois homeobox 6	0.43153	5.36266	3.37891	0.000731221	0.0754808	-1.02021	3.3776
PPP1R13B	PPP1R13B	23368	protein phosphatase 1 regulatory subunit 13B	-0.385349	6.03356	-3.36795	0.000759198	0.077285	-1.05855	-3.36726
CACNA2D3	CACNA2D3	55799	calcium voltage-gated channel auxiliary subunit alpha2delta 3	-0.309036	5.73523	-3.36733	0.000760774	0.077285	-1.05259	-3.36669
UQCRB	UQCRB	7381	ubiquinol-cytochrome c reductase binding protein	-0.59603	9.64713	-3.36662	0.000772565	0.0778648	-0.95725	-3.36244
CDCA2	CDCA2	157313	cell division cycle associated 2	-0.501903	5.46597	-3.35822	0.000797893	0.0797893	-1.17671	-3.35352
EIF3E	EIF3E	3646	eukaryotic translation initiation factor 3 subunit E	-0.417295	6.97517	-3.34458	0.000832395	0.0824082	-1.08697	-3.34179
MASP1	MASP1	5648	mannan binding lectin serine peptidase 1	0.594805	6.86159	3.34154	0.000839304	0.0824082	-1.11066	3.3395
MAST4	MAST4	375449	microtubule associated serine/threonine kinase family member 4	-0.305499	6.25982	-3.33935	0.000843396	0.0824082	-1.10192	-3.33815
PRMT2	PRMT2	3275	protein arginine methyltransferase 2	0.413916	6.17334	3.33577	0.000853095	0.0824603	-1.1444	3.33497
NINL	NINL	22981	ninein like	-0.324526	5.42075	-3.33356	0.00085917	0.0824603	-1.1447	-3.33299
C1orf122	C1orf122	127687	chromosome 1 open reading frame 122	0.315586	6.27718	3.3323	0.000863257	0.0824603	-1.15324	3.33167
NFIL3	NFIL3	4783	nuclear factor, interleukin 3 regulated	-0.393094	5.31546	-3.32216	0.000902561	0.0855761	-1.15307	-3.31926
ASB11	ASB11	140456	ankyrin repeat and SOCS box containing 11	-0.516773	6.78567	-3.32303	0.000917058	0.0857668	-1.31742	-3.31481
WASHC1	WASHC1	100287171	WASH complex subunit 1	-0.344334	6.36276	-3.31631	0.000918798	0.0857668	-1.21162	-3.31428
CYP4B1	CYP4B1	1580	cytochrome P450 family 4 subfamily B member 1	-0.318132	5.72412	-3.31457	0.000924673	0.0857668	-1.17738	-3.3125
ZNF778	ZNF778	197320	zinc finger protein 778	0.433052	5.74692	3.3057	0.000948569	0.0862855	-1.25305	3.30535
PRRX1	PRRX1	5396	paired related homeobox 1	0.628363	6.83116	3.30911	0.000949263	0.0862855	-1.25988	3.30515
ABTB2	ABTB2	25841	ankyrin repeat and BTB domain containing 2	0.376347	5.88749	3.30635	0.000950489	0.0862855	-1.22243	3.30479
IFI27L2	IFI27L2	83982	interferon alpha inducible protein 27 like 2	0.326319	6.34694	3.30203	0.000962115	0.0867259	-1.23689	3.30138
BAMBI	BAMBI	25805	BMP and activin membrane bound inhibitor	0.31367	6.04821	3.29565	0.000985232	0.0881886	-1.24621	3.29471
THBD	THBD	7056	thrombomodulin	-0.277427	5.76015	-3.28503	0.00102156	0.0897721	-1.28505	-3.28452
ICAM2	ICAM2	3384	intercellular adhesion molecule 2	-0.271975	5.8184	-3.28277	0.00102926	0.0897721	-1.30452	-3.2824
ITGA7	ITGA7	3679	integrin subunit alpha 7	0.70096	7.74313	3.28595	0.00103018	0.0897721	-1.30368	3.28215
RCN2	RCN2	5955	reticulocalbin 2	0.264554	6.014	3.28253	0.00103098	0.0897721	-1.29379	3.28193
PEBP4	PEBP4	157310	phosphatidylethanolamine binding protein 4	-0.567976	6.78587	-3.27956	0.00105383	0.0901896	-1.25836	-3.27575
ITM2B	ITM2B	9445	integral membrane protein 2B	-0.627977	8.51739	-3.28675	0.00105755	0.0901896	-1.59649	-3.27475
ARHGAP31	ARHGAP31	57514	Rho GTPase activating protein 31	-0.321936	6.0442	-3.27597	0.00105968	0.0901896	-1.28735	-3.27418
SLIRP	SLIRP	81892	SRA stem-loop interacting RNA binding protein	-0.32415	7.26399	-3.27385	0.00106518	0.0901896	-1.24393	-3.27272
STAT3	STAT3	6774	signal transducer and activator of transcription 3	-0.582614	6.89149	-3.27388	0.0010728	0.0901896	-1.34241	-3.2707
DPYD	DPYD	1806	dihydropyrimidine dehydrogenase	-0.274565	4.94547	-3.26799	0.00108458	0.0901896	-1.35093	-3.26761
NPR3	NPR3	4883	natriuretic peptide receptor 3	0.734211	6.24622	3.26322	0.00111169	0.0901896	-1.32496	3.26062
U2AF1	U2AF1	7307	U2 small nuclear RNA auxiliary factor 1	-0.300917	6.53627	-3.26135	0.00111543	0.0901896	-1.31155	-3.25967
SLC9A3R2	SLC9A3R2	9351	SLC9A3 regulator 2	-0.463556	6.45341	-3.25711	0.00112847	0.0901896	-1.36119	-3.25637
NCEH1	NCEH1	57552	neutral cholesterol ester hydrolase 1	-0.333951	6.13022	-3.25659	0.00113251	0.0901896	-1.35467	-3.25535
RPL24	RPL24	6152	ribosomal protein L24	-0.39553	8.19669	-3.25713	0.00113253	0.0901896	-1.24306	-3.25535
CCND1	CCND1	595	cyclin D1	0.477568	6.97736	3.2575	0.00113598	0.0901896	-1.33301	3.25449
SSBP2	SSBP2	23635	single stranded DNA binding protein 2	0.297336	5.87241	3.25496	0.00113815	0.0901896	-1.35198	3.25394
PLAU	PLAU	5328	plasminogen activator, urokinase	-0.331465	5.10332	-3.25464	0.00114073	0.0901896	-1.33287	-3.2533
EFEMP2	EFEMP2	30008	EGF containing fibulin extracellular matrix protein 2	0.263973	6.44322	3.25164	0.00114922	0.0901896	-1.3845	3.25119
GABARAPL1	GABARAPL1	23710	GABA type A receptor associated protein like 1	-0.568633	7.8891	-3.25897	0.00115179	0.0901896	-1.46396	-3.25056
TRIM64B	TRIM64B	642446	tripartite motif containing 64B	-0.282083	5.23776	-3.25022	0.00115555	0.0901896	-1.36933	-3.24963
HSPA1A	HSPA1A	3303	heat shock protein family A (Hsp70) member 1A	-0.933447	7.63614	-3.25389	0.00116557	0.0904199	-1.47564	-3.24717
EIF4B	EIF4B	1975	eukaryotic translation initiation factor 4B	-0.422102	7.71176	-3.24691	0.00117493	0.0904949	-1.34694	-3.2449
MTUS1	MTUS1	57509	microtubule associated scaffold protein 1	-0.463083	7.11096	-3.24752	0.00118068	0.0904949	-1.43147	-3.24351
PTK6	PTK6	5753	protein tyrosine kinase 6	-0.252873	5.20729	-3.24189	0.00118885	0.0905793	-1.42306	-3.24154
PTGFRN	PTGFRN	5738	prostaglandin F2 receptor inhibitor	0.450367	6.09716	3.23559	0.0012191	0.0923343	-1.40128	3.23437
TMEM164	TMEM164	84187	transmembrane protein 164	-0.316321	6.70045	-3.22666	0.00125504	0.0944971	-1.44764	-3.22607
RTN4	RTN4	57142	reticulon 4	0.683117	7.09116	3.22202	0.00127936	0.0957479	-1.43613	3.22057
MED25	MED25	81857	mediator complex subunit 25	-0.372364	5.87239	-3.22121	0.00128661	0.0957479	-1.4517	-3.21895
TGFB2	TGFB2	7042	transforming growth factor beta 2	0.509607	5.94627	3.20359	0.00136489	0.100181	-1.48181	3.20197
MCAM	MCAM	4162	melanoma cell adhesion molecule	0.432577	6.37725	3.2028	0.001366	0.100181	-1.48737	3.20174
AMD1	AMD1	262	adenosylmethionine decarboxylase 1	-0.27683	6.73305	-3.20106	0.00137452	0.100181	-1.47455	-3.19995
UBE2H	UBE2H	7328	ubiquitin conjugating enzyme E2 H	0.460444	6.35666	3.20064	0.00137748	0.100181	-1.48746	3.19933
NUDT4B	NUDT4B	440672	nudix hydrolase 4B	-0.606675	6.82215	-3.19809	0.00139844	0.10113	-1.50714	-3.19497
ELL2	ELL2	22936	elongation factor for RNA polymerase II 2	-0.35702	6.15154	-3.18598	0.00144628	0.104002	-1.53357	-3.18525
CTSH	CTSH	1512	cathepsin H	-0.29282	5.19571	-3.17447	0.00150512	0.107629	-1.55267	-3.17369
ACSL3	ACSL3	2181	acyl-CoA synthetase long chain family member 3	-0.230147	5.95426	-3.16816	0.00153582	0.108636	-1.62612	-3.16783
PHACTR1	PHACTR1	221692	phosphatase and actin regulator 1	-0.491028	6.7363	-3.16999	0.00153618	0.108636	-1.57813	-3.16776
HIVEP2	HIVEP2	3097	HIVEP zinc finger 2	-0.242433	6.07056	-3.16414	0.0015572	0.109517	-1.63894	-3.16381
RBIS	RBIS	401466	ribosomal biogenesis factor	-0.200097	6.63007	-3.15579	0.00160232	0.112075	-1.66935	-3.15548
FOXP1	FOXP1	27086	forkhead box P1	-0.272848	5.49364	-3.15438	0.00161323	0.112225	-1.60486	-3.1535
NCKAP5L	NCKAP5L	57701	NCK associated protein 5 like	0.189934	5.72505	3.1513	0.00162717	0.112251	-1.67739	3.15099
DOK7	DOK7	285489	docking protein 7	0.370286	6.3075	3.15138	0.00163115	0.112251	-1.61744	3.15028
KRTAP12-3	KRTAP12-3	386683	keratin associated protein 12-3	-0.268132	5.71273	-3.14453	0.00166541	0.113996	-1.68831	-3.1442
LAPTM4A	LAPTM4A	9741	lysosomal protein transmembrane 4 alpha	-0.495208	6.76466	-3.14511	0.00169	0.115064	-1.66073	-3.13991
RASL10B	RASL10B	91608	RAS like family 10 member B	-0.290691	5.77107	-3.13823	0.00170615	0.115129	-1.64508	-3.13712
ACTN1	ACTN1	87	actinin alpha 1	0.830239	6.77749	3.13851	0.00170895	0.115129	-1.64741	3.13664
PLCE1	PLCE1	51196	phospholipase C epsilon 1	0.474595	6.30815	3.13003	0.00175366	0.117522	-1.67365	3.12906
SHB	SHB	6461	SH2 domain containing adaptor protein B	0.368021	5.96396	3.12342	0.00178946	0.118183	-1.75748	3.12312
PALM2AKAP2	PALM2AKAP2	445815	PALM2 and AKAP2 fusion	0.450489	6.94293	3.12305	0.00180254	0.118183	-1.68217	3.12097
SLC6A6	SLC6A6	6533	solute carrier family 6 member 6	0.751648	6.17978	3.12139	0.00180321	0.118183	-1.7241	3.12086
USP17L12	USP17L12	100287205	ubiquitin specific peptidase 17 like family member 12	-0.523542	6.22272	-3.12132	0.00180759	0.118183	-1.69088	-3.12015
KHSRP	KHSRP	8570	KH-type splicing regulatory protein	-0.261557	6.38089	-3.1208	0.00180967	0.118183	-1.69953	-3.11981
DNAJB9	DNAJB9	4189	DnaJ heat shock protein family (Hsp40) member B9	-0.357228	6.23921	-3.11824	0.00183473	0.119211	-1.68371	-3.11576
EGLN1	EGLN1	54583	egl-9 family hypoxia inducible factor 1	-0.296376	5.79115	-3.09837	0.00194961	0.126035	-1.77329	-3.0978
TMED5	TMED5	50999	transmembrane p24 trafficking protein 5	-0.223788	6.18017	-3.09279	0.00198484	0.126708	-1.83527	-3.09249
LIF	LIF	3976	LIF interleukin 6 family cytokine	-0.335694	5.15511	-3.09313	0.00198871	0.126708	-1.74455	-3.09191
PTPRB	PTPRB	5787	protein tyrosine phosphatase receptor type B	-0.236424	5.19923	-3.0911	0.00199619	0.126708	-1.83833	-3.0908
POGLUT3	POGLUT3	143888	protein O-glucosyltransferase 3	-0.358832	5.61147	-3.09103	0.00200783	0.126708	-1.7528	-3.08907
IGF2	IGF2	3481	insulin like growth factor 2	-0.392518	6.22758	-3.08805	0.00201806	0.126708	-1.81426	-3.08756
CXCL8	CXCL8	3576	C-X-C motif chemokine ligand 8	-0.274072	4.95032	-3.08793	0.0020194	0.126708	-1.78981	-3.08736
GALNT1	GALNT1	2589	polypeptide N-acetylgalactosaminyltransferase 1	0.264499	6.24854	3.08637	0.00202983	0.12674	-1.80879	3.08583
GALNT15	GALNT15	117248	polypeptide N-acetylgalactosaminyltransferase 15	-0.293704	4.77038	-3.08156	0.00206605	0.127779	-1.80338	-3.08057
DLGAP4	DLGAP4	22839	DLG associated protein 4	0.415896	6.5393	3.08201	0.00206642	0.127779	-1.77982	3.08052
CARNS1	CARNS1	57571	carnosine synthase 1	0.267854	5.73597	3.07616	0.00209993	0.128647	-1.84956	3.07572
EMC3	EMC3	55831	ER membrane protein complex subunit 3	-0.288199	6.49848	-3.07576	0.00210271	0.128647	-1.85629	-3.07533
ATP2A2	ATP2A2	488	ATPase sarcoplasmic/endoplasmic reticulum Ca2+ transporting 2	-0.859948	9.55218	-3.09706	0.00212008	0.128647	-2.17444	-3.07287
STIM1	STIM1	6786	stromal interaction molecule 1	0.24231	5.62687	3.07184	0.00212967	0.128647	-1.88714	3.07153
PECAM1	PECAM1	5175	platelet and endothelial cell adhesion molecule 1	-0.343538	5.72218	-3.07185	0.00214201	0.128647	-1.79474	-3.0698
SEMA5A	SEMA5A	9037	semaphorin 5A	0.311544	6.12046	3.0707	0.00214245	0.128647	-1.82005	3.06974
ZNF776	ZNF776	284309	zinc finger protein 776	-0.375924	5.86092	-3.06916	0.00215082	0.128647	-1.84652	-3.06858
MEA1	MEA1	4201	male-enhanced antigen 1	0.214759	5.62047	3.06414	0.00218545	0.12962	-1.90104	3.0638
TIGAR	TIGAR	57103	TP53 induced glycolysis regulatory phosphatase	0.266659	5.60553	3.06414	0.00218734	0.12962	-1.90132	3.06354
SUPT7L	SUPT7L	9913	SPT7 like, STAGA complex gamma subunit	1.25182	8.65351	3.06462	0.00220383	0.129996	-1.79738	3.06129
NDRG1	NDRG1	10397	N-myc downstream regulated 1	-0.3328	5.88141	-3.06025	0.00222656	0.130228	-1.82797	-3.05822
RNF181	RNF181	51255	ring finger protein 181	0.390432	6.38843	3.05788	0.00223787	0.130228	-1.85686	3.0567
MYOM2	MYOM2	9172	myomesin 2	-0.580446	8.81542	-3.06462	0.00224359	0.130228	-1.97228	-3.05594
STOM	STOM	2040	stomatin	-0.385641	6.00694	-3.05952	0.00224847	0.130228	-1.8333	-3.05528
SUPT6H	SUPT6H	6830	SPT6 homolog, histone chaperone and transcription elongation factor	-0.261336	6.22334	-3.05025	0.00229252	0.132181	-1.87973	-3.04946
FBXW7	FBXW7	55294	F-box and WD repeat domain containing 7	-0.269371	6.28119	-3.04697	0.00231674	0.132979	-1.89835	-3.0463
HOXB3	HOXB3	3213	homeobox B3	-0.258418	5.92678	-3.036	0.00240146	0.137227	-1.93833	-3.03549
PRMT1	PRMT1	3276	protein arginine methyltransferase 1	0.307083	6.64892	3.02752	0.00247311	0.140693	-1.92795	3.02661
SMPD4	SMPD4	55627	sphingomyelin phosphodiesterase 4	-0.221062	5.83403	-3.02485	0.00249043	0.141051	-1.9942	-3.0245
ID1	ID1	3397	inhibitor of DNA binding 1, HLH protein	-0.456496	6.16979	-3.02288	0.0025091	0.141482	-1.96018	-3.02224
MIF	MIF	4282	macrophage migration inhibitory factor	0.411636	6.99416	3.01679	0.00255898	0.143662	-1.97123	3.01628
CD9	CD9	928	CD9 molecule	-0.279867	6.07781	-3.01264	0.00259353	0.144966	-2.01997	-3.01221
SEC14L1	SEC14L1	6397	SEC14 like lipid binding 1	-0.221978	5.87483	-3.00955	0.00261887	0.145746	-2.05038	-3.00926
CLEC3B	CLEC3B	7123	C-type lectin domain family 3 member B	-0.348723	5.59622	-3.00682	0.00265011	0.146846	-1.96119	-3.00565
NOTCH4	NOTCH4	4855	notch receptor 4	-0.254936	5.59507	-3.00174	0.00268757	0.148068	-2.04879	-3.00138
KLF6	KLF6	1316	Kruppel like factor 6	-0.266038	6.18555	-3.00026	0.0026999	0.148068	-2.08209	-2.99999
SELENBP1	SELENBP1	8991	selenium binding protein 1	-0.41619	5.80294	-3.00119	0.00270965	0.148068	-1.97109	-2.99889
NAMPT	NAMPT	10135	nicotinamide phosphoribosyltransferase	-0.502195	6.52887	-3.00075	0.00272516	0.148068	-1.99931	-2.99715
RAMP3	RAMP3	10268	receptor activity modifying protein 3	-0.229866	5.12971	-2.99572	0.00274061	0.148068	-2.08535	-2.99543
DDAH1	DDAH1	23576	dimethylarginine dimethylaminohydrolase 1	0.342172	5.98003	2.99442	0.00275569	0.148068	-2.02457	2.99375
MLLT11	MLLT11	10962	MLLT11 transcription factor 7 cofactor	0.64046	6.31549	2.99438	0.00275798	0.148068	-2.02558	2.9935
HSPA1B	HSPA1B	3304	heat shock protein family A (Hsp70) member 1B	-0.68667	6.30527	-2.99552	0.0027724	0.148068	-1.97162	-2.99191
SLC2A3	SLC2A3	6515	solute carrier family 2 member 3	-0.385195	5.38374	-2.99322	0.00277793	0.148068	-1.99246	-2.9913
KLF9	KLF9	687	Kruppel like factor 9	-0.307315	5.58204	-2.99018	0.00279292	0.148068	-2.04524	-2.98966
HMGN3	HMGN3	9324	high mobility group nucleosomal binding domain 3	-0.375434	6.23455	-2.99057	0.0027994	0.148068	-1.98323	-2.98895
FSTL3	FSTL3	10272	follistatin like 3	0.686206	6.74647	2.98788	0.00283996	0.149595	-1.99557	2.98455
SLC16A7	SLC16A7	9194	solute carrier family 16 member 7	-0.59372	7.01476	-2.98272	0.00291774	0.153062	-2.02047	-2.97627
ZBTB47	ZBTB47	92999	zinc finger and BTB domain containing 47	0.340809	6.51721	2.97304	0.00295491	0.154379	-2.07624	2.97239
RBMX	RBMX	27316	RNA binding motif protein X-linked	-0.2937	6.14257	-2.97009	0.00298088	0.155009	-2.10466	-2.9697
CITED2	CITED2	10370	Cbp/p300 interacting transactivator with Glu/Asp rich carboxy-terminal domain 2	-0.375268	6.66305	-2.971	0.00299119	0.155009	-2.04931	-2.96864
SIRT6	SIRT6	51548	sirtuin 6	0.292216	6.40158	2.9662	0.00302065	0.155905	-2.09821	2.96563
WBP4	WBP4	11193	WW domain binding protein 4	-0.205194	6.46458	-2.96144	0.00306815	0.157177	-2.11299	-2.96083
PIGY	PIGY	84992	phosphatidylinositol glycan anchor biosynthesis class Y	0.274056	5.47019	2.96118	0.00306987	0.157177	-2.14584	2.96065
EIF5	EIF5	1983	eukaryotic translation initiation factor 5	-0.440002	6.87819	-2.95865	0.00312066	0.159141	-2.05192	-2.9556
APOA1	APOA1	335	apolipoprotein A1	0.9177	7.35095	2.95767	0.00316824	0.160749	-2.10647	2.95093
TMEM159	TMEM159	57146	transmembrane protein 159	-0.372903	7.23273	-2.95202	0.00317731	0.160749	-2.07897	-2.95004
ENG	ENG	2022	endoglin	-0.404503	6.00399	-2.95256	0.00320786	0.161656	-2.09675	-2.94708
PRXL2A	PRXL2A	84293	peroxiredoxin like 2A	-0.296555	6.4162	-2.94513	0.00324303	0.162135	-2.1492	-2.94371
H4C9	H4C9	8294	H4 clustered histone 9	-0.226891	4.95878	-2.94353	0.00325165	0.162135	-2.21014	-2.94289
IFIT1	IFIT1	3434	interferon induced protein with tetratricopeptide repeats 1	-0.260286	5.30329	-2.94287	0.00325537	0.162135	-2.2009	-2.94254
COX6A2	COX6A2	1339	cytochrome c oxidase subunit 6A2	-0.439635	10.2164	-2.94319	0.00328497	0.162975	-2.01753	-2.93973
C18orf32	C18orf32	497661	chromosome 18 open reading frame 32	0.249317	6.66277	2.93867	0.0033041	0.163291	-2.13595	2.93793
MLF1	MLF1	4291	myeloid leukemia factor 1	-0.339123	6.25798	-2.93749	0.00332013	0.163452	-2.13524	-2.93643
HRH2	HRH2	3274	histamine receptor H2	0.379344	6.03741	2.93283	0.00336585	0.164598	-2.17342	2.93219
CALD1	CALD1	800	caldesmon 1	0.412576	6.85195	2.93309	0.00336912	0.164598	-2.13769	2.93188
RNF122	RNF122	79845	ring finger protein 122	-0.353189	5.57063	-2.92441	0.00345736	0.168267	-2.19782	-2.92385
EIF3B	EIF3B	8662	eukaryotic translation initiation factor 3 subunit B	-0.218706	6.26183	-2.92039	0.00349881	0.168882	-2.28958	-2.92013
SOS1	SOS1	6654	SOS Ras/Rac guanine nucleotide exchange factor 1	-0.281722	5.80715	-2.92096	0.00350253	0.168882	-2.16266	-2.9198
ARID5B	ARID5B	84159	AT-rich interaction domain 5B	-0.4204	5.81233	-2.92131	0.00350959	0.168882	-2.16798	-2.91918
MT1M	MT1M	4499	metallothionein 1M	-0.39269	6.08905	-2.91514	0.00358153	0.171253	-2.16578	-2.91284
CCDC144A	CCDC144A	9720	coiled-coil domain containing 144A	-0.222766	5.05989	-2.91292	0.0035856	0.171253	-2.2886	-2.91249
CHD2	CHD2	1106	chromodomain helicase DNA binding protein 2	-0.271424	6.25293	-2.90168	0.00371579	0.176669	-2.30484	-2.90133
APOB	APOB	338	apolipoprotein B	-0.25483	5.8217	-2.90077	0.00372661	0.176669	-2.28657	-2.90042
MTIF3	MTIF3	219402	mitochondrial translational initiation factor 3	-0.279536	6.46085	-2.89844	0.00376163	0.177241	-2.23	-2.89749
SEPTIN5	SEPTIN5	5413	septin 5	0.33172	7.2621	2.8977	0.00376638	0.177241	-2.27145	2.89709
TM4SF1	TM4SF1	4071	transmembrane 4 L six family member 1	-0.324704	5.54875	-2.89676	0.00379353	0.177607	-2.20187	-2.89484
AFF1	AFF1	4299	AF4/FMR2 family member 1	-0.243011	6.60658	-2.89485	0.0038025	0.177607	-2.2835	-2.8941
THBS4	THBS4	7060	thrombospondin 4	0.790673	6.80637	2.89397	0.00381578	0.177607	-2.2358	2.893
EFNA1	EFNA1	1942	ephrin A1	-0.228083	5.70191	-2.89151	0.00384228	0.178193	-2.32808	-2.89083
ABCC5	ABCC5	10057	ATP binding cassette subfamily C member 5	-0.287708	6.18818	-2.88959	0.00386755	0.178717	-2.28155	-2.88877
MAFK	MAFK	7975	MAF bZIP transcription factor K	0.434579	7.28896	2.88879	0.00388226	0.178751	-2.23407	2.88757
SMAD7	SMAD7	4092	SMAD family member 7	0.279553	5.83822	2.88426	0.00393565	0.18056	-2.30264	2.88327
LMF2	LMF2	91289	lipase maturation factor 2	-0.185399	5.72459	-2.88238	0.00395055	0.180597	-2.36351	-2.88208
WIPI1	WIPI1	55062	WD repeat domain, phosphoinositide interacting 1	0.353679	6.79859	2.88072	0.00398581	0.18156	-2.24975	2.87928
ARHGAP1	ARHGAP1	392	Rho GTPase activating protein 1	0.402042	6.7882	2.87945	0.00402246	0.181986	-2.23773	2.87639
SHANK3	SHANK3	85358	SH3 and multiple ankyrin repeat domains 3	-0.293452	5.25957	-2.8768	0.00402638	0.181986	-2.28759	-2.87609
TRPM4	TRPM4	54795	transient receptor potential cation channel subfamily M member 4	0.226905	5.89482	2.87332	0.00406797	0.181986	-2.37312	2.87284
MAP3K7CL	MAP3K7CL	56911	MAP3K7 C-terminal like	0.663632	5.70141	2.87324	0.0040702	0.181986	-2.32283	2.87267
MOCS1	MOCS1	4337	molybdenum cofactor synthesis 1	-0.237745	5.5623	-2.87253	0.00407958	0.181986	-2.31826	-2.87194
MXI1	MXI1	4601	MAX interactor 1, dimerization protein	-0.279708	6.41413	-2.87254	0.00408047	0.181986	-2.31616	-2.87187
METTL7A	METTL7A	25840	methyltransferase like 7A	-0.287414	5.37876	-2.8714	0.00411035	0.182682	-2.2856	-2.86957
UBE4B	UBE4B	10277	ubiquitination factor E4B	-0.215092	6.234	-2.86663	0.00415204	0.183896	-2.42021	-2.86637
CD74	CD74	972	CD74 molecule	-0.631782	6.08379	-2.86499	0.00419069	0.184968	-2.2814	-2.86344
IGFBP5	IGFBP5	3488	insulin like growth factor binding protein 5	0.480813	6.17038	2.86245	0.00420749	0.185072	-2.42154	2.86217
FOSL1	FOSL1	8061	FOS like 1, AP-1 transcription factor subunit	-0.311334	5.36222	-2.86051	0.00424175	0.185605	-2.30789	-2.8596
ALDOC	ALDOC	230	aldolase, fructose-bisphosphate C	0.475522	7.42005	2.86229	0.00424862	0.185605	-2.28874	2.85909
NDUFB4	NDUFB4	4710	NADH:ubiquinone oxidoreductase subunit B4	-0.492134	8.40989	-2.86072	0.00427064	0.185933	-2.27219	-2.85745
EPHA4	EPHA4	2043	EPH receptor A4	0.2503	5.69413	2.85237	0.0043442	0.187973	-2.42176	2.85202
KLHL24	KLHL24	54800	kelch like family member 24	-0.406044	6.95275	-2.85523	0.00434688	0.187973	-2.29212	-2.85183
HLA-DRA	HLA-DRA	3122	major histocompatibility complex, class II, DR alpha	-0.412623	5.63655	-2.85189	0.00436718	0.188124	-2.30601	-2.85035
HLA-E	HLA-E	3133	major histocompatibility complex, class I, E	-0.570108	6.27344	-2.85392	0.00437977	0.188124	-2.34202	-2.84943
CFAP52	CFAP52	146845	cilia and flagella associated protein 52	0.253638	5.41497	2.84281	0.00447714	0.191663	-2.48186	2.84243
HSPB3	HSPB3	8988	heat shock protein family B (small) member 3	-0.563038	7.1256	-2.84592	0.00450005	0.192002	-2.31521	-2.8408
MOB3A	MOB3A	126308	MOB kinase activator 3A	-0.21587	5.61562	-2.83939	0.00452379	0.192374	-2.47732	-2.83912
KALRN	KALRN	8997	kalirin RhoGEF kinase	0.250894	6.55165	2.83812	0.0045489	0.192801	-2.42866	2.83736
B4GALT1	B4GALT1	2683	beta-1,4-galactosyltransferase 1	-0.381694	5.62051	-2.83391	0.00462446	0.195357	-2.33732	-2.83209
UNK	UNK	85451	unk zinc finger	-0.210183	5.56915	-2.82799	0.00468771	0.197377	-2.51531	-2.82775
FBXO38	FBXO38	81545	F-box protein 38	0.192843	6.00595	2.82498	0.00473186	0.197416	-2.52661	2.82474
YIPF4	YIPF4	84272	Yip1 domain family member 4	0.227289	6.23784	2.82497	0.00473207	0.197416	-2.52534	2.82473
GOLGA6L6	GOLGA6L6	727832	golgin A6 family like 6	-0.309109	5.6451	-2.82481	0.00473716	0.197416	-2.45941	-2.82438
GOLGA8F	GOLGA8F	100132565	golgin A8 family member F	-0.259012	5.56332	-2.82372	0.00475066	0.197416	-2.52463	-2.82347
PNP	PNP	4860	purine nucleoside phosphorylase	-0.419008	5.66735	-2.82504	0.00476575	0.197416	-2.36112	-2.82245
TMEM167A	TMEM167A	153339	transmembrane protein 167A	0.207628	6.20224	2.8204	0.00480426	0.198369	-2.45328	2.81987
RORC	RORC	6097	RAR related orphan receptor C	-0.246515	5.82557	-2.8181	0.00483459	0.19898	-2.53935	-2.81785
IFITM3	IFITM3	10410	interferon induced transmembrane protein 3	-0.532925	6.61346	-2.81822	0.0048923	0.200196	-2.40999	-2.81404
LUM	LUM	4060	lumican	0.391711	5.98519	2.81372	0.00490298	0.200196	-2.5018	2.81334
CD82	CD82	3732	CD82 molecule	-0.214875	5.45266	-2.81289	0.00491353	0.200196	-2.55473	-2.81265
ZNF705B	ZNF705B	100132396	zinc finger protein 705B	-0.250226	5.50307	-2.81197	0.00493832	0.200196	-2.50048	-2.81103
ADSL	ADSL	158	adenylosuccinate lyase	0.202016	5.73757	2.81115	0.00494234	0.200196	-2.49702	2.81077
LETM1	LETM1	3954	leucine zipper and EF-hand containing transmembrane protein 1	0.196487	5.92286	2.80644	0.00501737	0.202594	-2.54687	2.80592
RASGRP4	RASGRP4	115727	RAS guanyl releasing protein 4	-0.267374	4.93725	-2.80262	0.0050727	0.204184	-2.58519	-2.80238
NUTF2	NUTF2	10204	nuclear transport factor 2	0.290487	6.50829	2.80193	0.00510252	0.204611	-2.44878	2.80049
PFKFB2	PFKFB2	5208	6-phosphofructo-2-kinase/fructose-2,6-biphosphatase 2	0.40654	6.49483	2.80151	0.00512184	0.204611	-2.40799	2.79927
CA3	CA3	761	carbonic anhydrase 3	0.764645	6.10336	2.79885	0.00513633	0.204611	-2.51022	2.79836
SLC5A1	SLC5A1	6523	solute carrier family 5 member 1	-0.492411	6.62912	-2.80165	0.00514723	0.204611	-2.43905	-2.79767
ASB18	ASB18	401036	ankyrin repeat and SOCS box containing 18	0.321568	6.18918	2.79639	0.00517807	0.204668	-2.487	2.79574
FLNA	FLNA	2316	filamin A	0.384258	6.71412	2.79622	0.00518065	0.204668	-2.48903	2.79558
GPR4	GPR4	2828	G protein-coupled receptor 4	-0.238111	5.51504	-2.79218	0.00525354	0.206909	-2.51713	-2.79106
MEIS1	MEIS1	4211	Meis homeobox 1	-0.194302	5.81339	-2.78961	0.00528107	0.206941	-2.61074	-2.78937
SLC30A1	SLC30A1	7779	solute carrier family 30 member 1	0.213288	5.80647	2.78959	0.00528669	0.206941	-2.51504	2.78903
LPCAT3	LPCAT3	10162	lysophosphatidylcholine acyltransferase 3	-0.230778	5.58641	-2.78762	0.00531362	0.20702	-2.61542	-2.78738
EIF4EBP1	EIF4EBP1	1978	eukaryotic translation initiation factor 4E binding protein 1	-0.23884	5.2414	-2.7872	0.00532105	0.20702	-2.59977	-2.78693
ARHGEF2	ARHGEF2	9181	Rho/Rac guanine nucleotide exchange factor 2	0.243246	5.5212	2.78542	0.0053532	0.207639	-2.54613	2.78497
ADAM11	ADAM11	4185	ADAM metallopeptidase domain 11	-0.273114	5.57276	-2.78419	0.00537843	0.207988	-2.58854	-2.78345
ECHDC2	ECHDC2	55268	enoyl-CoA hydratase domain containing 2	-0.260505	6.59624	-2.78109	0.00542714	0.209239	-2.53769	-2.78052
SLC35G6	SLC35G6	643664	solute carrier family 35 member G6	-0.201604	5.37306	-2.77924	0.0054525	0.209585	-2.64038	-2.77901
ABCC9	ABCC9	10060	ATP binding cassette subfamily C member 9	-0.313277	5.69689	-2.7791	0.00548877	0.209594	-2.46827	-2.77685
PARM1	PARM1	25849	prostate androgen-regulated mucin-like protein 1	-0.534999	6.97727	-2.77821	0.00550199	0.209594	-2.47247	-2.77607
NBPF11	NBPF11	200030	NBPF member 11	-0.250973	5.10632	-2.77623	0.00550491	0.209594	-2.59868	-2.7759
AMY2B	AMY2B	280	amylase alpha 2B	-0.24702	6.09256	-2.77547	0.00551821	0.209594	-2.6296	-2.77512
ZCCHC2	ZCCHC2	54877	zinc finger CCHC-type containing 2	-0.251466	5.76843	-2.77182	0.00557839	0.211253	-2.65265	-2.77159
SMOC2	SMOC2	64094	SPARC related modular calcium binding 2	0.286174	6.00024	2.76474	0.00570099	0.215259	-2.66968	2.7645
KLHL41	KLHL41	10324	kelch like family member 41	-0.435056	6.00929	-2.76471	0.00573337	0.215473	-2.50947	-2.76265
AK6	AK6	102157402	adenylate kinase 6	-0.206418	5.37629	-2.76271	0.00574032	0.215473	-2.66343	-2.76226
SPARCL1	SPARCL1	8404	SPARC like 1	-0.407628	6.71975	-2.75727	0.00584999	0.218947	-2.52087	-2.75607
PDE3A	PDE3A	5139	phosphodiesterase 3A	-0.481962	7.64021	-2.75289	0.00594289	0.221447	-2.49589	-2.75092
RPL12	RPL12	6136	ribosomal protein L12	-0.431771	7.76542	-2.75205	0.00595139	0.221447	-2.52616	-2.75045
GPAT3	GPAT3	84803	glycerol-3-phosphate acyltransferase 3	-0.31382	6.21616	-2.74038	0.00614584	0.22745	-2.64824	-2.7399
HAND2	HAND2	9464	heart and neural crest derivatives expressed 2	0.465805	7.2322	2.74534	0.00614825	0.22745	-2.53293	2.73977
OSBPL3	OSBPL3	26031	oxysterol binding protein like 3	-0.222341	5.45872	-2.73894	0.00616794	0.227521	-2.73724	-2.73872
PAWR	PAWR	5074	pro-apoptotic WT1 regulator	-0.243948	5.18026	-2.72714	0.00639565	0.235242	-2.69914	-2.72678
FGF1	FGF1	2246	fibroblast growth factor 1	0.296468	6.36585	2.72482	0.0064502	0.235288	-2.65872	2.72397
MSRB3	MSRB3	253827	methionine sulfoxide reductase B3	0.40481	6.56396	2.72514	0.00646548	0.235288	-2.57577	2.72319
HDAC9	HDAC9	9734	histone deacetylase 9	0.384543	6.14008	2.7233	0.00649431	0.235288	-2.61454	2.72172
YPEL2	YPEL2	388403	yippee like 2	0.325115	5.76451	2.72208	0.0064983	0.235288	-2.66546	2.72152
DECR1	DECR1	1666	2,4-dienoyl-CoA reductase 1	-0.461777	7.37333	-2.72327	0.00650567	0.235288	-2.56783	-2.72114
GCLM	GCLM	2730	glutamate-cysteine ligase modifier subunit	-0.315799	5.26616	-2.72267	0.00650719	0.235288	-2.57885	-2.72107
IL6R	IL6R	3570	interleukin 6 receptor	-0.225078	5.74347	-2.71994	0.00653379	0.235584	-2.78096	-2.71972
DNAJB1	DNAJB1	3337	DnaJ heat shock protein family (Hsp40) member B1	-0.439115	5.5572	-2.71893	0.00660246	0.23726	-2.58031	-2.71626
H1-2	H1-2	3006	H1.2 linker histone, cluster member	-0.404611	6.93311	-2.71793	0.00661732	0.23726	-2.58241	-2.71551
SH3RF2	SH3RF2	153769	SH3 domain containing ring finger 2	-0.246462	5.49161	-2.71253	0.00668245	0.238926	-2.77508	-2.71227
SHISA4	SHISA4	149345	shisa family member 4	0.595539	6.59296	2.71078	0.00673248	0.239708	-2.63953	2.70979
RPS13	RPS13	6207	ribosomal protein S13	-0.505785	8.33744	-2.7104	0.00675252	0.239708	-2.58195	-2.70881
TAX1BP3	TAX1BP3	30851	Tax1 binding protein 3	0.299134	6.80369	2.7085	0.00678925	0.239708	-2.63638	2.70701
SAMD4A	SAMD4A	23034	sterile alpha motif domain containing 4A	0.281467	7.10555	2.70777	0.00679388	0.239708	-2.70315	2.70678
DHRS9	DHRS9	10170	dehydrogenase/reductase 9	0.308832	5.18919	2.70678	0.00679796	0.239708	-2.83413	2.70658
TRMT9B	TRMT9B	57604	tRNA methyltransferase 9B (putative)	-0.245261	5.63062	-2.70587	0.00681738	0.239732	-2.81068	-2.70564
EIF3H	EIF3H	8667	eukaryotic translation initiation factor 3 subunit H	-0.351592	6.79472	-2.70418	0.00686807	0.24038	-2.66297	-2.70317
ZFR	ZFR	51663	zinc finger RNA binding protein	0.215549	6.30193	2.70063	0.00693535	0.24038	-2.70841	2.69993
CLGN	CLGN	1047	calmegin	-0.330961	5.74267	-2.70012	0.00694257	0.24038	-2.71901	-2.69959
SVIP	SVIP	258010	small VCP interacting protein	-0.268129	5.90004	-2.69827	0.00699087	0.24038	-2.75339	-2.69728
HSPB2	HSPB2	3316	heat shock protein family B (small) member 2	0.479939	7.04528	2.69974	0.00699362	0.24038	-2.62669	2.69715
CKM	CKM	1158	creatine kinase, M-type	-0.632318	10.8927	-2.70884	0.00699365	0.24038	-2.78904	-2.69715
RIMBP3B	RIMBP3B	440804	RIMS binding protein 3B	-0.209389	5.03711	-2.69727	0.00699551	0.24038	-2.84369	-2.69706
VAMP5	VAMP5	10791	vesicle associated membrane protein 5	-0.216189	6.06053	-2.69636	0.0070145	0.24038	-2.84355	-2.69616
PVR	PVR	5817	PVR cell adhesion molecule	-0.248148	5.80426	-2.69603	0.00702174	0.24038	-2.83907	-2.69581
BCL6	BCL6	604	BCL6 transcription repressor	-0.308795	5.64155	-2.69673	0.0070236	0.24038	-2.66406	-2.69572
TMEM255B	TMEM255B	348013	transmembrane protein 255B	-0.283163	4.88359	-2.69259	0.0071025	0.242432	-2.71757	-2.692
IDO1	IDO1	3620	indoleamine 2,3-dioxygenase 1	-0.29215	5.13371	-2.69094	0.00713991	0.243061	-2.70566	-2.69025
GRN	GRN	2896	granulin precursor	0.299421	6.52153	2.68739	0.00720591	0.244657	-2.86056	2.68718
MSS51	MSS51	118490	MSS51 mitochondrial translational activator	0.269432	5.75855	2.68562	0.00724455	0.245318	-2.85628	2.68539
ACOT9	ACOT9	23597	acyl-CoA thioesterase 9	0.235162	6.16933	2.68297	0.00730576	0.246738	-2.7928	2.68258
BHLHE41	BHLHE41	79365	basic helix-loop-helix family member e41	0.25663	5.97024	2.68138	0.00734151	0.246756	-2.78236	2.68094
SLC25A5	SLC25A5	292	solute carrier family 25 member 5	0.443263	6.77425	2.6839	0.00734714	0.246756	-2.65869	2.68069
HEATR5A	HEATR5A	25938	HEAT repeat containing 5A	0.178613	6.00432	2.68026	0.00736412	0.246756	-2.83585	2.67991
TNFAIP1	TNFAIP1	7126	TNF alpha induced protein 1	-0.183693	6.06811	-2.67641	0.00744649	0.248242	-2.87899	-2.67619
SEPTIN10	SEPTIN10	151011	septin 10	-0.213557	5.5465	-2.67636	0.00744725	0.248242	-2.88797	-2.67615
OSBPL9	OSBPL9	114883	oxysterol binding protein like 9	-0.272983	6.25263	-2.6727	0.00754791	0.25032	-2.7162	-2.67165
IMPA2	IMPA2	3613	inositol monophosphatase 2	-0.191239	5.70478	-2.67183	0.00754871	0.25032	-2.89685	-2.67162
HMGA2	HMGA2	8091	high mobility group AT-hook 2	-0.197046	5.60177	-2.67009	0.00758824	0.250981	-2.88985	-2.66986
BMP8A	BMP8A	353500	bone morphogenetic protein 8a	-0.234553	4.96381	-2.66656	0.00767055	0.253049	-2.86357	-2.66624
IFNA4	IFNA4	3441	interferon alpha 4	-0.242236	5.64035	-2.66569	0.00769722	0.253223	-2.82821	-2.66507
RPL21	RPL21	6144	ribosomal protein L21	-0.392953	8.77298	-2.66554	0.00771537	0.253223	-2.67208	-2.66428
B4GAT1	B4GAT1	11041	beta-1,4-glucuronyltransferase 1	-0.286561	6.34134	-2.66336	0.00776221	0.253486	-2.77012	-2.66224
SIK1	SIK1	150094	salt inducible kinase 1	-0.405414	5.69426	-2.66588	0.00776302	0.253486	-2.69577	-2.66221
BMT2	BMT2	154743	base methyltransferase of 25S rRNA 2 homolog	0.252364	5.53981	2.66072	0.00781693	0.254597	-2.83182	2.65988
USP18	USP18	11274	ubiquitin specific peptidase 18	-0.265633	5.79724	-2.65866	0.00785282	0.255117	-2.86579	-2.65833
EGFL7	EGFL7	51162	EGF like domain multiple 7	-0.340905	5.73582	-2.65916	0.00788533	0.255524	-2.74285	-2.65694
VLDLR	VLDLR	7436	very low density lipoprotein receptor	0.217874	6.00698	2.65581	0.00791981	0.255946	-2.89695	2.65547
PELI1	PELI1	57162	pellino E3 ubiquitin protein ligase 1	-0.205778	5.53166	-2.65536	0.00793831	0.255946	-2.89565	-2.65468
SSPN	SSPN	8082	sarcospan	0.258474	6.08508	2.65106	0.00803026	0.25826	-2.91431	2.65079
CCDC85B	CCDC85B	11007	coiled-coil domain containing 85B	0.227449	5.42771	2.64821	0.00809952	0.259834	-2.96249	2.64789
SPPL2A	SPPL2A	84888	signal peptide peptidase like 2A	-0.290139	6.31383	-2.64777	0.0081217	0.259894	-2.85995	-2.64697
SRPX	SRPX	8406	sushi repeat containing protein X-linked	0.224094	5.92778	2.64621	0.00814839	0.260098	-2.88772	2.64586
AGT	AGT	183	angiotensinogen	-0.296188	5.78241	-2.64369	0.0082096	0.260409	-2.88743	-2.64333
NBN	NBN	4683	nibrin	-0.202544	5.22204	-2.64276	0.00823649	0.260409	-2.93847	-2.64222
SLC25A23	SLC25A23	79085	solute carrier family 25 member 23	0.276615	6.68342	2.64228	0.00824262	0.260409	-2.91114	2.64197
DEFA1B	DEFA1B	728358	defensin alpha 1B	-0.25464	5.62838	-2.64265	0.00824641	0.260409	-2.86735	-2.64181
RPL13	RPL13	6137	ribosomal protein L13	-0.40708	8.62836	-2.64179	0.00827671	0.260409	-2.73326	-2.64057
ILRUN	ILRUN	64771	inflammation and lipid regulator with UBA-like and NBR1-like domains	-0.313554	6.96487	-2.64142	0.00828019	0.260409	-2.78439	-2.64043
TAMALIN	TAMALIN	160622	NA	-0.228422	4.80857	-2.63889	0.00832311	0.261117	-2.97735	-2.63867
ACSS1	ACSS1	84532	acyl-CoA synthetase short chain family member 1	-0.328117	6.76726	-2.63539	0.00842332	0.262584	-2.82714	-2.63461
CCL18	CCL18	6362	C-C motif chemokine ligand 18	-0.24854	4.89011	-2.63503	0.00842938	0.262584	-2.89382	-2.63437
STAMBP	STAMBP	10617	STAM binding protein	0.205859	5.67264	2.63453	0.00843139	0.262584	-2.96357	2.63429
ARHGAP26	ARHGAP26	23092	Rho GTPase activating protein 26	-0.216345	6.53243	-2.63146	0.00850691	0.263905	-2.99744	-2.63126
RGS5	RGS5	8490	regulator of G protein signaling 5	-0.365397	6.45683	-2.63114	0.00852697	0.263905	-2.84324	-2.63046
VPS37B	VPS37B	79720	VPS37B subunit of ESCRT-I	-0.212336	5.76574	-2.63071	0.00853566	0.263905	-2.95983	-2.63011
RALGDS	RALGDS	5900	ral guanine nucleotide dissociation stimulator	-0.216228	5.96384	-2.62711	0.00861735	0.265788	-2.98251	-2.62687
ZFP41	ZFP41	286128	ZFP41 zinc finger protein	-0.174611	5.46766	-2.62599	0.00865299	0.266246	-2.97236	-2.62547
EXT1	EXT1	2131	exostosin glycosyltransferase 1	0.201094	5.93585	2.62358	0.00870855	0.267313	-2.95796	2.62329
C4orf46	C4orf46	201725	chromosome 4 open reading frame 46	-0.523645	6.91307	-2.62084	0.00879704	0.268927	-2.82695	-2.61984
CTNNBL1	CTNNBL1	56259	catenin beta like 1	-0.162115	6.07596	-2.61977	0.00880402	0.268927	-3.02591	-2.61957
CD93	CD93	22918	CD93 molecule	-0.282217	5.79936	-2.62099	0.00882417	0.268927	-2.80928	-2.61879
CYBA	CYBA	1535	cytochrome b-245 alpha chain	-0.205184	5.00536	-2.61604	0.00890849	0.269495	-3.01814	-2.61555
C6orf89	C6orf89	221477	chromosome 6 open reading frame 89	-0.226385	6.22989	-2.61435	0.00894951	0.269495	-2.94658	-2.61398
PLA2G15	PLA2G15	23659	phospholipase A2 group XV	0.246844	5.78017	2.61383	0.00896599	0.269495	-2.98532	2.61335
HLA-DRB1	HLA-DRB1	3123	major histocompatibility complex, class II, DR beta 1	-0.413063	6.41321	-2.61643	0.00897433	0.269495	-2.79471	-2.61303
TM7SF2	TM7SF2	7108	transmembrane 7 superfamily member 2	-0.385442	6.29114	-2.61353	0.00898079	0.269495	-2.86885	-2.61278
MEMO1	MEMO1	51072	mediator of cell motility 1	0.251206	6.07111	2.61283	0.00898525	0.269495	-3.02612	2.61262
STT3A	STT3A	3703	STT3 oligosaccharyltransferase complex catalytic subunit A	-0.198061	5.86485	-2.61206	0.00901413	0.269495	-3.00376	-2.61152
CALU	CALU	813	calumenin	0.505818	7.76079	2.6167	0.00901629	0.269495	-2.79547	2.61144
CASQ1	CASQ1	844	calsequestrin 1	0.367216	5.91242	2.61137	0.0090323	0.269495	-2.91269	2.61083
CHPF	CHPF	79586	chondroitin polymerizing factor	0.427777	6.95105	2.60759	0.00914343	0.272176	-2.86987	2.60664
IFI16	IFI16	3428	interferon gamma inducible protein 16	-0.234838	5.93333	-2.60364	0.00923859	0.273999	-2.92413	-2.6031
CLCN3	CLCN3	1182	chloride voltage-gated channel 3	-0.246075	6.665	-2.60413	0.00924748	0.273999	-2.92885	-2.60277
RAB6A	RAB6A	5870	RAB6A, member RAS oncogene family	0.205648	6.2184	2.6022	0.00926946	0.274016	-3.048	2.60195
POSTN	POSTN	10631	periostin	0.597542	6.39528	2.6026	0.00929742	0.27421	-2.82915	2.60092
PARP9	PARP9	83666	poly(ADP-ribose) polymerase family member 9	-0.248717	5.62641	-2.59505	0.00946305	0.278453	-3.07637	-2.59486
RNF135	RNF135	84282	ring finger protein 135	-0.208834	5.29216	-2.59375	0.00949915	0.27856	-3.07873	-2.59355
LDHB	LDHB	3945	lactate dehydrogenase B	-0.476994	10.4075	-2.60041	0.00951021	0.27856	-2.88094	-2.59315
TPR	TPR	7175	translocated promoter region, nuclear basket protein	0.207584	5.62913	2.58899	0.00963203	0.281484	-3.07133	2.58877
SPOCK1	SPOCK1	6695	SPARC (osteonectin), cwcv and kazal like domains proteoglycan 1	0.556325	5.84599	2.58733	0.00968012	0.282245	-3.0446	2.58705
TMED2	TMED2	10959	transmembrane p24 trafficking protein 2	-0.283736	6.3678	-2.5844	0.00976181	0.28398	-3.08488	-2.58415
PACSIN3	PACSIN3	29763	protein kinase C and casein kinase substrate in neurons 3	0.39468	7.39742	2.58499	0.00978681	0.284062	-2.85281	2.58327
PRNP	PRNP	5621	prion protein	-0.281847	7.25716	-2.58085	0.00987214	0.28589	-2.97941	-2.58028
RPS10	RPS10	6204	ribosomal protein S10	-0.347559	7.5881	-2.57849	0.00994395	0.286707	-2.93158	-2.57777
COL1A2	COL1A2	1278	collagen type I alpha 2 chain	0.630728	6.82811	2.57829	0.00994516	0.286707	-2.97151	2.57773
F8A2	F8A2	474383	coagulation factor VIII associated 2	-0.224436	5.49163	-2.5701	0.0101724	0.292599	-3.13423	-2.56991
NCKIPSD	NCKIPSD	51517	NCK interacting protein with SH3 domain	0.222824	5.39457	2.56572	0.0103044	0.295733	-3.0902	2.56544
LRRC32	LRRC32	2615	leucine rich repeat containing 32	-0.252704	5.53904	-2.56427	0.0103473	0.296191	-3.09715	-2.564
S100A13	S100A13	6284	S100 calcium binding protein A13	0.348001	7.57976	2.56374	0.0103667	0.296191	-3.04478	2.56335
MAFF	MAFF	23764	MAF bZIP transcription factor F	-0.330983	5.50382	-2.56287	0.0104079	0.296706	-2.96347	-2.56197
HVCN1	HVCN1	84329	hydrogen voltage gated channel 1	-0.201188	5.28013	-2.55926	0.010495	0.297696	-3.16582	-2.55908
KRTAP4-7	KRTAP4-7	100132476	keratin associated protein 4-7	-0.258846	5.71568	-2.56011	0.0105064	0.297696	-2.94026	-2.5587
TBCEL	TBCEL	219899	tubulin folding cofactor E like	0.1919	6.09527	2.55882	0.0105124	0.297696	-3.08725	2.5585
KRTAP9-2	KRTAP9-2	83899	keratin associated protein 9-2	-0.230492	5.67842	-2.55788	0.0105394	0.297802	-3.10815	-2.55761
TIPARP	TIPARP	25976	TCDD inducible poly(ADP-ribose) polymerase	-0.262865	5.7326	-2.55566	0.0106045	0.298322	-3.16882	-2.55547
SLC2A13	SLC2A13	114134	solute carrier family 2 member 13	-0.239653	5.33411	-2.55527	0.0106247	0.298322	-3.03964	-2.55481
CAB39	CAB39	51719	calcium binding protein 39	-0.226127	5.9621	-2.55505	0.0106473	0.298322	-3.04838	-2.55407
TANC2	TANC2	26115	tetratricopeptide repeat, ankyrin repeat and coiled-coil containing 2	-0.357141	5.37749	-2.55507	0.010651	0.298322	-2.98173	-2.55394
CREBRF	CREBRF	153222	CREB3 regulatory factor	-0.162102	6.02781	-2.55316	0.0106807	0.298325	-3.17922	-2.55297
BGN	BGN	633	biglycan	0.511327	6.44046	2.5528	0.0106978	0.298325	-3.07367	2.55242
ALDH1L2	ALDH1L2	160428	aldehyde dehydrogenase 1 family member L2	-0.191153	5.24747	-2.54897	0.0108159	0.300963	-3.17128	-2.54859
ZNF587	ZNF587	84914	zinc finger protein 587	-0.430853	6.6948	-2.54444	0.0109639	0.303691	-3.03581	-2.54385
PIP4K2B	PIP4K2B	8396	phosphatidylinositol-5-phosphate 4-kinase type 2 beta	0.202998	5.48059	2.54387	0.0109726	0.303691	-3.18624	2.54357
UBE2B	UBE2B	7320	ubiquitin conjugating enzyme E2 B	-0.383198	7.28787	-2.54627	0.0109966	0.303691	-2.92493	-2.54281
NAA60	NAA60	79903	N(alpha)-acetyltransferase 60, NatF catalytic subunit	-0.224259	5.69978	-2.54276	0.0110088	0.303691	-3.10979	-2.54242
PPIC	PPIC	5480	peptidylprolyl isomerase C	0.227294	6.13632	2.53852	0.0111399	0.306344	-3.16805	2.53828
VPS13B	VPS13B	157680	vacuolar protein sorting 13 homolog B	-0.177158	6.23592	-2.53805	0.0111528	0.306344	-3.21927	-2.53787
TRIM56	TRIM56	81844	tripartite motif containing 56	-0.217589	5.85895	-2.53576	0.0112262	0.306563	-3.21594	-2.53558
FANCC	FANCC	2176	FA complementation group C	-0.198427	5.57864	-2.53615	0.0112301	0.306563	-3.14103	-2.53546
PLEKHA2	PLEKHA2	59339	pleckstrin homology domain containing A2	0.277161	6.56836	2.53612	0.0112327	0.306563	-3.02708	2.53538
OR52E6	OR52E6	390078	olfactory receptor family 52 subfamily E member 6	-0.263564	5.43993	-2.53188	0.0113566	0.308942	-3.12468	-2.53153
TP53BP2	TP53BP2	7159	tumor protein p53 binding protein 2	-0.235451	5.55064	-2.53136	0.0113681	0.308942	-3.21772	-2.53118
SLC38A2	SLC38A2	54407	solute carrier family 38 member 2	-0.376595	6.00708	-2.53038	0.01143	0.309967	-3.083	-2.52927
ADH1B	ADH1B	125	alcohol dehydrogenase 1B (class I), beta polypeptide	-0.349187	5.00053	-2.53005	0.011466	0.310286	-2.9658	-2.52816
PIM3	PIM3	415116	Pim-3 proto-oncogene, serine/threonine kinase	-0.264836	6.14254	-2.52707	0.0115224	0.310566	-3.06392	-2.52644
ASB2	ASB2	51676	ankyrin repeat and SOCS box containing 2	0.494837	6.75131	2.52993	0.0115354	0.310566	-2.96082	2.52605
ACACB	ACACB	32	acetyl-CoA carboxylase beta	-0.328679	6.27832	-2.52591	0.0115768	0.310566	-2.99392	-2.52479
ADAM23	ADAM23	8745	ADAM metallopeptidase domain 23	0.277544	6.11456	2.52463	0.0115926	0.310566	-3.15478	2.52431
FDFT1	FDFT1	2222	farnesyl-diphosphate farnesyltransferase 1	-0.296115	5.78381	-2.52461	0.0115977	0.310566	-3.10576	-2.52415
HBP1	HBP1	26959	HMG-box transcription factor 1	-0.224312	6.38506	-2.52367	0.0116338	0.310883	-3.13932	-2.52306
TPM3	TPM3	7170	tropomyosin 3	0.874303	7.47619	2.52411	0.011717	0.311609	-2.97795	2.52055
ILF2	ILF2	3608	interleukin enhancer binding factor 2	0.226013	5.67728	2.52069	0.0117181	0.311609	-3.26521	2.52052
SLC44A2	SLC44A2	57153	solute carrier family 44 member 2	0.198333	6.50237	2.52024	0.011734	0.311609	-3.24044	2.52004
C9orf40	C9orf40	55071	chromosome 9 open reading frame 40	-0.2237	5.21149	-2.51969	0.0117591	0.311628	-3.22676	-2.51929
GATA6	GATA6	2627	GATA binding protein 6	0.333548	7.14945	2.51979	0.0118036	0.312161	-2.98561	2.51796
KATNAL1	KATNAL1	84056	katanin catalytic subunit A1 like 1	0.203989	6.07126	2.51575	0.0118945	0.313917	-3.20067	2.51526
CCDC8	CCDC8	83987	coiled-coil domain containing 8	0.262841	5.89194	2.5145	0.0119405	0.314483	-3.09364	2.5139
MFAP4	MFAP4	4239	microfibril associated protein 4	0.367434	6.28047	2.51244	0.012012	0.315716	-3.08873	2.51179
MYO7A	MYO7A	4647	myosin VIIA	-0.219079	5.66072	-2.50955	0.0120946	0.317234	-3.27437	-2.50937
OSBPL8	OSBPL8	114882	oxysterol binding protein like 8	-0.21429	6.08934	-2.50854	0.0121457	0.317923	-3.19885	-2.50788
KIF21A	KIF21A	55605	kinesin family member 21A	-0.228152	6.534	-2.50723	0.0122059	0.318849	-3.13188	-2.50613
COX17	COX17	10063	cytochrome c oxidase copper chaperone COX17	-0.235146	6.85802	-2.50332	0.0123166	0.320663	-3.1778	-2.50294
SSR4	SSR4	6748	signal sequence receptor subunit 4	0.263529	6.82964	2.50233	0.0123438	0.320663	-3.30257	2.50216
ALG1L	ALG1L	200810	ALG1 chitobiosyldiphosphodolichol beta-mannosyltransferase like	-0.193426	5.30668	-2.50214	0.0123505	0.320663	-3.29801	-2.50197
UBE2D1	UBE2D1	7321	ubiquitin conjugating enzyme E2 D1	-0.239174	5.71892	-2.4973	0.0125295	0.32465	-3.16946	-2.49687
SF3B4	SF3B4	10262	splicing factor 3b subunit 4	0.158762	5.57919	2.49526	0.0125923	0.324832	-3.32072	2.4951
PCMTD2	PCMTD2	55251	protein-L-isoaspartate (D-aspartate) O-methyltransferase domain containing 2	-0.263215	5.99488	-2.49526	0.0126063	0.324832	-3.14161	-2.4947
MKNK2	MKNK2	2872	MAPK interacting serine/threonine kinase 2	-0.358493	6.84827	-2.49571	0.0126126	0.324832	-3.06455	-2.49452
NACA	NACA	4666	nascent polypeptide associated complex subunit alpha	-0.430215	8.35061	-2.49383	0.0126917	0.325792	-3.02566	-2.4923
SLC19A2	SLC19A2	10560	solute carrier family 19 member 2	-0.28225	5.71391	-2.4926	0.0127008	0.325792	-3.14677	-2.49205
CCDC184	CCDC184	387856	coiled-coil domain containing 184	-0.223558	5.37938	-2.49106	0.0127427	0.326213	-3.31576	-2.49088
IFNGR1	IFNGR1	3459	interferon gamma receptor 1	-0.240842	6.57877	-2.48839	0.0128721	0.328869	-3.17178	-2.48729
TTC19	TTC19	54902	tetratricopeptide repeat domain 19	-0.182543	6.02293	-2.48507	0.0129691	0.3293	-3.27897	-2.48462
ARHGEF10L	ARHGEF10L	55160	Rho guanine nucleotide exchange factor 10 like	0.205882	6.30833	2.48547	0.0129718	0.3293	-3.15967	2.48454
HADHB	HADHB	3032	hydroxyacyl-CoA dehydrogenase trifunctional multienzyme complex subunit beta	-0.544699	8.65882	-2.48917	0.0129991	0.3293	-3.04569	-2.48379
ADAM19	ADAM19	8728	ADAM metallopeptidase domain 19	0.463593	5.59275	2.48479	0.0130055	0.3293	-3.08061	2.48362
PDPN	PDPN	10630	podoplanin	-0.283476	5.53282	-2.48436	0.0130177	0.3293	-3.16896	-2.48329
NMRAL1	NMRAL1	57407	NmrA like redox sensor 1	-0.210166	5.83272	-2.48059	0.0131294	0.331472	-3.2412	-2.48024
IL36RN	IL36RN	26525	interleukin 36 receptor antagonist	-0.210038	5.46796	-2.47912	0.0131841	0.331657	-3.22554	-2.47876
DEFB131A	DEFB131A	644414	defensin beta 131A	-0.189444	5.46508	-2.47817	0.0132128	0.331657	-3.33228	-2.47798
MYOF	MYOF	26509	myoferlin	0.217347	6.07449	2.47822	0.0132145	0.331657	-3.27003	2.47794
SNCG	SNCG	6623	synuclein gamma	-0.24073	5.14059	-2.47754	0.0132483	0.331856	-3.25158	-2.47702
MTMR14	MTMR14	64419	myotubularin related protein 14	-0.210913	6.14999	-2.4758	0.0133048	0.33262	-3.2664	-2.4755
IL6	IL6	3569	interleukin 6	-0.365736	4.76447	-2.47676	0.0133338	0.332694	-3.05864	-2.47473
KIF13A	KIF13A	63971	kinesin family member 13A	0.363941	7.21319	2.47582	0.0134292	0.334424	-3.06935	2.47218
SERPINB1	SERPINB1	1992	serpin family B member 1	-0.196986	5.80064	-2.46971	0.0135307	0.335965	-3.3184	-2.46949
S100A9	S100A9	6280	S100 calcium binding protein A9	-0.236459	5.50549	-2.4698	0.0135436	0.335965	-3.2626	-2.46915
MLPH	MLPH	79083	melanophilin	-0.213549	5.58716	-2.46272	0.0138013	0.341695	-3.27723	-2.46239
BBLN	BBLN	79095	NA	0.264417	5.42017	2.46186	0.0138478	0.341719	-3.27155	2.46119
FZD1	FZD1	8321	frizzled class receptor 1	0.2957	6.10556	2.46065	0.0138812	0.341719	-3.28161	2.46032
ESAM	ESAM	90952	endothelial cell adhesion molecule	-0.231937	5.80817	-2.46061	0.0138823	0.341719	-3.28738	-2.46029
PSIP1	PSIP1	11168	PC4 and SFRS1 interacting protein 1	-0.187429	5.84188	-2.45854	0.0139609	0.342993	-3.31044	-2.45827
APOLD1	APOLD1	81575	apolipoprotein L domain containing 1	-0.271572	5.6885	-2.45745	0.014002	0.343345	-3.33745	-2.45721
RPL13A	RPL13A	23521	ribosomal protein L13a	-0.262313	6.20341	-2.45415	0.0141441	0.345188	-3.34898	-2.45358
ETS1	ETS1	2113	ETS proto-oncogene 1, transcription factor	-0.199826	5.3499	-2.45359	0.0141503	0.345188	-3.40582	-2.45342
SPATA13	SPATA13	221178	spermatogenesis associated 13	-0.208337	5.25399	-2.45344	0.0141581	0.345188	-3.36413	-2.45323
PHAX	PHAX	51808	phosphorylated adaptor for RNA export	-0.372934	6.80451	-2.4527	0.0142116	0.345833	-3.17752	-2.45187
DNTTIP2	DNTTIP2	30836	deoxynucleotidyltransferase terminal interacting protein 2	-0.225031	5.89069	-2.45014	0.0143024	0.347011	-3.23011	-2.44958
GRIP2	GRIP2	80852	glutamate receptor interacting protein 2	0.304496	5.75855	2.45081	0.0143142	0.347011	-3.16864	2.44928
HOOK2	HOOK2	29911	hook microtubule tethering protein 2	0.286919	5.71851	2.44822	0.0143757	0.347844	-3.24957	2.44774
KLF2	KLF2	10365	Kruppel like factor 2	-0.294543	6.09784	-2.44664	0.0144549	0.349099	-3.23146	-2.44576
PCSK5	PCSK5	5125	proprotein convertase subtilisin/kexin type 5	-0.233376	5.19654	-2.44508	0.0144954	0.349418	-3.30468	-2.44475
TBC1D15	TBC1D15	64786	TBC1 domain family member 15	-0.17821	5.54235	-2.44262	0.0145887	0.349989	-3.40646	-2.44243
LYNX1	LYNX1	66004	Ly6/neurotoxin 1	0.289216	6.94004	2.4428	0.0145989	0.349989	-3.24133	2.44218
ELOVL5	ELOVL5	60481	ELOVL fatty acid elongase 5	-0.22366	6.27929	-2.44262	0.0146011	0.349989	-3.2593	-2.44212
PATJ	PATJ	10207	PATJ crumbs cell polarity complex component	-0.194716	5.73667	-2.44016	0.0146938	0.351036	-3.32661	-2.43984
CEL	CEL	1056	carboxyl ester lipase	-0.199189	5.79249	-2.44006	0.0146996	0.351036	-3.30667	-2.4397
CYP1B1	CYP1B1	1545	cytochrome P450 family 1 subfamily B member 1	0.242887	6.14281	2.43758	0.0148005	0.352333	-3.38997	2.43722
PCYOX1	PCYOX1	51449	prenylcysteine oxidase 1	-0.297289	5.97241	-2.43717	0.0148355	0.352333	-3.20988	-2.43637
KIR3DL1	KIR3DL1	3811	killer cell immunoglobulin like receptor, three Ig domains and long cytoplasmic tail 1	-0.279616	6.04259	-2.43695	0.0148365	0.352333	-3.24436	-2.43635
CORIN	CORIN	10699	corin, serine peptidase	-0.574523	6.17043	-2.43416	0.0149708	0.354863	-3.1875	-2.43309
TCEA3	TCEA3	6920	transcription elongation factor A3	-0.272405	6.66854	-2.43219	0.015038	0.355318	-3.23922	-2.43146
ADAMTS9	ADAMTS9	56999	ADAM metallopeptidase with thrombospondin type 1 motif 9	-0.452598	4.81969	-2.43746	0.0150455	0.355318	-3.13533	-2.43128
MYC	MYC	4609	MYC proto-oncogene, bHLH transcription factor	-0.427189	5.73017	-2.43561	0.0150866	0.355633	-3.13558	-2.43029
AAMDC	AAMDC	28971	adipogenesis associated Mth938 domain containing	-0.297587	6.07634	-2.4288	0.0152031	0.357719	-3.20302	-2.42751
ITGB5	ITGB5	3693	integrin subunit beta 5	0.41983	6.09402	2.42775	0.0152369	0.357721	-3.23403	2.4267
PTDSS1	PTDSS1	9791	phosphatidylserine synthase 1	-0.413109	6.27175	-2.42656	0.015259	0.357721	-3.32595	-2.42617
ATP6V1B2	ATP6V1B2	526	ATPase H+ transporting V1 subunit B2	0.187629	6.33531	2.41703	0.0156545	0.366321	-3.48658	2.41687
JMJD1C	JMJD1C	221037	jumonji domain containing 1C	-0.226808	5.96039	-2.41655	0.0157018	0.366692	-3.3482	-2.41577
CFH	CFH	3075	complement factor H	0.211741	5.62292	2.41532	0.0157277	0.366692	-3.49958	2.41517
RPS12	RPS12	6206	ribosomal protein S12	-0.439171	8.71831	-2.41328	0.0159009	0.369621	-3.18724	-2.41118
SEPTIN2	SEPTIN2	4735	septin 2	0.278708	7.16979	2.41184	0.015911	0.369621	-3.26676	2.41095
SLC45A4	SLC45A4	57210	solute carrier family 45 member 4	-0.213927	5.43247	-2.40941	0.0159956	0.370051	-3.35191	-2.40902
MROH1	MROH1	727957	maestro heat like repeat family member 1	0.172077	5.5492	2.40848	0.0160417	0.370051	-3.43864	2.40796
EMP2	EMP2	2013	epithelial membrane protein 2	-0.230808	5.61589	-2.40819	0.0160446	0.370051	-3.4041	-2.4079
DMKN	DMKN	93099	dermokine	-0.264181	5.51896	-2.40846	0.0160452	0.370051	-3.38557	-2.40789
ERP44	ERP44	23071	endoplasmic reticulum protein 44	-0.180493	6.02338	-2.40512	0.0161739	0.372349	-3.51191	-2.40497
NCAM1	NCAM1	4684	neural cell adhesion molecule 1	0.352705	7.54692	2.40656	0.0162084	0.372473	-3.22277	2.40419
SOX17	SOX17	64321	SRY-box transcription factor 17	-0.208333	4.9173	-2.40204	0.0163189	0.37434	-3.49954	-2.4017
H3C7	H3C7	8968	H3 clustered histone 7	-0.173912	4.97623	-2.39631	0.016568	0.379374	-3.53523	-2.39616
ZNF391	ZNF391	346157	zinc finger protein 391	0.236105	5.88732	2.39612	0.0166251	0.379435	-3.30327	2.39489
RPS27	RPS27	6232	ribosomal protein S27	-0.442172	8.68492	-2.39646	0.0166409	0.379435	-3.19697	-2.39455
PRODH	PRODH	5625	proline dehydrogenase 1	-0.26885	5.26829	-2.39466	0.0166596	0.379435	-3.33945	-2.39414
SLC36A4	SLC36A4	120103	solute carrier family 36 member 4	0.230596	6.27239	2.39348	0.0167125	0.379964	-3.41383	2.39297
TMEM88	TMEM88	92162	transmembrane protein 88	-0.200457	5.16023	-2.39176	0.0167836	0.380904	-3.40549	-2.39141
TRNP1	TRNP1	388610	TMF1 regulated nuclear protein 1	0.218994	5.9637	2.38984	0.0168674	0.38181	-3.46041	2.38959
TESC	TESC	54997	tescalcin	-0.314646	6.28636	-2.39016	0.0168831	0.38181	-3.28333	-2.38924
SOX7	SOX7	83595	SRY-box transcription factor 7	-0.214733	5.74315	-2.38702	0.0170051	0.383889	-3.38869	-2.3866
HACD1	HACD1	9200	3-hydroxyacyl-CoA dehydratase 1	0.33814	6.82746	2.38424	0.0171669	0.386859	-3.31377	2.38311
RPL14	RPL14	9045	ribosomal protein L14	-0.340124	8.12208	-2.37915	0.0174153	0.391636	-3.28066	-2.37782
CISD2	CISD2	493856	CDGSH iron sulfur domain 2	-0.207219	5.54733	-2.37771	0.0174401	0.391636	-3.4069	-2.3773
GP1BB	GP1BB	2812	glycoprotein Ib platelet subunit beta	0.307982	5.75349	2.37542	0.0175507	0.393432	-3.43439	2.37496
SLC38A1	SLC38A1	81539	solute carrier family 38 member 1	-0.341249	6.69504	-2.3761	0.0176206	0.393788	-3.27964	-2.3735
LCE1D	LCE1D	353134	late cornified envelope 1D	-0.197581	5.66698	-2.37336	0.0176399	0.393788	-3.47911	-2.37309
RNF149	RNF149	284996	ring finger protein 149	-0.178356	5.73725	-2.37287	0.0176589	0.393788	-3.55451	-2.37269
PHC1	PHC1	1911	polyhomeotic homolog 1	-0.168336	5.90015	-2.37072	0.0177749	0.395684	-3.54181	-2.37028
ALDH3A2	ALDH3A2	224	aldehyde dehydrogenase 3 family member A2	0.276437	6.67504	2.36865	0.0178873	0.396816	-3.43493	2.36794
PKNOX2	PKNOX2	63876	PBX/knotted 1 homeobox 2	-0.214723	5.76416	-2.3684	0.017912	0.396816	-3.42225	-2.36743
REL	REL	5966	REL proto-oncogene, NF-kB subunit	-0.214612	5.19118	-2.3676	0.0179187	0.396816	-3.47222	-2.36729
SGK1	SGK1	6446	serum/glucocorticoid regulated kinase 1	-0.231312	5.49972	-2.36525	0.018035	0.398216	-3.45313	-2.3649
LTBP1	LTBP1	4052	latent transforming growth factor beta binding protein 1	0.405043	7.23468	2.36641	0.0180684	0.398216	-3.26895	2.36421
LGR4	LGR4	55366	leucine rich repeat containing G protein-coupled receptor 4	-0.217719	5.67384	-2.36365	0.0181032	0.398216	-3.59623	-2.3635
SGPP2	SGPP2	130367	sphingosine-1-phosphate phosphatase 2	-0.250909	5.66614	-2.36362	0.0181186	0.398216	-3.42736	-2.36319
TMTC1	TMTC1	83857	transmembrane O-mannosyltransferase targeting cadherins 1	-0.195362	5.52641	-2.363	0.0181375	0.398216	-3.54687	-2.3628
SDC3	SDC3	9672	syndecan 3	0.17972	5.54077	2.3617	0.0181979	0.398859	-3.62183	2.36157
APRT	APRT	353	adenine phosphoribosyltransferase	0.150312	5.90692	2.36058	0.0182542	0.398863	-3.59213	2.36042
RHOD	RHOD	29984	ras homolog family member D	-0.302587	5.6826	-2.36099	0.0182605	0.398863	-3.36882	-2.36029
AKT1	AKT1	207	AKT serine/threonine kinase 1	0.231112	6.48066	2.35905	0.0183508	0.399273	-3.46558	2.35846
ROCK1	ROCK1	6093	Rho associated coiled-coil containing protein kinase 1	0.195453	6.11921	2.35823	0.0183707	0.399273	-3.58616	2.35806
MYLK3	MYLK3	91807	myosin light chain kinase 3	-0.38302	6.18978	-2.35845	0.0183728	0.399273	-3.44101	-2.35802
PIK3CD	PIK3CD	5293	phosphatidylinositol-4,5-bisphosphate 3-kinase catalytic subunit delta	-0.199242	5.48922	-2.35586	0.018489	0.401116	-3.58003	-2.35568
REPS2	REPS2	9185	RALBP1 associated Eps domain containing 2	-0.226152	5.42644	-2.35385	0.0185874	0.402445	-3.62002	-2.3537
DOCK9	DOCK9	23348	dedicator of cytokinesis 9	-0.219023	5.69409	-2.35351	0.0186131	0.402445	-3.49079	-2.35319
FAM186A	FAM186A	121006	family with sequence similarity 186 member A	-0.171463	5.48562	-2.35218	0.0186724	0.402959	-3.59051	-2.35201
NPM1	NPM1	4869	nucleophosmin 1	-0.250097	7.61146	-2.35183	0.0187123	0.402959	-3.3984	-2.35121
CLDN5	CLDN5	7122	claudin 5	-0.24048	5.67277	-2.35063	0.0187632	0.402959	-3.45513	-2.3502
EPB41	EPB41	2035	erythrocyte membrane protein band 4.1	0.160553	5.88304	2.34955	0.0188032	0.402959	-3.63332	2.34941
BLOC1S6	BLOC1S6	26258	biogenesis of lysosomal organelles complex 1 subunit 6	-0.183592	5.62106	-2.34918	0.018822	0.402959	-3.62881	-2.34904
SYT3	SYT3	84258	synaptotagmin 3	-0.223241	5.1646	-2.34911	0.0188257	0.402959	-3.63554	-2.34896
RBFOX1	RBFOX1	54715	RNA binding fox-1 homolog 1	-0.272978	5.87134	-2.34843	0.0189196	0.404293	-3.39653	-2.34711
PPM1B	PPM1B	5495	protein phosphatase, Mg2+/Mn2+ dependent 1B	0.229779	6.61579	2.3453	0.0190538	0.405903	-3.37853	2.34448
C6orf62	C6orf62	81688	chromosome 6 open reading frame 62	0.192831	6.29409	2.34383	0.0190996	0.405903	-3.54936	2.34358
DDAH2	DDAH2	23564	dimethylarginine dimethylaminohydrolase 2	0.25893	5.73935	2.34367	0.0191166	0.405903	-3.49805	2.34325
ORMDL3	ORMDL3	94103	ORMDL sphingolipid biosynthesis regulator 3	0.375878	6.94768	2.34561	0.0191218	0.405903	-3.31543	2.34315
MAP3K8	MAP3K8	1326	mitogen-activated protein kinase kinase kinase 8	-0.201412	5.23612	-2.34206	0.0191962	0.406807	-3.62661	-2.3417
LY6E	LY6E	4061	lymphocyte antigen 6 family member E	-0.24612	5.47475	-2.34101	0.0192695	0.406853	-3.39685	-2.34028
TMEM176B	TMEM176B	28959	transmembrane protein 176B	0.291137	5.92404	2.3407	0.0192941	0.406853	-3.37503	2.3398
DMRTA2	DMRTA2	63950	DMRT like family A2	-0.181866	5.30882	-2.33982	0.0193002	0.406853	-3.65554	-2.33968
KCND3	KCND3	3752	potassium voltage-gated channel subfamily D member 3	-0.200214	5.67028	-2.33886	0.0193524	0.406853	-3.6041	-2.33867
C8orf82	C8orf82	414919	chromosome 8 open reading frame 82	0.165302	6.34849	2.33872	0.0193573	0.406853	-3.65713	2.33858
ATP13A3	ATP13A3	79572	ATPase 13A3	0.590097	6.93506	2.33918	0.0193936	0.406947	-3.3774	2.33788
SEMA3F	SEMA3F	6405	semaphorin 3F	-0.227972	4.88729	-2.33685	0.0194692	0.407641	-3.47882	-2.33642
JUP	JUP	3728	junction plakoglobin	-0.258329	6.72514	-2.33653	0.0194903	0.407641	-3.45483	-2.33602
MAPK6	MAPK6	5597	mitogen-activated protein kinase 6	-0.168712	5.9252	-2.33004	0.0198123	0.413699	-3.66065	-2.32988
NLRP4	NLRP4	147945	NLR family pyrin domain containing 4	-0.181196	5.34094	-2.32767	0.0199378	0.415641	-3.65778	-2.32752
PPP1R12B	PPP1R12B	4660	protein phosphatase 1 regulatory subunit 12B	-0.56815	7.83987	-2.33197	0.0200623	0.417485	-3.36167	-2.32518
ANP32E	ANP32E	81611	acidic nuclear phosphoprotein 32 family member E	0.205525	6.20469	2.32484	0.0200915	0.417485	-3.65931	2.32464
ATP9A	ATP9A	10079	ATPase phospholipid transporting 9A (putative)	0.188115	5.56838	2.32414	0.0201298	0.417603	-3.60846	2.32392
KLHDC3	KLHDC3	116138	kelch domain containing 3	-0.241506	6.53346	-2.32398	0.0201798	0.417636	-3.39542	-2.32299
TREX1	TREX1	11277	three prime repair exonuclease 1	-0.206993	5.07803	-2.32281	0.0201966	0.417636	-3.69462	-2.32267
IL1B	IL1B	3553	interleukin 1 beta	-0.204802	5.01454	-2.32206	0.0202466	0.417995	-3.67544	-2.32175
ACSS3	ACSS3	79611	acyl-CoA synthetase short chain family member 3	-0.178177	5.96167	-2.31976	0.0203652	0.419506	-3.63011	-2.31955
DENND2C	DENND2C	163259	DENN domain containing 2C	-0.246006	5.53036	-2.31944	0.0204004	0.419506	-3.47848	-2.3189
OGFR	OGFR	11054	opioid growth factor receptor	-0.190089	6.12007	-2.31899	0.0204181	0.419506	-3.51837	-2.31857
PPP4R2	PPP4R2	151987	protein phosphatase 4 regulatory subunit 2	-0.254121	6.30269	-2.31619	0.0206354	0.423243	-3.45999	-2.31459
PRPF8	PRPF8	10594	pre-mRNA processing factor 8	-0.192873	5.99403	-2.3139	0.0207027	0.423243	-3.60639	-2.31336
CYP4V2	CYP4V2	285440	cytochrome P450 family 4 subfamily V member 2	-0.216588	5.7437	-2.31337	0.0207115	0.423243	-3.67965	-2.3132
RPS23	RPS23	6228	ribosomal protein S23	-0.349673	8.84062	-2.31258	0.0207917	0.423243	-3.41717	-2.31175
LRP10	LRP10	26020	LDL receptor related protein 10	-0.217749	5.41057	-2.31136	0.0208338	0.423243	-3.68073	-2.31098
SRSF5	SRSF5	6430	serine and arginine rich splicing factor 5	-0.267925	7.55511	-2.31104	0.0208546	0.423243	-3.52182	-2.31061
YJEFN3	YJEFN3	374887	YjeF N-terminal domain containing 3	-0.170443	5.43219	-2.31062	0.0208628	0.423243	-3.68394	-2.31046
PLCL2	PLCL2	23228	phospholipase C like 2	-0.271164	6.09838	-2.31028	0.0209003	0.423243	-3.66451	-2.30978
ITPRIP	ITPRIP	85450	inositol 1,4,5-trisphosphate receptor interacting protein	-0.200125	5.56141	-2.30869	0.0209693	0.423243	-3.69619	-2.30854
SYT7	SYT7	9066	synaptotagmin 7	-0.197826	5.63498	-2.30876	0.0209774	0.423243	-3.55259	-2.30839
GPAT2	GPAT2	150763	glycerol-3-phosphate acyltransferase 2, mitochondrial	-0.223337	5.94974	-2.3084	0.0209844	0.423243	-3.71812	-2.30827
AGPAT3	AGPAT3	56894	1-acylglycerol-3-phosphate O-acyltransferase 3	-0.189338	6.0347	-2.30827	0.0210102	0.423243	-3.66467	-2.3078
SCX	SCX	642658	scleraxis bHLH transcription factor	0.284491	5.8295	2.30815	0.0210299	0.423243	-3.46405	2.30745
ATP1A1	ATP1A1	476	ATPase Na+/K+ transporting subunit alpha 1	-0.356387	7.21012	-2.30637	0.0212062	0.425455	-3.37265	-2.30429
NBPF14	NBPF14	25832	NBPF member 14	-0.174358	5.64483	-2.3045	0.0212063	0.425455	-3.68103	-2.30429
ZNF827	ZNF827	152485	zinc finger protein 827	0.166051	5.71762	2.30319	0.0212782	0.42623	-3.67931	2.30301
FAM167B	FAM167B	84734	family with sequence similarity 167 member B	-0.182026	5.11886	-2.30227	0.0213378	0.426757	-3.71506	-2.30195
TRIOBP	TRIOBP	11078	TRIO and F-actin binding protein	0.167252	6.5537	2.30092	0.021404	0.427413	-3.73405	2.30078
DTX3L	DTX3L	151636	deltex E3 ubiquitin ligase 3L	-0.173928	5.74035	-2.29784	0.0215787	0.430165	-3.73678	-2.2977
CCN2	CCN2	1490	cellular communication network factor 2	0.368342	6.14747	2.29624	0.0216733	0.430165	-3.68582	2.29604
CAVIN1	CAVIN1	284119	caveolae associated protein 1	0.234273	6.40526	2.29581	0.0217047	0.430165	-3.6059	2.2955
SPSB1	SPSB1	80176	splA/ryanodine receptor domain and SOCS box containing 1	-0.189741	5.29342	-2.29546	0.0217156	0.430165	-3.71749	-2.29531
APMAP	APMAP	57136	adipocyte plasma membrane associated protein	0.352157	6.41834	2.2961	0.0217311	0.430165	-3.43027	2.29504
MTUS2	MTUS2	23281	microtubule associated scaffold protein 2	-0.22225	6.02631	-2.29536	0.0217603	0.430165	-3.5877	-2.29453
OGA	OGA	10724	O-GlcNAcase	-0.309284	6.89821	-2.29615	0.0217771	0.430165	-3.40936	-2.29423
CLU	CLU	1191	clusterin	0.477888	6.77644	2.29562	0.0218429	0.4308	-3.38742	2.29309
CRADD	CRADD	8738	CASP2 and RIPK1 domain containing adaptor with death domain	0.210769	6.31661	2.29236	0.0219138	0.431534	-3.5382	2.29186
RAPGEF1	RAPGEF1	2889	Rap guanine nucleotide exchange factor 1	-0.234551	5.93911	-2.28993	0.0220502	0.432093	-3.56637	-2.2895
HCCS	HCCS	3052	holocytochrome c synthase	0.187394	5.98602	2.28992	0.0220533	0.432093	-3.63464	2.28945
SASH1	SASH1	23328	SAM and SH3 domain containing 1	-0.182804	5.59738	-2.28859	0.0221235	0.432093	-3.72453	-2.28824
B3GALNT2	B3GALNT2	148789	beta-1,3-N-acetylgalactosaminyltransferase 2	0.243449	5.70227	2.28821	0.0221714	0.432093	-3.48329	2.28742
CLCC1	CLCC1	23155	chloride channel CLIC like 1	-0.16333	5.85539	-2.28757	0.0221767	0.432093	-3.70393	-2.28733
VEZF1	VEZF1	7716	vascular endothelial zinc finger 1	-0.148795	6.4647	-2.2871	0.0222029	0.432093	-3.67827	-2.28688
ZDHHC16	ZDHHC16	84287	zinc finger DHHC-type containing 16	0.163901	5.61648	2.28664	0.0222289	0.432093	-3.74063	2.28643
ABTB1	ABTB1	80325	ankyrin repeat and BTB domain containing 1	-0.158484	5.85283	-2.28643	0.0222374	0.432093	-3.76103	-2.28629
PYCARD	PYCARD	29108	PYD and CARD domain containing	-0.198985	5.36059	-2.28636	0.022246	0.432093	-3.67823	-2.28614
KBTBD2	KBTBD2	25948	kelch repeat and BTB domain containing 2	-0.16165	5.87957	-2.28443	0.0223563	0.432707	-3.73874	-2.28426
AZGP1	AZGP1	563	alpha-2-glycoprotein 1, zinc-binding	-0.511025	6.12399	-2.28453	0.0223743	0.432707	-3.53175	-2.28395
MFGE8	MFGE8	4240	milk fat globule-EGF factor 8 protein	0.468252	8.43048	2.28425	0.0224125	0.432707	-3.46536	2.2833
F3	F3	2152	coagulation factor III, tissue factor	0.417821	5.99555	2.28333	0.0224384	0.432707	-3.56408	2.28286
DOT1L	DOT1L	84444	DOT1 like histone lysine methyltransferase	-0.234539	5.52486	-2.28245	0.0224862	0.432707	-3.58895	-2.28205
SKP2	SKP2	6502	S-phase kinase associated protein 2	-0.223282	5.24886	-2.2821	0.0225139	0.432707	-3.55059	-2.28158
NACC2	NACC2	138151	NACC family member 2	0.224519	6.205	2.28214	0.0225143	0.432707	-3.61775	2.28158
FCN3	FCN3	8547	ficolin 3	-0.206441	5.44583	-2.27792	0.0227395	0.436381	-3.78192	-2.27778
PTX3	PTX3	5806	pentraxin 3	-0.237487	5.34759	-2.27584	0.0228829	0.438474	-3.58018	-2.27538
RAB11FIP5	RAB11FIP5	26056	RAB11 family interacting protein 5	0.180524	6.09327	2.2743	0.0229603	0.438955	-3.70997	2.2741
WBP2	WBP2	23558	WW domain binding protein 2	-0.231493	6.86828	-2.27382	0.0230075	0.438955	-3.70859	-2.27331
GPC1	GPC1	2817	glypican 1	0.396946	7.40644	2.27492	0.0230108	0.438955	-3.43599	2.27325
STBD1	STBD1	8987	starch binding domain 1	0.262195	6.65705	2.27296	0.0230755	0.439533	-3.50367	2.27218
BAD	BAD	572	BCL2 associated agonist of cell death	0.182108	5.77007	2.27036	0.023201	0.441267	-3.78139	2.27011
KRTAP9-6	KRTAP9-6	100507608	keratin associated protein 9-6	-0.217533	4.92746	-2.26663	0.023429	0.444498	-3.68527	-2.26637
H4C8	H4C8	8365	H4 clustered histone 8	0.188376	5.50263	2.26641	0.0234403	0.444498	-3.70825	2.26618
RB1CC1	RB1CC1	9821	RB1 inducible coiled-coil 1	-0.188475	6.24354	-2.26559	0.0234865	0.444714	-3.76725	-2.26543
EVC2	EVC2	132884	EvC ciliary complex subunit 2	-0.19606	5.3003	-2.2639	0.0235887	0.445919	-3.80917	-2.26376
TRIM47	TRIM47	91107	tripartite motif containing 47	0.20349	5.7766	2.26321	0.0236303	0.445919	-3.82116	2.26309
UNC5B	UNC5B	219699	unc-5 netrin receptor B	-0.170529	5.84929	-2.26306	0.0236546	0.445919	-3.75606	-2.26269
IER3	IER3	8870	immediate early response 3	0.664565	6.96966	2.26225	0.0237696	0.446113	-3.50823	2.26083
PCNT	PCNT	5116	pericentrin	-0.269597	5.9059	-2.26226	0.0237788	0.446113	-3.53861	-2.26068
DRD3	DRD3	1814	dopamine receptor D3	-0.216588	5.4256	-2.25844	0.0239314	0.446113	-3.73613	-2.25823
KLF4	KLF4	9314	Kruppel like factor 4	-0.200898	5.60724	-2.25829	0.0239372	0.446113	-3.79298	-2.25814
CASP2	CASP2	835	caspase 2	-0.181007	5.86845	-2.25797	0.0239696	0.446113	-3.7222	-2.25762
KLHL12	KLHL12	59349	kelch like family member 12	0.171998	6.00558	2.25791	0.0239709	0.446113	-3.6728	2.25759
UTP3	UTP3	57050	UTP3 small subunit processome component	-0.13584	6.16179	-2.25737	0.0240032	0.446113	-3.79172	-2.25708
XBP1	XBP1	7494	X-box binding protein 1	-0.229345	6.08873	-2.2558	0.0241091	0.446113	-3.63374	-2.25539
SLC20A2	SLC20A2	6575	solute carrier family 20 member 2	-0.29792	6.87893	-2.25646	0.0241118	0.446113	-3.51083	-2.25534
SRPK3	SRPK3	26576	SRSF protein kinase 3	0.183075	6.05491	2.25551	0.0241235	0.446113	-3.65955	2.25516
ITPR3	ITPR3	3710	inositol 1,4,5-trisphosphate receptor type 3	-0.173418	5.28001	-2.25509	0.0241383	0.446113	-3.78038	-2.25492
VTN	VTN	7448	vitronectin	0.289895	6.38792	2.25516	0.0241523	0.446113	-3.61696	2.2547
ADCY5	ADCY5	111	adenylate cyclase 5	0.274606	5.55083	2.25485	0.0241718	0.446113	-3.61702	2.25439
PKNOX1	PKNOX1	5316	PBX/knotted 1 homeobox 1	-0.168239	5.30963	-2.25394	0.024209	0.446113	-3.82905	-2.2538
HMG20A	HMG20A	10363	high mobility group 20A	0.144238	5.93253	2.25377	0.0242188	0.446113	-3.83277	2.25364
WWP1	WWP1	11059	WW domain containing E3 ubiquitin protein ligase 1	-0.226925	6.65162	-2.25165	0.0243594	0.446113	-3.73187	-2.25141
NAGK	NAGK	55577	N-acetylglucosamine kinase	-0.156474	5.80651	-2.25157	0.024365	0.446113	-3.80691	-2.25132
CASTOR2	CASTOR2	729438	cytosolic arginine sensor for mTORC1 subunit 2	-0.301054	5.6915	-2.25139	0.0243892	0.446113	-3.6269	-2.25094
TOGARAM1	TOGARAM1	23116	TOG array regulator of axonemal microtubules 1	-0.156751	5.73269	-2.25098	0.0243993	0.446113	-3.81507	-2.25078
LAMB2	LAMB2	3913	laminin subunit beta 2	0.284327	7.79727	2.25085	0.024447	0.446113	-3.55994	2.25003
GANC	GANC	2595	glucosidase alpha, neutral C	-0.289396	5.4442	-2.25059	0.0244761	0.446113	-3.51961	-2.24957
SNRPB	SNRPB	6628	small nuclear ribonucleoprotein polypeptides B and B1	-0.164151	5.43162	-2.24942	0.0244943	0.446113	-3.8415	-2.24929
MAPKBP1	MAPKBP1	23005	mitogen-activated protein kinase binding protein 1	0.3109	6.83575	2.2497	0.0245096	0.446113	-3.59198	2.24905
KAT5	KAT5	10524	lysine acetyltransferase 5	-0.142023	5.9428	-2.24899	0.0245216	0.446113	-3.84014	-2.24886
COX7A1	COX7A1	1346	cytochrome c oxidase subunit 7A1	-0.401301	9.37883	-2.25047	0.0245362	0.446113	-3.45701	-2.24863
RBM47	RBM47	54502	RNA binding motif protein 47	-0.204743	5.5219	-2.24629	0.024694	0.448345	-3.84554	-2.24616
CD99L2	CD99L2	83692	CD99 molecule like 2	-0.205319	6.14017	-2.24546	0.0247631	0.448446	-3.66322	-2.24508
ARIH2	ARIH2	10425	ariadne RBR E3 ubiquitin protein ligase 2	-0.263714	6.75846	-2.24673	0.0247697	0.448446	-3.54512	-2.24498
PLEKHH2	PLEKHH2	130271	pleckstrin homology, MyTH4 and FERM domain containing H2	0.189422	5.20577	2.24403	0.0248391	0.448735	-3.83925	2.2439
SERPINB8	SERPINB8	5271	serpin family B member 8	-0.198445	5.69507	-2.24328	0.0248929	0.448735	-3.76091	-2.24306
EWSR1	EWSR1	2130	EWS RNA binding protein 1	-0.246321	6.61502	-2.24372	0.0249156	0.448735	-3.57443	-2.24271
DNAJC5	DNAJC5	80331	DnaJ heat shock protein family (Hsp40) member C5	-0.149392	5.6254	-2.24279	0.0249258	0.448735	-3.82664	-2.24255
MT1A	MT1A	4489	metallothionein 1A	-0.219028	5.48425	-2.23944	0.0251533	0.451766	-3.66321	-2.23904
IGFBP7	IGFBP7	3490	insulin like growth factor binding protein 7	0.506462	8.69461	2.24169	0.0252146	0.451766	-3.47766	2.2381
SERTAD1	SERTAD1	29950	SERTA domain containing 1	-0.257552	5.55986	-2.23879	0.0252291	0.451766	-3.59268	-2.23788
TMED1	TMED1	11018	transmembrane p24 trafficking protein 1	0.192271	5.59793	2.23811	0.0252354	0.451766	-3.70008	2.23778
SAMHD1	SAMHD1	25939	SAM and HD domain containing deoxynucleoside triphosphate triphosphohydrolase 1	-0.213501	5.16254	-2.23605	0.02536	0.453363	-3.81345	-2.23587
DDR2	DDR2	4921	discoidin domain receptor tyrosine kinase 2	-0.183949	5.43398	-2.23478	0.0254421	0.454196	-3.83306	-2.23462
UGCG	UGCG	7357	UDP-glucose ceramide glucosyltransferase	-0.210383	5.63162	-2.23343	0.025534	0.455203	-3.78664	-2.23323
JPH2	JPH2	57158	junctophilin 2	0.327786	7.59747	2.23378	0.0256399	0.456137	-3.54124	2.23162
PET100	PET100	100131801	PET100 cytochrome c oxidase chaperone	-0.194776	7.0787	-2.23161	0.0256676	0.456137	-3.66041	-2.2312
UBE2V1	UBE2V1	7335	ubiquitin conjugating enzyme E2 V1	-0.227592	6.74656	-2.23123	0.0256933	0.456137	-3.66076	-2.23082
IGBP1	IGBP1	3476	immunoglobulin binding protein 1	-0.180424	5.90391	-2.22498	0.0260909	0.462553	-3.88941	-2.22486
ABHD14A	ABHD14A	25864	abhydrolase domain containing 14A	-0.16004	5.73733	-2.224	0.0261569	0.463083	-3.88957	-2.22387
RXRA	RXRA	6256	retinoid X receptor alpha	-0.16412	6.20828	-2.22098	0.0263608	0.466047	-3.90563	-2.22086
PLA2G3	PLA2G3	50487	phospholipase A2 group III	-0.202319	5.42404	-2.22044	0.0264239	0.466519	-3.81518	-2.21992
SGIP1	SGIP1	84251	SH3GL interacting endocytic adaptor 1	-0.212011	5.11408	-2.21923	0.0264807	0.466876	-3.88538	-2.21909
LLPH	LLPH	84298	LLP homolog, long-term synaptic facilitation factor	0.163246	5.9826	2.21813	0.0265545	0.467534	-3.90496	2.21801
UCHL1	UCHL1	7345	ubiquitin C-terminal hydrolase L1	0.415066	5.91717	2.21459	0.0268198	0.471557	-3.68687	2.21413
AEBP1	AEBP1	165	AE binding protein 1	0.271294	6.12456	2.2123	0.0269547	0.472998	-3.91853	2.21217
PCNX4	PCNX4	64430	pecanex 4	0.225935	6.22841	2.21213	0.0269757	0.472998	-3.78274	2.21187
VAT1L	VAT1L	57687	vesicle amine transport 1 like	0.23909	6.13778	2.21087	0.0270685	0.473976	-3.7444	2.21053
LZIC	LZIC	84328	leucine zipper and CTNNBIP1 domain containing	0.146467	5.72414	2.20891	0.0271888	0.475433	-3.93261	2.2088
TRAPPC10	TRAPPC10	7109	trafficking protein particle complex 10	0.156083	5.82357	2.20794	0.0272683	0.475985	-3.87741	2.20766
ARHGAP30	ARHGAP30	257106	Rho GTPase activating protein 30	-0.178949	5.10689	-2.20741	0.0272997	0.475985	-3.83354	-2.20721
LRRC2	LRRC2	79442	leucine rich repeat containing 2	-0.357083	6.9405	-2.20708	0.027354	0.475985	-3.64603	-2.20643
HELZ2	HELZ2	85441	helicase with zinc finger 2	-0.209226	5.19982	-2.20653	0.0273691	0.475985	-3.76137	-2.20621
PTPRE	PTPRE	5791	protein tyrosine phosphatase receptor type E	-0.260666	5.50784	-2.20601	0.0274424	0.476611	-3.69811	-2.20517
LPIN2	LPIN2	9663	lipin 2	-0.175151	5.40225	-2.20467	0.0274859	0.47672	-3.93223	-2.20455
XPO4	XPO4	64328	exportin 4	0.212226	6.11791	2.20379	0.0275674	0.476975	-3.72692	2.20339
CFAP298	CFAP298	56683	cilia and flagella associated protein 298	-0.178804	5.99742	-2.20346	0.0275794	0.476975	-3.87421	-2.20322
FNDC5	FNDC5	252995	fibronectin type III domain containing 5	-0.296383	5.68413	-2.204	0.0276246	0.476975	-3.65556	-2.20258
KRTAP12-2	KRTAP12-2	353323	keratin associated protein 12-2	-0.20898	4.91683	-2.20235	0.0276496	0.476975	-3.94217	-2.20222
COX10	COX10	1352	cytochrome c oxidase assembly factor heme A:farnesyltransferase COX10	-0.213842	6.00599	-2.20179	0.0276955	0.477123	-3.83567	-2.20157
EIF1	EIF1	10209	eukaryotic translation initiation factor 1	-0.420024	8.11462	-2.2011	0.0279509	0.480492	-3.53988	-2.19797
CXXC1	CXXC1	30827	CXXC finger protein 1	-0.152187	5.59713	-2.19788	0.0279662	0.480492	-3.94477	-2.19776
GZMK	GZMK	3003	granzyme K	-0.170862	5.31623	-2.19685	0.0280502	0.48129	-3.80441	-2.19658
FUS	FUS	2521	FUS RNA binding protein	-0.227047	6.68771	-2.1956	0.0281811	0.481772	-3.7607	-2.19476
HGS	HGS	9146	hepatocyte growth factor-regulated tyrosine kinase substrate	-0.176864	5.91912	-2.1951	0.0281852	0.481772	-3.86698	-2.1947
RTEL1	RTEL1	51750	regulator of telomere elongation helicase 1	0.278451	6.3801	2.19492	0.0282299	0.481772	-3.65989	2.19408
ZNF616	ZNF616	90317	zinc finger protein 616	-0.193768	4.86438	-2.19392	0.0282582	0.481772	-3.83323	-2.19368
CRYL1	CRYL1	51084	crystallin lambda 1	-0.192668	5.70119	-2.1938	0.0282665	0.481772	-3.83842	-2.19357
IFITM1	IFITM1	8519	interferon induced transmembrane protein 1	-0.291844	5.84607	-2.19404	0.0283255	0.482136	-3.69042	-2.19275
HMOX2	HMOX2	3163	heme oxygenase 2	-0.311398	6.13371	-2.19252	0.0284663	0.483615	-3.57014	-2.1908
PCBP4	PCBP4	57060	poly(rC) binding protein 4	0.233763	6.51944	2.19115	0.0284879	0.483615	-3.76499	2.1905
NIPSNAP1	NIPSNAP1	8508	nipsnap homolog 1	-0.155877	5.98482	-2.18753	0.028715	0.486131	-3.92583	-2.18738
NUDC	NUDC	10726	nuclear distribution C, dynein complex regulator	-0.292559	6.8705	-2.18907	0.0287222	0.486131	-3.57872	-2.18728
RIOK1	RIOK1	83732	RIO kinase 1	-0.194221	5.83639	-2.1872	0.028764	0.486131	-3.7561	-2.18671
NCOA2	NCOA2	10499	nuclear receptor coactivator 2	-0.161801	6.25196	-2.18654	0.0288017	0.486131	-3.9076	-2.18619
MUCL3	MUCL3	135656	mucin like 3	-0.180613	5.54689	-2.18601	0.0288261	0.486131	-3.93591	-2.18586
SLCO5A1	SLCO5A1	81796	solute carrier organic anion transporter family member 5A1	-0.175934	5.74325	-2.18265	0.0290708	0.48939	-3.97331	-2.18253
ZNF197	ZNF197	10168	zinc finger protein 197	-0.138824	6.12616	-2.18248	0.0290958	0.48939	-3.93933	-2.18219
USP5	USP5	8078	ubiquitin specific peptidase 5	0.153499	5.72837	2.18139	0.0291632	0.489881	-3.98441	2.18127
CYSTM1	CYSTM1	84418	cysteine rich transmembrane module containing 1	0.312785	6.72713	2.1794	0.0293545	0.490865	-3.76184	2.17869
WNT8A	WNT8A	7478	Wnt family member 8A	-0.201211	5.55478	-2.17842	0.0293834	0.490865	-3.98277	-2.1783
LZTS3	LZTS3	9762	leucine zipper tumor suppressor family member 3	-0.192606	5.46213	-2.17836	0.0293913	0.490865	-3.92651	-2.1782
DLC1	DLC1	10395	DLC1 Rho GTPase activating protein	-0.216381	5.1792	-2.17808	0.0294108	0.490865	-3.95024	-2.17794
RAB12	RAB12	201475	RAB12, member RAS oncogene family	-0.263915	7.02826	-2.17806	0.0294435	0.490865	-3.71104	-2.1775
ARC	ARC	23237	activity regulated cytoskeleton associated protein	-0.264252	5.44264	-2.17776	0.0294519	0.490865	-3.78346	-2.17738
EIF1B	EIF1B	10289	eukaryotic translation initiation factor 1B	-0.352271	8.2784	-2.17815	0.0295712	0.49132	-3.57158	-2.17579
LRFN5	LRFN5	145581	leucine rich repeat and fibronectin type III domain containing 5	-0.173544	5.57675	-2.176	0.029572	0.49132	-3.87634	-2.17578
NOP16	NOP16	51491	NOP16 nucleolar protein	0.179217	5.62728	2.17561	0.0295944	0.49132	-3.96381	2.17548
PLIN4	PLIN4	729359	perilipin 4	-0.434924	7.66078	-2.17488	0.0298072	0.494213	-3.5796	-2.17264
BCAT1	BCAT1	586	branched chain amino acid transaminase 1	-0.191901	5.29297	-2.17036	0.0299882	0.496571	-4.00488	-2.17025
RPL34	RPL34	6164	ribosomal protein L34	-0.361557	8.74699	-2.1693	0.0301602	0.497925	-3.62263	-2.16798
SPATA2L	SPATA2L	124044	spermatogenesis associated 2 like	0.352917	6.29994	2.16875	0.0301652	0.497925	-3.70387	2.16791
KDM1A	KDM1A	23028	lysine demethylase 1A	-0.157659	6.14993	-2.16752	0.0302043	0.497925	-4.01129	-2.1674
OBI1	OBI1	79596	ORC ubiquitin ligase 1	-0.182153	4.92487	-2.16724	0.0302256	0.497925	-4.01086	-2.16712
BPGM	BPGM	669	bisphosphoglycerate mutase	-0.154197	5.70491	-2.1655	0.0303604	0.498828	-3.99424	-2.16536
MACROD1	MACROD1	28992	mono-ADP ribosylhydrolase 1	-0.18	5.80881	-2.16548	0.0303614	0.498828	-3.97711	-2.16534
RASAL2	RASAL2	9462	RAS protein activator like 2	-0.233761	6.25852	-2.16412	0.0304853	0.498828	-3.79865	-2.16373
UBN1	UBN1	29855	ubinuclein 1	-0.191451	5.88536	-2.16415	0.0304864	0.498828	-3.92799	-2.16371
SSTR4	SSTR4	6754	somatostatin receptor 4	-0.1977	5.61452	-2.1632	0.0305352	0.498828	-4.01287	-2.16308
POLDIP3	POLDIP3	84271	DNA polymerase delta interacting protein 3	-0.144356	5.69958	-2.16312	0.0305437	0.498828	-3.96593	-2.16297
DNAJC21	DNAJC21	134218	DnaJ heat shock protein family (Hsp40) member C21	0.224618	6.44023	2.16343	0.0305532	0.498828	-3.76373	2.16284
OR5V1	OR5V1	81696	olfactory receptor family 5 subfamily V member 1	-0.241034	4.85451	-2.16138	0.0306892	0.49952	-3.98324	-2.16108
CDC42EP5	CDC42EP5	148170	CDC42 effector protein 5	-0.173637	5.69634	-2.16034	0.0307566	0.49952	-3.98934	-2.16021
USP54	USP54	159195	ubiquitin specific peptidase 54	-0.20398	5.75585	-2.16009	0.0307811	0.49952	-3.92101	-2.15989
ZNF417	ZNF417	147687	zinc finger protein 417	-0.26379	5.92723	-2.1604	0.0307939	0.49952	-3.72169	-2.15973
VANGL2	VANGL2	57216	VANGL planar cell polarity protein 2	-0.160664	5.68261	-2.15938	0.0308299	0.49952	-4.02057	-2.15926
LPGAT1	LPGAT1	9926	lysophosphatidylglycerol acyltransferase 1	0.17153	5.81076	2.15953	0.0308321	0.49952	-3.99222	2.15923
FAM25A	FAM25A	643161	family with sequence similarity 25 member A	-0.175239	5.74835	-2.15888	0.0308688	0.49952	-4.02053	-2.15876
LRRFIP2	LRRFIP2	9209	LRR binding FLII interacting protein 2	-0.181734	6.52573	-2.15754	0.0309787	0.500665	-3.93039	-2.15735
TCF15	TCF15	6939	transcription factor 15	-0.201815	5.25359	-2.15695	0.031019	0.500685	-4.02159	-2.15683
CHTOP	CHTOP	26097	chromatin target of PRMT1	0.226083	6.70593	2.15665	0.0310846	0.500804	-3.75188	2.15599
CAVIN3	CAVIN3	112464	caveolae associated protein 3	0.223315	6.28381	2.15612	0.0311046	0.500804	-3.81606	2.15573
GNG3	GNG3	2785	G protein subunit gamma 3	-0.182836	4.99921	-2.15432	0.0312244	0.502101	-4.03962	-2.1542
EPHB4	EPHB4	2050	EPH receptor B4	-0.16808	5.5594	-2.15365	0.0312784	0.502338	-3.99491	-2.15351
DVL3	DVL3	1857	dishevelled segment polarity protein 3	0.169397	6.19055	2.15283	0.0313424	0.502735	-4.02288	2.1527
OR5H14	OR5H14	403273	olfactory receptor family 5 subfamily H member 14	-0.181333	5.52074	-2.15229	0.0313867	0.502816	-3.97935	-2.15214
BCKDHB	BCKDHB	594	branched chain keto acid dehydrogenase E1 subunit beta	-0.199368	6.06043	-2.15132	0.0314808	0.502905	-3.82839	-2.15094
GPR3	GPR3	2827	G protein-coupled receptor 3	-0.167271	5.24402	-2.15018	0.0315495	0.502905	-4.05062	-2.15007
PRKD2	PRKD2	25865	protein kinase D2	-0.15616	5.52956	-2.15007	0.0315611	0.502905	-4.00116	-2.14993
KRTAP5-8	KRTAP5-8	57830	keratin associated protein 5-8	-0.229713	5.97519	-2.15001	0.0315639	0.502905	-4.0416	-2.14989
MBTPS1	MBTPS1	8720	membrane bound transcription factor peptidase, site 1	-0.185091	6.36631	-2.14955	0.0316174	0.502905	-3.97387	-2.14921
FAM124A	FAM124A	220108	family with sequence similarity 124 member A	-0.156163	5.43774	-2.14919	0.031628	0.502905	-4.04555	-2.14908
PLSCR1	PLSCR1	5359	phospholipid scramblase 1	-0.233906	5.71539	-2.1486	0.0317192	0.503603	-3.87218	-2.14793
GLS	GLS	2744	glutaminase	0.162589	6.29731	2.14714	0.031791	0.503603	-4.0499	2.14703
NEB	NEB	4703	nebulin	0.266969	5.57205	2.14659	0.0318345	0.503603	-4.06744	2.14648
MYH7	MYH7	4625	myosin heavy chain 7	-0.515506	12.5576	-2.15554	0.0318859	0.503603	-3.69225	-2.14584
ZNF33A	ZNF33A	7581	zinc finger protein 33A	-0.147772	5.79016	-2.14589	0.0318913	0.503603	-4.0469	-2.14577
COL3A1	COL3A1	1281	collagen type III alpha 1 chain	0.621218	5.55504	2.14579	0.031908	0.503603	-3.92529	2.14556
OFD1	OFD1	8481	OFD1 centriole and centriolar satellite protein	-0.140667	5.83869	-2.14495	0.0319661	0.5039	-4.04888	-2.14483
FILIP1	FILIP1	27145	filamin A interacting protein 1	-0.330544	7.74338	-2.14504	0.032025	0.504207	-3.70489	-2.1441
EHD3	EHD3	30845	EH domain containing 3	0.230255	6.0147	2.14307	0.0321202	0.505084	-3.99519	2.14291
MAU2	MAU2	23383	MAU2 sister chromatid cohesion factor	-0.16969	5.5494	-2.14205	0.0322045	0.505788	-3.96389	-2.14186
DPM1	DPM1	8813	dolichyl-phosphate mannosyltransferase subunit 1, catalytic	0.178582	6.30424	2.14116	0.0322783	0.506326	-3.93538	2.14095
APIP	APIP	51074	APAF1 interacting protein	0.153221	6.03374	2.13932	0.0324194	0.507917	-4.04624	2.1392
PTK2	PTK2	5747	protein tyrosine kinase 2	-0.194355	5.89746	-2.13754	0.0325768	0.508595	-4.00182	-2.13726
HIC1	HIC1	3090	HIC ZBTB transcriptional repressor 1	-0.176267	5.26183	-2.13729	0.0325881	0.508595	-3.98759	-2.13712
TBKBP1	TBKBP1	9755	TBK1 binding protein 1	-0.14384	5.14773	-2.13658	0.0326414	0.508595	-4.07708	-2.13647
PSD2	PSD2	84249	pleckstrin and Sec7 domain containing 2	-0.211722	5.70798	-2.13684	0.0326556	0.508595	-3.82631	-2.13629
PRKAR2B	PRKAR2B	5577	protein kinase cAMP-dependent type II regulatory subunit beta	0.232656	5.972	2.13596	0.0326991	0.508595	-3.96453	2.13576
AKAP12	AKAP12	9590	A-kinase anchoring protein 12	-0.222718	5.48628	-2.136	0.0327011	0.508595	-3.90842	-2.13573
PRMT8	PRMT8	56341	protein arginine methyltransferase 8	-0.355163	6.58594	-2.13525	0.0327701	0.50905	-3.86249	-2.13489
MYH14	MYH14	79784	myosin heavy chain 14	-0.251122	6.72703	-2.13478	0.0328568	0.509618	-3.77722	-2.13383
RPS4X	RPS4X	6191	ribosomal protein S4 X-linked	-0.374484	8.20754	-2.13461	0.0328863	0.509618	-3.69943	-2.13347
AQP3	AQP3	360	aquaporin 3 (Gill blood group)	-0.164588	5.32981	-2.13293	0.0329399	0.509832	-4.07839	-2.13282
MTCH1	MTCH1	23787	mitochondrial carrier 1	-0.266061	7.1762	-2.13225	0.0330306	0.510618	-3.79755	-2.13171
SSBP3	SSBP3	23648	single stranded DNA binding protein 3	-0.199561	6.33477	-2.131	0.0331293	0.510701	-3.82978	-2.13051
H4C4	H4C4	8360	H4 clustered histone 4	-0.217005	5.53442	-2.13057	0.0331507	0.510701	-4.03735	-2.13025
GTF2B	GTF2B	2959	general transcription factor IIB	-0.167072	5.36475	-2.13031	0.0331557	0.510701	-4.07652	-2.13019
GADD45B	GADD45B	4616	growth arrest and DNA damage inducible beta	-0.5799	6.30724	-2.13031	0.033243	0.51143	-3.70478	-2.12914
MEGF8	MEGF8	1954	multiple EGF like domains 8	0.156335	6.22993	2.12789	0.0333658	0.512703	-4.03298	2.12765
TAB2	TAB2	23118	TGF-beta activated kinase 1 (MAP3K7) binding protein 2	-0.181306	6.08981	-2.12747	0.0334205	0.512928	-3.95658	-2.127
RPL9	RPL9	6133	ribosomal protein L9	-0.361496	8.69697	-2.12584	0.0336009	0.51508	-3.75617	-2.12483
TOMM20	TOMM20	9804	translocase of outer mitochondrial membrane 20	-0.207631	6.16625	-2.12439	0.0336512	0.515233	-4.0213	-2.12423
DYNC1I1	DYNC1I1	1780	dynein cytoplasmic 1 intermediate chain 1	-0.186599	5.8481	-2.12387	0.0337271	0.51578	-3.955	-2.12332
OSGEP	OSGEP	55644	O-sialoglycoprotein endopeptidase	-0.180548	5.74878	-2.12209	0.0338488	0.517022	-3.96583	-2.12187
PCDH1	PCDH1	5097	protocadherin 1	-0.156539	5.3269	-2.12034	0.0339866	0.518303	-4.09928	-2.12023
ATP5PD	ATP5PD	10476	ATP synthase peripheral stalk subunit d	-0.385223	8.16598	-2.12212	0.0340136	0.518303	-3.65888	-2.11991
DIRAS3	DIRAS3	9077	DIRAS family GTPase 3	0.186123	5.63721	2.1176	0.0342187	0.520348	-4.1054	2.11749
ZDHHC14	ZDHHC14	79683	zinc finger DHHC-type containing 14	0.224676	5.97927	2.11757	0.0342291	0.520348	-3.98897	2.11736
IGFBP3	IGFBP3	3486	insulin like growth factor binding protein 3	-0.248374	5.81447	-2.11585	0.0344458	0.521794	-3.85114	-2.11481
RNASE1	RNASE1	6035	ribonuclease A family member 1, pancreatic	-0.269257	5.80038	-2.11494	0.0344532	0.521794	-3.98955	-2.11473
TRAPPC9	TRAPPC9	83696	trafficking protein particle complex 9	-0.157818	5.82992	-2.11483	0.0344639	0.521794	-3.97837	-2.1146
FAM174B	FAM174B	400451	family with sequence similarity 174 member B	-0.185306	5.94286	-2.11446	0.0344873	0.521794	-4.0727	-2.11433
ACVRL1	ACVRL1	94	activin A receptor like type 1	-0.230669	5.61233	-2.11427	0.0345646	0.52205	-3.81198	-2.11342
PHLDB1	PHLDB1	23187	pleckstrin homology like domain family B member 1	0.20606	6.67219	2.11346	0.0345858	0.52205	-3.99744	2.11317
SEC24B	SEC24B	10427	SEC24 homolog B, COPII coat complex component	-0.135265	5.93015	-2.11276	0.0346317	0.522126	-4.10097	-2.11264
BCAR3	BCAR3	8412	BCAR3 adaptor protein, NSP family member	0.182422	5.57457	2.1104	0.0348347	0.524416	-4.10112	2.11028
EVX1	EVX1	2128	even-skipped homeobox 1	-0.172024	5.5429	-2.10995	0.0348722	0.524416	-4.11951	-2.10984
PSMB4	PSMB4	5692	proteasome 20S subunit beta 4	-0.286971	6.76373	-2.11033	0.0349064	0.524416	-3.77712	-2.10944
PDE1A	PDE1A	5136	phosphodiesterase 1A	0.238502	5.06447	2.10877	0.035005	0.525281	-3.86137	2.1083
NDUFA13	NDUFA13	51079	NADH:ubiquinone oxidoreductase subunit A13	-0.286312	8.09944	-2.10835	0.0350658	0.525577	-3.7806	-2.1076
SNED1	SNED1	25992	sushi, nidogen and EGF like domains 1	-0.191646	5.34718	-2.10632	0.0352006	0.526979	-3.95361	-2.10604
SLC7A6	SLC7A6	9057	solute carrier family 7 member 6	-0.167711	6.25041	-2.1057	0.0352483	0.527078	-4.00743	-2.10549
LSM12	LSM12	124801	LSM12 homolog	-0.18138	6.12021	-2.10486	0.0353332	0.52722	-3.94012	-2.10452
DACT3	DACT3	147906	dishevelled binding antagonist of beta catenin 3	0.17502	5.71175	2.10407	0.0353841	0.52722	-4.0836	2.10394
TMEM101	TMEM101	84336	transmembrane protein 101	-0.173972	5.3841	-2.10368	0.0354263	0.52722	-3.99572	-2.10345
SYNPO	SYNPO	11346	synaptopodin	0.425842	8.52624	2.10771	0.0354489	0.52722	-3.67694	2.10319
TOX4	TOX4	9878	TOX high mobility group box family member 4	-0.188689	6.23851	-2.10301	0.0354962	0.52722	-4.06971	-2.10265
CBLC	CBLC	23624	Cbl proto-oncogene C	-0.162269	5.57652	-2.10253	0.0355165	0.52722	-4.13448	-2.10242
LUZP6	LUZP6	767558	leucine zipper protein 6	0.258873	5.74185	2.10235	0.0355462	0.52722	-3.96548	2.10208
XAGE1A	XAGE1A	653220	X antigen family member 1A	-0.178189	5.01052	-2.10165	0.0355991	0.527354	-4.05472	-2.10148
PNRC1	PNRC1	10957	proline rich nuclear receptor coactivator 1	-0.367921	7.04824	-2.10177	0.0356376	0.527354	-3.87038	-2.10104
LILRB4	LILRB4	11006	leukocyte immunoglobulin like receptor B4	-0.179857	4.96623	-2.10044	0.0356994	0.527659	-4.14631	-2.10033
EIF3L	EIF3L	51386	eukaryotic translation initiation factor 3 subunit L	-0.210041	7.23599	-2.09637	0.0360734	0.531979	-4.01559	-2.0961
PPP1R14B	PPP1R14B	26472	protein phosphatase 1 regulatory inhibitor subunit 14B	0.232522	6.94257	2.09646	0.0360748	0.531979	-3.91875	2.09608
ADAM15	ADAM15	8751	ADAM metallopeptidase domain 15	0.518381	8.83918	2.10017	0.0361787	0.532897	-3.70629	2.09491
PROS1	PROS1	5627	protein S	0.581888	7.33224	2.09444	0.0363116	0.533744	-3.77658	2.09342
ST6GAL1	ST6GAL1	6480	ST6 beta-galactoside alpha-2,6-sialyltransferase 1	0.213265	6.14365	2.09378	0.0363196	0.533744	-3.94481	2.09333
NEDD4	NEDD4	4734	NEDD4 E3 ubiquitin protein ligase	-0.168439	5.48314	-2.092	0.0364499	0.534483	-4.14459	-2.09187
ANGPTL1	ANGPTL1	9068	angiopoietin like 1	0.205551	5.72038	2.09183	0.0364733	0.534483	-4.02244	2.09161
OR4E1	OR4E1	26687	olfactory receptor family 4 subfamily E member 1 (gene/pseudogene)	-0.18463	5.41014	-2.09165	0.0365116	0.534483	-4.04178	-2.09118
IDH2	IDH2	3418	isocitrate dehydrogenase (NADP(+)) 2	-0.443381	8.37418	-2.09425	0.0365391	0.534483	-3.69682	-2.09088
NRDC	NRDC	4898	nardilysin convertase	-0.168715	6.37933	-2.09049	0.0365893	0.534483	-4.13448	-2.09032
SOX18	SOX18	54345	SRY-box transcription factor 18	-0.213038	5.80791	-2.09023	0.0366205	0.534483	-3.99452	-2.08997
LMO2	LMO2	4005	LIM domain only 2	-0.168327	5.22478	-2.08962	0.036664	0.53451	-4.15414	-2.08949
OLFML3	OLFML3	56944	olfactomedin like 3	-0.177133	5.69484	-2.08756	0.0368474	0.536572	-4.16107	-2.08745
EI24	EI24	9538	EI24 autophagy associated transmembrane protein	-0.151481	5.99521	-2.08636	0.036956	0.537075	-4.16611	-2.08625
NEK2	NEK2	4751	NIMA related kinase 2	-0.200052	5.41543	-2.08604	0.0369917	0.537075	-4.06166	-2.08586
PTPRCAP	PTPRCAP	5790	protein tyrosine phosphatase receptor type C associated protein	-0.175474	5.02916	-2.08552	0.0370392	0.537075	-4.15828	-2.08533
REEP3	REEP3	221035	receptor accessory protein 3	-0.177574	5.53352	-2.08537	0.0370498	0.537075	-4.12909	-2.08522
CDH5	CDH5	1003	cadherin 5	-0.221236	5.55336	-2.08506	0.0371504	0.537594	-3.86125	-2.08411
B4GALNT1	B4GALNT1	2583	beta-1,4-N-acetyl-galactosaminyltransferase 1	0.17082	5.25463	2.08399	0.0371696	0.537594	-4.19091	2.0839
EEF2KMT	EEF2KMT	196483	eukaryotic elongation factor 2 lysine methyltransferase	-0.155793	5.2324	-2.0817	0.0373797	0.539727	-4.18285	-2.08159
RPS21	RPS21	6227	ribosomal protein S21	-0.28714	7.96152	-2.08223	0.0374029	0.539727	-3.86588	-2.08134
RPL30	RPL30	6156	ribosomal protein L30	-0.345897	8.71405	-2.0817	0.0374436	0.539727	-3.81571	-2.08089
RPS3A	RPS3A	6189	ribosomal protein S3A	-0.419139	8.86986	-2.08226	0.0374881	0.539762	-3.74454	-2.08041
COLQ	COLQ	8292	collagen like tail subunit of asymmetric acetylcholinesterase	0.285513	5.91264	2.07874	0.0376732	0.541816	-3.96787	2.07839
USP29	USP29	57663	ubiquitin specific peptidase 29	-0.17831	5.55258	-2.0773	0.0377838	0.542798	-4.1806	-2.07719
CHPT1	CHPT1	56994	choline phosphotransferase 1	-0.236033	6.42236	-2.07664	0.0378629	0.54288	-3.98424	-2.07634
HSDL2	HSDL2	84263	hydroxysteroid dehydrogenase like 2	-0.308241	6.89642	-2.07765	0.0378744	0.54288	-3.79211	-2.07621
CWC15	CWC15	51503	CWC15 spliceosome associated protein homolog	-0.157647	5.97691	-2.07422	0.0380848	0.545285	-4.12683	-2.07394
HCAR2	HCAR2	338442	hydroxycarboxylic acid receptor 2	-0.154562	5.31653	-2.07252	0.0382269	0.545395	-4.19794	-2.07241
SPDYE5	SPDYE5	442590	speedy/RINGO cell cycle regulator family member E5	-0.184278	5.41407	-2.07253	0.0382294	0.545395	-4.13617	-2.07239
LMO7	LMO7	4008	LIM domain 7	-0.185168	6.85857	-2.07248	0.0382508	0.545395	-3.99929	-2.07216
MUC12	MUC12	10071	mucin 12, cell surface associated	-0.189367	5.77437	-2.0717	0.0383035	0.545395	-4.19037	-2.07159
ZNF304	ZNF304	57343	zinc finger protein 304	-0.163547	5.76033	-2.07168	0.0383055	0.545395	-4.18454	-2.07157
TTC17	TTC17	55761	tetratricopeptide repeat domain 17	-0.177168	5.92102	-2.07115	0.0383699	0.545706	-4.01841	-2.07088
AVPR2	AVPR2	554	arginine vasopressin receptor 2	-0.17612	5.61457	-2.0702	0.0384436	0.545888	-4.19421	-2.07009
IMMP1L	IMMP1L	196294	inner mitochondrial membrane peptidase subunit 1	-0.172163	5.93457	-2.07007	0.038468	0.545888	-4.16037	-2.06983
MYL4	MYL4	4635	myosin light chain 4	1.02863	6.51303	2.07029	0.0385544	0.54641	-3.78939	2.06891
PSG6	PSG6	5675	pregnancy specific beta-1-glycoprotein 6	-0.187745	5.45954	-2.06868	0.0385916	0.54641	-4.11385	-2.06851
KRTCAP2	KRTCAP2	200185	keratinocyte associated protein 2	-0.172251	6.20922	-2.06837	0.0386329	0.54641	-4.05088	-2.06808
MRPL48	MRPL48	51642	mitochondrial ribosomal protein L48	-0.169305	5.77307	-2.0673	0.0387242	0.546982	-4.08378	-2.06711
HSD17B4	HSD17B4	3295	hydroxysteroid 17-beta dehydrogenase 4	-0.269941	6.61849	-2.06757	0.0387588	0.546982	-3.85929	-2.06674
PWWP3A	PWWP3A	84939	PWWP domain containing 3A, DNA repair factor	0.169864	5.75484	2.06605	0.038845	0.547369	-4.0533	2.06582
RPL4	RPL4	6124	ribosomal protein L4	-0.384278	8.25685	-2.06681	0.0388987	0.547369	-3.8166	-2.06526
PPP1R3C	PPP1R3C	5507	protein phosphatase 1 regulatory subunit 3C	0.359439	7.22429	2.06714	0.0389404	0.547369	-3.77676	2.06482
POU6F1	POU6F1	5463	POU class 6 homeobox 1	-0.157047	4.64165	-2.06477	0.0389573	0.547369	-4.18765	-2.06464
RRNAD1	RRNAD1	51093	ribosomal RNA adenine dimethylase domain containing 1	-0.151807	5.57601	-2.06318	0.0391058	0.547757	-4.20689	-2.06307
PCDH9	PCDH9	5101	protocadherin 9	-0.214283	6.03549	-2.0635	0.039106	0.547757	-4.10435	-2.06307
RPL10A	RPL10A	4736	ribosomal protein L10a	-0.288216	7.68439	-2.0633	0.0391413	0.547757	-3.88569	-2.0627
PLAAT2	PLAAT2	54979	phospholipase A and acyltransferase 2	-0.171004	5.48105	-2.06265	0.0391561	0.547757	-4.21265	-2.06254
NUTM2F	NUTM2F	54754	NUT family member 2F	-0.168109	5.41249	-2.0617	0.0392667	0.548704	-4.12111	-2.06138
CTDSP2	CTDSP2	10106	CTD small phosphatase 2	-0.202375	6.30723	-2.06142	0.0393113	0.54873	-3.92452	-2.06091
CRYZL1	CRYZL1	9946	crystallin zeta like 1	-0.141774	5.85663	-2.05934	0.0394734	0.550392	-4.20323	-2.05922
FN1	FN1	2335	fibronectin 1	0.433335	6.19861	2.05843	0.0395899	0.550545	-3.95684	2.058
EPAS1	EPAS1	2034	endothelial PAS domain protein 1	-0.290299	6.35957	-2.05927	0.0396095	0.550545	-3.88093	-2.0578
GOLGA8J	GOLGA8J	653073	golgin A8 family member J	-0.20253	5.24426	-2.05792	0.0396135	0.550545	-4.13522	-2.05776
AKAP8	AKAP8	10270	A-kinase anchoring protein 8	-0.194414	5.61465	-2.05561	0.0398329	0.552945	-4.17788	-2.05548
PLAUR	PLAUR	5329	plasminogen activator, urokinase receptor	-0.202751	4.91153	-2.05533	0.0398725	0.552945	-4.04687	-2.05507
CBX6	CBX6	23466	chromobox 6	0.231366	6.15933	2.05481	0.0399537	0.553471	-3.9254	2.05423
NFKBIA	NFKBIA	4792	NFKB inhibitor alpha	-0.252597	6.07588	-2.05358	0.0400777	0.554223	-3.90243	-2.05295
TIMM17A	TIMM17A	10440	translocase of inner mitochondrial membrane 17A	0.157549	6.46813	2.05292	0.0400946	0.554223	-4.15653	2.05277
SELE	SELE	6401	selectin E	-0.278739	5.22795	-2.05173	0.0402544	0.555548	-3.91109	-2.05113
SMCHD1	SMCHD1	23347	structural maintenance of chromosomes flexible hinge domain containing 1	0.133379	5.8701	2.051	0.0402772	0.555548	-4.23316	2.05089
HIF3A	HIF3A	64344	hypoxia inducible factor 3 subunit alpha	-0.272777	6.60224	-2.05049	0.0403485	0.555772	-4.05711	-2.05016
MAP2K5	MAP2K5	5607	mitogen-activated protein kinase kinase 5	0.155773	6.02047	2.04994	0.0403803	0.555772	-4.23601	2.04984
OTUD7B	OTUD7B	56957	OTU deubiquitinase 7B	-0.157189	5.80269	-2.04939	0.0404344	0.555919	-4.23308	-2.04928
SFTPD	SFTPD	6441	surfactant protein D	-0.216974	5.4463	-2.04922	0.0404792	0.555937	-3.98392	-2.04883
HNRNPA1	HNRNPA1	3178	heterogeneous nuclear ribonucleoprotein A1	-0.369451	8.19508	-2.05063	0.0405599	0.556313	-3.76369	-2.048
DGKG	DGKG	1608	diacylglycerol kinase gamma	0.215131	5.90147	2.04791	0.0405935	0.556313	-4.06713	2.04766
RFFL	RFFL	117584	ring finger and FYVE like domain containing E3 ubiquitin protein ligase	-0.191228	5.38687	-2.04716	0.0406678	0.556736	-4.05836	-2.0469
CPNE1	CPNE1	8904	copine 1	-0.132079	5.84582	-2.04609	0.0407604	0.557053	-4.19747	-2.04596
TAF1D	TAF1D	79101	TATA-box binding protein associated factor, RNA polymerase I subunit D	-0.161556	4.87682	-2.04516	0.0408631	0.557053	-4.21878	-2.04492
KARS1	KARS1	3735	lysyl-tRNA synthetase 1	-0.1817	6.11407	-2.04494	0.0408705	0.557053	-4.2489	-2.04484
SNX4	SNX4	8723	sorting nexin 4	0.14898	5.75401	2.04388	0.040975	0.557053	-4.25269	2.04378
TPD52L1	TPD52L1	7164	TPD52 like 1	0.321902	6.09817	2.0439	0.0410212	0.557053	-3.93276	2.04332
GBGT1	GBGT1	26301	globoside alpha-1,3-N-acetylgalactosaminyltransferase 1 (FORS blood group)	-0.170984	5.54005	-2.04328	0.0410361	0.557053	-4.23781	-2.04317
BCKDHA	BCKDHA	593	branched chain keto acid dehydrogenase E1 subunit alpha	-0.158119	6.85906	-2.04326	0.0410566	0.557053	-4.14315	-2.04296
EEF1D	EEF1D	1936	eukaryotic translation elongation factor 1 delta	-0.292615	8.30018	-2.04316	0.0411073	0.557053	-3.88896	-2.04245
DCPS	DCPS	28960	decapping enzyme, scavenger	0.135749	5.75816	2.04192	0.041169	0.557053	-4.25581	2.04182
SLC7A8	SLC7A8	23428	solute carrier family 7 member 8	-0.174585	5.71355	-2.04155	0.0412159	0.557053	-4.11812	-2.04135
SERP1	SERP1	27230	stress associated endoplasmic reticulum protein 1	-0.151168	5.592	-2.04142	0.0412196	0.557053	-4.24367	-2.04131
KCTD17	KCTD17	79734	potassium channel tetramerization domain containing 17	0.218255	5.50022	2.04086	0.0412829	0.557053	-4.14019	2.04068
ANKRD20A1	ANKRD20A1	84210	ankyrin repeat domain 20 family member A1	-0.172305	4.99255	-2.04023	0.0413502	0.557053	-4.23576	-2.04
DNAJB5	DNAJB5	25822	DnaJ heat shock protein family (Hsp40) member B5	0.323762	6.37968	2.04033	0.041368	0.557053	-3.95929	2.03982
IL1R1	IL1R1	3554	interleukin 1 receptor type 1	-0.176757	5.28291	-2.0395	0.0414143	0.557053	-4.18139	-2.03936
KIDINS220	KIDINS220	57498	kinase D interacting substrate 220	0.190524	6.46114	2.03939	0.0414398	0.557053	-4.04532	2.0391
PRR13	PRR13	54458	proline rich 13	-0.175044	6.06561	-2.03867	0.0415033	0.557053	-4.11845	-2.03847
TOR1AIP1	TOR1AIP1	26092	torsin 1A interacting protein 1	-0.178068	6.14274	-2.03892	0.0415175	0.557053	-4.06468	-2.03832
UTF1	UTF1	8433	undifferentiated embryonic cell transcription factor 1	-0.223357	5.82202	-2.03806	0.0415703	0.557053	-4.07472	-2.0378
SHROOM3	SHROOM3	57619	shroom family member 3	-0.193113	5.77307	-2.0376	0.0416129	0.557053	-4.19806	-2.03737
PRKX	PRKX	5613	protein kinase X-linked	-0.214528	5.31832	-2.03752	0.0416482	0.557053	-4.09273	-2.03702
LTBP2	LTBP2	4053	latent transforming growth factor beta binding protein 2	0.243468	5.73544	2.03722	0.0416484	0.557053	-4.16578	2.03702
COX6A1	COX6A1	1337	cytochrome c oxidase subunit 6A1	0.297655	6.82229	2.0369	0.0417562	0.557912	-3.86973	2.03594
ELOA2	ELOA2	51224	elongin A2	-0.246184	5.37698	-2.03524	0.0418457	0.558525	-4.13508	-2.03505
TMIGD3	TMIGD3	57413	transmembrane and immunoglobulin domain containing 3	-0.178408	5.15906	-2.03392	0.0419734	0.559646	-4.26111	-2.03378
MSRB1	MSRB1	51734	methionine sulfoxide reductase B1	0.177593	5.86351	2.03356	0.0420295	0.559811	-4.03752	2.03323
CTSB	CTSB	1508	cathepsin B	0.372462	8.01711	2.03287	0.042122	0.560459	-3.95412	2.03231
PTMS	PTMS	5763	parathymosin	0.303452	6.63884	2.03176	0.0422082	0.561023	-4.06218	2.03146
CAST	CAST	831	calpastatin	-0.276908	7.99349	-2.03153	0.0423072	0.56142	-3.8753	-2.03049
RPS3	RPS3	6188	ribosomal protein S3	-0.300158	8.11379	-2.03131	0.0423258	0.56142	-3.94743	-2.0303
DDIT3	DDIT3	1649	DNA damage inducible transcript 3	0.170646	5.97907	2.02941	0.0424434	0.562397	-4.16709	2.02915
PKP4	PKP4	8502	plakophilin 4	-0.184474	5.82071	-2.02882	0.0424957	0.562508	-4.15208	-2.02863
BTF3	BTF3	689	basic transcription factor 3	-0.287339	7.86389	-2.02795	0.0426824	0.563356	-3.86046	-2.0268
STK10	STK10	6793	serine/threonine kinase 10	-0.152962	5.57405	-2.02656	0.0427181	0.563356	-4.27195	-2.02646
PEA15	PEA15	8682	proliferation and apoptosis adaptor protein 15	0.292227	7.37155	2.02695	0.0427447	0.563356	-3.98035	2.0262
MPV17	MPV17	4358	mitochondrial inner membrane protein MPV17	0.165017	5.87418	2.02624	0.0427502	0.563356	-4.28296	2.02614
PHLDA1	PHLDA1	22822	pleckstrin homology like domain family A member 1	0.341288	6.16901	2.02602	0.0427798	0.563356	-4.183	2.02585
BMERB1	BMERB1	89927	bMERB domain containing 1	-0.201878	6.69548	-2.02451	0.0429335	0.564798	-4.19489	-2.02436
WTAP	WTAP	9589	WT1 associated protein	-0.168393	6.51814	-2.02371	0.0430196	0.56535	-4.15568	-2.02352
STMN1	STMN1	3925	stathmin 1	0.274609	6.28455	2.02156	0.0432437	0.56686	-4.14463	2.02135
HNRNPUL1	HNRNPUL1	11100	heterogeneous nuclear ribonucleoprotein U like 1	-0.177713	6.79704	-2.02066	0.0433603	0.56686	-4.01024	-2.02022
RPL38	RPL38	6169	ribosomal protein L38	-0.397626	8.71017	-2.02181	0.0433805	0.56686	-3.82884	-2.02003
C1QC	C1QC	714	complement C1q C chain	-0.219652	5.36212	-2.0201	0.0433831	0.56686	-4.29683	-2.02
USP17L17	USP17L17	100287327	ubiquitin specific peptidase 17 like family member 17	-0.30947	5.50641	-2.02177	0.0433871	0.56686	-3.87663	-2.01996
MLIP	MLIP	90523	muscular LMNA interacting protein	-0.278389	7.49509	-2.0202	0.0434292	0.56686	-3.95298	-2.01956
LRRFIP1	LRRFIP1	9208	LRR binding FLII interacting protein 1	0.280835	6.9635	2.0201	0.0435138	0.56686	-3.87936	2.01874
RXRG	RXRG	6258	retinoid X receptor gamma	0.175712	5.66967	2.01874	0.0435259	0.56686	-4.26976	2.01863
GATA2	GATA2	2624	GATA binding protein 2	-0.210031	5.771	-2.01832	0.0435762	0.56686	-4.18091	-2.01814
HADHA	HADHA	3030	hydroxyacyl-CoA dehydrogenase trifunctional multienzyme complex subunit alpha	-0.338443	7.78189	-2.01952	0.0435773	0.56686	-3.85523	-2.01813
BAG3	BAG3	9531	BCL2 associated athanogene 3	-0.510454	7.04216	-2.02048	0.0436405	0.567105	-3.80621	-2.01753
YAF2	YAF2	10138	YY1 associated factor 2	0.154159	5.88987	2.01719	0.043693	0.567211	-4.19688	2.01702
RYR2	RYR2	6262	ryanodine receptor 2	-0.318658	8.96031	-2.01651	0.0438083	0.567707	-3.95507	-2.01592
MFSD14B	MFSD14B	84641	major facilitator superfamily domain containing 14B	0.186032	5.72519	2.01595	0.0438234	0.567707	-4.27569	2.01578
BAIAP2	BAIAP2	10458	BAR/IMD domain containing adaptor protein 2	-0.183221	5.31812	-2.01606	0.0438643	0.567707	-4.06834	-2.01539
CD79B	CD79B	974	CD79b molecule	-0.184293	5.54535	-2.01457	0.0439602	0.568375	-4.29542	-2.01447
C21orf91	C21orf91	54149	chromosome 21 open reading frame 91	0.164001	5.75422	2.01303	0.0441244	0.569816	-4.26528	2.01291
ZNF419	ZNF419	79744	zinc finger protein 419	-0.171461	5.50672	-2.01237	0.0442039	0.569816	-4.14674	-2.01215
GPKOW	GPKOW	27238	G-patch domain and KOW motifs	-0.125728	5.71103	-2.01224	0.0442052	0.569816	-4.30483	-2.01214
TRUB1	TRUB1	142940	TruB pseudouridine synthase family member 1	0.151122	5.96189	2.0118	0.0442509	0.569831	-4.30823	2.01171
BAG2	BAG2	9532	BCL2 associated athanogene 2	0.176908	6.16197	2.01044	0.0444015	0.571195	-4.21001	2.01028
RPL29	RPL29	6159	ribosomal protein L29	-0.350546	8.29579	-2.00928	0.0446038	0.573221	-3.91092	-2.00837
MIGA1	MIGA1	374986	mitoguardin 1	-0.186267	5.78684	-2.00782	0.0446968	0.5738	-4.26503	-2.0075
ZC2HC1C	ZC2HC1C	79696	zinc finger C2HC-type containing 1C	0.504388	10.5439	2.01113	0.0447385	0.5738	-3.81515	2.0071
RNF7	RNF7	9616	ring finger protein 7	0.187246	6.476	2.00607	0.0448703	0.574915	-4.1747	2.00587
NUP85	NUP85	79902	nucleoporin 85	-0.135127	5.55686	-2.00472	0.0450052	0.576053	-4.30913	-2.00461
PAK2	PAK2	5062	p21 (RAC1) activated kinase 2	-0.178911	5.64649	-2.00435	0.0450492	0.576053	-4.22808	-2.00419
TSC2	TSC2	7249	TSC complex subunit 2	-0.148476	6.21263	-2.0027	0.0452218	0.577218	-4.29087	-2.00259
VPS4B	VPS4B	9525	vacuolar protein sorting 4 homolog B	-0.133232	5.62072	-2.00257	0.0452342	0.577218	-4.32375	-2.00247
GABRE	GABRE	2564	gamma-aminobutyric acid type A receptor epsilon subunit	0.288086	6.06256	2.00243	0.0452756	0.577218	-4.08074	2.00209
USP17L11	USP17L11	100287178	ubiquitin specific peptidase 17 like family member 11	-0.413005	6.12171	-2.00352	0.0453576	0.577689	-3.8865	-2.00132
COX5A	COX5A	9377	cytochrome c oxidase subunit 5A	-0.357272	8.70353	-2.00188	0.0454361	0.578113	-3.87954	-2.00059
NPL	NPL	80896	N-acetylneuraminate pyruvate lyase	-0.155845	5.51794	-2.00013	0.0454961	0.578121	-4.33079	-2.00004
FIBP	FIBP	9158	FGF1 intracellular binding protein	0.143383	5.84585	1.99948	0.0455731	0.578121	-4.24818	1.99933
FXR1	FXR1	8087	FMR1 autosomal homolog 1	-0.194995	7.06925	-1.99966	0.0455936	0.578121	-4.07865	-1.99914
MTCH2	MTCH2	23788	mitochondrial carrier 2	0.286612	6.53773	2.00067	0.0456173	0.578121	-3.87242	1.99892
IQGAP1	IQGAP1	8826	IQ motif containing GTPase activating protein 1	-0.147041	5.43422	-1.99767	0.0457631	0.579205	-4.33464	-1.99757
YWHAH	YWHAH	7533	tyrosine 3-monooxygenase/tryptophan 5-monooxygenase activation protein eta	-0.183791	6.13115	-1.99763	0.0457937	0.579205	-4.07633	-1.99729
CCDC80	CCDC80	151887	coiled-coil domain containing 80	0.291606	5.82562	1.99711	0.0458386	0.579205	-4.15661	1.99688
LAMA3	LAMA3	3909	laminin subunit alpha 3	-0.184582	5.64004	-1.99654	0.0458994	0.579401	-4.17045	-1.99632
MXRA5	MXRA5	25878	matrix remodeling associated 5	0.173587	5.50334	1.99605	0.0459513	0.579485	-4.32689	1.99584
OR4C13	OR4C13	283092	olfactory receptor family 4 subfamily C member 13	-0.189657	5.67259	-1.99535	0.0460189	0.579766	-4.26678	-1.99522
SNRNP35	SNRNP35	11066	small nuclear ribonucleoprotein U11/U12 subunit 35	-0.147053	6.07082	-1.99347	0.0462399	0.581977	-4.28781	-1.9932
KDR	KDR	3791	kinase insert domain receptor	-0.157671	5.46425	-1.99235	0.0463441	0.582715	-4.33677	-1.99225
BEST1	BEST1	7439	bestrophin 1	-0.179984	5.39896	-1.99172	0.0464114	0.582989	-4.34885	-1.99163
CRTC2	CRTC2	200186	CREB regulated transcription coactivator 2	-0.172511	6.06978	-1.99087	0.0465243	0.583134	-4.14244	-1.99061
RYK	RYK	6259	receptor like tyrosine kinase	0.124486	6.08185	1.99055	0.0465413	0.583134	-4.34605	1.99045
HPS6	HPS6	79803	HPS6 biogenesis of lysosomal organelles complex 2 subunit 3	-0.185247	5.35367	-1.99019	0.0465952	0.583134	-4.31738	-1.98996
RNF144B	RNF144B	255488	ring finger protein 144B	-0.160772	5.48749	-1.99001	0.0466052	0.583134	-4.2664	-1.98987
TAGLN	TAGLN	6876	transgelin	0.269355	5.69088	1.98667	0.0469682	0.586554	-4.37226	1.98659
GNB1	GNB1	2782	G protein subunit beta 1	0.191532	5.68217	1.98666	0.0469701	0.586554	-4.36561	1.98657
ZNF516	ZNF516	9658	zinc finger protein 516	-0.183427	5.40754	-1.98608	0.0471016	0.586957	-4.11518	-1.98539
EHD1	EHD1	10938	EH domain containing 1	0.152743	6.24666	1.98564	0.0471028	0.586957	-4.30142	1.98537
C16orf87	C16orf87	388272	chromosome 16 open reading frame 87	0.170936	5.89335	1.98515	0.0471714	0.586957	-4.10107	1.98476
ETV1	ETV1	2115	ETS variant transcription factor 1	0.262556	6.12084	1.98499	0.0471859	0.586957	-4.17801	1.98463
GAS8	GAS8	2622	growth arrest specific 8	0.136325	5.83432	1.98369	0.0473024	0.587459	-4.33209	1.98358
C11orf96	C11orf96	387763	chromosome 11 open reading frame 96	-0.239237	5.68461	-1.9836	0.0473384	0.587459	-4.10988	-1.98326
SH2D6	SH2D6	284948	SH2 domain containing 6	-0.17277	5.42077	-1.98318	0.0473639	0.587459	-4.2644	-1.98303
ACAT1	ACAT1	38	acetyl-CoA acetyltransferase 1	-0.263384	8.11511	-1.98172	0.0475507	0.589004	-4.10205	-1.98136
TMEM245	TMEM245	23731	transmembrane protein 245	-0.247516	6.40849	-1.98165	0.0476168	0.589004	-3.95411	-1.98077
DNAJC16	DNAJC16	23341	DnaJ heat shock protein family (Hsp40) member C16	-0.167202	5.58131	-1.98047	0.0476686	0.589004	-4.25888	-1.98031
DSP	DSP	1832	desmoplakin	-0.33936	8.11338	-1.98272	0.0476763	0.589004	-3.86108	-1.98024
ZNF727	ZNF727	442319	zinc finger protein 727	0.172788	5.46963	1.97999	0.0477185	0.589004	-4.3067	1.97987
ERVW-1	ERVW-1	30816	endogenous retrovirus group W member 1, envelope	-0.157726	5.46694	-1.97945	0.0477753	0.589137	-4.37028	-1.97936
DISP1	DISP1	84976	dispatched RND transporter family member 1	-0.155347	5.43455	-1.97837	0.0478969	0.589303	-4.37118	-1.97828
FUNDC2	FUNDC2	65991	FUN14 domain containing 2	-0.196121	7.2138	-1.97824	0.0479267	0.589303	-4.17671	-1.97802
USP46	USP46	64854	ubiquitin specific peptidase 46	0.233298	6.71678	1.97936	0.0479269	0.589303	-3.95218	1.97802
FYB2	FYB2	199920	FYN binding protein 2	-0.231661	5.86877	-1.97773	0.0479896	0.589507	-4.16061	-1.97746
RFPL4A	RFPL4A	342931	ret finger protein like 4A	-0.163773	5.42758	-1.97693	0.048061	0.589818	-4.35682	-1.97683
LRP11	LRP11	84918	LDL receptor related protein 11	-0.15593	5.31601	-1.976	0.0481653	0.59052	-4.38082	-1.97591
RFK	RFK	55312	riboflavin kinase	-0.130615	5.88141	-1.9756	0.0482105	0.59052	-4.37135	-1.97551
HK1	HK1	3098	hexokinase 1	0.289361	7.72435	1.97604	0.0482671	0.590543	-4.0534	1.97501
STAT5A	STAT5A	6776	signal transducer and activator of transcription 5A	-0.163254	5.93602	-1.97467	0.0483163	0.590543	-4.37501	-1.97458
PRKAA1	PRKAA1	5562	protein kinase AMP-activated catalytic subunit alpha 1	0.137347	5.69612	1.97404	0.0483873	0.590543	-4.38275	1.97395
ARRB2	ARRB2	409	arrestin beta 2	-0.185284	5.82337	-1.97465	0.0483977	0.590543	-4.10769	-1.97386
GOLGA6A	GOLGA6A	342096	golgin A6 family member A	-0.194321	5.88389	-1.97347	0.0484526	0.590543	-4.37573	-1.97338
PPIP5K2	PPIP5K2	23262	diphosphoinositol pentakisphosphate kinase 2	-0.185258	5.94554	-1.97238	0.0486177	0.590543	-4.07968	-1.97193
IP6K3	IP6K3	117283	inositol hexakisphosphate kinase 3	0.232534	6.0319	1.97225	0.0486453	0.590543	-4.0439	1.97169
KRT8	KRT8	3856	keratin 8	-0.299647	7.03825	-1.97242	0.0486588	0.590543	-4.00133	-1.97157
ZAR1L	ZAR1L	646799	zygote arrest 1 like	-0.181506	5.62673	-1.97089	0.0487628	0.590543	-4.20507	-1.97066
APOBEC3A_B	APOBEC3A_B	100913187	APOBEC3A and APOBEC3B deletion hybrid	0.227858	6.64353	1.97098	0.0487686	0.590543	-4.23404	1.97061
FAM219B	FAM219B	57184	family with sequence similarity 219 member B	-0.190084	6.26323	-1.97118	0.0487827	0.590543	-4.12624	-1.97049
TLK2	TLK2	11011	tousled like kinase 2	-0.195282	6.51261	-1.97062	0.0488201	0.590543	-4.15452	-1.97016
NKX2-5	NKX2-5	1482	NK2 homeobox 5	0.340258	7.06756	1.97135	0.0488837	0.590543	-3.89974	1.96961
TRIM44	TRIM44	54765	tripartite motif containing 44	0.162512	5.9561	1.96942	0.0489277	0.590543	-4.23665	1.96922
RASGRP3	RASGRP3	25780	RAS guanyl releasing protein 3	-0.177793	6.44644	-1.96802	0.0490899	0.590543	-4.35046	-1.96781
TMEM51	TMEM51	55092	transmembrane protein 51	-0.170453	5.27878	-1.96786	0.0490938	0.590543	-4.39594	-1.96778
OR9G9	OR9G9	504191	olfactory receptor family 9 subfamily G member 9	-0.200665	5.22418	-1.96789	0.049098	0.590543	-4.28149	-1.96774
RFTN1	RFTN1	23180	raftlin, lipid raft linker 1	-0.166552	5.55603	-1.96791	0.0491038	0.590543	-4.32353	-1.96769
CSRP2	CSRP2	1466	cysteine and glycine rich protein 2	-0.19467	5.26858	-1.96774	0.0491083	0.590543	-4.38556	-1.96765
ALS2CL	ALS2CL	259173	ALS2 C-terminal like	-0.210549	5.71606	-1.96798	0.049135	0.590543	-4.05187	-1.96742
ARIH1	ARIH1	25820	ariadne RBR E3 ubiquitin protein ligase 1	0.163943	6.2986	1.96638	0.0492799	0.590855	-4.21799	1.96616
ACE2	ACE2	59272	angiotensin I converting enzyme 2	0.349731	6.69525	1.96625	0.0493225	0.590855	-4.08611	1.96579
SF3A2	SF3A2	8175	splicing factor 3a subunit 2	-0.143643	5.80382	-1.96575	0.0493432	0.590855	-4.31761	-1.96561
TBC1D17	TBC1D17	79735	TBC1 domain family member 17	-0.154692	6.31037	-1.96587	0.0493456	0.590855	-4.33363	-1.96559
TSC22D1	TSC22D1	8848	TSC22 domain family member 1	-0.347355	6.92612	-1.96606	0.049455	0.591611	-3.9292	-1.96465
SEMA6B	SEMA6B	10501	semaphorin 6B	-0.204334	5.37187	-1.96414	0.0495429	0.59211	-4.19905	-1.96389
C8orf74	C8orf74	203076	chromosome 8 open reading frame 74	-0.190358	5.62226	-1.96353	0.049625	0.592537	-4.17713	-1.96318
COPS2	COPS2	9318	COP9 signalosome subunit 2	-0.169497	6.15766	-1.96134	0.0498583	0.594312	-4.32934	-1.96118
TNFRSF10C	TNFRSF10C	8794	TNF receptor superfamily member 10c	-0.151901	5.57736	-1.9605	0.0499483	0.594312	-4.39947	-1.96041
LSM5	LSM5	23658	LSM5 homolog, U6 small nuclear RNA and mRNA degradation associated	-0.144614	5.73888	-1.96044	0.0499551	0.594312	-4.39747	-1.96035
DLG1	DLG1	1739	discs large MAGUK scaffold protein 1	0.187652	5.70876	1.96	0.0500054	0.594312	-4.41327	1.95992
MAP3K6	MAP3K6	9064	mitogen-activated protein kinase kinase kinase 6	-0.14524	5.54883	-1.96018	0.0500058	0.594312	-4.36102	-1.95991
OTUD4	OTUD4	54726	OTU deubiquitinase 4	-0.15549	6.01409	-1.95948	0.0500727	0.594355	-4.31726	-1.95934
SEC22C	SEC22C	9117	SEC22 homolog C, vesicle trafficking protein	0.167956	5.99626	1.95933	0.0501023	0.594355	-4.21489	1.95909
MMP15	MMP15	4324	matrix metallopeptidase 15	0.261077	6.15099	1.95933	0.0502047	0.595019	-3.97738	1.95822
ZNF484	ZNF484	83744	zinc finger protein 484	-0.157571	5.43414	-1.95772	0.0502761	0.595313	-4.36008	-1.95761
HLA-F	HLA-F	3134	major histocompatibility complex, class I, F	-0.29707	5.18546	-1.9579	0.0503503	0.59557	-3.99063	-1.95698
TMEM86B	TMEM86B	255043	transmembrane protein 86B	-0.162089	5.42338	-1.95671	0.0504018	0.59557	-4.28346	-1.95654
INTS3	INTS3	65123	integrator complex subunit 3	0.146015	6.05859	1.95636	0.0504373	0.59557	-4.33936	1.95624
CCDC167	CCDC167	154467	coiled-coil domain containing 167	0.171504	5.74806	1.95589	0.0505025	0.595789	-4.24083	1.95568
AARS2	AARS2	57505	alanyl-tRNA synthetase 2, mitochondrial	-0.181016	5.70272	-1.95524	0.0505843	0.596206	-4.36809	-1.95499
TPPP	TPPP	11076	tubulin polymerization promoting protein	-0.185924	5.97794	-1.95439	0.0506817	0.596333	-4.2301	-1.95417
THTPA	THTPA	79178	thiamine triphosphatase	0.144176	5.84176	1.95396	0.0507296	0.596333	-4.37866	1.95376
XRCC2	XRCC2	7516	X-ray repair cross complementing 2	-0.34187	5.82016	-1.95417	0.0507349	0.596333	-4.10356	-1.95372
SDF2	SDF2	6388	stromal cell derived factor 2	-0.15379	6.07832	-1.95294	0.0508378	0.596831	-4.41808	-1.95285
INPP4B	INPP4B	8821	inositol polyphosphate-4-phosphatase type II B	0.277189	6.19539	1.9533	0.0508705	0.596831	-4.11691	1.95257
TCHP	TCHP	84260	trichoplein keratin filament binding	-0.142346	5.70397	-1.94955	0.0512419	0.59977	-4.40211	-1.94945
KIAA1671	KIAA1671	85379	KIAA1671	-0.185048	5.51651	-1.94947	0.0512595	0.59977	-4.29709	-1.9493
PRPF39	PRPF39	55015	pre-mRNA processing factor 39	0.161463	6.11414	1.94945	0.0512616	0.59977	-4.35469	1.94928
C9orf78	C9orf78	51759	chromosome 9 open reading frame 78	0.152532	5.78692	1.94829	0.0513907	0.600732	-4.42959	1.9482
SCARB1	SCARB1	949	scavenger receptor class B member 1	-0.149426	5.31416	-1.94592	0.0516751	0.603505	-4.4344	-1.94583
LDLRAD4	LDLRAD4	753	low density lipoprotein receptor class A domain containing 4	-0.213719	5.84335	-1.94568	0.0517647	0.604	-4.07346	-1.94509
PACS1	PACS1	55690	phosphofurin acidic cluster sorting protein 1	0.217998	6.29063	1.94363	0.0519591	0.605716	-4.31717	1.94347
DBNDD2	DBNDD2	55861	dysbindin domain containing 2	-0.316447	7.73425	-1.94354	0.0520303	0.605994	-4.05586	-1.94288
FOXD4L1	FOXD4L1	200350	forkhead box D4 like 1	-0.184653	5.51156	-1.9396	0.0524748	0.610167	-4.3182	-1.93922
AASS	AASS	10157	aminoadipate-semialdehyde synthase	-0.187676	5.90757	-1.93943	0.0524839	0.610167	-4.34813	-1.93914
PQBP1	PQBP1	10084	polyglutamine binding protein 1	-0.136148	5.55584	-1.93828	0.052606	0.611032	-4.4224	-1.93814
ETFB	ETFB	2109	electron transfer flavoprotein subunit beta	-0.279419	7.30074	-1.93813	0.0527002	0.611571	-4.04305	-1.93737
ANKRD9	ANKRD9	122416	ankyrin repeat domain 9	0.190568	6.18926	1.93719	0.0527626	0.61174	-4.18875	1.93686
P2RY12	P2RY12	64805	purinergic receptor P2Y12	-0.139242	5.36692	-1.93549	0.0529506	0.613089	-4.42907	-1.93532
SRSF3	SRSF3	6428	serine and arginine rich splicing factor 3	-0.197666	6.35222	-1.9352	0.0529795	0.613089	-4.40603	-1.93509
ASH2L	ASH2L	9070	ASH2 like, histone lysine methyltransferase complex subunit	-0.129488	5.62871	-1.93403	0.0531204	0.613089	-4.44792	-1.93394
RASA4	RASA4	10156	RAS p21 protein activator 4	-0.168618	5.74464	-1.93406	0.0531386	0.613089	-4.22596	-1.93379
NOLC1	NOLC1	9221	nucleolar and coiled-body phosphoprotein 1	-0.142078	5.46125	-1.93374	0.0531569	0.613089	-4.42978	-1.93364
NUP153	NUP153	9972	nucleoporin 153	-0.134845	5.70143	-1.93335	0.0532041	0.613089	-4.44926	-1.93326
NXT1	NXT1	29107	nuclear transport factor 2 like export factor 1	-0.151265	5.51272	-1.93327	0.0532142	0.613089	-4.44454	-1.93318
RBM25	RBM25	58517	RNA binding motif protein 25	-0.159443	5.71572	-1.93243	0.0533168	0.613449	-4.4496	-1.93235
MYL12B	MYL12B	103910	myosin light chain 12B	0.267907	7.28108	1.93276	0.0533413	0.613449	-4.08621	1.93215
PLOD1	PLOD1	5351	procollagen-lysine,2-oxoglutarate 5-dioxygenase 1	0.139619	6.56688	1.92994	0.0536281	0.615243	-4.39702	1.92983
GUF1	GUF1	60558	GUF1 homolog, GTPase	0.149736	6.07842	1.93017	0.053637	0.615243	-4.27602	1.92976
USP17L15	USP17L15	100288520	ubiquitin specific peptidase 17 like family member 15	-0.336223	5.67961	-1.93011	0.0536639	0.615243	-4.10319	-1.92954
ST6GALNAC4	ST6GALNAC4	27090	ST6 N-acetylgalactosaminide alpha-2,6-sialyltransferase 4	0.14469	5.89392	1.92946	0.0536896	0.615243	-4.37731	1.92933
SPDYE16	SPDYE16	102723555	speedy/RINGO cell cycle regulator family member E16	-0.343027	6.06004	-1.92852	0.0538724	0.616375	-4.07986	-1.92786
ANXA3	ANXA3	306	annexin A3	-0.17998	5.61348	-1.92797	0.0538847	0.616375	-4.28196	-1.92776
TIMM8A	TIMM8A	1678	translocase of inner mitochondrial membrane 8A	0.137428	5.85826	1.92625	0.0540839	0.617713	-4.46603	1.92616
CACUL1	CACUL1	143384	CDK2 associated cullin domain 1	0.157567	5.97722	1.9261	0.0541194	0.617713	-4.27872	1.92588
SRF	SRF	6722	serum response factor	0.254987	6.54357	1.92663	0.054165	0.617713	-4.00367	1.92551
SNRNP200	SNRNP200	23020	small nuclear ribonucleoprotein U5 subunit 200	-0.156111	5.87757	-1.92555	0.0541947	0.617713	-4.40595	-1.92528
FOXD4L5	FOXD4L5	653427	forkhead box D4 like 5	-0.265405	5.58631	-1.92517	0.0542964	0.617809	-4.07891	-1.92446
AK4	AK4	205	adenylate kinase 4	0.231824	7.03238	1.92478	0.0543389	0.617809	-4.09065	1.92412
AUTS2	AUTS2	26053	activator of transcription and developmental regulator AUTS2	-0.149011	5.58917	-1.92414	0.0543479	0.617809	-4.46651	-1.92405
ARL6IP1	ARL6IP1	23204	ADP ribosylation factor like GTPase 6 interacting protein 1	-0.194389	5.79967	-1.92169	0.0547389	0.621019	-4.12857	-1.92094
RBM26	RBM26	64062	RNA binding motif protein 26	0.149178	5.70832	1.92079	0.0547692	0.621019	-4.46996	1.9207
MYD88	MYD88	4615	MYD88 innate immune signal transduction adaptor	-0.18427	5.42175	-1.92097	0.0547758	0.621019	-4.21623	-1.92065
ANKRD30BL	ANKRD30BL	554226	ankyrin repeat domain 30B like	-0.209581	5.03218	-1.91957	0.0549747	0.62138	-4.1402	-1.91908
CIR1	CIR1	9541	corepressor interacting with RBPJ, 1	-0.132157	5.86964	-1.91883	0.0550167	0.62138	-4.47445	-1.91874
RETSAT	RETSAT	54884	retinol saturase	-0.198557	5.7297	-1.91935	0.0550775	0.62138	-4.15826	-1.91826
MEGF9	MEGF9	1955	multiple EGF like domains 9	-0.189089	5.28373	-1.91821	0.0551053	0.62138	-4.3486	-1.91804
HGF	HGF	3082	hepatocyte growth factor	-0.157227	5.60567	-1.91802	0.0551195	0.62138	-4.47122	-1.91793
PSMD12	PSMD12	5718	proteasome 26S subunit, non-ATPase 12	-0.127261	6.13863	-1.9178	0.055147	0.62138	-4.48394	-1.91772
SLC1A1	SLC1A1	6505	solute carrier family 1 member 1	-0.168588	5.53104	-1.91759	0.0551936	0.62138	-4.41032	-1.91735
SEMA7A	SEMA7A	8482	semaphorin 7A (John Milton Hagen blood group)	-0.216015	5.29889	-1.91757	0.0552353	0.62138	-4.27215	-1.91702
CACNA2D1	CACNA2D1	781	calcium voltage-gated channel auxiliary subunit alpha2delta 1	0.290958	6.95624	1.91864	0.0552445	0.62138	-4.05745	1.91695
ASPN	ASPN	54829	asporin	0.233023	5.50714	1.91564	0.0555175	0.622019	-4.15871	1.9148
PTP4A2	PTP4A2	8073	protein tyrosine phosphatase 4A2	-0.229022	7.03226	-1.91496	0.0555299	0.622019	-4.26765	-1.91471
LMBR1L	LMBR1L	55716	limb development membrane protein 1 like	-0.159059	5.56855	-1.91468	0.055544	0.622019	-4.48257	-1.9146
AKAP8L	AKAP8L	26993	A-kinase anchoring protein 8 like	-0.125427	6.09548	-1.91466	0.055547	0.622019	-4.4866	-1.91457
TRAPPC11	TRAPPC11	60684	trafficking protein particle complex 11	-0.135098	5.56404	-1.91466	0.0555473	0.622019	-4.48379	-1.91457
SGMS2	SGMS2	166929	sphingomyelin synthase 2	-0.235152	5.76079	-1.91421	0.0556053	0.622019	-4.46439	-1.91412
RPS14	RPS14	6208	ribosomal protein S14	-0.300818	9.02228	-1.91353	0.0557701	0.622019	-4.11068	-1.91283
NUP58	NUP58	9818	nucleoporin 58	-0.138732	5.85658	-1.91267	0.0558072	0.622019	-4.46129	-1.91254
DARS2	DARS2	55157	aspartyl-tRNA synthetase 2, mitochondrial	0.184441	5.3184	1.91243	0.055845	0.622019	-4.32341	1.91224
TUBB3	TUBB3	10381	tubulin beta 3 class III	0.161458	5.09097	1.91227	0.0558663	0.622019	-4.46568	1.91208
TMEM38B	TMEM38B	55151	transmembrane protein 38B	-0.138837	6.29782	-1.91151	0.0559557	0.622019	-4.40759	-1.91138
HADH	HADH	3033	hydroxyacyl-CoA dehydrogenase	-0.2252	7.25241	-1.91127	0.0560291	0.622019	-4.1588	-1.91081
IL1RL1	IL1RL1	9173	interleukin 1 receptor like 1	-0.205095	5.30194	-1.91061	0.056087	0.622019	-4.27156	-1.91036
HIF1A	HIF1A	3091	hypoxia inducible factor 1 subunit alpha	-0.203871	5.87065	-1.91027	0.0561187	0.622019	-4.42585	-1.91011
ITGA2B	ITGA2B	3674	integrin subunit alpha 2b	-0.176408	5.58588	-1.91	0.0561586	0.622019	-4.32355	-1.9098
SAFB	SAFB	6294	scaffold attachment factor B	-0.149715	6.45431	-1.90988	0.0561626	0.622019	-4.44865	-1.90977
MRPS23	MRPS23	51649	mitochondrial ribosomal protein S23	-0.166107	6.59336	-1.90943	0.0562527	0.622019	-4.38765	-1.90907
TACC1	TACC1	6867	transforming acidic coiled-coil containing protein 1	-0.177799	5.77892	-1.90907	0.0562828	0.622019	-4.2925	-1.90884
ITGA9	ITGA9	3680	integrin subunit alpha 9	0.173694	6.19028	1.90886	0.056291	0.622019	-4.49478	1.90878
SLC22A31	SLC22A31	146429	solute carrier family 22 member 31	-0.157545	5.24016	-1.90865	0.0563183	0.622019	-4.5005	-1.90856
SMARCE1	SMARCE1	6605	SWI/SNF related, matrix associated, actin dependent regulator of chromatin, subfamily e, member 1	0.154165	6.43693	1.90876	0.0563219	0.622019	-4.3497	1.90854
SLC6A9	SLC6A9	6536	solute carrier family 6 member 9	-0.170804	5.3766	-1.90624	0.0566336	0.623896	-4.44058	-1.90613
PTPRK	PTPRK	5796	protein tyrosine phosphatase receptor type K	-0.216503	6.1365	-1.90505	0.0568057	0.623896	-4.2878	-1.9048
NHEJ1	NHEJ1	79840	non-homologous end joining factor 1	-0.171807	5.15816	-1.9044	0.0568689	0.623896	-4.51061	-1.90432
ZNF609	ZNF609	23060	zinc finger protein 609	-0.11729	6.22908	-1.9043	0.0568961	0.623896	-4.46718	-1.90411
DRG1	DRG1	4733	developmentally regulated GTP binding protein 1	-0.163061	6.33573	-1.90418	0.0569039	0.623896	-4.40279	-1.90405
PYCR3	PYCR3	65263	pyrroline-5-carboxylate reductase 3	-0.175158	5.67239	-1.90416	0.0569387	0.623896	-4.2072	-1.90378
TMED9	TMED9	54732	transmembrane p24 trafficking protein 9	0.174394	6.3879	1.9038	0.056962	0.623896	-4.42867	1.9036
VPS13D	VPS13D	55187	vacuolar protein sorting 13 homolog D	-0.216289	6.47603	-1.9035	0.0570536	0.623896	-4.17673	-1.9029
CADPS2	CADPS2	93664	calcium dependent secretion activator 2	-0.178261	5.62196	-1.90318	0.0570574	0.623896	-4.30147	-1.90287
SRGN	SRGN	5552	serglycin	-0.17832	5.6482	-1.90288	0.0570874	0.623896	-4.4553	-1.90264
BIN2	BIN2	51411	bridging integrator 2	-0.182439	5.14504	-1.90251	0.0571295	0.623896	-4.34283	-1.90232
CKB	CKB	1152	creatine kinase B	-0.418034	7.97226	-1.90421	0.057132	0.623896	-4.02326	-1.9023
NT5C2	NT5C2	22978	5'-nucleotidase, cytosolic II	0.195639	6.18332	1.90227	0.0571661	0.623896	-4.30314	1.90204
PIGG	PIGG	54872	phosphatidylinositol glycan anchor biosynthesis class G	-0.151184	5.70623	-1.90213	0.0571742	0.623896	-4.37701	-1.90198
MAP3K1	MAP3K1	4214	mitogen-activated protein kinase kinase kinase 1	-0.152236	5.32985	-1.90091	0.0573253	0.625012	-4.49769	-1.90082
MYO9B	MYO9B	4650	myosin IXB	-0.143873	5.77394	-1.90051	0.0573777	0.62505	-4.49072	-1.90042
DRAM1	DRAM1	55332	DNA damage regulated autophagy modulator 1	-0.213911	4.8252	-1.90012	0.0574599	0.625414	-4.24356	-1.8998
SEMA3B	SEMA3B	7869	semaphorin 3B	-0.16267	5.2525	-1.89872	0.0576117	0.625705	-4.52199	-1.89864
NEK6	NEK6	10783	NIMA related kinase 6	-0.182268	5.22853	-1.89877	0.0576229	0.625705	-4.32244	-1.89856
TMEM30A	TMEM30A	55754	transmembrane protein 30A	0.258507	8.12676	1.89962	0.0576677	0.625705	-4.02055	1.89822
ST13	ST13	6767	ST13 Hsp70 interacting protein	-0.214125	6.22132	-1.89835	0.0576822	0.625705	-4.30131	-1.89811
CBLN1	CBLN1	869	cerebellin 1 precursor	-0.175289	5.47239	-1.89775	0.057747	0.625877	-4.41118	-1.89761
EGLN3	EGLN3	112399	egl-9 family hypoxia inducible factor 3	0.455844	7.37753	1.89856	0.0578794	0.626505	-4.03347	1.89661
CD276	CD276	80381	CD276 molecule	0.180853	6.21801	1.8959	0.0580241	0.626505	-4.25706	1.89552
HNRNPM	HNRNPM	4670	heterogeneous nuclear ribonucleoprotein M	-0.164362	6.42206	-1.89538	0.0580673	0.626505	-4.42795	-1.89519
DEGS2	DEGS2	123099	delta 4-desaturase, sphingolipid 2	-0.165618	5.56338	-1.89495	0.058124	0.626505	-4.34701	-1.89476
PRSS3	PRSS3	5646	serine protease 3	-0.191607	5.5542	-1.89508	0.0581281	0.626505	-4.23801	-1.89473
PEX11G	PEX11G	92960	peroxisomal biogenesis factor 11 gamma	-0.146938	5.64426	-1.89479	0.0581308	0.626505	-4.51654	-1.89471
BCO2	BCO2	83875	beta-carotene oxygenase 2	-0.269349	6.67295	-1.89571	0.0581475	0.626505	-4.11723	-1.89458
DDX28	DDX28	55794	DEAD-box helicase 28	-0.186945	5.51263	-1.89267	0.058539	0.629783	-4.18632	-1.89164
NOX4	NOX4	50507	NADPH oxidase 4	-0.192019	5.40862	-1.89174	0.0585502	0.629783	-4.35676	-1.89156
CDIN1	CDIN1	84529	NA	-0.331134	6.95061	-1.89199	0.0586196	0.630001	-4.09083	-1.89104
USP22	USP22	23326	ubiquitin specific peptidase 22	0.246398	7.27721	1.89165	0.0587571	0.630703	-4.08762	1.89001
TMEM123	TMEM123	114908	transmembrane protein 123	-0.173872	5.71653	-1.88989	0.0587835	0.630703	-4.52484	-1.88981
CHMP1B	CHMP1B	57132	charged multivesicular body protein 1B	-0.141751	6.48454	-1.88925	0.0588834	0.631246	-4.44715	-1.88906
VRK2	VRK2	7444	VRK serine/threonine kinase 2	-0.15188	5.79796	-1.88865	0.058994	0.631902	-4.33157	-1.88824
WDR44	WDR44	54521	WD repeat domain 44	0.145224	5.4597	1.88792	0.0590519	0.631994	-4.45607	1.88781
RGS21	RGS21	431704	regulator of G protein signaling 21	-0.153197	5.48255	-1.88679	0.0592039	0.633091	-4.45807	-1.88668
H2AZ1	H2AZ1	3015	H2A.Z variant histone 1	-0.227638	5.6519	-1.88655	0.0593143	0.633742	-4.13078	-1.88586
SLC27A3	SLC27A3	11000	solute carrier family 27 member 3	-0.161888	4.61284	-1.8852	0.0594173	0.634313	-4.51675	-1.88509
UBQLN2	UBQLN2	29978	ubiquilin 2	-0.176963	6.07782	-1.88496	0.0594677	0.634322	-4.33091	-1.88472
COQ8A	COQ8A	56997	coenzyme Q8A	-0.224151	6.44922	-1.88236	0.0598324	0.637409	-4.27146	-1.88203
BAP1	BAP1	8314	BRCA1 associated protein 1	-0.168484	5.71936	-1.88187	0.0598786	0.637409	-4.5067	-1.88169
TGFBI	TGFBI	7045	transforming growth factor beta induced	-0.168806	5.8187	-1.88175	0.0599065	0.637409	-4.30551	-1.88148
CLEC2B	CLEC2B	9976	C-type lectin domain family 2 member B	-0.145484	4.93611	-1.88068	0.0600316	0.63821	-4.46652	-1.88056
HSPA8	HSPA8	3312	heat shock protein family A (Hsp70) member 8	-0.434386	8.62773	-1.88126	0.0601254	0.638676	-4.0474	-1.87987
ZNF385A	ZNF385A	25946	zinc finger protein 385A	-0.169499	5.66618	-1.87966	0.0601946	0.638882	-4.36865	-1.87937
CCDC50	CCDC50	152137	coiled-coil domain containing 50	0.157294	5.36047	1.87867	0.060299	0.639091	-4.56993	1.8786
RPA3	RPA3	6119	replication protein A3	-0.138246	6.1599	-1.8783	0.0603546	0.639091	-4.496	-1.87819
FKBP5	FKBP5	2289	FKBP prolyl isomerase 5	-0.33073	6.41451	-1.87887	0.0604131	0.639091	-4.08292	-1.87777
PSMA3	PSMA3	5684	proteasome 20S subunit alpha 3	-0.215864	6.34328	-1.87795	0.0604676	0.639091	-4.19978	-1.87737
HSPH1	HSPH1	10808	heat shock protein family H (Hsp110) member 1	-0.251983	6.21469	-1.87831	0.0604703	0.639091	-4.22453	-1.87735
SNRNP70	SNRNP70	6625	small nuclear ribonucleoprotein U1 subunit 70	-0.206771	6.33835	-1.87704	0.0605532	0.639091	-4.32096	-1.87674
ACTR3	ACTR3	10096	actin related protein 3	0.169791	6.42436	1.87676	0.0605639	0.639091	-4.52113	1.87667
SDR39U1	SDR39U1	56948	short chain dehydrogenase/reductase family 39U member 1	-0.15622	6.0126	-1.87619	0.0606494	0.639399	-4.42933	-1.87604
TOR1AIP2	TOR1AIP2	163590	torsin 1A interacting protein 2	-0.150971	5.38928	-1.87582	0.0606929	0.639399	-4.51112	-1.87573
ATG3	ATG3	64422	autophagy related 3	0.11946	6.39776	1.8754	0.0607508	0.639482	-4.51665	1.87531
CELSR2	CELSR2	1952	cadherin EGF LAG seven-pass G-type receptor 2	-0.183698	5.0365	-1.87411	0.0609902	0.641474	-4.27592	-1.87357
GATC	GATC	283459	glutamyl-tRNA amidotransferase subunit C	-0.16004	5.73015	-1.87222	0.0611927	0.641752	-4.48273	-1.8721
NR2F6	NR2F6	2063	nuclear receptor subfamily 2 group F member 6	0.162793	6.12119	1.87216	0.0612131	0.641752	-4.36463	1.87195
NBEAL2	NBEAL2	23218	neurobeachin like 2	-0.147987	5.34602	-1.87164	0.0612707	0.641752	-4.50904	-1.87154
WDR81	WDR81	124997	WD repeat domain 81	0.146655	5.37637	1.87162	0.0612798	0.641752	-4.54972	1.87147
KIF5B	KIF5B	3799	kinesin family member 5B	0.234268	6.88806	1.87119	0.0613368	0.641752	-4.46333	1.87106
GRAPL	GRAPL	400581	GRB2 related adaptor protein like	-0.188377	5.60408	-1.87129	0.0613423	0.641752	-4.31842	-1.87102
OR5H15	OR5H15	403274	olfactory receptor family 5 subfamily H member 15	-0.160835	5.31979	-1.87099	0.0613676	0.641752	-4.42323	-1.87084
RANBP2	RANBP2	5903	RAN binding protein 2	-0.194244	6.53719	-1.86868	0.0617117	0.644824	-4.29464	-1.86836
MYG1	MYG1	60314	NA	-0.146587	6.18685	-1.86692	0.0619316	0.645929	-4.5128	-1.86679
MSTO1	MSTO1	55154	misato mitochondrial distribution and morphology regulator 1	-0.144602	5.70539	-1.86649	0.061992	0.645929	-4.5138	-1.86635
TFRC	TFRC	7037	transferrin receptor	0.326066	6.33655	1.86712	0.0619956	0.645929	-4.13908	1.86633
SEMA4C	SEMA4C	54910	semaphorin 4C	-0.15937	5.48535	-1.86554	0.0621214	0.645929	-4.49183	-1.86543
RAPSN	RAPSN	5913	receptor associated protein of the synapse	-0.164592	5.5491	-1.86533	0.0621463	0.645929	-4.57131	-1.86525
C16orf91	C16orf91	283951	chromosome 16 open reading frame 91	0.142247	5.75847	1.86541	0.0621495	0.645929	-4.5154	1.86523
DRAP1	DRAP1	10589	DR1 associated protein 1	0.158864	6.59574	1.86513	0.0622207	0.645929	-4.34356	1.86472
DIPK2B	DIPK2B	79742	divergent protein kinase domain 2B	-0.161312	5.33048	-1.86474	0.0622537	0.645929	-4.45449	-1.86448
KCTD9	KCTD9	54793	potassium channel tetramerization domain containing 9	-0.172885	6.52995	-1.86459	0.0622716	0.645929	-4.35489	-1.86436
CDK5RAP3	CDK5RAP3	80279	CDK5 regulatory subunit associated protein 3	-0.116968	6.08457	-1.86386	0.0623524	0.646243	-4.57613	-1.86378
MROH8	MROH8	140699	maestro heat like repeat family member 8	-0.183274	5.68293	-1.86304	0.0624928	0.647175	-4.33959	-1.86278
C2orf42	C2orf42	54980	chromosome 2 open reading frame 42	0.177477	5.58299	1.86246	0.0625495	0.647197	-4.56652	1.86238
ATF7	ATF7	11016	activating transcription factor 7	-0.130137	5.97504	-1.86169	0.0626587	0.647197	-4.57732	-1.86161
MSRA	MSRA	4482	methionine sulfoxide reductase A	0.127416	6.1619	1.86129	0.0627148	0.647197	-4.57874	1.86121
ZBTB43	ZBTB43	23099	zinc finger and BTB domain containing 43	-0.160445	6.03258	-1.86111	0.0627805	0.647197	-4.44166	-1.86074
CST8	CST8	10047	cystatin 8	-0.166235	5.15483	-1.86083	0.0627926	0.647197	-4.55826	-1.86066
STRA6	STRA6	64220	stimulated by retinoic acid 6	-0.212712	6.1774	-1.86099	0.0627983	0.647197	-4.26903	-1.86062
METTL18	METTL18	92342	methyltransferase like 18	-0.152408	5.79279	-1.85945	0.0629752	0.647951	-4.57843	-1.85937
FHOD1	FHOD1	29109	formin homology 2 domain containing 1	0.171503	5.88197	1.85951	0.0629844	0.647951	-4.38192	1.8593
TMBIM6	TMBIM6	7009	transmembrane BAX inhibitor motif containing 6	-0.206632	6.72587	-1.85997	0.0630234	0.647951	-4.15686	-1.85903
ZNF433	ZNF433	163059	zinc finger protein 433	-0.165398	5.35737	-1.85743	0.0632652	0.649419	-4.52444	-1.85732
TMSB10	TMSB10	9168	thymosin beta 10	-0.281922	7.35491	-1.85787	0.0632676	0.649419	-4.20336	-1.85731
GAST	GAST	2520	gastrin	-0.163242	5.75595	-1.85536	0.0635557	0.651573	-4.58528	-1.85528
TSEN2	TSEN2	80746	tRNA splicing endonuclease subunit 2	-0.151253	5.61507	-1.85508	0.0636021	0.651573	-4.56642	-1.85496
INPP5A	INPP5A	3632	inositol polyphosphate-5-phosphatase A	0.211706	6.70787	1.85493	0.0636302	0.651573	-4.42817	1.85476
RBSN	RBSN	64145	rabenosyn, RAB effector	-0.166599	5.84854	-1.85462	0.0637179	0.651894	-4.32713	-1.85415
ACTG2	ACTG2	72	actin gamma 2, smooth muscle	-0.1715	5.70809	-1.85407	0.0637634	0.651894	-4.3664	-1.85383
LONRF3	LONRF3	79836	LON peptidase N-terminal domain and ring finger 3	-0.161562	5.31572	-1.85355	0.0638355	0.652111	-4.407	-1.85333
FADS3	FADS3	3995	fatty acid desaturase 3	0.238875	6.67481	1.85326	0.0638868	0.652114	-4.32851	1.85297
RAB9B	RAB9B	51209	RAB9B, member RAS oncogene family	0.1386	5.90059	1.85269	0.0639406	0.652143	-4.55929	1.85259
LRRC61	LRRC61	65999	leucine rich repeat containing 61	-0.141407	5.88631	-1.85183	0.0640616	0.652609	-4.5876	-1.85175
E2F1	E2F1	1869	E2F transcription factor 1	0.143449	5.57902	1.85152	0.0641046	0.652609	-4.60861	1.85145
PSMB1	PSMB1	5689	proteasome 20S subunit beta 1	-0.256005	6.36257	-1.85222	0.0641538	0.652609	-4.11014	-1.85111
PTPN3	PTPN3	5774	protein tyrosine phosphatase non-receptor type 3	-0.255742	6.55059	-1.85105	0.0641902	0.652609	-4.40815	-1.85086
SPRR2G	SPRR2G	6706	small proline rich protein 2G	-0.293223	5.53227	-1.85076	0.0643285	0.653003	-4.2427	-1.8499
DSC2	DSC2	1824	desmocollin 2	-0.202609	6.18841	-1.85007	0.0643832	0.653003	-4.21283	-1.84952
GALNT7	GALNT7	51809	polypeptide N-acetylgalactosaminyltransferase 7	-0.146542	5.47314	-1.84957	0.064387	0.653003	-4.60023	-1.84949
SERPINA5	SERPINA5	5104	serpin family A member 5	-0.197473	5.78289	-1.84849	0.0645683	0.653003	-4.35953	-1.84824
RPS28	RPS28	6234	ribosomal protein S28	-0.340716	9.15227	-1.8503	0.0645786	0.653003	-4.08686	-1.84816
TEDC1	TEDC1	283643	tubulin epsilon and delta complex 1	-0.137081	5.13286	-1.84832	0.0645818	0.653003	-4.58426	-1.84814
GRHPR	GRHPR	9380	glyoxylate and hydroxypyruvate reductase	-0.247438	6.50078	-1.84886	0.0646139	0.653003	-4.1387	-1.84792
TIMM13	TIMM13	26517	translocase of inner mitochondrial membrane 13	0.133648	6.34859	1.84784	0.0646371	0.653003	-4.60565	1.84776
MRPS18C	MRPS18C	51023	mitochondrial ribosomal protein S18C	-0.153455	5.51769	-1.84684	0.0647809	0.653669	-4.60232	-1.84677
LRRC10	LRRC10	376132	leucine rich repeat containing 10	0.24932	6.3051	1.84694	0.0648434	0.653669	-4.2569	1.84634
SLC7A5	SLC7A5	8140	solute carrier family 7 member 5	-0.15371	5.64421	-1.84635	0.0648562	0.653669	-4.53683	-1.84625
LTBP3	LTBP3	4054	latent transforming growth factor beta binding protein 3	0.179046	6.58325	1.84547	0.064991	0.654504	-4.50172	1.84532
LOXL1	LOXL1	4016	lysyl oxidase like 1	0.19755	5.63507	1.84516	0.0650414	0.654504	-4.42532	1.84497
TEAD3	TEAD3	7005	TEA domain transcription factor 3	0.17733	5.92711	1.84465	0.0651145	0.654726	-4.4605	1.84447
CCDC13	CCDC13	152206	coiled-coil domain containing 13	0.37005	6.27489	1.84371	0.0653652	0.65673	-4.14378	1.84275
AKAP6	AKAP6	9472	A-kinase anchoring protein 6	-0.196632	6.76351	-1.84201	0.0655006	0.657391	-4.43878	-1.84183
CTC1	CTC1	80169	CST telomere replication complex component 1	-0.16292	5.15379	-1.84182	0.0655337	0.657391	-4.40226	-1.8416
EIF2B5	EIF2B5	8893	eukaryotic translation initiation factor 2B subunit epsilon	-0.126332	5.68795	-1.84097	0.06565	0.657669	-4.55637	-1.84081
MCU	MCU	90550	mitochondrial calcium uniporter	-0.136709	5.93121	-1.84036	0.0657514	0.657669	-4.56373	-1.84011
IRX3	IRX3	79191	iroquois homeobox 3	0.310359	6.67385	1.84027	0.0657653	0.657669	-4.37127	1.84002
PFKP	PFKP	5214	phosphofructokinase, platelet	0.317413	7.43827	1.84099	0.0657669	0.657669	-4.13512	1.84001
EIF5A2	EIF5A2	56648	eukaryotic translation initiation factor 5A2	0.162254	5.72124	1.83917	0.0659123	0.658026	-4.47615	1.83902
DAP	DAP	1611	death associated protein	0.212556	6.12719	1.83937	0.0659475	0.658026	-4.33976	1.83878
AFAP1L1	AFAP1L1	134265	actin filament associated protein 1 like 1	0.14911	6.18482	1.83904	0.0659568	0.658026	-4.42228	1.83872
CEP85	CEP85	64793	centrosomal protein 85	-0.213695	6.34978	-1.83881	0.0660147	0.65809	-4.40483	-1.83832
STX2	STX2	2054	syntaxin 2	0.19284	5.90893	1.83806	0.0661432	0.658473	-4.32746	1.83745
CPNE8	CPNE8	144402	copine 8	-0.175622	5.36048	-1.83761	0.066156	0.658473	-4.38478	-1.83737
GATA4	GATA4	2626	GATA binding protein 4	0.197274	7.10365	1.83708	0.0662683	0.658502	-4.31726	1.8366
DHX9	DHX9	1660	DExH-box helicase 9	-0.144679	5.43214	-1.83561	0.0664275	0.658502	-4.61813	-1.83553
CD302	CD302	9936	CD302 molecule	-0.191051	5.37165	-1.83564	0.0664517	0.658502	-4.36386	-1.83536
IKZF4	IKZF4	64375	IKAROS family zinc finger 4	-0.150234	5.63603	-1.83502	0.0665187	0.658502	-4.55563	-1.83491
ZNF135	ZNF135	7694	zinc finger protein 135	-0.158497	5.65718	-1.83439	0.0666069	0.658502	-4.62324	-1.83432
CHD7	CHD7	55636	chromodomain helicase DNA binding protein 7	0.13524	5.48248	1.83393	0.066682	0.658502	-4.52734	1.83381
CD274	CD274	29126	CD274 molecule	-0.126158	5.59393	-1.83329	0.0667712	0.658502	-4.62569	-1.83321
PPRC1	PPRC1	23082	PPARG related coactivator 1	0.131831	5.48793	1.83301	0.0668113	0.658502	-4.64433	1.83294
MAMDC2	MAMDC2	256691	MAM domain containing 2	-0.169863	5.507	-1.83261	0.0668882	0.658502	-4.44905	-1.83242
PHPT1	PHPT1	29085	phosphohistidine phosphatase 1	0.207669	6.43545	1.83255	0.0669026	0.658502	-4.49754	1.83233
ARRDC1	ARRDC1	92714	arrestin domain containing 1	-0.163023	5.81763	-1.83241	0.066918	0.658502	-4.4488	-1.83222
FCHO2	FCHO2	115548	FCH and mu domain containing endocytic adaptor 2	-0.149356	5.57103	-1.83237	0.0669183	0.658502	-4.49246	-1.83222
TIRAP	TIRAP	114609	TIR domain containing adaptor protein	-0.164341	5.37717	-1.83195	0.0669694	0.658502	-4.63362	-1.83188
CHD1	CHD1	1105	chromodomain helicase DNA binding protein 1	-0.1448	5.90123	-1.83181	0.0669984	0.658502	-4.51729	-1.83168
FBXL5	FBXL5	26234	F-box and leucine rich repeat protein 5	-0.177724	6.52182	-1.83217	0.0670202	0.658502	-4.35575	-1.83154
MT1F	MT1F	4494	metallothionein 1F	-0.19229	5.12906	-1.83176	0.0670859	0.658502	-4.3284	-1.8311
MIA2	MIA2	4253	MIA SH3 domain ER export factor 2	-0.166548	5.32586	-1.83113	0.0671426	0.658502	-4.33369	-1.83072
MLKL	MLKL	197259	mixed lineage kinase domain like pseudokinase	-0.162771	5.52832	-1.83054	0.0671812	0.658502	-4.63094	-1.83046
CAVIN4	CAVIN4	347273	caveolae associated protein 4	0.188949	6.30542	1.83022	0.067237	0.658502	-4.50909	1.83009
CDK16	CDK16	5127	cyclin dependent kinase 16	0.208305	6.87	1.83011	0.0672649	0.658502	-4.4222	1.8299
STXBP1	STXBP1	6812	syntaxin binding protein 1	-0.134252	5.92669	-1.82986	0.0672836	0.658502	-4.61266	-1.82978
WDR77	WDR77	79084	WD repeat domain 77	0.143693	6.04322	1.82932	0.0673934	0.658502	-4.5061	1.82904
SKIL	SKIL	6498	SKI like proto-oncogene	0.156293	5.75067	1.82879	0.0674427	0.658502	-4.61671	1.82871
POLR2C	POLR2C	5432	RNA polymerase II subunit C	-0.135732	6.12587	-1.82879	0.0674648	0.658502	-4.57757	-1.82856
DPT	DPT	1805	dermatopontin	0.158366	6.02061	1.82835	0.0675149	0.658502	-4.53905	1.82823
ZBTB16	ZBTB16	7704	zinc finger and BTB domain containing 16	-0.305765	6.78777	-1.82879	0.0675152	0.658502	-4.24194	-1.82823
ARMCX3	ARMCX3	51566	armadillo repeat containing X-linked 3	0.17925	6.35843	1.82803	0.0675721	0.658502	-4.46107	1.82785
TSEN15	TSEN15	116461	tRNA splicing endonuclease subunit 15	0.142539	5.98107	1.82773	0.0676031	0.658502	-4.62401	1.82764
RBBP6	RBBP6	5930	RB binding protein 6, ubiquitin ligase	-0.146572	5.77014	-1.82741	0.0676508	0.658502	-4.61579	-1.82733
DEK	DEK	7913	DEK proto-oncogene	-0.152447	6.37547	-1.82588	0.0678831	0.660261	-4.58846	-1.82578
RIT1	RIT1	6016	Ras like without CAAX 1	-0.136697	5.61304	-1.82484	0.0680421	0.661305	-4.55149	-1.82473
RPL31	RPL31	6160	ribosomal protein L31	-0.373957	8.63156	-1.82501	0.0681972	0.662097	-4.14396	-1.8237
RBMXL1	RBMXL1	494115	RBMX like 1	-0.136252	5.41826	-1.82336	0.0682598	0.662097	-4.64763	-1.82329
WSB1	WSB1	26118	WD repeat and SOCS box containing 1	0.206987	6.77512	1.82344	0.0682787	0.662097	-4.37764	1.82316
DMAC2L	DMAC2L	27109	distal membrane arm assembly complex 2 like	0.162065	5.99086	1.82294	0.0683542	0.662302	-4.4228	1.82266
RAB8B	RAB8B	51762	RAB8B, member RAS oncogene family	-0.155148	5.44815	-1.82238	0.0684242	0.662302	-4.60818	-1.8222
FBXO42	FBXO42	54455	F-box protein 42	-0.151954	5.58566	-1.82186	0.0684882	0.662302	-4.64487	-1.82178
ITGB1BP1	ITGB1BP1	9270	integrin subunit beta 1 binding protein 1	-0.187272	6.33388	-1.8218	0.068524	0.662302	-4.39318	-1.82155
NUGGC	NUGGC	389643	nuclear GTPase, germinal center associated	-0.188103	5.77219	-1.82207	0.0685586	0.662302	-4.31086	-1.82132
LCA5L	LCA5L	150082	lebercilin LCA5 like	-0.2043	5.51578	-1.82055	0.0687408	0.663152	-4.46787	-1.82012
WDTC1	WDTC1	23038	WD and tetratricopeptide repeats 1	-0.178131	6.47646	-1.82033	0.0687541	0.663152	-4.52693	-1.82003
GREB1L	GREB1L	80000	GREB1 like retinoic acid receptor coactivator	0.155851	5.53867	1.81959	0.068832	0.663152	-4.66624	1.81952
CALML3	CALML3	810	calmodulin like 3	-0.168011	5.53015	-1.81947	0.0688538	0.663152	-4.59594	-1.81938
SCO1	SCO1	6341	SCO cytochrome c oxidase assembly protein 1	0.137595	5.8926	1.81883	0.0689734	0.663805	-4.53782	1.81859
CREB3L1	CREB3L1	90993	cAMP responsive element binding protein 3 like 1	-0.145817	5.61508	-1.81803	0.0690948	0.664473	-4.42047	-1.8178
SLC25A26	SLC25A26	115286	solute carrier family 25 member 26	-0.132658	5.55233	-1.81724	0.069194	0.664583	-4.61938	-1.81715
FURIN	FURIN	5045	furin, paired basic amino acid cleaving enzyme	-0.148771	5.85537	-1.81655	0.0693014	0.664583	-4.59212	-1.81645
AREG	AREG	374	amphiregulin	-0.275618	5.5136	-1.81741	0.0693858	0.664583	-4.19968	-1.8159
ZNF618	ZNF618	114991	zinc finger protein 618	-0.148403	5.48744	-1.81491	0.0695489	0.664583	-4.6611	-1.81484
CEP295	CEP295	85459	centrosomal protein 295	0.138425	5.64145	1.81488	0.0695533	0.664583	-4.66732	1.81481
SERINC5	SERINC5	256987	serine incorporator 5	0.116827	5.59604	1.81483	0.0695608	0.664583	-4.67011	1.81476
FOXN3	FOXN3	1112	forkhead box N3	-0.140116	6.38984	-1.8148	0.0695709	0.664583	-4.58878	-1.81469
SMARCA5	SMARCA5	8467	SWI/SNF related, matrix associated, actin dependent regulator of chromatin, subfamily a, member 5	0.121768	6.32539	1.81462	0.069598	0.664583	-4.5862	1.81452
B3GAT1	B3GAT1	27087	beta-1,3-glucuronyltransferase 1	-0.152685	5.36028	-1.81432	0.0696402	0.664583	-4.6627	-1.81424
SPATA6	SPATA6	54558	spermatogenesis associated 6	-0.174293	5.08635	-1.8142	0.0696757	0.664583	-4.4673	-1.81401
DLX6	DLX6	1750	distal-less homeobox 6	-0.174849	5.44511	-1.81359	0.06978	0.664583	-4.40724	-1.81334
MRPS31	MRPS31	10240	mitochondrial ribosomal protein S31	-0.128012	5.53598	-1.81291	0.0698574	0.664583	-4.66082	-1.81283
NIF3L1	NIF3L1	60491	NGG1 interacting factor 3 like 1	-0.155085	5.98554	-1.81279	0.0698904	0.664583	-4.48596	-1.81262
ZNF234	ZNF234	10780	zinc finger protein 234	-0.122678	5.8185	-1.8126	0.0699054	0.664583	-4.65896	-1.81252
UBE2D3	UBE2D3	7323	ubiquitin conjugating enzyme E2 D3	-0.264807	7.09057	-1.81344	0.0699221	0.664583	-4.29306	-1.81242
PDIA3	PDIA3	2923	protein disulfide isomerase family A member 3	-0.153721	6.28284	-1.81245	0.069937	0.664583	-4.62125	-1.81232
DNAH6	DNAH6	1768	dynein axonemal heavy chain 6	-0.168509	4.83167	-1.8101	0.070295	0.665864	-4.61896	-1.81001
CDC42EP3	CDC42EP3	10602	CDC42 effector protein 3	0.305303	6.93541	1.81027	0.0703822	0.665864	-4.30631	1.80944
TMEM169	TMEM169	92691	transmembrane protein 169	-0.146804	5.56212	-1.80944	0.0704216	0.665864	-4.61083	-1.80919
GPSM3	GPSM3	63940	G protein signaling modulator 3	-0.153442	5.16422	-1.8081	0.0706047	0.665864	-4.63676	-1.80801
DHX29	DHX29	54505	DExH-box helicase 29	-0.131379	5.60248	-1.80706	0.0707646	0.665864	-4.67025	-1.80699
C20orf96	C20orf96	140680	chromosome 20 open reading frame 96	-0.159632	5.83172	-1.80693	0.070801	0.665864	-4.49133	-1.80675
ELOVL6	ELOVL6	79071	ELOVL fatty acid elongase 6	0.168407	5.30324	1.8064	0.0708681	0.665864	-4.65795	1.80632
DAD1	DAD1	1603	defender against cell death 1	-0.142252	6.1305	-1.80595	0.0709387	0.665864	-4.6418	-1.80587
ANGPT2	ANGPT2	285	angiopoietin 2	-0.166641	5.46231	-1.80568	0.0709831	0.665864	-4.63026	-1.80559
IPO13	IPO13	9670	importin 13	0.133721	5.97302	1.80527	0.0710476	0.665864	-4.61173	1.80517
TAF13	TAF13	6884	TATA-box binding protein associated factor 13	0.172391	6.14622	1.80535	0.0710542	0.665864	-4.49083	1.80513
LENG8	LENG8	114823	leukocyte receptor cluster member 8	-0.212087	6.83643	-1.80541	0.0710547	0.665864	-4.39549	-1.80513
RDH10	RDH10	157506	retinol dehydrogenase 10	-0.148724	5.52019	-1.80533	0.0710598	0.665864	-4.62045	-1.8051
EOLA1	EOLA1	541578	NA	0.179447	5.97294	1.80566	0.0710662	0.665864	-4.30091	1.80505
GLG1	GLG1	2734	golgi glycoprotein 1	0.211464	6.49641	1.8052	0.0710903	0.665864	-4.39458	1.8049
BAGE5	BAGE5	85316	BAGE family member 5	-0.206624	5.41137	-1.8048	0.0711621	0.665864	-4.35535	-1.80444
APOE	APOE	348	apolipoprotein E	-0.164191	5.36938	-1.80415	0.0712265	0.665864	-4.58126	-1.80403
PRDX5	PRDX5	25824	peroxiredoxin 5	-0.261429	7.76223	-1.80458	0.0713212	0.665864	-4.17042	-1.80343
STARD13	STARD13	90627	StAR related lipid transfer domain containing 13	-0.224133	5.95438	-1.80435	0.0713711	0.665864	-4.22651	-1.80311
ADGRL1	ADGRL1	22859	adhesion G protein-coupled receptor L1	-0.170767	5.57574	-1.8034	0.0713723	0.665864	-4.41023	-1.8031
DPYSL2	DPYSL2	1808	dihydropyrimidinase like 2	-0.283465	6.0508	-1.80397	0.0714468	0.665864	-4.23865	-1.80263
ZFYVE16	ZFYVE16	9765	zinc finger FYVE-type containing 16	0.171942	5.83752	1.80284	0.0714617	0.665864	-4.38335	1.80253
LRRC20	LRRC20	55222	leucine rich repeat containing 20	0.14034	6.18036	1.80209	0.0715498	0.665864	-4.61508	1.80197
ICMT	ICMT	23463	isoprenylcysteine carboxyl methyltransferase	0.263484	6.4713	1.80284	0.0715586	0.665864	-4.29424	1.80192
POTEG	POTEG	404785	POTE ankyrin domain family member G	-0.160004	5.21056	-1.80205	0.0715667	0.665864	-4.65861	-1.80186
ESYT2	ESYT2	57488	extended synaptotagmin 2	-0.17884	6.40902	-1.80191	0.0716033	0.665864	-4.42899	-1.80163
H3-3B	H3-3B	3021	H3.3 histone B	-0.239286	6.89445	-1.8021	0.0716465	0.665864	-4.23253	-1.80136
TOMM7	TOMM7	54543	translocase of outer mitochondrial membrane 7	-0.302921	7.69784	-1.80247	0.0716928	0.665864	-4.21821	-1.80106
CD163	CD163	9332	CD163 molecule	-0.196288	5.41176	-1.80135	0.0717146	0.665864	-4.49243	-1.80093
ZNF66	ZNF66	7617	zinc finger protein 66	-0.193363	5.25755	-1.80064	0.0717925	0.665864	-4.46515	-1.80043
KIAA0040	KIAA0040	9674	KIAA0040	-0.16595	5.39418	-1.80048	0.0718105	0.665864	-4.50868	-1.80032
COPS6	COPS6	10980	COP9 signalosome subunit 6	-0.156597	6.80516	-1.80048	0.0718208	0.665864	-4.57181	-1.80025
LIPH	LIPH	200879	lipase H	-0.158207	5.34955	-1.80027	0.071837	0.665864	-4.57639	-1.80015
PCBD2	PCBD2	84105	pterin-4 alpha-carbinolamine dehydratase 2	0.122609	5.75451	1.80008	0.0718598	0.665864	-4.68827	1.80001
CRIP3	CRIP3	401262	cysteine rich protein 3	0.235842	5.86429	1.79984	0.071903	0.665864	-4.60628	1.79973
MYOM1	MYOM1	8736	myomesin 1	-0.343886	9.27297	-1.8002	0.0719445	0.665864	-4.25266	-1.79947
LRRTM2	LRRTM2	26045	leucine rich repeat transmembrane neuronal 2	-0.196307	5.51772	-1.79894	0.0720832	0.666665	-4.38877	-1.79859
WAC	WAC	51322	WW domain containing adaptor with coiled-coil	-0.169816	6.88686	-1.79723	0.0723248	0.668152	-4.51398	-1.79707
EIF3M	EIF3M	10480	eukaryotic translation initiation factor 3 subunit M	-0.139799	6.4824	-1.79715	0.0723484	0.668152	-4.55999	-1.79692
CCN1	CCN1	3491	cellular communication network factor 1	0.617292	7.1181	1.79756	0.0724176	0.66831	-4.23345	1.79648
RBM6	RBM6	10180	RNA binding motif protein 6	-0.155813	6.14309	-1.79609	0.0725079	0.668457	-4.50446	-1.79592
PSG1	PSG1	5669	pregnancy specific beta-1-glycoprotein 1	-0.192144	5.48319	-1.79647	0.072538	0.668457	-4.35828	-1.79573
GGT5	GGT5	2687	gamma-glutamyltransferase 5	-0.179821	4.6764	-1.79553	0.0725961	0.668511	-4.58643	-1.79536
CCDC169	CCDC169	728591	coiled-coil domain containing 169	-0.166973	5.3107	-1.79494	0.0726908	0.668577	-4.51172	-1.79477
OCIAD2	OCIAD2	132299	OCIA domain containing 2	-0.161592	5.66333	-1.79445	0.0727657	0.668577	-4.65516	-1.7943
PSTK	PSTK	118672	phosphoseryl-tRNA kinase	-0.136132	5.63355	-1.79401	0.0728233	0.668577	-4.69119	-1.79394
DNASE1L1	DNASE1L1	1774	deoxyribonuclease 1 like 1	-0.122292	6.00153	-1.79359	0.0728897	0.668577	-4.69271	-1.79352
PMM2	PMM2	5373	phosphomannomutase 2	-0.127321	5.60461	-1.7935	0.072904	0.668577	-4.6937	-1.79343
FSTL1	FSTL1	11167	follistatin like 1	-0.355519	6.03299	-1.79436	0.0729309	0.668577	-4.20254	-1.79326
GSAP	GSAP	54103	gamma-secretase activating protein	-0.145562	5.48927	-1.79313	0.0729689	0.668577	-4.61994	-1.79303
PM20D2	PM20D2	135293	peptidase M20 domain containing 2	-0.169257	5.5119	-1.79196	0.0731687	0.669928	-4.50318	-1.79178
CLASP2	CLASP2	23122	cytoplasmic linker associated protein 2	-0.160519	5.91343	-1.79174	0.0732378	0.670081	-4.46489	-1.79135
ZXDC	ZXDC	79364	ZXD family zinc finger C	-0.126471	6.13405	-1.79094	0.0733146	0.670305	-4.70155	-1.79087
RAB6B	RAB6B	51560	RAB6B, member RAS oncogene family	0.22572	5.8251	1.79148	0.0733834	0.670407	-4.23411	1.79044
MYL9	MYL9	10398	myosin light chain 9	0.378034	10.2466	1.79244	0.0734323	0.670407	-4.15017	1.79013
IBTK	IBTK	25998	inhibitor of Bruton tyrosine kinase	0.12405	5.91282	1.78975	0.0735056	0.670407	-4.70244	1.78968
ATP6V0C	ATP6V0C	527	ATPase H+ transporting V0 subunit c	-0.183789	6.90565	-1.78984	0.0735353	0.670407	-4.36276	-1.78949
ODF3B	ODF3B	440836	outer dense fiber of sperm tails 3B	-0.146816	4.85596	-1.78916	0.0736005	0.670524	-4.70688	-1.78909
MTURN	MTURN	222166	maturin, neural progenitor differentiation regulator homolog	0.178691	6.18962	1.78795	0.0737978	0.671843	-4.67717	1.78787
HOMER1	HOMER1	9456	homer scaffold protein 1	-0.29762	6.47596	-1.78837	0.0739147	0.672424	-4.21878	-1.78714
C1QTNF9B	C1QTNF9B	387911	C1q and TNF related 9B	-0.153919	5.69185	-1.78668	0.0740215	0.672424	-4.66069	-1.78648
FADS2	FADS2	9415	fatty acid desaturase 2	0.127704	5.23635	1.78644	0.0740392	0.672424	-4.72593	1.78637
CLK1	CLK1	1195	CDC like kinase 1	-0.204553	6.22821	-1.78625	0.0741021	0.672424	-4.43184	-1.78598
DEDD2	DEDD2	162989	death effector domain containing 2	-0.134326	5.57014	-1.7858	0.0741538	0.672424	-4.57488	-1.78566
SMAD2	SMAD2	4087	SMAD family member 2	0.155306	6.49121	1.78572	0.0741768	0.672424	-4.49318	1.78552
PLAAT3	PLAAT3	11145	phospholipase A and acyltransferase 3	-0.326343	6.99974	-1.78675	0.0743336	0.673221	-4.12328	-1.78455
TRAF3IP2	TRAF3IP2	10758	TRAF3 interacting protein 2	-0.138628	5.79653	-1.78436	0.0743763	0.673221	-4.70719	-1.78429
MTA2	MTA2	9219	metastasis associated 1 family member 2	-0.126363	5.52271	-1.78417	0.0744225	0.673221	-4.66552	-1.78401
LMBRD1	LMBRD1	55788	LMBR1 domain containing 1	-0.185795	6.11879	-1.78438	0.0744814	0.673278	-4.37345	-1.78364
ELOB	ELOB	6923	elongin B	-0.201791	7.46063	-1.78291	0.074651	0.674335	-4.4102	-1.7826
LENG9	LENG9	94059	leukocyte receptor cluster member 9	-0.149951	5.51444	-1.78154	0.0748361	0.67546	-4.71529	-1.78147
H3C12	H3C12	8356	H3 clustered histone 12	-0.141806	4.94827	-1.7813	0.074881	0.67546	-4.71028	-1.78119
NFU1	NFU1	27247	NFU1 iron-sulfur cluster scaffold	-0.183246	6.25089	-1.78095	0.0750085	0.676053	-4.43216	-1.78041
HDDC2	HDDC2	51020	HD domain containing 2	-0.162144	6.29383	-1.7803	0.0750524	0.676053	-4.54422	-1.78014
CREB3L2	CREB3L2	64764	cAMP responsive element binding protein 3 like 2	-0.147019	5.07487	-1.77923	0.0752144	0.676948	-4.70032	-1.77915
HSPG2	HSPG2	3339	heparan sulfate proteoglycan 2	0.27663	6.79118	1.77707	0.0755921	0.676948	-4.52632	1.77686
UBL4A	UBL4A	8266	ubiquitin like 4A	-0.126228	5.93144	-1.77655	0.0756538	0.676948	-4.72044	-1.77648
GRIN2C	GRIN2C	2905	glutamate ionotropic receptor NMDA type subunit 2C	-0.132716	5.10959	-1.77649	0.0756638	0.676948	-4.73377	-1.77642
NECTIN2	NECTIN2	5819	nectin cell adhesion molecule 2	-0.135226	6.03104	-1.77614	0.0757207	0.676948	-4.72367	-1.77607
ATF4	ATF4	468	activating transcription factor 4	-0.259426	7.46068	-1.77613	0.0758075	0.676948	-4.30585	-1.77555
VPS51	VPS51	738	VPS51 subunit of GARP complex	-0.127293	6.21018	-1.77555	0.0758426	0.676948	-4.65109	-1.77533
ORM2	ORM2	5005	orosomucoid 2	-0.198955	6.10408	-1.77543	0.075849	0.676948	-4.58012	-1.7753
NDUFA4	NDUFA4	4697	NDUFA4 mitochondrial complex associated	-0.362529	8.90994	-1.77787	0.0758524	0.676948	-4.12532	-1.77528
GNLY	GNLY	10578	granulysin	-0.168198	4.73312	-1.77504	0.0759053	0.676948	-4.71691	-1.77496
KDM3B	KDM3B	51780	lysine demethylase 3B	-0.13102	5.87539	-1.77471	0.0759627	0.676948	-4.64373	-1.77461
ZNF446	ZNF446	55663	zinc finger protein 446	0.182133	5.20874	1.77476	0.0760042	0.676948	-4.37352	1.77436
OGFOD2	OGFOD2	79676	2-oxoglutarate and iron dependent oxygenase domain containing 2	-0.14627	5.45184	-1.77439	0.0760163	0.676948	-4.64004	-1.77428
P2RY1	P2RY1	5028	purinergic receptor P2Y1	-0.13361	5.34896	-1.77417	0.0760471	0.676948	-4.72983	-1.7741
NUP133	NUP133	55746	nucleoporin 133	-0.123035	5.92864	-1.77387	0.0760956	0.676948	-4.7253	-1.7738
DHX38	DHX38	9785	DEAH-box helicase 38	-0.14099	5.68996	-1.77385	0.0761001	0.676948	-4.72466	-1.77378
SMARCA1	SMARCA1	6594	SWI/SNF related, matrix associated, actin dependent regulator of chromatin, subfamily a, member 1	-0.148296	5.87721	-1.77379	0.0761267	0.676948	-4.53677	-1.77362
SLC7A2	SLC7A2	6542	solute carrier family 7 member 2	-0.176173	5.91279	-1.77379	0.0761323	0.676948	-4.50487	-1.77358
GATM	GATM	2628	glycine amidinotransferase	0.32325	6.04762	1.7738	0.0761991	0.676948	-4.29931	1.77318
MED28	MED28	80306	mediator complex subunit 28	-0.125344	5.42358	-1.77318	0.0762095	0.676948	-4.73408	-1.77312
OR6C74	OR6C74	254783	olfactory receptor family 6 subfamily C member 74	-0.146236	5.53826	-1.77127	0.0765281	0.677797	-4.73075	-1.7712
RBM28	RBM28	55131	RNA binding motif protein 28	-0.145069	5.71075	-1.77091	0.0765959	0.677797	-4.61515	-1.77079
GAL3ST2	GAL3ST2	64090	galactose-3-O-sulfotransferase 2	-0.167575	4.71573	-1.77087	0.0765966	0.677797	-4.7175	-1.77078
CCDC85A	CCDC85A	114800	coiled-coil domain containing 85A	-0.168353	5.10659	-1.77085	0.0766183	0.677797	-4.51163	-1.77065
SETD7	SETD7	80854	SET domain containing 7, histone lysine methyltransferase	0.239508	6.71869	1.77136	0.0766304	0.677797	-4.2643	1.77058
SCD5	SCD5	79966	stearoyl-CoA desaturase 5	-0.164184	5.3047	-1.77074	0.0766699	0.677797	-4.50083	-1.77034
BMP2K	BMP2K	55589	BMP2 inducible kinase	-0.160663	5.17544	-1.77043	0.0766757	0.677797	-4.60928	-1.77031
SCN1B	SCN1B	6324	sodium voltage-gated channel beta subunit 1	0.201784	6.32466	1.76907	0.076907	0.679372	-4.57525	1.76892
BCL9L	BCL9L	283149	BCL9 like	0.174284	6.14095	1.76774	0.0771291	0.679974	-4.57255	1.76759
PODN	PODN	127435	podocan	0.128153	5.62068	1.76735	0.07718	0.679974	-4.7498	1.76729
SLC35A3	SLC35A3	23443	solute carrier family 35 member A3	-0.139933	5.56456	-1.76712	0.0772346	0.679974	-4.56197	-1.76696
CTRL	CTRL	1506	chymotrypsin like	-0.182633	5.64743	-1.76686	0.0772726	0.679974	-4.61238	-1.76674
LONRF2	LONRF2	164832	LON peptidase N-terminal domain and ring finger 2	-0.14261	6.15663	-1.76675	0.0772898	0.679974	-4.62927	-1.76663
HSP90AB1	HSP90AB1	3326	heat shock protein 90 alpha family class B member 1	-0.310372	9.08975	-1.76846	0.077294	0.679974	-4.16535	-1.76661
NOS3	NOS3	4846	nitric oxide synthase 3	-0.146127	5.22256	-1.76578	0.0774636	0.680647	-4.70377	-1.7656
NRP2	NRP2	8828	neuropilin 2	-0.163077	5.25689	-1.76567	0.0774768	0.680647	-4.57377	-1.76552
RAB30	RAB30	27314	RAB30, member RAS oncogene family	0.130456	5.44709	1.76475	0.0776351	0.68157	-4.7262	1.76458
ANGPTL4	ANGPTL4	51129	angiopoietin like 4	-0.188996	4.96558	-1.76394	0.0777587	0.681598	-4.67566	-1.76384
NDEL1	NDEL1	81565	nudE neurodevelopment protein 1 like 1	-0.129637	5.94205	-1.7639	0.0777618	0.681598	-4.71972	-1.76382
ITPKA	ITPKA	3706	inositol-trisphosphate 3-kinase A	-0.137582	5.16084	-1.76367	0.077798	0.681598	-4.75381	-1.76361
ZNF148	ZNF148	7707	zinc finger protein 148	-0.128422	5.55141	-1.7633	0.0778613	0.681686	-4.74257	-1.76323
MPHOSPH6	MPHOSPH6	10200	M-phase phosphoprotein 6	-0.131081	5.67606	-1.76289	0.0779325	0.681843	-4.71487	-1.76281
DEFB108B	DEFB108B	245911	defensin beta 108B	-0.136281	5.67168	-1.76249	0.0779974	0.681924	-4.74383	-1.76243
NARS1	NARS1	4677	asparaginyl-tRNA synthetase 1	0.248546	6.39875	1.76289	0.078058	0.681924	-4.35813	1.76207
TMEM9	TMEM9	252839	transmembrane protein 9	-0.137578	5.53472	-1.76188	0.0781016	0.681924	-4.74857	-1.76181
GPR162	GPR162	27239	G protein-coupled receptor 162	-0.13819	5.17073	-1.76071	0.0782991	0.681993	-4.75762	-1.76064
PTBP1	PTBP1	5725	polypyrimidine tract binding protein 1	0.566339	11.9167	1.76873	0.0783478	0.681993	-4.16747	1.76035
SRP68	SRP68	6730	signal recognition particle 68	-0.168648	6.32643	-1.76064	0.0783494	0.681993	-4.47023	-1.76034
FAM98A	FAM98A	25940	family with sequence similarity 98 member A	0.136552	6.31576	1.76039	0.0783623	0.681993	-4.62912	1.76027
ATG4B	ATG4B	23192	autophagy related 4B cysteine peptidase	-0.136047	5.9103	-1.76025	0.0783781	0.681993	-4.71898	-1.76018
[truncated: 11,329 more rows]

## Sheet: CMC_Diseased_ES_vs_Control_His
Supplementary Table12. Differentially expressed genes in cardiomyocytes according to combined clinical and histologic features (Diseased_ES versus Control_His)
[truncated: 12,801 more rows]

[truncated: 3 more sheets: CMC_Diseased_NES_vs_Control_Cli, CMC_Diseased_NES_vs_Control_His, CMC_Diseased_ES_vs_Diseased_NES]
