# Supplementary material for: Spatial transcriptional landscape of human heart failure
Source: Eur Heart J. 2025 May 8;46(31):3098–114. doi: 10.1093/eurheartj/ehaf272 (PMC12349961; doi:10.1093/eurheartj/ehaf272)
Supplement: ehaf272_Supplementary_Data [file ehaf272_supplementary_data.zip › SupplementaryTable13.xlsx]

## Sheet: Sheet1
Supplementary Table13. Treatments, comorbidities and laboratory findings of cardiomyocyte segments according to combined clinical and histologic features
Phenotypes	Control_Clina	Control_Hisb	Diseased_NESc	Diseased_ESd	p-valuee	p-valuef
Number of Segments	7g	9h	15	38
Non-pharmacologic treatments
ECMOi	4 (80.0%)	2 (25.0%)	0 ( 0.0%)	9 (23.7%)	0.003	1
LVADj	0 ( 0.0%)	1 (12.5%)	0 ( 0.0%)	8 (21.1%)	0.193	1
Hemodialysis (HD)	0 ( 0.0%)	1 (12.5%)	0 ( 0.0%)	1 ( 2.6%)	0.407	0.321
CRRTk	3 (60.0%)	2 (25.0%)	0 ( 0.0%)	8 (21.1%)	0.02	1
Renal replacement (HD+CRRT)	3 (60.0%)	3 (37.5%)	0 ( 0.0%)	9 (23.7%)	0.011	0.412
ICDl	0 ( 0.0%)	1 (12.5%)	0 ( 0.0%)	21 (55.3%)	< 0.001	0.049
Pharmacologic treatment
Inotropes	3 (60.0%)	3 (37.5%)	0 ( 0.0%)	26 (68.4%)	< 0.001	0.125
Loop diuretics	2 (40.0%)	1 (12.5%)	2 (13.3%)	26 (68.4%)	< 0.001	0.006
ARNIm	0 ( 0.0%)	1 (12.5%)	0 ( 0.0%)	9 (23.7%)	0.124	0.664
ACEIn	0 ( 0.0%)	0 ( 0.0%)	0 ( 0.0%)	1 ( 2.6%)	1	1
ARBo	0 ( 0.0%)	1 (12.5%)	0 ( 0.0%)	6 (15.8%)	0.368	1
beta-blocker (BB)	0 ( 0.0%)	3 (37.5%)	12 (80.0%)	17 (44.7%)	0.008	1
Aldosterone antagonist	1 (20.0%)	0 ( 0.0%)	0 ( 0.0%)	11 (28.9%)	0.03	0.169
ARNI+ACEI+ARB+MRA	1 (20.0%)	2 (25.0%)	0 ( 0.0%)	23 (60.5%)	< 0.001	0.117
Calcium channel blockers	0 ( 0.0%)	2 (25.0%)	1 ( 6.7%)	3 ( 7.9%)	0.405	0.203
Nitrates	3 (60.0%)	0 ( 0.0%)	0 ( 0.0%)	7 (18.4%)	0.01	0.325
Amiodarone	1 (20.0%)	1 (12.5%)	4 (26.7%)	9 (23.7%)	0.926	0.664
Insulin	4 (80.0%)	1 (12.5%)	0 ( 0.0%)	5 (13.2%)	0.002	1
Metformin	0 ( 0.0%)	0 ( 0.0%)	0 ( 0.0%)	0 ( 0.0%)
Digoxin	1 (20.0%)	0 ( 0.0%)	0 ( 0.0%)	7 (18.4%)	0.162	0.325
Ivabradine	0 ( 0.0%)	0 ( 0.0%)	0 ( 0.0%)	5 (13.2%)	0.461	0.569
Statins	0 ( 0.0%)	4 (50.0%)	5 (33.3%)	14 (36.8%)	0.328	0.693
Comobidity
Hypertension	1 (14.3%)	2 (22.2%)	5 (33.3%)	5 (13.2%)	0.346	0.605
Atrial fibrillation	2 (28.6%)	2 (22.2%)	2 (13.3%)	15 (39.5%)	0.294	0.455
VT or Vfp	3 (42.9%)	3 (33.3%)	0 ( 0.0%)	21 (55.3%)	0.001	0.286
Myocardial infarction	3 (42.9%)	4 (44.4%)	0 ( 0.0%)	13 (34.2%)	0.014	0.704
Diabetes	1 (14.3%)	1 (11.1%)	0 ( 0.0%)	4 (10.5%)	0.54	1
Chronic renal failure	2 (28.6%)	2 (22.2%)	0 ( 0.0%)	14 (36.8%)	0.024	0.697
Dyslipidemia	3 (42.9%)	3 (33.3%)	6 (40.0%)	8 (21.1%)	0.39	0.419
Lung disease	2 (28.6%)	1 (11.1%)	0 ( 0.0%)	2 ( 5.3%)	0.079	0.48
Cancer	0 ( 0.0%)	1 (11.1%)	3 (20.0%)	2 ( 5.3%)	0.325	0.48
Stroke	0 ( 0.0%)	1 (11.1%)	0 ( 0.0%)	5 (13.2%)	0.424	1
ASCVDq	1 (14.3%)	5 (55.6%)	0 ( 0.0%)	15 (39.5%)	0.003	0.465
Laboratory Finding
Hemoglobin (g/dL)	10.6 ± 1.3	11.1 ± 3.2	14.0 ± 1.2	10.7 ± 2.1	< 0.001	0.731
White blood cell count (/ul)	12040.0 ± 3656.2	21025.0 ± 43252.1	7080.0 ± 1212.6	10150.2 ± 19819.8	0.108	0.376
Total bilirubin (g/dL)	4.9 ± 2.6	1.0 ± 0.6	0.7 ± 0.2	2.5 ± 4.2	0.002	0.424
BUNr (g/dL)	40.6 ± 17.8	24.5 ± 8.5	17.7 ± 3.8	23.2 ± 14.4	0.01	0.45
Creatinine (g/dL)	0.9 ± 0.3	1.4 ± 0.5	0.9 ± 0.2	1.2 ± 0.4	0.003	0.207
CRPs (g/dL)	6.1 ± 4.3	3.4 ± 7.9	0.1 ± 0.1	3.1 ± 5.8	< 0.001	0.415
a. Control_Clin: tissues with normal histology from control subjects, b. Control_His: tissues with normal histology from cardiomyopathy patients, c. Diseased_NES: tissues with abnormal histology from non-end stage HF patients, d. Diseased_ES: tissues with abnormal histology from end-stage HF, e. Comparison between four categories. Continuous variables were analyzed using Shapiro-Wilk tests to ass…
