# Supplementary material for: Spatial transcriptional landscape of human heart failure
Source: Eur Heart J. 2025 May 8;46(31):3098–114. doi: 10.1093/eurheartj/ehaf272 (PMC12349961; doi:10.1093/eurheartj/ehaf272)
Supplement: ehaf272_Supplementary_Data [file ehaf272_supplementary_data.zip › SupplementaryTable14.xlsx]

## Sheet: EC_Control_His_vs_Control_Clin
Supplementary Table14. Differentially expressed genes in endothelial cells according to combined clinical and histologic features (Control_His versus Control_Clin)
Column1	SYMBOL	ENTREZID	GENENAME	logFC	AveExpr	t	P.Value	adj.P.Val	B	z.std
CCL18	CCL18	6362	C-C motif chemokine ligand 18	-2.12619	5.4428	-5.9125	5.0468e-09	6.4599e-05	-2.2736	-5.84562
XIRP2	XIRP2	129446	xin actin binding repeat containing 2	2.1022	7.20829	5.12339	4.80273e-07	0.00307375	-3.06529	5.03403
TP53TG3F	TP53TG3F	102724127	TP53 target 3 family member F	-1.49052	5.71304	-4.18319	3.72325e-05	0.158859	-3.61508	-4.12401
PTGDS	PTGDS	5730	prostaglandin D2 synthase	-1.50467	7.35625	-3.92711	9.66111e-05	0.309156	-2.80974	-3.89895
SPPL2A	SPPL2A	84888	signal peptide peptidase like 2A	-0.980992	6.19619	-3.84328	0.000133527	0.328117	-3.33653	-3.81986
ACTA1	ACTA1	58	actin alpha 1, skeletal muscle	2.41868	9.45952	3.79088	0.000153805	0.328117	-2.4975	3.78484
RASSF3	RASSF3	283349	Ras association domain family member 3	1.05518	5.72993	3.73044	0.000214247	0.348059	-3.39789	3.7016
OR5H15	OR5H15	403274	olfactory receptor family 5 subfamily H member 15	-1.15514	5.55249	-3.69152	0.000252887	0.348059	-3.58177	-3.65932
GOLGA8A	GOLGA8A	23015	golgin A8 family member A	-1.09007	6.53905	-3.6697	0.000261664	0.348059	-3.37557	-3.65057
LSG1	LSG1	55341	large 60S subunit nuclear export GTPase 1	0.882476	5.60034	3.66272	0.000271921	0.348059	-3.38419	3.64068
HNRNPCL3	HNRNPCL3	649330	heterogeneous nuclear ribonucleoprotein C like 3	-0.785999	6.10549	-3.56051	0.000391909	0.456039	-3.33909	-3.54547
MAMDC2	MAMDC2	256691	MAM domain containing 2	-1.21257	6.14777	-3.54328	0.000456622	0.478064	-3.78531	-3.50499
MYH6	MYH6	4624	myosin heavy chain 6	-1.67249	5.27302	-3.56912	0.000485534	0.478064	-4.13904	-3.48861
MMP15	MMP15	4324	matrix metallopeptidase 15	1.02625	5.99174	3.47854	0.000549574	0.502467	-3.57907	3.45535
ZNF587	ZNF587	84914	zinc finger protein 587	-1.06698	8.19532	-3.40433	0.000693254	0.548063	-3.46854	-3.39223
BGN	BGN	633	biglycan	1.31167	9.27664	3.39508	0.000696579	0.548063	-2.87466	3.39092
CCDC80	CCDC80	151887	coiled-coil domain containing 80	1.51698	7.55981	3.38442	0.000727896	0.548063	-3.01824	3.37885
PLIN4	PLIN4	729359	perilipin 4	-1.02834	6.26899	-3.33151	0.00090775	0.578212	-3.50112	-3.31766
ANKRD1	ANKRD1	27063	ankyrin repeat domain 1	1.66182	9.00309	3.33614	0.000910417	0.578212	-3.72832	3.31684
HBA1	HBA1	3039	hemoglobin subunit alpha 1	-1.91162	7.85833	-3.31373	0.000936304	0.578212	-3.08523	-3.309
IL4I1	IL4I1	259307	interleukin 4 induced 1	1.078	5.92098	3.31617	0.00102916	0.578212	-3.66969	3.28243
USP17L12	USP17L12	100287205	ubiquitin specific peptidase 17 like family member 12	-1.08302	7.98736	-3.31553	0.00103141	0.578212	-3.61433	-3.28182
KCNK10	KCNK10	54207	potassium two pore domain channel subfamily K member 10	-1.08762	5.29988	-3.31935	0.00103897	0.578212	-3.95561	-3.27975
DEFA1B	DEFA1B	728358	defensin alpha 1B	-1.04863	5.95025	-3.2874	0.00109378	0.58335	-3.8364	-3.26522
HDAC6	HDAC6	10013	histone deacetylase 6	-0.784372	6.17934	-3.25139	0.00119206	0.610332	-3.53321	-3.24077
C20orf173	C20orf173	140873	chromosome 20 open reading frame 173	0.82854	5.34098	3.244	0.00127257	0.626495	-3.7743	3.2221
CNN1	CNN1	1264	calponin 1	1.79786	6.20025	3.27008	0.00150322	0.702449	-4.29484	3.17406
TXNIP	TXNIP	10628	thioredoxin interacting protein	-0.979904	9.25108	-3.18005	0.00153661	0.702449	-3.68804	-3.16768
NUBPL	NUBPL	80224	nucleotide binding protein like	1.04356	5.62772	3.17647	0.00168409	0.710596	-3.97282	3.14094
TGFBR3	TGFBR3	7049	transforming growth factor beta receptor 3	-1.04007	6.26201	-3.14006	0.00175838	0.710596	-3.70671	-3.12827
CEBPD	CEBPD	1052	CCAAT enhancer binding protein delta	-1.54047	7.46069	-3.13551	0.00176027	0.710596	-3.53816	-3.12796
C6orf136	C6orf136	221545	chromosome 6 open reading frame 136	0.891027	5.6566	3.1486	0.00177649	0.710596	-3.81134	3.12526
OGFOD2	OGFOD2	79676	2-oxoglutarate and iron dependent oxygenase domain containing 2	0.774642	5.49028	3.12167	0.00188639	0.731689	-3.70767	3.10756
SYNPO2L	SYNPO2L	79933	synaptopodin 2 like	1.23257	6.67703	3.10659	0.00205477	0.761243	-3.92958	3.0822
TP53	TP53	7157	tumor protein p53	-1.18054	5.73948	-3.12024	0.00208152	0.761243	-4.04041	-3.07835
PODN	PODN	127435	podocan	0.93934	6.77973	3.04801	0.00237865	0.819534	-3.63507	3.03837
TAF7	TAF7	6879	TATA-box binding protein associated factor 7	-0.798397	6.36979	-3.05511	0.00249167	0.819534	-3.74111	-3.02435
ADAMTS5	ADAMTS5	11096	ADAM metallopeptidase with thrombospondin type 1 motif 5	-1.07721	5.3976	-3.0512	0.00251248	0.819534	-4.02503	-3.02183
LRRC59	LRRC59	55379	leucine rich repeat containing 59	0.762633	5.71084	3.03235	0.00253406	0.819534	-3.73909	3.01924
NRAP	NRAP	4892	nebulin related anchoring protein	1.26703	7.73659	3.01303	0.00261593	0.819534	-3.29772	3.0096
UBQLN1	UBQLN1	29979	ubiquilin 1	0.619328	6.39409	3.01416	0.00262507	0.819534	-3.47558	3.00854
TNFRSF12A	TNFRSF12A	51330	TNF receptor superfamily member 12A	1.0279	5.58688	3.00776	0.00284378	0.822778	-3.87	2.98414
FOXE3	FOXE3	2301	forkhead box E3	-0.969772	5.3509	-2.99147	0.00294932	0.822778	-3.93838	-2.97297
H2BC9	H2BC9	8345	H2B clustered histone 9	0.93	5.00294	2.99156	0.00295526	0.822778	-3.92426	2.97235
TTR	TTR	7276	transthyretin	-0.870489	5.47208	-2.98825	0.00295678	0.822778	-3.91551	-2.9722
HBA2	HBA2	3040	hemoglobin subunit alpha 2	-2.24765	7.75892	-2.97747	0.00295686	0.822778	-3.54762	-2.97219
ITPR1	ITPR1	3708	inositol 1,4,5-trisphosphate receptor type 1	0.943575	5.847	2.97984	0.00309149	0.830556	-3.95556	2.95849
TAL1	TAL1	6886	TAL bHLH transcription factor 1, erythroid differentiation factor	0.886642	5.6844	2.98433	0.00315382	0.830556	-3.88476	2.95233
OR5V1	OR5V1	81696	olfactory receptor family 5 subfamily V member 1	-1.30865	4.99289	-2.98651	0.00317947	0.830556	-4.11607	-2.94983
NOP10	NOP10	55505	NOP10 ribonucleoprotein	0.629949	6.71052	2.93695	0.00336279	0.856047	-3.48487	2.93247
DNAJB9	DNAJB9	4189	DnaJ heat shock protein family (Hsp40) member B9	-0.82065	5.80429	-2.93294	0.00347878	0.856047	-3.82997	-2.92192
SLMAP	SLMAP	7871	sarcolemma associated protein	0.967388	6.63762	2.92411	0.00358067	0.856047	-3.82597	2.91292
SEMA3A	SEMA3A	10371	semaphorin 3A	0.876133	5.17479	2.92235	0.00367102	0.856047	-3.92121	2.90513
UBR3	UBR3	130507	ubiquitin protein ligase E3 component n-recognin 3	0.591606	6.12282	2.90839	0.00370217	0.856047	-3.60665	2.90248
CFD	CFD	1675	complement factor D	-1.42686	7.44897	-2.92277	0.00374737	0.856047	-4.1181	-2.89868
SEPTIN5	SEPTIN5	5413	septin 5	0.739941	6.48206	2.89767	0.0038216	0.856047	-3.56308	2.89252
RECQL5	RECQL5	9400	RecQ like helicase 5	0.743235	5.82065	2.91885	0.00383707	0.856047	-3.91279	2.89125
CD14	CD14	929	CD14 molecule	-1.25426	6.87115	-2.91796	0.00387896	0.856047	-4.06187	-2.88784
LOXL1	LOXL1	4016	lysyl oxidase like 1	1.10985	6.79845	2.88185	0.00401465	0.862665	-3.54907	2.87701
SHISA4	SHISA4	149345	shisa family member 4	0.699942	5.7312	2.88253	0.00404374	0.862665	-3.714	2.87473
CSNK1G1	CSNK1G1	53944	casein kinase 1 gamma 1	-0.875429	5.66742	-2.85593	0.00443226	0.930049	-3.87609	-2.84564
MCRIP1	MCRIP1	348262	MAPK regulated corepressor interacting protein 1	-0.768601	6.39358	-2.84227	0.00459964	0.941177	-3.87367	-2.83381
PSKH2	PSKH2	85481	protein serine kinase H2	0.850121	5.15693	2.84282	0.00464646	0.941177	-3.88779	2.83057
ANK3	ANK3	288	ankyrin 3	-0.934694	5.79388	-2.82583	0.00482757	0.941177	-3.80281	-2.81832
TUBB4B	TUBB4B	10383	tubulin beta 4B class IVb	-0.706614	7.17735	-2.82866	0.00484508	0.941177	-3.76821	-2.81716
RRP36	RRP36	88745	ribosomal RNA processing 36	0.784705	5.98048	2.82852	0.00494429	0.941177	-3.8381	2.81064
COL3A1	COL3A1	1281	collagen type III alpha 1 chain	1.89214	8.33145	2.81845	0.00495307	0.941177	-3.8406	2.81007
NUDT4B	NUDT4B	440672	nudix hydrolase 4B	-0.844289	6.25256	-2.81142	0.00503401	0.941177	-3.79066	-2.80485
FOXC2	FOXC2	2303	forkhead box C2	0.86769	5.79735	2.80744	0.0051389	0.941177	-3.82759	2.7982
SCYL1	SCYL1	57410	SCY1 like pseudokinase 1	0.81487	6.34936	2.82082	0.00514706	0.941177	-3.88036	2.79768
SORBS1	SORBS1	10580	sorbin and SH3 domain containing 1	1.05211	7.7724	2.81927	0.00527646	0.951248	-4.20791	2.78965
ANTXR2	ANTXR2	118429	ANTXR cell adhesion molecule 2	-0.992197	5.97861	-2.79623	0.00550078	0.966606	-3.98591	-2.77614
ITGA6	ITGA6	3655	integrin subunit alpha 6	0.793925	7.28393	2.77829	0.00552061	0.966606	-3.56463	2.77497
TCAF2	TCAF2	285966	TRPM8 channel associated factor 2	-0.967427	5.34551	-2.79425	0.00559101	0.966606	-4.12773	-2.77085
C3	C3	718	complement C3	-1.24311	7.27514	-2.78208	0.00566371	0.966606	-4.07964	-2.76664
AZIN1	AZIN1	51582	antizyme inhibitor 1	0.566402	6.73745	2.76505	0.00576363	0.970717	-3.64641	2.76093
NREP	NREP	9315	neuronal regeneration related protein	0.91805	6.53175	2.7681	0.00591417	0.973939	-4.03994	2.7525
EIF3K	EIF3K	27335	eukaryotic translation initiation factor 3 subunit K	-0.528016	7.25185	-2.74696	0.00606817	0.973939	-3.57727	-2.74407
TERT	TERT	7015	telomerase reverse transcriptase	0.962315	5.42164	2.75968	0.00607402	0.973939	-4.04733	2.74376
PLK2	PLK2	10769	polo like kinase 2	0.718405	7.09829	2.74587	0.00610232	0.973939	-3.62645	2.74223
FHL1	FHL1	2273	four and a half LIM domains 1	0.820827	8.35351	2.74659	0.00616321	0.973939	-3.63144	2.73897
ANKRD66	ANKRD66	100287718	ankyrin repeat domain 66	-0.947971	4.96755	-2.76493	0.0062639	0.97778	-4.20225	-2.73364
RNF115	RNF115	27246	ring finger protein 115	0.517373	6.64645	2.73174	0.00636667	0.981849	-3.63188	2.72827
TEPSIN	TEPSIN	146705	TEPSIN adaptor related protein complex 4 accessory protein	-0.73116	5.79238	-2.72793	0.00658176	0.999422	-3.98516	-2.7173
EEF1E1	EEF1E1	9521	eukaryotic translation elongation factor 1 epsilon 1	0.619989	5.65694	2.71625	0.00676776	0.999422	-3.89927	2.70806
CCNDBP1	CCNDBP1	23582	cyclin D1 binding protein 1	-0.753512	5.7638	-2.7138	0.00683304	0.999422	-3.95351	-2.70487
CACUL1	CACUL1	143384	CDK2 associated cullin domain 1	0.569047	5.8137	2.70031	0.00707715	0.999422	-3.86348	2.69319
LOXL2	LOXL2	4017	lysyl oxidase like 2	0.972943	5.92247	2.69844	0.00729199	0.999422	-4.04548	2.68321
CDCA7L	CDCA7L	55536	cell division cycle associated 7 like	-0.990414	5.28964	-2.70046	0.00734511	0.999422	-4.13581	-2.68078
LUM	LUM	4060	lumican	1.00593	8.46676	2.67573	0.00758715	0.999422	-3.86523	2.66991
LPXN	LPXN	9404	leupaxin	-0.849414	5.26106	-2.68148	0.00765362	0.999422	-4.09363	-2.66698
CAPN11	CAPN11	11131	calpain 11	1.03393	5.08499	2.67625	0.0079327	0.999422	-4.16556	2.65492
ZNF324	ZNF324	25799	zinc finger protein 324	0.772463	5.52745	2.66866	0.00795079	0.999422	-4.06175	2.65415
PFN2	PFN2	5217	profilin 2	0.984637	5.6964	2.67231	0.00800987	0.999422	-4.1172	2.65165
SUMF2	SUMF2	25870	sulfatase modifying factor 2	-0.699122	6.32355	-2.65428	0.00808128	0.999422	-3.87818	-2.64866
PIH1D1	PIH1D1	55011	PIH1 domain containing 1	-1.14391	5.13405	-2.68561	0.00808711	0.999422	-4.32928	-2.64841
CACNG6	CACNG6	59285	calcium voltage-gated channel auxiliary subunit gamma 6	-1.05397	5.23001	-2.65911	0.00823053	0.999422	-4.13701	-2.64246
ELOB	ELOB	6923	elongin B	-0.543016	7.08433	-2.63783	0.00840752	0.999422	-3.66472	-2.63525
TEX2	TEX2	55852	testis expressed 2	0.635574	5.94125	2.63895	0.00843853	0.999422	-3.82166	2.634
UBE2Z	UBE2Z	65264	ubiquitin conjugating enzyme E2 Z	-0.650758	6.98991	-2.63874	0.0084402	0.999422	-3.84026	-2.63393
ARHGAP17	ARHGAP17	55114	Rho GTPase activating protein 17	0.577262	6.51221	2.63473	0.00851233	0.999422	-3.74468	2.63104
TAFA4	TAFA4	151647	TAFA chemokine like family member 4	-0.919656	5.42162	-2.64803	0.00852617	0.999422	-4.15279	-2.63049
SELENOW	SELENOW	6415	selenoprotein W	0.657713	8.36721	2.63346	0.00863965	0.999422	-3.97294	2.62599
NEU1	NEU1	4758	neuraminidase 1	0.564551	6.09422	2.62789	0.00870624	0.999422	-3.80925	2.62338
SNRNP200	SNRNP200	23020	small nuclear ribonucleoprotein U5 subunit 200	0.951088	6.12189	2.67823	0.008824	0.999422	-4.32473	2.6188
USP17L17	USP17L17	100287327	ubiquitin specific peptidase 17 like family member 17	-1.60707	6.05027	-2.69471	0.00883173	0.999422	-4.3487	-2.6185
CHMP7	CHMP7	91782	charged multivesicular body protein 7	0.669013	5.69568	2.62962	0.0090046	0.999422	-4.03745	2.61188
KLHL11	KLHL11	55175	kelch like family member 11	0.707267	5.45104	2.61291	0.00919554	0.999422	-3.96859	2.6047
INPP1	INPP1	3628	inositol polyphosphate-1-phosphatase	0.677044	5.64308	2.61168	0.00919591	0.999422	-3.94457	2.60468
TPCN1	TPCN1	53373	two pore segment channel 1	-0.670264	6.70395	-2.61561	0.00920388	0.999422	-4.04287	-2.60439
MLIP	MLIP	90523	muscular LMNA interacting protein	-0.938899	5.82193	-2.6109	0.00926073	0.999422	-4.012	-2.60228
ZNF337	ZNF337	26152	zinc finger protein 337	0.721627	5.54616	2.6022	0.00966362	0.999422	-4.1067	2.58764
SEMA5B	SEMA5B	54437	semaphorin 5B	0.962861	5.6566	2.60244	0.00973644	0.999422	-4.12901	2.58505
ABCA9	ABCA9	10350	ATP binding cassette subfamily A member 9	-0.853018	6.65879	-2.59162	0.00988657	0.999422	-4.13804	-2.57977
RAP2B	RAP2B	5912	RAP2B, member of RAS oncogene family	-0.718335	6.22655	-2.59245	0.00996618	0.999422	-4.01457	-2.577
COL1A2	COL1A2	1278	collagen type I alpha 2 chain	1.37067	9.63137	2.57829	0.0100534	0.999422	-3.86578	2.57399
PNPLA2	PNPLA2	57104	patatin like phospholipase domain containing 2	-0.618477	7.5413	-2.58127	0.0101207	0.999422	-3.89884	-2.57168
FAM107A	FAM107A	11170	family with sequence similarity 107 member A	-0.814816	7.39047	-2.57255	0.0101622	0.999422	-3.69709	-2.57026
MPZL1	MPZL1	9019	myelin protein zero like 1	0.69318	6.35098	2.57237	0.0102201	0.999422	-3.82468	2.56829
RFTN1	RFTN1	23180	raftlin, lipid raft linker 1	-0.623719	7.20407	-2.57015	0.0102336	0.999422	-3.70699	-2.56784
ECM2	ECM2	1842	extracellular matrix protein 2	0.660351	6.8108	2.56742	0.0103409	0.999422	-3.7738	2.56422
NEDD8	NEDD8	4738	NEDD8 ubiquitin like modifier	-0.554957	6.70909	-2.56617	0.0103942	0.999422	-3.80623	-2.56243
GDF11	GDF11	10220	growth differentiation factor 11	0.722142	5.39105	2.56481	0.0105535	0.999422	-3.99671	2.55715
TAGLN2	TAGLN2	8407	transgelin 2	-0.64756	8.61571	-2.55768	0.0107231	0.999422	-3.86931	-2.5516
MYL12A	MYL12A	10627	myosin light chain 12A	0.905199	9.15868	2.55446	0.0108941	0.999422	-3.78918	2.54608
SERPINE2	SERPINE2	5270	serpin family E member 2	1.30578	7.37678	2.55455	0.0109175	0.999422	-4.01301	2.54533
EDNRB	EDNRB	1910	endothelin receptor type B	-0.817366	6.88877	-2.54977	0.0109354	0.999422	-3.94269	-2.54476
CAMKK2	CAMKK2	10645	calcium/calmodulin dependent protein kinase kinase 2	0.605801	6.16873	2.55534	0.0109474	0.999422	-4.09821	2.54437
DMPK	DMPK	1760	DM1 protein kinase	0.61453	6.55339	2.54772	0.0109517	0.999422	-3.81405	2.54424
HIF3A	HIF3A	64344	hypoxia inducible factor 3 subunit alpha	-0.664006	6.92082	-2.54517	0.0109979	0.999422	-3.74639	-2.54276
RFPL4AL1	RFPL4AL1	729974	ret finger protein like 4A like 1	-0.946141	4.93781	-2.55673	0.0111641	0.999422	-4.2153	-2.53752
ZNF519	ZNF519	162655	zinc finger protein 519	0.73289	5.80558	2.543	0.0112132	0.999422	-3.99213	2.53598
PLEKHG1	PLEKHG1	57480	pleckstrin homology and RhoGEF domain containing G1	0.753043	6.02145	2.54412	0.0112832	0.999422	-4.02333	2.5338
DRD3	DRD3	1814	dopamine receptor D3	-1.08816	5.1763	-2.56511	0.0113166	0.999422	-4.27705	-2.53277
RSRP1	RSRP1	57035	arginine and serine rich protein 1	0.529709	7.19035	2.53266	0.0114177	0.999422	-3.80802	2.52965
OR4C3	OR4C3	256144	olfactory receptor family 4 subfamily C member 3	-1.23438	5.05756	-2.55593	0.0115191	0.999422	-4.29499	-2.52654
VPS35	VPS35	55737	VPS35 retromer complex component	-0.669559	6.15018	-2.527	0.0116917	0.999422	-3.98761	-2.52132
PYM1	PYM1	84305	PYM homolog 1, exon junction complex associated factor	0.740414	5.65527	2.53131	0.0117621	0.999422	-4.09538	2.5192
ZNF524	ZNF524	147807	zinc finger protein 524	0.787045	6.04094	2.53029	0.0119083	0.999422	-4.10029	2.51485
SELENOP	SELENOP	6414	selenoprotein P	-1.13189	7.72881	-2.54075	0.0119628	0.999422	-4.23765	-2.51324
CYP20A1	CYP20A1	57404	cytochrome P450 family 20 subfamily A member 1	0.546768	5.90251	2.51765	0.0120042	0.999422	-3.95668	2.51202
ECRG4	ECRG4	84417	ECRG4 augurin precursor	0.685425	5.53505	2.51911	0.012028	0.999422	-4.03875	2.51132
HNRNPCL4	HNRNPCL4	101060301	heterogeneous nuclear ribonucleoprotein C like 4	-0.802035	6.02962	-2.52985	0.0121528	0.999422	-4.11524	-2.50768
FRG2C	FRG2C	100288801	FSHD region gene 2 family member C	-0.840439	5.26802	-2.51747	0.0121792	0.999422	-4.12362	-2.50691
PMP22	PMP22	5376	peripheral myelin protein 22	-0.635799	7.4701	-2.51506	0.012259	0.999422	-3.95548	-2.5046
RND2	RND2	8153	Rho family GTPase 2	0.813799	4.91652	2.51554	0.0123305	0.999422	-4.15236	2.50254
C3AR1	C3AR1	719	complement C3a receptor 1	-0.798037	5.82081	-2.50903	0.0124367	0.999422	-4.10337	-2.4995
IFIT5	IFIT5	24138	interferon induced protein with tetratricopeptide repeats 5	-0.984379	5.79485	-2.52894	0.0124611	0.999422	-4.35565	-2.49881
IL1RL1	IL1RL1	9173	interleukin 1 receptor like 1	-0.932524	5.07642	-2.51131	0.0126022	0.999422	-4.20796	-2.49482
TCEAL8	TCEAL8	90843	transcription elongation factor A like 8	0.62686	6.20476	2.50071	0.0126026	0.999422	-3.98878	2.49481
SERF2	SERF2	10169	small EDRK-rich factor 2	0.613944	8.30362	2.49119	0.0128001	0.999422	-3.72937	2.48928
RGS3	RGS3	5998	regulator of G protein signaling 3	0.676056	6.71835	2.49057	0.0128796	0.999422	-3.86798	2.48708
UCP2	UCP2	7351	uncoupling protein 2	-0.959751	5.00852	-2.50704	0.0128924	0.999422	-4.25427	-2.48673
GATM	GATM	2628	glycine amidinotransferase	0.916513	5.47089	2.50316	0.0130165	0.999422	-4.14365	2.48332
MAN1A1	MAN1A1	4121	mannosidase alpha class 1A member 1	-0.731541	6.34906	-2.4868	0.0131367	0.999422	-4.03557	-2.48004
UBAC2	UBAC2	337867	UBA domain containing 2	0.675578	5.80326	2.48404	0.0132131	0.999422	-3.99859	2.47797
ENO3	ENO3	2027	enolase 3	0.84787	6.83842	2.47624	0.0133676	0.999422	-3.79826	2.47382
LAMB2	LAMB2	3913	laminin subunit beta 2	0.460421	7.7532	2.47359	0.0134502	0.999422	-3.75957	2.47162
CIAPIN1	CIAPIN1	57019	cytokine induced apoptosis inhibitor 1	0.566758	6.24469	2.47253	0.0135545	0.999422	-3.90039	2.46886
GABRG1	GABRG1	2565	gamma-aminobutyric acid type A receptor gamma1 subunit	0.831472	5.05707	2.47721	0.0136229	0.999422	-4.10728	2.46706
ECSCR	ECSCR	641700	endothelial cell surface expressed chemotaxis and apoptosis regulator	0.718828	7.09113	2.468	0.0137619	0.999422	-3.972	2.46342
MTIF2	MTIF2	4528	mitochondrial translational initiation factor 2	-0.75376	5.63139	-2.47218	0.0137701	0.999422	-4.12664	-2.4632
EMB	EMB	133418	embigin	-0.668879	5.39294	-2.46975	0.0138336	0.999422	-4.08288	-2.46155
CAPZA1	CAPZA1	829	capping actin protein of muscle Z-line subunit alpha 1	0.555664	6.26169	2.45924	0.0140608	0.999422	-3.90137	2.45571
NIBAN1	NIBAN1	116496	niban apoptosis regulator 1	0.772838	7.14783	2.45916	0.0140711	0.999422	-3.92817	2.45544
TMEM51	TMEM51	55092	transmembrane protein 51	0.755111	5.55886	2.47441	0.0141023	0.999422	-4.1476	2.45465
WDR83OS	WDR83OS	51398	WD repeat domain 83 opposite strand	-0.683265	6.09375	-2.47062	0.0142003	0.999422	-4.14215	-2.45216
PPP1R9B	PPP1R9B	84687	protein phosphatase 1 regulatory subunit 9B	0.538652	6.26087	2.45481	0.0142464	0.999422	-3.92873	2.45099
XIRP1	XIRP1	165904	xin actin binding repeat containing 1	0.868449	6.96671	2.45347	0.0142933	0.999422	-3.92615	2.44981
NDUFA3	NDUFA3	4696	NADH:ubiquinone oxidoreductase subunit A3	-0.538244	6.64315	-2.45191	0.0143165	0.999422	-3.86763	-2.44922
DYNLL1	DYNLL1	8655	dynein light chain LC8-type 1	0.518614	7.272	2.44741	0.0144754	0.999422	-3.80947	2.44524
HBB	HBB	3043	hemoglobin subunit beta	-1.60455	7.02636	-2.44457	0.0146481	0.999422	-3.95715	-2.44097
MPHOSPH10	MPHOSPH10	10199	M-phase phosphoprotein 10	-0.586626	5.77808	-2.44715	0.014654	0.999422	-4.07329	-2.44082
C4orf46	C4orf46	201725	chromosome 4 open reading frame 46	-0.8213	8.61952	-2.44645	0.0146546	0.999422	-4.03706	-2.4408
DDT	DDT	1652	D-dopachrome tautomerase	0.566335	5.61766	2.44579	0.0146981	0.999422	-4.0338	2.43973
NTN1	NTN1	9423	netrin 1	1.06065	4.93939	2.45867	0.0148483	0.999422	-4.29537	2.43606
USP17L3	USP17L3	645836	ubiquitin specific peptidase 17 like family member 3	-1.15995	7.56569	-2.48705	0.0149121	0.999422	-4.30857	-2.43451
IER5	IER5	51278	immediate early response 5	0.548978	6.36722	2.43762	0.0149286	0.999422	-3.91993	2.43411
MGST1	MGST1	4257	microsomal glutathione S-transferase 1	-0.896672	5.33623	-2.45458	0.0149494	0.999422	-4.23164	-2.4336
TAF6	TAF6	6878	TATA-box binding protein associated factor 6	0.515923	5.90766	2.43678	0.0149973	0.999422	-3.96773	2.43244
CHST1	CHST1	8534	carbohydrate sulfotransferase 1	-0.754839	5.77977	-2.43824	0.0150103	0.999422	-4.07115	-2.43213
ENC1	ENC1	8507	ectodermal-neural cortex 1	0.605011	6.3055	2.43365	0.0151212	0.999422	-3.95742	2.42946
OGN	OGN	4969	osteoglycin	0.87391	6.71655	2.44855	0.0151237	0.999422	-4.03129	2.4294
COL1A1	COL1A1	1277	collagen type I alpha 1 chain	1.51576	7.54673	2.43775	0.0151511	0.999422	-4.15046	2.42875
RPIA	RPIA	22934	ribose 5-phosphate isomerase A	0.704393	5.91328	2.43761	0.0152327	0.999422	-4.11042	2.4268
VASH1	VASH1	22846	vasohibin 1	0.619436	6.14605	2.4299	0.0153334	0.999422	-4.02229	2.42441
F13A1	F13A1	2162	coagulation factor XIII A chain	-1.26656	6.61493	-2.45145	0.0153431	0.999422	-4.21257	-2.42418
C9orf92	C9orf92	100129385	chromosome 9 open reading frame 92	-0.791867	5.30418	-2.43331	0.015536	0.999422	-4.22505	-2.41964
SHPRH	SHPRH	257218	SNF2 histone linker PHD RING helicase	0.839789	5.67528	2.43009	0.0157024	0.999422	-4.1578	2.41576
FAM43A	FAM43A	131583	family with sequence similarity 43 member A	0.612889	6.17109	2.41631	0.0162189	0.999422	-4.0858	2.40395
STRN4	STRN4	29888	striatin 4	0.452668	6.5633	2.40439	0.0163326	0.999422	-3.91944	2.4014
SMTN	SMTN	6525	smoothelin	0.602453	6.46031	2.404	0.0163588	0.999422	-3.92465	2.40081
PSMD1	PSMD1	5707	proteasome 26S subunit, non-ATPase 1	0.550051	6.05442	2.39026	0.0170039	0.999422	-3.97381	2.38662
PSME2	PSME2	5721	proteasome activator subunit 2	-0.668886	6.30391	-2.39588	0.0170071	0.999422	-4.14567	-2.38655
RBM42	RBM42	79171	RNA binding motif protein 42	-0.469958	6.61378	-2.38782	0.0170719	0.999422	-3.93021	-2.38515
ACP1	ACP1	52	acid phosphatase 1	0.632571	6.41907	2.40129	0.0170986	0.999422	-4.08451	2.38458
PLAT	PLAT	5327	plasminogen activator, tissue type	0.935881	6.85548	2.39249	0.0171323	0.999422	-4.14974	2.38386
CBFA2T3	CBFA2T3	863	CBFA2/RUNX1 partner transcriptional co-repressor 3	0.609962	6.06615	2.38778	0.0171933	0.999422	-4.0416	2.38255
SLC35C2	SLC35C2	51006	solute carrier family 35 member C2	0.571007	6.04296	2.38737	0.0173117	0.999422	-4.06824	2.38002
COQ9	COQ9	57017	coenzyme Q9	0.76025	6.2848	2.38715	0.0176453	0.999422	-4.08513	2.37298
ADH1B	ADH1B	125	alcohol dehydrogenase 1B (class I), beta polypeptide	-0.972529	6.15984	-2.37931	0.0177255	0.999422	-4.18388	-2.3713
RTN4R	RTN4R	65078	reticulon 4 receptor	0.755274	5.74169	2.38388	0.0177357	0.999422	-4.12589	2.37109
EZR	EZR	7430	ezrin	-0.616139	6.07871	-2.37444	0.0178118	0.999422	-4.08478	-2.36951
LIN28A	LIN28A	79727	lin-28 homolog A	-1.0001	5.47284	-2.39458	0.0180068	0.999422	-4.39843	-2.36548
CSNK1A1L	CSNK1A1L	122011	casein kinase 1 alpha 1 like	0.751132	5.36181	2.37767	0.0180104	0.999422	-4.21746	2.3654
PICALM	PICALM	8301	phosphatidylinositol binding clathrin assembly protein	0.616526	7.05774	2.36735	0.0180173	0.999422	-3.87643	2.36526
PHIP	PHIP	55023	pleckstrin homology domain interacting protein	-0.577005	6.4117	-2.36584	0.0181294	0.999422	-3.96791	-2.36296
DAOA	DAOA	267012	D-amino acid oxidase activator	0.656288	5.61689	2.3638	0.0183269	0.999422	-4.05271	2.35895
RABEP1	RABEP1	9135	rabaptin, RAB GTPase binding effector protein 1	0.764072	5.64714	2.36818	0.0183897	0.999422	-4.19613	2.35768
SERGEF	SERGEF	26297	secretion regulating guanine nucleotide exchange factor	-0.665888	5.87841	-2.36279	0.0184333	0.999422	-4.1249	-2.3568
IL1RN	IL1RN	3557	interleukin 1 receptor antagonist	0.752101	5.13858	2.36343	0.0184682	0.999422	-4.12736	2.3561
RNF146	RNF146	81847	ring finger protein 146	-0.618914	6.14109	-2.35633	0.0186594	0.999422	-4.0489	-2.35227
ZBTB7C	ZBTB7C	201501	zinc finger and BTB domain containing 7C	0.573271	5.50275	2.35172	0.019064	0.999422	-4.15563	2.34428
LRPAP1	LRPAP1	4043	LDL receptor related protein associated protein 1	-0.588196	6.23797	-2.35907	0.0191504	0.999422	-4.10876	-2.34259
ITGA4	ITGA4	3676	integrin subunit alpha 4	0.507851	5.78305	2.34821	0.0191938	0.999422	-4.10156	2.34175
TMEM251	TMEM251	26175	transmembrane protein 251	0.623252	5.57525	2.34954	0.0191976	0.999422	-4.17675	2.34167
SERBP1	SERBP1	26135	SERPINE1 mRNA binding protein 1	0.502525	7.46333	2.34425	0.0192149	0.999422	-3.9758	2.34133
PITHD1	PITHD1	57095	PITH domain containing 1	-0.559023	5.78126	-2.34533	0.019259	0.999422	-4.09112	-2.34048
NHSL1	NHSL1	57224	NHS like 1	0.573878	6.12897	2.34609	0.0193003	0.999422	-4.12933	2.33968
BASP1	BASP1	10409	brain abundant membrane attached signal protein 1	0.549512	6.76664	2.34567	0.019425	0.999422	-4.11238	2.33727
SMYD1	SMYD1	150572	SET and MYND domain containing 1	0.7987	6.31984	2.33935	0.0194928	0.999422	-3.98811	2.33597
ALDOC	ALDOC	230	aldolase, fructose-bisphosphate C	-0.79375	6.13686	-2.34659	0.0195113	0.999422	-4.26811	-2.33562
FAM227B	FAM227B	196951	family with sequence similarity 227 member B	0.747543	5.59556	2.34688	0.0197649	0.999422	-4.20412	2.33078
PTPN4	PTPN4	5775	protein tyrosine phosphatase non-receptor type 4	0.562349	5.32287	2.33221	0.0200671	0.999422	-4.15764	2.32509
BTN3A2	BTN3A2	11118	butyrophilin subfamily 3 member A2	0.793007	6.04117	2.3385	0.0201808	0.999422	-4.28516	2.32297
OSTF1	OSTF1	26578	osteoclast stimulating factor 1	-0.59189	6.0773	-2.32592	0.0204637	0.999422	-4.16655	-2.31774
MUC17	MUC17	140453	mucin 17, cell surface associated	-0.800346	5.70487	-2.32384	0.0205058	0.999422	-4.16873	-2.31696
TAPBPL	TAPBPL	55080	TAP binding protein like	0.61894	5.90346	2.32715	0.0205847	0.999422	-4.16239	2.31552
SH2B1	SH2B1	25970	SH2B adaptor protein 1	0.587812	6.1482	2.31882	0.0206815	0.999422	-4.08873	2.31375
PTK2	PTK2	5747	protein tyrosine kinase 2	0.598456	6.71579	2.31814	0.0207108	0.999422	-4.09707	2.31322
GATA4	GATA4	2626	GATA binding protein 4	0.55145	6.22011	2.31503	0.0207741	0.999422	-3.99331	2.31207
NCOA1	NCOA1	8648	nuclear receptor coactivator 1	-0.446331	6.44798	-2.31486	0.0207812	0.999422	-4.01547	-2.31194
ANKHD1	ANKHD1	54882	ankyrin repeat and KH domain containing 1	-0.487808	6.66797	-2.3139	0.0207932	0.999422	-3.95245	-2.31172
CDC42EP2	CDC42EP2	10435	CDC42 effector protein 2	-0.756306	6.06035	-2.31253	0.0210492	0.999422	-4.13178	-2.3071
DDIT3	DDIT3	1649	DNA damage inducible transcript 3	0.529874	5.96261	2.30944	0.021139	0.999422	-4.05064	2.30549
GABARAPL1	GABARAPL1	23710	GABA type A receptor associated protein like 1	-0.552476	7.14038	-2.31297	0.0211635	0.999422	-4.14117	-2.30506
ATF1	ATF1	466	activating transcription factor 1	0.46446	5.97581	2.30932	0.0211729	0.999422	-4.08538	2.30489
PTGIR	PTGIR	5739	prostaglandin I2 receptor	0.615044	5.4479	2.30986	0.0212145	0.999422	-4.11808	2.30414
ITGB4	ITGB4	3691	integrin subunit beta 4	0.856231	6.50032	2.31427	0.0214889	0.999422	-4.12021	2.29928
TNFRSF10B	TNFRSF10B	8795	TNF receptor superfamily member 10b	-0.577842	6.16816	-2.30204	0.021536	0.999422	-4.06667	-2.29845
FBXO28	FBXO28	23219	F-box protein 28	0.608935	5.83733	2.3035	0.0215653	0.999422	-4.12045	2.29794
PSMG2	PSMG2	56984	proteasome assembly chaperone 2	-0.458502	6.57358	-2.2998	0.0215856	0.999422	-3.96958	-2.29758
GPR158	GPR158	57512	G protein-coupled receptor 158	-0.568408	5.63493	-2.30363	0.0215883	0.999422	-4.16348	-2.29753
HES4	HES4	57801	hes family bHLH transcription factor 4	0.702335	7.04884	2.29938	0.0217839	0.999422	-4.12251	2.29412
ABHD6	ABHD6	57406	abhydrolase domain containing 6	1.00479	5.19117	2.32653	0.0219408	0.999422	-4.39298	2.29139
KLK4	KLK4	9622	kallikrein related peptidase 4	0.813377	4.96423	2.30365	0.0220095	0.999422	-4.28967	2.2902
TTN	TTN	7273	titin	1.51027	9.16008	2.35338	0.022038	0.999422	-4.49121	2.28971
KIFBP	KIFBP	26128	kinesin family binding protein	0.53855	5.80142	2.29289	0.022091	0.999422	-4.07797	2.2888
PDXK	PDXK	8566	pyridoxal kinase	-0.608421	6.13135	-2.29501	0.0221973	0.999422	-4.17763	-2.28698
CCL3	CCL3	6348	C-C motif chemokine ligand 3	-0.610511	6.7496	-2.29096	0.0222827	0.999422	-4.10047	-2.28551
CNIH4	CNIH4	29097	cornichon family AMPA receptor auxiliary protein 4	-0.633207	6.0373	-2.29157	0.0222912	0.999422	-4.18875	-2.28537
ETV3	ETV3	2117	ETS variant transcription factor 3	0.433598	6.90149	2.28679	0.022325	0.999422	-3.94621	2.28479
MRPS34	MRPS34	65993	mitochondrial ribosomal protein S34	-0.584256	6.2442	-2.28598	0.0224909	0.999422	-4.09941	-2.28197
ZDHHC7	ZDHHC7	55625	zinc finger DHHC-type containing 7	0.611997	6.00709	2.29028	0.0225072	0.999422	-4.19544	2.2817
PMEL	PMEL	6490	premelanosome protein	-0.69881	5.98494	-2.28876	0.0225793	0.999422	-4.24601	-2.28048
FBRSL1	FBRSL1	57666	fibrosin like 1	0.611178	5.82547	2.28194	0.0228194	0.999422	-4.13239	2.27645
MAP3K14	MAP3K14	9020	mitogen-activated protein kinase kinase kinase 14	-0.678142	5.5977	-2.28154	0.022896	0.999422	-4.18655	-2.27517
GALK1	GALK1	2584	galactokinase 1	-0.678097	5.69636	-2.28147	0.0228976	0.999422	-4.18358	-2.27514
FRMPD3	FRMPD3	84443	FERM and PDZ domain containing 3	1.14156	4.9111	2.30709	0.0229598	0.999422	-4.42204	2.2741
BHLHE41	BHLHE41	79365	basic helix-loop-helix family member e41	0.776902	5.85676	2.28997	0.0230028	0.999422	-4.32632	2.27339
FOXN3	FOXN3	1112	forkhead box N3	-0.485651	6.90138	-2.2708	0.0232765	0.999422	-3.96697	-2.26887
AMY1A	AMY1A	276	amylase alpha 1A	-0.645544	6.7482	-2.28746	0.0233098	0.999422	-4.26579	-2.26832
SERPINH1	SERPINH1	871	serpin family H member 1	0.752434	7.45357	2.27431	0.0233267	0.999422	-4.18492	2.26804
DCK	DCK	1633	deoxycytidine kinase	-0.589445	5.94134	-2.27319	0.0233749	0.999422	-4.17977	-2.26725
ELN	ELN	2006	elastin	0.786892	7.3347	2.27968	0.023459	0.999422	-4.09612	2.26588
CBR1	CBR1	873	carbonyl reductase 1	0.577345	6.06186	2.27995	0.0235094	0.999422	-4.16817	2.26505
PDLIM7	PDLIM7	9260	PDZ and LIM domain 7	0.658495	7.01523	2.26472	0.0236437	0.999422	-3.95074	2.26287
ENTPD1	ENTPD1	953	ectonucleoside triphosphate diphosphohydrolase 1	0.673462	6.40541	2.26299	0.0238751	0.999422	-4.06879	2.25913
SLC2A8	SLC2A8	29988	solute carrier family 2 member 8	-0.773702	5.50131	-2.26375	0.0240317	0.999422	-4.21685	-2.25662
SMIM4	SMIM4	440957	small integral membrane protein 4	0.506314	6.20065	2.26097	0.0240325	0.999422	-4.10929	2.25661
NEK7	NEK7	140609	NIMA related kinase 7	0.582186	7.11664	2.25926	0.0240578	0.999422	-4.05919	2.25621
BCL2L10	BCL2L10	10017	BCL2 like 10	0.601014	5.4859	2.26097	0.0241778	0.999422	-4.18841	2.25429
H2BC8	H2BC8	8339	H2B clustered histone 8	0.679026	5.61959	2.25925	0.0241829	0.999422	-4.13699	2.25421
PEA15	PEA15	8682	proliferation and apoptosis adaptor protein 15	0.58319	7.53897	2.25749	0.0242577	0.999422	-4.13525	2.25302
SMOC2	SMOC2	64094	SPARC related modular calcium binding 2	0.878861	8.11481	2.2544	0.0243249	0.999422	-4.01896	2.25196
CTSL	CTSL	1514	cathepsin L	-0.667633	6.5557	-2.26343	0.0244907	0.999422	-4.12806	-2.24934
MRS2	MRS2	57380	magnesium transporter MRS2	0.657308	5.33388	2.25516	0.0245154	0.999422	-4.18689	2.24895
ALKBH3	ALKBH3	221120	alkB homolog 3, alpha-ketoglutaratedependent dioxygenase	0.674092	5.60299	2.25543	0.0245302	0.999422	-4.17533	2.24872
ATP5PD	ATP5PD	10476	ATP synthase peripheral stalk subunit d	-0.532032	7.09127	-2.24763	0.024706	0.999422	-3.95565	-2.24597
FIBCD1	FIBCD1	84929	fibrinogen C domain containing 1	-0.765369	5.446	-2.25288	0.0249623	0.999422	-4.29277	-2.24199
DLGAP4	DLGAP4	22839	DLG associated protein 4	0.469526	6.95678	2.24358	0.0249748	0.999422	-3.96485	2.24179
HEYL	HEYL	26508	hes related family bHLH transcription factor with YRPW motif like	0.698507	6.80702	2.24725	0.0250106	0.999422	-4.18848	2.24124
ARHGEF1	ARHGEF1	9138	Rho guanine nucleotide exchange factor 1	-0.559983	6.61565	-2.24474	0.0250946	0.999422	-4.17507	-2.23994
TFIP11	TFIP11	24144	tuftelin interacting protein 11	-0.557747	5.83187	-2.24397	0.02515	0.999422	-4.16506	-2.23909
DMTF1	DMTF1	9988	cyclin D binding myb like transcription factor 1	0.644084	6.03361	2.24285	0.025287	0.999422	-4.17598	2.23699
ACE	ACE	1636	angiotensin I converting enzyme	0.654619	6.8201	2.24153	0.0252935	0.999422	-4.13142	2.23689
POU5F1	POU5F1	5460	POU class 5 homeobox 1	-0.532402	6.33288	-2.2395	0.025344	0.999422	-4.10649	-2.23612
SLC22A24	SLC22A24	283238	solute carrier family 22 member 24	0.619709	5.34058	2.24232	0.0253495	0.999422	-4.19611	2.23604
GPR183	GPR183	1880	G protein-coupled receptor 183	0.607583	5.38478	2.24046	0.0254599	0.999422	-4.18196	2.23435
ATP5MC2	ATP5MC2	517	ATP synthase membrane subunit c locus 2	0.694167	8.73165	2.23276	0.0257955	0.999422	-4.10705	2.22928
RNF181	RNF181	51255	ring finger protein 181	0.613946	6.99225	2.23207	0.0258052	0.999422	-4.06797	2.22913
ZBTB16	ZBTB16	7704	zinc finger and BTB domain containing 16	-0.668099	7.22269	-2.23007	0.0258486	0.999422	-3.96491	-2.22848
C6	C6	729	complement C6	-1.00864	5.56907	-2.26423	0.0258746	0.999422	-4.37008	-2.22809
STK38L	STK38L	23012	serine/threonine kinase 38 like	0.696798	6.4831	2.22927	0.0264725	0.999422	-4.28248	2.21921
KLK3	KLK3	354	kallikrein related peptidase 3	0.941936	5.30359	2.23564	0.0265648	0.999422	-4.34439	2.21785
SDC2	SDC2	6383	syndecan 2	-0.894528	6.58837	-2.2427	0.0266766	0.999422	-4.33015	-2.21622
TAB2	TAB2	23118	TGF-beta activated kinase 1 (MAP3K7) binding protein 2	-0.549301	6.07029	-2.21969	0.0267699	0.999422	-4.19004	-2.21486
LRRC8C	LRRC8C	84230	leucine rich repeat containing 8 VRAC subunit C	0.478704	6.46488	2.21197	0.0271512	0.999422	-4.06343	2.20934
THSD4	THSD4	79875	thrombospondin type 1 domain containing 4	0.454109	6.18405	2.20886	0.0273828	0.999422	-4.07863	2.20602
P2RY14	P2RY14	9934	purinergic receptor P2Y14	-0.689436	5.57934	-2.21121	0.0274315	0.999422	-4.21567	-2.20532
SS18L1	SS18L1	26039	SS18L1 subunit of BAF chromatin remodeling complex	0.548671	5.76996	2.20776	0.0275781	0.999422	-4.15647	2.20324
FOXC1	FOXC1	2296	forkhead box C1	0.849764	5.63618	2.22039	0.0276371	0.999422	-4.36062	2.2024
CDIP1	CDIP1	29965	cell death inducing p53 target 1	0.512639	5.70294	2.20049	0.0280527	0.999422	-4.1397	2.19655
MRPS21	MRPS21	54460	mitochondrial ribosomal protein S21	-0.52101	6.37771	-2.19839	0.0280952	0.999422	-4.07136	-2.19595
LEMD2	LEMD2	221496	LEM domain containing 2	-0.591305	5.97553	-2.19859	0.0281977	0.999422	-4.16534	-2.19452
SHC2	SHC2	25759	SHC adaptor protein 2	0.725656	5.35919	2.20054	0.0283003	0.999422	-4.23448	2.1931
GDAP1	GDAP1	54332	ganglioside induced differentiation associated protein 1	0.741589	5.18243	2.20194	0.0283038	0.999422	-4.26319	2.19305
IGKC	IGKC	3514	immunoglobulin kappa constant	1.70658	5.30895	2.22761	0.0284052	0.999422	-4.45961	2.19164
TANC2	TANC2	26115	tetratricopeptide repeat, ankyrin repeat and coiled-coil containing 2	0.530184	5.61505	2.19625	0.028429	0.999422	-4.17968	2.19131
MCRIP2	MCRIP2	84331	MAPK regulated corepressor interacting protein 2	-0.596001	6.59723	-2.19139	0.0285808	0.999422	-4.06172	-2.18922
ISLR	ISLR	3671	immunoglobulin superfamily containing leucine rich repeat	0.647793	6.63034	2.19187	0.0285902	0.999422	-4.07651	2.18909
SLC41A3	SLC41A3	54946	solute carrier family 41 member 3	-0.642464	5.84552	-2.19498	0.0287795	0.999422	-4.28773	-2.18649
MYO5C	MYO5C	55930	myosin VC	0.684427	5.72058	2.19305	0.0288386	0.999422	-4.24371	2.18569
MT1A	MT1A	4489	metallothionein 1A	-1.05539	6.12156	-2.21145	0.0288531	0.999422	-4.43744	-2.18549
PCCB	PCCB	5096	propionyl-CoA carboxylase subunit beta	-0.534371	5.9035	-2.18916	0.0289295	0.999422	-4.1961	-2.18445
H2BC21	H2BC21	8349	H2B clustered histone 21	0.516235	6.04739	2.18609	0.0290318	0.999422	-4.10487	2.18305
KRTAP5-8	KRTAP5-8	57830	keratin associated protein 5-8	-0.674448	6.73051	-2.19088	0.029119	0.999422	-4.30653	-2.18187
NDUFAF3	NDUFAF3	25915	NADH:ubiquinone oxidoreductase complex assembly factor 3	0.53281	6.82849	2.18581	0.0291205	0.999422	-4.16035	2.18185
BDKRB1	BDKRB1	623	bradykinin receptor B1	0.794207	5.25222	2.19697	0.0291281	0.999422	-4.26931	2.18175
SMC3	SMC3	9126	structural maintenance of chromosomes 3	-0.912076	5.34328	-2.19644	0.0291994	0.999422	-4.36192	-2.18078
HSPA4	HSPA4	3308	heat shock protein family A (Hsp70) member 4	0.462224	6.31496	2.18288	0.0292155	0.999422	-4.06296	2.18057
HHEX	HHEX	3087	hematopoietically expressed homeobox	0.640247	5.3357	2.18757	0.0292268	0.999422	-4.23837	2.18041
NDUFB4	NDUFB4	4710	NADH:ubiquinone oxidoreductase subunit B4	-0.648129	7.25165	-2.18899	0.0293577	0.999422	-4.13432	-2.17865
FKBP1A	FKBP1A	2280	FKBP prolyl isomerase 1A	0.808023	8.04017	2.18896	0.0294758	0.999422	-4.32974	2.17706
CRAT	CRAT	1384	carnitine O-acetyltransferase	-0.489694	6.15341	-2.1792	0.0295429	0.999422	-4.12987	-2.17617
ST20	ST20	400410	suppressor of tumorigenicity 20	-0.650152	5.17108	-2.18304	0.029583	0.999422	-4.26506	-2.17563
MAP3K6	MAP3K6	9064	mitogen-activated protein kinase kinase kinase 6	-0.530981	6.4737	-2.17371	0.0299027	0.999422	-4.08674	-2.17138
FKBP5	FKBP5	2289	FKBP prolyl isomerase 5	-0.822263	6.46544	-2.18293	0.030032	0.999422	-4.35097	-2.16967
MCM7	MCM7	4176	minichromosome maintenance complex component 7	0.905944	5.11058	2.1818	0.0300871	0.999422	-4.31264	2.16894
KLRK1	KLRK1	22914	killer cell lectin like receptor K1	-0.802873	5.36781	-2.17608	0.0300919	0.999422	-4.26345	-2.16888
OXCT2	OXCT2	64064	3-oxoacid CoA-transferase 2	0.715969	5.56136	2.17422	0.0301186	0.999422	-4.20103	2.16853
NYAP1	NYAP1	222950	neuronal tyrosine phosphorylated phosphoinositide-3-kinase adaptor 1	-0.712979	5.68953	-2.17698	0.0304501	0.999422	-4.34476	-2.16419
OSBPL9	OSBPL9	114883	oxysterol binding protein like 9	0.505828	6.4079	2.16639	0.0305138	0.999422	-4.12274	2.16336
KLF9	KLF9	687	Kruppel like factor 9	-0.587413	6.28079	-2.16538	0.0305395	0.999422	-4.09643	-2.16302
GPR52	GPR52	9293	G protein-coupled receptor 52	0.619903	5.35396	2.16649	0.030731	0.999422	-4.23031	2.16054
H1-0	H1-0	3005	H1.0 linker histone	-0.537742	6.9099	-2.16107	0.0308329	0.999422	-4.05774	-2.15922
TAC3	TAC3	6866	tachykinin precursor 3	-0.651814	5.31613	-2.16492	0.0309066	0.999422	-4.26124	-2.15827
NFX1	NFX1	4799	nuclear transcription factor, X-box binding 1	0.608553	5.25222	2.16434	0.0309233	0.999422	-4.23627	2.15806
ANK1	ANK1	286	ankyrin 1	-0.736023	5.77035	-2.1629	0.0309548	0.999422	-4.22451	-2.15765
POU2F1	POU2F1	5451	POU class 2 homeobox 1	0.522363	5.85143	2.15934	0.031052	0.999422	-4.11674	2.15641
C2orf88	C2orf88	84281	chromosome 2 open reading frame 88	0.454177	5.59579	2.15926	0.0312269	0.999422	-4.20618	2.15417
PRF1	PRF1	5551	perforin 1	-1.0083	5.63605	-2.18133	0.0312816	0.999422	-4.45821	-2.15347
CYP4B1	CYP4B1	1580	cytochrome P450 family 4 subfamily B member 1	-0.606611	5.95476	-2.15959	0.0313928	0.999422	-4.30207	-2.15206
GMFG	GMFG	9535	glia maturation factor gamma	0.48779	5.99735	2.15399	0.0314554	0.999422	-4.11037	2.15126
RASSF4	RASSF4	83937	Ras association domain family member 4	-0.550447	6.47076	-2.15422	0.0315157	0.999422	-4.15629	-2.1505
LAT	LAT	27040	linker for activation of T cells	-0.555617	5.99595	-2.15209	0.0316494	0.999422	-4.16178	-2.14881
CAPN7	CAPN7	23473	calpain 7	-0.5978	5.85046	-2.15153	0.0317847	0.999422	-4.20957	-2.14711
MROH1	MROH1	727957	maestro heat like repeat family member 1	0.666739	5.50389	2.15444	0.0318391	0.999422	-4.29798	2.14642
KIF5B	KIF5B	3799	kinesin family member 5B	0.545423	6.50554	2.14463	0.032169	0.999422	-4.09115	2.1423
PARP3	PARP3	10039	poly(ADP-ribose) polymerase family member 3	-0.725459	5.34564	-2.15038	0.0321833	0.999422	-4.29797	-2.14213
C1orf116	C1orf116	79098	chromosome 1 open reading frame 116	-0.558886	5.84231	-2.14521	0.0322772	0.999422	-4.2073	-2.14096
CFL2	CFL2	1073	cofilin 2	0.677465	7.07055	2.1425	0.0322804	0.999422	-4.03365	2.14092
FAM153B	FAM153B	202134	family with sequence similarity 153 member B	-0.619569	6.10991	-2.14341	0.0323064	0.999422	-4.14315	-2.1406
MCC	MCC	4163	MCC regulator of WNT signaling pathway	-0.626748	6.1178	-2.14369	0.0323661	0.999422	-4.18991	-2.13986
AUH	AUH	549	AU RNA binding methylglutaconyl-CoA hydratase	-0.604175	6.04179	-2.14564	0.0323754	0.999422	-4.23196	-2.13974
OR2T27	OR2T27	403239	olfactory receptor family 2 subfamily T member 27	-0.780791	5.36004	-2.14858	0.0324058	0.999422	-4.31195	-2.13937
SHOC2	SHOC2	8036	SHOC2 leucine rich repeat scaffold protein	-0.532261	6.15053	-2.14239	0.0324313	0.999422	-4.17218	-2.13905
RNF13	RNF13	11342	ring finger protein 13	-0.629616	5.0098	-2.14946	0.0325047	0.999422	-4.35663	-2.13815
NFE2L1	NFE2L1	4779	nuclear factor, erythroid 2 like 1	-0.548711	7.92109	-2.14009	0.0326664	0.999422	-4.14278	-2.13616
IL17RD	IL17RD	54756	interleukin 17 receptor D	0.55809	5.71275	2.14673	0.0326967	0.999422	-4.25989	2.13579
HNRNPC	HNRNPC	3183	heterogeneous nuclear ribonucleoprotein C	-0.689598	6.58091	-2.14233	0.0328186	0.999422	-4.21055	-2.1343
TMEM213	TMEM213	155006	transmembrane protein 213	0.604465	5.77472	2.13852	0.0328522	0.999422	-4.20446	2.13388
ST6GALNAC3	ST6GALNAC3	256435	ST6 N-acetylgalactosaminide alpha-2,6-sialyltransferase 3	0.542683	6.18529	2.13603	0.0329129	0.999422	-4.1291	2.13314
GNB1	GNB1	2782	G protein subunit beta 1	0.580396	6.76353	2.13587	0.0329236	0.999422	-4.08986	2.13301
H2AC19	H2AC19	723790	H2A clustered histone 19	0.692724	7.34369	2.15263	0.0330154	0.999422	-4.27918	2.1319
ALKBH5	ALKBH5	54890	alkB homolog 5, RNA demethylase	0.503768	6.7517	2.13325	0.0330659	0.999422	-4.07505	2.13128
RASA4	RASA4	10156	RAS p21 protein activator 4	-0.723693	6.90977	-2.14221	0.0331051	0.999422	-4.15712	-2.13081
MYOM1	MYOM1	8736	myomesin 1	1.15383	7.62108	2.16601	0.0331316	0.999422	-4.4758	2.13048
SAMSN1	SAMSN1	64092	SAM domain, SH3 domain and nuclear localization signals 1	0.618331	5.73994	2.13754	0.03319	0.999422	-4.28494	2.12978
MAPK15	MAPK15	225689	mitogen-activated protein kinase 15	-0.798693	5.10865	-2.14072	0.0332175	0.999422	-4.3544	-2.12944
TKT	TKT	7086	transketolase	0.595098	5.88897	2.1286	0.0335595	0.999422	-4.15802	2.12533
IGSF23	IGSF23	147710	immunoglobulin superfamily member 23	-0.663957	5.3733	-2.13722	0.0336275	0.999422	-4.31907	-2.12451
ATF6	ATF6	22926	activating transcription factor 6	-0.590194	6.00456	-2.1342	0.0336336	0.999422	-4.22862	-2.12444
VCAN	VCAN	1462	versican	0.726271	6.69942	2.12829	0.0336477	0.999422	-4.19027	2.12427
SHE	SHE	126669	Src homology 2 domain containing E	-0.512435	6.87403	-2.12573	0.0336679	0.999422	-4.07277	-2.12403
BMP8A	BMP8A	353500	bone morphogenetic protein 8a	0.617392	5.55869	2.12695	0.033834	0.999422	-4.22845	2.12204
POLR2D	POLR2D	5433	RNA polymerase II subunit D	0.618251	5.46426	2.12709	0.0338601	0.999422	-4.22866	2.12173
TM9SF4	TM9SF4	9777	transmembrane 9 superfamily member 4	0.52477	5.60349	2.12743	0.0338702	0.999422	-4.22445	2.12161
NIPA2	NIPA2	81614	NIPA magnesium transporter 2	0.578565	5.6803	2.12967	0.0340243	0.999422	-4.25133	2.11978
PSMB1	PSMB1	5689	proteasome 20S subunit beta 1	-0.541745	6.28275	-2.12031	0.034318	0.999422	-4.19424	-2.11632
GRINA	GRINA	2907	glutamate ionotropic receptor NMDA type subunit associated protein 1	-0.512947	6.55575	-2.11753	0.0344022	0.999422	-4.12469	-2.11533
ALKBH2	ALKBH2	121642	alkB homolog 2, alpha-ketoglutarate dependent dioxygenase	-0.690094	5.37428	-2.12	0.0346836	0.999422	-4.30776	-2.11203
SYNPO	SYNPO	11346	synaptopodin	0.514691	8.0121	2.11324	0.0347287	0.999422	-4.04796	2.11151
DRGX	DRGX	644168	dorsal root ganglia homeobox	-0.666167	5.49414	-2.11798	0.0347481	0.999422	-4.28771	-2.11128
VRK2	VRK2	7444	VRK serine/threonine kinase 2	0.508031	5.83266	2.11554	0.0348456	0.999422	-4.24654	2.11015
USP28	USP28	57646	ubiquitin specific peptidase 28	0.657738	6.19812	2.11944	0.0348798	0.999422	-4.33465	2.10975
CATSPERG	CATSPERG	57828	cation channel sperm associated auxiliary subunit gamma	0.759792	5.4526	2.11814	0.035	0.999422	-4.33554	2.10836
BUD23	BUD23	114049	BUD23 rRNA methyltransferase and ribosome maturation factor	-0.475372	6.12609	-2.11084	0.0350322	0.999422	-4.16475	-2.10799
ELOC	ELOC	6921	elongin C	-0.455249	7.39793	-2.10849	0.0353022	0.999422	-4.20598	-2.10488
SEC14L1	SEC14L1	6397	SEC14 like lipid binding 1	-0.532016	7.47997	-2.10625	0.0354569	0.999422	-4.18671	-2.1031
SPI1	SPI1	6688	Spi-1 proto-oncogene	-0.649531	6.1137	-2.11121	0.0355713	0.999422	-4.24548	-2.10179
GALNT15	GALNT15	117248	polypeptide N-acetylgalactosaminyltransferase 15	-1.26872	5.41602	-2.12332	0.0356161	0.999422	-4.41398	-2.10128
FAM167B	FAM167B	84734	family with sequence similarity 167 member B	0.652898	5.28215	2.10442	0.0358273	0.999422	-4.25604	2.09888
PRKCE	PRKCE	5581	protein kinase C epsilon	0.611096	5.4059	2.11212	0.0358546	0.999422	-4.32079	2.09857
UBE2W	UBE2W	55284	ubiquitin conjugating enzyme E2 W	0.558456	5.59988	2.10308	0.035883	0.999422	-4.23263	2.09825
PCNX3	PCNX3	399909	pecanex 3	0.638871	5.29615	2.10347	0.0360867	0.999422	-4.30138	2.09595
EIF4G2	EIF4G2	1982	eukaryotic translation initiation factor 4 gamma 2	0.554654	8.60879	2.09926	0.0362383	0.999422	-4.25692	2.09424
GPATCH4	GPATCH4	54865	G-patch domain containing 4	-0.628489	5.45394	-2.09904	0.0362465	0.999422	-4.25435	-2.09415
AP1AR	AP1AR	55435	adaptor related protein complex 1 associated regulatory protein	0.601121	5.23274	2.10423	0.0362745	0.999422	-4.32143	2.09384
CTSC	CTSC	1075	cathepsin C	-0.910296	5.89964	-2.10554	0.0363257	0.999422	-4.26418	-2.09326
TICAM2	TICAM2	353376	toll like receptor adaptor molecule 2	0.593521	5.37915	2.09738	0.0363362	0.999422	-4.21757	2.09314
LYSMD2	LYSMD2	256586	LysM domain containing 2	0.584108	5.63322	2.09703	0.0363673	0.999422	-4.21591	2.0928
SSTR3	SSTR3	6753	somatostatin receptor 3	-0.88248	5.21588	-2.11013	0.0364672	0.999422	-4.4309	-2.09168
DSTN	DSTN	11034	destrin, actin depolymerizing factor	0.642079	8.04231	2.0913	0.0366567	0.999422	-4.09772	2.08957
NBDY	NBDY	550643	negative regulator of P-body association	0.531767	5.96063	2.09723	0.0366615	0.999422	-4.24209	2.08951
ZNF506	ZNF506	440515	zinc finger protein 506	-0.587437	5.63796	-2.09319	0.0367092	0.999422	-4.23785	-2.08898
MT1X	MT1X	4501	metallothionein 1X	-1.17065	6.05923	-2.13007	0.0367727	0.999422	-4.42405	-2.08828
ETNK1	ETNK1	55500	ethanolamine kinase 1	0.467809	5.99752	2.0897	0.0369221	0.999422	-4.17499	2.08662
TMOD1	TMOD1	7111	tropomodulin 1	-0.613735	6.49437	-2.08884	0.0369448	0.999422	-4.13228	-2.08637
TBC1D13	TBC1D13	54662	TBC1 domain family member 13	-0.616414	6.39986	-2.09649	0.0370864	0.999422	-4.24762	-2.08481
THY1	THY1	7070	Thy-1 cell surface antigen	1.13344	5.94516	2.09073	0.0373154	0.999422	-4.30007	2.0823
PIK3R2	PIK3R2	5296	phosphoinositide-3-kinase regulatory subunit 2	0.434876	5.86632	2.0849	0.037358	0.999422	-4.1833	2.08183
FH	FH	2271	fumarate hydratase	-0.555509	6.43163	-2.08353	0.0374281	0.999422	-4.16728	-2.08106
MICOS10	MICOS10	440574	mitochondrial contact site and cristae organizing system subunit 10	-0.446686	7.14935	-2.08202	0.0374625	0.999422	-4.06797	-2.08069
AQP7	AQP7	364	aquaporin 7	-0.609306	6.58718	-2.08672	0.0376952	0.999422	-4.22419	-2.07815
PDGFB	PDGFB	5155	platelet derived growth factor subunit B	-0.442509	6.42003	-2.07831	0.0378796	0.999422	-4.15025	-2.07616
KLRG2	KLRG2	346689	killer cell lectin like receptor G2	0.548119	5.67539	2.07441	0.0383485	0.999422	-4.20436	2.07111
ALDH2	ALDH2	217	aldehyde dehydrogenase 2 family member	-0.49197	6.67655	-2.07384	0.0383715	0.999422	-4.13532	-2.07086
ODC1	ODC1	4953	ornithine decarboxylase 1	0.83744	5.37294	2.08341	0.0384418	0.999422	-4.3107	2.07011
MAGED2	MAGED2	10916	MAGE family member D2	0.438473	7.03086	2.07143	0.0384593	0.999422	-4.0889	2.06993
CDC16	CDC16	8881	cell division cycle 16	-0.590147	5.98921	-2.07405	0.0385419	0.999422	-4.27474	-2.06904
KCTD15	KCTD15	79047	potassium channel tetramerization domain containing 15	0.538413	6.28246	2.07102	0.0385696	0.999422	-4.14596	2.06875
NPHP1	NPHP1	4867	nephrocystin 1	-0.639641	5.25734	-2.07435	0.0387968	0.999422	-4.33221	-2.06634
H2AZ1	H2AZ1	3015	H2A.Z variant histone 1	-0.71674	6.3183	-2.08935	0.0389809	0.999422	-4.38897	-2.06439
OR4F21	OR4F21	441308	olfactory receptor family 4 subfamily F member 21	-0.56155	6.25199	-2.07125	0.0391127	0.999422	-4.24846	-2.063
RBM20	RBM20	282996	RNA binding motif protein 20	0.598525	5.82679	2.06368	0.0392896	0.999422	-4.16506	2.06114
GPR153	GPR153	387509	G protein-coupled receptor 153	0.641681	5.4999	2.07281	0.0393515	0.999422	-4.31099	2.06049
SNAPC5	SNAPC5	10302	small nuclear RNA activating complex polypeptide 5	0.637521	5.42374	2.06946	0.0394262	0.999422	-4.35083	2.05971
SCARF2	SCARF2	91179	scavenger receptor class F member 2	0.708875	5.21264	2.06637	0.0395099	0.999422	-4.31824	2.05884
PCYOX1	PCYOX1	51449	prenylcysteine oxidase 1	-0.580076	5.95325	-2.0609	0.039597	0.999422	-4.20868	-2.05793
INF2	INF2	64423	inverted formin, FH2 and WH2 domain containing	0.423295	6.71639	2.05383	0.0401583	0.999422	-4.12136	2.05212
RGS4	RGS4	5999	regulator of G protein signaling 4	0.63638	5.63988	2.05958	0.0401592	0.999422	-4.31717	2.05211
MRPL13	MRPL13	28998	mitochondrial ribosomal protein L13	0.584508	5.80463	2.06296	0.0401761	0.999422	-4.29562	2.05193
NUP42	NUP42	11097	nucleoporin 42	0.48881	5.89815	2.05741	0.0402164	0.999422	-4.29225	2.05152
GRIP2	GRIP2	80852	glutamate receptor interacting protein 2	0.543927	5.36254	2.05781	0.0403422	0.999422	-4.30385	2.05023
CD36	CD36	948	CD36 molecule	-0.693806	8.925	-2.05123	0.0403979	0.999422	-4.11851	-2.04966
IFNA13	IFNA13	3447	interferon alpha 13	0.568091	5.59585	2.05327	0.0405229	0.999422	-4.26745	2.04838
SLBP	SLBP	7884	stem-loop binding protein	0.565163	5.37894	2.0525	0.04055	0.999422	-4.25677	2.0481
BMP6	BMP6	654	bone morphogenetic protein 6	0.589094	5.47381	2.05132	0.0406766	0.999422	-4.2543	2.04681
WDR73	WDR73	84942	WD repeat domain 73	0.47384	5.84076	2.04922	0.0408068	0.999422	-4.22564	2.04549
RPSA	RPSA	3921	ribosomal protein SA	-0.501761	8.77462	-2.04882	0.0408824	0.999422	-4.17275	-2.04472
PLK3	PLK3	1263	polo like kinase 3	-0.507311	6.16946	-2.04707	0.0409263	0.999422	-4.21086	-2.04428
MASP1	MASP1	5648	mannan binding lectin serine peptidase 1	0.655595	5.44626	2.04789	0.0409766	0.999422	-4.24792	2.04377
POMC	POMC	5443	proopiomelanocortin	-0.536011	5.41505	-2.04941	0.041011	0.999422	-4.30938	-2.04342
SLC25A37	SLC25A37	51312	solute carrier family 25 member 37	-0.514351	5.73322	-2.04673	0.0410415	0.999422	-4.24636	-2.04311
TAGLN	TAGLN	6876	transgelin	1.02086	8.0508	2.04483	0.0410724	0.999422	-4.15747	2.0428
SSH1	SSH1	54434	slingshot protein phosphatase 1	0.518402	5.46987	2.04694	0.0410768	0.999422	-4.24913	2.04275
ASAH2B	ASAH2B	653308	N-acylsphingosine amidohydrolase 2B	0.732014	5.14797	2.05089	0.0410913	0.999422	-4.32648	2.04261
RAPSN	RAPSN	5913	receptor associated protein of the synapse	-0.686516	5.8053	-2.05634	0.0411223	0.999422	-4.32874	-2.04229
MEX3C	MEX3C	51320	mex-3 RNA binding family member C	-0.530099	5.70964	-2.04466	0.0412745	0.999422	-4.25743	-2.04076
EIF3I	EIF3I	8668	eukaryotic translation initiation factor 3 subunit I	-0.502519	6.43891	-2.04436	0.0414244	0.999422	-4.26001	-2.03926
JDP2	JDP2	122953	Jun dimerization protein 2	0.479326	5.7031	2.0416	0.041518	0.999422	-4.22062	2.03832
SLC29A4	SLC29A4	222962	solute carrier family 29 member 4	-0.715405	5.75605	-2.04003	0.0417237	0.999422	-4.25382	-2.03627
KANSL1L	KANSL1L	151050	KAT8 regulatory NSL complex subunit 1 like	-0.61117	5.72068	-2.04095	0.0417826	0.999422	-4.29924	-2.03568
TRIM17	TRIM17	51127	tripartite motif containing 17	0.64352	5.52459	2.04231	0.0418785	0.999422	-4.32999	2.03473
HNRNPDL	HNRNPDL	9987	heterogeneous nuclear ribonucleoprotein D like	-0.441099	7.83462	-2.03434	0.0422408	0.999422	-4.22766	-2.03114
SLC38A3	SLC38A3	10991	solute carrier family 38 member 3	0.751666	5.3282	2.0401	0.0423093	0.999422	-4.35956	2.03046
ACP5	ACP5	54	acid phosphatase 5, tartrate resistant	-0.465902	5.62509	-2.03373	0.0423706	0.999422	-4.24632	-2.02986
ICMT	ICMT	23463	isoprenylcysteine carboxyl methyltransferase	0.601231	6.23465	2.03702	0.0426096	0.999422	-4.25507	2.02752
ZNF709	ZNF709	163051	zinc finger protein 709	0.539979	5.4656	2.03124	0.0426186	0.999422	-4.25004	2.02743
WDR33	WDR33	55339	WD repeat domain 33	-0.521063	5.96208	-2.03016	0.0426571	0.999422	-4.23469	-2.02705
MED29	MED29	55588	mediator complex subunit 29	0.520746	5.92372	2.02965	0.0426906	0.999422	-4.20547	2.02672
FBXW5	FBXW5	54461	F-box and WD repeat domain containing 5	0.52963	5.84531	2.0287	0.0428896	0.999422	-4.25309	2.02478
PDK4	PDK4	5166	pyruvate dehydrogenase kinase 4	-1.03662	7.00448	-2.03908	0.043198	0.999422	-4.44638	-2.02179
CRIP2	CRIP2	1397	cysteine rich protein 2	-0.526246	8.38848	-2.02428	0.0434257	0.999422	-4.2043	-2.01959
TANK	TANK	10010	TRAF family member associated NFKB activator	-0.582539	5.86193	-2.03128	0.0434675	0.999422	-4.3329	-2.01919
CS	CS	1431	citrate synthase	0.494559	6.84399	2.02099	0.0435048	0.999422	-4.18288	2.01883
KXD1	KXD1	79036	KxDL motif containing 1	-0.446413	6.36517	-2.02049	0.0435675	0.999422	-4.20003	-2.01823
FSD2	FSD2	123722	fibronectin type III and SPRY domain containing 2	-0.971251	4.71206	-2.03471	0.0436731	0.999422	-4.44252	-2.01721
SMC4	SMC4	10051	structural maintenance of chromosomes 4	0.702403	5.30899	2.02367	0.043738	0.999422	-4.35052	2.01659
LPCAT2	LPCAT2	54947	lysophosphatidylcholine acyltransferase 2	-0.6607	5.87319	-2.01823	0.0440037	0.999422	-4.28173	-2.01406
CEP152	CEP152	22995	centrosomal protein 152	-0.6911	5.2964	-2.02099	0.0440881	0.999422	-4.35037	-2.01325
H4C12	H4C12	8362	H4 clustered histone 12	0.790387	7.48865	2.03005	0.0441893	0.999422	-4.41482	2.01229
TMEM100	TMEM100	55273	transmembrane protein 100	0.729854	5.72236	2.01648	0.0441938	0.999422	-4.26249	2.01225
BCKDHA	BCKDHA	593	branched chain keto acid dehydrogenase E1 subunit alpha	0.413691	6.41879	2.01366	0.0442661	0.999422	-4.18049	2.01156
PEX12	PEX12	5193	peroxisomal biogenesis factor 12	0.575218	5.56726	2.01781	0.0443182	0.999422	-4.33212	2.01107
ID4	ID4	3400	inhibitor of DNA binding 4, HLH protein	0.91823	5.66887	2.02442	0.0443184	0.999422	-4.409	2.01107
RHOBTB2	RHOBTB2	23221	Rho related BTB domain containing 2	0.496501	5.75993	2.01162	0.0446579	0.999422	-4.25839	2.00786
PEPD	PEPD	5184	peptidase D	-0.449185	6.04152	-2.00899	0.0447939	0.999422	-4.21576	-2.00658
ZBED1	ZBED1	9189	zinc finger BED-type containing 1	0.523298	5.81631	2.00929	0.0448462	0.999422	-4.23552	2.00609
CDC42EP3	CDC42EP3	10602	CDC42 effector protein 3	0.585983	6.25412	2.00529	0.0452134	0.999422	-4.21195	2.00266
C3orf52	C3orf52	79669	chromosome 3 open reading frame 52	-0.521086	5.51868	-2.00857	0.0452888	0.999422	-4.30613	-2.00196
IL32	IL32	9235	interleukin 32	0.724836	7.39336	2.00686	0.0453255	0.999422	-4.31425	2.00162
HSPG2	HSPG2	3339	heparan sulfate proteoglycan 2	0.593418	8.69747	2.00144	0.0454546	0.999422	-4.09433	2.00042
CARD10	CARD10	29775	caspase recruitment domain family member 10	0.564865	6.58363	2.0005	0.0457776	0.999422	-4.2394	1.99744
DDX41	DDX41	51428	DEAD-box helicase 41	0.608382	5.59152	2.00877	0.0458416	0.999422	-4.32465	1.99685
NDUFB3	NDUFB3	4709	NADH:ubiquinone oxidoreductase subunit B3	-0.491297	6.704	-1.99696	0.0460294	0.999422	-4.18776	-1.99512
C19orf25	C19orf25	148223	chromosome 19 open reading frame 25	-0.558485	5.71413	-1.99992	0.0460636	0.999422	-4.3166	-1.99481
KCNIP2	KCNIP2	30819	potassium voltage-gated channel interacting protein 2	-0.793926	5.13841	-2.00665	0.0460826	0.999422	-4.4207	-1.99464
PDHX	PDHX	8050	pyruvate dehydrogenase complex component X	0.477961	6.37563	1.99603	0.0461284	0.999422	-4.1724	1.99422
GOLGA6L6	GOLGA6L6	727832	golgin A6 family like 6	-0.705521	6.52473	-2.00092	0.046152	0.999422	-4.35968	-1.994
AMPH	AMPH	273	amphiphysin	-0.669239	5.63283	-1.99896	0.0461546	0.999422	-4.31477	-1.99398
RGS12	RGS12	6002	regulator of G protein signaling 12	0.60424	5.5533	1.99723	0.0462691	0.999422	-4.28204	1.99293
ABL1	ABL1	25	ABL proto-oncogene 1, non-receptor tyrosine kinase	0.422269	6.47276	1.99469	0.0462817	0.999422	-4.17728	1.99282
MEPCE	MEPCE	56257	methylphosphate capping enzyme	0.384728	7.43856	1.99175	0.0465427	0.999422	-4.13194	1.99044
TPO	TPO	7173	thyroid peroxidase	-0.758965	6.2232	-1.99408	0.0465751	0.999422	-4.29683	-1.99014
MRC2	MRC2	9902	mannose receptor C type 2	0.70481	6.38113	1.99691	0.0466006	0.999422	-4.35333	1.98991
AGBL1	AGBL1	123624	ATP/GTP binding protein like 1	0.645175	5.24695	1.99856	0.0466308	0.999422	-4.36715	1.98964
TRIM4	TRIM4	89122	tripartite motif containing 4	0.513949	5.91077	1.99276	0.0466632	0.999422	-4.25723	1.98934
EIF2A	EIF2A	83939	eukaryotic translation initiation factor 2A	0.50133	5.92874	1.99239	0.0466979	0.999422	-4.25819	1.98903
ARHGAP6	ARHGAP6	395	Rho GTPase activating protein 6	0.518451	5.98287	1.99153	0.0467076	0.999422	-4.22	1.98894
TMEM239	TMEM239	100288797	transmembrane protein 239	-0.791006	5.28141	-2.00354	0.0467829	0.999422	-4.3823	-1.98826
RRAD	RRAD	6236	RRAD, Ras related glycolysis inhibitor and calcium channel regulator	-0.990902	5.8572	-2.01371	0.0467892	0.999422	-4.42051	-1.9882
OR14A16	OR14A16	284532	olfactory receptor family 14 subfamily A member 16	-0.733516	5.17036	-1.99641	0.0469594	0.999422	-4.38411	-1.98667
CCDC91	CCDC91	55297	coiled-coil domain containing 91	-0.595073	5.61894	-1.98996	0.0469762	0.999422	-4.27302	-1.98651
CLEC14A	CLEC14A	161198	C-type lectin domain containing 14A	0.457773	7.94223	1.9852	0.0472427	0.999422	-4.11681	1.98412
SYNCRIP	SYNCRIP	10492	synaptotagmin binding cytoplasmic RNA interacting protein	-0.458981	6.70928	-1.98614	0.047274	0.999422	-4.22782	-1.98384
OLFML2A	OLFML2A	169611	olfactomedin like 2A	0.709485	5.59937	1.99132	0.0474403	0.999422	-4.37849	1.98235
ENAH	ENAH	55740	ENAH actin regulator	0.541166	6.50786	1.98474	0.0475386	0.999422	-4.25787	1.98147
NRARP	NRARP	441478	NOTCH regulated ankyrin repeat protein	1.06817	6.44432	2.02199	0.047725	0.999422	-4.48756	1.97981
TRIM5	TRIM5	85363	tripartite motif containing 5	0.497701	5.71343	1.98252	0.0477593	0.999422	-4.24674	1.9795
ANGEL1	ANGEL1	23357	angel homolog 1	0.556982	5.77804	1.99127	0.0477963	0.999422	-4.32121	1.97917
SPATA4	SPATA4	132851	spermatogenesis associated 4	0.650555	5.24756	1.99126	0.0478023	0.999422	-4.37115	1.97912
THAP6	THAP6	152815	THAP domain containing 6	0.477334	5.63851	1.98255	0.0478254	0.999422	-4.27448	1.97892
GBGT1	GBGT1	26301	globoside alpha-1,3-N-acetylgalactosaminyltransferase 1 (FORS blood group)	-0.589133	5.95346	-1.98179	0.0478835	0.999422	-4.27444	-1.9784
PRMT8	PRMT8	56341	protein arginine methyltransferase 8	-0.563	8.44239	-1.98275	0.0478948	0.999422	-4.30753	-1.9783
WAC	WAC	51322	WW domain containing adaptor with coiled-coil	-0.342613	7.34884	-1.97754	0.0481142	0.999422	-4.13311	-1.97636
PTGS1	PTGS1	5742	prostaglandin-endoperoxide synthase 1	0.729532	5.11482	1.98932	0.0481357	0.999422	-4.37329	1.97617
BTG3	BTG3	10950	BTG anti-proliferation factor 3	-0.536384	5.4939	-1.9787	0.0484106	0.999422	-4.32348	-1.97375
JAM2	JAM2	58494	junctional adhesion molecule 2	0.616183	7.56336	1.98008	0.048554	0.999422	-4.26704	1.97249
STAT3	STAT3	6774	signal transducer and activator of transcription 3	-0.525978	7.54098	-1.98037	0.048676	0.999422	-4.23107	-1.97142
RFX5	RFX5	5993	regulatory factor X5	-0.501819	5.98309	-1.97491	0.0487337	0.999422	-4.27512	-1.97091
AGRN	AGRN	375790	agrin	0.56837	6.71232	1.97359	0.048827	0.999422	-4.27315	1.9701
KIAA1522	KIAA1522	57648	KIAA1522	0.416348	5.95887	1.97101	0.0490119	0.999422	-4.23522	1.96849
COLEC12	COLEC12	81035	collectin subfamily member 12	-0.693479	6.65668	-1.99158	0.0490353	0.999422	-4.37859	-1.96828
GDPD5	GDPD5	81544	glycerophosphodiester phosphodiesterase domain containing 5	0.47484	5.75765	1.96748	0.0494507	0.999422	-4.24922	1.96469
FOXL3	FOXL3	116033993	NA	0.646458	5.47586	1.97229	0.0495073	0.999422	-4.35603	1.9642
SLC25A27	SLC25A27	9481	solute carrier family 25 member 27	-0.459291	5.70571	-1.96753	0.0495263	0.999422	-4.28964	-1.96403
SLC16A2	SLC16A2	6567	solute carrier family 16 member 2	0.602267	5.58196	1.97052	0.0495386	0.999422	-4.36198	1.96393
CFAP20	CFAP20	29105	cilia and flagella associated protein 20	-0.687843	5.45453	-1.96903	0.0495534	0.999422	-4.33578	-1.9638
BDP1	BDP1	55814	B double prime 1, subunit of RNA polymerase III transcription initiation factor IIIB	0.418063	5.88752	1.96581	0.0495965	0.999422	-4.2296	1.96343
COX6B2	COX6B2	125965	cytochrome c oxidase subunit 6B2	0.76944	5.16541	1.98124	0.0496404	0.999422	-4.45858	1.96305
PSMD4	PSMD4	5710	proteasome 26S subunit, non-ATPase 4	-0.455768	6.53638	-1.96566	0.0496829	0.999422	-4.25625	-1.96268
ZNF624	ZNF624	57547	zinc finger protein 624	0.644751	5.37337	1.96517	0.0502322	0.999422	-4.34409	1.95798
TRNAU1AP	TRNAU1AP	54952	tRNA selenocysteine 1 associated protein 1	0.507383	5.78657	1.96085	0.0503116	0.999422	-4.28033	1.95731
HACD2	HACD2	201562	3-hydroxyacyl-CoA dehydratase 2	0.447042	5.67621	1.95864	0.0505145	0.999422	-4.26575	1.95558
ZMYM4	ZMYM4	9202	zinc finger MYM-type containing 4	0.55276	5.90342	1.96316	0.0507777	0.999422	-4.37557	1.95335
OR4Q3	OR4Q3	441669	olfactory receptor family 4 subfamily Q member 3	-0.741096	5.55897	-1.96013	0.0508201	0.999422	-4.37883	-1.953
TIMP4	TIMP4	7079	TIMP metallopeptidase inhibitor 4	-0.685074	6.30532	-1.97285	0.0508854	0.999422	-4.38001	-1.95244
LUZP1	LUZP1	7798	leucine zipper protein 1	0.510486	6.3158	1.95694	0.050965	0.999422	-4.29916	1.95177
HSPB3	HSPB3	8988	heat shock protein family B (small) member 3	-0.650756	5.55344	-1.95476	0.0509788	0.999422	-4.28056	-1.95166
SACS	SACS	26278	sacsin molecular chaperone	0.472048	5.71344	1.95435	0.0509824	0.999422	-4.25588	1.95163
NFYA	NFYA	4800	nuclear transcription factor Y subunit alpha	0.350568	7.23137	1.95276	0.0510413	0.999422	-4.18874	1.95113
OR2L13	OR2L13	284521	olfactory receptor family 2 subfamily L member 13	-0.674741	5.149	-1.95721	0.0511343	0.999422	-4.36609	-1.95035
LYRM2	LYRM2	57226	LYR motif containing 2	-0.894349	8.97274	-1.99024	0.0512695	0.999422	-4.44277	-1.94922
CEP192	CEP192	55125	centrosomal protein 192	-0.594711	5.30029	-1.95581	0.0513088	0.999422	-4.37107	-1.94889
CFH	CFH	3075	complement factor H	0.584904	7.51398	1.94952	0.0514094	0.999422	-4.18511	1.94805
MS4A4A	MS4A4A	51338	membrane spanning 4-domains A4A	-0.877852	5.47987	-1.95623	0.0514389	0.999422	-4.38588	-1.9478
HERC1	HERC1	8925	HECT and RLD domain containing E3 ubiquitin protein ligase family member 1	-0.429804	6.43693	-1.94905	0.051474	0.999422	-4.19883	-1.94751
NASP	NASP	4678	nuclear autoantigenic sperm protein	-0.452043	6.43307	-1.94862	0.051523	0.999422	-4.19682	-1.9471
SLCO5A1	SLCO5A1	81796	solute carrier organic anion transporter family member 5A1	-0.587651	5.11662	-1.95367	0.0515235	0.999422	-4.36539	-1.94709
APOC3	APOC3	345	apolipoprotein C3	-0.52011	6.01484	-1.94931	0.0516158	0.999422	-4.28387	-1.94632
DDB2	DDB2	1643	damage specific DNA binding protein 2	-0.467079	5.86356	-1.94874	0.051661	0.999422	-4.27392	-1.94595
LMNTD1	LMNTD1	160492	lamin tail domain containing 1	0.562506	5.40139	1.95004	0.0517355	0.999422	-4.32221	1.94533
SLC35B2	SLC35B2	347734	solute carrier family 35 member B2	0.452234	6.00602	1.94664	0.0518526	0.999422	-4.23513	1.94436
LY6G6F	LY6G6F	259215	lymphocyte antigen 6 family member G6F	-0.709261	5.48004	-1.95722	0.0518742	0.999422	-4.38376	-1.94418
SORBS2	SORBS2	8470	sorbin and SH3 domain containing 2	0.723628	7.98603	1.95333	0.0519801	0.999422	-4.41242	1.9433
CANX	CANX	821	calnexin	-0.430844	7.51373	-1.94429	0.0520262	0.999422	-4.1658	-1.94292
VPS54	VPS54	51542	VPS54 subunit of GARP complex	0.516195	6.08328	1.94489	0.052088	0.999422	-4.24692	1.94241
GDF6	GDF6	392255	growth differentiation factor 6	0.641802	5.67121	1.9522	0.0521837	0.999422	-4.34479	1.94161
AMOT	AMOT	154796	angiomotin	0.619477	5.61497	1.94535	0.0524216	0.999422	-4.34077	1.93966
CXXC5	CXXC5	51523	CXXC finger protein 5	0.549926	5.95387	1.9497	0.0524736	0.999422	-4.34375	1.93923
OSMR	OSMR	9180	oncostatin M receptor	-0.798213	6.19601	-1.95445	0.0525692	0.999422	-4.4671	-1.93844
C11orf58	C11orf58	10944	chromosome 11 open reading frame 58	0.424872	7.26243	1.9396	0.0527191	0.999422	-4.25487	1.93721
NOL10	NOL10	79954	nucleolar protein 10	0.533608	5.88126	1.94083	0.052817	0.999422	-4.32153	1.93641
HDGFL1	HDGFL1	154150	HDGF like 1	0.556948	5.82706	1.94255	0.0528953	0.999422	-4.37518	1.93578
ARHGAP44	ARHGAP44	9912	Rho GTPase activating protein 44	0.649267	5.38948	1.94387	0.0529757	0.999422	-4.36285	1.93512
LCK	LCK	3932	LCK proto-oncogene, Src family tyrosine kinase	-0.655972	5.48093	-1.93888	0.0532631	0.999422	-4.36422	-1.93278
EPHB3	EPHB3	2049	EPH receptor B3	0.694977	5.26101	1.93991	0.0533591	0.999422	-4.37952	1.932
RHPN2	RHPN2	85415	rhophilin Rho GTPase binding protein 2	-0.956124	6.2169	-1.95905	0.0534095	0.999422	-4.49007	-1.9316
TTC1	TTC1	7265	tetratricopeptide repeat domain 1	-0.456611	5.78262	-1.93326	0.0535148	0.999422	-4.27092	-1.93074
REG1B	REG1B	5968	regenerating family member 1 beta	0.640158	5.04135	1.93354	0.0537097	0.999422	-4.32149	1.92917
GLUL	GLUL	2752	glutamate-ammonia ligase	-0.506697	7.63676	-1.93101	0.0537989	0.999422	-4.27159	-1.92845
NADK2	NADK2	133686	NAD kinase 2, mitochondrial	0.556966	5.62027	1.92983	0.0540744	0.999422	-4.30221	1.92624
MARVELD1	MARVELD1	83742	MARVEL domain containing 1	0.522081	6.21911	1.92728	0.0543637	0.999422	-4.26419	1.92393
GTF2B	GTF2B	2959	general transcription factor IIB	0.597028	5.28437	1.93407	0.0544374	0.999422	-4.36325	1.92334
DCTD	DCTD	1635	dCMP deaminase	0.498453	6.04465	1.92744	0.0544462	0.999422	-4.31972	1.92327
SORBS3	SORBS3	10174	sorbin and SH3 domain containing 3	0.436215	7.32788	1.92594	0.0544992	0.999422	-4.21413	1.92285
FAM162B	FAM162B	221303	family with sequence similarity 162 member B	0.579574	5.90004	1.93197	0.0546438	0.999422	-4.33135	1.9217
PTGIS	PTGIS	5740	prostaglandin I2 synthase	-0.560542	6.40816	-1.92476	0.0547385	0.999422	-4.33052	-1.92095
EIF4H	EIF4H	7458	eukaryotic translation initiation factor 4H	-0.448616	7.08511	-1.92965	0.0547588	0.999422	-4.26845	-1.92079
PRDM16	PRDM16	63976	PR/SET domain 16	0.59881	5.38807	1.92475	0.0548152	0.999422	-4.33038	1.92034
MUC2	MUC2	4583	mucin 2, oligomeric mucus/gel-forming	0.628744	5.17486	1.92438	0.0548258	0.999422	-4.31374	1.92025
HSBP1	HSBP1	3281	heat shock factor binding protein 1	0.462057	6.30835	1.92611	0.0550368	0.999422	-4.28048	1.91859
ZNF10	ZNF10	7556	zinc finger protein 10	0.529357	5.7133	1.92311	0.0550629	0.999422	-4.33965	1.91838
MTMR11	MTMR11	10903	myotubularin related protein 11	0.708681	5.32108	1.9298	0.0551137	0.999422	-4.43186	1.91798
PPFIBP1	PPFIBP1	8496	PPFIA binding protein 1	-0.422044	6.95315	-1.91867	0.0551924	0.999422	-4.20254	-1.91736
FAM106A	FAM106A	80039	family with sequence similarity 106 member A	-0.687112	5.31234	-1.92305	0.0552851	0.999422	-4.37946	-1.91663
STYXL2	STYXL2	92235	NA	0.644567	6.19183	1.92241	0.0554193	0.999422	-4.38294	1.91557
PPP1R1A	PPP1R1A	5502	protein phosphatase 1 regulatory inhibitor subunit 1A	-0.53235	5.88788	-1.9178	0.0554258	0.999422	-4.2685	-1.91552
MRM2	MRM2	29960	mitochondrial rRNA methyltransferase 2	-0.592996	5.50255	-1.91954	0.0554371	0.999422	-4.33553	-1.91543
CNTROB	CNTROB	116840	centrobin, centriole duplication and spindle assembly protein	0.498371	5.62648	1.91739	0.0555944	0.999422	-4.29314	1.9142
H2BC4	H2BC4	8347	H2B clustered histone 4	0.622091	6.47348	1.92082	0.0556812	0.999422	-4.2846	1.91352
MTG2	MTG2	26164	mitochondrial ribosome associated GTPase 2	-0.564719	5.56427	-1.91852	0.0557105	0.999422	-4.36315	-1.91329
KRTAP5-1	KRTAP5-1	387264	keratin associated protein 5-1	-0.603488	6.11214	-1.9196	0.0558115	0.999422	-4.40074	-1.9125
MT1M	MT1M	4499	metallothionein 1M	-0.779301	6.46431	-1.92312	0.0558533	0.999422	-4.44064	-1.91218
RAB11FIP2	RAB11FIP2	22841	RAB11 family interacting protein 2	-0.596633	5.84007	-1.91593	0.0558798	0.999422	-4.33434	-1.91197
IFT57	IFT57	55081	intraflagellar transport 57	0.419621	5.94993	1.91384	0.0559658	0.999422	-4.27596	1.9113
IFNAR1	IFNAR1	3454	interferon alpha and beta receptor subunit 1	-0.52738	6.28648	-1.91257	0.056061	0.999422	-4.25784	-1.91056
RAB11B	RAB11B	9230	RAB11B, member RAS oncogene family	-0.399137	7.21191	-1.91003	0.0562687	0.999422	-4.18208	-1.90895
TMEM70	TMEM70	54968	transmembrane protein 70	-0.485695	5.69952	-1.91236	0.0563409	0.999422	-4.3382	-1.90839
TMEM145	TMEM145	284339	transmembrane protein 145	0.71573	5.17922	1.92104	0.0563928	0.999422	-4.40009	1.90799
ERAP2	ERAP2	64167	endoplasmic reticulum aminopeptidase 2	0.690642	5.72817	1.91055	0.0564379	0.999422	-4.27819	1.90764
COL14A1	COL14A1	7373	collagen type XIV alpha 1 chain	0.741174	6.95611	1.90876	0.056494	0.999422	-4.21309	1.9072
XRCC2	XRCC2	7516	X-ray repair cross complementing 2	-0.909385	6.72211	-1.90845	0.0566813	0.999422	-4.29964	-1.90576
DYNC1LI2	DYNC1LI2	1783	dynein cytoplasmic 1 light intermediate chain 2	0.429388	6.79986	1.90716	0.0567479	0.999422	-4.24767	1.90525
H2AC6	H2AC6	8334	H2A clustered histone 6	0.513433	6.80143	1.90643	0.056779	0.999422	-4.20972	1.90501
ZDHHC2	ZDHHC2	51201	zinc finger DHHC-type palmitoyltransferase 2	-0.452602	5.65555	-1.91035	0.056787	0.999422	-4.37469	-1.90495
GUCY1A2	GUCY1A2	2977	guanylate cyclase 1 soluble subunit alpha 2	-0.551881	6.7369	-1.91015	0.0568107	0.999422	-4.26381	-1.90476
ZNF888	ZNF888	388559	zinc finger protein 888	-0.531485	5.69646	-1.90789	0.0568966	0.999422	-4.32646	-1.9041
ANXA11	ANXA11	311	annexin A11	-0.438779	7.69974	-1.90674	0.0569276	0.999422	-4.2598	-1.90387
SEPHS1	SEPHS1	22929	selenophosphate synthetase 1	-0.461328	5.77379	-1.90695	0.0569564	0.999422	-4.31786	-1.90364
FAS	FAS	355	Fas cell surface death receptor	0.445072	5.627	1.90592	0.0569662	0.999422	-4.26704	1.90357
ELK3	ELK3	2004	ETS transcription factor ELK3	0.627543	6.61201	1.907	0.0570428	0.999422	-4.32714	1.90298
ERICH5	ERICH5	203111	glutamate rich 5	-0.696547	5.51585	-1.90939	0.0570982	0.999422	-4.37256	-1.90256
AKAP1	AKAP1	8165	A-kinase anchoring protein 1	0.524734	6.2454	1.91027	0.0571455	0.999422	-4.30427	1.9022
POSTN	POSTN	10631	periostin	1.8022	7.79862	1.9037	0.0572792	0.999422	-4.24724	1.90117
BCAP29	BCAP29	55973	B cell receptor associated protein 29	0.367298	6.60362	1.90175	0.0574031	0.999422	-4.22354	1.90023
PLA2G2A	PLA2G2A	5320	phospholipase A2 group IIA	-0.769773	6.42978	-1.9013	0.0574983	0.999422	-4.25107	-1.8995
MMGT1	MMGT1	93380	membrane magnesium transporter 1	-0.764826	5.57321	-1.91232	0.0575497	0.999422	-4.40086	-1.89911
NEGR1	NEGR1	257194	neuronal growth regulator 1	-0.544981	6.12285	-1.90616	0.0577129	0.999422	-4.31921	-1.89787
PRSS23	PRSS23	11098	serine protease 23	0.865839	6.12943	1.91006	0.0577472	0.999422	-4.44075	1.89761
ITPKC	ITPKC	80271	inositol-trisphosphate 3-kinase C	-0.495749	6.24374	-1.89828	0.0578955	0.999422	-4.25414	-1.89649
TNFAIP8L2	TNFAIP8L2	79626	TNF alpha induced protein 8 like 2	-0.62208	5.22722	-1.90342	0.0579603	0.999422	-4.40038	-1.896
HTRA1	HTRA1	5654	HtrA serine peptidase 1	0.500502	7.20069	1.89641	0.0580582	0.999422	-4.19535	1.89526
EGFL8	EGFL8	80864	EGF like domain multiple 8	0.645889	5.22466	1.90089	0.0581252	0.999422	-4.37147	1.89475
ATG13	ATG13	9776	autophagy related 13	-0.392315	6.34809	-1.8965	0.058134	0.999422	-4.25706	-1.89469
SRSF11	SRSF11	9295	serine and arginine rich splicing factor 11	-0.532458	7.01938	-1.9017	0.058184	0.999422	-4.4049	-1.89431
KMT2D	KMT2D	8085	lysine methyltransferase 2D	-0.453858	6.24215	-1.89608	0.0582273	0.999422	-4.27392	-1.89398
ACTA2	ACTA2	59	actin alpha 2, smooth muscle	1.12313	8.52614	1.89565	0.0582337	0.999422	-4.24378	1.89393
MTMR14	MTMR14	64419	myotubularin related protein 14	0.547695	6.11008	1.90057	0.0582513	0.999422	-4.39274	1.8938
XPA	XPA	7507	XPA, DNA damage recognition and repair factor	0.549989	5.89398	1.89876	0.0583081	0.999422	-4.35802	1.89337
PIP5KL1	PIP5KL1	138429	phosphatidylinositol-4-phosphate 5-kinase like 1	-0.671602	5.40881	-1.89932	0.0583514	0.999422	-4.38656	-1.89305
TMED7	TMED7	51014	transmembrane p24 trafficking protein 7	0.642712	5.60067	1.90363	0.0584237	0.999422	-4.43491	1.89251
RGP1	RGP1	9827	RGP1 homolog, RAB6A GEF complex partner 1	0.406091	6.30686	1.89681	0.0585001	0.999422	-4.31968	1.89193
MAGEA3	MAGEA3	4102	MAGE family member A3	0.53983	5.65621	1.89461	0.0585658	0.999422	-4.30833	1.89144
RALA	RALA	5898	RAS like proto-oncogene A	0.628748	5.58108	1.90005	0.0586141	0.999422	-4.40198	1.89108
BCAR3	BCAR3	8412	BCAR3 adaptor protein, NSP family member	-0.457327	5.86838	-1.89408	0.0586218	0.999422	-4.31676	-1.89102
CASC3	CASC3	22794	CASC3 exon junction complex subunit	-0.507503	6.34112	-1.89875	0.058666	0.999422	-4.33302	-1.89069
LTN1	LTN1	26046	listerin E3 ubiquitin protein ligase 1	0.418771	6.02155	1.8923	0.0586833	0.999422	-4.24306	1.89056
MGAM	MGAM	8972	maltase-glucoamylase	-0.786473	5.23216	-1.90123	0.0587714	0.999422	-4.44922	-1.8899
LGALS3	LGALS3	3958	galectin 3	-0.794409	7.57016	-1.91595	0.0591365	0.999422	-4.46597	-1.88718
PMEPA1	PMEPA1	56937	prostate transmembrane protein, androgen induced 1	0.423032	6.36568	1.88829	0.0592419	0.999422	-4.25358	1.88639
SSPN	SSPN	8082	sarcospan	0.671315	5.78516	1.88828	0.0593638	0.999422	-4.29601	1.88549
PLEKHA3	PLEKHA3	65977	pleckstrin homology domain containing A3	0.481945	5.61755	1.88834	0.0593852	0.999422	-4.30961	1.88533
MBTPS2	MBTPS2	51360	membrane bound transcription factor peptidase, site 2	0.743163	5.44257	1.89702	0.0595583	0.999422	-4.39113	1.88405
KRTAP4-7	KRTAP4-7	100132476	keratin associated protein 4-7	-0.800472	6.36635	-1.91217	0.0595659	0.999422	-4.47913	-1.88399
INSL3	INSL3	3640	insulin like 3	0.496836	5.42255	1.88694	0.0596002	0.999422	-4.31545	1.88374
SULT1A2	SULT1A2	6799	sulfotransferase family 1A member 2	0.507922	5.95622	1.88702	0.0597144	0.999422	-4.34153	1.8829
CMKLR1	CMKLR1	1240	chemerin chemokine-like receptor 1	0.515459	6.08194	1.88456	0.0598279	0.999422	-4.28882	1.88206
FAM217B	FAM217B	63939	family with sequence similarity 217 member B	-0.666158	5.48699	-1.88367	0.0601179	0.999422	-4.34293	-1.87993
SPEG	SPEG	10290	striated muscle enriched protein kinase	0.779266	5.69984	1.88593	0.0604086	0.999422	-4.40683	1.8778
TSPAN13	TSPAN13	27075	tetraspanin 13	-0.428203	6.27789	-1.87843	0.060571	0.999422	-4.26884	-1.87661
ABCF1	ABCF1	23	ATP binding cassette subfamily F member 1	0.507964	5.65142	1.87933	0.060634	0.999422	-4.30936	1.87615
SERF1A	SERF1A	8293	small EDRK-rich factor 1A	0.688401	5.98288	1.89294	0.0608206	0.999422	-4.46742	1.8748
CTSF	CTSF	8722	cathepsin F	0.50882	6.09209	1.8757	0.0610062	0.999422	-4.27975	1.87345
ATP2A2	ATP2A2	488	ATPase sarcoplasmic/endoplasmic reticulum Ca2+ transporting 2	-0.780161	8.23196	-1.89335	0.0611011	0.999422	-4.37596	-1.87276
LAMA2	LAMA2	3908	laminin subunit alpha 2	-0.559731	7.20834	-1.87328	0.06118	0.999422	-4.21229	-1.87219
OCSTAMP	OCSTAMP	128506	osteoclast stimulatory transmembrane protein	-0.591084	5.53167	-1.87498	0.0612589	0.999422	-4.33503	-1.87162
ACSL5	ACSL5	51703	acyl-CoA synthetase long chain family member 5	0.650405	5.55814	1.87733	0.0614164	0.999422	-4.36701	1.87049
ATXN7	ATXN7	6314	ataxin 7	-0.410896	6.25835	-1.87196	0.0614501	0.999422	-4.26712	-1.87024
SYNE2	SYNE2	23224	spectrin repeat containing nuclear envelope protein 2	-0.48204	6.14133	-1.87064	0.061649	0.999422	-4.27471	-1.86881
TNNT1	TNNT1	7138	troponin T1, slow skeletal type	0.77059	5.85025	1.88562	0.0617587	0.999422	-4.42413	1.86802
GP9	GP9	2815	glycoprotein IX platelet	-0.527847	5.72714	-1.86965	0.0619266	0.999422	-4.31844	-1.86682
TEAD3	TEAD3	7005	TEA domain transcription factor 3	0.524983	5.65606	1.86787	0.0622128	0.999422	-4.31433	1.86478
MICOS13	MICOS13	125988	mitochondrial contact site and cristae organizing system subunit 13	-0.544494	6.40371	-1.87276	0.0623347	0.999422	-4.34191	-1.86391
OST4	OST4	100128731	oligosaccharyltransferase complex subunit 4, non-catalytic	0.51184	7.41637	1.86637	0.0626812	0.999422	-4.37781	1.86145
PTH1R	PTH1R	5745	parathyroid hormone 1 receptor	-0.469591	5.99438	-1.86415	0.062682	0.999422	-4.32049	-1.86144
CACTIN	CACTIN	58509	cactin, spliceosome C complex subunit	0.589101	5.86968	1.87133	0.06273	0.999422	-4.44109	1.8611
TAF9	TAF9	6880	TATA-box binding protein associated factor 9	0.556547	5.52937	1.86618	0.0629859	0.999422	-4.40255	1.85929
DDAH1	DDAH1	23576	dimethylarginine dimethylaminohydrolase 1	0.546002	5.75437	1.86106	0.0631687	0.999422	-4.32092	1.858
KTN1	KTN1	3895	kinectin 1	0.393898	7.17932	1.85897	0.0631969	0.999422	-4.21882	1.8578
SLC37A4	SLC37A4	2542	solute carrier family 37 member 4	-0.603405	5.65832	-1.86241	0.0632504	0.999422	-4.38054	-1.85743
TRIM63	TRIM63	84676	tripartite motif containing 63	-0.701081	5.4853	-1.86658	0.0634534	0.999422	-4.38617	-1.856
OR52J3	OR52J3	119679	olfactory receptor family 52 subfamily J member 3	-0.506796	5.57068	-1.8575	0.0637407	0.999422	-4.34961	-1.85399
SNX14	SNX14	57231	sorting nexin 14	0.480097	6.12962	1.8621	0.0638745	0.999422	-4.37156	1.85305
SUCO	SUCO	51430	SUN domain containing ossification factor	-0.432905	6.07898	-1.85462	0.0640318	0.999422	-4.32452	-1.85196
VPS50	VPS50	55610	VPS50 subunit of EARP/GARPII complex	0.671796	5.41278	1.85889	0.0641922	0.999422	-4.42786	1.85084
ZC3H6	ZC3H6	376940	zinc finger CCCH-type containing 6	0.604678	5.45301	1.85456	0.0642165	0.999422	-4.34468	1.85067
LDHD	LDHD	197257	lactate dehydrogenase D	0.541166	5.41359	1.85332	0.0642566	0.999422	-4.31869	1.8504
LUZP6	LUZP6	767558	leucine zipper protein 6	-0.564932	5.69435	-1.85541	0.0642726	0.999422	-4.39169	-1.85028
PRELP	PRELP	5549	proline and arginine rich end leucine rich repeat protein	-0.668095	5.69069	-1.85376	0.0643223	0.999422	-4.35922	-1.84994
ZSCAN31	ZSCAN31	64288	zinc finger and SCAN domain containing 31	0.558796	5.45101	1.85372	0.0644016	0.999422	-4.35823	1.84939
AKIRIN2	AKIRIN2	55122	akirin 2	0.431165	6.14328	1.85036	0.0645319	0.999422	-4.27795	1.84849
NDUFA7	NDUFA7	4701	NADH:ubiquinone oxidoreductase subunit A7	0.45157	6.1804	1.84816	0.0647916	0.999422	-4.25521	1.84669
STX1B	STX1B	112755	syntaxin 1B	-0.714601	6.6336	-1.85674	0.064821	0.999422	-4.41605	-1.84649
PHF20	PHF20	51230	PHD finger protein 20	0.439708	5.66648	1.84957	0.0648259	0.999422	-4.33416	1.84646
PGLYRP4	PGLYRP4	57115	peptidoglycan recognition protein 4	-0.470199	5.54493	-1.84952	0.0648296	0.999422	-4.34134	-1.84643
USP22	USP22	23326	ubiquitin specific peptidase 22	-0.450796	7.24234	-1.85019	0.0648977	0.999422	-4.30372	-1.84596
FAM120AOS	FAM120AOS	158293	family with sequence similarity 120A opposite strand	0.439298	6.13275	1.8469	0.0650535	0.999422	-4.28701	1.84489
BET1L	BET1L	51272	Bet1 golgi vesicular membrane trafficking protein like	-0.451334	5.87131	-1.84669	0.0651491	0.999422	-4.32061	-1.84423
SMU1	SMU1	55234	SMU1 DNA replication regulator and spliceosomal factor	-0.52471	6.12608	-1.84835	0.0655202	0.999422	-4.35539	-1.84169
MMRN2	MMRN2	79812	multimerin 2	0.658868	6.4743	1.8434	0.0655466	0.999422	-4.28081	1.84151
AHR	AHR	196	aryl hydrocarbon receptor	-0.455479	6.26847	-1.8431	0.0655851	0.999422	-4.29344	-1.84125
TMEM63C	TMEM63C	57156	transmembrane protein 63C	-0.523646	5.65008	-1.84402	0.0656618	0.999422	-4.35092	-1.84073
TBC1D2B	TBC1D2B	23102	TBC1 domain family member 2B	-0.516593	6.28181	-1.84652	0.0659795	0.999422	-4.35296	-1.83856
RNF43	RNF43	54894	ring finger protein 43	0.545635	5.29642	1.84509	0.0660248	0.999422	-4.39298	1.83826
PLTP	PLTP	5360	phospholipid transfer protein	-1.0617	6.93006	-1.87846	0.0661793	0.999422	-4.47582	-1.83721
TTLL10	TTLL10	254173	tubulin tyrosine ligase like 10	0.533923	5.40919	1.84074	0.0662348	0.999422	-4.36178	1.83683
C12orf60	C12orf60	144608	chromosome 12 open reading frame 60	-0.869681	5.18674	-1.85093	0.0663673	0.999422	-4.46773	-1.83593
ARMCX3	ARMCX3	51566	armadillo repeat containing X-linked 3	0.586601	6.34717	1.84311	0.0663869	0.999422	-4.428	1.8358
DMD	DMD	1756	dystrophin	0.53137	5.62595	1.83805	0.0665179	0.999422	-4.33406	1.83492
POLR3D	POLR3D	661	RNA polymerase III subunit D	-0.527986	5.6604	-1.83871	0.0665329	0.999422	-4.36876	-1.83482
MTIF3	MTIF3	219402	mitochondrial translational initiation factor 3	-0.504498	6.05259	-1.83683	0.0665943	0.999422	-4.32491	-1.8344
ABLIM1	ABLIM1	3983	actin binding LIM protein 1	-0.539798	7.04605	-1.84434	0.066733	0.999422	-4.34096	-1.83347
CASTOR1	CASTOR1	652968	cytosolic arginine sensor for mTORC1 subunit 1	0.576368	5.44789	1.84219	0.0667628	0.999422	-4.37822	1.83327
LGMN	LGMN	5641	legumain	-1.22484	6.87316	-1.8702	0.0667881	0.999422	-4.53284	-1.8331
RBM48	RBM48	84060	RNA binding motif protein 48	-0.642065	5.54186	-1.83776	0.0668242	0.999422	-4.38926	-1.83285
TSPYL5	TSPYL5	85453	TSPY like 5	0.504671	5.49229	1.83685	0.0669538	0.999422	-4.3874	1.83198
AK6	AK6	102157402	adenylate kinase 6	0.491432	5.26684	1.83583	0.06719	0.999422	-4.39612	1.8304
RMDN2	RMDN2	151393	regulator of microtubule dynamics 2	0.534362	5.47598	1.83444	0.06734	0.999422	-4.35437	1.8294
SLIT3	SLIT3	6586	slit guidance ligand 3	0.759338	6.10953	1.83792	0.0673616	0.999422	-4.43783	1.82925
FBLIM1	FBLIM1	54751	filamin binding LIM protein 1	-0.582516	5.6019	-1.83327	0.0674537	0.999422	-4.38771	-1.82864
ACCS	ACCS	84680	1-aminocyclopropane-1-carboxylate synthase homolog (inactive)	0.724611	5.24305	1.83687	0.0675746	0.999422	-4.40912	1.82783
CCDC102B	CCDC102B	79839	coiled-coil domain containing 102B	0.52237	5.84861	1.82849	0.067963	0.999422	-4.34149	1.82525
RGR	RGR	5995	retinal G protein coupled receptor	0.552155	5.40473	1.82599	0.068394	0.999422	-4.35925	1.8224
FN1	FN1	2335	fibronectin 1	1.35072	8.61571	1.84439	0.0684207	0.999422	-4.41731	1.82223
CHST15	CHST15	51363	carbohydrate sulfotransferase 15	1.03146	6.06808	1.87625	0.0684263	0.999422	-4.52427	1.82219
NPLOC4	NPLOC4	55666	NPL4 homolog, ubiquitin recognition factor	0.408785	6.44492	1.82233	0.0686429	0.999422	-4.28127	1.82076
CPAMD8	CPAMD8	27151	C3 and PZP like alpha-2-macroglobulin domain containing 8	-0.549972	5.91727	-1.8224	0.0687685	0.999422	-4.334	-1.81994
BNIP1	BNIP1	662	BCL2 interacting protein 1	0.463815	5.49578	1.82222	0.0688701	0.999422	-4.34341	1.81927
MPV17L	MPV17L	255027	MPV17 mitochondrial inner membrane protein like	-0.782862	5.10902	-1.82667	0.0688898	0.999422	-4.43022	-1.81914
MSH2	MSH2	4436	mutS homolog 2	0.462327	5.56384	1.82046	0.0691857	0.999422	-4.35495	1.8172
SSTR4	SSTR4	6754	somatostatin receptor 4	-0.905708	6.39867	-1.85774	0.0692773	0.999422	-4.50034	-1.81661
GFOD2	GFOD2	81577	glucose-fructose oxidoreductase domain containing 2	0.455269	5.84006	1.81889	0.069289	0.999422	-4.32584	1.81653
RAPGEF1	RAPGEF1	2889	Rap guanine nucleotide exchange factor 1	-0.520172	7.22034	-1.82302	0.069306	0.999422	-4.3167	-1.81642
SERP1	SERP1	27230	stress associated endoplasmic reticulum protein 1	0.50192	6.16348	1.82123	0.0693946	0.999422	-4.36046	1.81584
ZDHHC8	ZDHHC8	29801	zinc finger DHHC-type containing 8	0.518166	6.48609	1.81984	0.0694907	0.999422	-4.3873	1.81522
USP25	USP25	29761	ubiquitin specific peptidase 25	0.40534	6.05054	1.81717	0.069497	0.999422	-4.30704	1.81517
F2R	F2R	2149	coagulation factor II thrombin receptor	0.662294	6.29929	1.81892	0.0695241	0.999422	-4.36846	1.815
RYK	RYK	6259	receptor like tyrosine kinase	-0.587813	6.37544	-1.82247	0.0695395	0.999422	-4.44457	-1.8149
LILRB3	LILRB3	11025	leukocyte immunoglobulin like receptor B3	-0.965869	6.03889	-1.85442	0.0695453	0.999422	-4.51845	-1.81486
SAMD4B	SAMD4B	55095	sterile alpha motif domain containing 4B	-0.438042	6.412	-1.81712	0.0696332	0.999422	-4.35402	-1.81429
TC2N	TC2N	123036	tandem C2 domains, nuclear	-0.669714	5.30395	-1.82561	0.0696453	0.999422	-4.46393	-1.81421
STUB1	STUB1	10273	STIP1 homology and U-box containing protein 1	-0.382061	6.05878	-1.81669	0.0696593	0.999422	-4.35429	-1.81412
SRRM2	SRRM2	23524	serine/arginine repetitive matrix 2	-0.319242	8.31238	-1.81454	0.0697185	0.999422	-4.22369	-1.81374
GNA12	GNA12	2768	G protein subunit alpha 12	0.400494	5.80896	1.81563	0.0698256	0.999422	-4.33562	1.81304
DCN	DCN	1634	decorin	-0.742195	9.91056	-1.83109	0.069847	0.999422	-4.47074	-1.8129
LARGE1	LARGE1	9215	LARGE xylosyl- and glucuronyltransferase 1	0.529617	5.91964	1.81559	0.0699102	0.999422	-4.34733	1.81249
FGGY	FGGY	55277	FGGY carbohydrate kinase domain containing	0.555413	5.53945	1.81786	0.0700243	0.999422	-4.37535	1.81175
CAVIN4	CAVIN4	347273	caveolae associated protein 4	0.533169	5.35284	1.81686	0.0700661	0.999422	-4.40177	1.81148
CHORDC1	CHORDC1	26973	cysteine and histidine rich domain containing 1	0.543442	5.96946	1.82182	0.0701442	0.999422	-4.4176	1.81098
UBA7	UBA7	7318	ubiquitin like modifier activating enzyme 7	0.390553	6.62533	1.81181	0.070266	0.999422	-4.2789	1.81019
PPP3R1	PPP3R1	5534	protein phosphatase 3 regulatory subunit B, alpha	0.569133	6.66883	1.81816	0.0703426	0.999422	-4.43106	1.8097
ST3GAL4	ST3GAL4	6484	ST3 beta-galactoside alpha-2,3-sialyltransferase 4	0.615217	5.68821	1.81369	0.0704937	0.999422	-4.36722	1.80873
CDC42	CDC42	998	cell division cycle 42	-0.329997	7.67489	-1.80951	0.070507	0.999422	-4.23582	-1.80864
ZNF567	ZNF567	163081	zinc finger protein 567	0.612862	5.26299	1.81308	0.0705193	0.999422	-4.38998	1.80856
CLGN	CLGN	1047	calmegin	-0.753756	4.88326	-1.81923	0.070699	0.999422	-4.47508	-1.80741
SMURF2	SMURF2	64750	SMAD specific E3 ubiquitin protein ligase 2	0.44816	6.19864	1.8095	0.0709237	0.999422	-4.32308	1.80597
EIF5B	EIF5B	9669	eukaryotic translation initiation factor 5B	0.581423	6.28537	1.81321	0.070999	0.999422	-4.44239	1.80548
HES1	HES1	3280	hes family bHLH transcription factor 1	0.647881	6.36013	1.80871	0.0710262	0.999422	-4.36254	1.80531
S100PBP	S100PBP	64766	S100P binding protein	0.444055	5.92138	1.8078	0.0711155	0.999422	-4.35601	1.80474
ALPL	ALPL	249	alkaline phosphatase, biomineralization associated	-0.526793	6.34772	-1.80792	0.0711934	0.999422	-4.38744	-1.80424
GOLGA8F	GOLGA8F	100132565	golgin A8 family member F	-0.678818	5.78325	-1.81159	0.0712369	0.999422	-4.44955	-1.80396
TMTC1	TMTC1	83857	transmembrane O-mannosyltransferase targeting cadherins 1	-0.464153	6.53086	-1.80461	0.0714591	0.999422	-4.32994	-1.80255
TP53BP2	TP53BP2	7159	tumor protein p53 binding protein 2	0.446308	5.7561	1.80772	0.0714655	0.999422	-4.36085	1.80251
PGRMC2	PGRMC2	10424	progesterone receptor membrane component 2	0.393978	7.13171	1.80332	0.0714902	0.999422	-4.24837	1.80235
L3MBTL2	L3MBTL2	83746	L3MBTL histone methyl-lysine binding protein 2	-0.636641	5.37649	-1.808	0.0714992	0.999422	-4.41609	-1.80229
STARD3NL	STARD3NL	83930	STARD3 N-terminal like	0.626291	5.33398	1.81105	0.071511	0.999422	-4.38882	1.80222
ZNF614	ZNF614	80110	zinc finger protein 614	0.462569	5.77898	1.80426	0.071544	0.999422	-4.32561	1.80201
COMT	COMT	1312	catechol-O-methyltransferase	-0.622764	6.62285	-1.80799	0.0716043	0.999422	-4.34282	-1.80163
EFEMP2	EFEMP2	30008	EGF containing fibulin extracellular matrix protein 2	0.446608	6.62533	1.8021	0.0717247	0.999422	-4.26883	1.80086
ADCY6	ADCY6	112	adenylate cyclase 6	0.385382	6.7649	1.79962	0.072093	0.999422	-4.26133	1.79853
GIGYF1	GIGYF1	64599	GRB10 interacting GYF protein 1	-0.444343	6.24136	-1.80007	0.0721234	0.999422	-4.31381	-1.79834
AP3B1	AP3B1	8546	adaptor related protein complex 3 subunit beta 1	0.402788	6.31445	1.79974	0.07215	0.999422	-4.29381	1.79817
TBK1	TBK1	29110	TANK binding kinase 1	0.370005	5.98866	1.7993	0.0722839	0.999422	-4.3167	1.79733
GTF2E1	GTF2E1	2960	general transcription factor IIE subunit 1	0.488003	5.35987	1.79948	0.0724753	0.999422	-4.36646	1.79612
NPNT	NPNT	255743	nephronectin	-0.468002	5.76739	-1.7979	0.0725795	0.999422	-4.34626	-1.79547
CDH5	CDH5	1003	cadherin 5	0.403914	7.92932	1.79621	0.0726019	0.999422	-4.24479	1.79533
METTL6	METTL6	131965	methyltransferase like 6	0.458159	5.55607	1.79985	0.0726277	0.999422	-4.39457	1.79516
KCNC4	KCNC4	3749	potassium voltage-gated channel subfamily C member 4	0.506255	5.77145	1.79785	0.0727324	0.999422	-4.36787	1.79451
NPR3	NPR3	4883	natriuretic peptide receptor 3	0.871206	5.26259	1.80647	0.0727909	0.999422	-4.46907	1.79414
IRX3	IRX3	79191	iroquois homeobox 3	0.399739	5.85966	1.79625	0.0728062	0.999422	-4.32675	1.79404
FATE1	FATE1	89885	fetal and adult testis expressed 1	-0.836427	5.23356	-1.80225	0.0728069	0.999422	-4.44174	-1.79404
C1QTNF1	C1QTNF1	114897	C1q and TNF related 1	-0.457584	6.73094	-1.79777	0.0731387	0.999422	-4.32348	-1.79196
TBXAS1	TBXAS1	6916	thromboxane A synthase 1	-0.547563	5.64931	-1.79838	0.0731658	0.999422	-4.39021	-1.79179
DALRD3	DALRD3	55152	DALR anticodon binding domain containing 3	-0.491491	5.76231	-1.79418	0.0731925	0.999422	-4.35295	-1.79163
ARHGAP32	ARHGAP32	9743	Rho GTPase activating protein 32	0.583467	5.03489	1.79599	0.0733099	0.999422	-4.40822	1.7909
AAMDC	AAMDC	28971	adipogenesis associated Mth938 domain containing	-0.472643	5.87803	-1.79384	0.0733414	0.999422	-4.36261	-1.7907
PTPRS	PTPRS	5802	protein tyrosine phosphatase receptor type S	-0.50591	5.99104	-1.79218	0.0733918	0.999422	-4.32116	-1.79039
RFC3	RFC3	5983	replication factor C subunit 3	0.469891	5.554	1.79322	0.0734121	0.999422	-4.35595	1.79026
ADH1A	ADH1A	124	alcohol dehydrogenase 1A (class I), alpha polypeptide	-0.564046	5.48452	-1.79432	0.0734148	0.999422	-4.39883	-1.79024
PTPRB	PTPRB	5787	protein tyrosine phosphatase receptor type B	0.474094	7.35695	1.78807	0.0739737	0.999422	-4.26702	1.78678
ZBTB7A	ZBTB7A	51341	zinc finger and BTB domain containing 7A	-0.372672	6.82764	-1.78796	0.0741012	0.999422	-4.29616	-1.78599
PSPH	PSPH	5723	phosphoserine phosphatase	-0.704265	5.07815	-1.79349	0.0741557	0.999422	-4.45043	-1.78565
C8orf88	C8orf88	100127983	chromosome 8 open reading frame 88	0.439858	5.16248	1.7882	0.0742858	0.999422	-4.36926	1.78485
BSG	BSG	682	basigin (Ok blood group)	-0.613416	8.242	-1.79146	0.0743197	0.999422	-4.31555	-1.78464
RBPJ	RBPJ	3516	recombination signal binding protein for immunoglobulin kappa J region	-0.46849	6.57235	-1.78756	0.0745471	0.999422	-4.40681	-1.78324
WASHC1	WASHC1	100287171	WASH complex subunit 1	-0.352765	6.98875	-1.78436	0.0745474	0.999422	-4.27994	-1.78324
PRR5L	PRR5L	79899	proline rich 5 like	0.592169	5.47576	1.79338	0.0745832	0.999422	-4.4202	1.78302
RSPH1	RSPH1	89765	radial spoke head component 1	0.688456	5.14642	1.78597	0.0746601	0.999422	-4.37462	1.78255
AFAP1L1	AFAP1L1	134265	actin filament associated protein 1 like 1	0.57363	6.76418	1.79115	0.07468	0.999422	-4.35961	1.78242
GLRX5	GLRX5	51218	glutaredoxin 5	-0.512895	5.60549	-1.78467	0.0747505	0.999422	-4.36218	-1.78199
BBLN	BBLN	79095	NA	0.56315	5.61878	1.78587	0.0747981	0.999422	-4.40923	1.7817
ZNF783	ZNF783	100289678	zinc finger family member 783	-0.436802	5.85763	-1.78359	0.0748722	0.999422	-4.35138	-1.78125
PAG1	PAG1	55824	phosphoprotein membrane anchor with glycosphingolipid microdomains 1	-0.477165	6.02249	-1.78304	0.0749354	0.999422	-4.3454	-1.78086
VPS26C	VPS26C	10311	VPS26 endosomal protein sorting factor C	0.606407	5.44129	1.78426	0.0750531	0.999422	-4.39032	1.78014
NUDCD1	NUDCD1	84955	NudC domain containing 1	0.484337	5.73773	1.78187	0.0752157	0.999422	-4.36067	1.77915
ACAD11	ACAD11	84129	acyl-CoA dehydrogenase family member 11	-0.464162	5.75883	-1.78167	0.0752353	0.999422	-4.36288	-1.77903
OSBPL8	OSBPL8	114882	oxysterol binding protein like 8	0.428094	6.39474	1.77968	0.0755053	0.999422	-4.33994	1.77738
ZNF629	ZNF629	23361	zinc finger protein 629	0.539866	5.25883	1.78156	0.0755137	0.999422	-4.39289	1.77733
SYDE1	SYDE1	85360	synapse defective Rho GTPase homolog 1	0.489156	5.89652	1.77971	0.0755442	0.999422	-4.3478	1.77715
GPR108	GPR108	56927	G protein-coupled receptor 108	-0.516819	5.89888	-1.7798	0.0755546	0.999422	-4.36632	-1.77708
COL5A2	COL5A2	1290	collagen type V alpha 2 chain	0.640325	6.94831	1.77935	0.0756498	0.999422	-4.3642	1.7765
LAMP2	LAMP2	3920	lysosomal associated membrane protein 2	-0.447768	6.80119	-1.78314	0.0756912	0.999422	-4.3432	-1.77625
MOSMO	MOSMO	730094	modulator of smoothened	0.523138	5.59065	1.78057	0.0757867	0.999422	-4.40858	1.77567
COQ10B	COQ10B	80219	coenzyme Q10B	-0.466835	5.62205	-1.78251	0.0758375	0.999422	-4.39934	-1.77537
ASS1	ASS1	445	argininosuccinate synthase 1	-0.457122	7.28305	-1.783	0.0759252	0.999422	-4.35624	-1.77483
ABCA8	ABCA8	10351	ATP binding cassette subfamily A member 8	-0.584974	7.58573	-1.78076	0.0759473	0.999422	-4.43245	-1.7747
CCDC150	CCDC150	284992	coiled-coil domain containing 150	0.481796	5.20043	1.77802	0.0759677	0.999422	-4.37915	1.77458
FLNC	FLNC	2318	filamin C	0.60062	6.89616	1.78871	0.0759736	0.999422	-4.39625	1.77454
LMCD1	LMCD1	29995	LIM and cysteine rich domains 1	-0.569191	6.84426	-1.77877	0.0761062	0.999422	-4.42262	-1.77374
MICAL2	MICAL2	9645	microtubule associated monooxygenase, calponin and LIM domain containing 2	0.645318	5.81479	1.77575	0.0762064	0.999422	-4.34602	1.77313
MFHAS1	MFHAS1	9258	malignant fibrous histiocytoma amplified sequence 1	0.51033	5.43112	1.77406	0.0765302	0.999422	-4.36542	1.77118
CCDC8	CCDC8	83987	coiled-coil domain containing 8	0.513352	5.68396	1.77728	0.0766081	0.999422	-4.40363	1.77072
FABP2	FABP2	2169	fatty acid binding protein 2	0.841802	4.88131	1.78014	0.0766658	0.999422	-4.45664	1.77037
PTPN9	PTPN9	5780	protein tyrosine phosphatase non-receptor type 9	-0.429343	5.89727	-1.77196	0.0767861	0.999422	-4.35656	-1.76965
NUDT18	NUDT18	79873	nudix hydrolase 18	-0.711012	5.27617	-1.78004	0.0767966	0.999422	-4.45165	-1.76958
CWF19L2	CWF19L2	143884	CWF19 like cell cycle control factor 2	-0.658588	5.51407	-1.77474	0.0768314	0.999422	-4.42239	-1.76937
TMEM80	TMEM80	283232	transmembrane protein 80	0.593896	5.91322	1.77726	0.0768449	0.999422	-4.38686	1.76929
QPCT	QPCT	25797	glutaminyl-peptide cyclotransferase	0.671114	5.43122	1.77534	0.0768651	0.999422	-4.42205	1.76917
MAFF	MAFF	23764	MAF bZIP transcription factor F	0.643361	5.78432	1.7714	0.0768688	0.999422	-4.3435	1.76915
RAD21	RAD21	5885	RAD21 cohesin complex component	-0.355918	6.82149	-1.76977	0.0769438	0.999422	-4.28675	-1.7687
CD9	CD9	928	CD9 molecule	-0.472073	8.34074	-1.76937	0.0769592	0.999422	-4.254	-1.76861
OR2T35	OR2T35	403244	olfactory receptor family 2 subfamily T member 35	-0.59338	5.65121	-1.77452	0.0769913	0.999422	-4.44372	-1.76842
ZNF484	ZNF484	83744	zinc finger protein 484	0.533956	5.26758	1.77278	0.0771084	0.999422	-4.41486	1.76772
ADGRG1	ADGRG1	9289	adhesion G protein-coupled receptor G1	-0.569791	6.56997	-1.76981	0.0772082	0.999422	-4.37463	-1.76712
DIP2C-AS1	DIP2C-AS1	414235	NA	-0.625269	5.32994	-1.77572	0.0773973	0.999422	-4.43491	-1.76599
NES	NES	10763	nestin	0.557884	7.25458	1.77237	0.0774364	0.999422	-4.44196	1.76576
FAM98B	FAM98B	283742	family with sequence similarity 98 member B	0.577777	5.6485	1.76936	0.0774571	0.999422	-4.37315	1.76564
AQP8	AQP8	343	aquaporin 8	-0.784799	5.44641	-1.77973	0.0775641	0.999422	-4.50548	-1.765
EFCAB2	EFCAB2	84288	EF-hand calcium binding domain 2	-0.553267	5.57634	-1.76879	0.0775644	0.999422	-4.4016	-1.765
PARD6B	PARD6B	84612	par-6 family cell polarity regulator beta	0.734482	5.41957	1.77819	0.0777206	0.999422	-4.49934	1.76407
CBX3	CBX3	11335	chromobox 3	0.369696	6.77584	1.76288	0.0780931	0.999422	-4.28208	1.76186
PDE5A	PDE5A	8654	phosphodiesterase 5A	0.581991	6.09365	1.76774	0.0781153	0.999422	-4.3834	1.76173
CDYL	CDYL	9425	chromodomain Y like	0.498937	5.54751	1.76428	0.0781516	0.999422	-4.3639	1.76151
OR4C46	OR4C46	119749	olfactory receptor family 4 subfamily C member 46	-0.562903	5.71964	-1.7642	0.07818	0.999422	-4.38094	-1.76135
NFIX	NFIX	4784	nuclear factor I X	-0.394041	6.94549	-1.76254	0.0782497	0.999422	-4.32605	-1.76093
TBX2	TBX2	6909	T-box transcription factor 2	0.655031	7.34619	1.76721	0.0784824	0.999422	-4.45551	1.75956
HBS1L	HBS1L	10767	HBS1 like translational GTPase	-0.526809	6.16697	-1.76355	0.0785942	0.999422	-4.42574	-1.7589
IGFBP7	IGFBP7	3490	insulin like growth factor binding protein 7	0.657798	10.579	1.76076	0.0786535	0.999422	-4.35262	1.75855
MS4A7	MS4A7	58475	membrane spanning 4-domains A7	-0.568684	5.71383	-1.76164	0.0787431	0.999422	-4.38998	-1.75803
IPO9	IPO9	55705	importin 9	0.38508	6.36149	1.75892	0.078823	0.999422	-4.30926	1.75756
LMOD2	LMOD2	442721	leiomodin 2	0.720819	7.67379	1.75818	0.0788527	0.999422	-4.26409	1.75738
DENND5B	DENND5B	160518	DENN domain containing 5B	-0.47673	5.76997	-1.7595	0.0789122	0.999422	-4.36843	-1.75703
GRK1	GRK1	6011	G protein-coupled receptor kinase 1	0.651134	5.35634	1.76323	0.079016	0.999422	-4.44174	1.75642
ANKRA2	ANKRA2	57763	ankyrin repeat family A member 2	0.537302	5.33265	1.75933	0.0791084	0.999422	-4.39159	1.75588
CMSS1	CMSS1	84319	cms1 ribosomal small subunit homolog	-0.541748	5.39281	-1.76005	0.0791419	0.999422	-4.41348	-1.75569
HNRNPUL1	HNRNPUL1	11100	heterogeneous nuclear ribonucleoprotein U like 1	-0.377249	7.22092	-1.75596	0.0792442	0.999422	-4.27481	-1.75509
NUTF2	NUTF2	10204	nuclear transport factor 2	0.396892	6.34447	1.75657	0.0792723	0.999422	-4.32622	1.75492
EEF1D	EEF1D	1936	eukaryotic translation elongation factor 1 delta	-0.347806	8.55599	-1.75559	0.0793088	0.999422	-4.27111	-1.75471
PLK5	PLK5	126520	polo like kinase 5	0.478376	5.45628	1.75543	0.079629	0.999422	-4.36623	1.75284
UGGT1	UGGT1	56886	UDP-glucose glycoprotein glucosyltransferase 1	-0.592902	6.25207	-1.75945	0.0798497	0.999422	-4.46688	-1.75156
CPXM2	CPXM2	119587	carboxypeptidase X, M14 family member 2	0.672834	5.72479	1.75746	0.0798592	0.999422	-4.43525	1.7515
LYVE1	LYVE1	10894	lymphatic vessel endothelial hyaluronan receptor 1	-0.628428	5.99051	-1.75301	0.0798807	0.999422	-4.3356	-1.75138
TTLL12	TTLL12	23170	tubulin tyrosine ligase like 12	0.523507	5.73287	1.75147	0.0803112	0.999422	-4.36718	1.74888
EXOSC4	EXOSC4	54512	exosome component 4	-0.462827	5.74705	-1.75096	0.0803488	0.999422	-4.36615	-1.74867
NARF	NARF	26502	nuclear prelamin A recognition factor	-0.487782	6.07658	-1.75062	0.0803641	0.999422	-4.35752	-1.74858
DRD4	DRD4	1815	dopamine receptor D4	-0.480218	6.15718	-1.75104	0.0803784	0.999422	-4.37752	-1.74849
WNT8A	WNT8A	7478	Wnt family member 8A	-0.611167	6.12315	-1.74982	0.0804145	0.999422	-4.33259	-1.74829
KIAA0930	KIAA0930	23313	KIAA0930	0.403732	5.82805	1.74958	0.0805324	0.999422	-4.34654	1.74761
NUDT7	NUDT7	283927	nudix hydrolase 7	0.678724	5.60689	1.76681	0.0805332	0.999422	-4.46949	1.7476
CST7	CST7	8530	cystatin F	-0.652713	5.63067	-1.75598	0.0809149	0.999422	-4.4917	-1.7454
ZNF595	ZNF595	152687	zinc finger protein 595	0.480159	5.48018	1.74804	0.0809887	0.999422	-4.38349	1.74498
KCTD8	KCTD8	386617	potassium channel tetramerization domain containing 8	0.714282	5.06402	1.75731	0.0810518	0.999422	-4.48756	1.74462
CD68	CD68	968	CD68 molecule	-1.30311	6.78	-1.77819	0.0811918	0.999422	-4.54924	-1.74381
DAND5	DAND5	199699	DAN domain BMP antagonist family member 5	-0.624637	5.12366	-1.74955	0.0812802	0.999422	-4.44808	-1.74331
MEDAG	MEDAG	84935	mesenteric estrogen dependent adipogenesis	-0.895351	5.3242	-1.78534	0.0814116	0.999422	-4.52512	-1.74255
LRBA	LRBA	987	LPS responsive beige-like anchor protein	-0.530164	5.54682	-1.74299	0.0819807	0.999422	-4.41122	-1.73931
ITGB5	ITGB5	3693	integrin subunit beta 5	0.565165	6.7001	1.7425	0.0819858	0.999422	-4.33733	1.73928
SLC2A3	SLC2A3	6515	solute carrier family 2 member 3	-0.936588	6.83523	-1.7462	0.0819938	0.999422	-4.46584	-1.73923
ATP10A	ATP10A	57194	ATPase phospholipid transporting 10A (putative)	0.568036	5.0311	1.74329	0.0820308	0.999422	-4.41543	1.73902
BAGE5	BAGE5	85316	BAGE family member 5	-0.632319	6.26523	-1.75168	0.0821433	0.999422	-4.45508	-1.73838
SMIM22	SMIM22	440335	small integral membrane protein 22	-0.615538	5.30169	-1.74271	0.0822086	0.999422	-4.42384	-1.73801
C1orf141	C1orf141	400757	chromosome 1 open reading frame 141	0.648901	5.09729	1.74459	0.0822753	0.999422	-4.45172	1.73763
CUL2	CUL2	8453	cullin 2	0.401078	5.85077	1.74074	0.0823202	0.999422	-4.38093	1.73738
APOL4	APOL4	80832	apolipoprotein L4	-0.722293	5.44112	-1.74163	0.0824077	0.999422	-4.43273	-1.73688
RHBDF2	RHBDF2	79651	rhomboid 5 homolog 2	-0.493575	5.83858	-1.73807	0.082534	0.999422	-4.35757	-1.73617
KIDINS220	KIDINS220	57498	kinase D interacting substrate 220	0.549386	6.17576	1.74656	0.0826792	0.999422	-4.43415	1.73535
DLAT	DLAT	1737	dihydrolipoamide S-acetyltransferase	-0.48078	6.41232	-1.73613	0.0829938	0.999422	-4.3871	-1.73357
EZH1	EZH1	2145	enhancer of zeste 1 polycomb repressive complex 2 subunit	0.48226	6.63687	1.73518	0.0833135	0.999422	-4.3931	1.73178
SH2D3C	SH2D3C	10044	SH2 domain containing 3C	0.569413	6.77456	1.73764	0.0833726	0.999422	-4.44888	1.73144
COL21A1	COL21A1	81578	collagen type XXI alpha 1 chain	0.522121	5.39229	1.73667	0.0834478	0.999422	-4.43159	1.73102
EML2	EML2	24139	EMAP like 2	0.594572	5.67888	1.73376	0.0834983	0.999422	-4.39203	1.73074
NPY2R	NPY2R	4887	neuropeptide Y receptor Y2	0.49578	5.20108	1.73397	0.0835368	0.999422	-4.4003	1.73052
ZNF148	ZNF148	7707	zinc finger protein 148	-0.543238	5.66984	-1.73227	0.0837443	0.999422	-4.39549	-1.72936
RUNX1T1	RUNX1T1	862	RUNX1 partner transcriptional co-repressor 1	-0.373004	6.49296	-1.7304	0.0838186	0.999422	-4.34034	-1.72895
NFATC4	NFATC4	4776	nuclear factor of activated T cells 4	0.386847	6.45961	1.7296	0.083906	0.999422	-4.31303	1.72846
RTCA	RTCA	8634	RNA 3'-terminal phosphate cyclase	-0.572232	6.03779	-1.73263	0.0845535	0.999422	-4.46423	-1.72486
FLT1	FLT1	2321	fms related tyrosine kinase 1	-0.495378	7.95209	-1.72575	0.0846215	0.999422	-4.32826	-1.72448
ALDH7A1	ALDH7A1	501	aldehyde dehydrogenase 7 family member A1	-0.574587	5.39616	-1.72867	0.0846239	0.999422	-4.42477	-1.72447
DYM	DYM	54808	dymeclin	-0.48108	6.21963	-1.72785	0.0847042	0.999422	-4.38548	-1.72402
ASAP3	ASAP3	55616	ArfGAP with SH3 domain, ankyrin repeat and PH domain 3	-0.484765	5.7279	-1.72644	0.0847644	0.999422	-4.39396	-1.72369
PTGFRN	PTGFRN	5738	prostaglandin F2 receptor inhibitor	-0.540547	5.99278	-1.72678	0.0849836	0.999422	-4.43458	-1.72247
ZFAND1	ZFAND1	79752	zinc finger AN1-type containing 1	0.509608	5.6098	1.7293	0.0849949	0.999422	-4.41201	1.72241
ATP11C	ATP11C	286410	ATPase phospholipid transporting 11C	0.535589	5.55212	1.72539	0.0850029	0.999422	-4.39369	1.72237
NDUFV2	NDUFV2	4729	NADH:ubiquinone oxidoreductase core subunit V2	0.492037	6.93728	1.72559	0.0850671	0.999422	-4.36799	1.72201
TSPAN18	TSPAN18	90139	tetraspanin 18	0.439318	6.48486	1.72331	0.0851425	0.999422	-4.34757	1.7216
TRIP6	TRIP6	7205	thyroid hormone receptor interactor 6	0.541905	5.59826	1.72624	0.0851837	0.999422	-4.42937	1.72137
WDSUB1	WDSUB1	151525	WD repeat, sterile alpha motif and U-box domain containing 1	-0.602462	5.44103	-1.72543	0.0852615	0.999422	-4.42951	-1.72094
SH3YL1	SH3YL1	26751	SH3 and SYLF domain containing 1	0.470232	5.599	1.72234	0.0855267	0.999422	-4.39019	1.71948
RHO	RHO	6010	rhodopsin	-0.580492	5.35544	-1.72279	0.0856035	0.999422	-4.41781	-1.71906
PPTC7	PPTC7	160760	PTC7 protein phosphatase homolog	0.438726	6.07135	1.72339	0.0856081	0.999422	-4.39494	1.71903
ASB1	ASB1	51665	ankyrin repeat and SOCS box containing 1	-0.512757	5.68741	-1.72213	0.0856872	0.999422	-4.41528	-1.7186
CD1D	CD1D	912	CD1d molecule	-0.520799	5.39881	-1.72001	0.0860776	0.999422	-4.41237	-1.71646
RARRES1	RARRES1	5918	retinoic acid receptor responder 1	-0.664638	5.35819	-1.72645	0.0863787	0.999422	-4.46279	-1.71482
SLC4A5	SLC4A5	57835	solute carrier family 4 member 5	-0.543629	5.4924	-1.71754	0.0863991	0.999422	-4.3998	-1.71471
PLCB3	PLCB3	5331	phospholipase C beta 3	-0.351986	6.19871	-1.71439	0.0867494	0.999422	-4.35664	-1.7128
NUTM2A	NUTM2A	728118	NUT family member 2A	-0.684573	5.52692	-1.72181	0.0868701	0.999422	-4.49281	-1.71214
SHFL	SHFL	55337	shiftless antiviral inhibitor of ribosomal frameshifting	0.512878	6.35252	1.71964	0.0868924	0.999422	-4.43961	1.71202
FIG4	FIG4	9896	FIG4 phosphoinositide 5-phosphatase	0.486851	5.45313	1.71334	0.0874511	0.999422	-4.44151	1.709
NKX2-4	NKX2-4	644524	NK2 homeobox 4	-0.484506	6.15773	-1.71178	0.0876055	0.999422	-4.42583	-1.70817
C1QA	C1QA	712	complement C1q A chain	-1.17837	6.8708	-1.73278	0.0877773	0.999422	-4.52757	-1.70724
ZFYVE26	ZFYVE26	23503	zinc finger FYVE-type containing 26	-0.639695	5.36641	-1.71744	0.0878806	0.999422	-4.46851	-1.70669
SH3PXD2A	SH3PXD2A	9644	SH3 and PX domains 2A	0.371239	6.4727	1.70767	0.0879074	0.999422	-4.32647	1.70654
RP9	RP9	6100	RP9 pre-mRNA splicing factor	0.521127	5.32913	1.71146	0.0879456	0.999422	-4.44054	1.70634
NAP1L5	NAP1L5	266812	nucleosome assembly protein 1 like 5	0.62082	5.40194	1.7121	0.0879618	0.999422	-4.43163	1.70625
C7	C7	730	complement C7	-0.653944	8.59479	-1.71135	0.0880301	0.999422	-4.44227	-1.70588
BCL2	BCL2	596	BCL2 apoptosis regulator	-0.412781	5.94728	-1.70631	0.0882946	0.999422	-4.37266	-1.70446
MRPL32	MRPL32	64983	mitochondrial ribosomal protein L32	0.47966	5.94033	1.70869	0.0883432	0.999422	-4.40926	1.7042
LEPROT	LEPROT	54741	leptin receptor overlapping transcript	0.385686	7.33516	1.70489	0.0883841	0.999422	-4.31254	1.70398
GZMK	GZMK	3003	granzyme K	-0.573093	5.09333	-1.70717	0.0884339	0.999422	-4.41791	-1.70372
SZRD1	SZRD1	26099	SUZ RNA binding domain containing 1	0.453582	5.94837	1.70698	0.0884488	0.999422	-4.40857	1.70364
ZNF106	ZNF106	64397	zinc finger protein 106	0.578783	7.51675	1.70665	0.0885736	0.999422	-4.42236	1.70297
UBA2	UBA2	10054	ubiquitin like modifier activating enzyme 2	-0.405537	6.47048	-1.70342	0.0887356	0.999422	-4.34731	-1.70211
FCF1	FCF1	51077	FCF1 rRNA-processing protein	-1.01704	9.35433	-1.74671	0.0887707	0.999422	-4.51881	-1.70192
ZDHHC17	ZDHHC17	23390	zinc finger DHHC-type containing 17	0.366618	5.82189	1.70342	0.0888849	0.999422	-4.37991	1.70131
STRADB	STRADB	55437	STE20 related adaptor beta	0.463955	5.87265	1.70308	0.0889067	0.999422	-4.36927	1.70119
RBP7	RBP7	116362	retinol binding protein 7	0.501914	6.70021	1.70256	0.0889267	0.999422	-4.34873	1.70109
RYBP	RYBP	23429	RING1 and YY1 binding protein	0.481985	5.70105	1.70287	0.0890454	0.999422	-4.38705	1.70045
MYO5A	MYO5A	4644	myosin VA	-0.501068	5.59405	-1.70511	0.0890488	0.999422	-4.44615	-1.70044
C1QC	C1QC	714	complement C1q C chain	-1.63593	6.52521	-1.74001	0.0891221	0.999422	-4.56238	-1.70005
CYYR1	CYYR1	116159	cysteine and tyrosine rich 1	0.342051	6.72117	1.70095	0.0891641	0.999422	-4.33088	1.69982
SLC18A1	SLC18A1	6570	solute carrier family 18 member A1	0.663749	5.05234	1.70573	0.0892639	0.999422	-4.44766	1.69929
NIPSNAP1	NIPSNAP1	8508	nipsnap homolog 1	-0.48496	6.01222	-1.70601	0.0892893	0.999422	-4.43394	-1.69916
NSMCE1	NSMCE1	197370	NSE1 homolog, SMC5-SMC6 complex component	0.455163	5.86309	1.70191	0.0892964	0.999422	-4.39715	1.69912
NQO2	NQO2	4835	N-ribosyldihydronicotinamide:quinone reductase 2	0.494391	6.03533	1.7018	0.0893403	0.999422	-4.39845	1.69889
COX18	COX18	285521	cytochrome c oxidase assembly factor COX18	-0.496882	5.61896	-1.70189	0.0893466	0.999422	-4.41196	-1.69885
SMC2	SMC2	10592	structural maintenance of chromosomes 2	0.486631	5.80701	1.70267	0.0894142	0.999422	-4.42404	1.6985
AMDHD1	AMDHD1	144193	amidohydrolase domain containing 1	-0.566357	5.48797	-1.70412	0.0894472	0.999422	-4.46344	-1.69832
TRIB2	TRIB2	28951	tribbles pseudokinase 2	-0.413791	6.86711	-1.69987	0.0897918	0.999422	-4.35745	-1.6965
RNF170	RNF170	81790	ring finger protein 170	-0.525417	5.82451	-1.69921	0.0898025	0.999422	-4.40669	-1.69644
SPG21	SPG21	51324	SPG21 abhydrolase domain containing, maspardin	-0.517379	5.29077	-1.69993	0.0898427	0.999422	-4.42728	-1.69623
RBBP5	RBBP5	5929	RB binding protein 5, histone lysine methyltransferase complex subunit	0.447187	5.49376	1.69914	0.0898872	0.999422	-4.41018	1.69599
CALCRL	CALCRL	10203	calcitonin receptor like receptor	0.587906	6.95122	1.6971	0.0899075	0.999422	-4.33581	1.69589
NCAPD3	NCAPD3	23310	non-SMC condensin II complex subunit D3	0.59111	5.3932	1.70382	0.0899083	0.999422	-4.43803	1.69588
GABARAPL2	GABARAPL2	11345	GABA type A receptor associated protein like 2	0.360238	7.41898	1.69654	0.0899323	0.999422	-4.30764	1.69575
HADHB	HADHB	3032	hydroxyacyl-CoA dehydrogenase trifunctional multienzyme complex subunit beta	-0.613352	7.28146	-1.70416	0.0899427	0.999422	-4.39131	-1.6957
LILRB5	LILRB5	10990	leukocyte immunoglobulin like receptor B5	-0.865566	5.55903	-1.71626	0.0900123	0.999422	-4.52641	-1.69533
SERPINA1	SERPINA1	5265	serpin family A member 1	0.518701	5.93478	1.69676	0.090091	0.999422	-4.36853	1.69492
GABRE	GABRE	2564	gamma-aminobutyric acid type A receptor epsilon subunit	0.445197	5.46553	1.69734	0.0901235	0.999422	-4.39808	1.69475
ZNF419	ZNF419	79744	zinc finger protein 419	-0.584031	5.68646	-1.70789	0.0901385	0.999422	-4.47437	-1.69467
OR5L1	OR5L1	219437	olfactory receptor family 5 subfamily L member 1 (gene/pseudogene)	-0.841027	6.37214	-1.71877	0.0902966	0.999422	-4.52105	-1.69384
ARHGEF17	ARHGEF17	9828	Rho guanine nucleotide exchange factor 17	0.502428	6.5993	1.69417	0.0904848	0.999422	-4.3429	1.69285
TCF4	TCF4	6925	transcription factor 4	0.459437	7.79219	1.69436	0.0905423	0.999422	-4.36992	1.69254
C4orf48	C4orf48	401115	chromosome 4 open reading frame 48	0.484969	5.1646	1.70025	0.0905839	0.999422	-4.45352	1.69233
SPEM1	SPEM1	374768	spermatid maturation 1	0.604156	5.45761	1.69613	0.0906364	0.999422	-4.43846	1.69205
EHMT2	EHMT2	10919	euchromatic histone lysine methyltransferase 2	0.476179	5.59906	1.69666	0.0908111	0.999422	-4.45174	1.69113
TUBB	TUBB	203068	tubulin beta class I	0.44872	7.3827	1.69394	0.0908974	0.999422	-4.41663	1.69068
PDCD7	PDCD7	10081	programmed cell death 7	-0.585711	5.60027	-1.69754	0.090943	0.999422	-4.48048	-1.69044
CD74	CD74	972	CD74 molecule	-0.951271	9.95233	-1.70561	0.0910778	0.999422	-4.47973	-1.68974
FIS1	FIS1	51024	fission, mitochondrial 1	-0.425527	6.20535	-1.69048	0.0912491	0.999422	-4.37002	-1.68885
ANAPC7	ANAPC7	51434	anaphase promoting complex subunit 7	0.423397	5.89543	1.69122	0.0912528	0.999422	-4.38887	1.68883
DBNDD2	DBNDD2	55861	dysbindin domain containing 2	-0.447541	7.20197	-1.69188	0.0915562	0.999422	-4.37302	-1.68725
PLSCR1	PLSCR1	5359	phospholipid scramblase 1	-0.610206	7.43259	-1.69368	0.0915592	0.999422	-4.46901	-1.68723
SLC29A1	SLC29A1	2030	solute carrier family 29 member 1 (Augustine blood group)	0.468397	5.4259	1.68827	0.0918795	0.999422	-4.40334	1.68557
SNCA	SNCA	6622	synuclein alpha	-0.477827	5.66949	-1.68758	0.0919774	0.999422	-4.40519	-1.68506
HIF1AN	HIF1AN	55662	hypoxia inducible factor 1 subunit alpha inhibitor	-0.517937	5.73218	-1.68937	0.0920003	0.999422	-4.44978	-1.68494
CCL4L1	CCL4L1	388372	C-C motif chemokine ligand 4 like 1	0.584846	5.42273	1.69283	0.0920139	0.999422	-4.45967	1.68487
TYW5	TYW5	129450	tRNA-yW synthesizing protein 5	0.658175	5.28633	1.68966	0.0920568	0.999422	-4.46379	1.68465
RALGAPA1	RALGAPA1	253959	Ral GTPase activating protein catalytic alpha subunit 1	0.483791	5.36962	1.6874	0.0921117	0.999422	-4.41216	1.68436
PLA1A	PLA1A	51365	phospholipase A1 member A	0.514361	5.49051	1.68716	0.09219	0.999422	-4.41895	1.68396
TULP4	TULP4	56995	TUB like protein 4	0.547325	5.53486	1.68612	0.0922328	0.999422	-4.39574	1.68374
CPM	CPM	1368	carboxypeptidase M	-0.544824	5.5484	-1.68649	0.0923407	0.999422	-4.42268	-1.68318
BRD8	BRD8	10902	bromodomain containing 8	0.363887	6.09713	1.68443	0.0923511	0.999422	-4.35147	1.68312
KLHL25	KLHL25	64410	kelch like family member 25	-0.57334	5.49561	-1.68761	0.0923831	0.999422	-4.45199	-1.68296
SGMS2	SGMS2	166929	sphingomyelin synthase 2	0.494648	5.26749	1.68497	0.0925805	0.999422	-4.41321	1.68194
FAAP24	FAAP24	91442	FA core complex associated protein 24	0.575686	5.41745	1.68838	0.0926039	0.999422	-4.44397	1.68182
PDAP1	PDAP1	11333	PDGFA associated protein 1	0.301071	6.79044	1.68251	0.0926351	0.999422	-4.32258	1.68166
USP36	USP36	57602	ubiquitin specific peptidase 36	-0.807986	4.96655	-1.69447	0.0926567	0.999422	-4.51576	-1.68155
HLA-DRA	HLA-DRA	3122	major histocompatibility complex, class II, DR alpha	-0.919041	8.41014	-1.69496	0.0928639	0.999422	-4.4743	-1.68048
ZC3HAV1L	ZC3HAV1L	92092	zinc finger CCCH-type containing, antiviral 1 like	-0.55387	5.31918	-1.68348	0.0929479	0.999422	-4.42865	-1.68005
KIAA1755	KIAA1755	85449	KIAA1755	0.586863	5.31047	1.68728	0.0930085	0.999422	-4.45297	1.67974
PRPSAP1	PRPSAP1	5635	phosphoribosyl pyrophosphate synthetase associated protein 1	0.437051	6.04511	1.68125	0.0931088	0.999422	-4.37578	1.67922
C1QB	C1QB	713	complement C1q B chain	-1.5127	7.49479	-1.71396	0.0933503	0.999422	-4.55739	-1.67798
DNAH1	DNAH1	25981	dynein axonemal heavy chain 1	-0.486904	5.58542	-1.68189	0.0933853	0.999422	-4.44484	-1.6778
ST6GALNAC2	ST6GALNAC2	10610	ST6 N-acetylgalactosaminide alpha-2,6-sialyltransferase 2	0.483163	5.32595	1.68383	0.0935821	0.999422	-4.43363	1.6768
ZNF761	ZNF761	388561	zinc finger protein 761	-0.508914	6.65999	-1.686	0.0936037	0.999422	-4.4482	-1.67669
EPHB1	EPHB1	2047	EPH receptor B1	-0.519098	5.5361	-1.6801	0.0937538	0.999422	-4.44788	-1.67592
PSAT1	PSAT1	29968	phosphoserine aminotransferase 1	0.522425	5.49957	1.68076	0.0939109	0.999422	-4.45112	1.67512
ANAPC16	ANAPC16	119504	anaphase promoting complex subunit 16	-0.452139	6.47484	-1.67889	0.0940954	0.999422	-4.40046	-1.67418
TBC1D17	TBC1D17	79735	TBC1 domain family member 17	-0.378724	6.41111	-1.67536	0.0941225	0.999422	-4.36061	-1.67404
B4GALNT3	B4GALNT3	283358	beta-1,4-N-acetyl-galactosaminyltransferase 3	-0.587748	5.45443	-1.67938	0.0942273	0.999422	-4.47238	-1.67351
ZNF784	ZNF784	147808	zinc finger protein 784	0.548513	5.61866	1.6777	0.0942812	0.999422	-4.44447	1.67323
SNAP47	SNAP47	116841	synaptosome associated protein 47	0.527573	5.03375	1.67557	0.0946825	0.999422	-4.44384	1.6712
LYPD2	LYPD2	137797	LY6/PLAUR domain containing 2	0.437506	5.32251	1.67394	0.0947261	0.999422	-4.4176	1.67098
GAST	GAST	2520	gastrin	0.515617	5.60698	1.67583	0.0951006	0.999422	-4.45262	1.66908
NDUFB9	NDUFB9	4715	NADH:ubiquinone oxidoreductase subunit B9	0.556258	6.87693	1.67462	0.0951711	0.999422	-4.46931	1.66873
HEBP1	HEBP1	50865	heme binding protein 1	0.691057	6.22188	1.69612	0.0952952	0.999422	-4.51834	1.6681
TMEM178B	TMEM178B	100507421	transmembrane protein 178B	0.632697	4.78189	1.672	0.0954719	0.999422	-4.445	1.66721
CD163	CD163	9332	CD163 molecule	-1.43372	6.32351	-1.70971	0.0954842	0.999422	-4.56779	-1.66715
MFAP1	MFAP1	4236	microfibril associated protein 1	0.488357	5.72816	1.67356	0.0955191	0.999422	-4.43184	1.66698
SPTBN2	SPTBN2	6712	spectrin beta, non-erythrocytic 2	0.699169	5.51474	1.68157	0.0957949	0.999422	-4.50417	1.66559
BNIP2	BNIP2	663	BCL2 interacting protein 2	-0.344037	6.86926	-1.66538	0.0960298	0.999422	-4.34695	-1.66441
USP29	USP29	57663	ubiquitin specific peptidase 29	0.522197	5.38631	1.66735	0.096313	0.999422	-4.44537	1.663
FITM1	FITM1	161247	fat storage inducing transmembrane protein 1	0.407184	6.07401	1.66387	0.0964031	0.999422	-4.3649	1.66255
TAOK1	TAOK1	57551	TAO kinase 1	0.364755	6.75867	1.66338	0.0964359	0.999422	-4.34567	1.66238
ANKRD23	ANKRD23	200539	ankyrin repeat domain 23	0.717584	5.42319	1.67504	0.0966951	0.999422	-4.47702	1.66109
CES1	CES1	1066	carboxylesterase 1	-0.521295	6.08586	-1.66325	0.0970782	0.999422	-4.45227	-1.65919
EMC1	EMC1	23065	ER membrane protein complex subunit 1	0.523677	5.88653	1.66621	0.0970898	0.999422	-4.47899	1.65913
CBLB	CBLB	868	Cbl proto-oncogene B	-0.460352	5.89525	-1.66053	0.0971168	0.999422	-4.38335	-1.659
PCBD2	PCBD2	84105	pterin-4 alpha-carbinolamine dehydratase 2	0.689231	5.20409	1.6682	0.0972132	0.999422	-4.49525	1.65852
BRD9	BRD9	65980	bromodomain containing 9	0.463781	5.75599	1.66088	0.0972543	0.999422	-4.41147	1.65831
CRIM1	CRIM1	51232	cysteine rich transmembrane BMP regulator 1	0.593695	6.78274	1.66054	0.0976723	0.999422	-4.45096	1.65624
GOSR2	GOSR2	9570	golgi SNAP receptor complex member 2	0.416112	5.85861	1.6576	0.0977331	0.999422	-4.38307	1.65594
LARP4	LARP4	113251	La ribonucleoprotein 4	0.411787	5.85732	1.65827	0.0979213	0.999422	-4.41321	1.65502
CSNK1G2	CSNK1G2	1455	casein kinase 1 gamma 2	-0.489546	6.20383	-1.66156	0.097926	0.999422	-4.43107	-1.65499
PCGF2	PCGF2	7703	polycomb group ring finger 2	-0.487142	6.91815	-1.66036	0.0979274	0.999422	-4.39735	-1.65499
ACLY	ACLY	47	ATP citrate lyase	0.433659	6.01906	1.65548	0.0981983	0.999422	-4.3905	1.65365
NFIB	NFIB	4781	nuclear factor I B	0.629159	7.19806	1.66404	0.0983444	0.999422	-4.50953	1.65293
IL22RA1	IL22RA1	58985	interleukin 22 receptor subunit alpha 1	0.492164	5.66885	1.65943	0.0983775	0.999422	-4.43083	1.65277
CERS2	CERS2	29956	ceramide synthase 2	-0.392132	6.67752	-1.6535	0.0984219	0.999422	-4.35298	-1.65255
EBP	EBP	10682	EBP cholestenol delta-isomerase	-0.525769	5.69148	-1.65468	0.098492	0.999422	-4.41829	-1.65221
SMIM10L1	SMIM10L1	100129361	small integral membrane protein 10 like 1	0.449795	6.035	1.65263	0.098694	0.999422	-4.37595	1.65122
BLM	BLM	641	BLM RecQ like helicase	-0.451692	5.73637	-1.6535	0.098707	0.999422	-4.41663	-1.65115
RNF185	RNF185	91445	ring finger protein 185	-0.450454	5.8634	-1.65277	0.0988208	0.999422	-4.41129	-1.6506
NOP14	NOP14	8602	NOP14 nucleolar protein	-0.563183	5.30737	-1.65315	0.0990763	0.999422	-4.45028	-1.64935
TBPL1	TBPL1	9519	TATA-box binding protein like 1	0.376926	5.80977	1.65101	0.0991455	0.999422	-4.40134	1.64901
NET1	NET1	10276	neuroepithelial cell transforming 1	0.59083	6.67378	1.64958	0.099276	0.999422	-4.36587	1.64837
GHITM	GHITM	27069	growth hormone inducible transmembrane protein	-0.379318	6.58348	-1.64872	0.0994042	0.999422	-4.35738	-1.64775
SMPD4	SMPD4	55627	sphingomyelin phosphodiesterase 4	-0.403957	5.97907	-1.64926	0.0994513	0.999422	-4.39837	-1.64752
ZNF28	ZNF28	7576	zinc finger protein 28	-0.541797	7.00775	-1.65374	0.0995206	0.999422	-4.48284	-1.64718
NAPSA	NAPSA	9476	napsin A aspartic peptidase	0.57024	5.37038	1.65077	0.0996054	0.999422	-4.44594	1.64677
MYOF	MYOF	26509	myoferlin	0.465448	6.2594	1.64889	0.0996083	0.999422	-4.40476	1.64676
NUPR1	NUPR1	26471	nuclear protein 1, transcriptional regulator	-0.510892	6.37214	-1.65104	0.0996323	0.999422	-4.40748	-1.64664
SOCS7	SOCS7	30837	suppressor of cytokine signaling 7	0.470812	5.55418	1.64883	0.0996888	0.999422	-4.4156	1.64636
TUBA3D	TUBA3D	113457	tubulin alpha 3d	-0.441561	5.29274	-1.64786	0.0999504	0.999422	-4.42909	-1.64509
NRP2	NRP2	8828	neuropilin 2	0.484491	5.9493	1.6478	0.0999589	0.999422	-4.42236	1.64505
MED14	MED14	9282	mediator complex subunit 14	0.467545	5.91901	1.64915	0.0999732	0.999422	-4.42367	1.64498
FOXD4L5	FOXD4L5	653427	forkhead box D4 like 5	-0.77605	6.56052	-1.66401	0.0999902	0.999422	-4.48891	-1.6449
ARID5A	ARID5A	10865	AT-rich interaction domain 5A	0.390651	6.05313	1.64595	0.100079	0.999422	-4.38146	1.64447
DIPK2A	DIPK2A	205428	divergent protein kinase domain 2A	0.421238	5.60875	1.64646	0.100145	0.999422	-4.41251	1.64415
MRPL2	MRPL2	51069	mitochondrial ribosomal protein L2	0.38477	5.99221	1.64542	0.100207	0.999422	-4.38777	1.64385
SOD2	SOD2	6648	superoxide dismutase 2	-0.488865	7.73363	-1.64436	0.100237	0.999422	-4.33271	-1.64371
NHSL2	NHSL2	340527	NHS like 2	0.420655	5.72671	1.64591	0.100252	0.999422	-4.41012	1.64363
GTPBP6	GTPBP6	8225	GTP binding protein 6 (putative)	0.351168	6.23546	1.64461	0.10031	0.999422	-4.37267	1.64335
RPS23	RPS23	6228	ribosomal protein S23	0.459622	9.37595	1.64497	0.100385	0.999422	-4.40467	1.64299
TENT5C	TENT5C	54855	terminal nucleotidyltransferase 5C	-0.644665	5.09754	-1.65033	0.100502	0.999422	-4.49907	-1.64242
VMP1	VMP1	81671	vacuole membrane protein 1	-0.475375	6.16987	-1.64283	0.10077	0.999422	-4.39976	-1.64113
APOD	APOD	347	apolipoprotein D	-1.30336	9.31664	-1.68192	0.100774	0.999422	-4.52867	-1.64111
CHST13	CHST13	166012	carbohydrate sulfotransferase 13	0.490393	5.41746	1.64749	0.100848	0.999422	-4.44638	1.64076
HMOX2	HMOX2	3163	heme oxygenase 2	-0.553661	6.00067	-1.64607	0.101043	0.999422	-4.46129	-1.63982
SENP3	SENP3	26168	SUMO specific peptidase 3	0.502997	6.10677	1.64589	0.101112	0.999422	-4.42506	1.63949
SPA17	SPA17	53340	sperm autoantigenic protein 17	0.507218	5.43718	1.64398	0.101141	0.999422	-4.44487	1.63935
BOK	BOK	666	BCL2 family apoptosis regulator BOK	0.513951	5.44219	1.64249	0.10117	0.999422	-4.43524	1.63921
FABP4	FABP4	2167	fatty acid binding protein 4	-0.695623	8.655	-1.64524	0.101197	0.999422	-4.48035	-1.63908
WDR86	WDR86	349136	WD repeat domain 86	-0.651151	5.57222	-1.64934	0.10154	0.999422	-4.50424	-1.63743
MGMT	MGMT	4255	O-6-methylguanine-DNA methyltransferase	-0.343791	6.07345	-1.63894	0.101575	0.999422	-4.38894	-1.63727
CSRNP2	CSRNP2	81566	cysteine and serine rich nuclear protein 2	0.429501	5.89173	1.64362	0.101618	0.999422	-4.42869	1.63706
PSMC3	PSMC3	5702	proteasome 26S subunit, ATPase 3	-0.456588	6.01758	-1.64238	0.10162	0.999422	-4.4548	-1.63705
PAQR8	PAQR8	85315	progestin and adipoQ receptor family member 8	0.520951	5.54372	1.64359	0.101639	0.999422	-4.44363	1.63696
CCNJ	CCNJ	54619	cyclin J	-0.676511	5.66331	-1.64475	0.101671	0.999422	-4.50307	-1.63681
BTNL9	BTNL9	153579	butyrophilin like 9	-0.539633	7.70186	-1.63714	0.101752	0.999422	-4.34405	-1.63642
STRN	STRN	6801	striatin	0.471035	5.62829	1.63851	0.10178	0.999422	-4.4152	1.63629
TRAF2	TRAF2	7186	TNF receptor associated factor 2	0.453906	5.67397	1.64249	0.10181	0.999422	-4.4455	1.63614
CSTF1	CSTF1	1477	cleavage stimulation factor subunit 1	0.49577	5.95949	1.64097	0.101892	0.999422	-4.45186	1.63575
SELENON	SELENON	57190	selenoprotein N	0.633166	7.1411	1.64359	0.102017	0.999422	-4.49873	1.63515
SDHAF2	SDHAF2	54949	succinate dehydrogenase complex assembly factor 2	0.511762	5.37332	1.63774	0.102065	0.999422	-4.42902	1.63492
SEC24B	SEC24B	10427	SEC24 homolog B, COPII coat complex component	0.454485	6.0997	1.64154	0.102099	0.999422	-4.42431	1.63476
SCAMP5	SCAMP5	192683	secretory carrier membrane protein 5	0.692622	5.59759	1.65443	0.102242	0.999422	-4.50955	1.63408
RNF220	RNF220	55182	ring finger protein 220	0.431647	5.77477	1.63583	0.102287	0.999422	-4.40358	1.63386
COMMD2	COMMD2	51122	COMM domain containing 2	0.442316	5.41989	1.63668	0.102319	0.999422	-4.43424	1.63371
RNF150	RNF150	57484	ring finger protein 150	0.475453	5.64235	1.63514	0.10242	0.999422	-4.40141	1.63323
BCL6B	BCL6B	255877	BCL6B transcription repressor	0.399508	6.46101	1.63383	0.102549	0.999422	-4.37577	1.63262
MAFK	MAFK	7975	MAF bZIP transcription factor K	0.423315	6.80128	1.63357	0.102697	0.999422	-4.39803	1.63192
ENOSF1	ENOSF1	55556	enolase superfamily member 1	-0.463894	5.74709	-1.6346	0.10275	0.999422	-4.44171	-1.63167
SUMO1	SUMO1	7341	small ubiquitin like modifier 1	0.364783	6.60535	1.6313	0.10303	0.999422	-4.36301	1.63034
CYBA	CYBA	1535	cytochrome b-245 alpha chain	-0.5542	6.34601	-1.63553	0.103092	0.999422	-4.48305	-1.63005
ZNF853	ZNF853	54753	zinc finger protein 853	0.471779	5.47003	1.63585	0.103126	0.999422	-4.44691	1.62988
EIF3E	EIF3E	3646	eukaryotic translation initiation factor 3 subunit E	0.351259	7.35588	1.63063	0.103132	0.999422	-4.34684	1.62985
MPC1	MPC1	51660	mitochondrial pyruvate carrier 1	0.541062	6.65689	1.63058	0.103165	0.999422	-4.35714	1.6297
RAB40C	RAB40C	57799	RAB40C, member RAS oncogene family	-0.470806	5.74018	-1.6356	0.103325	0.999422	-4.45926	-1.62894
B3GNT4	B3GNT4	79369	UDP-GlcNAc:betaGal beta-1,3-N-acetylglucosaminyltransferase 4	-0.788151	4.91112	-1.64038	0.103422	0.999422	-4.52151	-1.62848
PLGLB1	PLGLB1	5343	plasminogen like B1	-0.505381	5.3295	-1.63069	0.103488	0.999422	-4.43062	-1.62817
MAPRE3	MAPRE3	22924	microtubule associated protein RP/EB family member 3	-0.431674	5.93005	-1.62998	0.103556	0.999422	-4.42127	-1.62785
FBXO6	FBXO6	26270	F-box protein 6	-0.736015	4.9018	-1.63633	0.10387	0.999422	-4.50731	-1.62638
SP140L	SP140L	93349	SP140 nuclear body protein like	0.489328	5.94915	1.6272	0.104002	0.999422	-4.38862	1.62575
LYZ	LYZ	4069	lysozyme	0.681338	6.68994	1.62732	0.104192	0.999422	-4.42952	1.62486
CX3CL1	CX3CL1	6376	C-X3-C motif chemokine ligand 1	0.867914	6.55683	1.63252	0.104328	0.999422	-4.48873	1.62423
BCAM	BCAM	4059	basal cell adhesion molecule (Lutheran blood group)	0.501744	8.02239	1.62525	0.104364	0.999422	-4.38214	1.62405
CDK5RAP1	CDK5RAP1	51654	CDK5 regulatory subunit associated protein 1	0.399865	5.82344	1.62565	0.10444	0.999422	-4.4094	1.6237
SYN3	SYN3	8224	synapsin III	0.510708	5.5407	1.62815	0.104549	0.999422	-4.44638	1.62319
AVPR2	AVPR2	554	arginine vasopressin receptor 2	0.421531	5.57587	1.62515	0.104609	0.999422	-4.42137	1.62291
PTBP1	PTBP1	5725	polypyrimidine tract binding protein 1	0.963573	12.1108	1.64298	0.104637	0.999422	-4.53537	1.62278
RARG	RARG	5916	retinoic acid receptor gamma	0.449482	5.6534	1.62464	0.104743	0.999422	-4.42503	1.62228
PITX1	PITX1	5307	paired like homeodomain 1	-0.515703	6.92177	-1.6252	0.1048	0.999422	-4.44949	-1.62202
BCAR1	BCAR1	9564	BCAR1 scaffold protein, Cas family member	0.486614	6.42616	1.62445	0.104988	0.999422	-4.44759	1.62114
RASSF6	RASSF6	166824	Ras association domain family member 6	0.539588	5.04346	1.62336	0.105226	0.999422	-4.4452	1.62003
PPP3CC	PPP3CC	5533	protein phosphatase 3 catalytic subunit gamma	0.427134	6.13842	1.62251	0.105347	0.999422	-4.44149	1.61946
DPY30	DPY30	84661	dpy-30 histone methyltransferase complex regulatory subunit	0.374594	6.15755	1.62024	0.105408	0.999422	-4.37474	1.61918
TAP2	TAP2	6891	transporter 2, ATP binding cassette subfamily B member	-0.799532	6.5538	-1.63561	0.105482	0.999422	-4.52817	-1.61884
PDCD6IP	PDCD6IP	10015	programmed cell death 6 interacting protein	-0.453245	6.38884	-1.62173	0.105556	0.999422	-4.42282	-1.6185
TTC39C	TTC39C	125488	tetratricopeptide repeat domain 39C	0.503263	5.60029	1.62274	0.10559	0.999422	-4.46181	1.61834
TIA1	TIA1	7072	TIA1 cytotoxic granule associated RNA binding protein	0.400542	6.35202	1.61932	0.105699	0.999422	-4.39767	1.61783
RBM17	RBM17	84991	RNA binding motif protein 17	-0.340748	6.58161	-1.61873	0.105708	0.999422	-4.37347	-1.61779
WIPF2	WIPF2	147179	WAS/WASL interacting protein family member 2	-0.48611	5.81043	-1.61939	0.105792	0.999422	-4.42175	-1.6174
INO80D	INO80D	54891	INO80 complex subunit D	0.433753	5.68392	1.61899	0.105871	0.999422	-4.41445	1.61703
ZNF66	ZNF66	7617	zinc finger protein 66	-0.860339	5.80318	-1.64194	0.10593	0.999422	-4.54738	-1.61676
LAD1	LAD1	3898	ladinin 1	-0.629595	5.5472	-1.62215	0.106043	0.999422	-4.48785	-1.61624
THUMPD2	THUMPD2	80745	THUMP domain containing 2	0.423134	5.64423	1.6202	0.106072	0.999422	-4.44632	1.6161
PHYKPL	PHYKPL	85007	5-phosphohydroxy-L-lysine phospho-lyase	0.423302	5.97611	1.61714	0.106352	0.999422	-4.42327	1.61481
UTP11	UTP11	51118	UTP11 small subunit processome component	0.397048	6.03548	1.61606	0.106409	0.999422	-4.40068	1.61455
PRAMEF6	PRAMEF6	440561	PRAME family member 6	-0.597288	6.70909	-1.62318	0.106472	0.999422	-4.50848	-1.61425
MAP6D1	MAP6D1	79929	MAP6 domain containing 1	-0.432554	5.38157	-1.61558	0.106673	0.999422	-4.43016	-1.61333
ENY2	ENY2	56943	ENY2 transcription and export complex 2 subunit	0.369894	6.04982	1.61476	0.10679	0.999422	-4.41577	1.61279
GPS1	GPS1	2873	G protein pathway suppressor 1	-0.412114	6.4118	-1.61729	0.106847	0.999422	-4.42331	-1.61253
CTSO	CTSO	1519	cathepsin O	-0.557365	5.25164	-1.61644	0.107077	0.999422	-4.47543	-1.61147
MRPL40	MRPL40	64976	mitochondrial ribosomal protein L40	-0.464549	5.49417	-1.61307	0.107298	0.999422	-4.4411	-1.61046
CSRP1	CSRP1	1465	cysteine and glycine rich protein 1	0.552122	7.25947	1.612	0.107434	0.999422	-4.42688	1.60983
RAPGEF3	RAPGEF3	10411	Rap guanine nucleotide exchange factor 3	-0.479546	5.95411	-1.61393	0.107485	0.999422	-4.47608	-1.6096
SLC5A9	SLC5A9	200010	solute carrier family 5 member 9	-0.608202	5.32393	-1.61321	0.107605	0.999422	-4.46672	-1.60905
RNASEH2B	RNASEH2B	79621	ribonuclease H2 subunit B	0.466309	5.81512	1.61272	0.107616	0.999422	-4.45933	1.609
UBE2Q2	UBE2Q2	92912	ubiquitin conjugating enzyme E2 Q2	0.428339	6.17853	1.6139	0.10762	0.999422	-4.43146	1.60898
EHHADH	EHHADH	1962	enoyl-CoA hydratase and 3-hydroxyacyl CoA dehydrogenase	-0.558401	5.1563	-1.61251	0.107945	0.999422	-4.47801	-1.6075
H2AJ	H2AJ	55766	H2A.J histone	-0.351842	6.13666	-1.60737	0.108259	0.999422	-4.40068	-1.60607
DAAM2	DAAM2	23500	dishevelled associated activator of morphogenesis 2	-0.347833	6.53243	-1.60677	0.108322	0.999422	-4.38417	-1.60578
KIF5A	KIF5A	3798	kinesin family member 5A	0.450878	5.01798	1.60853	0.108449	0.999422	-4.4536	1.6052
KSR1	KSR1	8844	kinase suppressor of ras 1	0.50181	5.94877	1.61144	0.108661	0.999422	-4.43389	1.60424
SLC27A1	SLC27A1	376497	solute carrier family 27 member 1	0.511894	5.4267	1.60828	0.108666	0.999422	-4.46134	1.60422
NDUFA4L2	NDUFA4L2	56901	NDUFA4 mitochondrial complex associated like 2	-0.38951	7.14819	-1.60493	0.108676	0.999422	-4.36746	-1.60417
STK17B	STK17B	9262	serine/threonine kinase 17b	0.43129	6.02344	1.60541	0.108731	0.999422	-4.40501	1.60392
ZNF513	ZNF513	130557	zinc finger protein 513	0.492567	5.49323	1.60678	0.108801	0.999422	-4.45224	1.6036
VGLL3	VGLL3	389136	vestigial like family member 3	-0.600113	5.77688	-1.61599	0.108937	0.999422	-4.48233	-1.60299
WDR18	WDR18	57418	WD repeat domain 18	0.813275	4.81637	1.6231	0.108939	0.999422	-4.53377	1.60298
CTNNBIP1	CTNNBIP1	56998	catenin beta interacting protein 1	0.390646	6.26735	1.60395	0.109039	0.999422	-4.40255	1.60253
STS	STS	412	steroid sulfatase	0.565777	5.17855	1.60644	0.109169	0.999422	-4.48068	1.60194
MAGED1	MAGED1	9500	MAGE family member D1	0.380619	6.37678	1.60771	0.109217	0.999422	-4.42931	1.60172
ADRA2C	ADRA2C	152	adrenoceptor alpha 2C	-0.416597	5.92314	-1.60317	0.10924	0.999422	-4.41432	-1.60162
GPM6A	GPM6A	2823	glycoprotein M6A	0.501104	5.21058	1.60427	0.109437	0.999422	-4.46032	1.60073
KLHL42	KLHL42	57542	kelch like family member 42	-0.384958	5.71875	-1.6019	0.109567	0.999422	-4.42189	-1.60014
RIOK2	RIOK2	55781	RIO kinase 2	-0.47169	5.73423	-1.60355	0.109612	0.999422	-4.46848	-1.59994
ALDH1A3	ALDH1A3	220	aldehyde dehydrogenase 1 family member A3	0.456961	5.50177	1.60232	0.109623	0.999422	-4.43528	1.59989
ARV1	ARV1	64801	ARV1 homolog, fatty acid homeostasis modulator	0.361769	5.59756	1.60176	0.10966	0.999422	-4.42575	1.59972
CFAP92	CFAP92	57501	NA	0.596501	5.16702	1.60708	0.109667	0.999422	-4.50749	1.59969
ZNF431	ZNF431	170959	zinc finger protein 431	0.494827	5.09083	1.60246	0.109685	0.999422	-4.4414	1.59961
MZT1	MZT1	440145	mitotic spindle organizing protein 1	-0.487339	5.69348	-1.60228	0.109699	0.999422	-4.44729	-1.59955
C1QTNF2	C1QTNF2	114898	C1q and TNF related 2	0.593012	5.49425	1.60779	0.110107	0.999422	-4.49009	1.59771
ITPKA	ITPKA	3706	inositol-trisphosphate 3-kinase A	0.520574	5.0004	1.60103	0.110107	0.999422	-4.45705	1.59771
CYP4Z1	CYP4Z1	199974	cytochrome P450 family 4 subfamily Z member 1	-0.43347	5.9822	-1.59974	0.110134	0.999422	-4.43703	-1.59759
PRPF40B	PRPF40B	25766	pre-mRNA processing factor 40 homolog B	-0.44078	5.56716	-1.59995	0.110138	0.999422	-4.44108	-1.59757
CORO1C	CORO1C	23603	coronin 1C	-0.33841	6.40408	-1.59837	0.110199	0.999422	-4.39415	-1.5973
TATDN1	TATDN1	83940	TatD DNase domain containing 1	0.393214	5.46752	1.59929	0.110276	0.999422	-4.43503	1.59695
ECT2	ECT2	1894	epithelial cell transforming 2	0.579322	5.24144	1.60097	0.110305	0.999422	-4.46941	1.59682
VEZT	VEZT	55591	vezatin, adherens junctions transmembrane protein	0.528085	5.26784	1.60194	0.110531	0.999422	-4.46533	1.59581
PRR15	PRR15	222171	proline rich 15	-0.758859	5.04707	-1.60593	0.110579	0.999422	-4.5195	-1.5956
ZP4	ZP4	57829	zona pellucida glycoprotein 4	1.1006	5.01429	1.63137	0.110688	0.999422	-4.56773	1.59511
EDEM2	EDEM2	55741	ER degradation enhancing alpha-mannosidase like protein 2	-0.453615	5.71949	-1.60064	0.110765	0.999422	-4.45945	-1.59477
ODF3	ODF3	113746	outer dense fiber of sperm tails 3	-0.479089	5.49767	-1.59666	0.110966	0.999422	-4.45142	-1.59386
FBXL22	FBXL22	283807	F-box and leucine rich repeat protein 22	0.628973	5.04083	1.60141	0.111067	0.999422	-4.48671	1.59342
APLP2	APLP2	334	amyloid beta precursor like protein 2	0.409042	8.1791	1.59512	0.111159	0.999422	-4.43304	1.593
CERT1	CERT1	10087	ceramide transporter 1	-0.422777	5.8748	-1.59558	0.111211	0.999422	-4.44565	-1.59277
FGFR4	FGFR4	2264	fibroblast growth factor receptor 4	-0.528849	5.24465	-1.59573	0.111274	0.999422	-4.45945	-1.59249
TFPI	TFPI	7035	tissue factor pathway inhibitor	-0.405788	7.04136	-1.59316	0.111285	0.999422	-4.37047	-1.59244
DTYMK	DTYMK	1841	deoxythymidylate kinase	0.690541	5.21561	1.60273	0.111324	0.999422	-4.51525	1.59227
MMRN1	MMRN1	22915	multimerin 1	-0.640651	5.17605	-1.60246	0.111373	0.999422	-4.49973	-1.59205
SART3	SART3	9733	spliceosome associated factor 3, U4/U6 recycling protein	0.494291	5.78744	1.59851	0.111431	0.999422	-4.49872	1.5918
POLR1F	POLR1F	221830	NA	0.546205	5.50839	1.59816	0.111511	0.999422	-4.4639	1.59144
ZNF649	ZNF649	65251	zinc finger protein 649	0.453299	5.98556	1.59386	0.111754	0.999422	-4.4366	1.59036
MYEF2	MYEF2	50804	myelin expression factor 2	0.561239	5.34163	1.59567	0.1118	0.999422	-4.45665	1.59015
ESCO1	ESCO1	114799	establishment of sister chromatid cohesion N-acetyltransferase 1	0.603089	5.39006	1.59597	0.111843	0.999422	-4.47032	1.58996
PPP1R15B	PPP1R15B	84919	protein phosphatase 1 regulatory subunit 15B	0.4947	6.2449	1.60523	0.111866	0.999422	-4.49381	1.58986
TMEM35B	TMEM35B	100506144	transmembrane protein 35B	-0.446582	6.32978	-1.59419	0.112017	0.999422	-4.438	-1.58919
RPP25	RPP25	54913	ribonuclease P and MRP subunit p25	-0.45252	5.76247	-1.59223	0.112109	0.999422	-4.46932	-1.58879
ITGA10	ITGA10	8515	integrin subunit alpha 10	0.479037	5.82787	1.59073	0.112193	0.999422	-4.43952	1.58841
SIGLEC15	SIGLEC15	284266	sialic acid binding Ig like lectin 15	0.448374	5.30942	1.5907	0.112202	0.999422	-4.43813	1.58837
WDR13	WDR13	64743	WD repeat domain 13	-0.461864	6.14248	-1.59096	0.112221	0.999422	-4.44219	-1.58829
SPECC1	SPECC1	92521	sperm antigen with calponin homology and coiled-coil domains 1	0.478465	6.23122	1.59603	0.112292	0.999422	-4.44908	1.58798
SLC25A38	SLC25A38	54977	solute carrier family 25 member 38	0.538157	5.37565	1.59478	0.112325	0.999422	-4.49991	1.58783
DGAT1	DGAT1	8694	diacylglycerol O-acyltransferase 1	0.35958	6.2032	1.58901	0.112336	0.999422	-4.40227	1.58778
ADPRH	ADPRH	141	ADP-ribosylarginine hydrolase	0.397421	5.849	1.58906	0.112434	0.999422	-4.42059	1.58735
RIC8A	RIC8A	60626	RIC8 guanine nucleotide exchange factor A	0.439852	6.3145	1.58907	0.112543	0.999422	-4.437	1.58686
SSBP1	SSBP1	6742	single stranded DNA binding protein 1	-0.315743	6.6063	-1.58632	0.112853	0.999422	-4.38391	-1.5855
ZNF25	ZNF25	219749	zinc finger protein 25	0.464056	5.56061	1.58825	0.112874	0.999422	-4.44874	1.5854
FIZ1	FIZ1	84922	FLT3 interacting zinc finger 1	0.334264	6.53816	1.58622	0.112928	0.999422	-4.39491	1.58517
SRF	SRF	6722	serum response factor	0.300704	6.31868	1.58611	0.112943	0.999422	-4.39309	1.5851
SLC25A40	SLC25A40	55972	solute carrier family 25 member 40	0.547224	5.07053	1.58827	0.113114	0.999422	-4.46863	1.58435
MAPKAP1	MAPKAP1	79109	MAPK associated protein 1	-0.434224	6.01898	-1.5857	0.113142	0.999422	-4.41958	-1.58423
CYLD	CYLD	1540	CYLD lysine 63 deubiquitinase	0.390765	6.21158	1.58738	0.113167	0.999422	-4.45252	1.58412
ACTR1B	ACTR1B	10120	actin related protein 1B	-0.505899	5.89129	-1.59037	0.113254	0.999422	-4.47381	-1.58373
MBP	MBP	4155	myelin basic protein	-0.452792	5.91694	-1.58948	0.113419	0.999422	-4.45626	-1.58301
KCNE3	KCNE3	10008	potassium voltage-gated channel subfamily E regulatory subunit 3	0.541009	5.6045	1.59065	0.113433	0.999422	-4.50784	1.58295
CCND1	CCND1	595	cyclin D1	0.435295	7.10296	1.58486	0.113434	0.999422	-4.43206	1.58295
MARCKSL1	MARCKSL1	65108	MARCKS like 1	0.440901	7.00679	1.58322	0.113539	0.999422	-4.37727	1.58249
KIR2DS2	KIR2DS2	100132285	killer cell immunoglobulin like receptor, two Ig domains and short cytoplasmic tail 2	-0.805888	5.11237	-1.58792	0.113697	0.999422	-4.49486	-1.58179
DPM2	DPM2	8818	dolichyl-phosphate mannosyltransferase subunit 2, regulatory	0.339464	5.74242	1.58266	0.113904	0.999422	-4.42792	1.58089
STK40	STK40	83931	serine/threonine kinase 40	0.352284	6.28431	1.58191	0.113967	0.999422	-4.40928	1.58061
RGMA	RGMA	56963	repulsive guidance molecule BMP co-receptor a	-0.35404	6.58792	-1.58134	0.114005	0.999422	-4.39268	-1.58044
GPR34	GPR34	2857	G protein-coupled receptor 34	-0.643886	5.54896	-1.59183	0.114114	0.999422	-4.52702	-1.57997
DNAJB1	DNAJB1	3337	DnaJ heat shock protein family (Hsp40) member B1	0.417935	5.69564	1.58084	0.11426	0.999422	-4.41748	1.57933
NDUFS8	NDUFS8	4728	NADH:ubiquinone oxidoreductase core subunit S8	0.45068	6.39219	1.58178	0.114342	0.999422	-4.4537	1.57897
ADAMTSL4	ADAMTSL4	54507	ADAMTS like 4	-0.452983	5.29354	-1.58127	0.114378	0.999422	-4.45023	-1.57882
FOXL2	FOXL2	668	forkhead box L2	0.571944	5.21904	1.58489	0.114469	0.999422	-4.49272	1.57842
PLIN5	PLIN5	440503	perilipin 5	-0.451486	5.45946	-1.57938	0.114728	0.999422	-4.44194	-1.57729
KIF16B	KIF16B	55614	kinesin family member 16B	-0.390804	6.22548	-1.57854	0.114729	0.999422	-4.41374	-1.57729
GPAT4	GPAT4	137964	glycerol-3-phosphate acyltransferase 4	0.352789	6.32562	1.58108	0.114811	0.999422	-4.43946	1.57693
C12orf4	C12orf4	57102	chromosome 12 open reading frame 4	0.494094	5.30938	1.57994	0.114831	0.999422	-4.45946	1.57684
SLC17A8	SLC17A8	246213	solute carrier family 17 member 8	0.486911	5.45385	1.58008	0.11487	0.999422	-4.47656	1.57667
STT3A	STT3A	3703	STT3 oligosaccharyltransferase complex catalytic subunit A	0.336883	6.21325	1.5775	0.114958	0.999422	-4.4076	1.57629
H2AC11	H2AC11	8969	H2A clustered histone 11	0.473565	5.25637	1.57973	0.114978	0.999422	-4.4686	1.57621
NDEL1	NDEL1	81565	nudE neurodevelopment protein 1 like 1	0.409876	6.27565	1.57898	0.115167	0.999422	-4.42366	1.57539
PYCR2	PYCR2	29920	pyrroline-5-carboxylate reductase 2	0.329189	6.34233	1.57572	0.115322	0.999422	-4.3982	1.57472
SGK3	SGK3	23678	serum/glucocorticoid regulated kinase family member 3	0.402907	5.6083	1.57618	0.115467	0.999422	-4.43913	1.57409
NCBP2	NCBP2	22916	nuclear cap binding protein subunit 2	0.468397	6.17402	1.57791	0.115525	0.999422	-4.4322	1.57384
B4GALT4	B4GALT4	8702	beta-1,4-galactosyltransferase 4	-0.507238	5.28464	-1.57661	0.115691	0.999422	-4.47071	-1.57312
ARL14EPL	ARL14EPL	644100	ADP ribosylation factor like GTPase 14 effector protein like	0.454955	5.33192	1.57574	0.115756	0.999422	-4.4552	1.57284
NPAP1L	NPAP1L	729159	nuclear pore associated protein 1 like	-0.500763	7.32023	-1.58114	0.1158	0.999422	-4.45558	-1.57265
HBEGF	HBEGF	1839	heparin binding EGF like growth factor	0.614	5.61238	1.57893	0.116059	0.999422	-4.50873	1.57153
GLOD4	GLOD4	51031	glyoxalase domain containing 4	0.441674	5.96993	1.57771	0.116061	0.999422	-4.45004	1.57152
TASOR2	TASOR2	54906	transcription activation suppressor family member 2	-0.381283	8.07681	-1.57283	0.116074	0.999422	-4.41895	-1.57147
TRPT1	TRPT1	83707	tRNA phosphotransferase 1	0.506689	5.99018	1.58479	0.116112	0.999422	-4.49505	1.57131
CSH2	CSH2	1443	chorionic somatomammotropin hormone 2	0.388672	5.88558	1.57201	0.116294	0.999422	-4.42171	1.57052
NUP188	NUP188	23511	nucleoporin 188	0.404182	5.83001	1.57158	0.116442	0.999422	-4.43017	1.56988
CD55	CD55	1604	CD55 molecule (Cromer blood group)	-0.387864	6.47334	-1.57066	0.116475	0.999422	-4.40034	-1.56974
MANEA	MANEA	79694	mannosidase endo-alpha	0.424397	5.4692	1.57355	0.116495	0.999422	-4.47132	1.56966
DNPH1	DNPH1	10591	2'-deoxynucleoside 5'-phosphate N-hydrolase 1	0.479556	5.58977	1.571	0.116887	0.999422	-4.45195	1.56797
NBAS	NBAS	51594	NBAS subunit of NRZ tethering complex	-0.403549	5.97365	-1.57303	0.116899	0.999422	-4.4634	-1.56792
SIT1	SIT1	27240	signaling threshold regulating transmembrane adaptor 1	-0.589374	4.85855	-1.57303	0.116931	0.999422	-4.49187	-1.56779
NNMT	NNMT	4837	nicotinamide N-methyltransferase	-0.60547	6.45769	-1.57045	0.117006	0.999422	-4.47114	-1.56747
LOXL3	LOXL3	84695	lysyl oxidase like 3	-0.506974	5.44006	-1.57231	0.117223	0.999422	-4.48399	-1.56654
GNB4	GNB4	59345	G protein subunit beta 4	-0.47169	6.59949	-1.57211	0.117247	0.999422	-4.44038	-1.56643
UBL5	UBL5	59286	ubiquitin like 5	-0.386854	7.30428	-1.56886	0.117255	0.999422	-4.4553	-1.5664
ZNF318	ZNF318	24149	zinc finger protein 318	0.429681	5.87427	1.56916	0.117274	0.999422	-4.45346	1.56632
TMLHE	TMLHE	55217	trimethyllysine hydroxylase, epsilon	-0.504945	5.83795	-1.56786	0.117451	0.999422	-4.45233	-1.56556
SART1	SART1	9092	spliceosome associated factor 1, recruiter of U4/U6.U5 tri-snRNP	0.383845	5.81005	1.56604	0.117654	0.999422	-4.41872	1.5647
SLC22A9	SLC22A9	114571	solute carrier family 22 member 9	-0.591664	5.35202	-1.56992	0.117682	0.999422	-4.50075	-1.56458
P2RX7	P2RX7	5027	purinergic receptor P2X 7	-0.439874	5.11122	-1.56777	0.117748	0.999422	-4.46995	-1.5643
IFT27	IFT27	11020	intraflagellar transport 27	0.451313	5.58659	1.56588	0.117838	0.999422	-4.43915	1.56391
NXNL1	NXNL1	115861	nucleoredoxin like 1	-0.51646	5.78781	-1.56796	0.117875	0.999422	-4.48935	-1.56375
PSME3IP1	PSME3IP1	80011	proteasome activator subunit 3 interacting protein 1	-0.59451	5.50199	-1.57047	0.117889	0.999422	-4.51302	-1.5637
NANOS3	NANOS3	342977	nanos C2HC-type zinc finger 3	-0.544235	5.62561	-1.56723	0.117998	0.999422	-4.4861	-1.56323
PLRG1	PLRG1	5356	pleiotropic regulator 1	0.451421	5.89807	1.56835	0.118131	0.999422	-4.45193	1.56267
HLCS	HLCS	3141	holocarboxylase synthetase	0.438701	5.61944	1.56365	0.118564	0.999422	-4.44591	1.56083
TOX2	TOX2	84969	TOX high mobility group box family member 2	0.517927	5.50327	1.56465	0.118593	0.999422	-4.47171	1.56071
RAB1A	RAB1A	5861	RAB1A, member RAS oncogene family	-0.383231	7.06373	-1.56285	0.11873	0.999422	-4.42967	-1.56013
DUSP8	DUSP8	1850	dual specificity phosphatase 8	-0.687581	5.9717	-1.57264	0.118778	0.999422	-4.53853	-1.55992
POLR2J2	POLR2J2	246721	RNA polymerase II subunit J2	-0.479354	6.2194	-1.56182	0.118858	0.999422	-4.45669	-1.55959
DYNLT1	DYNLT1	6993	dynein light chain Tctex-type 1	0.458688	5.97469	1.56385	0.118932	0.999422	-4.4557	1.55927
SLC10A3	SLC10A3	8273	solute carrier family 10 member 3	0.361679	5.86023	1.56046	0.119016	0.999422	-4.42807	1.55892
PPP1R3E	PPP1R3E	90673	protein phosphatase 1 regulatory subunit 3E	0.370458	5.57964	1.56077	0.119098	0.999422	-4.44702	1.55857
SHISA3	SHISA3	152573	shisa family member 3	-0.590499	5.36885	-1.55992	0.119477	0.999422	-4.46664	-1.55697
MPLKIP	MPLKIP	136647	M-phase specific PLK1 interacting protein	0.546305	5.47362	1.56497	0.119481	0.999422	-4.51635	1.55695
CREBBP	CREBBP	1387	CREB binding protein	0.295909	6.68085	1.55774	0.119528	0.999422	-4.4005	1.55676
RNF10	RNF10	9921	ring finger protein 10	-0.390775	6.07645	-1.55799	0.119608	0.999422	-4.43669	-1.55642
PLCL1	PLCL1	5334	phospholipase C like 1 (inactive)	0.488173	5.63618	1.55966	0.119629	0.999422	-4.4711	1.55633
MSR1	MSR1	4481	macrophage scavenger receptor 1	-1.2616	5.88873	-1.5857	0.119722	0.999422	-4.57538	-1.55594
TP53INP2	TP53INP2	58476	tumor protein p53 inducible nuclear protein 2	0.506276	6.77559	1.55935	0.119828	0.999422	-4.4807	1.5555
CCDC188	CCDC188	388849	coiled-coil domain containing 188	-0.646428	4.99146	-1.56071	0.120031	0.999422	-4.50191	-1.55464
SNX22	SNX22	79856	sorting nexin 22	0.478407	5.4474	1.55738	0.120113	0.999422	-4.46688	1.5543
SLC38A10	SLC38A10	124565	solute carrier family 38 member 10	0.377915	6.04049	1.55556	0.120159	0.999422	-4.42902	1.55411
FEM1A	FEM1A	55527	fem-1 homolog A	-0.372483	5.717	-1.5559	0.120244	0.999422	-4.45426	-1.55375
MCAM	MCAM	4162	melanoma cell adhesion molecule	0.5516	7.75888	1.55621	0.120349	0.999422	-4.46753	1.55331
LASP1	LASP1	3927	LIM and SH3 protein 1	0.490371	7.09365	1.56062	0.120437	0.999422	-4.46733	1.55294
CALD1	CALD1	800	caldesmon 1	0.506654	8.03249	1.55604	0.120651	0.999422	-4.48402	1.55205
IDH3B	IDH3B	3420	isocitrate dehydrogenase (NAD(+)) 3 non-catalytic subunit beta	-0.317683	6.76223	-1.55243	0.120744	0.999422	-4.40055	-1.55166
GCLC	GCLC	2729	glutamate-cysteine ligase catalytic subunit	0.462881	5.35308	1.5574	0.120813	0.999422	-4.47337	1.55137
ZNF133	ZNF133	7692	zinc finger protein 133	-0.650821	5.4818	-1.56266	0.120987	0.999422	-4.53426	-1.55065
MARS1	MARS1	4141	methionyl-tRNA synthetase 1	-0.467225	5.61077	-1.5529	0.121009	0.999422	-4.45944	-1.55055
FMO2	FMO2	2327	flavin containing dimethylaniline monoxygenase 2	-0.391448	6.15517	-1.55148	0.121036	0.999422	-4.4173	-1.55044
ITPR2	ITPR2	3709	inositol 1,4,5-trisphosphate receptor type 2	-0.397581	6.23854	-1.55153	0.121082	0.999422	-4.42836	-1.55025
GZF1	GZF1	64412	GDNF inducible zinc finger protein 1	-0.376442	5.94602	-1.55197	0.121188	0.999422	-4.44669	-1.54981
IGHM	IGHM	3507	immunoglobulin heavy constant mu	-0.468653	5.33388	-1.5522	0.121251	0.999422	-4.46612	-1.54954
UNKL	UNKL	64718	unk like zinc finger	0.507954	5.19901	1.55213	0.121263	0.999422	-4.46269	1.54949
GGT5	GGT5	2687	gamma-glutamyltransferase 5	-0.452594	5.92793	-1.55124	0.121308	0.999422	-4.45066	-1.54931
PRPF4B	PRPF4B	8899	pre-mRNA processing factor 4B	0.296752	6.68751	1.54932	0.121496	0.999422	-4.4014	1.54852
HLA-DMA	HLA-DMA	3108	major histocompatibility complex, class II, DM alpha	-0.664668	6.58943	-1.55835	0.121588	0.999422	-4.50053	-1.54814
TEK	TEK	7010	TEK receptor tyrosine kinase	0.448088	6.58515	1.54933	0.121713	0.999422	-4.44004	1.54762
OAZ2	OAZ2	4947	ornithine decarboxylase antizyme 2	0.417428	7.17302	1.55018	0.121779	0.999422	-4.46877	1.54735
ITPR3	ITPR3	3710	inositol 1,4,5-trisphosphate receptor type 3	-0.425371	6.04634	-1.54864	0.121824	0.999422	-4.43771	-1.54716
KANK2	KANK2	25959	KN motif and ankyrin repeat domains 2	0.386551	7.13562	1.54732	0.121951	0.999422	-4.3951	1.54664
C1orf105	C1orf105	92346	chromosome 1 open reading frame 105	-0.603449	5.22664	-1.55602	0.122032	0.999422	-4.50771	-1.5463
FAM214A	FAM214A	56204	family with sequence similarity 214 member A	-0.40409	5.58696	-1.54831	0.122074	0.999422	-4.45797	-1.54613
AZIN2	AZIN2	113451	antizyme inhibitor 2	-0.570647	5.47691	-1.55108	0.122263	0.999422	-4.50921	-1.54534
CHIT1	CHIT1	1118	chitinase 1	0.504602	5.48419	1.54892	0.122407	0.999422	-4.48021	1.54475
ISYNA1	ISYNA1	51477	inositol-3-phosphate synthase 1	0.393946	6.05532	1.54538	0.122622	0.999422	-4.43538	1.54386
USF2	USF2	7392	upstream transcription factor 2, c-fos interacting	0.356574	6.82717	1.54499	0.1227	0.999422	-4.4306	1.54354
NHEJ1	NHEJ1	79840	non-homologous end joining factor 1	0.58321	5.24113	1.54942	0.122874	0.999422	-4.48788	1.54282
MRPL14	MRPL14	64928	mitochondrial ribosomal protein L14	0.338252	5.89293	1.54434	0.122897	0.999422	-4.44023	1.54273
PTPN1	PTPN1	5770	protein tyrosine phosphatase non-receptor type 1	-0.362606	6.11504	-1.54248	0.123239	0.999422	-4.42784	-1.54132
LEMD3	LEMD3	23592	LEM domain containing 3	0.370121	5.96572	1.54257	0.123259	0.999422	-4.43047	1.54124
ANKRD36	ANKRD36	375248	ankyrin repeat domain 36	-0.358588	6.87894	-1.54154	0.123362	0.999422	-4.40345	-1.54082
SLC1A3	SLC1A3	6507	solute carrier family 1 member 3	-0.759999	5.26624	-1.54952	0.123463	0.999422	-4.53175	-1.5404
SEPTIN11	SEPTIN11	55752	septin 11	0.433327	6.68498	1.54376	0.123503	0.999422	-4.482	1.54024
PIK3R6	PIK3R6	146850	phosphoinositide-3-kinase regulatory subunit 6	0.528876	5.18372	1.54728	0.123505	0.999422	-4.49266	1.54023
OR2AJ1	OR2AJ1	127608	olfactory receptor family 2 subfamily AJ member 1	-0.517252	5.42299	-1.54258	0.123616	0.999422	-4.47227	-1.53977
CGRRF1	CGRRF1	10668	cell growth regulator with ring finger domain 1	0.328831	5.96766	1.54008	0.123872	0.999422	-4.43232	1.53872
ANKRD40	ANKRD40	91369	ankyrin repeat domain 40	0.372972	6.25741	1.54318	0.1239	0.999422	-4.44388	1.53861
FAM219A	FAM219A	203259	family with sequence similarity 219 member A	0.476918	5.35017	1.54096	0.123933	0.999422	-4.4647	1.53847
YARS2	YARS2	51067	tyrosyl-tRNA synthetase 2	0.417218	5.58532	1.54193	0.123935	0.999422	-4.47699	1.53847
FAM184B	FAM184B	27146	family with sequence similarity 184 member B	0.464382	5.43484	1.54023	0.124029	0.999422	-4.4557	1.53808
PSMA6	PSMA6	5687	proteasome 20S subunit alpha 6	-0.362341	5.95668	-1.53779	0.124429	0.999422	-4.43745	-1.53645
MSL3	MSL3	10943	MSL complex subunit 3	-0.509038	5.64158	-1.53931	0.124595	0.999422	-4.48813	-1.53577
AEBP1	AEBP1	165	AE binding protein 1	0.729465	8.22718	1.53632	0.124602	0.999422	-4.39436	1.53574
ITGB8	ITGB8	3696	integrin subunit beta 8	-0.550059	5.07502	-1.53867	0.124857	0.999422	-4.49016	-1.5347
WFS1	WFS1	7466	wolframin ER transmembrane glycoprotein	-0.400116	5.81003	-1.53609	0.124886	0.999422	-4.44431	-1.53458
RBM18	RBM18	92400	RNA binding motif protein 18	-0.481622	5.51938	-1.53589	0.125079	0.999422	-4.46064	-1.5338
BBIP1	BBIP1	92482	BBSome interacting protein 1	-0.395665	5.9371	-1.5351	0.125113	0.999422	-4.44254	-1.53366
IL10RB	IL10RB	3588	interleukin 10 receptor subunit beta	0.411638	5.78392	1.53508	0.125153	0.999422	-4.44152	1.5335
COL15A1	COL15A1	1306	collagen type XV alpha 1 chain	0.52432	7.5017	1.53496	0.125231	0.999422	-4.4503	1.53318
BBS9	BBS9	27241	Bardet-Biedl syndrome 9	-0.490213	5.19231	-1.53562	0.125584	0.999422	-4.498	-1.53175
CD79B	CD79B	974	CD79b molecule	0.350685	6.34459	1.53173	0.125814	0.999422	-4.41761	1.53082
FTSJ3	FTSJ3	117246	FtsJ RNA 2'-O-methyltransferase 3	0.456798	5.87096	1.53087	0.126388	0.999422	-4.46493	1.5285
PRR20A	PRR20A	122183	proline rich 20A	-0.641	5.85255	-1.53678	0.126391	0.999422	-4.52979	-1.52849
SNRNP48	SNRNP48	154007	small nuclear ribonucleoprotein U11/U12 subunit 48	0.500666	5.41182	1.53479	0.126393	0.999422	-4.4818	1.52848
ERN1	ERN1	2081	endoplasmic reticulum to nucleus signaling 1	-0.452229	5.51277	-1.52982	0.126586	0.999422	-4.46364	-1.52771
NDNF	NDNF	79625	neuron derived neurotrophic factor	-0.553945	5.3936	-1.52971	0.126837	0.999422	-4.48183	-1.52669
PMPCA	PMPCA	23203	peptidase, mitochondrial processing alpha subunit	0.310167	6.06444	1.52721	0.127022	0.999422	-4.43526	1.52595
NFE2L3	NFE2L3	9603	nuclear factor, erythroid 2 like 3	-0.384287	5.79489	-1.52756	0.127054	0.999422	-4.4556	-1.52582
SUMF1	SUMF1	285362	sulfatase modifying factor 1	-0.368899	5.92382	-1.5272	0.127076	0.999422	-4.44723	-1.52573
SUPT7L	SUPT7L	9913	SPT7 like, STAGA complex gamma subunit	1.32127	8.33949	1.55228	0.127107	0.999422	-4.55831	1.52561
MS4A5	MS4A5	64232	membrane spanning 4-domains A5	-0.506822	4.88959	-1.53005	0.127119	0.999422	-4.49811	-1.52556
DACT3	DACT3	147906	dishevelled binding antagonist of beta catenin 3	0.481933	5.73684	1.52664	0.127246	0.999422	-4.44599	1.52505
UBE2G1	UBE2G1	7326	ubiquitin conjugating enzyme E2 G1	0.406317	6.12027	1.52702	0.127284	0.999422	-4.46068	1.5249
PIGS	PIGS	94005	phosphatidylinositol glycan anchor biosynthesis class S	-0.354422	6.25988	-1.52635	0.127304	0.999422	-4.45097	-1.52482
KCNMA1	KCNMA1	3778	potassium calcium-activated channel subfamily M alpha 1	0.430106	5.70078	1.52806	0.127387	0.999422	-4.47778	1.52449
FCN1	FCN1	2219	ficolin 1	0.565401	5.63501	1.52753	0.127567	0.999422	-4.4876	1.52377
SCRN3	SCRN3	79634	secernin 3	0.397585	5.48812	1.52609	0.127592	0.999422	-4.46838	1.52367
GATA6	GATA6	2627	GATA binding protein 6	0.481947	6.54219	1.52822	0.127864	0.999422	-4.5092	1.52258
COL5A1	COL5A1	1289	collagen type V alpha 1 chain	0.621732	7.4703	1.52725	0.127887	0.999422	-4.5033	1.52249
RNPEP	RNPEP	6051	arginyl aminopeptidase	0.529037	7.19185	1.52741	0.127922	0.999422	-4.44242	1.52235
NUP133	NUP133	55746	nucleoporin 133	-0.358458	5.86989	-1.52325	0.128092	0.999422	-4.45247	-1.52167
MARCOL	MARCOL	105378220	MARCO like	0.688008	4.53091	1.53275	0.128121	0.999422	-4.52255	1.52155
LRP11	LRP11	84918	LDL receptor related protein 11	-0.571103	5.42882	-1.52403	0.128159	0.999422	-4.47552	-1.5214
NAF1	NAF1	92345	nuclear assembly factor 1 ribonucleoprotein	-0.47232	5.74861	-1.523	0.128299	0.999422	-4.46782	-1.52084
CBLC	CBLC	23624	Cbl proto-oncogene C	-0.549467	5.95771	-1.52531	0.12847	0.999422	-4.51036	-1.52016
MTERF4	MTERF4	130916	mitochondrial transcription termination factor 4	-0.52403	5.45715	-1.52458	0.128486	0.999422	-4.50488	-1.5201
OR9Q1	OR9Q1	219956	olfactory receptor family 9 subfamily Q member 1	-0.471456	5.55739	-1.52239	0.128546	0.999422	-4.47523	-1.51986
HSPA2	HSPA2	3306	heat shock protein family A (Hsp70) member 2	0.585054	5.91914	1.52706	0.128547	0.999422	-4.51615	1.51986
MCF2L	MCF2L	23263	MCF.2 cell line derived transforming sequence like	-0.704131	6.73281	-1.53289	0.128567	0.999422	-4.54461	-1.51978
EIF3J	EIF3J	8669	eukaryotic translation initiation factor 3 subunit J	0.455156	6.11425	1.52404	0.128622	0.999422	-4.50034	1.51956
SCN8A	SCN8A	6334	sodium voltage-gated channel alpha subunit 8	-0.534174	5.64725	-1.52508	0.128667	0.999422	-4.51693	-1.51938
ADA	ADA	100	adenosine deaminase	-0.442633	5.92007	-1.52397	0.12868	0.999422	-4.4714	-1.51933
TSPAN11	TSPAN11	441631	tetraspanin 11	0.522062	5.43842	1.5244	0.128714	0.999422	-4.50434	1.51919
ADIRF	ADIRF	10974	adipogenesis regulatory factor	0.660642	7.31538	1.52452	0.12902	0.999422	-4.45365	1.51798
ZNF845	ZNF845	91664	zinc finger protein 845	-0.448284	6.601	-1.51965	0.129252	0.999422	-4.44103	-1.51706
NOTCH3	NOTCH3	4854	notch receptor 3	0.469761	8.17294	1.51772	0.129281	0.999422	-4.41846	1.51694
UBAC1	UBAC1	10422	UBA domain containing 1	-0.378636	5.91557	-1.51815	0.12931	0.999422	-4.44639	-1.51683
FRG1	FRG1	2483	FSHD region gene 1	-0.362468	6.23392	-1.51737	0.129445	0.999422	-4.43669	-1.51629
ZNF778	ZNF778	197320	zinc finger protein 778	0.502139	5.77991	1.51988	0.129576	0.999422	-4.48028	1.51577
ANOS1	ANOS1	3730	anosmin 1	0.460262	5.93912	1.52097	0.129648	0.999422	-4.47309	1.51549
FLNA	FLNA	2316	filamin A	0.617548	9.05373	1.51602	0.12968	0.999422	-4.41191	1.51537
GMPPB	GMPPB	29925	GDP-mannose pyrophosphorylase B	-0.462361	6.01514	-1.51864	0.129721	0.999422	-4.49422	-1.5152
ATP7B	ATP7B	540	ATPase copper transporting beta	0.452247	5.6679	1.5183	0.129814	0.999422	-4.48622	1.51484
ALOX12B	ALOX12B	242	arachidonate 12-lipoxygenase, 12R type	-0.61233	5.35327	-1.52042	0.129852	0.999422	-4.50134	-1.51468
TAS2R43	TAS2R43	259289	taste 2 receptor member 43	-0.449728	5.53797	-1.51743	0.129857	0.999422	-4.48267	-1.51467
BID	BID	637	BH3 interacting domain death agonist	0.460094	5.69792	1.51778	0.129923	0.999422	-4.487	1.5144
PRICKLE4	PRICKLE4	29964	prickle planar cell polarity protein 4	0.521525	5.94653	1.51873	0.129929	0.999422	-4.49615	1.51438
SRCAP	SRCAP	10847	Snf2 related CREBBP activator protein	0.335767	6.6987	1.51511	0.129961	0.999422	-4.4241	1.51426
CASQ1	CASQ1	844	calsequestrin 1	0.580741	5.50744	1.5204	0.129998	0.999422	-4.51426	1.51411
CDK18	CDK18	5129	cyclin dependent kinase 18	0.384018	5.79449	1.51565	0.130027	0.999422	-4.4539	1.514
UBE2R2	UBE2R2	54926	ubiquitin conjugating enzyme E2 R2	0.33143	5.874	1.51511	0.130072	0.999422	-4.44142	1.51382
POGK	POGK	57645	pogo transposable element derived with KRAB domain	0.440443	5.71257	1.51548	0.130086	0.999422	-4.45449	1.51376
SYCP1	SYCP1	6847	synaptonemal complex protein 1	0.503044	5.09131	1.5162	0.130538	0.999422	-4.50233	1.51198
AAR2	AAR2	25980	AAR2 splicing factor	0.372027	5.80999	1.51248	0.130779	0.999422	-4.44788	1.51104
PSMB2	PSMB2	5690	proteasome 20S subunit beta 2	0.345625	6.5018	1.51182	0.130784	0.999422	-4.42248	1.51102
C2CD3	C2CD3	26005	C2 domain containing 3 centriole elongation regulator	-0.506003	4.91506	-1.51541	0.13099	0.999422	-4.50535	-1.51021
SEPHS2	SEPHS2	22928	selenophosphate synthetase 2	0.359778	5.77019	1.51171	0.131016	0.999422	-4.45495	1.51011
DOLK	DOLK	22845	dolichol kinase	-0.484836	5.71837	-1.51377	0.131073	0.999422	-4.50222	-1.50989
ARPC5	ARPC5	10092	actin related protein 2/3 complex subunit 5	0.395418	6.84828	1.51105	0.131111	0.999422	-4.44618	1.50973
SLAIN2	SLAIN2	57606	SLAIN motif family member 2	0.377444	6.92966	1.51256	0.131221	0.999422	-4.45193	1.5093
BCS1L	BCS1L	617	BCS1 homolog, ubiquinol-cytochrome c reductase complex chaperone	0.49641	5.78195	1.51908	0.131382	0.999422	-4.51149	1.50867
PRDX6	PRDX6	9588	peroxiredoxin 6	-0.378373	6.06679	-1.50993	0.13149	0.999422	-4.45069	-1.50825
GFM2	GFM2	84340	G elongation factor mitochondrial 2	-0.419892	6.2842	-1.50975	0.131523	0.999422	-4.4613	-1.50812
TEX52	TEX52	101929469	testis expressed 52	0.53127	4.91	1.51134	0.131597	0.999422	-4.49113	1.50783
CCDC43	CCDC43	124808	coiled-coil domain containing 43	0.429087	5.22928	1.50947	0.131675	0.999422	-4.46266	1.50753
SFTPC	SFTPC	6440	surfactant protein C	-0.581647	5.2924	-1.51014	0.131705	0.999422	-4.48152	-1.50741
INAVA	INAVA	55765	innate immunity activator	0.407411	5.96512	1.50854	0.131749	0.999422	-4.44551	1.50724
SDC3	SDC3	9672	syndecan 3	-0.391026	6.43464	-1.5088	0.13176	0.999422	-4.45771	-1.5072
HIP1	HIP1	3092	huntingtin interacting protein 1	0.410035	6.10329	1.50793	0.131919	0.999422	-4.44663	1.50658
MTRNR2L1	MTRNR2L1	100462977	MT-RNR2 like 1	-0.598884	6.57066	-1.52075	0.131931	0.999422	-4.50961	-1.50653
PSIP1	PSIP1	11168	PC4 and SFRS1 interacting protein 1	-0.427398	6.64128	-1.5109	0.132088	0.999422	-4.45913	-1.50592
PDRG1	PDRG1	81572	p53 and DNA damage regulated 1	0.417934	5.63271	1.50965	0.132105	0.999422	-4.47932	1.50585
ERI3	ERI3	79033	ERI1 exoribonuclease family member 3	-0.355996	6.15594	-1.50716	0.13214	0.999422	-4.45636	-1.50572
FGD4	FGD4	121512	FYVE, RhoGEF and PH domain containing 4	-0.702955	5.50478	-1.51088	0.13214	0.999422	-4.50804	-1.50571
ISY1	ISY1	57461	ISY1 splicing factor homolog	0.346221	5.95417	1.50814	0.132145	0.999422	-4.4689	1.5057
PCSK1N	PCSK1N	27344	proprotein convertase subtilisin/kexin type 1 inhibitor	0.601451	5.2276	1.50967	0.132651	0.999422	-4.51497	1.50373
RNF139	RNF139	11236	ring finger protein 139	0.335556	6.40908	1.50429	0.132752	0.999422	-4.43326	1.50334
ST6GALNAC4	ST6GALNAC4	27090	ST6 N-acetylgalactosaminide alpha-2,6-sialyltransferase 4	0.436677	5.60982	1.50688	0.132786	0.999422	-4.48359	1.50321
KLF11	KLF11	8462	Kruppel like factor 11	-0.329896	6.41235	-1.5039	0.132811	0.999422	-4.42885	-1.50311
CYBC1	CYBC1	79415	cytochrome b-245 chaperone 1	-0.330134	6.67342	-1.5038	0.132817	0.999422	-4.42366	-1.50309
APTX	APTX	54840	aprataxin	0.506712	5.77196	1.50612	0.132954	0.999422	-4.49368	1.50255
IGSF8	IGSF8	93185	immunoglobulin superfamily member 8	-0.427145	5.53157	-1.50481	0.132956	0.999422	-4.47735	-1.50255
RAMP2	RAMP2	10266	receptor activity modifying protein 2	0.501182	6.96651	1.50471	0.132995	0.999422	-4.47355	1.5024
MUCL1	MUCL1	118430	mucin like 1	-0.522486	5.04057	-1.50575	0.133062	0.999422	-4.49563	-1.50214
CYGB	CYGB	114757	cytoglobin	-0.31496	7.11569	-1.50257	0.133121	0.999422	-4.42231	-1.50191
CAMKV	CAMKV	79012	CaM kinase like vesicle associated	-0.540011	5.57042	-1.50615	0.133187	0.999422	-4.51174	-1.50165
SMCP	SMCP	4184	sperm mitochondria associated cysteine rich protein	0.398629	5.42931	1.50365	0.133197	0.999422	-4.46936	1.50161
HERPUD1	HERPUD1	9709	homocysteine inducible ER protein with ubiquitin like domain 1	-0.363111	6.82868	-1.50295	0.133274	0.999422	-4.46386	-1.50132
OR9Q2	OR9Q2	219957	olfactory receptor family 9 subfamily Q member 2	0.494202	5.71682	1.5031	0.133288	0.999422	-4.46076	1.50126
TCOF1	TCOF1	6949	treacle ribosome biogenesis factor 1	-0.522966	5.61148	-1.504	0.133369	0.999422	-4.49301	-1.50095
OR4A47	OR4A47	403253	olfactory receptor family 4 subfamily A member 47	-0.412884	5.59828	-1.50291	0.133394	0.999422	-4.47329	-1.50085
SIRT5	SIRT5	23408	sirtuin 5	0.365233	6.24756	1.50161	0.133458	0.999422	-4.43872	1.5006
ENPP4	ENPP4	22875	ectonucleotide pyrophosphatase/phosphodiesterase 4	-0.494947	5.5586	-1.50414	0.13346	0.999422	-4.49678	-1.5006
CGNL1	CGNL1	84952	cingulin like 1	0.451321	5.48558	1.50209	0.133465	0.999422	-4.45393	1.50058
STEAP2	STEAP2	261729	STEAP2 metalloreductase	-0.457852	5.45495	-1.50389	0.133542	0.999422	-4.49683	-1.50028
FBXL2	FBXL2	25827	F-box and leucine rich repeat protein 2	0.352571	5.55619	1.50177	0.133584	0.999422	-4.45779	1.50012
SLTM	SLTM	79811	SAFB like transcription modulator	-0.368092	6.25593	-1.50094	0.133666	0.999422	-4.44766	-1.4998
ZMIZ2	ZMIZ2	83637	zinc finger MIZ-type containing 2	0.307018	6.81392	1.50026	0.133724	0.999422	-4.42263	1.49958
HSD17B11	HSD17B11	51170	hydroxysteroid 17-beta dehydrogenase 11	-0.39813	6.4022	-1.5007	0.133871	0.999422	-4.4666	-1.49901
MYO10	MYO10	4651	myosin X	0.41664	5.64995	1.50354	0.134148	0.999422	-4.48644	1.49794
RWDD2A	RWDD2A	112611	RWD domain containing 2A	0.481785	5.32298	1.49873	0.134472	0.999422	-4.47087	1.4967
ART3	ART3	419	ADP-ribosyltransferase 3	-0.462203	5.45399	-1.4984	0.134562	0.999422	-4.47464	-1.49635
PHKG1	PHKG1	5260	phosphorylase kinase catalytic subunit gamma 1	-0.503723	5.06406	-1.50048	0.134618	0.999422	-4.49582	-1.49613
LRRC23	LRRC23	10233	leucine rich repeat containing 23	-0.456773	5.65642	-1.49839	0.134647	0.999422	-4.48062	-1.49603
NINJ2	NINJ2	4815	ninjurin 2	-0.54307	5.33415	-1.49919	0.134775	0.999422	-4.49884	-1.49554
GMDS	GMDS	2762	GDP-mannose 4,6-dehydratase	0.500106	5.25675	1.4981	0.13483	0.999422	-4.48349	1.49533
OR2G2	OR2G2	81470	olfactory receptor family 2 subfamily G member 2	-0.663195	5.07375	-1.5036	0.134877	0.999422	-4.53727	-1.49514
SLC6A20	SLC6A20	54716	solute carrier family 6 member 20	-0.415989	5.7936	-1.49604	0.134987	0.999422	-4.45617	-1.49472
RAP2A	RAP2A	5911	RAP2A, member of RAS oncogene family	0.362107	6.315	1.49544	0.135043	0.999422	-4.4377	1.49451
SPINK5	SPINK5	11005	serine peptidase inhibitor, Kazal type 5	0.469007	5.34962	1.49785	0.135257	0.999422	-4.49321	1.49369
RAVER1	RAVER1	125950	ribonucleoprotein, PTB binding 1	0.456517	6.01916	1.50028	0.135429	0.999422	-4.48715	1.49303
SMS	SMS	6611	spermine synthase	0.3876	6.1395	1.4938	0.13549	0.999422	-4.44057	1.4928
GP1BA	GP1BA	2811	glycoprotein Ib platelet subunit alpha	0.542451	5.29491	1.5012	0.135524	0.999422	-4.51826	1.49267
SH2B3	SH2B3	10019	SH2B adaptor protein 3	0.34587	6.18452	1.49364	0.135542	0.999422	-4.44357	1.4926
VANGL1	VANGL1	81839	VANGL planar cell polarity protein 1	0.401526	5.30948	1.49252	0.1361	0.999422	-4.4725	1.49047
A4GALT	A4GALT	53947	alpha 1,4-galactosyltransferase (P blood group)	-0.373244	6.41652	-1.49131	0.13616	0.999422	-4.44897	-1.49025
SCML1	SCML1	6322	Scm polycomb group protein like 1	0.471669	5.52215	1.49334	0.136215	0.999422	-4.4925	1.49003
TNKS2	TNKS2	80351	tankyrase 2	-0.425294	6.11241	-1.49103	0.136277	0.999422	-4.4557	-1.4898
GGTA1	GGTA1	2681	NA	-0.509266	5.95901	-1.49515	0.13633	0.999422	-4.48636	-1.4896
ATG10	ATG10	83734	autophagy related 10	0.54862	5.4428	1.49347	0.136497	0.999422	-4.49249	1.48896
CNTNAP3	CNTNAP3	79937	contactin associated protein like 3	-0.653433	5.96208	-1.50419	0.136556	0.999422	-4.5283	-1.48874
HS3ST1	HS3ST1	9957	heparan sulfate-glucosamine 3-sulfotransferase 1	0.571056	5.34229	1.49415	0.136716	0.999422	-4.52117	1.48813
PRY	PRY	9081	PTPN13 like Y-linked	-0.599719	5.35203	-1.49459	0.136718	0.999422	-4.5303	-1.48813
MAPK11	MAPK11	5600	mitogen-activated protein kinase 11	-0.623255	5.79651	-1.49827	0.136761	0.999422	-4.54649	-1.48796
MPEG1	MPEG1	219972	macrophage expressed 1	-0.599145	6.05184	-1.49556	0.136789	0.999422	-4.51473	-1.48786
PREX2	PREX2	80243	phosphatidylinositol-3,4,5-trisphosphate dependent Rac exchange factor 2	0.610533	7.35178	1.50094	0.136844	0.999422	-4.54058	1.48765
CACNG1	CACNG1	786	calcium voltage-gated channel auxiliary subunit gamma 1	-0.577732	5.36863	-1.4945	0.136854	0.999422	-4.53223	-1.48761
APH1B	APH1B	83464	aph-1 homolog B, gamma-secretase subunit	0.33661	5.63499	1.48954	0.136871	0.999422	-4.475	1.48755
TMPO	TMPO	7112	thymopoietin	0.485809	6.10507	1.495	0.137009	0.999422	-4.49576	1.48702
LYPD6	LYPD6	130574	LY6/PLAUR domain containing 6	0.498774	5.4122	1.49121	0.137011	0.999422	-4.50088	1.48701
GSTM4	GSTM4	2948	glutathione S-transferase mu 4	-0.44002	5.88534	-1.48944	0.137027	0.999422	-4.48934	-1.48695
DGLUCY	DGLUCY	80017	D-glutamate cyclase	-0.328892	6.22896	-1.48817	0.137062	0.999422	-4.4611	-1.48682
CPA3	CPA3	1359	carboxypeptidase A3	-0.674736	5.04821	-1.4923	0.137062	0.999422	-4.52145	-1.48682
OAS2	OAS2	4939	2'-5'-oligoadenylate synthetase 2	0.5438	6.15716	1.48808	0.137298	0.999422	-4.47624	1.48593
RBMS3	RBMS3	27303	RNA binding motif single stranded interacting protein 3	-0.360681	6.48056	-1.48863	0.137343	0.999422	-4.45357	-1.48576
RIT1	RIT1	6016	Ras like without CAAX 1	0.392563	5.9326	1.48616	0.13766	0.999422	-4.46621	1.48456
APCDD1	APCDD1	147495	APC down-regulated 1	-0.494988	6.45827	-1.4856	0.137686	0.999422	-4.45453	-1.48447
ELL2	ELL2	22936	elongation factor for RNA polymerase II 2	-0.421673	6.01739	-1.48538	0.137717	0.999422	-4.45052	-1.48435
RNF34	RNF34	80196	ring finger protein 34	-0.524207	5.57378	-1.48983	0.137804	0.999422	-4.5105	-1.48402
NTRK1	NTRK1	4914	neurotrophic receptor tyrosine kinase 1	0.459921	5.54225	1.48683	0.138029	0.999422	-4.50696	1.48317
PRRC2B	PRRC2B	84726	proline rich coiled-coil 2B	-0.363612	7.01714	-1.4876	0.138054	0.999422	-4.46307	-1.48308
DLK1	DLK1	8788	delta like non-canonical Notch ligand 1	0.881105	5.5758	1.48771	0.138058	0.999422	-4.49977	1.48306
PI16	PI16	221476	peptidase inhibitor 16	0.674791	6.11597	1.49053	0.138122	0.999422	-4.53008	1.48282
PKIA	PKIA	5569	cAMP-dependent protein kinase inhibitor alpha	0.461358	5.60213	1.48445	0.13816	0.999422	-4.46942	1.48268
C2orf66	C2orf66	401027	chromosome 2 open reading frame 66	0.577551	5.3421	1.48663	0.138226	0.999422	-4.51237	1.48243
ITGB1	ITGB1	3688	integrin subunit beta 1	0.520507	8.93618	1.48697	0.138355	0.999422	-4.51513	1.48194
FCGR2B	FCGR2B	2213	Fc fragment of IgG receptor IIb	-0.533637	4.99159	-1.48627	0.138368	0.999422	-4.51324	-1.4819
CD34	CD34	947	CD34 molecule	0.365404	8.16319	1.4819	0.138579	0.999422	-4.43919	1.4811
UQCC1	UQCC1	55245	ubiquinol-cytochrome c reductase complex assembly factor 1	-0.369986	5.78479	-1.48145	0.138967	0.999422	-4.47598	-1.47965
SDHAF3	SDHAF3	57001	succinate dehydrogenase complex assembly factor 3	0.539198	5.5554	1.48733	0.138982	0.999422	-4.50826	1.47959
HERC2	HERC2	8924	HECT and RLD domain containing E3 ubiquitin protein ligase 2	-0.444794	5.68959	-1.48148	0.139124	0.999422	-4.4894	-1.47906
ICA1L	ICA1L	130026	islet cell autoantigen 1 like	0.48223	5.39134	1.48333	0.13921	0.999422	-4.5004	1.47874
MLKL	MLKL	197259	mixed lineage kinase domain like pseudokinase	-0.566432	6.04219	-1.48245	0.139242	0.999422	-4.51134	-1.47862
ABHD14A	ABHD14A	25864	abhydrolase domain containing 14A	-0.421734	5.59204	-1.48421	0.13926	0.999422	-4.49477	-1.47855
BDH1	BDH1	622	3-hydroxybutyrate dehydrogenase 1	0.412556	5.41679	1.48023	0.139266	0.999422	-4.46984	1.47853
COX20	COX20	116228	cytochrome c oxidase assembly factor COX20	0.448281	6.24885	1.48319	0.139272	0.999422	-4.47177	1.47851
ALG13	ALG13	79868	ALG13 UDP-N-acetylglucosaminyltransferase subunit	0.389013	6.03072	1.48039	0.139298	0.999422	-4.47559	1.47841
FYN	FYN	2534	FYN proto-oncogene, Src family tyrosine kinase	-0.342046	6.78585	-1.47964	0.139326	0.999422	-4.46431	-1.4783
SLC25A30	SLC25A30	253512	solute carrier family 25 member 30	0.39582	5.78895	1.47939	0.139459	0.999422	-4.46761	1.47781
TRAK2	TRAK2	66008	trafficking kinesin protein 2	0.536532	7.09348	1.4854	0.13967	0.999422	-4.53013	1.47702
PEBP4	PEBP4	157310	phosphatidylethanolamine binding protein 4	-0.527878	5.78048	-1.47803	0.139695	0.999422	-4.4565	-1.47693
MEOX1	MEOX1	4222	mesenchyme homeobox 1	0.446156	6.60589	1.47804	0.139723	0.999422	-4.45698	1.47682
PLPP7	PLPP7	84814	phospholipid phosphatase 7 (inactive)	0.457126	5.97436	1.4806	0.140063	0.999422	-4.48699	1.47556
DARS2	DARS2	55157	aspartyl-tRNA synthetase 2, mitochondrial	-0.583205	5.09728	-1.48096	0.140162	0.999422	-4.52433	-1.47519
RWDD1	RWDD1	51389	RWD domain containing 1	0.314143	6.37027	1.47566	0.140279	0.999422	-4.44667	1.47475
RBX1	RBX1	9978	ring-box 1	0.353311	6.62412	1.47519	0.140363	0.999422	-4.43987	1.47444
MVB12A	MVB12A	93343	multivesicular body subunit 12A	0.45225	5.78221	1.48014	0.140415	0.999422	-4.50172	1.47425
SMYD3	SMYD3	64754	SET and MYND domain containing 3	-0.587476	5.38949	-1.4772	0.14058	0.999422	-4.50467	-1.47363
TWSG1	TWSG1	57045	twisted gastrulation BMP signaling modulator 1	0.380691	6.09435	1.476	0.14067	0.999422	-4.4902	1.4733
FAM171A1	FAM171A1	221061	family with sequence similarity 171 member A1	0.457924	5.94532	1.47464	0.140699	0.999422	-4.4653	1.47319
STAT4	STAT4	6775	signal transducer and activator of transcription 4	-0.472973	5.36196	-1.47565	0.14075	0.999422	-4.49385	-1.473
PPIF	PPIF	10105	peptidylprolyl isomerase F	0.439127	5.95995	1.47386	0.140811	0.999422	-4.45344	1.47278
GTF2A2	GTF2A2	2958	general transcription factor IIA subunit 2	-0.41437	5.89873	-1.47401	0.140899	0.999422	-4.47316	-1.47245
PHAX	PHAX	51808	phosphorylated adaptor for RNA export	-0.566481	8.36713	-1.48914	0.140924	0.999422	-4.51483	-1.47236
SLC35F6	SLC35F6	54978	solute carrier family 35 member F6	-0.457008	5.92974	-1.47524	0.140981	0.999422	-4.50401	-1.47215
ARHGEF35	ARHGEF35	445328	Rho guanine nucleotide exchange factor 35	-0.408564	6.22773	-1.47401	0.141057	0.999422	-4.48833	-1.47187
OR10G7	OR10G7	390265	olfactory receptor family 10 subfamily G member 7	-0.544262	5.1194	-1.47501	0.14129	0.999422	-4.51154	-1.471
CARD6	CARD6	84674	caspase recruitment domain family member 6	-0.572232	5.95708	-1.47641	0.141327	0.999422	-4.52834	-1.47087
PGA3	PGA3	643834	pepsinogen A3	-0.457725	5.35538	-1.4726	0.141559	0.999422	-4.49376	-1.47001
TGFB1I1	TGFB1I1	7041	transforming growth factor beta 1 induced transcript 1	0.334542	6.80095	1.47046	0.141623	0.999422	-4.439	1.46977
SNX3	SNX3	8724	sorting nexin 3	0.327715	6.9692	1.47017	0.14172	0.999422	-4.44337	1.46941
TRIM48	TRIM48	79097	tripartite motif containing 48	0.610531	5.16813	1.47535	0.141754	0.999422	-4.52157	1.46929
OAF	OAF	220323	out at first homolog	-0.437216	5.82556	-1.47097	0.141771	0.999422	-4.4787	-1.46923
RPL31	RPL31	6160	ribosomal protein L31	0.357639	9.30076	1.46995	0.141832	0.999422	-4.45194	1.469
KCTD14	KCTD14	65987	potassium channel tetramerization domain containing 14	0.493792	5.2676	1.4711	0.141958	0.999422	-4.49094	1.46854
RUNX3	RUNX3	864	RUNX family transcription factor 3	-0.514882	5.41764	-1.47303	0.141966	0.999422	-4.50553	-1.46851
SLC25A31	SLC25A31	83447	solute carrier family 25 member 31	0.708827	4.84969	1.47773	0.14203	0.999422	-4.54106	1.46827
PCYT2	PCYT2	5833	phosphate cytidylyltransferase 2, ethanolamine	-0.512702	5.54835	-1.47526	0.142048	0.999422	-4.537	-1.46821
UTP18	UTP18	51096	UTP18 small subunit processome component	0.407638	5.82431	1.46888	0.142392	0.999422	-4.48067	1.46694
SETD7	SETD7	80854	SET domain containing 7, histone lysine methyltransferase	0.288288	6.99702	1.46757	0.142399	0.999422	-4.43914	1.46692
PYGB	PYGB	5834	glycogen phosphorylase B	-0.422543	5.8975	-1.46796	0.142473	0.999422	-4.46879	-1.46664
CCDC28B	CCDC28B	79140	coiled-coil domain containing 28B	-0.604131	4.84768	-1.47411	0.142532	0.999422	-4.53745	-1.46643
MTR	MTR	4548	5-methyltetrahydrofolate-homocysteine methyltransferase	-0.507841	5.46253	-1.4675	0.142764	0.999422	-4.48373	-1.46557
COG4	COG4	25839	component of oligomeric golgi complex 4	0.369093	6.19407	1.46753	0.142777	0.999422	-4.47024	1.46553
DHRS13	DHRS13	147015	dehydrogenase/reductase 13	0.653274	5.54999	1.48433	0.142852	0.999422	-4.54358	1.46525
SLC4A4	SLC4A4	8671	solute carrier family 4 member 4	0.476929	5.24516	1.46816	0.14309	0.999422	-4.5035	1.46438
XAGE1A	XAGE1A	653220	X antigen family member 1A	-0.671543	5.07658	-1.47371	0.1431	0.999422	-4.5466	-1.46434
HLA-G	HLA-G	3135	major histocompatibility complex, class I, G	-0.680061	5.23366	-1.4705	0.143345	0.999422	-4.51037	-1.46345
HOOK3	HOOK3	84376	hook microtubule tethering protein 3	-0.280305	6.59182	-1.46425	0.143383	0.999422	-4.45668	-1.46331
ZNF766	ZNF766	90321	zinc finger protein 766	0.583715	5.43536	1.46786	0.143461	0.999422	-4.51367	1.46302
BNIP3L	BNIP3L	665	BCL2 interacting protein 3 like	-0.332999	7.03145	-1.46332	0.143547	0.999422	-4.44067	-1.46271
HCCS	HCCS	3052	holocytochrome c synthase	0.41717	5.3352	1.46672	0.143646	0.999422	-4.49987	1.46235
IGHG4	IGHG4	3503	immunoglobulin heavy constant gamma 4 (G4m marker)	0.925133	6.0321	1.46436	0.143674	0.999422	-4.48282	1.46225
CKMT2	CKMT2	1160	creatine kinase, mitochondrial 2	-0.581779	6.81531	-1.4628	0.143699	0.999422	-4.44367	-1.46215
CYP2A6	CYP2A6	1548	cytochrome P450 family 2 subfamily A member 6	0.507946	5.80831	1.46427	0.143769	0.999422	-4.49019	1.4619
RNASEH1	RNASEH1	246243	ribonuclease H1	-0.327227	6.1452	-1.4633	0.143812	0.999422	-4.47404	-1.46174
MAP4K4	MAP4K4	9448	mitogen-activated protein kinase kinase kinase kinase 4	0.391444	6.96367	1.46259	0.143816	0.999422	-4.45178	1.46173
CTTN	CTTN	2017	cortactin	-0.30493	7.48556	-1.46448	0.143817	0.999422	-4.46472	-1.46172
RILPL1	RILPL1	353116	Rab interacting lysosomal protein like 1	0.297772	6.20915	1.46259	0.14386	0.999422	-4.45787	1.46157
OXGR1	OXGR1	27199	oxoglutarate receptor 1	0.541572	5.39752	1.46416	0.14391	0.999422	-4.50976	1.46138
HMGN3	HMGN3	9324	high mobility group nucleosomal binding domain 3	-0.425244	5.91084	-1.4625	0.143992	0.999422	-4.47413	-1.46108
MRPS24	MRPS24	64951	mitochondrial ribosomal protein S24	-0.485769	5.95609	-1.46259	0.144023	0.999422	-4.47926	-1.46097
MRAS	MRAS	22808	muscle RAS oncogene homolog	0.393314	5.38949	1.4628	0.144045	0.999422	-4.48307	1.46089
PPP1R1C	PPP1R1C	151242	protein phosphatase 1 regulatory inhibitor subunit 1C	-0.707874	5.12696	-1.46938	0.144217	0.999422	-4.54662	-1.46027
SLIRP	SLIRP	81892	SRA stem-loop interacting RNA binding protein	-0.416316	6.56064	-1.46244	0.144355	0.999422	-4.46785	-1.45976
STX17	STX17	55014	syntaxin 17	-0.405375	5.95621	-1.46449	0.144453	0.999422	-4.49316	-1.45941
G0S2	G0S2	50486	G0/G1 switch 2	-0.452786	5.59298	-1.46024	0.14472	0.999422	-4.48429	-1.45844
PPFIA1	PPFIA1	8500	PTPRF interacting protein alpha 1	-0.447386	6.01943	-1.46004	0.144977	0.999422	-4.50023	-1.45751
SLC22A1	SLC22A1	6580	solute carrier family 22 member 1	0.393933	5.44366	1.45817	0.145274	0.999422	-4.47979	1.45643
CPE	CPE	1363	carboxypeptidase E	0.505519	6.91905	1.46038	0.14545	0.999422	-4.4747	1.45579
CPED1	CPED1	79974	cadherin like and PC-esterase domain containing 1	0.47232	5.73207	1.45961	0.145535	0.999422	-4.51483	1.45548
ZNF562	ZNF562	54811	zinc finger protein 562	0.446802	5.56444	1.4592	0.145644	0.999422	-4.513	1.45509
ATP5F1A	ATP5F1A	498	ATP synthase F1 subunit alpha	-0.510056	8.15181	-1.45667	0.145768	0.999422	-4.46291	-1.45464
KIAA0754	KIAA0754	643314	KIAA0754	0.342463	6.04799	1.45517	0.145961	0.999422	-4.46721	1.45395
CDKN2D	CDKN2D	1032	cyclin dependent kinase inhibitor 2D	-0.342816	6.50335	-1.45527	0.145991	0.999422	-4.47807	-1.45384
DUSP5	DUSP5	1847	dual specificity phosphatase 5	0.56789	6.10365	1.46168	0.14602	0.999422	-4.50395	1.45373
TCF23	TCF23	150921	transcription factor 23	0.370591	5.55676	1.455	0.146117	0.999422	-4.47884	1.45339
HOXB3	HOXB3	3213	homeobox B3	-0.705864	6.76006	-1.47243	0.146261	0.999422	-4.54893	-1.45287
AZGP1	AZGP1	563	alpha-2-glycoprotein 1, zinc-binding	-0.594638	5.12678	-1.45923	0.146357	0.999422	-4.51945	-1.45252
RAB8B	RAB8B	51762	RAB8B, member RAS oncogene family	-0.357033	6.18215	-1.4528	0.14656	0.999422	-4.46494	-1.45179
SLCO2B1	SLCO2B1	11309	solute carrier organic anion transporter family member 2B1	-0.836725	6.61238	-1.47224	0.146601	0.999422	-4.56637	-1.45164
ZBTB38	ZBTB38	253461	zinc finger and BTB domain containing 38	0.28607	6.71586	1.45174	0.146878	0.999422	-4.46601	1.45065
GIPC2	GIPC2	54810	GIPC PDZ domain containing family member 2	0.462992	5.4364	1.45247	0.146965	0.999422	-4.49135	1.45033
UBE2L6	UBE2L6	9246	ubiquitin conjugating enzyme E2 L6	0.449011	6.32333	1.45298	0.147036	0.999422	-4.48643	1.45008
METTL23	METTL23	124512	methyltransferase like 23	0.39857	5.47087	1.45172	0.147213	0.999422	-4.49166	1.44945
PARD3B	PARD3B	117583	par-3 family cell polarity regulator beta	-0.449366	5.74958	-1.45497	0.147214	0.999422	-4.50954	-1.44944
PDE4C	PDE4C	5143	phosphodiesterase 4C	0.484307	5.88353	1.45083	0.147271	0.999422	-4.47827	1.44924
NFATC2	NFATC2	4773	nuclear factor of activated T cells 2	0.374395	5.90147	1.45041	0.147285	0.999422	-4.46972	1.44919
SELENOO	SELENOO	83642	selenoprotein O	-0.519202	5.7326	-1.4521	0.147295	0.999422	-4.49474	-1.44915
ENOX2	ENOX2	10495	ecto-NOX disulfide-thiol exchanger 2	0.402704	5.42454	1.45113	0.147315	0.999422	-4.48944	1.44908
CRTAC1	CRTAC1	55118	cartilage acidic protein 1	0.53526	5.48072	1.45152	0.147709	0.999422	-4.50811	1.44767
RIOX1	RIOX1	79697	ribosomal oxygenase 1	-0.453263	5.50824	-1.44951	0.147876	0.999422	-4.50055	-1.44707
ANXA4	ANXA4	307	annexin A4	-0.361837	5.84905	-1.44752	0.148194	0.999422	-4.48433	-1.44594
CDYL2	CDYL2	124359	chromodomain Y like 2	-0.593759	5.24158	-1.45274	0.148296	0.999422	-4.54162	-1.44558
VSTM1	VSTM1	284415	V-set and transmembrane domain containing 1	0.436177	5.19375	1.44862	0.14843	0.999422	-4.51132	1.4451
GABBR1	GABBR1	2550	gamma-aminobutyric acid type B receptor subunit 1	0.358148	6.75326	1.44573	0.148455	0.999422	-4.45347	1.44501
TNS1	TNS1	7145	tensin 1	0.398807	8.43402	1.44856	0.148632	0.999422	-4.49789	1.44438
FGF12	FGF12	2257	fibroblast growth factor 12	-0.487747	5.79088	-1.44521	0.148741	0.999422	-4.47523	-1.44399
PGAM2	PGAM2	5224	phosphoglycerate mutase 2	-0.448634	6.09714	-1.44488	0.148757	0.999422	-4.46605	-1.44394
HEATR1	HEATR1	55127	HEAT repeat containing 1	0.462846	5.79871	1.44757	0.148757	0.999422	-4.50626	1.44393
SOAT1	SOAT1	6646	sterol O-acyltransferase 1	0.536446	5.58153	1.45	0.148796	0.999422	-4.52008	1.4438
ATP6V0D1	ATP6V0D1	9114	ATPase H+ transporting V0 subunit d1	-0.435125	5.93658	-1.44733	0.148844	0.999422	-4.49655	-1.44363
DNAJA4	DNAJA4	55466	DnaJ heat shock protein family (Hsp40) member A4	0.45089	6.05894	1.44581	0.148869	0.999422	-4.49448	1.44354
GPATCH1	GPATCH1	55094	G-patch domain containing 1	0.431445	5.47662	1.44859	0.14887	0.999422	-4.5054	1.44353
NBR1	NBR1	4077	NBR1 autophagy cargo receptor	0.289541	6.75382	1.44392	0.148959	0.999422	-4.45419	1.44322
TNFRSF21	TNFRSF21	27242	TNF receptor superfamily member 21	-0.443923	5.98171	-1.44462	0.14898	0.999422	-4.48368	-1.44315
USP17L15	USP17L15	100288520	ubiquitin specific peptidase 17 like family member 15	-0.926622	7.10513	-1.47336	0.148993	0.999422	-4.56478	-1.4431
L2HGDH	L2HGDH	79944	L-2-hydroxyglutarate dehydrogenase	0.427842	5.8375	1.44418	0.149132	0.999422	-4.48281	1.4426
CPNE4	CPNE4	131034	copine 4	-0.684066	4.86094	-1.45248	0.149298	0.999422	-4.5444	-1.44202
ZNF512	ZNF512	84450	zinc finger protein 512	0.325529	6.2934	1.44235	0.149437	0.999422	-4.4599	1.44152
RNF225	RNF225	646862	ring finger protein 225	0.376895	5.58498	1.44548	0.149765	0.999422	-4.50349	1.44036
ADI1	ADI1	55256	acireductone dioxygenase 1	0.360444	6.7403	1.44069	0.149852	0.999422	-4.45243	1.44005
TMEM128	TMEM128	85013	transmembrane protein 128	-0.518299	5.45278	-1.44752	0.149859	0.999422	-4.52865	-1.44003
CLCNKA	CLCNKA	1187	chloride voltage-gated channel Ka	-0.569226	5.24074	-1.44624	0.149913	0.999422	-4.53921	-1.43984
SLC27A3	SLC27A3	11000	solute carrier family 27 member 3	0.485108	5.23358	1.44234	0.149987	0.999422	-4.50374	1.43958
PRDM12	PRDM12	59335	PR/SET domain 12	-0.444995	5.46596	-1.44169	0.14999	0.999422	-4.49703	-1.43957
GCH1	GCH1	2643	GTP cyclohydrolase 1	0.432518	5.94387	1.44045	0.150075	0.999422	-4.47295	1.43927
PAPLN	PAPLN	89932	papilin, proteoglycan like sulfated glycoprotein	-0.375096	5.53979	-1.44094	0.150175	0.999422	-4.49652	-1.43891
NCAM1	NCAM1	4684	neural cell adhesion molecule 1	0.402871	6.19685	1.44029	0.150176	0.999422	-4.47826	1.43891
FNTB	FNTB	2342	farnesyltransferase, CAAX box, beta	0.386895	5.94004	1.44383	0.15022	0.999422	-4.50024	1.43875
NPTN	NPTN	27020	neuroplastin	-0.446646	7.03379	-1.44192	0.15033	0.999422	-4.47651	-1.43837
TNIP2	TNIP2	79155	TNFAIP3 interacting protein 2	-0.451354	5.99457	-1.44078	0.15047	0.999422	-4.51178	-1.43787
TCP11L1	TCP11L1	55346	t-complex 11 like 1	-0.462415	5.54034	-1.44031	0.15049	0.999422	-4.50462	-1.4378
TMEM97	TMEM97	27346	transmembrane protein 97	0.435347	5.37857	1.43977	0.150542	0.999422	-4.49514	1.43762
ARGLU1	ARGLU1	55082	arginine and glutamate rich 1	0.301856	7.70038	1.43808	0.150551	0.999422	-4.4471	1.43759
MOB1A	MOB1A	55233	MOB kinase activator 1A	-0.323934	6.76237	-1.43881	0.150552	0.999422	-4.478	-1.43759
SLC2A6	SLC2A6	11182	solute carrier family 2 member 6	0.393666	5.84137	1.43946	0.15056	0.999422	-4.48977	1.43756
ARHGEF10L	ARHGEF10L	55160	Rho guanine nucleotide exchange factor 10 like	0.376321	5.99073	1.43995	0.150561	0.999422	-4.50003	1.43755
H2BS1	H2BS1	54145	H2B.S histone 1	0.414466	6.98187	1.43948	0.150593	0.999422	-4.49422	1.43744
BACE1	BACE1	23621	beta-secretase 1	0.362209	5.74829	1.43856	0.150682	0.999422	-4.48161	1.43713
XYLB	XYLB	9942	xylulokinase	0.507448	5.34675	1.44106	0.150868	0.999422	-4.51087	1.43647
CEACAM16	CEACAM16	388551	CEA cell adhesion molecule 16, tectorial membrane component	-0.502465	5.29708	-1.43884	0.150889	0.999422	-4.5028	-1.4364
ARID1A	ARID1A	8289	AT-rich interaction domain 1A	0.39844	6.04128	1.44096	0.150937	0.999422	-4.49555	1.43623
BCL10	BCL10	8915	BCL10 immune signaling adaptor	-0.465826	5.52486	-1.44136	0.151038	0.999422	-4.50621	-1.43587
CD6	CD6	923	CD6 molecule	0.412886	5.34156	1.43765	0.151079	0.999422	-4.49184	1.43573
PRSS38	PRSS38	339501	serine protease 38	0.7696	5.41929	1.45234	0.151153	0.999422	-4.56102	1.43547
CCDC50	CCDC50	152137	coiled-coil domain containing 50	0.401782	6.13473	1.43647	0.151167	0.999422	-4.4693	1.43542
NRF1	NRF1	4899	nuclear respiratory factor 1	-0.451315	5.64886	-1.43811	0.151189	0.999422	-4.51037	-1.43535
POLG2	POLG2	11232	DNA polymerase gamma 2, accessory subunit	0.346214	5.76986	1.43631	0.15128	0.999422	-4.47826	1.43503
FBXO21	FBXO21	23014	F-box protein 21	0.315506	6.06575	1.43552	0.151482	0.999422	-4.47653	1.43432
ARF1	ARF1	375	ADP ribosylation factor 1	0.328407	8.49055	1.43474	0.151675	0.999422	-4.47396	1.43364
TUBB2B	TUBB2B	347733	tubulin beta 2B class IIb	0.522986	5.30501	1.43957	0.151742	0.999422	-4.53571	1.4334
TYK2	TYK2	7297	tyrosine kinase 2	-0.35056	6.13493	-1.43343	0.152037	0.999422	-4.47472	-1.43237
ABCC1	ABCC1	4363	ATP binding cassette subfamily C member 1	0.515559	5.38884	1.43472	0.152039	0.999422	-4.50029	1.43237
TFAM	TFAM	7019	transcription factor A, mitochondrial	-0.472822	5.51071	-1.43683	0.152116	0.999422	-4.52419	-1.4321
DPY19L2	DPY19L2	283417	dpy-19 like 2	-0.518037	5.81603	-1.43349	0.152299	0.999422	-4.49815	-1.43146
DSG2	DSG2	1829	desmoglein 2	-0.477864	5.46481	-1.43348	0.152365	0.999422	-4.50226	-1.43123
AGR3	AGR3	155465	anterior gradient 3, protein disulphide isomerase family member	-0.438696	5.10528	-1.43429	0.152385	0.999422	-4.51262	-1.43116
IGSF21	IGSF21	84966	immunoglobin superfamily member 21	-0.415617	6.0523	-1.43488	0.152528	0.999422	-4.50152	-1.43066
MRC1	MRC1	4360	mannose receptor C-type 1	-0.820559	5.91557	-1.44613	0.152596	0.999422	-4.56248	-1.43042
IL15RA	IL15RA	3601	interleukin 15 receptor subunit alpha	-0.386472	6.00828	-1.43121	0.152692	0.999422	-4.47832	-1.43009
TPRG1	TPRG1	285386	tumor protein p63 regulated 1	-0.546446	5.03986	-1.43698	0.152885	0.999422	-4.53124	-1.42942
GSDMB	GSDMB	55876	gasdermin B	-0.435115	5.73175	-1.43079	0.153088	0.999422	-4.50051	-1.42871
GAS8	GAS8	2622	growth arrest specific 8	-0.388071	5.44199	-1.43031	0.153168	0.999422	-4.49685	-1.42843
THAP1	THAP1	55145	THAP domain containing 1	0.534064	5.25738	1.43127	0.15317	0.999422	-4.50833	1.42842
CDC37L1	CDC37L1	55664	cell division cycle 37 like 1	-0.478802	5.6388	-1.43221	0.153243	0.999422	-4.51604	-1.42817
CSPG4	CSPG4	1464	chondroitin sulfate proteoglycan 4	0.440989	6.64237	1.43118	0.153249	0.999422	-4.50923	1.42815
SH3PXD2B	SH3PXD2B	285590	SH3 and PX domains 2B	-0.435891	6.03545	-1.43014	0.153255	0.999422	-4.50082	-1.42813
EEA1	EEA1	8411	early endosome antigen 1	-0.463721	5.81272	-1.42944	0.153471	0.999422	-4.50204	-1.42738
CDH11	CDH11	1009	cadherin 11	0.52987	6.18202	1.4283	0.153633	0.999422	-4.48399	1.42682
ZNF776	ZNF776	284309	zinc finger protein 776	-0.51259	6.76662	-1.4276	0.153671	0.999422	-4.47324	-1.42668
HINT3	HINT3	135114	histidine triad nucleotide binding protein 3	0.385494	5.83426	1.42772	0.153738	0.999422	-4.48185	1.42645
CNRIP1	CNRIP1	25927	cannabinoid receptor interacting protein 1	0.34126	6.09064	1.42896	0.153877	0.999422	-4.4863	1.42597
METTL4	METTL4	64863	methyltransferase like 4	0.398666	5.7291	1.42836	0.153926	0.999422	-4.49931	1.4258
LSMEM1	LSMEM1	286006	leucine rich single-pass membrane protein 1	0.325951	5.43122	1.42762	0.153934	0.999422	-4.49529	1.42577
CEP290	CEP290	80184	centrosomal protein 290	0.592452	5.77254	1.43628	0.154056	0.999422	-4.53317	1.42535
C5orf51	C5orf51	285636	chromosome 5 open reading frame 51	0.475269	5.8163	1.42986	0.154064	0.999422	-4.49667	1.42532
CREBL2	CREBL2	1389	cAMP responsive element binding protein like 2	-0.368151	5.94698	-1.4259	0.154258	0.999422	-4.48437	-1.42465
MINPP1	MINPP1	9562	multiple inositol-polyphosphate phosphatase 1	0.32372	5.74508	1.42576	0.154348	0.999422	-4.48522	1.42434
L3HYPDH	L3HYPDH	112849	trans-L-3-hydroxyproline dehydratase	0.352206	5.90824	1.42608	0.154452	0.999422	-4.49949	1.42398
JMJD4	JMJD4	65094	jumonji domain containing 4	0.56359	5.27725	1.42695	0.15458	0.999422	-4.5177	1.42354
KIF3C	KIF3C	3797	kinesin family member 3C	-0.572469	5.5759	-1.43132	0.154647	0.999422	-4.53366	-1.42331
CTRL	CTRL	1506	chymotrypsin like	0.35501	5.50852	1.425	0.154713	0.999422	-4.49739	1.42308
GOLGA6L9	GOLGA6L9	440295	golgin A6 family like 9	-0.556969	5.66347	-1.43816	0.154727	0.999422	-4.54463	-1.42303
BTBD1	BTBD1	53339	BTB domain containing 1	-0.403068	6.35209	-1.4256	0.154821	0.999422	-4.5156	-1.42271
OGFOD3	OGFOD3	79701	2-oxoglutarate and iron dependent oxygenase domain containing 3	-0.57854	5.71923	-1.43458	0.154988	0.999422	-4.53975	-1.42213
IRAK1BP1	IRAK1BP1	134728	interleukin 1 receptor associated kinase 1 binding protein 1	-0.446337	5.39301	-1.42794	0.155004	0.999422	-4.51776	-1.42208
B3GNT6	B3GNT6	192134	UDP-GlcNAc:betaGal beta-1,3-N-acetylglucosaminyltransferase 6	0.367617	5.44082	1.4236	0.155117	0.999422	-4.4978	1.42169
CZIB	CZIB	54987	CXXC motif containing zinc binding protein	0.407911	6.05538	1.42306	0.155564	0.999422	-4.51236	1.42015
ESAM	ESAM	90952	endothelial cell adhesion molecule	0.350004	8.26905	1.41988	0.155882	0.999422	-4.4707	1.41906
CNOT4	CNOT4	4850	CCR4-NOT transcription complex subunit 4	0.409146	6.00378	1.42255	0.155891	0.999422	-4.51959	1.41903
NONO	NONO	4841	non-POU domain containing octamer binding	0.399943	6.88334	1.41977	0.155916	0.999422	-4.47177	1.41894
ECI2	ECI2	10455	enoyl-CoA delta isomerase 2	0.375443	6.32954	1.42161	0.155936	0.999422	-4.48434	1.41887
CEACAM5	CEACAM5	1048	CEA cell adhesion molecule 5	-0.420167	5.62505	-1.42052	0.155962	0.999422	-4.49816	-1.41878
PRRC1	PRRC1	133619	proline rich coiled-coil 1	0.400059	6.22768	1.42251	0.156187	0.999422	-4.49046	1.41801
NPTXR	NPTXR	23467	neuronal pentraxin receptor	0.363276	5.6135	1.41892	0.15633	0.999422	-4.4879	1.41752
SCX	SCX	642658	scleraxis bHLH transcription factor	0.475458	5.47954	1.41896	0.15662	0.999422	-4.5061	1.41653
WIF1	WIF1	11197	WNT inhibitory factor 1	0.496882	5.14003	1.42047	0.156646	0.999422	-4.52411	1.41644
SH3KBP1	SH3KBP1	30011	SH3 domain containing kinase binding protein 1	0.289461	6.27904	1.4173	0.156655	0.999422	-4.47429	1.41641
HNRNPA3	HNRNPA3	220988	heterogeneous nuclear ribonucleoprotein A3	-0.26634	7.97083	-1.41655	0.156748	0.999422	-4.45745	-1.41609
TSEN54	TSEN54	283989	tRNA splicing endonuclease subunit 54	0.42594	5.73139	1.41754	0.156784	0.999422	-4.49244	1.41597
RNF19B	RNF19B	127544	ring finger protein 19B	0.427347	5.82199	1.41662	0.156993	0.999422	-4.48742	1.41526
OLIG1	OLIG1	116448	oligodendrocyte transcription factor 1	-0.342957	5.52669	-1.41683	0.157107	0.999422	-4.50295	-1.41487
GAS7	GAS7	8522	growth arrest specific 7	-0.463534	6.56669	-1.41688	0.157319	0.999422	-4.51574	-1.41415
C10orf71	C10orf71	118461	chromosome 10 open reading frame 71	0.466237	6.14934	1.41859	0.157343	0.999422	-4.52955	1.41407
REPS1	REPS1	85021	RALBP1 associated Eps domain containing 1	-0.575492	5.99848	-1.42825	0.157368	0.999422	-4.55048	-1.41398
ERG28	ERG28	11161	ergosterol biosynthesis 28 homolog	0.453209	5.72474	1.41647	0.157484	0.999422	-4.51172	1.41358
INPP4B	INPP4B	8821	inositol polyphosphate-4-phosphatase type II B	0.456246	5.75822	1.41677	0.157531	0.999422	-4.50392	1.41343
CSNK2B	CSNK2B	1460	casein kinase 2 beta	-0.263218	6.88955	-1.41385	0.157572	0.999422	-4.46455	-1.41328
MED13L	MED13L	23389	mediator complex subunit 13L	-0.292116	6.85051	-1.41327	0.157758	0.999422	-4.46724	-1.41265
ZNF625	ZNF625	90589	zinc finger protein 625	-0.376601	5.90077	-1.41427	0.157765	0.999422	-4.49929	-1.41263
TNPO1	TNPO1	3842	transportin 1	0.296521	6.35407	1.41337	0.157778	0.999422	-4.47246	1.41258
ALOX5AP	ALOX5AP	241	arachidonate 5-lipoxygenase activating protein	-0.605525	5.27777	-1.41812	0.157782	0.999422	-4.54039	-1.41257
DRG2	DRG2	1819	developmentally regulated GTP binding protein 2	-0.401185	5.95546	-1.41671	0.157856	0.999422	-4.50533	-1.41232
VPS37D	VPS37D	155382	VPS37D subunit of ESCRT-I	0.424464	6.22966	1.41671	0.15787	0.999422	-4.49396	1.41227
CCDC117	CCDC117	150275	coiled-coil domain containing 117	0.434636	5.66117	1.41705	0.157876	0.999422	-4.50832	1.41225
ANAPC15	ANAPC15	25906	anaphase promoting complex subunit 15	0.397776	5.75622	1.41358	0.157902	0.999422	-4.48475	1.41216
RTF1	RTF1	23168	RTF1 homolog, Paf1/RNA polymerase II complex component	0.337664	5.96207	1.41238	0.158158	0.999422	-4.48304	1.41129
SAV1	SAV1	60485	salvador family WW domain containing protein 1	0.344131	6.22626	1.41187	0.158255	0.999422	-4.47746	1.41096
ZDHHC6	ZDHHC6	64429	zinc finger DHHC-type containing 6	-0.303007	6.12974	-1.41172	0.158283	0.999422	-4.47767	-1.41087
CTF1	CTF1	1489	cardiotrophin 1	0.457894	5.17038	1.41634	0.158288	0.999422	-4.53651	1.41085
PASK	PASK	23178	PAS domain containing serine/threonine kinase	-0.431609	5.61	-1.41321	0.158309	0.999422	-4.51316	-1.41078
C5orf52	C5orf52	100190949	chromosome 5 open reading frame 52	-0.582622	5.35748	-1.41947	0.158348	0.999422	-4.5294	-1.41065
PEMT	PEMT	10400	phosphatidylethanolamine N-methyltransferase	-0.542984	5.58725	-1.41358	0.158387	0.999422	-4.51794	-1.41052
ABCC3	ABCC3	8714	ATP binding cassette subfamily C member 3	-0.401634	5.52078	-1.41235	0.158464	0.999422	-4.50744	-1.41026
HAS2	HAS2	3037	hyaluronan synthase 2	0.452884	5.132	1.41261	0.158541	0.999422	-4.51079	1.41
VIPR1	VIPR1	7433	vasoactive intestinal peptide receptor 1	-0.385194	5.41443	-1.41189	0.158542	0.999422	-4.50356	-1.40999
PGP	PGP	283871	phosphoglycolate phosphatase	-0.369321	5.85736	-1.41237	0.158609	0.999422	-4.51612	-1.40977
E2F1	E2F1	1869	E2F transcription factor 1	0.378265	5.34862	1.41425	0.158741	0.999422	-4.51467	1.40932
PAFAH1B3	PAFAH1B3	5050	platelet activating factor acetylhydrolase 1b catalytic subunit 3	0.513542	5.45234	1.4127	0.159217	0.999422	-4.53262	1.40771
TNRC6B	TNRC6B	23112	trinucleotide repeat containing adaptor 6B	-0.32449	5.82929	-1.40901	0.159327	0.999422	-4.5036	-1.40734
KLHL9	KLHL9	55958	kelch like family member 9	0.442554	5.4587	1.40993	0.159374	0.999422	-4.50785	1.40718
MUC12	MUC12	10071	mucin 12, cell surface associated	0.391536	5.4996	1.40872	0.159423	0.999422	-4.49929	1.40701
C11orf24	C11orf24	53838	chromosome 11 open reading frame 24	0.414393	5.9361	1.40912	0.159784	0.999422	-4.5034	1.4058
TRNT1	TRNT1	51095	tRNA nucleotidyl transferase 1	-0.493275	5.16542	-1.41032	0.159845	0.999422	-4.52883	-1.40559
CXCR4	CXCR4	7852	C-X-C motif chemokine receptor 4	0.375047	6.59048	1.40679	0.160028	0.999422	-4.48984	1.40498
ACTR6	ACTR6	64431	actin related protein 6	-0.368664	5.77613	-1.40576	0.160193	0.999422	-4.49475	-1.40442
GUF1	GUF1	60558	GUF1 homolog, GTPase	0.444319	5.94893	1.40638	0.160507	0.999422	-4.50237	1.40337
ICOSLG	ICOSLG	23308	inducible T cell costimulator ligand	-0.31864	6.27891	-1.4037	0.16074	0.999422	-4.48985	-1.40259
SIK2	SIK2	23235	salt inducible kinase 2	-0.402638	5.83521	-1.40364	0.160866	0.999422	-4.4986	-1.40217
AFF2	AFF2	2334	AF4/FMR2 family member 2	0.554219	5.05714	1.40705	0.161078	0.999422	-4.52685	1.40145
ATF6B	ATF6B	1388	activating transcription factor 6 beta	0.388118	5.94007	1.40273	0.161095	0.999422	-4.49281	1.4014
AOAH	AOAH	313	acyloxyacyl hydrolase	-0.448499	5.3438	-1.4037	0.161107	0.999422	-4.51309	-1.40136
DGUOK	DGUOK	1716	deoxyguanosine kinase	-0.399298	5.6283	-1.4031	0.161159	0.999422	-4.50711	-1.40118
FRS2	FRS2	10818	fibroblast growth factor receptor substrate 2	0.389398	5.7198	1.40362	0.161264	0.999422	-4.51606	1.40083
GFAP	GFAP	2670	glial fibrillary acidic protein	0.366687	5.32282	1.40201	0.16147	0.999422	-4.5038	1.40015
NR2F2	NR2F2	7026	nuclear receptor subfamily 2 group F member 2	0.405434	7.703	1.4005	0.161508	0.999422	-4.46704	1.40002
ACOT2	ACOT2	10965	acyl-CoA thioesterase 2	0.312854	6.06415	1.39842	0.162244	0.999422	-4.48149	1.39756
SENP2	SENP2	59343	SUMO specific peptidase 2	-0.380225	6.08279	-1.39847	0.162247	0.999422	-4.48626	-1.39755
POLA2	POLA2	23649	DNA polymerase alpha 2, accessory subunit	-0.397454	5.6407	-1.40038	0.162311	0.999422	-4.52447	-1.39734
CNOT3	CNOT3	4849	CCR4-NOT transcription complex subunit 3	0.305249	6.14491	1.39823	0.162367	0.999422	-4.48881	1.39716
TSC22D3	TSC22D3	1831	TSC22 domain family member 3	-0.461704	6.31707	-1.39819	0.16237	0.999422	-4.49095	-1.39714
TMCO1	TMCO1	54499	transmembrane and coiled-coil domains 1	-0.460073	6.13001	-1.39824	0.162478	0.999422	-4.50126	-1.39679
NAPB	NAPB	63908	NSF attachment protein beta	0.351915	5.67578	1.39769	0.162587	0.999422	-4.49419	1.39642
PSD4	PSD4	23550	pleckstrin and Sec7 domain containing 4	0.423911	5.05811	1.39856	0.162608	0.999422	-4.51016	1.39635
C6orf223	C6orf223	221416	chromosome 6 open reading frame 223	-0.548706	5.1379	-1.39874	0.162648	0.999422	-4.51629	-1.39622
PLEKHF1	PLEKHF1	79156	pleckstrin homology and FYVE domain containing 1	-0.332904	6.28616	-1.39687	0.162702	0.999422	-4.48407	-1.39604
CAMK1G	CAMK1G	57172	calcium/calmodulin dependent protein kinase IG	0.418728	5.36293	1.39807	0.162718	0.999422	-4.50815	1.39599
PANK4	PANK4	55229	pantothenate kinase 4 (inactive)	-0.461166	5.74423	-1.39762	0.162813	0.999422	-4.50948	-1.39567
AGTPBP1	AGTPBP1	23287	ATP/GTP binding protein 1	0.363312	6.02684	1.39673	0.162821	0.999422	-4.48972	1.39565
ENTPD7	ENTPD7	57089	ectonucleoside triphosphate diphosphohydrolase 7	-0.498231	5.42271	-1.39907	0.16289	0.999422	-4.52943	-1.39542
MXD4	MXD4	10608	MAX dimerization protein 4	-0.361984	6.84774	-1.39653	0.162979	0.999422	-4.49221	-1.39512
PREX1	PREX1	57580	phosphatidylinositol-3,4,5-trisphosphate dependent Rac exchange factor 1	-0.484963	5.80999	-1.3986	0.163044	0.999422	-4.53237	-1.39491
ZNF471	ZNF471	57573	zinc finger protein 471	-0.435611	5.31512	-1.39687	0.163081	0.999422	-4.51172	-1.39478
ADAM15	ADAM15	8751	ADAM metallopeptidase domain 15	0.807129	9.2856	1.41391	0.163135	0.999422	-4.57122	1.3946
GPX3	GPX3	2878	glutathione peroxidase 3	-1.02105	8.00064	-1.42468	0.163198	0.999422	-4.57128	-1.39439
SORL1	SORL1	6653	sortilin related receptor 1	-0.377441	5.72607	-1.39458	0.163506	0.999422	-4.4958	-1.39338
CCDC85A	CCDC85A	114800	coiled-coil domain containing 85A	-0.313835	5.89711	-1.39453	0.163535	0.999422	-4.497	-1.39328
MDM4	MDM4	4194	MDM4 regulator of p53	-0.332052	6.86007	-1.39701	0.163709	0.999422	-4.49588	-1.39271
EIF2B5	EIF2B5	8893	eukaryotic translation initiation factor 2B subunit epsilon	0.380348	5.81095	1.39546	0.163759	0.999422	-4.51818	1.39254
EXOSC3	EXOSC3	51010	exosome component 3	-0.274116	6.41229	-1.39196	0.164157	0.999422	-4.48252	-1.39123
MEGF9	MEGF9	1955	multiple EGF like domains 9	0.455134	5.39736	1.3927	0.16417	0.999422	-4.50015	1.39118
CHCHD7	CHCHD7	79145	coiled-coil-helix-coiled-coil-helix domain containing 7	0.390451	5.30791	1.39325	0.164223	0.999422	-4.51181	1.39101
OR4K14	OR4K14	122740	olfactory receptor family 4 subfamily K member 14	-0.57549	5.17198	-1.39414	0.164336	0.999422	-4.52809	-1.39063
SP3	SP3	6670	Sp3 transcription factor	-0.270155	6.83501	-1.39117	0.16435	0.999422	-4.47686	-1.39059
PNRC2	PNRC2	55629	proline rich nuclear receptor coactivator 2	-0.346279	6.99306	-1.39297	0.164359	0.999422	-4.49502	-1.39056
GNL3L	GNL3L	54552	G protein nucleolar 3 like	0.301663	6.38032	1.39146	0.164369	0.999422	-4.48776	1.39053
CD33	CD33	945	CD33 molecule	0.357917	5.64228	1.39222	0.164382	0.999422	-4.50371	1.39048
PRIMA1	PRIMA1	145270	proline rich membrane anchor 1	-0.374561	5.75463	-1.39179	0.164393	0.999422	-4.50029	-1.39045
RHOJ	RHOJ	57381	ras homolog family member J	-0.290447	6.42171	-1.39109	0.164423	0.999422	-4.48317	-1.39035
CDC23	CDC23	8697	cell division cycle 23	0.328212	5.74069	1.39126	0.164504	0.999422	-4.49445	1.39008
CYTH3	CYTH3	9265	cytohesin 3	0.436874	6.41274	1.39697	0.164506	0.999422	-4.52613	1.39007
AKT1S1	AKT1S1	84335	AKT1 substrate 1	-0.396055	5.58652	-1.39177	0.164579	0.999422	-4.51136	-1.38983
TOP1MT	TOP1MT	116447	DNA topoisomerase I mitochondrial	0.543671	5.50804	1.39617	0.164602	0.999422	-4.54693	1.38976
STARD8	STARD8	9754	StAR related lipid transfer domain containing 8	0.360813	5.58618	1.39124	0.164618	0.999422	-4.50194	1.38971
SPDYE2	SPDYE2	441273	speedy/RINGO cell cycle regulator family member E2	-0.644336	6.25476	-1.41276	0.164674	0.999422	-4.55739	-1.38952
BICD2	BICD2	23299	BICD cargo adaptor 2	-0.352434	6.18701	-1.39335	0.164714	0.999422	-4.50542	-1.38939
TARP	TARP	445347	TCR gamma alternate reading frame protein	0.448576	5.12775	1.39143	0.164769	0.999422	-4.51404	1.38921
CORO2B	CORO2B	10391	coronin 2B	0.374893	5.41153	1.38946	0.165167	0.999422	-4.50381	1.3879
DUX1	DUX1	26584	double homeobox 1	-0.463763	5.50454	-1.38958	0.165406	0.999422	-4.51924	-1.38712
RPTOR	RPTOR	57521	regulatory associated protein of MTOR complex 1	0.376026	5.92598	1.38787	0.165519	0.999422	-4.49449	1.38675
MYL6	MYL6	4637	myosin light chain 6	0.387881	8.84096	1.38775	0.165584	0.999422	-4.49704	1.38653
UMPS	UMPS	7372	uridine monophosphate synthetase	0.534152	5.24611	1.39272	0.165711	0.999422	-4.54762	1.38612
RTN1	RTN1	6252	reticulon 1	0.495082	5.12825	1.39009	0.165783	0.999422	-4.52442	1.38588
COX5B	COX5B	1329	cytochrome c oxidase subunit 5B	-0.315463	8.0595	-1.38628	0.16579	0.999422	-4.47232	-1.38586
RNF168	RNF168	165918	ring finger protein 168	-0.321813	6.10955	-1.38686	0.165822	0.999422	-4.49684	-1.38575
BCAS2	BCAS2	10286	BCAS2 pre-mRNA processing factor	-0.336676	5.96313	-1.38671	0.165956	0.999422	-4.50331	-1.38532
CTSG	CTSG	1511	cathepsin G	-0.80002	4.82393	-1.39481	0.166201	0.999422	-4.55781	-1.38451
RAI14	RAI14	26064	retinoic acid induced 14	0.464676	5.81948	1.38721	0.166289	0.999422	-4.51735	1.38423
RNF19A	RNF19A	25897	ring finger protein 19A, RBR E3 ubiquitin protein ligase	0.363599	5.63083	1.38594	0.166303	0.999422	-4.50903	1.38418
NEO1	NEO1	4756	neogenin 1	-0.442848	5.23087	-1.38622	0.166307	0.999422	-4.51471	-1.38417
OFD1	OFD1	8481	OFD1 centriole and centriolar satellite protein	-0.495919	5.93488	-1.38944	0.166358	0.999422	-4.54517	-1.384
ZNF813	ZNF813	126017	zinc finger protein 813	0.411618	5.53963	1.38702	0.166441	0.999422	-4.51865	1.38373
ZNF579	ZNF579	163033	zinc finger protein 579	-0.367568	5.74141	-1.38558	0.166452	0.999422	-4.51366	-1.38369
CFC1	CFC1	55997	cripto, FRL-1, cryptic family 1	0.401636	5.43635	1.38457	0.166562	0.999422	-4.49714	1.38333
MSN	MSN	4478	moesin	0.349932	7.74957	1.3839	0.166635	0.999422	-4.48749	1.3831
PRMT2	PRMT2	3275	protein arginine methyltransferase 2	0.293111	6.73938	1.3835	0.166708	0.999422	-4.48191	1.38286
DZIP3	DZIP3	9666	DAZ interacting zinc finger protein 3	0.380211	5.34108	1.38681	0.166765	0.999422	-4.5246	1.38267
ZNF77	ZNF77	58492	zinc finger protein 77	0.434009	5.41828	1.38399	0.166928	0.999422	-4.50866	1.38214
EIF5A	EIF5A	1984	eukaryotic translation initiation factor 5A	-0.404882	7.59667	-1.38543	0.166993	0.999422	-4.49333	-1.38193
CYP4F12	CYP4F12	66002	cytochrome P450 family 4 subfamily F member 12	0.384814	5.65011	1.38303	0.167142	0.999422	-4.50638	1.38144
TRPM4	TRPM4	54795	transient receptor potential cation channel subfamily M member 4	0.396122	5.92844	1.38269	0.167182	0.999422	-4.50237	1.38132
FXYD1	FXYD1	5348	FXYD domain containing ion transport regulator 1	-0.31285	7.17043	-1.38156	0.167259	0.999422	-4.47809	-1.38106
NT5DC1	NT5DC1	221294	5'-nucleotidase domain containing 1	-0.38753	5.61833	-1.38233	0.167391	0.999422	-4.51116	-1.38063
SURF4	SURF4	6836	surfeit 4	-0.369257	6.66394	-1.38274	0.167684	0.999422	-4.50241	-1.37968
PSG11	PSG11	5680	pregnancy specific beta-1-glycoprotein 11	-0.442695	5.27857	-1.3815	0.167685	0.999422	-4.51261	-1.37968
POLR2K	POLR2K	5440	RNA polymerase II subunit K	0.423994	5.7728	1.38134	0.167726	0.999422	-4.50991	1.37955
MYORG	MYORG	57462	myogenesis regulating glycosidase (putative)	0.370357	5.86231	1.38334	0.167784	0.999422	-4.51769	1.37936
PPP4R3B	PPP4R3B	57223	protein phosphatase 4 regulatory subunit 3B	0.313218	6.24553	1.37934	0.168114	0.999422	-4.49534	1.37829
FGL2	FGL2	10875	fibrinogen like 2	-0.621455	6.66038	-1.39648	0.168149	0.999422	-4.54861	-1.37818
CD200R1L	CD200R1L	344807	CD200 receptor 1 like	-0.892529	5.21293	-1.40917	0.168188	0.999422	-4.57305	-1.37805
PUSL1	PUSL1	126789	pseudouridine synthase like 1	0.426137	5.45727	1.3811	0.168226	0.999422	-4.53074	1.37793
TMEM44	TMEM44	93109	transmembrane protein 44	0.44074	5.41117	1.37917	0.168363	0.999422	-4.50909	1.37748
MDC1	MDC1	9656	mediator of DNA damage checkpoint 1	0.448784	5.59479	1.38167	0.168419	0.999422	-4.53401	1.3773
MGAT4A	MGAT4A	11320	alpha-1,3-mannosyl-glycoprotein 4-beta-N-acetylglucosaminyltransferase A	-0.394988	5.41887	-1.37929	0.168627	0.999422	-4.52456	-1.37663
NOC4L	NOC4L	79050	nucleolar complex associated 4 homolog	0.408005	6.54627	1.38018	0.168768	0.999422	-4.53663	1.37617
IER3	IER3	8870	immediate early response 3	0.431557	6.57716	1.37948	0.16877	0.999422	-4.50462	1.37617
SYDE2	SYDE2	84144	synapse defective Rho GTPase homolog 2	0.482629	5.41621	1.38203	0.168932	0.999422	-4.54927	1.37564
LIMA1	LIMA1	51474	LIM domain and actin binding 1	0.359436	6.18149	1.37659	0.169069	0.999422	-4.5027	1.3752
NATD1	NATD1	256302	N-acetyltransferase domain containing 1	0.451891	5.14822	1.3793	0.169097	0.999422	-4.52506	1.37511
ADAM12	ADAM12	8038	ADAM metallopeptidase domain 12	0.431312	5.33827	1.37671	0.169177	0.999422	-4.51352	1.37485
TAP1	TAP1	6890	transporter 1, ATP binding cassette subfamily B member	-0.445533	6.76836	-1.37487	0.169343	0.999422	-4.48398	-1.37432
RHOBTB3	RHOBTB3	22836	Rho related BTB domain containing 3	-0.406127	5.97453	-1.37676	0.169424	0.999422	-4.52794	-1.37406
NSMAF	NSMAF	8439	neutral sphingomyelinase activation associated factor	-0.364674	5.51779	-1.37522	0.169443	0.999422	-4.50361	-1.37399
GUCA2A	GUCA2A	2980	guanylate cyclase activator 2A	0.510123	5.11354	1.3785	0.169483	0.999422	-4.52986	1.37387
POLR2B	POLR2B	5431	RNA polymerase II subunit B	0.328829	6.25819	1.37429	0.169593	0.999422	-4.49029	1.37351
H6PD	H6PD	9563	hexose-6-phosphate dehydrogenase/glucose 1-dehydrogenase	-0.556123	6.13984	-1.38403	0.169607	0.999422	-4.53902	-1.37347
PPP2R2D	PPP2R2D	55844	protein phosphatase 2 regulatory subunit Bdelta	0.294147	6.26183	1.37423	0.169618	0.999422	-4.49106	1.37343
DIRAS2	DIRAS2	54769	DIRAS family GTPase 2	0.398789	5.26875	1.37548	0.169667	0.999422	-4.5192	1.37328
GANC	GANC	2595	glucosidase alpha, neutral C	-0.437077	5.74222	-1.37449	0.169729	0.999422	-4.50811	-1.37307
ARPC3	ARPC3	10094	actin related protein 2/3 complex subunit 3	-0.38001	6.88142	-1.377	0.169845	0.999422	-4.51391	-1.3727
SNUPN	SNUPN	10073	snurportin 1	0.438186	5.71618	1.37549	0.169928	0.999422	-4.51811	1.37244
ZNF217	ZNF217	7764	zinc finger protein 217	-0.349906	6.14222	-1.37322	0.16999	0.999422	-4.49908	-1.37224
KCNAB2	KCNAB2	8514	potassium voltage-gated channel subfamily A regulatory beta subunit 2	-0.454952	5.39315	-1.37552	0.170167	0.999422	-4.5383	-1.37167
TRIM6	TRIM6	117854	tripartite motif containing 6	-0.348612	5.84543	-1.37314	0.170195	0.999422	-4.51152	-1.37158
TERF2	TERF2	7014	telomeric repeat binding factor 2	-0.405421	5.6107	-1.37268	0.170345	0.999422	-4.51201	-1.3711
DDR2	DDR2	4921	discoidin domain receptor tyrosine kinase 2	-0.296139	6.13436	-1.37195	0.170394	0.999422	-4.49989	-1.37094
CGAS	CGAS	115004	cyclic GMP-AMP synthase	-0.497165	5.6188	-1.37626	0.170417	0.999422	-4.52752	-1.37087
PXDN	PXDN	7837	peroxidasin	0.4352	7.15615	1.37203	0.17046	0.999422	-4.50511	1.37073
PEX1	PEX1	5189	peroxisomal biogenesis factor 1	0.517514	5.64377	1.37721	0.170538	0.999422	-4.54821	1.37048
HMGA2	HMGA2	8091	high mobility group AT-hook 2	-0.3871	5.73264	-1.37198	0.170589	0.999422	-4.51367	-1.37031
GSTA2	GSTA2	2939	glutathione S-transferase alpha 2	0.472252	5.29872	1.37407	0.170626	0.999422	-4.52709	1.3702
TNFAIP8L1	TNFAIP8L1	126282	TNF alpha induced protein 8 like 1	0.380275	6.12322	1.37098	0.170711	0.999422	-4.49866	1.36992
BCL7A	BCL7A	605	BAF chromatin remodeling complex subunit BCL7A	-0.433641	5.53013	-1.37173	0.17077	0.999422	-4.51865	-1.36973
PAN2	PAN2	9924	poly(A) specific ribonuclease subunit PAN2	0.496867	5.42991	1.37997	0.170782	0.999422	-4.54516	1.36969
RPUSD4	RPUSD4	84881	RNA pseudouridine synthase D4	-0.414086	5.54034	-1.37174	0.170843	0.999422	-4.52353	-1.3695
NPPC	NPPC	4880	natriuretic peptide C	0.597113	5.4217	1.37641	0.170889	0.999422	-4.55051	1.36935
MASP2	MASP2	10747	mannan binding lectin serine peptidase 2	0.366293	5.59744	1.37043	0.171038	0.999422	-4.50987	1.36888
SVIL	SVIL	6840	supervillin	0.811671	7.37508	1.38911	0.171077	0.999422	-4.57544	1.36875
HPF1	HPF1	54969	histone PARylation factor 1	0.333889	5.70823	1.37012	0.171122	0.999422	-4.51062	1.36861
CILP	CILP	8483	cartilage intermediate layer protein	0.763213	6.97738	1.36917	0.171354	0.999422	-4.50389	1.36787
SYF2	SYF2	25949	SYF2 pre-mRNA splicing factor	-0.307222	6.43474	-1.36859	0.171415	0.999422	-4.49908	-1.36767
FAM155B	FAM155B	27112	family with sequence similarity 155 member B	0.556569	4.92047	1.37362	0.17152	0.999422	-4.54119	1.36734
AMIGO2	AMIGO2	347902	adhesion molecule with Ig like domain 2	0.362102	5.74862	1.36839	0.17155	0.999422	-4.50244	1.36724
CCNI	CCNI	10983	cyclin I	0.259139	8.33425	1.36743	0.171616	0.999422	-4.48155	1.36703
VSIG4	VSIG4	11326	V-set and immunoglobulin domain containing 4	-0.704377	5.59997	-1.38141	0.171734	0.999422	-4.5516	-1.36665
KIF27	KIF27	55582	kinesin family member 27	0.37	5.45783	1.36858	0.171755	0.999422	-4.51749	1.36659
ZNF235	ZNF235	9310	zinc finger protein 235	-0.431109	5.58565	-1.36837	0.171791	0.999422	-4.51838	-1.36647
CENATAC	CENATAC	338657	NA	0.463906	5.91655	1.37422	0.171975	0.999422	-4.54414	1.36588
TRA2A	TRA2A	29896	transformer 2 alpha homolog	0.265841	7.06441	1.36594	0.172113	0.999422	-4.48545	1.36545
MED8	MED8	112950	mediator complex subunit 8	-0.697752	5.67933	-1.37702	0.172232	0.999422	-4.5682	-1.36507
GPR89A	GPR89A	653519	G protein-coupled receptor 89A	-0.374015	5.71439	-1.36598	0.172405	0.999422	-4.51221	-1.36452
TSR3	TSR3	115939	TSR3 ribosome maturation factor	0.459133	6.28051	1.3691	0.172495	0.999422	-4.54428	1.36423
DDOST	DDOST	1650	dolichyl-diphosphooligosaccharide--protein glycosyltransferase non-catalytic subunit	-0.359369	6.98618	-1.36727	0.172601	0.999422	-4.52822	-1.3639
CARNS1	CARNS1	57571	carnosine synthase 1	0.387153	5.37409	1.36554	0.172623	0.999422	-4.51507	1.36382
TMOD3	TMOD3	29766	tropomodulin 3	0.357841	6.33816	1.36452	0.172666	0.999422	-4.49643	1.36369
LYRM1	LYRM1	57149	LYR motif containing 1	-0.367313	5.5948	-1.36517	0.172753	0.999422	-4.51805	-1.36341
ZNF316	ZNF316	100131017	zinc finger protein 316	0.368678	5.67635	1.3668	0.172845	0.999422	-4.52073	1.36312
DMBT1	DMBT1	1755	deleted in malignant brain tumors 1	-0.476809	5.41981	-1.36672	0.172932	0.999422	-4.54067	-1.36284
IL13	IL13	3596	interleukin 13	-0.572105	5.28629	-1.36923	0.172967	0.999422	-4.55367	-1.36273
CALM1	CALM1	801	calmodulin 1	0.319497	7.74193	1.36313	0.17298	0.999422	-4.485	1.36269
NACC1	NACC1	112939	nucleus accumbens associated 1	0.337723	5.81976	1.36417	0.173022	0.999422	-4.51238	1.36256
FBXO22	FBXO22	26263	F-box protein 22	0.359244	5.371	1.36424	0.173045	0.999422	-4.51631	1.36248
CCDC25	CCDC25	55246	coiled-coil domain containing 25	-0.387346	5.50671	-1.36391	0.173305	0.999422	-4.52446	-1.36166
PTPN6	PTPN6	5777	protein tyrosine phosphatase non-receptor type 6	-0.446985	5.86199	-1.36467	0.173434	0.999422	-4.51695	-1.36125
ARRB1	ARRB1	408	arrestin beta 1	0.303978	6.56418	1.36129	0.173634	0.999422	-4.49345	1.36062
PARN	PARN	5073	poly(A)-specific ribonuclease	-0.357262	5.86048	-1.36167	0.173654	0.999422	-4.50652	-1.36056
LCP2	LCP2	3937	lymphocyte cytosolic protein 2	0.454795	5.98099	1.36282	0.173815	0.999422	-4.52939	1.36005
PIGT	PIGT	51604	phosphatidylinositol glycan anchor biosynthesis class T	-0.345958	6.75571	-1.36155	0.17391	0.999422	-4.51076	-1.35975
SCN5A	SCN5A	6331	sodium voltage-gated channel alpha subunit 5	0.465055	5.18143	1.36364	0.173992	0.999422	-4.53516	1.35949
RPP30	RPP30	10556	ribonuclease P/MRP subunit p30	0.456536	5.66502	1.36199	0.174207	0.999422	-4.52581	1.35881
PLA2G4E	PLA2G4E	123745	phospholipase A2 group IVE	-0.522008	5.46223	-1.36163	0.174359	0.999422	-4.53667	-1.35833
GCFC2	GCFC2	6936	GC-rich sequence DNA-binding factor 2	0.46286	5.76	1.36171	0.174527	0.999422	-4.52471	1.3578
AP5B1	AP5B1	91056	adaptor related protein complex 5 subunit beta 1	0.386242	5.56854	1.359	0.174704	0.999422	-4.5181	1.35724
FANCC	FANCC	2176	FA complementation group C	0.380125	5.86427	1.36026	0.174733	0.999422	-4.51255	1.35715
VIT	VIT	5212	vitrin	-0.415061	5.69033	-1.35718	0.175053	0.999422	-4.50634	-1.35614
NUDT5	NUDT5	11164	nudix hydrolase 5	-0.361034	5.96672	-1.35687	0.175164	0.999422	-4.50753	-1.3558
LHX6	LHX6	26468	LIM homeobox 6	0.460745	5.59958	1.35681	0.175301	0.999422	-4.51245	1.35537
KRTCAP2	KRTCAP2	200185	keratinocyte associated protein 2	-0.322926	6.76519	-1.35693	0.17533	0.999422	-4.50702	-1.35528
OXCT1	OXCT1	5019	3-oxoacid CoA-transferase 1	0.730619	6.08035	1.37866	0.175461	0.999422	-4.56535	1.35486
NHLRC3	NHLRC3	387921	NHL repeat containing 3	0.545457	5.34135	1.35984	0.175506	0.999422	-4.54621	1.35472
FHL3	FHL3	2275	four and a half LIM domains 3	0.375342	6.10703	1.3558	0.175533	0.999422	-4.50695	1.35464
BAZ1A	BAZ1A	11177	bromodomain adjacent to zinc finger domain 1A	0.518128	5.59499	1.36094	0.175537	0.999422	-4.53353	1.35462
RPL10L	RPL10L	140801	ribosomal protein L10 like	0.445357	5.5165	1.35942	0.175636	0.999422	-4.52989	1.35432
TMEM223	TMEM223	79064	transmembrane protein 223	-0.434973	5.33382	-1.3564	0.175694	0.999422	-4.52651	-1.35413
GPR155	GPR155	151556	G protein-coupled receptor 155	0.331361	5.76614	1.35498	0.175733	0.999422	-4.50399	1.35401
CD99L2	CD99L2	83692	CD99 molecule like 2	0.338145	5.80207	1.35495	0.175778	0.999422	-4.50511	1.35387
GPER1	GPER1	2852	G protein-coupled estrogen receptor 1	0.486886	5.2595	1.35564	0.175874	0.999422	-4.52366	1.35357
ZXDB	ZXDB	158586	zinc finger X-linked duplicated B	-0.40452	5.57848	-1.35642	0.175901	0.999422	-4.52562	-1.35348
PDK2	PDK2	5164	pyruvate dehydrogenase kinase 2	-0.392955	5.63922	-1.35488	0.175991	0.999422	-4.51958	-1.3532
SLC12A9	SLC12A9	56996	solute carrier family 12 member 9	0.414843	5.91909	1.35748	0.176029	0.999422	-4.51603	1.35308
C1orf174	C1orf174	339448	chromosome 1 open reading frame 174	0.30148	6.27678	1.3554	0.176058	0.999422	-4.50756	1.35299
HSP90B1	HSP90B1	7184	heat shock protein 90 beta family member 1	-0.395655	6.8144	-1.35475	0.176096	0.999422	-4.52252	-1.35287
SEC22B	SEC22B	9554	SEC22 homolog B, vesicle trafficking protein (gene/pseudogene)	-0.386154	5.48479	-1.35428	0.176153	0.999422	-4.51812	-1.35269
SGCG	SGCG	6445	sarcoglycan gamma	0.328875	5.60715	1.35396	0.176211	0.999422	-4.51433	1.35251
PGM3	PGM3	5238	phosphoglucomutase 3	-0.4017	5.84486	-1.35477	0.176259	0.999422	-4.53089	-1.35236
NCF4	NCF4	4689	neutrophil cytosolic factor 4	-0.393154	5.86959	-1.35597	0.176262	0.999422	-4.53816	-1.35235
MME	MME	4311	membrane metalloendopeptidase	-0.414764	5.7126	-1.35356	0.176313	0.999422	-4.515	-1.3522
GJB6	GJB6	10804	gap junction protein beta 6	0.393002	5.29961	1.35338	0.176614	0.999422	-4.5244	1.35125
EGR1	EGR1	1958	early growth response 1	0.759931	7.87259	1.35546	0.176701	0.999422	-4.5448	1.35098
PTPRK	PTPRK	5796	protein tyrosine phosphatase receptor type K	-0.398727	6.35161	-1.35629	0.176776	0.999422	-4.52733	-1.35075
CERS6	CERS6	253782	ceramide synthase 6	-0.414457	5.748	-1.35304	0.176784	0.999422	-4.53016	-1.35072
PHACTR1	PHACTR1	221692	phosphatase and actin regulator 1	-0.407464	6.05638	-1.35186	0.176973	0.999422	-4.52276	-1.35013
DCAF15	DCAF15	90379	DDB1 and CUL4 associated factor 15	-0.376719	5.94463	-1.35251	0.176998	0.999422	-4.52451	-1.35006
RNF216	RNF216	54476	ring finger protein 216	0.3951	6.33513	1.35404	0.177003	0.999422	-4.51419	1.35004
CDC123	CDC123	8872	cell division cycle 123	0.30765	5.98508	1.35091	0.177014	0.999422	-4.50418	1.35001
B4GALT5	B4GALT5	9334	beta-1,4-galactosyltransferase 5	0.302694	6.42286	1.35056	0.177036	0.999422	-4.49685	1.34994
NID1	NID1	4811	nidogen 1	-0.441649	7.23929	-1.35044	0.177105	0.999422	-4.50072	-1.34972
TBX5	TBX5	6910	T-box transcription factor 5	-0.43832	5.27426	-1.35167	0.177189	0.999422	-4.52711	-1.34946
YIPF3	YIPF3	25844	Yip1 domain family member 3	0.264922	6.55851	1.34999	0.177217	0.999422	-4.49704	1.34937
RAB12	RAB12	201475	RAB12, member RAS oncogene family	-0.285664	6.61078	-1.34988	0.177242	0.999422	-4.49705	-1.3493
TMEM62	TMEM62	80021	transmembrane protein 62	-0.507396	5.24237	-1.35282	0.177348	0.999422	-4.54173	-1.34896
SLC30A7	SLC30A7	148867	solute carrier family 30 member 7	-0.362932	5.81931	-1.34974	0.177481	0.999422	-4.51279	-1.34855
ZNF81	ZNF81	347344	zinc finger protein 81	0.408648	5.52582	1.35007	0.177529	0.999422	-4.5191	1.3484
EFTUD2	EFTUD2	9343	elongation factor Tu GTP binding domain containing 2	0.279196	6.4419	1.34904	0.177551	0.999422	-4.49983	1.34833
GREM1	GREM1	26585	gremlin 1, DAN family BMP antagonist	-0.606317	5.25964	-1.35969	0.177563	0.999422	-4.55917	-1.3483
AP3M2	AP3M2	10947	adaptor related protein complex 3 subunit mu 2	-0.43274	5.86231	-1.35121	0.177643	0.999422	-4.53797	-1.34805
SPP2	SPP2	6694	secreted phosphoprotein 2	0.421017	5.23335	1.35265	0.17772	0.999422	-4.53536	1.34781
SBK3	SBK3	100130827	SH3 domain binding kinase family member 3	0.531925	5.4283	1.35189	0.177722	0.999422	-4.53649	1.3478
ECHDC1	ECHDC1	55862	ethylmalonyl-CoA decarboxylase 1	-0.270702	6.17674	-1.34825	0.177851	0.999422	-4.50538	-1.3474
MAN2C1	MAN2C1	4123	mannosidase alpha class 2C member 1	-0.327069	6.38933	-1.34905	0.177984	0.999422	-4.51849	-1.34699
PLA2G2F	PLA2G2F	64600	phospholipase A2 group IIF	0.442782	5.31914	1.34897	0.178001	0.999422	-4.52375	1.34694
PURA	PURA	5813	purine rich element binding protein A	0.365027	6.17306	1.34779	0.178017	0.999422	-4.505	1.34689
SF3A1	SF3A1	10291	splicing factor 3a subunit 1	-0.399089	5.85881	-1.34784	0.178211	0.999422	-4.52007	-1.34628
TMED8	TMED8	283578	transmembrane p24 trafficking protein family member 8	0.656747	5.4125	1.36187	0.178222	0.999422	-4.55901	1.34625
LRRC43	LRRC43	254050	leucine rich repeat containing 43	0.518345	5.04219	1.34846	0.178354	0.999422	-4.53132	1.34584
HDLBP	HDLBP	3069	high density lipoprotein binding protein	0.289109	7.67795	1.34598	0.178445	0.999422	-4.49317	1.34556
GATD3A	GATD3A	8209	glutamine amidotransferase like class 1 domain containing 3A	-0.339212	6.60208	-1.34639	0.178474	0.999422	-4.50824	-1.34547
NIBAN2	NIBAN2	64855	niban apoptosis regulator 2	0.33945	6.71298	1.34603	0.178513	0.999422	-4.49889	1.34535
TM2D1	TM2D1	83941	TM2 domain containing 1	0.314078	6.21854	1.34595	0.178563	0.999422	-4.50244	1.34519
TIMP3	TIMP3	7078	TIMP metallopeptidase inhibitor 3	-0.379511	9.4502	-1.34542	0.178602	0.999422	-4.49158	-1.34507
PNKD	PNKD	25953	PNKD metallo-beta-lactamase domain containing	0.442879	5.73518	1.34962	0.178608	0.999422	-4.52562	1.34505
TRAPPC5	TRAPPC5	126003	trafficking protein particle complex 5	-0.378208	5.86121	-1.34592	0.178685	0.999422	-4.51245	-1.34482
BUB3	BUB3	9184	BUB3 mitotic checkpoint protein	0.299122	6.22918	1.34559	0.178729	0.999422	-4.50477	1.34468
BRPF1	BRPF1	7862	bromodomain and PHD finger containing 1	0.344911	5.55534	1.34574	0.178844	0.999422	-4.51616	1.34432
SKP1	SKP1	6500	S-phase kinase associated protein 1	-0.225303	8.16474	-1.34476	0.178855	0.999422	-4.4954	-1.34429
TSPAN9	TSPAN9	10867	tetraspanin 9	0.339203	7.19347	1.34447	0.178959	0.999422	-4.49635	1.34397
TUSC3	TUSC3	7991	tumor suppressor candidate 3	0.382761	5.98707	1.3451	0.178998	0.999422	-4.51317	1.34385
ZNF844	ZNF844	284391	zinc finger protein 844	0.515036	5.62596	1.34541	0.179026	0.999422	-4.5208	1.34376
GH2	GH2	2689	growth hormone 2	0.455075	5.13675	1.34562	0.179044	0.999422	-4.52493	1.34371
MOCS3	MOCS3	27304	molybdenum cofactor synthesis 3	0.354407	5.78062	1.34486	0.179046	0.999422	-4.51185	1.3437
ADD3	ADD3	120	adducin 3	-0.350233	6.79613	-1.34574	0.179142	0.999422	-4.51836	-1.3434
OSCP1	OSCP1	127700	organic solute carrier partner 1	0.391683	5.41491	1.34524	0.179178	0.999422	-4.52473	1.34329
KCNK6	KCNK6	9424	potassium two pore domain channel subfamily K member 6	-0.365736	5.91264	-1.34682	0.179239	0.999422	-4.52122	-1.3431
YARS1	YARS1	8565	tyrosyl-tRNA synthetase 1	0.404744	5.85856	1.34615	0.17925	0.999422	-4.52258	1.34307
CEP164	CEP164	22897	centrosomal protein 164	0.412209	5.63167	1.34716	0.179289	0.999422	-4.5237	1.34295
ADCY5	ADCY5	111	adenylate cyclase 5	-0.486169	4.69681	-1.34637	0.179292	0.999422	-4.53923	-1.34294
CHD4	CHD4	1108	chromodomain helicase DNA binding protein 4	0.316108	6.99295	1.3456	0.179445	0.999422	-4.507	1.34247
SRSF8	SRSF8	10929	serine and arginine rich splicing factor 8	-0.306933	6.22785	-1.34311	0.179501	0.999422	-4.50672	-1.34229
OR4F4	OR4F4	26682	olfactory receptor family 4 subfamily F member 4	-0.327623	6.02393	-1.34317	0.179612	0.999422	-4.51628	-1.34195
DBP	DBP	1628	D-box binding PAR bZIP transcription factor	0.425644	5.33413	1.34329	0.179904	0.999422	-4.52868	1.34105
PAFAH2	PAFAH2	5051	platelet activating factor acetylhydrolase 2	0.331387	5.78914	1.34302	0.179939	0.999422	-4.52831	1.34094
HNRNPAB	HNRNPAB	3182	heterogeneous nuclear ribonucleoprotein A/B	-0.372755	6.74601	-1.34393	0.180136	0.999422	-4.53372	-1.34034
KMT2E	KMT2E	55904	lysine methyltransferase 2E	-0.3608	6.63243	-1.3418	0.180211	0.999422	-4.52414	-1.34011
ANKRD36C	ANKRD36C	400986	ankyrin repeat domain 36C	0.309532	6.04654	1.34085	0.180266	0.999422	-4.50828	1.33994
HS1BP3	HS1BP3	64342	HCLS1 binding protein 3	-0.337811	6.00654	-1.34073	0.180325	0.999422	-4.51164	-1.33975
CRHR2	CRHR2	1395	corticotropin releasing hormone receptor 2	0.626185	5.18025	1.34678	0.180584	0.999422	-4.54826	1.33896
TTL	TTL	150465	tubulin tyrosine ligase	-0.365215	5.35384	-1.34098	0.180588	0.999422	-4.52851	-1.33895
ZNF740	ZNF740	283337	zinc finger protein 740	0.353066	5.65734	1.33951	0.180876	0.999422	-4.5202	1.33806
ETHE1	ETHE1	23474	ETHE1 persulfide dioxygenase	0.355188	5.68266	1.33957	0.180935	0.999422	-4.52247	1.33788
RDH12	RDH12	145226	retinol dehydrogenase 12	0.538142	5.2364	1.34075	0.181141	0.999422	-4.54221	1.33725
ANKRD12	ANKRD12	23253	ankyrin repeat domain 12	0.311662	6.19937	1.33974	0.181268	0.999422	-4.51999	1.33686
TBCC	TBCC	6903	tubulin folding cofactor C	0.411486	5.38778	1.3381	0.181439	0.999422	-4.52381	1.33634
SYNJ2BP	SYNJ2BP	55333	synaptojanin 2 binding protein	0.455381	5.86066	1.33721	0.181522	0.999422	-4.51402	1.33608
NAA25	NAA25	80018	N(alpha)-acetyltransferase 25, NatB auxiliary subunit	0.378632	5.67385	1.3393	0.181649	0.999422	-4.52348	1.3357
MAPKAPK5	MAPKAPK5	8550	MAPK activated protein kinase 5	-0.395222	5.67464	-1.33721	0.181783	0.999422	-4.52958	-1.33528
SPDYE11	SPDYE11	100996746	speedy/RINGO cell cycle regulator family member E11	-0.561864	6.10499	-1.34561	0.181824	0.999422	-4.55525	-1.33516
EMC8	EMC8	10328	ER membrane protein complex subunit 8	0.388423	5.67847	1.33868	0.181826	0.999422	-4.54184	1.33515
CDADC1	CDADC1	81602	cytidine and dCMP deaminase domain containing 1	-0.544175	5.40207	-1.34122	0.181971	0.999422	-4.54609	-1.33471
CHKA	CHKA	1119	choline kinase alpha	0.355451	5.65275	1.33595	0.181973	0.999422	-4.51781	1.3347
TIMM8B	TIMM8B	26521	translocase of inner mitochondrial membrane 8 homolog B	0.32062	6.4176	1.33533	0.181988	0.999422	-4.5051	1.33466
TMEM107	TMEM107	84314	transmembrane protein 107	-0.414274	5.73569	-1.33719	0.181994	0.999422	-4.5373	-1.33464
CLU	CLU	1191	clusterin	0.601683	7.09179	1.33712	0.182189	0.999422	-4.53837	1.33405
ZNF529	ZNF529	57711	zinc finger protein 529	0.378379	6.08362	1.33779	0.182384	0.999422	-4.5216	1.33345
DEXI	DEXI	28955	Dexi homolog	-0.269067	6.31241	-1.33411	0.182397	0.999422	-4.50732	-1.33341
SH3BGR	SH3BGR	6450	SH3 domain binding glutamate rich protein	0.452081	5.8823	1.33429	0.182503	0.999422	-4.51611	1.33309
KIF6	KIF6	221458	kinesin family member 6	0.508353	5.02786	1.33668	0.182507	0.999422	-4.54336	1.33307
SLC25A52	SLC25A52	147407	solute carrier family 25 member 52	0.55929	5.12765	1.33685	0.182705	0.999422	-4.5459	1.33247
MLLT3	MLLT3	4300	MLLT3 super elongation complex subunit	0.387499	5.8417	1.33305	0.182835	0.999422	-4.51226	1.33208
PTK6	PTK6	5753	protein tyrosine kinase 6	-0.41816	6.1358	-1.33351	0.182864	0.999422	-4.52506	-1.33199
PGK2	PGK2	5232	phosphoglycerate kinase 2	0.492669	5.4795	1.33977	0.183345	0.999422	-4.54896	1.33053
CRB2	CRB2	286204	crumbs cell polarity complex component 2	0.500475	5.11656	1.33271	0.18348	0.999422	-4.5352	1.33012
SAMD1	SAMD1	90378	sterile alpha motif domain containing 1	0.274243	6.3144	1.33056	0.183563	0.999422	-4.50766	1.32986
KLF17	KLF17	128209	Kruppel like factor 17	-0.628115	5.09509	-1.33615	0.183592	0.999422	-4.55968	-1.32978
FGD5	FGD5	152273	FYVE, RhoGEF and PH domain containing 5	0.375925	6.61816	1.33113	0.183653	0.999422	-4.52388	1.32959
PARK7	PARK7	11315	Parkinsonism associated deglycase	0.296155	6.97575	1.32987	0.183716	0.999422	-4.50254	1.3294
MAGEA4	MAGEA4	4103	MAGE family member A4	0.493873	5.56319	1.3345	0.183815	0.999422	-4.55113	1.3291
C19orf81	C19orf81	342918	chromosome 19 open reading frame 81	0.361763	5.477	1.33051	0.183836	0.999422	-4.52258	1.32904
PSMD2	PSMD2	5708	proteasome 26S subunit, non-ATPase 2	-0.348963	6.60395	-1.33025	0.183908	0.999422	-4.51839	-1.32882
CDC20	CDC20	991	cell division cycle 20	-0.516298	5.34259	-1.33251	0.183966	0.999422	-4.53967	-1.32864
GPN1	GPN1	11321	GPN-loop GTPase 1	0.348789	5.75503	1.32973	0.184007	0.999422	-4.51823	1.32852
CAMP	CAMP	820	cathelicidin antimicrobial peptide	0.38677	5.23661	1.33044	0.18409	0.999422	-4.5321	1.32827
PLA2G5	PLA2G5	5322	phospholipase A2 group V	-0.369979	7.07404	-1.32889	0.184112	0.999422	-4.5092	-1.3282
ODF1	ODF1	4956	outer dense fiber of sperm tails 1	0.420174	5.18344	1.33041	0.184451	0.999422	-4.54029	1.32718
TYMP	TYMP	1890	thymidine phosphorylase	-0.594867	5.92726	-1.33354	0.184454	0.999422	-4.55834	-1.32717
SRSF12	SRSF12	135295	serine and arginine rich splicing factor 12	-0.512297	5.09027	-1.33247	0.184659	0.999422	-4.55843	-1.32655
SALL1	SALL1	6299	spalt like transcription factor 1	0.370834	5.31925	1.32789	0.184799	0.999422	-4.52821	1.32612
STX12	STX12	23673	syntaxin 12	0.354468	6.42155	1.32883	0.184843	0.999422	-4.52216	1.32599
ACOT7	ACOT7	11332	acyl-CoA thioesterase 7	0.538448	5.4729	1.33015	0.184905	0.999422	-4.54987	1.3258
RAET1L	RAET1L	154064	retinoic acid early transcript 1L	-0.354133	5.60625	-1.32667	0.185121	0.999422	-4.52672	-1.32515
SMAD1	SMAD1	4086	SMAD family member 1	0.300799	6.00422	1.32521	0.185479	0.999422	-4.51957	1.32407
TMCC3	TMCC3	57458	transmembrane and coiled-coil domain family 3	0.506263	5.24663	1.32733	0.185594	0.999422	-4.53848	1.32372
VIPAS39	VIPAS39	63894	VPS33B interacting protein, apical-basolateral polarity regulator, spe-39 homolog	-0.337885	5.60263	-1.32515	0.18565	0.999422	-4.52819	-1.32356
DCTN4	DCTN4	51164	dynactin subunit 4	0.389135	6.0295	1.32885	0.185676	0.999422	-4.53395	1.32348
C19orf33	C19orf33	64073	chromosome 19 open reading frame 33	-0.42156	5.44988	-1.32525	0.185765	0.999422	-4.53424	-1.32321
NDUFAF1	NDUFAF1	51103	NADH:ubiquinone oxidoreductase complex assembly factor 1	0.383889	5.86305	1.325	0.185884	0.999422	-4.52912	1.32285
ZNF70	ZNF70	7621	zinc finger protein 70	-0.427763	5.26756	-1.32641	0.18589	0.999422	-4.5452	-1.32283
PRPSAP2	PRPSAP2	5636	phosphoribosyl pyrophosphate synthetase associated protein 2	-0.341679	5.83275	-1.32395	0.185909	0.999422	-4.52105	-1.32278
SP7	SP7	121340	Sp7 transcription factor	-0.624217	6.40317	-1.33404	0.185929	0.999422	-4.56965	-1.32272
CCNH	CCNH	902	cyclin H	-0.395452	6.1572	-1.32545	0.185972	0.999422	-4.52868	-1.32259
SFMBT1	SFMBT1	51460	Scm like with four mbt domains 1	0.476649	5.34657	1.32642	0.186024	0.999422	-4.53969	1.32243
FREM1	FREM1	158326	FRAS1 related extracellular matrix 1	0.668972	5.52829	1.33373	0.18606	0.999422	-4.56746	1.32232
MAF1	MAF1	84232	MAF1 homolog, negative regulator of RNA polymerase III	-0.293883	6.93659	-1.32319	0.186118	0.999422	-4.51651	-1.32215
MED22	MED22	6837	mediator complex subunit 22	-0.371836	5.57824	-1.32369	0.186174	0.999422	-4.52994	-1.32198
CMC2	CMC2	56942	C-X9-C motif containing 2	0.417231	6.3016	1.32543	0.186284	0.999422	-4.54832	1.32165
USP17L11	USP17L11	100287178	ubiquitin specific peptidase 17 like family member 11	-0.479892	7.91426	-1.32534	0.186416	0.999422	-4.5484	-1.32126
PARVA	PARVA	55742	parvin alpha	0.24844	6.99962	1.32169	0.186437	0.999422	-4.50696	1.32119
MAEA	MAEA	10296	macrophage erythroblast attacher	0.290371	6.40349	1.32365	0.186867	0.999422	-4.5229	1.3199
RUFY2	RUFY2	55680	RUN and FYVE domain containing 2	0.35552	6.10239	1.32082	0.186885	0.999422	-4.51734	1.31985
TANGO2	TANGO2	128989	transport and golgi organization 2 homolog	-0.35416	5.86755	-1.32073	0.186968	0.999422	-4.52218	-1.3196
B3GNT8	B3GNT8	374907	UDP-GlcNAc:betaGal beta-1,3-N-acetylglucosaminyltransferase 8	0.3955	5.45691	1.32269	0.186984	0.999422	-4.54359	1.31955
ZNF556	ZNF556	80032	zinc finger protein 556	-0.506715	5.20687	-1.32348	0.186998	0.999422	-4.54984	-1.31951
FMNL3	FMNL3	91010	formin like 3	0.349066	6.40945	1.32148	0.187023	0.999422	-4.53239	1.31944
MTX2	MTX2	10651	metaxin 2	-0.330709	6.08206	-1.32058	0.187078	0.999422	-4.52574	-1.31927
USP34	USP34	9736	ubiquitin specific peptidase 34	0.344	5.89023	1.32113	0.187119	0.999422	-4.53181	1.31915
HEXIM2	HEXIM2	124790	HEXIM P-TEFb complex subunit 2	0.378089	5.27273	1.32061	0.187261	0.999422	-4.53084	1.31873
DPYSL2	DPYSL2	1808	dihydropyrimidinase like 2	-0.661224	7.39559	-1.33278	0.187512	0.999422	-4.56391	-1.31797
FLI1	FLI1	2313	Fli-1 proto-oncogene, ETS transcription factor	-0.499958	6.41382	-1.32998	0.187534	0.999422	-4.55192	-1.31791
BRAT1	BRAT1	221927	BRCA1 associated ATM activator 1	0.326615	5.69099	1.31872	0.18765	0.999422	-4.52192	1.31756
[truncated: 10,802 more rows]

## Sheet: EC_Diseased_ES_vs_Control_Clin
Supplementary Table14. Differentially expressed genes in endothelial cells according to combined clinical and histologic features (Diseased_ES versus Control_Clin)
Column1	SYMBOL	ENTREZID	GENENAME	logFC	AveExpr	t	P.Value	adj.P.Val	B	z.std
CCL18	CCL18	6362	C-C motif chemokine ligand 18	-2.35915	5.4428	-8.42733	5.43356e-16	6.95495e-12	5.89755	-8.10139
TP53TG3F	TP53TG3F	102724127	TP53 target 3 family member F	-1.64455	5.71304	-5.3473	2.66675e-07	0.00170672	-0.553806	-5.14559
HBA1	HBA1	3039	hemoglobin subunit alpha 1	-2.26243	7.85833	-4.93118	9.20785e-07	0.00392868	1.73942	-4.90785
MMP15	MMP15	4324	matrix metallopeptidase 15	1.15612	5.99174	4.72155	3.57239e-06	0.0114317	-0.133267	4.63483
HBA2	HBA2	3040	hemoglobin subunit alpha 2	-2.63186	7.75892	-4.25439	2.32413e-05	0.0588038	-0.199664	-4.23123
PLIN4	PLIN4	729359	perilipin 4	-1.10271	6.26899	-4.24687	2.75643e-05	0.0588038	-0.584327	-4.19271
PLA2G2A	PLA2G2A	5320	phospholipase A2 group IIA	-1.36493	6.42978	-4.05286	5.63874e-05	0.0979282	-0.679969	-4.02744
MAMDC2	MAMDC2	256691	MAM domain containing 2	-1.22078	6.14777	-4.09903	6.29392e-05	0.0979282	-1.80434	-4.00151
GOLGA8A	GOLGA8A	23015	golgin A8 family member A	-1.02078	6.53905	-4.02383	6.88558e-05	0.0979282	-1.16285	-3.98021
TYW5	TYW5	129450	tRNA-yW synthesizing protein 5	1.20929	5.28633	4.02792	8.15991e-05	0.104447	-1.66805	3.93965
C3	C3	718	complement C3	-1.54636	7.27514	-3.9188	0.000111784	0.130076	-2.1323	-3.86348
CFH	CFH	3075	complement factor H	0.916123	7.51398	3.80124	0.000152425	0.151824	-0.816614	3.78709
ACTA1	ACTA1	58	actin alpha 1, skeletal muscle	1.9369	9.45952	3.79375	0.000154196	0.151824	-0.562929	3.78421
ADH1B	ADH1B	125	alcohol dehydrogenase 1B (class I), beta polypeptide	-1.32661	6.15984	-3.73484	0.00022651	0.207095	-2.07737	-3.68745
PUSL1	PUSL1	126789	pseudouridine synthase like 1	0.901408	5.45727	3.71826	0.000271098	0.231337	-2.05183	3.64146
HBB	HBB	3043	hemoglobin subunit beta	-1.98014	7.02636	-3.62964	0.00030491	0.243749	-1.47123	-3.61109
CDH5	CDH5	1003	cadherin 5	0.644587	7.92932	3.60487	0.000323729	0.243749	-1.017	3.59553
ABCA8	ABCA8	10351	ATP binding cassette subfamily A member 8	-1.06173	7.58573	-3.61428	0.000366149	0.250986	-2.63793	-3.56335
PMP22	PMP22	5376	peripheral myelin protein 22	-0.792746	7.4701	-3.61226	0.000372558	0.250986	-1.64095	-3.5588
CFD	CFD	1675	complement factor D	-1.52654	7.44897	-3.50558	0.000550454	0.341763	-2.82535	-3.45492
COX6A2	COX6A2	1339	cytochrome c oxidase subunit 6A2	-1.1179	8.19263	-3.44718	0.000580925	0.341763	-1.26332	-3.44037
CPXM2	CPXM2	119587	carboxypeptidase X, M14 family member 2	1.08324	5.72479	3.49146	0.000587406	0.341763	-2.39113	3.43736
ABCA9	ABCA9	10350	ATP binding cassette subfamily A member 9	-0.980956	6.65879	-3.44939	0.000642989	0.357838	-2.54041	-3.4128
PPP1R1A	PPP1R1A	5502	protein phosphatase 1 regulatory inhibitor subunit 1A	-0.717332	5.88788	-3.41585	0.00067817	0.36169	-1.67077	-3.39826
NUDT4B	NUDT4B	440672	nudix hydrolase 4B	-0.745692	6.25256	-3.37138	0.000788892	0.403913	-1.7431	-3.35666
ANK3	ANK3	288	ankyrin 3	-0.803438	5.79388	-3.32647	0.000941194	0.44628	-1.82776	-3.30754
RASSF3	RASSF3	283349	Ras association domain family member 3	0.815995	5.72993	3.34197	0.000941371	0.44628	-2.27512	3.30749
EMB	EMB	133418	embigin	-0.682134	5.39294	-3.32422	0.00100443	0.452906	-2.06907	-3.28928
PTGDS	PTGDS	5730	prostaglandin D2 synthase	-1.02248	7.35625	-3.32027	0.00102612	0.452906	-1.79722	-3.28327
CKM	CKM	1158	creatine kinase, M-type	-1.1133	8.81445	-3.27152	0.00109052	0.465287	-1.59994	-3.26607
ACE	ACE	1636	angiotensin I converting enzyme	0.811611	6.8201	3.27391	0.00114167	0.471398	-2.22679	3.25307
TPCN1	TPCN1	53373	two pore segment channel 1	-0.732147	6.70395	-3.25009	0.00129857	0.519428	-2.54318	-3.2163
PLEKHG1	PLEKHG1	57480	pleckstrin homology and RhoGEF domain containing G1	0.797245	6.02145	3.24222	0.00134823	0.522948	-2.30934	3.20551
FBRSL1	FBRSL1	57666	fibrosin like 1	0.703417	5.82547	3.18792	0.00154594	0.582001	-2.32707	3.16592
NFE2L1	NFE2L1	4779	nuclear factor, erythroid 2 like 1	-0.701371	7.92109	-3.17541	0.00160664	0.587571	-2.26383	-3.1547
MS4A4A	MS4A4A	51338	membrane spanning 4-domains A4A	-1.23984	5.47987	-3.198	0.00169331	0.602067	-2.89724	-3.13934
FAM43A	FAM43A	131583	family with sequence similarity 43 member A	0.680128	6.17109	3.16552	0.00183924	0.620311	-2.4542	3.11503
MGMT	MGMT	4255	O-6-methylguanine-DNA methyltransferase	-0.532085	6.07345	-3.13494	0.00184155	0.620311	-2.22919	-3.11466
AZIN1	AZIN1	51582	antizyme inhibitor 1	0.516695	6.73745	3.11008	0.00192917	0.633163	-2.12338	3.10093
SMOC2	SMOC2	64094	SPARC related modular calcium binding 2	0.980901	8.11481	3.08507	0.00209612	0.654639	-2.23131	3.07626
HSPB3	HSPB3	8988	heat shock protein family B (small) member 3	-0.785099	5.55344	-3.09672	0.00209689	0.654639	-2.32906	-3.07615
MYH6	MYH6	4624	myosin heavy chain 6	-1.13285	5.27302	-3.13289	0.00217833	0.663871	-3.28827	-3.06478
C2orf66	C2orf66	401027	chromosome 2 open reading frame 66	0.950522	5.3421	3.09522	0.00232209	0.674842	-2.90751	3.04561
ADAMTSL4	ADAMTSL4	54507	ADAMTS like 4	-0.675158	5.29354	-3.0686	0.00233056	0.674842	-2.5169	-3.04452
PHGDH	PHGDH	26227	phosphoglycerate dehydrogenase	-0.645861	5.71239	-3.05831	0.00237249	0.674842	-2.41584	-3.03915
SLC16A2	SLC16A2	6567	solute carrier family 16 member 2	0.77148	5.58196	3.0635	0.00249653	0.684482	-2.85338	3.02376
NASP	NASP	4678	nuclear autoantigenic sperm protein	-0.551614	6.43307	-3.02637	0.00254298	0.684482	-2.24737	-3.01818
MCM7	MCM7	4176	minichromosome maintenance complex component 7	1.09137	5.11058	3.06616	0.00256681	0.684482	-2.98749	3.01535
TUBA3D	TUBA3D	113457	tubulin alpha 3d	-0.613213	5.29274	-2.98079	0.0030973	0.809091	-2.64715	-2.95791
TMEM100	TMEM100	55273	transmembrane protein 100	0.883978	5.72236	2.95252	0.00336037	0.847765	-2.69855	2.93269
LILRA5	LILRA5	353514	leukocyte immunoglobulin like receptor A5	-0.748152	5.39322	-2.94877	0.00341271	0.847765	-2.62675	-2.92789
GABARAPL1	GABARAPL1	23710	GABA type A receptor associated protein like 1	-0.6208	7.14038	-2.95087	0.00344405	0.847765	-2.83727	-2.92505
PEBP4	PEBP4	157310	phosphatidylethanolamine binding protein 4	-0.814033	5.78048	-2.92918	0.0035414	0.855283	-2.51077	-2.91636
FCER1G	FCER1G	2207	Fc fragment of IgE receptor Ig	-0.992732	5.73315	-2.9555	0.0037938	0.856601	-2.86288	-2.89482
ACP5	ACP5	54	acid phosphatase 5, tartrate resistant	-0.518101	5.62509	-2.90781	0.00387833	0.856601	-2.65535	-2.88789
FCGR2C	FCGR2C	9103	Fc fragment of IgG receptor IIc (gene/pseudogene)	-0.654107	6.51594	-2.89442	0.00389869	0.856601	-2.47393	-2.88624
EZR	EZR	7430	ezrin	-0.58951	6.07871	-2.89681	0.00393049	0.856601	-2.69978	-2.88369
RASSF4	RASSF4	83937	Ras association domain family member 4	-0.603596	6.47076	-2.89467	0.00398501	0.856601	-2.68098	-2.87935
FRG2C	FRG2C	100288801	FSHD region gene 2 family member C	-0.686178	5.26802	-2.90026	0.00398718	0.856601	-2.7313	-2.87917
MAN1A1	MAN1A1	4121	mannosidase alpha class 1A member 1	-0.695815	6.34906	-2.89705	0.00401532	0.856601	-2.75299	-2.87696
TTC1	TTC1	7265	tetratricopeptide repeat domain 1	-0.515233	5.78262	-2.87933	0.00412801	0.861636	-2.61129	-2.86821
PHLDA1	PHLDA1	22822	pleckstrin homology like domain family A member 1	0.722298	5.82137	2.88005	0.00417355	0.861636	-2.75291	2.86474
SDC2	SDC2	6383	syndecan 2	-1.06952	6.58837	-2.92567	0.0044502	0.900256	-3.38128	-2.84435
PSMD4	PSMD4	5710	proteasome 26S subunit, non-ATPase 4	-0.561909	6.53638	-2.84974	0.00458835	0.900256	-2.7991	-2.8346
ENG	ENG	2022	endoglin	0.860123	8.79311	2.87041	0.00462862	0.900256	-2.81992	2.8318
TSPAN18	TSPAN18	90139	tetraspanin 18	0.588268	6.48486	2.84104	0.00464194	0.900256	-2.68613	2.83088
ZNF506	ZNF506	440515	zinc finger protein 506	-0.574163	5.63796	-2.8313	0.00481386	0.906149	-2.72532	-2.81923
FN3KRP	FN3KRP	79672	fructosamine 3 kinase related protein	0.592713	5.96758	2.83954	0.00482421	0.906149	-2.83769	2.81854
C20orf173	C20orf173	140873	chromosome 20 open reading frame 173	0.606807	5.34098	2.83429	0.00495475	0.906149	-3.02464	2.80996
RBIS	RBIS	401466	ribosomal biogenesis factor	-0.463412	6.41045	-2.81411	0.0049922	0.906149	-2.60119	-2.80754
MS4A7	MS4A7	58475	membrane spanning 4-domains A7	-0.754091	5.71383	-2.83225	0.0050263	0.906149	-2.95438	-2.80534
SMAD7	SMAD7	4092	SMAD family member 7	0.835483	6.90193	2.81941	0.00513534	0.907538	-3.15286	2.79842
ST20	ST20	400410	suppressor of tumorigenicity 20	-0.623805	5.17108	-2.81891	0.0051758	0.907538	-2.92593	-2.79588
PLXNA4	PLXNA4	91584	plexin A4	0.701475	5.22331	2.80766	0.00536733	0.928403	-3.05001	2.78412
RPSA	RPSA	3921	ribosomal protein SA	-0.588682	8.77462	-2.79702	0.00544768	0.929738	-2.79298	-2.7793
RFTN1	RFTN1	23180	raftlin, lipid raft linker 1	-0.521669	7.20407	-2.77278	0.00563201	0.936484	-2.60249	-2.76847
PODN	PODN	127435	podocan	0.732742	6.77973	2.78032	0.00563354	0.936484	-2.89448	2.76838
PLK2	PLK2	10769	polo like kinase 2	0.587614	7.09829	2.76978	0.00571329	0.937566	-2.67973	2.7638
OR5H15	OR5H15	403274	olfactory receptor family 5 subfamily H member 15	-0.544156	5.55249	-2.76979	0.0057957	0.939051	-2.78654	-2.75912
BBLN	BBLN	79095	NA	0.706974	5.61878	2.77292	0.00598041	0.952436	-3.1275	2.74885
MME	MME	4311	membrane metalloendopeptidase	-0.658149	5.7126	-2.75992	0.00602974	0.952436	-2.90951	-2.74616
CD14	CD14	929	CD14 molecule	-1.07634	6.87115	-2.78285	0.00610154	0.952436	-3.37177	-2.74227
PTOV1	PTOV1	53635	PTOV1 extended AT-hook containing adaptor protein	0.387111	6.83617	2.73991	0.00625114	0.955678	-2.72168	2.73431
ISLR	ISLR	3671	immunoglobulin superfamily containing leucine rich repeat	0.66807	6.63034	2.74147	0.00627164	0.955678	-2.8091	2.73323
TAF7	TAF7	6879	TATA-box binding protein associated factor 7	-0.575368	6.36979	-2.76548	0.00659685	0.993407	-2.92095	-2.71654
LSG1	LSG1	55341	large 60S subunit nuclear export GTPase 1	0.556531	5.60034	2.72846	0.00668087	0.994362	-3.04155	2.71235
F13A1	F13A1	2162	coagulation factor XIII A chain	-1.28372	6.61493	-2.76701	0.00681294	0.998972	-3.35572	-2.70585
COX7B	COX7B	1349	cytochrome c oxidase subunit 7B	-0.647574	7.10219	-2.70084	0.00700658	0.998972	-2.73864	-2.69653
CYP4B1	CYP4B1	1580	cytochrome P450 family 4 subfamily B member 1	-0.634988	5.95476	-2.71702	0.00700757	0.998972	-3.29586	-2.69648
LUM	LUM	4060	lumican	0.853279	8.46676	2.7045	0.00702402	0.998972	-2.99692	2.6957
AZGP1	AZGP1	563	alpha-2-glycoprotein 1, zinc-binding	-0.947202	5.12678	-2.76593	0.0071437	0.999509	-3.37013	-2.69007
NDUFB4	NDUFB4	4710	NADH:ubiquinone oxidoreductase subunit B4	-0.696869	7.25165	-2.72527	0.00718397	0.999509	-2.9711	-2.68819
MICOS10	MICOS10	440574	mitochondrial contact site and cristae organizing system subunit 10	-0.449294	7.14935	-2.68542	0.00733274	0.999872	-2.76066	-2.68134
HLA-G	HLA-G	3135	major histocompatibility complex, class I, G	-1.13143	5.23366	-2.75357	0.00754277	0.999872	-3.38425	-2.67188
EOGT	EOGT	285203	EGF domain specific O-linked N-acetylglucosamine transferase	0.709236	5.51183	2.70535	0.00755899	0.999872	-3.2762	2.67116
GPATCH4	GPATCH4	54865	G-patch domain containing 4	-0.579353	5.45394	-2.67215	0.00781325	0.999872	-3.00244	-2.66003
SMAD1	SMAD1	4086	SMAD family member 1	0.477294	6.00422	2.6678	0.00786363	0.999872	-2.99391	2.65787
BGN	BGN	633	biglycan	0.816597	9.27664	2.65907	0.00791278	0.999872	-2.78134	2.65577
SELENOP	SELENOP	6414	selenoprotein P	-1.10897	7.72881	-2.69723	0.00799851	0.999872	-3.56999	-2.65213
GP9	GP9	2815	glycoprotein IX platelet	-0.558354	5.72714	-2.66268	0.00800093	0.999872	-2.97231	-2.65203
KLK3	KLK3	354	kallikrein related peptidase 3	0.98129	5.30359	2.69875	0.00803941	0.999872	-3.52042	2.65041
FIZ1	FIZ1	84922	FLT3 interacting zinc finger 1	0.445054	6.53816	2.65297	0.00812511	0.999872	-2.90214	2.64683
ZNF707	ZNF707	286075	zinc finger protein 707	0.630576	5.69124	2.65774	0.00819563	0.999872	-3.10837	2.6439
VIT	VIT	5212	vitrin	-0.631828	5.69033	-2.65337	0.00822442	0.999872	-2.97766	-2.64271
VASH1	VASH1	22846	vasohibin 1	0.561263	6.14605	2.65041	0.00831202	0.999872	-3.0582	2.63913
OCSTAMP	OCSTAMP	128506	osteoclast stimulatory transmembrane protein	-0.613018	5.53167	-2.6482	0.0083896	0.999872	-3.02792	-2.63597
CTSC	CTSC	1075	cathepsin C	-0.922814	5.89964	-2.68426	0.00848685	0.999872	-3.11392	-2.63206
FCGR2B	FCGR2B	2213	Fc fragment of IgG receptor IIb	-0.798814	4.99159	-2.66359	0.00852809	0.999872	-3.46615	-2.63041
HIF3A	HIF3A	64344	hypoxia inducible factor 3 subunit alpha	-0.528958	6.92082	-2.63074	0.00861942	0.999872	-2.85697	-2.62679
ATP2A2	ATP2A2	488	ATPase sarcoplasmic/endoplasmic reticulum Ca2+ transporting 2	-1.00839	8.23196	-2.70247	0.00870012	0.999872	-3.37161	-2.62362
MRPL57	MRPL57	78988	mitochondrial ribosomal protein L57	-0.510225	6.0702	-2.64364	0.00871887	0.999872	-3.17276	-2.62288
PGAP1	PGAP1	80055	post-GPI attachment to proteins inositol deacylase 1	-0.663251	5.51566	-2.63849	0.00876599	0.999872	-3.22751	-2.62105
CMPK1	CMPK1	51727	cytidine/uridine monophosphate kinase 1	0.58162	5.5526	2.62963	0.00895021	0.999872	-3.19043	2.61395
CDH19	CDH19	28513	cadherin 19	-1.13563	6.77221	-2.70691	0.0090238	0.999872	-3.82837	-2.61115
TAGLN2	TAGLN2	8407	transgelin 2	-0.567932	8.61571	-2.61933	0.00912407	0.999872	-3.05089	-2.60737
DIPK1B	DIPK1B	138311	divergent protein kinase domain 1B	0.744629	5.73898	2.64157	0.0091392	0.999872	-3.31786	2.6068
SPRR2F	SPRR2F	6705	small proline rich protein 2F	0.875385	5.10178	2.63527	0.00931331	0.999872	-3.39509	2.60033
NDUFB10	NDUFB10	4716	NADH:ubiquinone oxidoreductase subunit B10	-0.621386	7.05339	-2.59947	0.00944377	0.999872	-2.9121	-2.59556
SERBP1	SERBP1	26135	SERPINE1 mRNA binding protein 1	0.459925	7.46333	2.59921	0.009512	0.999872	-3.03393	2.59308
RAP2B	RAP2B	5912	RAP2B, member of RAS oncogene family	-0.601492	6.22655	-2.62336	0.0095995	0.999872	-3.18464	-2.58993
PCYOX1	PCYOX1	51449	prenylcysteine oxidase 1	-0.528246	5.95325	-2.59525	0.00965113	0.999872	-3.00968	-2.58808
NTRK1	NTRK1	4914	neurotrophic receptor tyrosine kinase 1	0.666042	5.54225	2.60491	0.00994213	0.999872	-3.44804	2.57784
SLC35C2	SLC35C2	51006	solute carrier family 35 member C2	0.523441	6.04296	2.59157	0.0100482	0.999872	-3.18394	2.57417
NDUFS6	NDUFS6	4726	NADH:ubiquinone oxidoreductase subunit S6	-0.475096	7.01221	-2.57704	0.010092	0.999872	-2.96783	-2.57266
ELOB	ELOB	6923	elongin B	-0.409791	7.08433	-2.56549	0.0104115	0.999872	-2.96559	-2.56185
NPNT	NPNT	255743	nephronectin	-0.490143	5.76739	-2.56935	0.0104447	0.999872	-3.09131	-2.56075
FIG4	FIG4	9896	FIG4 phosphoinositide 5-phosphatase	0.599387	5.45313	2.58264	0.0104613	0.999872	-3.40527	2.5602
ITGA6	ITGA6	3655	integrin subunit alpha 6	0.589988	7.28393	2.56223	0.0105282	0.999872	-2.99687	2.55798
THBS4	THBS4	7060	thrombospondin 4	1.45475	9.45981	2.55405	0.0107431	0.999872	-2.97134	2.55095
PCBD1	PCBD1	5092	pterin-4 alpha-carbinolamine dehydratase 1	-0.557916	6.33086	-2.56962	0.0108283	0.999872	-3.1348	-2.54819
SCARF2	SCARF2	91179	scavenger receptor class F member 2	0.714357	5.21264	2.56439	0.0109542	0.999872	-3.37388	2.54416
CCDC91	CCDC91	55297	coiled-coil domain containing 91	-0.565328	5.61894	-2.55364	0.0109782	0.999872	-3.13974	-2.54339
TSPAN9	TSPAN9	10867	tetraspanin 9	0.508435	7.19347	2.54629	0.0110108	0.999872	-3.01355	2.54236
MAP6D1	MAP6D1	79929	MAP6 domain containing 1	-0.522832	5.38157	-2.54796	0.0112256	0.999872	-3.20044	-2.5356
ZSWIM9	ZSWIM9	374920	zinc finger SWIM-type containing 9	0.642378	5.37022	2.54439	0.0114401	0.999872	-3.32132	2.52896
HEY1	HEY1	23462	hes related family bHLH transcription factor with YRPW motif 1	0.579724	7.04426	2.52949	0.0115769	0.999872	-3.0574	2.52479
USP16	USP16	10600	ubiquitin specific peptidase 16	0.577063	5.93614	2.53564	0.0116654	0.999872	-3.32312	2.52211
HADHB	HADHB	3032	hydroxyacyl-CoA dehydrogenase trifunctional multienzyme complex subunit beta	-0.815242	7.28146	-2.56427	0.0117783	0.999872	-3.29837	-2.51872
CPE	CPE	1363	carboxypeptidase E	0.761068	6.91905	2.55441	0.0118051	0.999872	-3.24828	2.51792
MYOM2	MYOM2	9172	myomesin 2	-0.781359	6.94618	-2.54066	0.0119082	0.999872	-3.14482	-2.51485
RETREG1	RETREG1	54463	reticulophagy regulator 1	-0.574094	5.80298	-2.52171	0.0119607	0.999872	-3.16244	-2.5133
PEA15	PEA15	8682	proliferation and apoptosis adaptor protein 15	0.549501	7.53897	2.51899	0.0120636	0.999872	-3.30056	2.51028
FOXE3	FOXE3	2301	forkhead box E3	-0.544454	5.3509	-2.51891	0.0121462	0.999872	-3.22547	-2.50787
NPPB	NPPB	4879	natriuretic peptide B	1.49465	6.35298	2.52232	0.0121681	0.999872	-3.35149	2.50723
NDUFA3	NDUFA3	4696	NADH:ubiquinone oxidoreductase subunit A3	-0.425298	6.64315	-2.51073	0.012198	0.999872	-3.08577	-2.50636
ATP5PD	ATP5PD	10476	ATP synthase peripheral stalk subunit d	-0.461344	7.09127	-2.50808	0.0122561	0.999872	-3.05976	-2.50468
CALCRL	CALCRL	10203	calcitonin receptor like receptor	0.705281	6.95122	2.50926	0.0122836	0.999872	-3.12671	2.50389
POSTN	POSTN	10631	periostin	2.03659	7.79862	2.50975	0.0123811	0.999872	-3.20077	2.50109
COTL1	COTL1	23406	coactosin like F-actin binding protein 1	-0.457247	6.15498	-2.49921	0.0127948	0.999872	-3.17729	-2.48943
ZC3H4	ZC3H4	23211	zinc finger CCCH-type containing 4	0.468217	6.20499	2.49174	0.0129826	0.999872	-3.22062	2.48425
LAMA2	LAMA2	3908	laminin subunit alpha 2	-0.584539	7.20834	-2.48396	0.0131242	0.999872	-3.11492	-2.48038
USP17L12	USP17L12	100287205	ubiquitin specific peptidase 17 like family member 12	-0.719793	7.98736	-2.50075	0.0133417	0.999872	-3.38616	-2.47452
EIF4A3	EIF4A3	9775	eukaryotic translation initiation factor 4A3	0.760754	5.55929	2.51595	0.0133754	0.999872	-3.50892	2.47361
NDUFB1	NDUFB1	4707	NADH:ubiquinone oxidoreductase subunit B1	-0.463738	7.37733	-2.47574	0.0134128	0.999872	-3.10791	-2.47262
LGMN	LGMN	5641	legumain	-1.62815	6.87316	-2.56647	0.0134457	0.999872	-4.22471	-2.47174
NBDY	NBDY	550643	negative regulator of P-body association	0.530791	5.96063	2.4915	0.0136314	0.999872	-3.36082	2.46683
POLR1A	POLR1A	25885	RNA polymerase I subunit A	-0.508458	5.43508	-2.48331	0.0139426	0.999872	-3.38065	-2.45874
FSD2	FSD2	123722	fibronectin type III and SPRY domain containing 2	-0.937562	4.71206	-2.49968	0.0140312	0.999872	-3.75985	-2.45646
ABLIM1	ABLIM1	3983	actin binding LIM protein 1	-0.640117	7.04605	-2.49621	0.0142604	0.999872	-3.38778	-2.45064
VPS50	VPS50	55610	VPS50 subunit of EARP/GARPII complex	0.749291	5.41278	2.47768	0.014386	0.999872	-3.64118	2.44748
PSMG2	PSMG2	56984	proteasome assembly chaperone 2	-0.376131	6.57358	-2.45142	0.0143882	0.999872	-3.17619	-2.44742
MDH2	MDH2	4191	malate dehydrogenase 2	-0.514884	7.30404	-2.45269	0.0143915	0.999872	-3.17114	-2.44734
SRCAP	SRCAP	10847	Snf2 related CREBBP activator protein	0.428715	6.6987	2.44253	0.014765	0.999872	-3.21095	2.43809
ABCF2	ABCF2	10061	ATP binding cassette subfamily F member 2	-0.377327	6.10733	-2.44588	0.0148414	0.999872	-3.26763	-2.43623
ZNF337	ZNF337	26152	zinc finger protein 337	0.585433	5.54616	2.45588	0.0150088	0.999872	-3.53544	2.43217
MAGI3	MAGI3	260425	membrane associated guanylate kinase, WW and PDZ domain containing 3	-0.493867	5.73712	-2.44457	0.0150254	0.999872	-3.44697	-2.43177
FBXW5	FBXW5	54461	F-box and WD repeat domain containing 5	0.520167	5.84531	2.43965	0.0151163	0.999872	-3.36868	2.42958
RBBP8	RBBP8	5932	RB binding protein 8, endonuclease	0.520504	5.3593	2.43921	0.0152341	0.999872	-3.42	2.42676
ATF1	ATF1	466	activating transcription factor 1	0.395548	5.97581	2.43228	0.015339	0.999872	-3.3316	2.42427
JAM2	JAM2	58494	junctional adhesion molecule 2	0.656861	7.56336	2.44767	0.0153496	0.999872	-3.40023	2.42402
COL3A1	COL3A1	1281	collagen type III alpha 1 chain	1.39631	8.33145	2.42495	0.0156589	0.999872	-3.42525	2.41677
CCDC80	CCDC80	151887	coiled-coil domain containing 80	0.879396	7.55981	2.41664	0.0158168	0.999872	-3.22425	2.41312
FMOD	FMOD	2331	fibromodulin	1.22158	6.24684	2.43934	0.0158532	0.999872	-3.74078	2.41228
RHBDF2	RHBDF2	79651	rhomboid 5 homolog 2	-0.519468	5.83858	-2.41612	0.0159928	0.999872	-3.30447	-2.40908
MYOZ2	MYOZ2	51778	myozenin 2	-0.714721	7.46993	-2.41124	0.0160236	0.999872	-3.2104	-2.40838
ZNF581	ZNF581	51545	zinc finger protein 581	-0.471436	5.83676	-2.41766	0.01604	0.999872	-3.39459	-2.408
CXCL12	CXCL12	6387	C-X-C motif chemokine ligand 12	0.562934	7.00588	2.44041	0.0160521	0.999872	-3.36571	2.40773
EIF2AK1	EIF2AK1	27102	eukaryotic translation initiation factor 2 alpha kinase 1	-0.479756	5.89856	-2.41047	0.0162442	0.999872	-3.32415	-2.40338
KCNJ5	KCNJ5	3762	potassium inwardly rectifying channel subfamily J member 5	-0.531391	5.38962	-2.416	0.016298	0.999872	-3.42088	-2.40217
CYYR1	CYYR1	116159	cysteine and tyrosine rich 1	0.387658	6.72117	2.40478	0.0163768	0.999872	-3.27178	2.40041
ETHE1	ETHE1	23474	ETHE1 persulfide dioxygenase	0.514368	5.68266	2.41084	0.0164119	0.999872	-3.43609	2.39962
NEO1	NEO1	4756	neogenin 1	-0.58978	5.23087	-2.41232	0.0164368	0.999872	-3.43974	-2.39907
ZNF524	ZNF524	147807	zinc finger protein 524	0.654656	6.04094	2.41604	0.016795	0.999872	-3.54622	2.39117
ZNF587	ZNF587	84914	zinc finger protein 587	-0.624667	8.19532	-2.393	0.0170097	0.999872	-3.42439	-2.3865
PLTP	PLTP	5360	phospholipid transfer protein	-1.3272	6.93006	-2.48992	0.0170361	0.999872	-3.96757	-2.38593
CDCA7L	CDCA7L	55536	cell division cycle associated 7 like	-0.544905	5.28964	-2.39483	0.0170976	0.999872	-3.40345	-2.3846
LRP4	LRP4	4038	LDL receptor related protein 4	-0.657289	5.18437	-2.39629	0.017311	0.999872	-3.4859	-2.38004
PIH1D1	PIH1D1	55011	PIH1 domain containing 1	-0.814024	5.13405	-2.41443	0.017318	0.999872	-3.87095	-2.37989
ETV3	ETV3	2117	ETS variant transcription factor 3	0.361325	6.90149	2.38282	0.0173462	0.999872	-3.28136	2.37929
HES4	HES4	57801	hes family bHLH transcription factor 4	0.628001	7.04884	2.38747	0.0173866	0.999872	-3.48292	2.37843
SERPINE2	SERPINE2	5270	serpin family E member 2	1.06061	7.37678	2.38977	0.0174002	0.999872	-3.50133	2.37814
APCDD1	APCDD1	147495	APC down-regulated 1	-0.653927	6.45827	-2.38029	0.0175989	0.999872	-3.39797	-2.37395
NPDC1	NPDC1	56654	neural proliferation, differentiation and control 1	0.565566	8.67405	2.37884	0.0177118	0.999872	-3.47806	2.37159
ZNF385C	ZNF385C	201181	zinc finger protein 385C	0.502918	5.62803	2.37886	0.0178958	0.999872	-3.48898	2.36777
CBLB	CBLB	868	Cbl proto-oncogene B	-0.500202	5.89525	-2.37291	0.0179393	0.999872	-3.35231	-2.36687
SLC6A20	SLC6A20	54716	solute carrier family 6 member 20	-0.511589	5.7936	-2.3705	0.01812	0.999872	-3.38365	-2.36316
ATP5MC2	ATP5MC2	517	ATP synthase membrane subunit c locus 2	0.615805	8.73165	2.36397	0.0183714	0.999872	-3.44383	2.35805
NEDD8	NEDD8	4738	NEDD8 ubiquitin like modifier	-0.395678	6.70909	-2.35995	0.0185344	0.999872	-3.32865	-2.35477
ADGRL4	ADGRL4	64123	adhesion G protein-coupled receptor L4	0.632366	6.76218	2.37338	0.0186009	0.999872	-3.44588	2.35343
SERPINH1	SERPINH1	871	serpin family H member 1	0.674863	7.45357	2.36287	0.0186142	0.999872	-3.57864	2.35317
VCAN	VCAN	1462	versican	0.68552	6.69942	2.36095	0.0186411	0.999872	-3.48349	2.35263
ATF5	ATF5	22809	activating transcription factor 5	-0.497431	5.85797	-2.35728	0.0187516	0.999872	-3.39191	-2.35043
NECTIN1	NECTIN1	5818	nectin cell adhesion molecule 1	0.504353	5.63552	2.35595	0.018962	0.999872	-3.48633	2.34628
NDUFA2	NDUFA2	4695	NADH:ubiquinone oxidoreductase subunit A2	-0.464209	6.20639	-2.34849	0.0191173	0.999872	-3.37208	-2.34324
LILRB5	LILRB5	10990	leukocyte immunoglobulin like receptor B5	-1.12399	5.55903	-2.41253	0.0191492	0.999872	-4.11966	-2.34261
UQCRB	UQCRB	7381	ubiquinol-cytochrome c reductase binding protein	-0.511598	8.35158	-2.3423	0.0192853	0.999872	-3.31204	-2.33997
COLEC11	COLEC11	78989	collectin subfamily member 11	0.421604	6.12465	2.34186	0.0194935	0.999872	-3.41634	2.33596
KCNC4	KCNC4	3749	potassium voltage-gated channel subfamily C member 4	0.534874	5.77145	2.34597	0.0195027	0.999872	-3.51714	2.33578
DBNDD2	DBNDD2	55861	dysbindin domain containing 2	-0.539179	7.20197	-2.35522	0.0196071	0.999872	-3.46532	-2.33378
NCDN	NCDN	23154	neurochondrin	0.575962	5.54309	2.34319	0.0196886	0.999872	-3.52962	2.33223
TMEM144	TMEM144	55314	transmembrane protein 144	0.652086	5.17541	2.34766	0.0197035	0.999872	-3.6096	2.33195
OSER1	OSER1	51526	oxidative stress responsive serine rich 1	-0.457077	5.49699	-2.34116	0.0197051	0.999872	-3.47533	-2.33192
XPA	XPA	7507	XPA, DNA damage recognition and repair factor	0.578584	5.89398	2.34901	0.0197061	0.999872	-3.61181	2.3319
TGFBR3	TGFBR3	7049	transforming growth factor beta receptor 3	-0.571335	6.26201	-2.33728	0.0197549	0.999872	-3.45131	-2.33097
ZNF484	ZNF484	83744	zinc finger protein 484	0.571099	5.26758	2.34186	0.0200127	0.999872	-3.61939	2.32611
MOSMO	MOSMO	730094	modulator of smoothened	0.570573	5.59065	2.34331	0.0201107	0.999872	-3.62637	2.32428
HMGN3	HMGN3	9324	high mobility group nucleosomal binding domain 3	-0.503605	5.91084	-2.32741	0.0202859	0.999872	-3.43998	-2.32102
SORBS3	SORBS3	10174	sorbin and SH3 domain containing 3	0.436612	7.32788	2.3258	0.0205966	0.999872	-3.41079	2.3153
DCN	DCN	1634	decorin	-0.893875	9.91056	-2.35288	0.0207155	0.999872	-3.99509	-2.31313
IGFBP7	IGFBP7	3490	insulin like growth factor binding protein 7	0.736568	10.579	2.31713	0.0208449	0.999872	-3.54338	2.31078
SPTAN1	SPTAN1	6709	spectrin alpha, non-erythrocytic 1	0.430821	8.05872	2.31596	0.0208586	0.999872	-3.4934	2.31053
ZBTB7C	ZBTB7C	201501	zinc finger and BTB domain containing 7C	0.456589	5.50275	2.3197	0.0209602	0.999872	-3.56637	2.3087
DDI2	DDI2	84301	DNA damage inducible 1 homolog 2	-0.436537	5.49125	-2.31615	0.0209973	0.999872	-3.48657	-2.30803
ZNF264	ZNF264	9422	zinc finger protein 264	0.831679	5.63871	2.35176	0.0210442	0.999872	-3.73642	2.30719
NPPA	NPPA	4878	natriuretic peptide A	1.80706	7.07632	2.31217	0.0211405	0.999872	-3.46794	2.30547
PRKCE	PRKCE	5581	protein kinase C epsilon	0.576891	5.4059	2.33929	0.0212571	0.999872	-3.69562	2.30339
DNAJB13	DNAJB13	374407	DnaJ heat shock protein family (Hsp40) member B13	-0.530352	5.28894	-2.31712	0.0212878	0.999872	-3.58364	-2.30284
PLVAP	PLVAP	83483	plasmalemma vesicle associated protein	1.07806	6.81217	2.31858	0.0213112	0.999872	-3.78376	2.30242
SRM	SRM	6723	spermidine synthase	0.703319	5.44431	2.32365	0.0215696	0.999872	-3.69267	2.29786
RGS3	RGS3	5998	regulator of G protein signaling 3	0.516765	6.71835	2.29914	0.0217598	0.999872	-3.45192	2.29453
FBLN5	FBLN5	10516	fibulin 5	-0.575354	7.74623	-2.30014	0.0217758	0.999872	-3.53702	-2.29426
FGFR4	FGFR4	2264	fibroblast growth factor receptor 4	-0.562001	5.24465	-2.30372	0.0219189	0.999872	-3.56382	-2.29177
ECRG4	ECRG4	84417	ECRG4 augurin precursor	0.525372	5.53505	2.30039	0.0220142	0.999872	-3.57977	2.29012
S100A4	S100A4	6275	S100 calcium binding protein A4	-0.598342	7.55638	-2.31519	0.022126	0.999872	-3.50321	-2.2882
PSMA4	PSMA4	5685	proteasome 20S subunit alpha 4	0.563837	5.38426	2.29846	0.0222212	0.999872	-3.61214	2.28657
ITGA10	ITGA10	8515	integrin subunit alpha 10	0.549965	5.82787	2.295	0.0222434	0.999872	-3.55633	2.28619
FKBP1A	FKBP1A	2280	FKBP prolyl isomerase 1A	0.771885	8.04017	2.30209	0.0223014	0.999872	-3.85642	2.28519
CCDC102B	CCDC102B	79839	coiled-coil domain containing 102B	0.541104	5.84861	2.29445	0.022307	0.999872	-3.56194	2.2851
COL14A1	COL14A1	7373	collagen type XIV alpha 1 chain	0.725831	6.95611	2.28242	0.0227023	0.999872	-3.45613	2.27841
COL1A2	COL1A2	1278	collagen type I alpha 2 chain	1.01182	9.63137	2.28086	0.0228306	0.999872	-3.51784	2.27626
FUBP1	FUBP1	8880	far upstream element binding protein 1	0.324454	6.81618	2.27893	0.0228676	0.999872	-3.44243	2.27564
PEPD	PEPD	5184	peptidase D	-0.383902	6.04152	-2.28043	0.0228771	0.999872	-3.47336	-2.27548
KCNH3	KCNH3	23416	potassium voltage-gated channel subfamily H member 3	-0.502729	5.2326	-2.28691	0.0228968	0.999872	-3.59114	-2.27515
SPP2	SPP2	6694	secreted phosphoprotein 2	0.594192	5.23335	2.31041	0.0230083	0.999872	-3.72099	2.2733
NSMAF	NSMAF	8439	neutral sphingomyelinase activation associated factor	-0.480156	5.51779	-2.28005	0.0230937	0.999872	-3.53461	-2.27188
ELOVL1	ELOVL1	64834	ELOVL fatty acid elongase 1	0.502356	6.70508	2.2993	0.0232896	0.999872	-3.58387	2.26865
NCF2	NCF2	4688	neutrophil cytosolic factor 2	-0.417578	5.82334	-2.2745	0.0232963	0.999872	-3.50397	-2.26854
H2AC11	H2AC11	8969	H2A clustered histone 11	0.537226	5.25637	2.28054	0.0233462	0.999872	-3.65292	2.26772
PLA2G7	PLA2G7	7941	phospholipase A2 group VII	0.52942	5.49915	2.27725	0.0233679	0.999872	-3.60289	2.26737
SOX10	SOX10	6663	SRY-box transcription factor 10	-0.577627	5.02638	-2.2898	0.0233848	0.999872	-3.72001	-2.26709
STXBP6	STXBP6	29091	syntaxin binding protein 6	-0.599823	5.26022	-2.27656	0.0235156	0.999872	-3.5857	-2.26495
SLC37A3	SLC37A3	84255	solute carrier family 37 member 3	0.557909	5.98078	2.27904	0.0236828	0.999872	-3.66922	2.26224
NUP98	NUP98	4928	nucleoporin 98	-0.412461	6.05139	-2.26603	0.0237519	0.999872	-3.49337	-2.26112
CAMKK2	CAMKK2	10645	calcium/calmodulin dependent protein kinase kinase 2	0.471074	6.16873	2.2722	0.0238262	0.999872	-3.71261	2.25992
SYNPO2L	SYNPO2L	79933	synaptopodin 2 like	0.813501	6.67703	2.27403	0.0238945	0.999872	-3.78285	2.25882
SLC8A1	SLC8A1	6546	solute carrier family 8 member A1	-0.735982	8.12827	-2.26069	0.0239131	0.999872	-3.44201	-2.25852
UBXN11	UBXN11	91544	UBX domain protein 11	-0.47255	5.86906	-2.26119	0.024079	0.999872	-3.51061	-2.25587
ERG28	ERG28	11161	ergosterol biosynthesis 28 homolog	0.607324	5.72474	2.27348	0.0240906	0.999872	-3.70022	2.25568
ADH1A	ADH1A	124	alcohol dehydrogenase 1A (class I), alpha polypeptide	-0.555468	5.48452	-2.26699	0.0240995	0.999872	-3.65231	-2.25554
GTF2F2	GTF2F2	2963	general transcription factor IIF subunit 2	0.610994	5.63031	2.27904	0.0241365	0.999872	-3.82994	2.25495
FMO2	FMO2	2327	flavin containing dimethylaniline monoxygenase 2	-0.438481	6.15517	-2.25825	0.0241988	0.999872	-3.49202	-2.25396
ZNF334	ZNF334	55713	zinc finger protein 334	-0.534007	5.25632	-2.26506	0.0242296	0.999872	-3.60436	-2.25347
HS2ST1	HS2ST1	9653	heparan sulfate 2-O-sulfotransferase 1	0.54846	5.59371	2.26752	0.0244604	0.999872	-3.72433	2.24982
C17orf49	C17orf49	124944	chromosome 17 open reading frame 49	0.451854	6.31794	2.25412	0.0245016	0.999872	-3.52472	2.24917
MRC1	MRC1	4360	mannose receptor C-type 1	-1.24031	5.91557	-2.31249	0.0245271	0.999872	-4.23771	-2.24877
CARD9	CARD9	64170	caspase recruitment domain family member 9	-0.57654	5.5076	-2.27278	0.0246984	0.999872	-3.62684	-2.24609
TNFRSF1A	TNFRSF1A	7132	TNF receptor superfamily member 1A	0.449694	6.66696	2.24932	0.0247189	0.999872	-3.49571	2.24577
SLC5A5	SLC5A5	6528	solute carrier family 5 member 5	0.56482	5.63329	2.25992	0.0247616	0.999872	-3.6941	2.2451
NT5DC1	NT5DC1	221294	5'-nucleotidase domain containing 1	-0.491321	5.61833	-2.25233	0.0248617	0.999872	-3.61601	-2.24355
FGF12	FGF12	2257	fibroblast growth factor 12	-0.565291	5.79088	-2.24808	0.0249273	0.999872	-3.52886	-2.24253
ACP1	ACP1	52	acid phosphatase 1	0.521218	6.41907	2.27097	0.0249449	0.999872	-3.62874	2.24225
RBBP5	RBBP5	5929	RB binding protein 5, histone lysine methyltransferase complex subunit	0.476754	5.49376	2.25216	0.0249596	0.999872	-3.63711	2.24203
SLCO2A1	SLCO2A1	6578	solute carrier organic anion transporter family member 2A1	0.782893	6.64542	2.24605	0.0249675	0.999872	-3.51488	2.24191
PLAT	PLAT	5327	plasminogen activator, tissue type	0.775684	6.85548	2.2492	0.0251943	0.999872	-3.72652	2.23841
ALDH2	ALDH2	217	aldehyde dehydrogenase 2 family member	-0.427965	6.67655	-2.24576	0.0252067	0.999872	-3.51493	-2.23822
SEMA5B	SEMA5B	54437	semaphorin 5B	0.729792	5.6566	2.2594	0.0252076	0.999872	-3.76981	2.23821
CORO7	CORO7	79585	coronin 7	-0.56352	5.48613	-2.24406	0.0253372	0.999872	-3.59019	-2.23622
ZDHHC7	ZDHHC7	55625	zinc finger DHHC-type containing 7	0.512942	6.00709	2.24916	0.0254709	0.999872	-3.7001	2.23418
WAC	WAC	51322	WW domain containing adaptor with coiled-coil	-0.308153	7.34884	-2.2368	0.0254754	0.999872	-3.49017	-2.23412
MGST1	MGST1	4257	microsomal glutathione S-transferase 1	-0.626082	5.33623	-2.26581	0.0256734	0.999872	-3.71055	-2.23112
AKAP13	AKAP13	11214	A-kinase anchoring protein 13	-0.47761	6.61062	-2.22999	0.0259687	0.999872	-3.51313	-2.22668
PTPRS	PTPRS	5802	protein tyrosine phosphatase receptor type S	-0.467803	5.99104	-2.23077	0.0259895	0.999872	-3.53623	-2.22637
RASA4	RASA4	10156	RAS p21 protein activator 4	-0.643585	6.90977	-2.25116	0.0259964	0.999872	-3.58096	-2.22627
OR52N2	OR52N2	390077	olfactory receptor family 52 subfamily N member 2	-0.499529	5.15484	-2.23554	0.0261544	0.999872	-3.65596	-2.22391
TACO1	TACO1	51204	translational activator of cytochrome c oxidase I	0.526904	5.73954	2.25436	0.0261608	0.999872	-3.71505	2.22382
GPR107	GPR107	57720	G protein-coupled receptor 107	0.424835	6.02614	2.22743	0.0263252	0.999872	-3.59092	2.22138
SPATA2L	SPATA2L	124044	spermatogenesis associated 2 like	0.58793	6.28483	2.23183	0.0264696	0.999872	-3.6848	2.21925
TCEAL8	TCEAL8	90843	transcription elongation factor A like 8	0.469525	6.20476	2.22522	0.0265393	0.999872	-3.62918	2.21823
GGT1	GGT1	2678	gamma-glutamyltransferase 1	-0.560319	5.52712	-2.23211	0.0265863	0.999872	-3.79652	-2.21754
NGFR	NGFR	4804	nerve growth factor receptor	0.573135	6.04656	2.2217	0.0267698	0.999872	-3.62258	2.21486
SERP1	SERP1	27230	stress associated endoplasmic reticulum protein 1	0.531796	6.16348	2.22672	0.0271184	0.999872	-3.7026	2.20981
ST8SIA6	ST8SIA6	338596	ST8 alpha-N-acetyl-neuraminide alpha-2,8-sialyltransferase 6	0.562626	5.96532	2.22156	0.0272972	0.999872	-3.71521	2.20724
CETN2	CETN2	1069	centrin 2	-0.596723	5.77638	-2.22173	0.0273529	0.999872	-3.84971	-2.20644
OR4F21	OR4F21	441308	olfactory receptor family 4 subfamily F member 21	-0.507623	6.25199	-2.22723	0.0273661	0.999872	-3.66655	-2.20626
KCNMA1	KCNMA1	3778	potassium calcium-activated channel subfamily M alpha 1	0.517934	5.70078	2.21997	0.0275051	0.999872	-3.73604	2.20427
NYNRIN	NYNRIN	57523	NYN domain and retroviral integrase containing	0.39651	6.24806	2.20903	0.0275197	0.999872	-3.59205	2.20407
ZBTB16	ZBTB16	7704	zinc finger and BTB domain containing 16	-0.511294	7.22269	-2.20568	0.0275692	0.999872	-3.53208	-2.20336
STK39	STK39	27347	serine/threonine kinase 39	-0.468183	5.3678	-2.2131	0.0276825	0.999872	-3.67431	-2.20176
OR4C46	OR4C46	119749	olfactory receptor family 4 subfamily C member 46	-0.535721	5.71964	-2.20851	0.0277304	0.999872	-3.64558	-2.20108
AKAP9	AKAP9	10142	A-kinase anchoring protein 9	0.463866	5.58452	2.20829	0.0278052	0.999872	-3.66625	2.20002
CDC42EP3	CDC42EP3	10602	CDC42 effector protein 3	0.529779	6.25412	2.20409	0.027903	0.999872	-3.61021	2.19865
LAMP2	LAMP2	3920	lysosomal associated membrane protein 2	-0.478589	6.80119	-2.22151	0.0279387	0.999872	-3.64343	-2.19815
NDUFS5	NDUFS5	4725	NADH:ubiquinone oxidoreductase subunit S5	-0.48057	7.19506	-2.20171	0.0279724	0.999872	-3.60373	-2.19767
MROH1	MROH1	727957	maestro heat like repeat family member 1	0.575717	5.50389	2.21223	0.028043	0.999872	-3.79326	2.19668
RBP7	RBP7	116362	retinol binding protein 7	0.526817	6.70021	2.20004	0.0281252	0.999872	-3.59565	2.19553
FXR2	FXR2	9513	FMR1 autosomal homolog 2	-0.507489	6.13315	-2.21023	0.0281889	0.999872	-3.69398	-2.19465
LUZP1	LUZP1	7798	leucine zipper protein 1	0.494269	6.3158	2.20579	0.0282575	0.999872	-3.71078	2.19369
SLC29A4	SLC29A4	222962	solute carrier family 29 member 4	-0.547446	5.75605	-2.19722	0.028409	0.999872	-3.6061	-2.19159
AQP3	AQP3	360	aquaporin 3 (Gill blood group)	-0.591504	5.74671	-2.19793	0.0284461	0.999872	-3.61862	-2.19108
SYNE2	SYNE2	23224	spectrin repeat containing nuclear envelope protein 2	-0.427156	6.14133	-2.19207	0.028667	0.999872	-3.58787	-2.18804
TLE4	TLE4	7091	TLE family member 4, transcriptional corepressor	-0.39811	5.97572	-2.19074	0.0288298	0.999872	-3.60733	-2.18581
STXBP3	STXBP3	6814	syntaxin binding protein 3	-0.401513	6.07797	-2.18665	0.0291394	0.999872	-3.62291	-2.1816
KIF27	KIF27	55582	kinesin family member 27	0.474989	5.45783	2.19087	0.0291673	0.999872	-3.7158	2.18122
MYL12A	MYL12A	10627	myosin light chain 12A	0.649866	9.15868	2.19076	0.029332	0.999872	-3.59096	2.179
MRPS21	MRPS21	54460	mitochondrial ribosomal protein S21	-0.394436	6.37771	-2.18188	0.0293806	0.999872	-3.59183	-2.17834
TRPV4	TRPV4	59341	transient receptor potential cation channel subfamily V member 4	-0.592463	5.33767	-2.19253	0.0293807	0.999872	-3.80481	-2.17834
KRTCAP2	KRTCAP2	200185	keratinocyte associated protein 2	-0.447212	6.76519	-2.18875	0.0293875	0.999872	-3.67429	-2.17825
AEBP1	AEBP1	165	AE binding protein 1	0.81664	8.22718	2.17923	0.0294751	0.999872	-3.57035	2.17707
FPR3	FPR3	2359	formyl peptide receptor 3	-0.59547	5.50943	-2.20822	0.0296691	0.999872	-3.74345	-2.17448
ETFB	ETFB	2109	electron transfer flavoprotein subunit beta	-0.461282	6.32296	-2.17806	0.0296784	0.999872	-3.59681	-2.17436
NDUFA4	NDUFA4	4697	NDUFA4 mitochondrial complex associated	-0.463727	7.50099	-2.17606	0.0297121	0.999872	-3.57475	-2.17391
ATXN7	ATXN7	6314	ataxin 7	-0.356465	6.25835	-2.17628	0.029795	0.999872	-3.60026	-2.17281
VGLL3	VGLL3	389136	vestigial like family member 3	-0.739274	5.77688	-2.21547	0.0303358	0.999872	-3.91163	-2.16568
SELPLG	SELPLG	6404	selectin P ligand	-0.549614	5.08943	-2.18113	0.0305877	0.999872	-3.76064	-2.1624
LIMS2	LIMS2	55679	LIM zinc finger domain containing 2	0.40116	7.94479	2.16419	0.0307335	0.999872	-3.64977	2.16051
PCNX3	PCNX3	399909	pecanex 3	0.530063	5.29615	2.17144	0.0308283	0.999872	-3.78272	2.15928
C21orf91	C21orf91	54149	chromosome 21 open reading frame 91	0.467265	5.80953	2.16517	0.0309736	0.999872	-3.72104	2.15741
COG4	COG4	25839	component of oligomeric golgi complex 4	0.45182	6.19407	2.16675	0.0310525	0.999872	-3.69329	2.1564
CTSG	CTSG	1511	cathepsin G	-1.0753	4.82393	-2.20655	0.0310788	0.999872	-4.1184	-2.15606
MERTK	MERTK	10461	MER proto-oncogene, tyrosine kinase	-0.435329	5.5986	-2.1625	0.0311021	0.999872	-3.68606	-2.15576
TIMM44	TIMM44	10469	translocase of inner mitochondrial membrane 44	-0.50917	5.21652	-2.16482	0.0312115	0.999872	-3.73422	-2.15437
WASHC1	WASHC1	100287171	WASH complex subunit 1	-0.337727	6.98875	-2.15657	0.0312602	0.999872	-3.62357	-2.15374
GPS1	GPS1	2873	G protein pathway suppressor 1	-0.470611	6.4118	-2.17189	0.0314972	0.999872	-3.72285	-2.15073
SMC4	SMC4	10051	structural maintenance of chromosomes 4	0.62283	5.30899	2.16636	0.0315514	0.999872	-3.84159	2.15005
UBE2Z	UBE2Z	65264	ubiquitin conjugating enzyme E2 Z	-0.426438	6.98991	-2.15396	0.0315885	0.999872	-3.6661	-2.14958
JUNB	JUNB	3726	JunB proto-oncogene, AP-1 transcription factor subunit	0.959919	8.00146	2.16176	0.0316148	0.999872	-3.93418	2.14925
ECT2	ECT2	1894	epithelial cell transforming 2	0.610393	5.24144	2.16105	0.0316556	0.999872	-3.79753	2.14873
HNRNPCL3	HNRNPCL3	649330	heterogeneous nuclear ribonucleoprotein C like 3	-0.340295	6.10549	-2.14908	0.0320108	0.999872	-3.65261	-2.14428
IMMT	IMMT	10989	inner membrane mitochondrial protein	-0.397519	6.51209	-2.14965	0.0320648	0.999872	-3.6479	-2.1436
STRN4	STRN4	29888	striatin 4	0.328619	6.5633	2.14569	0.0321848	0.999872	-3.65143	2.14211
STAT3	STAT3	6774	signal transducer and activator of transcription 3	-0.494962	7.54098	-2.16363	0.0322559	0.999872	-3.6886	-2.14122
OR5H14	OR5H14	403273	olfactory receptor family 5 subfamily H member 14	-0.520034	5.40175	-2.14581	0.0324411	0.999872	-3.70147	-2.13893
BCL6	BCL6	604	BCL6 transcription repressor	-0.622608	5.61196	-2.14723	0.0324747	0.999872	-3.76313	-2.13852
LYVE1	LYVE1	10894	lymphatic vessel endothelial hyaluronan receptor 1	-0.565525	5.99051	-2.14153	0.0325333	0.999872	-3.65212	-2.1378
SNRNP200	SNRNP200	23020	small nuclear ribonucleoprotein U5 subunit 200	0.725732	6.12189	2.18418	0.0326029	0.999872	-4.12883	2.13694
DHRS9	DHRS9	10170	dehydrogenase/reductase 9	0.645208	4.99661	2.16922	0.0326345	0.999872	-3.92883	2.13655
SLC5A1	SLC5A1	6523	solute carrier family 5 member 1	-0.626301	5.84299	-2.15144	0.0327383	0.999872	-3.95861	-2.13528
LRPAP1	LRPAP1	4043	LDL receptor related protein associated protein 1	-0.451318	6.23797	-2.16236	0.0328598	0.999872	-3.73031	-2.13379
C4orf46	C4orf46	201725	chromosome 4 open reading frame 46	-0.604968	8.61952	-2.13735	0.0330246	0.999872	-3.75183	-2.13178
B3GNT9	B3GNT9	84752	UDP-GlcNAc:betaGal beta-1,3-N-acetylglucosaminyltransferase 9	0.606235	5.29169	2.15004	0.0330318	0.999872	-3.85863	2.1317
GNL3L	GNL3L	54552	G protein nucleolar 3 like	0.371118	6.38032	2.1356	0.0330552	0.999872	-3.6816	2.13141
CDR2L	CDR2L	30850	cerebellar degeneration related protein 2 like	-0.496116	6.03833	-2.15111	0.0331709	0.999872	-3.77225	-2.13001
ZDHHC6	ZDHHC6	64429	zinc finger DHHC-type containing 6	-0.354247	6.12974	-2.13309	0.0332221	0.999872	-3.66742	-2.12939
ITGA4	ITGA4	3676	integrin subunit alpha 4	0.389393	5.78305	2.13628	0.033409	0.999872	-3.75425	2.12713
PPP4R3B	PPP4R3B	57223	protein phosphatase 4 regulatory subunit 3B	0.391393	6.24553	2.13134	0.0334624	0.999872	-3.69971	2.12649
ANO1	ANO1	55107	anoctamin 1	0.401025	6.70378	2.12869	0.0335521	0.999872	-3.66901	2.12541
MAT2A	MAT2A	4144	methionine adenosyltransferase 2A	0.353668	7.34204	2.12749	0.0335617	0.999872	-3.64936	2.1253
HSPG2	HSPG2	3339	heparan sulfate proteoglycan 2	0.495246	8.69747	2.12337	0.0338757	0.999872	-3.65026	2.12155
ENTPD1	ENTPD1	953	ectonucleoside triphosphate diphosphohydrolase 1	0.533299	6.40541	2.12667	0.0338978	0.999872	-3.71573	2.12129
NR2F2	NR2F2	7026	nuclear receptor subfamily 2 group F member 2	0.484519	7.703	2.12282	0.0339445	0.999872	-3.65491	2.12073
TTR	TTR	7276	transthyretin	-0.441392	5.47208	-2.12793	0.0339713	0.999872	-3.74692	-2.12041
CRAMP1	CRAMP1	57585	cramped chromatin regulator homolog 1	0.468023	5.78217	2.12655	0.0340566	0.999872	-3.74524	2.1194
PHIP	PHIP	55023	pleckstrin homology domain interacting protein	-0.385479	6.4117	-2.12151	0.0341292	0.999872	-3.6692	-2.11854
CEBPD	CEBPD	1052	CCAAT enhancer binding protein delta	-0.833838	7.46069	-2.12079	0.0342519	0.999872	-3.71356	-2.11709
NAPSA	NAPSA	9476	napsin A aspartic peptidase	0.595402	5.37038	2.12776	0.0343243	0.999872	-3.82627	2.11624
OR5V1	OR5V1	81696	olfactory receptor family 5 subfamily V member 1	-0.582999	4.99289	-2.12808	0.0343429	0.999872	-3.7868	-2.11602
RAPGEF1	RAPGEF1	2889	Rap guanine nucleotide exchange factor 1	-0.525717	7.22034	-2.13567	0.0343535	0.999872	-3.73397	-2.1159
TTC16	TTC16	158248	tetratricopeptide repeat domain 16	-0.563056	5.14903	-2.12648	0.0344042	0.999872	-3.78415	-2.1153
ADCY7	ADCY7	113	adenylate cyclase 7	-0.490265	5.51331	-2.12131	0.0344863	0.999872	-3.73744	-2.11434
SNURF	SNURF	8926	SNRPN upstream reading frame	-0.391388	6.34492	-2.11775	0.034494	0.999872	-3.68387	-2.11425
ECM2	ECM2	1842	extracellular matrix protein 2	0.445253	6.8108	2.11528	0.0346726	0.999872	-3.68501	2.11216
PAFAH2	PAFAH2	5051	platelet activating factor acetylhydrolase 2	0.430429	5.78914	2.12376	0.0347326	0.999872	-3.82664	2.11146
RDH12	RDH12	145226	retinol dehydrogenase 12	0.683928	5.2364	2.13141	0.0348003	0.999872	-3.90138	2.11067
RPUSD4	RPUSD4	84881	RNA pseudouridine synthase D4	-0.514836	5.54034	-2.11997	0.0349008	0.999872	-3.83891	-2.10951
CLEC14A	CLEC14A	161198	C-type lectin domain containing 14A	0.383388	7.94223	2.11099	0.0349414	0.999872	-3.67022	2.10904
MPEG1	MPEG1	219972	macrophage expressed 1	-0.778113	6.05184	-2.13875	0.0349461	0.999872	-4.00684	-2.10898
SNX4	SNX4	8723	sorting nexin 4	0.586418	5.59336	2.1343	0.0349648	0.999872	-3.85027	2.10877
AFAP1L1	AFAP1L1	134265	actin filament associated protein 1 like 1	0.598603	6.76418	2.13455	0.0349929	0.999872	-3.78678	2.10844
CSNK1G1	CSNK1G1	53944	casein kinase 1 gamma 1	-0.454	5.66742	-2.11324	0.035031	0.999872	-3.71845	-2.108
VRK2	VRK2	7444	VRK serine/threonine kinase 2	0.426247	5.83266	2.11634	0.0350482	0.999872	-3.80783	2.1078
TFPI	TFPI	7035	tissue factor pathway inhibitor	-0.426195	7.04136	-2.1098	0.0350813	0.999872	-3.67779	-2.10742
SCYL1	SCYL1	57410	SCY1 like pseudokinase 1	0.546002	6.34936	2.12753	0.0351627	0.999872	-3.80504	2.10648
C3AR1	C3AR1	719	complement C3a receptor 1	-0.54474	5.82081	-2.11831	0.0351817	0.999872	-3.80614	-2.10626
SGIP1	SGIP1	84251	SH3GL interacting endocytic adaptor 1	0.562175	5.55692	2.11851	0.0353683	0.999872	-3.89657	2.10412
CAPN11	CAPN11	11131	calpain 11	0.698846	5.08499	2.12622	0.0353883	0.999872	-3.93126	2.10389
TSPAN7	TSPAN7	7102	tetraspanin 7	0.527849	6.67443	2.10996	0.0355606	0.999872	-3.84635	2.10192
VDR	VDR	7421	vitamin D receptor	0.579247	5.65274	2.11288	0.0357186	0.999872	-3.89841	2.10012
NUPR1	NUPR1	26471	nuclear protein 1, transcriptional regulator	-0.559471	6.37214	-2.11474	0.035941	0.999872	-3.78285	-2.09759
TMOD1	TMOD1	7111	tropomodulin 1	-0.480672	6.49437	-2.10225	0.0359539	0.999872	-3.70396	-2.09745
SH3BP2	SH3BP2	6452	SH3 domain binding protein 2	0.553955	6.50967	2.10994	0.0360207	0.999872	-3.96989	2.09669
EED	EED	8726	embryonic ectoderm development	0.531557	5.67479	2.11574	0.0360449	0.999872	-3.85396	2.09642
COX5B	COX5B	1329	cytochrome c oxidase subunit 5B	-0.372944	8.0595	-2.09725	0.0361313	0.999872	-3.68895	-2.09545
GPR34	GPR34	2857	G protein-coupled receptor 34	-0.792946	5.54896	-2.1296	0.0362025	0.999872	-4.16758	-2.09465
NDUFB2	NDUFB2	4708	NADH:ubiquinone oxidoreductase subunit B2	-0.49603	7.22053	-2.09645	0.0362272	0.999872	-3.69311	-2.09437
ERICH4	ERICH4	100170765	glutamate rich 4	-0.509411	5.36029	-2.10618	0.0362293	0.999872	-3.80157	-2.09434
POLR2A	POLR2A	5430	RNA polymerase II subunit A	0.455788	6.90368	2.09819	0.0362478	0.999872	-3.74331	2.09414
USP17L17	USP17L17	100287327	ubiquitin specific peptidase 17 like family member 17	-1.16853	6.05027	-2.15298	0.0363085	0.999872	-4.16368	-2.09346
TAS2R60	TAS2R60	338398	taste 2 receptor member 60	-0.392305	5.52124	-2.09644	0.0366018	0.999872	-3.76044	-2.09018
GPR158	GPR158	57512	G protein-coupled receptor 158	-0.368778	5.63493	-2.09563	0.0366148	0.999872	-3.75422	-2.09003
TRIM4	TRIM4	89122	tripartite motif containing 4	0.441511	5.91077	2.09596	0.0366357	0.999872	-3.77453	2.0898
C7	C7	730	complement C7	-0.724451	8.59479	-2.10144	0.0366498	0.999872	-3.96539	-2.08964
COX5A	COX5A	9377	cytochrome c oxidase subunit 5A	-0.436971	7.28899	-2.09147	0.0366672	0.999872	-3.6996	-2.08945
KRTAP8-1	KRTAP8-1	337879	keratin associated protein 8-1	-0.553337	5.37621	-2.09712	0.0367055	0.999872	-3.77885	-2.08902
FAM153B	FAM153B	202134	family with sequence similarity 153 member B	-0.437299	6.10991	-2.09216	0.0367163	0.999872	-3.7163	-2.0889
WBP11	WBP11	51729	WW domain binding protein 11	-0.485536	5.93308	-2.09637	0.0367514	0.999872	-3.82439	-2.08851
TCF4	TCF4	6925	transcription factor 4	0.481407	7.79219	2.0917	0.0369022	0.999872	-3.78296	2.08684
NDUFB3	NDUFB3	4709	NADH:ubiquinone oxidoreductase subunit B3	-0.408469	6.704	-2.08965	0.0369445	0.999872	-3.73022	-2.08638
RIT1	RIT1	6016	Ras like without CAAX 1	0.440225	5.9326	2.09178	0.0369724	0.999872	-3.7719	2.08607
RNF181	RNF181	51255	ring finger protein 181	0.47599	6.99225	2.08983	0.0369827	0.999872	-3.74996	2.08595
CCDC184	CCDC184	387856	coiled-coil domain containing 184	-0.514966	5.89317	-2.08639	0.0373425	0.999872	-3.74032	-2.082
PRSS23	PRSS23	11098	serine protease 23	0.874989	6.12943	2.10214	0.0375085	0.999872	-4.08573	2.08019
PNPLA2	PNPLA2	57104	patatin like phospholipase domain containing 2	-0.429775	7.5413	-2.08862	0.0376815	0.999872	-3.77747	-2.0783
ANTXR2	ANTXR2	118429	ANTXR cell adhesion molecule 2	-0.577553	5.97861	-2.09658	0.0377409	0.999872	-3.8153	-2.07766
IWS1	IWS1	55677	interacts with SUPT6H, CTD assembly factor 1	0.616919	5.49065	2.08479	0.0378627	0.999872	-3.83152	2.07634
SOX7	SOX7	83595	SRY-box transcription factor 7	-0.421385	6.8603	-2.07779	0.0379425	0.999872	-3.7228	-2.07548
LOXL2	LOXL2	4017	lysyl oxidase like 2	0.670679	5.92247	2.08702	0.0379934	0.999872	-3.90869	2.07493
GLUL	GLUL	2752	glutamate-ammonia ligase	-0.454931	7.63676	-2.07916	0.038018	0.999872	-3.79985	-2.07466
NTN1	NTN1	9423	netrin 1	0.784668	4.93939	2.09967	0.0380609	0.999872	-4.02906	2.0742
FDPS	FDPS	2224	farnesyl diphosphate synthase	0.330268	6.91007	2.0739	0.0383181	0.999872	-3.73168	2.07144
SLCO5A1	SLCO5A1	81796	solute carrier organic anion transporter family member 5A1	-0.44709	5.11662	-2.08043	0.0383419	0.999872	-3.83197	-2.07118
EIF2A	EIF2A	83939	eukaryotic translation initiation factor 2A	0.424165	5.92874	2.07645	0.0383993	0.999872	-3.79545	2.07057
RPS6KC1	RPS6KC1	26750	ribosomal protein S6 kinase C1	-0.392428	5.74961	-2.07214	0.0387577	0.999872	-3.78225	-2.06675
TCAF1	TCAF1	9747	TRPM8 channel associated factor 1	0.412464	6.34194	2.07056	0.0387813	0.999872	-3.76638	2.0665
CCL13	CCL13	6357	C-C motif chemokine ligand 13	-0.499175	5.16274	-2.07326	0.039031	0.999872	-3.84952	-2.06386
SMC2	SMC2	10592	structural maintenance of chromosomes 2	0.492809	5.80701	2.07705	0.0390566	0.999872	-3.87724	2.06359
AKTIP	AKTIP	64400	AKT interacting protein	-0.502643	5.95895	-2.0733	0.0392021	0.999872	-3.8477	-2.06206
IL1RL1	IL1RL1	9173	interleukin 1 receptor like 1	-0.506165	5.07642	-2.07159	0.039223	0.999872	-3.82889	-2.06184
ANKHD1	ANKHD1	54882	ankyrin repeat and KH domain containing 1	-0.332834	6.66797	-2.06409	0.0392327	0.999872	-3.74304	-2.06174
IL17RA	IL17RA	23765	interleukin 17 receptor A	0.550288	5.58926	2.07635	0.0392383	0.999872	-3.97839	2.06168
ADGRL1	ADGRL1	22859	adhesion G protein-coupled receptor L1	0.408977	5.96643	2.06683	0.0392837	0.999872	-3.80573	2.0612
SLAMF8	SLAMF8	56833	SLAM family member 8	-0.58061	5.45539	-2.06598	0.0395481	0.999872	-3.81356	-2.05844
HNRNPD	HNRNPD	3184	heterogeneous nuclear ribonucleoprotein D	-0.420344	7.09739	-2.06925	0.0395483	0.999872	-3.80914	-2.05844
GPX3	GPX3	2878	glutathione peroxidase 3	-1.4956	8.00064	-2.14534	0.0397399	0.999872	-4.36952	-2.05644
PSMA6	PSMA6	5687	proteasome 20S subunit alpha 6	-0.370612	5.95668	-2.05894	0.0399117	0.999872	-3.77953	-2.05466
CLCNKA	CLCNKA	1187	chloride voltage-gated channel Ka	-0.69897	5.24074	-2.07708	0.0399682	0.999872	-4.10263	-2.05408
CFAP92	CFAP92	57501	NA	0.650977	5.16702	2.07789	0.0399784	0.999872	-4.06562	2.05397
ISCA1	ISCA1	81689	iron-sulfur cluster assembly 1	-0.394198	5.78655	-2.05603	0.0402621	0.999872	-3.79691	-2.05105
ATP1A2	ATP1A2	477	ATPase Na+/K+ transporting subunit alpha 2	-0.395254	6.93853	-2.05288	0.0402969	0.999872	-3.75695	-2.05069
EIF2S3B	EIF2S3B	255308	eukaryotic translation initiation factor 2 subunit gamma B	0.380723	6.77222	2.05213	0.0404201	0.999872	-3.76628	2.04943
PLN	PLN	5350	phospholamban	-0.608333	8.59421	-2.0501	0.0405108	0.999872	-3.757	-2.0485
SETBP1	SETBP1	26040	SET binding protein 1	0.521929	5.53432	2.07214	0.040613	0.999872	-3.92074	2.04746
SLC9A9	SLC9A9	285195	solute carrier family 9 member A9	-0.48714	5.59053	-2.05231	0.0407091	0.999872	-3.80953	-2.04648
TDRD12	TDRD12	91646	tudor domain containing 12	0.667059	4.8636	2.06032	0.0407145	0.999872	-3.93894	2.04643
EPB41	EPB41	2035	erythrocyte membrane protein band 4.1	-0.522702	5.44735	-2.05333	0.0407316	0.999872	-3.83227	-2.04625
PFDN2	PFDN2	5202	prefoldin subunit 2	-0.32904	6.25934	-2.04831	0.0408287	0.999872	-3.77456	-2.04527
DEFA1B	DEFA1B	728358	defensin alpha 1B	-0.467183	5.95025	-2.05149	0.0408324	0.999872	-3.85527	-2.04523
TMEM145	TMEM145	284339	transmembrane protein 145	0.667594	5.17922	2.07604	0.0409004	0.999872	-3.98073	2.04454
FAN1	FAN1	22909	FANCD2 and FANCI associated nuclease 1	0.475643	5.533	2.04965	0.0410979	0.999872	-3.85222	2.04254
DRD4	DRD4	1815	dopamine receptor D4	-0.458245	6.15718	-2.04675	0.0412674	0.999872	-3.85521	-2.04083
FGD4	FGD4	121512	FYVE, RhoGEF and PH domain containing 4	0.62003	5.50478	2.04517	0.0417813	0.999872	-3.87636	2.03569
CD34	CD34	947	CD34 molecule	0.407397	8.16319	2.03829	0.0417887	0.999872	-3.79574	2.03562
NDUFS1	NDUFS1	4719	NADH:ubiquinone oxidoreductase core subunit S1	-0.332129	6.01622	-2.03893	0.0419076	0.999872	-3.81753	-2.03444
MRM2	MRM2	29960	mitochondrial rRNA methyltransferase 2	-0.473718	5.50255	-2.03751	0.0423053	0.999872	-3.85405	-2.0305
EIF2S1	EIF2S1	1965	eukaryotic translation initiation factor 2 subunit alpha	-0.426375	5.9283	-2.0336	0.0424356	0.999872	-3.81319	-2.02922
FMNL3	FMNL3	91010	formin like 3	0.465988	6.40945	2.0368	0.0425602	0.999872	-3.93812	2.028
MYPOP	MYPOP	339344	Myb related transcription factor, partner of profilin	-0.555179	5.13139	-2.03759	0.0425648	0.999872	-3.88585	-2.02796
DALRD3	DALRD3	55152	DALR anticodon binding domain containing 3	-0.412413	5.76231	-2.03175	0.0426737	0.999872	-3.82467	-2.02689
OTOP1	OTOP1	133060	otopetrin 1	-0.458744	5.583	-2.03451	0.0427889	0.999872	-3.90791	-2.02576
CX3CL1	CX3CL1	6376	C-X3-C motif chemokine ligand 1	1.00839	6.55683	2.04466	0.0428583	0.999872	-4.09969	2.02509
CHPT1	CHPT1	56994	choline phosphotransferase 1	-0.553664	5.76127	-2.04971	0.0430542	0.999872	-3.89979	-2.02318
RAI14	RAI14	26064	retinoic acid induced 14	0.575173	5.81948	2.03434	0.043415	0.999872	-3.93212	2.0197
CLP1	CLP1	10978	cleavage and polyadenylation factor I subunit 1	0.439648	5.79201	2.02445	0.0434964	0.999872	-3.8555	2.01891
RHOBTB2	RHOBTB2	23221	Rho related BTB domain containing 2	0.411273	5.75993	2.02467	0.0435409	0.999872	-3.86685	2.01848
ALKBH5	ALKBH5	54890	alkB homolog 5, RNA demethylase	0.387597	6.7517	2.01922	0.0437524	0.999872	-3.81261	2.01645
BHLHE41	BHLHE41	79365	basic helix-loop-helix family member e41	0.630022	5.85676	2.03388	0.0437652	0.999872	-4.08883	2.01633
CREB3L2	CREB3L2	64764	cAMP responsive element binding protein 3 like 2	-0.519848	5.48033	-2.02289	0.0438016	0.999872	-3.87023	-2.01598
PWWP3A	PWWP3A	84939	PWWP domain containing 3A, DNA repair factor	0.357641	6.09303	2.01835	0.0439966	0.999872	-3.83931	2.01412
SFRP4	SFRP4	6424	secreted frizzled related protein 4	0.556335	6.26576	2.01918	0.0439974	0.999872	-3.85348	2.01412
PARP4	PARP4	143	poly(ADP-ribose) polymerase family member 4	-0.428242	6.17483	-2.01721	0.0440344	0.999872	-3.82029	-2.01376
KCNIP2	KCNIP2	30819	potassium voltage-gated channel interacting protein 2	-0.624863	5.13841	-2.02863	0.0441056	0.999872	-4.03995	-2.01309
ARHGEF15	ARHGEF15	22899	Rho guanine nucleotide exchange factor 15	0.368421	7.07178	2.01424	0.0442262	0.999872	-3.81427	2.01194
LASP1	LASP1	3927	LIM and SH3 protein 1	0.574241	7.09365	2.03375	0.0444674	0.999872	-3.96252	2.00966
ENC1	ENC1	8507	ectodermal-neural cortex 1	0.418143	6.3055	2.01351	0.0445062	0.999872	-3.84568	2.00929
SLC17A8	SLC17A8	246213	solute carrier family 17 member 8	0.504279	5.45385	2.01891	0.0446776	0.999872	-3.96118	2.00768
DEXI	DEXI	28955	Dexi homolog	-0.313621	6.31241	-2.01048	0.044692	0.999872	-3.82492	-2.00754
GZMK	GZMK	3003	granzyme K	-0.511177	5.09333	-2.015	0.0447702	0.999872	-3.88911	-2.00681
SNX15	SNX15	29907	sorting nexin 15	-0.458388	5.4988	-2.01538	0.0449289	0.999872	-3.93913	-2.00532
TSPAN15	TSPAN15	23555	tetraspanin 15	0.454585	5.96657	2.0159	0.0450607	0.999872	-3.92286	2.00409
OGN	OGN	4969	osteoglycin	0.647698	6.71655	2.02678	0.045162	0.999872	-3.89026	2.00314
HNRNPM	HNRNPM	4670	heterogeneous nuclear ribonucleoprotein M	0.298711	7.18505	2.00388	0.0452906	0.999872	-3.82376	2.00195
CRIP2	CRIP2	1397	cysteine rich protein 2	-0.451186	8.38848	-2.01021	0.0453179	0.999872	-3.86709	-2.00169
NISCH	NISCH	11188	nischarin	0.448634	6.07508	2.00616	0.0453506	0.999872	-3.86412	2.00139
HNRNPUL1	HNRNPUL1	11100	heterogeneous nuclear ribonucleoprotein U like 1	-0.341042	7.22092	-2.00298	0.0453923	0.999872	-3.82543	-2.001
OR4F17	OR4F17	81099	olfactory receptor family 4 subfamily F member 17	-0.532633	5.54582	-2.00627	0.0454464	0.999872	-3.87049	-2.0005
HERC1	HERC1	8925	HECT and RLD domain containing E3 ubiquitin protein ligase family member 1	-0.338153	6.43693	-2.00146	0.0456084	0.999872	-3.83114	-1.999
TAFA4	TAFA4	151647	TAFA chemokine like family member 4	-0.443268	5.42162	-2.00377	0.0457686	0.999872	-3.88684	-1.99752
CILP	CILP	8483	cartilage intermediate layer protein	0.945429	6.97738	2.00135	0.0459134	0.999872	-3.89396	1.99619
ZNF423	ZNF423	23090	zinc finger protein 423	0.43417	6.17159	2.00033	0.0460255	0.999872	-3.88668	1.99516
TRAF3IP2	TRAF3IP2	10758	TRAF3 interacting protein 2	-0.41037	6.07988	-1.9967	0.0462277	0.999872	-3.84827	-1.99331
MYSM1	MYSM1	114803	Myb like, SWIRM and MPN domains 1	0.403361	6.0787	1.99867	0.0462629	0.999872	-3.87758	1.99299
PAIP2B	PAIP2B	400961	poly(A) binding protein interacting protein 2B	-0.454051	5.60943	-1.99625	0.0464963	0.999872	-3.8781	-1.99086
H4C9	H4C9	8294	H4 clustered histone 9	-0.527439	5.31148	-2.00354	0.0466105	0.999872	-3.97579	-1.98982
SNRNP70	SNRNP70	6625	small nuclear ribonucleoprotein U1 subunit 70	0.336882	7.10451	1.99097	0.0467064	0.999872	-3.84205	1.98895
YBX1	YBX1	4904	Y-box binding protein 1	-0.405828	8.45433	-1.99114	0.0468464	0.999872	-3.88399	-1.98769
LAMB2	LAMB2	3913	laminin subunit beta 2	0.292042	7.7532	1.9875	0.0470563	0.999872	-3.84559	1.98579
NF2	NF2	4771	neurofibromin 2	-0.339298	6.0305	-1.98833	0.0471658	0.999872	-3.86235	-1.98481
EXOSC4	EXOSC4	54512	exosome component 4	-0.387523	5.74705	-1.98913	0.04718	0.999872	-3.87092	-1.98468
RAPGEF2	RAPGEF2	9693	Rap guanine nucleotide exchange factor 2	0.325084	6.59841	1.98638	0.0472878	0.999872	-3.85531	1.98371
CADM4	CADM4	199731	cell adhesion molecule 4	-0.596346	5.35244	-2.0079	0.047341	0.999872	-3.96389	-1.98324
DIPK2B	DIPK2B	79742	divergent protein kinase domain 2B	0.530087	6.62811	2.00213	0.0474491	0.999872	-3.90087	1.98227
CEP126	CEP126	57562	centrosomal protein 126	-0.511587	5.44387	-2.00885	0.0475261	0.999872	-3.94146	-1.98158
GP1BB	GP1BB	2812	glycoprotein Ib platelet subunit beta	0.535791	5.46029	1.99032	0.0477637	0.999872	-3.96646	1.97946
HDGFL1	HDGFL1	154150	HDGF like 1	0.483132	5.82706	1.99138	0.0478216	0.999872	-4.01153	1.97895
SLK	SLK	9748	STE20 like kinase	-0.346985	6.05999	-1.98144	0.0479572	0.999872	-3.87347	-1.97775
NEGR1	NEGR1	257194	neuronal growth regulator 1	-0.449266	6.12285	-1.99732	0.0480554	0.999872	-3.89416	-1.97688
SHFL	SHFL	55337	shiftless antiviral inhibitor of ribosomal frameshifting	0.523336	6.35252	1.99347	0.0481401	0.999872	-4.0314	1.97613
DCAF10	DCAF10	79269	DDB1 and CUL4 associated factor 10	-0.376651	6.21496	-1.97748	0.0483199	0.999872	-3.86791	-1.97454
SDHB	SDHB	6390	succinate dehydrogenase complex iron sulfur subunit B	-0.386128	7.00872	-1.97568	0.0484067	0.999872	-3.86211	-1.97378
STK38L	STK38L	23012	serine/threonine kinase 38 like	0.55365	6.4831	1.98387	0.0484608	0.999872	-4.04574	1.9733
TCF21	TCF21	6943	transcription factor 21	-0.484694	5.58783	-1.97955	0.0486126	0.999872	-3.95767	-1.97197
ERGIC3	ERGIC3	51614	ERGIC and golgi 3	0.411311	6.60395	1.97623	0.0487694	0.999872	-3.94399	1.9706
TAPBP	TAPBP	6892	TAP binding protein	0.392696	7.11378	1.97243	0.0488059	0.999872	-3.86822	1.97028
CBFA2T3	CBFA2T3	863	CBFA2/RUNX1 partner transcriptional co-repressor 3	0.422073	6.06615	1.97481	0.0488828	0.999872	-3.91121	1.96961
LDB3	LDB3	11155	LIM domain binding 3	-0.754685	8.19195	-1.9945	0.0489077	0.999872	-3.95766	-1.9694
ZNF778	ZNF778	197320	zinc finger protein 778	0.549834	5.77991	1.98436	0.0490133	0.999872	-3.97425	1.96848
KCNJ2	KCNJ2	3759	potassium inwardly rectifying channel subfamily J member 2	-0.473967	5.4785	-1.97516	0.0490826	0.999872	-3.93671	-1.96787
SART3	SART3	9733	spliceosome associated factor 3, U4/U6 recycling protein	0.540058	5.78744	1.98388	0.0491235	0.999872	-4.11859	1.96752
OR2W5P	OR2W5P	441932	NA	-0.479241	5.07166	-1.97659	0.0492517	0.999872	-3.95969	-1.96641
ROBO4	ROBO4	54538	roundabout guidance receptor 4	0.484693	6.00833	1.96992	0.0494597	0.999872	-3.91871	1.96461
ASPHD2	ASPHD2	57168	aspartate beta-hydroxylase domain containing 2	-0.588453	5.18465	-1.97433	0.0494632	0.999872	-3.95386	-1.96458
DPM1	DPM1	8813	dolichyl-phosphate mannosyltransferase subunit 1, catalytic	0.445478	6.1435	1.9825	0.0495047	0.999872	-3.9332	1.96422
PHKG1	PHKG1	5260	phosphorylase kinase catalytic subunit gamma 1	-0.541491	5.06406	-1.98533	0.0495141	0.999872	-3.98886	-1.96414
S100A16	S100A16	140576	S100 calcium binding protein A16	0.338933	6.70995	1.96549	0.049632	0.999872	-3.87951	1.96312
SOX17	SOX17	64321	SRY-box transcription factor 17	0.667301	6.55712	1.97765	0.0496814	0.999872	-4.10731	1.9627
COLEC12	COLEC12	81035	collectin subfamily member 12	-0.630529	6.65668	-1.99851	0.0497958	0.999872	-4.06827	-1.96171
CTNNBIP1	CTNNBIP1	56998	catenin beta interacting protein 1	0.387184	6.26735	1.96349	0.0500333	0.999872	-3.90195	1.95968
MAGI1	MAGI1	9223	membrane associated guanylate kinase, WW and PDZ domain containing 1	0.547748	5.67627	1.96694	0.0501812	0.999872	-3.9771	1.95842
CYSLTR1	CYSLTR1	10800	cysteinyl leukotriene receptor 1	0.52081	5.42649	1.96915	0.0502884	0.999872	-4.01649	1.9575
AUH	AUH	549	AU RNA binding methylglutaconyl-CoA hydratase	-0.457373	6.04179	-1.96596	0.0504036	0.999872	-3.95462	-1.95652
ZNF532	ZNF532	55205	zinc finger protein 532	0.32367	7.0102	1.9564	0.0506553	0.999872	-3.88877	1.95439
ABHD6	ABHD6	57406	abhydrolase domain containing 6	0.789961	5.19117	1.98964	0.0507508	0.999872	-4.21688	1.95358
NDUFA5	NDUFA5	4698	NADH:ubiquinone oxidoreductase subunit A5	-0.406614	6.54945	-1.96064	0.0508608	0.999872	-3.93785	-1.95265
SNRPF	SNRPF	6636	small nuclear ribonucleoprotein polypeptide F	-0.408928	6.06492	-1.9572	0.0508903	0.999872	-3.93699	-1.9524
ANO5	ANO5	203859	anoctamin 5	0.614024	5.4457	1.967	0.0509762	0.999872	-4.0133	1.95168
OPTN	OPTN	10133	optineurin	-0.329766	7.01275	-1.95312	0.0510241	0.999872	-3.89249	-1.95128
ADAM33	ADAM33	80332	ADAM metallopeptidase domain 33	-0.503854	6.08196	-1.95757	0.051179	0.999872	-4.00837	-1.94998
PWP2	PWP2	5822	PWP2 small subunit processome component	-0.395654	5.60228	-1.95464	0.0512127	0.999872	-3.92501	-1.94969
LYPD6	LYPD6	130574	LY6/PLAUR domain containing 6	0.554735	5.4122	1.96509	0.05123	0.999872	-4.03378	1.94955
MRPL11	MRPL11	65003	mitochondrial ribosomal protein L11	-0.332529	6.12336	-1.95179	0.0513435	0.999872	-3.90413	-1.9486
RAB1A	RAB1A	5861	RAB1A, member RAS oncogene family	-0.414314	7.06373	-1.95769	0.0513443	0.999872	-3.93811	-1.94859
LAMC1	LAMC1	3915	laminin subunit gamma 1	-0.354497	8.15338	-1.94938	0.0514256	0.999872	-3.89893	-1.94791
SCN9A	SCN9A	6335	sodium voltage-gated channel alpha subunit 9	-0.468548	5.22915	-1.95612	0.0514788	0.999872	-3.96338	-1.94747
H2BC17	H2BC17	8348	H2B clustered histone 17	0.416469	5.5416	1.95495	0.051594	0.999872	-3.96731	1.94651
PLGLB1	PLGLB1	5343	plasminogen like B1	-0.462593	5.3295	-1.95242	0.0516433	0.999872	-3.94246	-1.9461
CTSS	CTSS	1520	cathepsin S	-0.662716	6.06485	-1.95227	0.0517049	0.999872	-3.95306	-1.94558
ADAMTS5	ADAMTS5	11096	ADAM metallopeptidase with thrombospondin type 1 motif 5	-0.418258	5.3976	-1.94958	0.051907	0.999872	-3.9391	-1.9439
AP5B1	AP5B1	91056	adaptor related protein complex 5 subunit beta 1	0.436089	5.56854	1.94957	0.0519631	0.999872	-3.9581	1.94344
EIF5A	EIF5A	1984	eukaryotic translation initiation factor 5A	-0.495507	7.59667	-1.95904	0.0520448	0.999872	-3.92777	-1.94276
DAND5	DAND5	199699	DAN domain BMP antagonist family member 5	-0.519828	5.12366	-1.95335	0.0520764	0.999872	-4.01666	-1.9425
CHRNA2	CHRNA2	1135	cholinergic receptor nicotinic alpha 2 subunit	0.517541	5.25826	1.95007	0.0521854	0.999872	-3.99087	1.9416
FOLR2	FOLR2	2350	folate receptor beta	-1.10434	5.37378	-1.98611	0.0522692	0.999872	-4.37638	-1.94091
MEX3D	MEX3D	399664	mex-3 RNA binding family member D	0.375486	6.04232	1.94542	0.0522727	0.999872	-3.9406	1.94088
HLA-DRA	HLA-DRA	3122	major histocompatibility complex, class II, DR alpha	-0.992306	8.41014	-1.96872	0.0523583	0.999872	-4.14457	-1.94018
RGS4	RGS4	5999	regulator of G protein signaling 4	0.520691	5.63988	1.95029	0.0523849	0.999872	-4.03309	1.93996
TUBB4B	TUBB4B	10383	tubulin beta 4B class IVb	-0.413436	7.17735	-1.94684	0.0525335	0.999872	-3.94203	-1.93874
SLC25A27	SLC25A27	9481	solute carrier family 25 member 27	-0.334615	5.70571	-1.94291	0.0525684	0.999872	-3.93368	-1.93845
C1QA	C1QA	712	complement C1q A chain	-1.28696	6.8708	-1.97744	0.0530274	0.999872	-4.32849	-1.9347
PI16	PI16	221476	peptidase inhibitor 16	0.812879	6.11597	1.952	0.0533245	0.999872	-4.20584	1.93228
RECQL5	RECQL5	9400	RecQ like helicase 5	0.441372	5.82065	1.95079	0.0533673	0.999872	-4.01537	1.93194
H1-2	H1-2	3006	H1.2 linker histone, cluster member	-0.548527	7.32941	-1.93812	0.0536285	0.999872	-3.95136	-1.92983
GDF6	GDF6	392255	growth differentiation factor 6	0.546136	5.67121	1.95096	0.0536385	0.999872	-4.01469	1.92974
FKBP5	FKBP5	2289	FKBP prolyl isomerase 5	-0.642716	6.46544	-1.94124	0.0539053	0.999872	-4.12867	-1.9276
ARMH4	ARMH4	145407	armadillo like helical domain containing 4	0.373346	5.94946	1.93072	0.0540315	0.999872	-3.94855	1.92658
C14orf28	C14orf28	122525	chromosome 14 open reading frame 28	0.437457	5.61807	1.93278	0.0540384	0.999872	-3.98132	1.92653
SLC25A38	SLC25A38	54977	solute carrier family 25 member 38	0.556571	5.37565	1.94583	0.0541413	0.999872	-4.12354	1.9257
LAT	LAT	27040	linker for activation of T cells	-0.36358	5.99595	-1.92859	0.054175	0.999872	-3.93388	-1.92544
ZNF615	ZNF615	284370	zinc finger protein 615	-0.43156	5.76151	-1.9411	0.0541864	0.999872	-3.96954	-1.92534
YBX3	YBX3	8531	Y-box binding protein 3	-0.378887	8.06488	-1.92791	0.0542156	0.999872	-3.92618	-1.92511
ARSA	ARSA	410	arylsulfatase A	-0.37472	6.17354	-1.92801	0.0542502	0.999872	-3.93528	-1.92483
RASL11B	RASL11B	65997	RAS like family 11 member B	0.495565	5.81271	1.92996	0.0542769	0.999872	-3.96797	1.92462
C1QC	C1QC	714	complement C1q C chain	-1.8211	6.52521	-1.98304	0.0545961	0.999872	-4.4597	-1.92208
XIRP2	XIRP2	129446	xin actin binding repeat containing 2	0.719151	7.20829	1.93056	0.0546351	0.999872	-4.06892	1.92177
SPATA4	SPATA4	132851	spermatogenesis associated 4	0.537587	5.24756	1.94429	0.0547011	0.999872	-4.0642	1.92124
MEOX1	MEOX1	4222	mesenchyme homeobox 1	0.478239	6.60589	1.92407	0.0548035	0.999872	-3.95626	1.92043
TRIM63	TRIM63	84676	tripartite motif containing 63	-0.607806	5.4853	-1.94988	0.0548102	0.999872	-4.02048	-1.92038
AIF1	AIF1	199	allograft inflammatory factor 1	-0.573051	5.8233	-1.93088	0.0548399	0.999872	-3.96044	-1.92014
ID3	ID3	3399	inhibitor of DNA binding 3, HLH protein	0.70843	8.18015	1.94812	0.0549299	0.999872	-4.16459	1.91943
MAPKAPK5	MAPKAPK5	8550	MAPK activated protein kinase 5	-0.458231	5.67464	-1.926	0.0550088	0.999872	-4.01434	-1.91881
PFN2	PFN2	5217	profilin 2	0.637382	5.6964	1.9308	0.0553529	0.999872	-4.08345	1.9161
PON2	PON2	5445	paraoxonase 2	0.365154	6.2226	1.91929	0.0553921	0.999872	-3.95299	1.91579
LDHB	LDHB	3945	lactate dehydrogenase B	-0.455591	8.77574	-1.91495	0.0557159	0.999872	-3.94599	-1.91325
PCBD2	PCBD2	84105	pterin-4 alpha-carbinolamine dehydratase 2	0.707795	5.20409	1.93246	0.0558915	0.999872	-4.18373	1.91188
NUDT21	NUDT21	11051	nudix hydrolase 21	0.416836	6.22293	1.92548	0.0559597	0.999872	-4.01207	1.91135
SHISA3	SHISA3	152573	shisa family member 3	-0.496789	5.36885	-1.91623	0.056011	0.999872	-3.97005	-1.91095
DUSP6	DUSP6	1848	dual specificity phosphatase 6	0.370306	7.22577	1.91174	0.0561312	0.999872	-3.94739	1.91002
PTK2	PTK2	5747	protein tyrosine kinase 2	0.421006	6.71579	1.91357	0.0562702	0.999872	-3.99343	1.90894
AP1S2	AP1S2	8905	adaptor related protein complex 1 subunit sigma 2	-0.402137	6.35869	-1.91114	0.0563161	0.999872	-3.95049	-1.90858
KLHL8	KLHL8	57563	kelch like family member 8	-0.478049	5.50309	-1.91261	0.0565506	0.999872	-3.9821	-1.90677
ECH1	ECH1	1891	enoyl-CoA hydratase 1	-0.319961	6.62729	-1.90652	0.0568449	0.999872	-3.95402	-1.9045
PIBF1	PIBF1	10464	progesterone immunomodulatory binding factor 1	0.426669	5.52831	1.91046	0.0568626	0.999872	-4.00177	1.90437
CCDC112	CCDC112	153733	coiled-coil domain containing 112	0.447635	5.78649	1.9177	0.0568892	0.999872	-4.04491	1.90416
ARHGEF17	ARHGEF17	9828	Rho guanine nucleotide exchange factor 17	0.466531	6.5993	1.90581	0.0570712	0.999872	-3.96275	1.90277
SLC4A5	SLC4A5	57835	solute carrier family 4 member 5	-0.448461	5.4924	-1.90543	0.0574115	0.999872	-3.98576	-1.90016
TCP11L2	TCP11L2	255394	t-complex 11 like 2	-0.426446	6.26397	-1.91459	0.0574388	0.999872	-3.97963	-1.89996
CELF2	CELF2	10659	CUGBP Elav-like family member 2	-0.686755	6.20073	-1.9328	0.0574772	0.999872	-4.20673	-1.89966
SENP3	SENP3	26168	SUMO specific peptidase 3	0.501577	6.10677	1.9185	0.0575605	0.999872	-4.01422	1.89903
H2AC6	H2AC6	8334	H2A clustered histone 6	0.413653	6.80143	1.89999	0.0577308	0.999872	-3.96356	1.89774
BRAP	BRAP	8315	BRCA1 associated protein	-0.38233	5.7082	-1.89633	0.0585131	0.999872	-3.9893	-1.89183
IDH2	IDH2	3418	isocitrate dehydrogenase (NADP(+)) 2	-0.562927	6.78978	-1.90741	0.0585636	0.999872	-3.97948	-1.89146
SYNPO	SYNPO	11346	synaptopodin	0.370225	8.0121	1.8937	0.0585705	0.999872	-3.97073	1.8914
SYT17	SYT17	51760	synaptotagmin 17	0.638851	5.11304	1.91135	0.0586884	0.999872	-4.11584	1.89052
HMGCL	HMGCL	3155	3-hydroxy-3-methylglutaryl-CoA lyase	-0.38097	5.79175	-1.89414	0.0587541	0.999872	-3.98643	-1.89003
GDE1	GDE1	51573	glycerophosphodiester phosphodiesterase 1	-0.418788	5.79164	-1.89379	0.0588158	0.999872	-3.98459	-1.88957
PDPR	PDPR	55066	pyruvate dehydrogenase phosphatase regulatory subunit	0.54596	5.68222	1.90054	0.0589604	0.999872	-4.05671	1.88849
LYRM1	LYRM1	57149	LYR motif containing 1	-0.386167	5.5948	-1.89157	0.0592765	0.999872	-4.01411	-1.88614
MAF1	MAF1	84232	MAF1 homolog, negative regulator of RNA polymerase III	-0.35883	6.93659	-1.89038	0.0593059	0.999872	-4.00133	-1.88592
ITGB4	ITGB4	3691	integrin subunit beta 4	0.621536	6.50032	1.90254	0.0594496	0.999872	-4.02167	1.88485
TBXAS1	TBXAS1	6916	thromboxane A synthase 1	-0.48122	5.64931	-1.89989	0.059616	0.999872	-4.04447	-1.88362
TRIM74	TRIM74	378108	tripartite motif containing 74	0.446163	5.42775	1.89089	0.0596779	0.999872	-4.05266	1.88317
SPI1	SPI1	6688	Spi-1 proto-oncogene	-0.482448	6.1137	-1.89776	0.0597317	0.999872	-4.02268	-1.88277
NDUFV2	NDUFV2	4729	NADH:ubiquinone oxidoreductase core subunit V2	0.468529	6.93728	1.89084	0.0597564	0.999872	-4.01617	1.88259
FBXO28	FBXO28	23219	F-box protein 28	0.41612	5.83733	1.88749	0.0598211	0.999872	-4.01782	1.88211
BCAP29	BCAP29	55973	B cell receptor associated protein 29	0.293148	6.60362	1.8841	0.0598746	0.999872	-3.98436	1.88172
SLFN5	SLFN5	162394	schlafen family member 5	0.438051	6.68015	1.88399	0.0599153	0.999872	-3.9882	1.88142
BUD23	BUD23	114049	BUD23 rRNA methyltransferase and ribosome maturation factor	-0.319345	6.12609	-1.88181	0.0602815	0.999872	-3.99056	-1.87873
LOX	LOX	4015	lysyl oxidase	-0.419996	5.37411	-1.88674	0.0603319	0.999872	-4.03196	-1.87836
C13orf46	C13orf46	100507747	chromosome 13 open reading frame 46	-0.390106	5.21619	-1.88486	0.0604335	0.999872	-4.03524	-1.87762
LRRC32	LRRC32	2615	leucine rich repeat containing 32	0.421115	7.31934	1.87914	0.0604576	0.999872	-3.99023	1.87744
STARD7	STARD7	56910	StAR related lipid transfer domain containing 7	-0.352504	6.94716	-1.87686	0.0607687	0.999872	-3.99289	-1.87517
NUTF2	NUTF2	10204	nuclear transport factor 2	0.343983	6.34447	1.87641	0.0610259	0.999872	-4.00042	1.87331
CRYAB	CRYAB	1410	crystallin alpha B	-0.633027	10.4308	-1.87619	0.0611047	0.999872	-4.02919	-1.87274
HMGB3	HMGB3	3149	high mobility group box 3	0.53586	5.02712	1.88159	0.0611814	0.999872	-4.07662	1.87218
EPN2	EPN2	22905	epsin 2	0.360227	6.49012	1.8739	0.0614125	0.999872	-4.00145	1.87051
IL15RA	IL15RA	3601	interleukin 15 receptor subunit alpha	-0.370341	6.00828	-1.87259	0.0615143	0.999872	-4.00022	-1.86978
NOP10	NOP10	55505	NOP10 ribonucleoprotein	0.327954	6.71052	1.87171	0.0615522	0.999872	-3.99881	1.86951
CTSL	CTSL	1514	cathepsin L	-0.467577	6.5557	-1.88816	0.0615987	0.999872	-4.01436	-1.86917
RGS12	RGS12	6002	regulator of G protein signaling 12	0.477094	5.5533	1.87522	0.0616158	0.999872	-4.04311	1.86905
KLHL42	KLHL42	57542	kelch like family member 42	-0.339745	5.71875	-1.87277	0.0616357	0.999872	-4.00891	-1.86891
SERF2	SERF2	10169	small EDRK-rich factor 2	0.363663	8.30362	1.86941	0.0617588	0.999872	-4.00599	1.86802
FGD3	FGD3	89846	FYVE, RhoGEF and PH domain containing 3	-0.531697	5.85422	-1.88511	0.0617867	0.999872	-4.12418	-1.86782
IGSF23	IGSF23	147710	immunoglobulin superfamily member 23	-0.432522	5.3733	-1.88329	0.0618562	0.999872	-4.05612	-1.86733
PAQR6	PAQR6	79957	progestin and adipoQ receptor family member 6	0.738468	5.27891	1.88839	0.0618925	0.999872	-4.1906	1.86706
HNRNPDL	HNRNPDL	9987	heterogeneous nuclear ribonucleoprotein D like	-0.344934	7.83462	-1.86897	0.0621733	0.999872	-4.03831	-1.86506
MLIP	MLIP	90523	muscular LMNA interacting protein	-0.446491	5.82193	-1.86801	0.0622281	0.999872	-4.00786	-1.86467
SAFB	SAFB	6294	scaffold attachment factor B	-0.328423	6.67032	-1.86649	0.0622454	0.999872	-4.00496	-1.86454
UBAC1	UBAC1	10422	UBA domain containing 1	-0.362923	5.91557	-1.86498	0.0627037	0.999872	-4.01729	-1.86129
PDK4	PDK4	5166	pyruvate dehydrogenase kinase 4	-0.871923	7.00448	-1.87799	0.0627283	0.999872	-4.26923	-1.86111
CYP2A6	CYP2A6	1548	cytochrome P450 family 2 subfamily A member 6	0.536444	5.80831	1.8673	0.0627884	0.999872	-4.06594	1.86069
FOXO3	FOXO3	2309	forkhead box O3	-0.419384	6.75746	-1.86563	0.0629907	0.999872	-4.10185	-1.85926
PECAM1	PECAM1	5175	platelet and endothelial cell adhesion molecule 1	0.781827	9.01282	1.87728	0.0630003	0.999872	-4.29665	1.85919
HTRA1	HTRA1	5654	HtrA serine peptidase 1	0.391777	7.20069	1.85922	0.0632406	0.999872	-4.01467	1.8575
MFSD6L	MFSD6L	162387	major facilitator superfamily domain containing 6 like	-0.487454	5.87224	-1.87751	0.0632574	0.999872	-4.04757	-1.85738
ELN	ELN	2006	elastin	0.564158	7.3347	1.87014	0.0634561	0.999872	-4.03478	1.85598
RP9	RP9	6100	RP9 pre-mRNA splicing factor	0.479649	5.32913	1.86517	0.0635655	0.999872	-4.11331	1.85521
ATG16L1	ATG16L1	55054	autophagy related 16 like 1	0.523729	5.54678	1.86725	0.0635984	0.999872	-4.09827	1.85498
POLR1D	POLR1D	51082	RNA polymerase I and III subunit D	0.463583	5.4069	1.87148	0.0636076	0.999872	-4.08673	1.85492
SMIM22	SMIM22	440335	small integral membrane protein 22	-0.442818	5.30169	-1.86002	0.0636712	0.999872	-4.03914	-1.85448
PRR5L	PRR5L	79899	proline rich 5 like	0.524055	5.47576	1.87761	0.0637065	0.999872	-4.10671	1.85423
BRMS1	BRMS1	25855	BRMS1 transcriptional repressor and anoikis regulator	-0.394619	5.60242	-1.85686	0.0639392	0.999872	-4.03342	-1.8526
UBTF	UBTF	7343	upstream binding transcription factor	0.272267	6.79906	1.85384	0.0640289	0.999872	-4.02081	1.85198
PIK3R6	PIK3R6	146850	phosphoinositide-3-kinase regulatory subunit 6	0.528937	5.18372	1.87361	0.0640913	0.999872	-4.11547	1.85154
SH3YL1	SH3YL1	26751	SH3 and SYLF domain containing 1	0.418368	5.599	1.85575	0.0642916	0.999872	-4.05665	1.85015
CMA1	CMA1	1215	chymase 1	0.591954	5.57661	1.85977	0.0643166	0.999872	-4.12899	1.84998
UPK3BL2	UPK3BL2	107983993	uroplakin 3B like 2	-0.455106	7.02779	-1.85541	0.0644217	0.999872	-4.04216	-1.84925
SAMSN1	SAMSN1	64092	SAM domain, SH3 domain and nuclear localization signals 1	0.460429	5.73994	1.85843	0.064469	0.999872	-4.10423	1.84892
OR2L13	OR2L13	284521	olfactory receptor family 2 subfamily L member 13	-0.455117	5.149	-1.85609	0.0645901	0.999872	-4.06263	-1.84808
ECSCR	ECSCR	641700	endothelial cell surface expressed chemotaxis and apoptosis regulator	0.451882	7.09113	1.84984	0.0648138	0.999872	-4.0455	1.84654
PSPC1	PSPC1	55269	paraspeckle component 1	0.304486	6.50259	1.84864	0.0648388	0.999872	-4.02742	1.84637
CYBB	CYBB	1536	cytochrome b-245 beta chain	-0.467449	6.07249	-1.86376	0.0649203	0.999872	-4.0521	-1.84581
FBL	FBL	2091	fibrillarin	-0.33531	6.253	-1.84847	0.0649211	0.999872	-4.02886	-1.8458
SFTPC	SFTPC	6440	surfactant protein C	-0.529927	5.2924	-1.85205	0.0650408	0.999872	-4.05791	-1.84498
NRTN	NRTN	4902	neurturin	0.552787	5.39691	1.85897	0.0650673	0.999872	-4.11898	1.8448
SCMH1	SCMH1	22955	Scm polycomb group protein homolog 1	0.378187	5.7866	1.84791	0.0652759	0.999872	-4.05167	1.84336
CASP4	CASP4	837	caspase 4	0.316264	6.58728	1.84531	0.0653156	0.999872	-4.0313	1.84309
PNPLA4	PNPLA4	8228	patatin like phospholipase domain containing 4	-0.470281	5.31015	-1.84861	0.0654367	0.999872	-4.06384	-1.84226
GNG2	GNG2	54331	G protein subunit gamma 2	0.540016	5.85781	1.85487	0.0654587	0.999872	-4.15094	1.84211
MLF1	MLF1	4291	myeloid leukemia factor 1	-0.786181	5.3457	-1.87264	0.0654769	0.999872	-4.34722	-1.84199
SLC33A1	SLC33A1	9197	solute carrier family 33 member 1	-0.441707	5.58291	-1.84613	0.065641	0.999872	-4.05031	-1.84087
KBTBD2	KBTBD2	25948	kelch repeat and BTB domain containing 2	0.423675	6.56771	1.84502	0.0656671	0.999872	-4.06607	1.84069
ABHD5	ABHD5	51099	abhydrolase domain containing 5	0.405176	5.65371	1.84539	0.0657339	0.999872	-4.06222	1.84023
TAOK1	TAOK1	57551	TAO kinase 1	0.324565	6.75867	1.8417	0.06582	0.999872	-4.03565	1.83965
ADGRA2	ADGRA2	25960	adhesion G protein-coupled receptor A2	0.372614	6.1888	1.8427	0.0658682	0.999872	-4.0431	1.83932
AFF3	AFF3	3899	AF4/FMR2 family member 3	0.438256	5.63751	1.84517	0.0660599	0.999872	-4.09743	1.83802
PAPSS1	PAPSS1	9061	3'-phosphoadenosine 5'-phosphosulfate synthase 1	0.454472	5.8468	1.84252	0.0661081	0.999872	-4.05748	1.83769
CMTM8	CMTM8	152189	CKLF like MARVEL transmembrane domain containing 8	0.442438	5.74789	1.84281	0.066138	0.999872	-4.07021	1.83749
RAMP2	RAMP2	10266	receptor activity modifying protein 2	0.523141	6.96651	1.84024	0.0665366	0.999872	-4.09571	1.83479
SEPTIN4	SEPTIN4	5414	septin 4	0.310222	6.5711	1.8369	0.0665498	0.999872	-4.04145	1.8347
SNRPB2	SNRPB2	6629	small nuclear ribonucleoprotein polypeptide B2	0.443636	6.14451	1.84081	0.0667842	0.999872	-4.11485	1.83312
PEX1	PEX1	5189	peroxisomal biogenesis factor 1	0.619467	5.64377	1.85347	0.0669067	0.999872	-4.24405	1.8323
PRRT3	PRRT3	285368	proline rich transmembrane protein 3	-0.348725	5.60153	-1.83437	0.0672121	0.999872	-4.05759	-1.83025
YBX2	YBX2	51087	Y-box binding protein 2	-0.396138	5.24192	-1.83554	0.0672899	0.999872	-4.07192	-1.82973
GAS7	GAS7	8522	growth arrest specific 7	-0.517168	6.56669	-1.83632	0.0673543	0.999872	-4.14468	-1.8293
WDR59	WDR59	79726	WD repeat domain 59	-0.339729	5.72486	-1.83215	0.0675021	0.999872	-4.05691	-1.82832
EFTUD2	EFTUD2	9343	elongation factor Tu GTP binding domain containing 2	0.303756	6.4419	1.83046	0.0675303	0.999872	-4.04958	1.82813
NACC1	NACC1	112939	nucleus accumbens associated 1	0.373576	5.81976	1.83193	0.0677372	0.999872	-4.07936	1.82675
TRNAU1AP	TRNAU1AP	54952	tRNA selenocysteine 1 associated protein 1	0.389138	5.78657	1.83167	0.067744	0.999872	-4.0719	1.82671
TCEA3	TCEA3	6920	transcription elongation factor A3	-0.396031	6.01253	-1.829	0.0678619	0.999872	-4.05421	-1.82592
P3H4	P3H4	10609	prolyl 3-hydroxylase family member 4 (inactive)	0.426769	5.58045	1.83192	0.0678933	0.999872	-4.09349	1.82571
H4C12	H4C12	8362	H4 clustered histone 12	0.656832	7.48865	1.84151	0.0680534	0.999872	-4.24242	1.82465
AGMO	AGMO	392636	alkylglycerol monooxygenase	0.360272	5.63955	1.82765	0.0683479	0.999872	-4.07854	1.82271
CCDC61	CCDC61	729440	coiled-coil domain containing 61	0.428464	5.84761	1.82821	0.0683676	0.999872	-4.09447	1.82258
MCRIP1	MCRIP1	348262	MAPK regulated corepressor interacting protein 1	-0.390419	6.39358	-1.82563	0.0686195	0.999872	-4.0774	-1.82092
CNNM2	CNNM2	54805	cyclin and CBS domain divalent metal cation transport mediator 2	0.403329	5.44034	1.8259	0.0686959	0.999872	-4.08736	1.82041
SKOR1	SKOR1	390598	SKI family transcriptional corepressor 1	-0.433607	5.28956	-1.82616	0.0687014	0.999872	-4.08344	-1.82038
C19orf33	C19orf33	64073	chromosome 19 open reading frame 33	-0.470272	5.44988	-1.82671	0.0688232	0.999872	-4.11398	-1.81958
RYBP	RYBP	23429	RING1 and YY1 binding protein	0.417702	5.70105	1.82366	0.0689066	0.999872	-4.07712	1.81903
GALNT7	GALNT7	51809	polypeptide N-acetylgalactosaminyltransferase 7	0.48701	5.30545	1.83693	0.0689505	0.999872	-4.12445	1.81874
INF2	INF2	64423	inverted formin, FH2 and WH2 domain containing	0.303073	6.71639	1.81984	0.0690935	0.999872	-4.06195	1.81781
UBE2V1	UBE2V1	7335	ubiquitin conjugating enzyme E2 V1	-0.378848	7.19967	-1.83186	0.0691617	0.999872	-4.06921	-1.81736
ZNF19	ZNF19	7567	zinc finger protein 19	-0.485783	5.35994	-1.8254	0.0692997	0.999872	-4.09487	-1.81646
OGDH	OGDH	4967	oxoglutarate dehydrogenase	-0.44272	6.20987	-1.82745	0.0693119	0.999872	-4.09009	-1.81638
ELK3	ELK3	2004	ETS transcription factor ELK3	0.517873	6.61201	1.82103	0.0694315	0.999872	-4.11157	1.8156
VEGFD	VEGFD	2277	vascular endothelial growth factor D	-0.563633	5.34958	-1.8356	0.0694336	0.999872	-4.15679	-1.81559
COG7	COG7	91949	component of oligomeric golgi complex 7	0.318564	5.83041	1.81946	0.0694354	0.999872	-4.07544	1.81558
EGR1	EGR1	1958	early growth response 1	0.934078	7.87259	1.82487	0.0697083	0.999872	-4.24007	1.8138
LRBA	LRBA	987	LPS responsive beige-like anchor protein	-0.440776	5.54682	-1.81987	0.0697361	0.999872	-4.10921	-1.81362
VAPA	VAPA	9218	VAMP associated protein A	-0.401989	5.9585	-1.81889	0.0697593	0.999872	-4.0709	-1.81347
PRMT2	PRMT2	3275	protein arginine methyltransferase 2	0.307367	6.73938	1.81482	0.069854	0.999872	-4.06812	1.81286
ANXA11	ANXA11	311	annexin A11	-0.358286	7.69974	-1.81729	0.0698884	0.999872	-4.07651	-1.81263
RBAK	RBAK	57786	RB associated KRAB zinc finger	0.499239	5.5847	1.81875	0.0701058	0.999872	-4.12792	1.81123
PLA2G6	PLA2G6	8398	phospholipase A2 group VI	-0.420327	5.63242	-1.81428	0.0703237	0.999872	-4.0831	-1.80982
EDNRB	EDNRB	1910	endothelin receptor type B	-0.461207	6.88877	-1.81241	0.0703933	0.999872	-4.08067	-1.80937
HDAC8	HDAC8	55869	histone deacetylase 8	0.466624	5.48061	1.8138	0.0704737	0.999872	-4.09373	1.80885
CWC27	CWC27	10283	CWC27 spliceosome associated cyclophilin	0.429245	5.77968	1.82437	0.0704842	0.999872	-4.12407	1.80879
SIGLEC1	SIGLEC1	6614	sialic acid binding Ig like lectin 1	-0.510491	5.6273	-1.8148	0.0706437	0.999872	-4.13293	-1.80776
TCIM	TCIM	56892	transcriptional and immune response regulator	0.721507	7.91303	1.81546	0.0707707	0.999872	-4.08282	1.80695
GDAP1	GDAP1	54332	ganglioside induced differentiation associated protein 1	0.512636	5.18243	1.81486	0.070885	0.999872	-4.13558	1.80621
IMPDH1	IMPDH1	3614	inosine monophosphate dehydrogenase 1	-0.399588	6.4907	-1.82267	0.0709226	0.999872	-4.08816	-1.80597
ZNF710	ZNF710	374655	zinc finger protein 710	0.421636	5.41213	1.81005	0.0711643	0.999872	-4.10297	1.80443
CASK	CASK	8573	calcium/calmodulin dependent serine protein kinase	0.423398	5.29164	1.80954	0.0712847	0.999872	-4.10919	1.80366
LRRC57	LRRC57	255252	leucine rich repeat containing 57	0.435642	5.53478	1.8087	0.0712965	0.999872	-4.10166	1.80358
MMADHC	MMADHC	27249	metabolism of cobalamin associated D	-0.30361	6.32611	-1.80545	0.0713593	0.999872	-4.07898	-1.80318
ATP5F1A	ATP5F1A	498	ATP synthase F1 subunit alpha	-0.545054	8.15181	-1.80921	0.0714364	0.999872	-4.08514	-1.80269
PDK1	PDK1	5163	pyruvate dehydrogenase kinase 1	-0.37015	5.77169	-1.80663	0.0715557	0.999872	-4.1033	-1.80193
AQP7	AQP7	364	aquaporin 7	-0.445009	6.58718	-1.81378	0.0716052	0.999872	-4.09489	-1.80162
C4B	C4B	721	complement C4B (Chido blood group)	0.605511	6.43759	1.80565	0.0716859	0.999872	-4.11136	1.80111
NREP	NREP	9315	neuronal regeneration related protein	0.536014	6.53175	1.80779	0.0718084	0.999872	-4.1613	1.80033
SUMF1	SUMF1	285362	sulfatase modifying factor 1	-0.32923	5.92382	-1.80288	0.0719088	0.999872	-4.08559	-1.7997
PRPF31	PRPF31	26121	pre-mRNA processing factor 31	0.431973	5.88181	1.80607	0.071964	0.999872	-4.13504	1.79935
CYCS	CYCS	54205	cytochrome c, somatic	-0.339239	6.86223	-1.80023	0.0720724	0.999872	-4.08949	-1.79866
GARS1	GARS1	2617	glycyl-tRNA synthetase 1	-0.377241	5.50648	-1.80318	0.0720995	0.999872	-4.0991	-1.79849
XYLB	XYLB	9942	xylulokinase	0.523067	5.34675	1.81322	0.0721486	0.999872	-4.14334	1.79818
CCDC115	CCDC115	84317	coiled-coil domain containing 115	0.47402	5.6474	1.81331	0.0722332	0.999872	-4.15617	1.79765
STS	STS	412	steroid sulfatase	0.525782	5.17855	1.80771	0.0723596	0.999872	-4.17241	1.79685
STX3	STX3	6809	syntaxin 3	-0.347346	5.8555	-1.79882	0.0725629	0.999872	-4.09054	-1.79557
RARRES1	RARRES1	5918	retinoic acid receptor responder 1	-0.539947	5.35819	-1.82078	0.0725774	0.999872	-4.15687	-1.79548
LGALS3	LGALS3	3958	galectin 3	-0.713804	7.57016	-1.82783	0.0726014	0.999872	-4.3014	-1.79533
LPAR1	LPAR1	1902	lysophosphatidic acid receptor 1	-0.409991	5.35193	-1.79989	0.0726448	0.999872	-4.1016	-1.79506
ZNF766	ZNF766	90321	zinc finger protein 766	0.626129	5.43536	1.80755	0.0728304	0.999872	-4.19344	1.79389
TMEM131	TMEM131	23505	transmembrane protein 131	-0.322659	6.22922	-1.79585	0.0728923	0.999872	-4.09025	-1.7935
STARD4	STARD4	134429	StAR related lipid transfer domain containing 4	0.388954	5.58669	1.79758	0.0730057	0.999872	-4.10941	1.7928
L2HGDH	L2HGDH	79944	L-2-hydroxyglutarate dehydrogenase	0.424635	5.8375	1.79625	0.0731043	0.999872	-4.10316	1.79218
MAGED2	MAGED2	10916	MAGE family member D2	0.304526	7.03086	1.79233	0.0733468	0.999872	-4.09709	1.79067
SHARPIN	SHARPIN	81858	SHANK associated RH domain interactor	0.315445	6.27733	1.79323	0.0733845	0.999872	-4.09505	1.79043
PSG11	PSG11	5680	pregnancy specific beta-1-glycoprotein 11	-0.442775	5.27857	-1.79482	0.0735603	0.999872	-4.11271	-1.78934
FAM107A	FAM107A	11170	family with sequence similarity 107 member A	-0.44237	7.39047	-1.78952	0.0737479	0.999872	-4.10718	-1.78817
COMP	COMP	1311	cartilage oligomeric matrix protein	0.665721	6.09309	1.7999	0.0737662	0.999872	-4.23598	1.78806
ADRA2C	ADRA2C	152	adrenoceptor alpha 2C	-0.355015	5.92314	-1.78982	0.0739696	0.999872	-4.09989	-1.7868
EGFR	EGFR	1956	epidermal growth factor receptor	-0.390315	5.92716	-1.78695	0.0744299	0.999872	-4.1021	-1.78396
MGST2	MGST2	4258	microsomal glutathione S-transferase 2	0.371597	6.66332	1.78866	0.0744569	0.999872	-4.13998	1.7838
PAXX	PAXX	286257	PAXX non-homologous end joining factor	0.347772	6.11921	1.78655	0.0744609	0.999872	-4.10278	1.78377
MYL3	MYL3	4634	myosin light chain 3	-0.859483	9.44038	-1.79397	0.0745407	0.999872	-4.10505	-1.78328
CA14	CA14	23632	carbonic anhydrase 14	-0.50447	5.41798	-1.79005	0.0746348	0.999872	-4.15468	-1.7827
SENP2	SENP2	59343	SUMO specific peptidase 2	-0.366746	6.08279	-1.78439	0.0747532	0.999872	-4.10356	-1.78198
TERT	TERT	7015	telomerase reverse transcriptase	0.537723	5.42164	1.79064	0.0748779	0.999872	-4.1659	1.78121
SH3TC1	SH3TC1	54436	SH3 domain and tetratricopeptide repeats 1	0.4437	5.23832	1.78759	0.0750253	0.999872	-4.15146	1.78031
MPZL2	MPZL2	10205	myelin protein zero like 2	0.458784	5.75919	1.78382	0.0751193	0.999872	-4.11673	1.77974
UTP23	UTP23	84294	UTP23 small subunit processome component	0.448785	5.33931	1.78489	0.0752337	0.999872	-4.13458	1.77904
RAB11A	RAB11A	8766	RAB11A, member RAS oncogene family	0.370721	7.26618	1.78125	0.0753662	0.999872	-4.12067	1.77823
POLR2J2	POLR2J2	246721	RNA polymerase II subunit J2	-0.446097	6.2194	-1.78084	0.0756865	0.999872	-4.14077	-1.77628
TBX5	TBX5	6910	T-box transcription factor 5	-0.425737	5.27426	-1.78244	0.0756871	0.999872	-4.12897	-1.77628
KLHDC1	KLHDC1	122773	kelch domain containing 1	0.429827	5.50559	1.78491	0.0757517	0.999872	-4.16614	1.77589
GALNT15	GALNT15	117248	polypeptide N-acetylgalactosaminyltransferase 15	-0.952309	5.41602	-1.79887	0.0758819	0.999872	-4.2764	-1.7751
KCNN3	KCNN3	3782	potassium calcium-activated channel subfamily N member 3	0.46682	6.04506	1.78193	0.0760101	0.999872	-4.15482	1.77432
SNW1	SNW1	22938	SNW domain containing 1	-0.324478	6.34219	-1.77623	0.0760125	0.999872	-4.11446	-1.77431
BMP8A	BMP8A	353500	bone morphogenetic protein 8a	0.427163	5.55869	1.77946	0.0760203	0.999872	-4.13335	1.77426
CTHRC1	CTHRC1	115908	collagen triple helix repeat containing 1	0.509409	5.83451	1.78103	0.0763568	0.999872	-4.19144	1.77223
CENPBD1	CENPBD1	92806	CENPB DNA-binding domain containing 1	0.477611	5.36169	1.77573	0.0767609	0.999872	-4.14516	1.7698
SS18L1	SS18L1	26039	SS18L1 subunit of BAF chromatin remodeling complex	0.363659	5.76996	1.77273	0.0769673	0.999872	-4.12958	1.76856
IL4I1	IL4I1	259307	interleukin 4 induced 1	0.523896	5.92098	1.78057	0.0770057	0.999872	-4.1606	1.76833
DNAJB9	DNAJB9	4189	DnaJ heat shock protein family (Hsp40) member B9	-0.332569	5.80429	-1.77053	0.0770861	0.999872	-4.11959	-1.76785
AMZ1	AMZ1	155185	archaelysin family metallopeptidase 1	-0.331251	5.69699	-1.77147	0.0771118	0.999872	-4.12449	-1.7677
PRRG4	PRRG4	79056	proline rich and Gla domain 4	0.443965	4.88143	1.77519	0.0772088	0.999872	-4.16701	1.76712
NFIL3	NFIL3	4783	nuclear factor, interleukin 3 regulated	0.387749	5.08775	1.77351	0.077222	0.999872	-4.15239	1.76704
RFPL4AL1	RFPL4AL1	729974	ret finger protein like 4A like 1	-0.438592	4.93781	-1.77398	0.0773065	0.999872	-4.1463	-1.76653
PLIN5	PLIN5	440503	perilipin 5	-0.380271	5.45946	-1.77038	0.0773617	0.999872	-4.12659	-1.7662
C1QB	C1QB	713	complement C1q B chain	-1.55987	7.49479	-1.811	0.0774119	0.999872	-4.46895	-1.7659
NUDCD1	NUDCD1	84955	NudC domain containing 1	0.380973	5.73773	1.7696	0.0774628	0.999872	-4.13127	1.7656
CYHR1	CYHR1	50626	cysteine and histidine rich 1	0.614106	5.36814	1.78068	0.0776357	0.999872	-4.18206	1.76457
RGP1	RGP1	9827	RGP1 homolog, RAB6A GEF complex partner 1	0.326715	6.30686	1.77124	0.077825	0.999872	-4.14687	1.76345
XAF1	XAF1	54739	XIAP associated factor 1	0.599518	7.73616	1.77304	0.0778534	0.999872	-4.26254	1.76328
PSAT1	PSAT1	29968	phosphoserine aminotransferase 1	0.461577	5.49957	1.77569	0.0778914	0.999872	-4.18476	1.76305
H2AZ1	H2AZ1	3015	H2A.Z variant histone 1	-0.549317	6.3183	-1.78743	0.0781858	0.999872	-4.2514	-1.76131
LEPROT	LEPROT	54741	leptin receptor overlapping transcript	0.318064	7.33516	1.76181	0.0783607	0.999872	-4.13541	1.76028
RNF138	RNF138	51444	ring finger protein 138	0.505784	6.14611	1.77006	0.0785015	0.999872	-4.22225	1.75945
CPEB2	CPEB2	132864	cytoplasmic polyadenylation element binding protein 2	-0.34344	5.71589	-1.76299	0.0785828	0.999872	-4.13548	-1.75897
GCN1	GCN1	10985	GCN1 activator of EIF2AK4	-0.332743	5.84047	-1.76203	0.0786138	0.999872	-4.13139	-1.75879
KLHDC2	KLHDC2	23588	kelch domain containing 2	-0.475084	6.04632	-1.76641	0.0787912	0.999872	-4.18165	-1.75774
WASHC2A	WASHC2A	387680	WASH complex subunit 2A	-0.41918	6.03118	-1.77213	0.0787932	0.999872	-4.13919	-1.75773
SEMA4C	SEMA4C	54910	semaphorin 4C	0.382034	6.40057	1.76053	0.0787937	0.999872	-4.1311	1.75773
SLC31A2	SLC31A2	1318	solute carrier family 31 member 2	-0.41699	5.72832	-1.77243	0.0791591	0.999872	-4.16386	-1.75559
CHRDL2	CHRDL2	25884	chordin like 2	-0.674997	5.29351	-1.76294	0.0792209	0.999872	-4.18253	-1.75522
APH1B	APH1B	83464	aph-1 homolog B, gamma-secretase subunit	0.31498	5.63499	1.75884	0.0793663	0.999872	-4.14721	1.75437
EIF4EBP1	EIF4EBP1	1978	eukaryotic translation initiation factor 4E binding protein 1	-0.56384	5.21817	-1.78204	0.0793944	0.999872	-4.26484	-1.75421
NKAP	NKAP	79576	NFKB activating protein	0.390229	5.60373	1.75796	0.079538	0.999872	-4.14894	1.75337
SMIM27	SMIM27	100129250	small integral membrane protein 27	-0.318211	5.56982	-1.75726	0.0795597	0.999872	-4.14175	-1.75325
SPEM1	SPEM1	374768	spermatid maturation 1	0.512493	5.45761	1.76054	0.0797717	0.999872	-4.18074	1.75201
GADD45B	GADD45B	4616	growth arrest and DNA damage inducible beta	0.547313	6.94549	1.75117	0.0801738	0.999872	-4.14844	1.74968
ZDBF2	ZDBF2	57683	zinc finger DBF-type containing 2	-0.367619	5.72621	-1.75544	0.0802169	0.999872	-4.14415	-1.74943
EMILIN2	EMILIN2	84034	elastin microfibril interfacer 2	-0.483534	5.75473	-1.75694	0.0802457	0.999872	-4.20884	-1.74926
CCNDBP1	CCNDBP1	23582	cyclin D1 binding protein 1	-0.342798	5.7638	-1.75214	0.0802911	0.999872	-4.1417	-1.749
TMEM126A	TMEM126A	84233	transmembrane protein 126A	-0.360468	5.63761	-1.75222	0.0804063	0.999872	-4.146	-1.74833
RPN2	RPN2	6185	ribophorin II	-0.34547	6.85333	-1.76221	0.0806056	0.999872	-4.14174	-1.74718
DYNLT3	DYNLT3	6990	dynein light chain Tctex-type 3	-0.368042	6.04478	-1.74822	0.0808455	0.999872	-4.14467	-1.7458
PSMB4	PSMB4	5692	proteasome 20S subunit beta 4	-0.537738	6.89082	-1.76277	0.0808835	0.999872	-4.25566	-1.74558
OR10G4	OR10G4	390264	olfactory receptor family 10 subfamily G member 4	-0.35922	5.94758	-1.75172	0.0809197	0.999872	-4.14543	-1.74537
CD109	CD109	135228	CD109 molecule	0.379657	5.89876	1.74662	0.0813542	0.999872	-4.15322	1.74288
GABBR1	GABBR1	2550	gamma-aminobutyric acid type B receptor subunit 1	0.346542	6.75326	1.74362	0.0815387	0.999872	-4.15246	1.74183
OR1D5	OR1D5	8386	olfactory receptor family 1 subfamily D member 5	-0.419795	5.35572	-1.74616	0.0816518	0.999872	-4.16012	-1.74118
CAPN6	CAPN6	827	calpain 6	0.457192	5.13506	1.74691	0.0817848	0.999872	-4.17921	1.74042
TNNT2	TNNT2	7139	troponin T2, cardiac type	-0.583538	9.57624	-1.74159	0.0818597	0.999872	-4.15891	-1.74
VPS37B	VPS37B	79720	VPS37B subunit of ESCRT-I	-0.470562	5.97558	-1.75774	0.0820556	0.999872	-4.20037	-1.73888
CRIP1	CRIP1	1396	cysteine rich protein 1	-0.608943	7.90972	-1.74551	0.0821402	0.999872	-4.15374	-1.7384
CALU	CALU	813	calumenin	0.398235	7.30832	1.7431	0.0821559	0.999872	-4.19385	1.73831
ARHGEF12	ARHGEF12	23365	Rho guanine nucleotide exchange factor 12	0.39145	6.57456	1.74049	0.0821572	0.999872	-4.15342	1.7383
HMGN4	HMGN4	10473	high mobility group nucleosomal binding domain 4	-0.338427	5.85614	-1.74121	0.0821919	0.999872	-4.15343	-1.73811
NUBPL	NUBPL	80224	nucleotide binding protein like	0.529661	5.62772	1.74908	0.0822245	0.999872	-4.24524	1.73792
BIN1	BIN1	274	bridging integrator 1	-0.372292	5.57775	-1.7414	0.0822701	0.999872	-4.15695	-1.73766
SLC25A37	SLC25A37	51312	solute carrier family 25 member 37	-0.320869	5.73322	-1.73996	0.0824218	0.999872	-4.15482	-1.7368
MT4	MT4	84560	metallothionein 4	0.550323	5.18386	1.74275	0.0825324	0.999872	-4.18428	1.73618
NME2	NME2	4831	NME/NM23 nucleoside diphosphate kinase 2	0.38085	7.22524	1.73738	0.0825653	0.999872	-4.16668	1.73599
URI1	URI1	8725	URI1 prefoldin like chaperone	0.352027	6.27564	1.74937	0.0826382	0.999872	-4.17079	1.73558
CAPN2	CAPN2	824	calpain 2	0.439764	7.30073	1.73982	0.0829823	0.999872	-4.22484	1.73364
MEX3C	MEX3C	51320	mex-3 RNA binding family member C	-0.326371	5.70964	-1.73328	0.0836221	0.999872	-4.16235	-1.73005
MBTD1	MBTD1	54799	mbt domain containing 1	-0.368937	5.46102	-1.73468	0.0836381	0.999872	-4.16904	-1.72996
TMEM213	TMEM213	155006	transmembrane protein 213	0.408997	5.77472	1.73383	0.0837355	0.999872	-4.17306	1.72941
ZNF519	ZNF519	162655	zinc finger protein 519	0.424098	5.80558	1.73359	0.0837638	0.999872	-4.17366	1.72925
LARS2	LARS2	23395	leucyl-tRNA synthetase 2, mitochondrial	-0.347125	5.39503	-1.73353	0.0838007	0.999872	-4.17	-1.72905
USP17L3	USP17L3	645836	ubiquitin specific peptidase 17 like family member 3	-0.76182	7.56569	-1.75507	0.0841943	0.999872	-4.29738	-1.72685
PCYT2	PCYT2	5833	phosphate cytidylyltransferase 2, ethanolamine	-0.525445	5.54835	-1.74104	0.0842087	0.999872	-4.31334	-1.72677
AP2A2	AP2A2	161	adaptor related protein complex 2 subunit alpha 2	-0.409899	6.85224	-1.73256	0.0842292	0.999872	-4.16971	-1.72666
PSMD6	PSMD6	9861	proteasome 26S subunit, non-ATPase 6	0.275315	6.37125	1.72793	0.0844829	0.999872	-4.16739	1.72525
ADAMTSL1	ADAMTSL1	92949	ADAMTS like 1	-0.574684	5.4726	-1.73422	0.0846851	0.999872	-4.25586	-1.72413
KLF11	KLF11	8462	Kruppel like factor 11	-0.292617	6.41235	-1.72419	0.0849775	0.999872	-4.17678	-1.72251
PCSK1N	PCSK1N	27344	proprotein convertase subtilisin/kexin type 1 inhibitor	0.583462	5.2276	1.73248	0.0853789	0.999872	-4.26246	1.72029
BLMH	BLMH	642	bleomycin hydrolase	0.403007	6.02228	1.73076	0.0853978	0.999872	-4.19502	1.72019
ZCCHC24	ZCCHC24	219654	zinc finger CCHC-type containing 24	0.30323	6.88436	1.72225	0.0854738	0.999872	-4.17658	1.71977
LCA5L	LCA5L	150082	lebercilin LCA5 like	0.362545	5.26756	1.72483	0.0855176	0.999872	-4.18906	1.71953
SRPX	SRPX	8406	sushi repeat containing protein X-linked	-0.543479	5.99064	-1.73388	0.0855267	0.999872	-4.27558	-1.71948
MTMR10	MTMR10	54893	myotubularin related protein 10	-0.385025	5.99725	-1.721	0.0857004	0.999872	-4.17459	-1.71853
TTC7A	TTC7A	57217	tetratricopeptide repeat domain 7A	-0.43101	6.06073	-1.7243	0.0857509	0.999872	-4.22065	-1.71825
DEDD	DEDD	9191	death effector domain containing	0.340455	6.21811	1.71992	0.0859261	0.999872	-4.1758	1.71729
ACLY	ACLY	47	ATP citrate lyase	0.367749	6.01906	1.71898	0.0862024	0.999872	-4.17864	1.71578
TRIT1	TRIT1	54802	tRNA isopentenyltransferase 1	0.440578	5.52834	1.72187	0.0862181	0.999872	-4.20437	1.71569
EFCAB14	EFCAB14	9813	EF-hand calcium binding domain 14	0.41098	6.17374	1.72134	0.0863114	0.999872	-4.19794	1.71518
ITGBL1	ITGBL1	9358	integrin subunit beta like 1	0.640448	5.42168	1.7202	0.0863953	0.999872	-4.19585	1.71473
PGLYRP4	PGLYRP4	57115	peptidoglycan recognition protein 4	-0.331982	5.54493	-1.71854	0.0864034	0.999872	-4.18074	-1.71468
ENTPD5	ENTPD5	957	ectonucleoside triphosphate diphosphohydrolase 5 (inactive)	-0.4163	5.63497	-1.71814	0.0864355	0.999872	-4.17936	-1.71451
ZNF845	ZNF845	91664	zinc finger protein 845	-0.41534	6.601	-1.72025	0.0868309	0.999872	-4.17669	-1.71236
TTC34	TTC34	100287898	tetratricopeptide repeat domain 34	0.460034	5.79789	1.72398	0.0868667	0.999872	-4.20654	1.71216
NUDT16	NUDT16	131870	nudix hydrolase 16	-0.334902	5.93951	-1.71471	0.0869271	0.999872	-4.18137	-1.71183
RBMS3	RBMS3	27303	RNA binding motif single stranded interacting protein 3	-0.347079	6.48056	-1.72031	0.0871606	0.999872	-4.17712	-1.71057
SPON1	SPON1	10418	spondin 1	0.502181	5.83856	1.71418	0.0872257	0.999872	-4.18853	1.71022
APRT	APRT	353	adenine phosphoribosyltransferase	0.29933	6.16443	1.71266	0.0872329	0.999872	-4.18338	1.71018
LOXL3	LOXL3	84695	lysyl oxidase like 3	-0.427653	5.44006	-1.72467	0.087276	0.999872	-4.21032	-1.70995
EHD1	EHD1	10938	EH domain containing 1	0.470899	6.65546	1.71522	0.0873387	0.999872	-4.2274	1.70961
NXNL1	NXNL1	115861	nucleoredoxin like 1	-0.47094	5.78781	-1.71695	0.087365	0.999872	-4.24488	-1.70946
FGF11	FGF11	2256	fibroblast growth factor 11	0.344163	5.55838	1.71285	0.0875198	0.999872	-4.19182	1.70863
UBB	UBB	7314	ubiquitin B	-0.653755	6.92437	-1.7423	0.0877633	0.999872	-4.3066	-1.70732
FKTN	FKTN	2218	fukutin	-0.344817	5.36452	-1.71121	0.0879106	0.999872	-4.19444	-1.70652
OGT	OGT	8473	O-linked N-acetylglucosamine (GlcNAc) transferase	0.488139	5.75297	1.71078	0.0879113	0.999872	-4.19419	1.70652
LDB2	LDB2	9079	LIM domain binding 2	0.403876	7.597	1.70804	0.0883597	0.999872	-4.21288	1.70411
WNT8A	WNT8A	7478	Wnt family member 8A	-0.440767	6.12315	-1.70592	0.0883945	0.999872	-4.19439	-1.70393
TMEM14B	TMEM14B	81853	transmembrane protein 14B	-0.30572	6.10391	-1.70605	0.0884045	0.999872	-4.19221	-1.70387
ATG4D	ATG4D	84971	autophagy related 4D cysteine peptidase	0.339383	5.67721	1.70771	0.0884206	0.999872	-4.19479	1.70379
CRYZL1	CRYZL1	9946	crystallin zeta like 1	-0.316366	5.90379	-1.70699	0.0884335	0.999872	-4.19	-1.70372
BET1L	BET1L	51272	Bet1 golgi vesicular membrane trafficking protein like	-0.310793	5.87131	-1.70538	0.0886471	0.999872	-4.19113	-1.70258
AGRN	AGRN	375790	agrin	0.419561	6.71232	1.70623	0.088663	0.999872	-4.20305	1.70249
SOD2	SOD2	6648	superoxide dismutase 2	-0.394804	7.73363	-1.70355	0.0886702	0.999872	-4.21707	-1.70245
THAP1	THAP1	55145	THAP domain containing 1	0.513431	5.25738	1.70899	0.0886718	0.999872	-4.21615	1.70245
CD36	CD36	948	CD36 molecule	-0.462134	8.925	-1.70264	0.0889114	0.999872	-4.20424	-1.70117
CPM	CPM	1368	carboxypeptidase M	-0.423334	5.5484	-1.70564	0.0890431	0.999872	-4.20269	-1.70047
QPCT	QPCT	25797	glutaminyl-peptide cyclotransferase	0.555026	5.43122	1.71127	0.0890949	0.999872	-4.23886	1.70019
LMF2	LMF2	91289	lipase maturation factor 2	0.28946	6.53191	1.70196	0.0891109	0.999872	-4.19829	1.70011
ID2	ID2	3398	inhibitor of DNA binding 2	0.42525	7.19661	1.70242	0.089454	0.999872	-4.22058	1.69828
MEA1	MEA1	4201	male-enhanced antigen 1	0.390985	5.73034	1.7011	0.0896205	0.999872	-4.19998	1.6974
JMJD4	JMJD4	65094	jumonji domain containing 4	0.52905	5.27725	1.70444	0.0896537	0.999872	-4.23	1.69723
MEOX2	MEOX2	4223	mesenchyme homeobox 2	0.398019	6.41616	1.70518	0.0898037	0.999872	-4.19641	1.69643
NPTN	NPTN	27020	neuroplastin	-0.456701	7.03379	-1.70633	0.089951	0.999872	-4.1966	-1.69566
TFG	TFG	10342	trafficking from ER to golgi regulator	-0.328867	6.70923	-1.69733	0.0900615	0.999872	-4.20227	-1.69507
ACHE	ACHE	43	acetylcholinesterase (Cartwright blood group)	0.387893	5.72105	1.69867	0.0900705	0.999872	-4.20207	1.69503
XRCC2	XRCC2	7516	X-ray repair cross complementing 2	-0.635462	6.72211	-1.6968	0.0902518	0.999872	-4.20519	-1.69407
XYLT2	XYLT2	64132	xylosyltransferase 2	0.342818	5.75579	1.69752	0.0902815	0.999872	-4.20307	1.69391
RNF13	RNF13	11342	ring finger protein 13	-0.376546	5.0098	-1.70393	0.0904648	0.999872	-4.24221	-1.69295
ADSS2	ADSS2	159	adenylosuccinate synthase 2	0.334109	6.12185	1.695	0.0905877	0.999872	-4.20212	1.69231
MYO5C	MYO5C	55930	myosin VC	0.456322	5.72058	1.69822	0.0906295	0.999872	-4.23004	1.69209
COL21A1	COL21A1	81578	collagen type XXI alpha 1 chain	0.431321	5.39229	1.70088	0.0909499	0.999872	-4.24121	1.69041
H2BC4	H2BC4	8347	H2B clustered histone 4	0.477536	6.47348	1.70139	0.0910294	0.999872	-4.2037	1.68999
TMEM239	TMEM239	100288797	transmembrane protein 239	-0.506314	5.28141	-1.71039	0.0911075	0.999872	-4.22665	-1.68958
CYB5D2	CYB5D2	124936	cytochrome b5 domain containing 2	0.311171	5.86857	1.6925	0.091192	0.999872	-4.20676	1.68914
RBM45	RBM45	129831	RNA binding motif protein 45	0.422788	5.30197	1.6947	0.0912193	0.999872	-4.21799	1.689
INTS7	INTS7	25896	integrator complex subunit 7	-0.378463	5.6862	-1.69288	0.0912981	0.999872	-4.21457	-1.68859
CACNG7	CACNG7	59284	calcium voltage-gated channel auxiliary subunit gamma 7	-0.408044	5.39298	-1.69043	0.0919006	0.999872	-4.21575	-1.68546
PLA1A	PLA1A	51365	phospholipase A1 member A	0.413241	5.49051	1.6902	0.0919114	0.999872	-4.22028	1.6854
GNA13	GNA13	10672	G protein subunit alpha 13	0.375851	6.42336	1.69482	0.0919714	0.999872	-4.21836	1.68509
THEGL	THEGL	100506564	theg spermatid protein like	-0.441477	5.14989	-1.69004	0.0919967	0.999872	-4.2142	-1.68496
OSTF1	OSTF1	26578	osteoclast stimulating factor 1	-0.348599	6.0773	-1.69046	0.0923174	0.999872	-4.21975	-1.6833
CASZ1	CASZ1	54897	castor zinc finger 1	-0.339216	5.50183	-1.68698	0.0923788	0.999872	-4.21374	-1.68298
NAT16	NAT16	375607	N-acetyltransferase 16 (putative)	-0.340951	5.33029	-1.68729	0.0923902	0.999872	-4.21535	-1.68292
C16orf70	C16orf70	80262	chromosome 16 open reading frame 70	-0.405024	5.4689	-1.68626	0.0924912	0.999872	-4.21442	-1.6824
OLFML2A	OLFML2A	169611	olfactomedin like 2A	0.525132	5.59937	1.69212	0.0926331	0.999872	-4.27216	1.68167
PREX2	PREX2	80243	phosphatidylinositol-3,4,5-trisphosphate dependent Rac exchange factor 2	0.656924	7.35178	1.70372	0.0926483	0.999872	-4.38011	1.68159
VPS26C	VPS26C	10311	VPS26 endosomal protein sorting factor C	0.472081	5.44129	1.68519	0.0930482	0.999872	-4.2307	1.67953
ADD1	ADD1	118	adducin 1	-0.429203	6.99783	-1.68496	0.0931093	0.999872	-4.26474	-1.67922
NRP2	NRP2	8828	neuropilin 2	0.412949	5.9493	1.68308	0.0932457	0.999872	-4.22706	1.67852
CYBC1	CYBC1	79415	cytochrome b-245 chaperone 1	-0.290865	6.67342	-1.67972	0.0933062	0.999872	-4.23008	-1.67821
ZDHHC8	ZDHHC8	29801	zinc finger DHHC-type containing 8	0.419793	6.48609	1.68324	0.0934116	0.999872	-4.25134	1.67767
CFC1	CFC1	55997	cripto, FRL-1, cryptic family 1	-0.437756	5.43635	-1.68156	0.09361	0.999872	-4.22352	-1.67665
FAM9C	FAM9C	171484	family with sequence similarity 9 member C	-0.434661	4.93543	-1.68258	0.0939472	0.999872	-4.23987	-1.67493
LSM1	LSM1	27257	LSM1 homolog, mRNA degradation associated	-0.335904	5.83605	-1.6776	0.0939871	0.999872	-4.2202	-1.67473
WDFY4	WDFY4	57705	WDFY family member 4	0.646872	5.21782	1.69714	0.0943089	0.999872	-4.35236	1.67309
KBTBD11	KBTBD11	9920	kelch repeat and BTB domain containing 11	0.489684	5.49106	1.68521	0.0943095	0.999872	-4.2475	1.67309
RAB3IL1	RAB3IL1	5866	RAB3A interacting protein like 1	-0.416668	6.05211	-1.68825	0.0943327	0.999872	-4.21959	-1.67297
USP21	USP21	27005	ubiquitin specific peptidase 21	-0.32776	5.81544	-1.67556	0.0944328	0.999872	-4.22247	-1.67246
CD68	CD68	968	CD68 molecule	-1.20963	6.78	-1.70541	0.0948555	0.999872	-4.47845	-1.67032
MARCHF7	MARCHF7	64844	membrane associated ring-CH-type finger 7	0.391492	6.43851	1.6783	0.0949209	0.999872	-4.25476	1.66999
NIN	NIN	51199	ninein	0.352073	5.95189	1.67474	0.0949287	0.999872	-4.24058	1.66995
ZNF891	ZNF891	101060200	zinc finger protein 891	0.458135	4.77304	1.67791	0.0950258	0.999872	-4.25924	1.66946
RPRD1B	RPRD1B	58490	regulation of nuclear pre-mRNA domain containing 1B	0.298835	7.35542	1.67158	0.0950466	0.999872	-4.23	1.66936
NOL6	NOL6	65083	nucleolar protein 6	-0.346143	5.66231	-1.67171	0.0952394	0.999872	-4.22662	-1.66838
S100A8	S100A8	6279	S100 calcium binding protein A8	-0.715299	5.79855	-1.67281	0.0954501	0.999872	-4.25375	-1.66732
BTN3A2	BTN3A2	11118	butyrophilin subfamily 3 member A2	0.516449	6.04117	1.67663	0.0955128	0.999872	-4.29874	1.66701
RBM4B	RBM4B	83759	RNA binding motif protein 4B	0.509992	5.48519	1.68161	0.0955201	0.999872	-4.25419	1.66697
FARP2	FARP2	9855	FERM, ARH/RhoGEF and pleckstrin domain protein 2	-0.396276	5.44087	-1.66819	0.0960503	0.999872	-4.23166	-1.66431
RASL10A	RASL10A	10633	RAS like family 10 member A	-0.366188	5.79375	-1.66814	0.0962056	0.999872	-4.24407	-1.66353
MYCBP	MYCBP	26292	MYC binding protein	-0.44005	5.45382	-1.67027	0.0962744	0.999872	-4.25155	-1.66319
SSBP1	SSBP1	6742	single stranded DNA binding protein 1	-0.258364	6.6063	-1.66425	0.096349	0.999872	-4.24816	-1.66282
MUC17	MUC17	140453	mucin 17, cell surface associated	-0.389336	5.70487	-1.66411	0.096664	0.999872	-4.234	-1.66125
ARHGAP1	ARHGAP1	392	Rho GTPase activating protein 1	0.284699	6.76644	1.66274	0.0967503	0.999872	-4.23988	1.66082
LIFR	LIFR	3977	LIF receptor subunit alpha	0.355068	6.6948	1.6619	0.0968463	0.999872	-4.24636	1.66034
ITPKC	ITPKC	80271	inositol-trisphosphate 3-kinase C	-0.320501	6.24374	-1.66143	0.0969658	0.999872	-4.24581	-1.65974
VWF	VWF	7450	von Willebrand factor	0.561382	9.58504	1.66557	0.0969998	0.999872	-4.23764	1.65958
INCENP	INCENP	3619	inner centromere protein	-0.362779	5.40646	-1.66402	0.09702	0.999872	-4.2395	-1.65948
CPEB4	CPEB4	80315	cytoplasmic polyadenylation element binding protein 4	-0.30588	6.27373	-1.66114	0.0970547	0.999872	-4.24373	-1.6593
COL1A1	COL1A1	1277	collagen type I alpha 1 chain	0.911385	7.54673	1.66347	0.0971641	0.999872	-4.26497	1.65876
IRGQ	IRGQ	126298	immunity related GTPase Q	-0.412229	5.53111	-1.66227	0.097257	0.999872	-4.23732	-1.6583
STX1B	STX1B	112755	syntaxin 1B	-0.578858	6.6336	-1.67007	0.0973264	0.999872	-4.29622	-1.65796
PTGIS	PTGIS	5740	prostaglandin I2 synthase	-0.400302	6.40816	-1.66072	0.0975337	0.999872	-4.25183	-1.65693
COL5A2	COL5A2	1290	collagen type V alpha 2 chain	0.512566	6.94831	1.66046	0.097542	0.999872	-4.24921	1.65689
RPH3AL	RPH3AL	9501	rabphilin 3A like (without C2 domains)	-0.359118	5.53213	-1.66045	0.0975724	0.999872	-4.23894	-1.65674
DMPK	DMPK	1760	DM1 protein kinase	0.330931	6.55339	1.65832	0.0976385	0.999872	-4.24401	1.65641
TSPAN31	TSPAN31	6302	tetraspanin 31	0.331093	5.82751	1.65933	0.0977141	0.999872	-4.23966	1.65604
NSUN3	NSUN3	63899	NOP2/Sun RNA methyltransferase 3	-0.477663	5.6785	-1.66473	0.0977896	0.999872	-4.30804	-1.65567
APOC3	APOC3	345	apolipoprotein C3	-0.324513	6.01484	-1.6581	0.0977961	0.999872	-4.24103	-1.65563
SPPL2A	SPPL2A	84888	signal peptide peptidase like 2A	-0.302973	6.19619	-1.65816	0.0978396	0.999872	-4.24132	-1.65542
JAM3	JAM3	83700	junctional adhesion molecule 3	0.353652	6.41331	1.66077	0.0978789	0.999872	-4.24454	1.65522
MAX	MAX	4149	MYC associated factor X	-0.249488	6.87807	-1.65633	0.0979603	0.999872	-4.25773	-1.65482
SFXN4	SFXN4	119559	sideroflexin 4	-0.377414	5.45029	-1.65843	0.0980303	0.999872	-4.24094	-1.65448
FASTK	FASTK	10922	Fas activated serine/threonine kinase	-0.383234	6.18588	-1.66174	0.0981082	0.999872	-4.2473	-1.6541
DTYMK	DTYMK	1841	deoxythymidylate kinase	0.646192	5.21561	1.67136	0.0983286	0.999872	-4.35263	1.65301
PTBP1	PTBP1	5725	polypyrimidine tract binding protein 1	0.948053	12.1108	1.67616	0.0985281	0.999872	-4.42645	1.65203
GLRX5	GLRX5	51218	glutaredoxin 5	-0.355249	5.60549	-1.6536	0.0988647	0.999872	-4.24445	-1.65038
EVC2	EVC2	132884	EvC ciliary complex subunit 2	-0.460194	5.13282	-1.66546	0.0988729	0.999872	-4.27339	-1.65034
ATG16L2	ATG16L2	89849	autophagy related 16 like 2	-0.304845	5.76586	-1.65196	0.0991196	0.999872	-4.24622	-1.64914
SCARB1	SCARB1	949	scavenger receptor class B member 1	0.376973	5.57931	1.65287	0.0991764	0.999872	-4.24918	1.64886
GEMIN2	GEMIN2	8487	gem nuclear organelle associated protein 2	0.452316	5.62411	1.66171	0.0993901	0.999872	-4.26376	1.64782
CREB3L4	CREB3L4	148327	cAMP responsive element binding protein 3 like 4	0.484775	4.98217	1.6584	0.0994408	0.999872	-4.30723	1.64757
SLC22A9	SLC22A9	114571	solute carrier family 22 member 9	-0.513356	5.35202	-1.65611	0.0994834	0.999872	-4.30201	-1.64736
CERCAM	CERCAM	51148	cerebral endothelial cell adhesion molecule	0.531241	6.35562	1.65313	0.0995748	0.999872	-4.28136	1.64692
MRPL13	MRPL13	28998	mitochondrial ribosomal protein L13	0.410813	5.80463	1.65977	0.0995786	0.999872	-4.26406	1.6469
CSPG4	CSPG4	1464	chondroitin sulfate proteoglycan 4	0.454428	6.64237	1.65246	0.0997239	0.999872	-4.28656	1.64619
IRS2	IRS2	8660	insulin receptor substrate 2	-0.499783	5.87606	-1.66121	0.0997521	0.999872	-4.2526	-1.64606
TOMM70	TOMM70	9868	translocase of outer mitochondrial membrane 70	-0.398863	5.27806	-1.65173	0.0998102	0.999872	-4.2575	-1.64577
CCN3	CCN3	4856	cellular communication network factor 3	-0.450098	5.93375	-1.64859	0.100012	0.999872	-4.25518	-1.64479
MAP3K3	MAP3K3	4215	mitogen-activated protein kinase kinase kinase 3	0.271994	6.60161	1.64602	0.100086	0.999872	-4.26273	1.64444
VENTX	VENTX	27287	VENT homeobox	0.644284	5.14226	1.66363	0.100135	0.999872	-4.32288	1.6442
SEC22B	SEC22B	9554	SEC22 homolog B, vesicle trafficking protein (gene/pseudogene)	-0.347279	5.48479	-1.6471	0.100244	0.999872	-4.25113	-1.64367
MYCT1	MYCT1	80177	MYC target 1	0.413927	6.53416	1.65723	0.100274	0.999872	-4.2482	1.64353
ADD3	ADD3	120	adducin 3	-0.376643	6.79613	-1.64899	0.100548	0.999872	-4.26076	-1.6422
TAL1	TAL1	6886	TAL bHLH transcription factor 1, erythroid differentiation factor	0.44445	5.6844	1.65694	0.100555	0.999872	-4.26928	1.64217
ISOC1	ISOC1	51015	isochorismatase domain containing 1	-0.319876	5.77507	-1.64366	0.100844	0.999872	-4.25445	-1.64077
SETD1B	SETD1B	23067	SET domain containing 1B, histone lysine methyltransferase	-0.340407	5.77441	-1.64276	0.101007	0.999872	-4.25568	-1.63999
DAO	DAO	1610	D-amino acid oxidase	-0.37964	5.36762	-1.64375	0.101115	0.999872	-4.25694	-1.63947
TBC1D20	TBC1D20	128637	TBC1 domain family member 20	0.412472	6.16234	1.64984	0.101183	0.999872	-4.26019	1.63914
CSNK1A1	CSNK1A1	1452	casein kinase 1 alpha 1	-0.272545	6.19364	-1.64094	0.101203	0.999872	-4.26371	-1.63905
CLIC5	CLIC5	53405	chloride intracellular channel 5	-0.469274	7.40214	-1.6442	0.101338	0.999872	-4.30293	-1.6384
TTLL10	TTLL10	254173	tubulin tyrosine ligase like 10	0.386812	5.40919	1.64297	0.101349	0.999872	-4.26206	1.63835
ZC3HAV1L	ZC3HAV1L	92092	zinc finger CCCH-type containing, antiviral 1 like	-0.403025	5.31918	-1.64294	0.101391	0.999872	-4.25864	-1.63815
CTBS	CTBS	1486	chitobiase	0.321409	5.94688	1.64085	0.101427	0.999872	-4.25706	1.63798
MYD88	MYD88	4615	MYD88 innate immune signal transduction adaptor	0.470758	6.0476	1.65361	0.101547	0.999872	-4.3321	1.6374
COX4I1	COX4I1	1327	cytochrome c oxidase subunit 4I1	-0.305122	8.14983	-1.63804	0.101611	0.999872	-4.29825	-1.63709
KLK4	KLK4	9622	kallikrein related peptidase 4	0.498563	4.96423	1.64777	0.101754	0.999872	-4.30091	1.63641
C6orf223	C6orf223	221416	chromosome 6 open reading frame 223	-0.471897	5.1379	-1.64155	0.101771	0.999872	-4.26114	-1.63633
NOXA1	NOXA1	10811	NADPH oxidase activator 1	0.335717	5.43942	1.63984	0.101818	0.999872	-4.26003	1.6361
CHIT1	CHIT1	1118	chitinase 1	0.452261	5.48419	1.64536	0.101842	0.999872	-4.28035	1.63599
UBR2	UBR2	23304	ubiquitin protein ligase E3 component n-recognin 2	-0.254088	6.45667	-1.63667	0.102029	0.999872	-4.27358	-1.63509
MRPS17	MRPS17	51373	mitochondrial ribosomal protein S17	-0.337314	5.74513	-1.63817	0.102044	0.999872	-4.25969	-1.63502
ERN1	ERN1	2081	endoplasmic reticulum to nucleus signaling 1	-0.362238	5.51277	-1.63847	0.102064	0.999872	-4.25974	-1.63493
OR2H1	OR2H1	26716	olfactory receptor family 2 subfamily H member 1	-0.368328	5.14535	-1.63941	0.102096	0.999872	-4.26219	-1.63478
RSRP1	RSRP1	57035	arginine and serine rich protein 1	0.277621	7.19035	1.63454	0.102464	0.999872	-4.27555	1.63302
ARL16	ARL16	339231	ADP ribosylation factor like GTPase 16	0.392232	5.76923	1.637	0.102773	0.999872	-4.27936	1.63155
CHIC1	CHIC1	53344	cysteine rich hydrophobic domain 1	0.378269	5.78324	1.63445	0.102834	0.999872	-4.26359	1.63126
EGR3	EGR3	1960	early growth response 3	0.51969	5.81536	1.63424	0.1029	0.999872	-4.26394	1.63095
FAM32A	FAM32A	26017	family with sequence similarity 32 member A	-0.303443	6.12013	-1.63276	0.102918	0.999872	-4.27271	-1.63087
RPL10L	RPL10L	140801	ribosomal protein L10 like	0.452327	5.5165	1.64483	0.103366	0.999872	-4.28243	1.62875
GIPC2	GIPC2	54810	GIPC PDZ domain containing family member 2	0.421477	5.4364	1.6332	0.103372	0.999872	-4.27015	1.62872
CHST1	CHST1	8534	carbohydrate sulfotransferase 1	-0.361663	5.77977	-1.62966	0.103725	0.999872	-4.26934	-1.62706
ARMC10	ARMC10	83787	armadillo repeat containing 10	0.370254	5.90303	1.6308	0.104126	0.999872	-4.27016	1.62517
SGK1	SGK1	6446	serum/glucocorticoid regulated kinase 1	0.365563	6.89438	1.62636	0.104329	0.999872	-4.27495	1.62422
INAFM1	INAFM1	255783	InaF motif containing 1	0.30458	5.80783	1.62707	0.104359	0.999872	-4.27047	1.62408
TFRC	TFRC	7037	transferrin receptor	-0.302887	5.89793	-1.62617	0.104396	0.999872	-4.27531	-1.6239
TNNT1	TNNT1	7138	troponin T1, slow skeletal type	0.604941	5.85025	1.64509	0.104453	0.999872	-4.3248	1.62364
ACY3	ACY3	91703	aminoacylase 3	-0.357438	5.50057	-1.62697	0.104466	0.999872	-4.27066	-1.62358
HMGB2	HMGB2	3148	high mobility group box 2	-0.356849	6.4937	-1.62686	0.10448	0.999872	-4.27808	-1.62351
NUGGC	NUGGC	389643	nuclear GTPase, germinal center associated	0.524236	5.43324	1.634	0.104511	0.999872	-4.33415	1.62337
C3orf52	C3orf52	79669	chromosome 3 open reading frame 52	-0.328515	5.51868	-1.62976	0.104806	0.999872	-4.27178	-1.62199
CAVIN1	CAVIN1	284119	caveolae associated protein 1	0.309341	7.50365	1.6229	0.104912	0.999872	-4.29078	1.62149
MAGED1	MAGED1	9500	MAGE family member D1	0.337062	6.37678	1.63394	0.104913	0.999872	-4.27098	1.62149
KEAP1	KEAP1	9817	kelch like ECH associated protein 1	0.437649	5.68239	1.63488	0.104967	0.999872	-4.28153	1.62124
THOC5	THOC5	8563	THO complex 5	-0.392403	5.78935	-1.62395	0.105154	0.999872	-4.27515	-1.62036
PRY	PRY	9081	PTPN13 like Y-linked	-0.571406	5.35203	-1.63181	0.105182	0.999872	-4.361	-1.62024
GIMAP7	GIMAP7	168537	GTPase, IMAP family member 7	0.332935	7.25702	1.62219	0.105256	0.999872	-4.27877	1.61989
ADCY2	ADCY2	108	adenylate cyclase 2	0.543999	5.28512	1.63323	0.105385	0.999872	-4.30037	1.61929
EIF1B	EIF1B	10289	eukaryotic translation initiation factor 1B	-0.34514	7.28877	-1.62138	0.105473	0.999872	-4.2799	-1.61888
CATSPERG	CATSPERG	57828	cation channel sperm associated auxiliary subunit gamma	0.507381	5.4526	1.62783	0.105482	0.999872	-4.31229	1.61884
CD248	CD248	57124	CD248 molecule	0.439084	6.02661	1.62116	0.105575	0.999872	-4.27639	1.61841
RIOK2	RIOK2	55781	RIO kinase 2	-0.391194	5.73423	-1.62391	0.105582	0.999872	-4.29619	-1.61837
SREK1IP1	SREK1IP1	285672	SREK1 interacting protein 1	-0.34597	5.47576	-1.6218	0.105711	0.999872	-4.27697	-1.61778
ATP7B	ATP7B	540	ATPase copper transporting beta	0.415609	5.6679	1.62405	0.105733	0.999872	-4.29822	1.61767
ZNF514	ZNF514	84874	zinc finger protein 514	0.442712	5.38343	1.62509	0.105749	0.999872	-4.30011	1.6176
SLAIN2	SLAIN2	57606	SLAIN motif family member 2	0.350827	6.92966	1.62482	0.105817	0.999872	-4.27417	1.61728
GSDMA	GSDMA	284110	gasdermin A	-0.475709	5.03102	-1.63024	0.105874	0.999872	-4.29762	-1.61702
SPTBN1	SPTBN1	6711	spectrin beta, non-erythrocytic 1	-0.2561	8.89289	-1.61783	0.105884	0.999872	-4.32724	-1.61697
NCBP1	NCBP1	4686	nuclear cap binding protein subunit 1	-0.309281	5.88919	-1.61971	0.105962	0.999872	-4.2783	-1.61661
ITPR1	ITPR1	3708	inositol 1,4,5-trisphosphate receptor type 1	0.459443	5.847	1.6218	0.106316	0.999872	-4.305	1.61498
RPP30	RPP30	10556	ribonuclease P/MRP subunit p30	0.451633	5.66502	1.6246	0.106348	0.999872	-4.28996	1.61483
PDE3A	PDE3A	5139	phosphodiesterase 3A	-0.35167	6.55006	-1.61626	0.106375	0.999872	-4.29502	-1.6147
LHPP	LHPP	64077	phospholysine phosphohistidine inorganic pyrophosphate phosphatase	0.530375	5.46264	1.62991	0.106497	0.999872	-4.37461	1.61414
GPSM3	GPSM3	63940	G protein signaling modulator 3	0.359424	5.45403	1.61959	0.106541	0.999872	-4.29329	1.61394
GUCY1A2	GUCY1A2	2977	guanylate cyclase 1 soluble subunit alpha 2	-0.379842	6.7369	-1.62177	0.106559	0.999872	-4.27703	-1.61385
ALAD	ALAD	210	aminolevulinate dehydratase	-0.353647	5.92087	-1.61636	0.106564	0.999872	-4.28337	-1.61383
RPP25	RPP25	54913	ribonuclease P and MRP subunit p25	-0.376604	5.76247	-1.61889	0.10662	0.999872	-4.29828	-1.61357
C6orf136	C6orf136	221545	chromosome 6 open reading frame 136	0.408384	5.6566	1.62104	0.106732	0.999872	-4.29566	1.61306
SEPTIN2	SEPTIN2	4735	septin 2	0.288714	7.64571	1.61348	0.106859	0.999872	-4.32037	1.61247
GATB	GATB	5188	glutamyl-tRNA amidotransferase subunit B	-0.322753	5.52607	-1.61563	0.106937	0.999872	-4.28145	-1.61212
ESPN	ESPN	83715	espin	-0.430528	5.79312	-1.61682	0.107035	0.999872	-4.29942	-1.61166
ZNF513	ZNF513	130557	zinc finger protein 513	0.401725	5.49323	1.61577	0.107202	0.999872	-4.29003	1.6109
PDGFRB	PDGFRB	5159	platelet derived growth factor receptor beta	0.40893	7.5743	1.61383	0.107247	0.999872	-4.29002	1.61069
EPYC	EPYC	1833	epiphycan	0.426168	5.2794	1.61487	0.107367	0.999872	-4.28802	1.61014
ADAR	ADAR	103	adenosine deaminase RNA specific	0.406796	6.8691	1.61373	0.107509	0.999872	-4.29991	1.60949
RABEP1	RABEP1	9135	rabaptin, RAB GTPase binding effector protein 1	0.462824	5.64714	1.61516	0.107654	0.999872	-4.30682	1.60883
NT5DC2	NT5DC2	64943	5'-nucleotidase domain containing 2	0.382802	6.48224	1.61642	0.107769	0.999872	-4.28546	1.6083
USP34	USP34	9736	ubiquitin specific peptidase 34	0.350315	5.89023	1.61411	0.107853	0.999872	-4.29235	1.60792
LPXN	LPXN	9404	leupaxin	-0.355985	5.26106	-1.61168	0.107958	0.999872	-4.28643	-1.60744
CRH	CRH	1392	corticotropin releasing hormone	0.381466	5.21936	1.61223	0.10797	0.999872	-4.29095	1.60738
BNIP3	BNIP3	664	BCL2 interacting protein 3	-0.382952	6.49095	-1.61841	0.108152	0.999872	-4.27927	-1.60655
MYCN	MYCN	4613	MYCN proto-oncogene, bHLH transcription factor	-0.363521	5.24646	-1.60985	0.108385	0.999872	-4.28822	-1.6055
C6	C6	729	complement C6	-0.607691	5.56907	-1.63217	0.108529	0.999872	-4.34119	-1.60484
TRNP1	TRNP1	388610	TMF1 regulated nuclear protein 1	0.555701	5.673	1.61534	0.108635	0.999872	-4.36034	1.60436
STUB1	STUB1	10273	STIP1 homology and U-box containing protein 1	-0.274153	6.05878	-1.60616	0.108998	0.999872	-4.29157	-1.60271
NECTIN2	NECTIN2	5819	nectin cell adhesion molecule 2	0.352891	6.77256	1.60398	0.109039	0.999872	-4.30947	1.60253
RABGGTB	RABGGTB	5876	Rab geranylgeranyltransferase subunit beta	0.385525	5.8876	1.6101	0.109093	0.999872	-4.31952	1.60228
LGSN	LGSN	51557	lengsin, lens protein with glutamine synthetase domain	0.533169	5.21298	1.61122	0.10925	0.999872	-4.31337	1.60157
FSCN1	FSCN1	6624	fascin actin-bundling protein 1	0.373135	6.56077	1.60318	0.10928	0.999872	-4.30303	1.60144
CACNG1	CACNG1	786	calcium voltage-gated channel auxiliary subunit gamma 1	-0.532882	5.36863	-1.61189	0.109524	0.999872	-4.37054	-1.60033
ZNF429	ZNF429	353088	zinc finger protein 429	-0.363303	5.5394	-1.60291	0.109789	0.999872	-4.29453	-1.59914
DBX2	DBX2	440097	developing brain homeobox 2	0.483554	5.11875	1.61333	0.109988	0.999872	-4.31704	1.59825
MXD3	MXD3	83463	MAX dimerization protein 3	-0.389134	5.1703	-1.60045	0.110565	0.999872	-4.29904	-1.59566
TMTC3	TMTC3	160418	transmembrane O-mannosyltransferase targeting cadherins 3	0.416049	5.33083	1.60821	0.110624	0.999872	-4.31149	1.59539
GPC6	GPC6	10082	glypican 6	0.581182	4.74731	1.61061	0.110682	0.999872	-4.3595	1.59513
ADAM15	ADAM15	8751	ADAM metallopeptidase domain 15	0.903053	9.2856	1.62395	0.110769	0.999872	-4.48711	1.59475
KRTAP10-10	KRTAP10-10	353333	keratin associated protein 10-10	-0.403794	5.07385	-1.5996	0.110791	0.999872	-4.29996	-1.59465
MMRN2	MMRN2	79812	multimerin 2	0.474375	6.4743	1.5944	0.111331	0.999872	-4.30547	1.59224
EEF1D	EEF1D	1936	eukaryotic translation elongation factor 1 delta	-0.252595	8.55599	-1.59299	0.111412	0.999872	-4.33862	-1.59188
ERP27	ERP27	121506	endoplasmic reticulum protein 27	-0.388393	5.24362	-1.59597	0.111469	0.999872	-4.30112	-1.59162
CNN1	CNN1	1264	calponin 1	0.865274	6.20025	1.61014	0.111486	0.999872	-4.44342	1.59155
CEMIP2	CEMIP2	23670	cell migration inducing hyaluronidase 2	0.403013	5.98386	1.59837	0.111496	0.999872	-4.29794	1.5915
SUSD5	SUSD5	26032	sushi domain containing 5	-0.604134	5.27665	-1.62285	0.111533	0.999872	-4.39027	-1.59134
MPIG6B	MPIG6B	80739	megakaryocyte and platelet inhibitory receptor G6b	0.472193	6.26476	1.59877	0.111597	0.999872	-4.31321	1.59105
EDNRA	EDNRA	1909	endothelin receptor type A	0.397038	5.82427	1.59397	0.111639	0.999872	-4.30171	1.59087
SETDB2	SETDB2	83852	SET domain bifurcated histone lysine methyltransferase 2	0.38942	5.54138	1.6024	0.111757	0.999872	-4.30527	1.59035
NDUFB8	NDUFB8	4714	NADH:ubiquinone oxidoreductase subunit B8	-0.27286	7.18598	-1.59139	0.111757	0.999872	-4.34156	-1.59034
NSMF	NSMF	26012	NMDA receptor synaptonuclear signaling and neuronal migration factor	0.39617	6.06729	1.5959	0.112044	0.999872	-4.306	1.58907
MB	MB	4151	myoglobin	-0.677519	10.468	-1.5912	0.112307	0.999872	-4.31461	-1.58791
COL4A4	COL4A4	1286	collagen type IV alpha 4 chain	0.465569	5.33185	1.60361	0.112377	0.999872	-4.34822	1.5876
ANKRA2	ANKRA2	57763	ankyrin repeat family A member 2	0.391389	5.33265	1.59097	0.112567	0.999872	-4.30672	1.58676
TMEM159	TMEM159	57146	transmembrane protein 159	-0.470644	6.43357	-1.61416	0.112702	0.999872	-4.34795	-1.58616
ATF7IP	ATF7IP	55729	activating transcription factor 7 interacting protein	0.317466	6.42619	1.59187	0.112766	0.999872	-4.30383	1.58588
TXNIP	TXNIP	10628	thioredoxin interacting protein	-0.415999	9.25108	-1.58846	0.112797	0.999872	-4.31213	-1.58575
NCBP2AS2	NCBP2AS2	152217	NCBP2 antisense 2 (head to head)	0.346463	5.87317	1.59354	0.112951	0.999872	-4.30987	1.58507
TGS1	TGS1	96764	trimethylguanosine synthase 1	-0.332273	5.33429	-1.58891	0.113032	0.999872	-4.30676	-1.58471
HUS1B	HUS1B	135458	HUS1 checkpoint clamp component B	0.486891	5.34929	1.5988	0.113091	0.999872	-4.32785	1.58445
SKAP2	SKAP2	8935	src kinase associated phosphoprotein 2	-0.472289	5.48309	-1.60028	0.113193	0.999872	-4.34044	-1.584
RALY	RALY	22913	RALY heterogeneous nuclear ribonucleoprotein	-0.257607	6.72197	-1.58528	0.113194	0.999872	-4.33719	-1.584
SDHAF4	SDHAF4	135154	succinate dehydrogenase complex assembly factor 4	-0.273899	5.5221	-1.58658	0.113417	0.999872	-4.30849	-1.58302
ZSCAN31	ZSCAN31	64288	zinc finger and SCAN domain containing 31	0.401117	5.45101	1.58659	0.113697	0.999872	-4.3132	1.58179
TFAP2A	TFAP2A	7020	transcription factor AP-2 alpha	-0.391081	5.29166	-1.58596	0.113723	0.999872	-4.31036	-1.58168
PSTK	PSTK	118672	phosphoseryl-tRNA kinase	-0.359155	5.3669	-1.58531	0.113735	0.999872	-4.30964	-1.58163
TAF13	TAF13	6884	TATA-box binding protein associated factor 13	0.357781	6.06154	1.5927	0.113958	0.999872	-4.30889	1.58065
GPR182	GPR182	11318	G protein-coupled receptor 182	-0.351275	5.58012	-1.58343	0.114004	0.999872	-4.31197	-1.58045
TRIM17	TRIM17	51127	tripartite motif containing 17	0.430968	5.52459	1.58783	0.114034	0.999872	-4.32644	1.58032
LIN28A	LIN28A	79727	lin-28 homolog A	-0.55762	5.47284	-1.59197	0.114196	0.999872	-4.39602	-1.57961
SCN7A	SCN7A	6332	sodium voltage-gated channel alpha subunit 7	-0.519124	7.27448	-1.58742	0.114322	0.999872	-4.37871	-1.57906
UCP2	UCP2	7351	uncoupling protein 2	-0.392308	5.00852	-1.58409	0.11435	0.999872	-4.31418	-1.57894
BOLA2B	BOLA2B	654483	bolA family member 2B	0.291211	6.22506	1.58053	0.114435	0.999872	-4.3214	1.57857
MAMLD1	MAMLD1	10046	mastermind like domain containing 1	0.477882	5.57236	1.58911	0.114505	0.999872	-4.32242	1.57826
FHL3	FHL3	2275	four and a half LIM domains 3	0.35768	6.10703	1.58075	0.114544	0.999872	-4.31502	1.57809
THUMPD3	THUMPD3	25917	THUMP domain containing 3	0.446591	5.36375	1.58877	0.114893	0.999872	-4.32582	1.57658
IFI6	IFI6	2537	interferon alpha inducible protein 6	0.910703	7.6358	1.59816	0.115005	0.999872	-4.47579	1.57609
HRH3	HRH3	11255	histamine receptor H3	-0.469169	5.35919	-1.57917	0.115192	0.999872	-4.31527	-1.57528
CALML3	CALML3	810	calmodulin like 3	-0.352795	6.05492	-1.58205	0.115193	0.999872	-4.3134	-1.57528
RNF43	RNF43	54894	ring finger protein 43	0.384084	5.29642	1.58408	0.115247	0.999872	-4.32237	1.57504
FAM219A	FAM219A	203259	family with sequence similarity 219 member A	0.393399	5.35017	1.57909	0.115265	0.999872	-4.31685	1.57496
ZFP30	ZFP30	22835	ZFP30 zinc finger protein	-0.34637	5.64102	-1.57757	0.115331	0.999872	-4.31817	-1.57468
BCL2L13	BCL2L13	23786	BCL2 like 13	-0.290522	6.33645	-1.58548	0.115601	0.999872	-4.31115	-1.57351
SORL1	SORL1	6653	sortilin related receptor 1	-0.32491	5.72607	-1.57588	0.115607	0.999872	-4.32259	-1.57348
KLF9	KLF9	687	Kruppel like factor 9	-0.319623	6.28079	-1.57431	0.115748	0.999872	-4.34186	-1.57287
B4GALT1	B4GALT1	2683	beta-1,4-galactosyltransferase 1	-0.31051	6.44737	-1.57467	0.115782	0.999872	-4.327	-1.57273
BCL2	BCL2	596	BCL2 apoptosis regulator	-0.282605	5.94728	-1.57385	0.115988	0.999872	-4.32864	-1.57184
DUSP5	DUSP5	1847	dual specificity phosphatase 5	0.548802	6.10365	1.58892	0.11602	0.999872	-4.33214	1.5717
TMEM217	TMEM217	221468	transmembrane protein 217	-0.38945	5.05414	-1.57749	0.11608	0.999872	-4.31994	-1.57144
CFAP58	CFAP58	159686	cilia and flagella associated protein 58	-0.352285	5.4387	-1.57454	0.116172	0.999872	-4.31943	-1.57104
NSRP1	NSRP1	84081	nuclear speckle splicing regulatory protein 1	-0.286346	5.94742	-1.57418	0.116227	0.999872	-4.32162	-1.57081
ATG13	ATG13	9776	autophagy related 13	-0.242828	6.34809	-1.57162	0.116397	0.999872	-4.34075	-1.57008
IFI27	IFI27	3429	interferon alpha inducible protein 27	0.688693	8.78296	1.58229	0.116525	0.999872	-4.42877	1.56953
ELL2	ELL2	22936	elongation factor for RNA polymerase II 2	-0.345224	6.01739	-1.57106	0.116625	0.999872	-4.33437	-1.5691
BEND6	BEND6	221336	BEN domain containing 6	0.455088	5.21491	1.57921	0.116636	0.999872	-4.3358	1.56905
PARVA	PARVA	55742	parvin alpha	0.234216	6.99962	1.57013	0.116653	0.999872	-4.35609	1.56898
SYDE1	SYDE1	85360	synapse defective Rho GTPase homolog 1	0.360375	5.89652	1.5718	0.116717	0.999872	-4.32196	1.56871
CANT1	CANT1	124583	calcium activated nucleotidase 1	-0.281714	6.07049	-1.57016	0.116785	0.999872	-4.33707	-1.56841
GOLGA6A	GOLGA6A	342096	golgin A6 family member A	-0.505863	6.7671	-1.58994	0.116837	0.999872	-4.34307	-1.56819
RNF41	RNF41	10193	ring finger protein 41	0.440409	5.03619	1.57468	0.116839	0.999872	-4.33238	1.56818
HEYL	HEYL	26508	hes related family bHLH transcription factor with YRPW motif like	0.423532	6.80702	1.57176	0.116839	0.999872	-4.32829	1.56818
TMEM101	TMEM101	84336	transmembrane protein 101	-0.410982	5.66746	-1.57221	0.117165	0.999872	-4.33723	-1.56678
THEMIS2	THEMIS2	9473	thymocyte selection associated family member 2	-0.430865	5.68521	-1.57699	0.117408	0.999872	-4.32611	-1.56575
GPIHBP1	GPIHBP1	338328	glycosylphosphatidylinositol anchored high density lipoprotein binding protein 1	0.483749	5.32148	1.573	0.117533	0.999872	-4.33467	1.56521
CCDC3	CCDC3	83643	coiled-coil domain containing 3	0.433862	6.07465	1.56762	0.11759	0.999872	-4.3276	1.56497
DRAM1	DRAM1	55332	DNA damage regulated autophagy modulator 1	-0.387922	5.43078	-1.56844	0.117609	0.999872	-4.32491	-1.56489
KDELR3	KDELR3	11015	KDEL endoplasmic reticulum protein retention receptor 3	-0.325746	5.87665	-1.56644	0.117787	0.999872	-4.33271	-1.56413
CRAT	CRAT	1384	carnitine O-acetyltransferase	-0.258684	6.15341	-1.56512	0.117958	0.999872	-4.34346	-1.5634
VPS54	VPS54	51542	VPS54 subunit of GARP complex	0.342782	6.08328	1.56562	0.117993	0.999872	-4.33083	1.56325
SFI1	SFI1	9814	SFI1 centrin binding protein	0.399334	6.16263	1.56895	0.118036	0.999872	-4.34646	1.56307
MYZAP	MYZAP	100820829	myocardial zonula adherens protein	-0.468211	7.21375	-1.56365	0.118141	0.999872	-4.37159	-1.56263
SHC1	SHC1	6464	SHC adaptor protein 1	0.352954	6.91659	1.56362	0.118197	0.999872	-4.35835	1.56239
PDXK	PDXK	8566	pyridoxal kinase	-0.337557	6.13135	-1.56813	0.118271	0.999872	-4.32642	-1.56207
SPG7	SPG7	6687	SPG7 matrix AAA peptidase subunit, paraplegin	-0.269325	6.48647	-1.56338	0.11829	0.999872	-4.35415	-1.56199
ATAD1	ATAD1	84896	ATPase family AAA domain containing 1	-0.3421	6.19361	-1.56346	0.11833	0.999872	-4.34698	-1.56182
HLA-DMB	HLA-DMB	3109	major histocompatibility complex, class II, DM beta	-0.360621	6.27535	-1.5721	0.11835	0.999872	-4.3218	-1.56174
LDOC1	LDOC1	23641	LDOC1 regulator of NFKB signaling	0.302795	5.75621	1.56339	0.118607	0.999872	-4.33051	1.56065
SF3A2	SF3A2	8175	splicing factor 3a subunit 2	0.32144	6.40753	1.56991	0.118642	0.999872	-4.32391	1.5605
OSBPL11	OSBPL11	114885	oxysterol binding protein like 11	-0.378858	5.72679	-1.57457	0.118682	0.999872	-4.32434	-1.56033
NEU4	NEU4	129807	neuraminidase 4	-0.392147	5.21882	-1.56464	0.118695	0.999872	-4.32888	-1.56028
SSTR4	SSTR4	6754	somatostatin receptor 4	-0.724984	6.39867	-1.59638	0.118734	0.999872	-4.4318	-1.56011
TUBA4A	TUBA4A	7277	tubulin alpha 4a	-0.253965	6.5997	-1.56098	0.118826	0.999872	-4.36145	-1.55972
NIPSNAP2	NIPSNAP2	2631	nipsnap homolog 2	-0.296868	6.57427	-1.56081	0.11889	0.999872	-4.3582	-1.55945
CPSF6	CPSF6	11052	cleavage and polyadenylation specific factor 6	0.2821	6.31678	1.56145	0.118893	0.999872	-4.33854	1.55944
TSPAN13	TSPAN13	27075	tetraspanin 13	-0.26537	6.27789	-1.56018	0.119085	0.999872	-4.35185	-1.55862
DPY30	DPY30	84661	dpy-30 histone methyltransferase complex regulatory subunit	-0.304562	6.15755	-1.56037	0.119121	0.999872	-4.34343	-1.55847
INSIG1	INSIG1	3638	insulin induced gene 1	0.404183	5.69619	1.5615	0.119134	0.999872	-4.33124	1.55842
FRG2	FRG2	448831	FSHD region gene 2	-0.379933	5.68427	-1.56086	0.119137	0.999872	-4.3361	-1.55841
SCARA5	SCARA5	286133	scavenger receptor class A member 5	-0.385288	5.76075	-1.5583	0.119732	0.999872	-4.33967	-1.5559
P2RX7	P2RX7	5027	purinergic receptor P2X 7	-0.344787	5.11122	-1.56186	0.119864	0.999872	-4.334	-1.55535
SENP5	SENP5	205564	SUMO specific peptidase 5	0.281944	6.00542	1.55668	0.120074	0.999872	-4.34059	1.55446
VAC14	VAC14	55697	VAC14 component of PIKFYVE complex	-0.366826	5.48937	-1.55794	0.120133	0.999872	-4.3348	-1.55422
CFAP52	CFAP52	146845	cilia and flagella associated protein 52	-0.578287	4.99214	-1.56597	0.120165	0.999872	-4.3906	-1.55408
PIP4P1	PIP4P1	90809	phosphatidylinositol-4,5-bisphosphate 4-phosphatase 1	0.289896	5.69738	1.5565	0.120309	0.999872	-4.33582	1.55348
RGS5	RGS5	8490	regulator of G protein signaling 5	0.607912	9.50631	1.57378	0.12033	0.999872	-4.34686	1.55339
NPL	NPL	80896	N-acetylneuraminate pyruvate lyase	-0.395541	5.57957	-1.56363	0.120361	0.999872	-4.3349	-1.55326
EDEM2	EDEM2	55741	ER degradation enhancing alpha-mannosidase like protein 2	-0.358993	5.71949	-1.56539	0.120382	0.999872	-4.3328	-1.55317
DDB2	DDB2	1643	damage specific DNA binding protein 2	-0.277075	5.86356	-1.55519	0.120401	0.999872	-4.34464	-1.55309
ACO2	ACO2	50	aconitase 2	-0.447444	6.83004	-1.56283	0.12053	0.999872	-4.33	-1.55255
PRKCZ	PRKCZ	5590	protein kinase C zeta	0.442074	5.3115	1.56091	0.120695	0.999872	-4.34658	1.55186
HNRNPUL2	HNRNPUL2	221092	heterogeneous nuclear ribonucleoprotein U like 2	0.278392	6.59208	1.55317	0.120721	0.999872	-4.36135	1.55176
APOD	APOD	347	apolipoprotein D	-1.1682	9.31664	-1.59184	0.120829	0.999872	-4.44539	-1.5513
GIGYF1	GIGYF1	64599	GRB10 interacting GYF protein 1	-0.281702	6.24136	-1.55282	0.120836	0.999872	-4.35919	-1.55127
ACSS1	ACSS1	84532	acyl-CoA synthetase short chain family member 1	-0.358536	6.30519	-1.55917	0.120887	0.999872	-4.33386	-1.55106
ARRB1	ARRB1	408	arrestin beta 1	0.275774	6.56418	1.55182	0.121046	0.999872	-4.36218	1.5504
IRF8	IRF8	3394	interferon regulatory factor 8	-0.408351	5.40346	-1.555	0.121086	0.999872	-4.34196	-1.55023
ORC6	ORC6	23594	origin recognition complex subunit 6	-0.410055	5.43927	-1.55465	0.121184	0.999872	-4.34296	-1.54983
TNXB	TNXB	7148	tenascin XB	-0.463288	6.72243	-1.55853	0.121364	0.999872	-4.35096	-1.54907
ICOSLG	ICOSLG	23308	inducible T cell costimulator ligand	0.254291	6.27891	1.55066	0.121374	0.999872	-4.3571	1.54903
ALOX5	ALOX5	240	arachidonate 5-lipoxygenase	-0.426944	5.97007	-1.55401	0.121399	0.999872	-4.33902	-1.54893
TRAP1	TRAP1	10131	TNF receptor associated protein 1	-0.315283	5.8721	-1.55075	0.121549	0.999872	-4.34483	-1.5483
EBP	EBP	10682	EBP cholestenol delta-isomerase	-0.348631	5.69148	-1.54993	0.121756	0.999872	-4.34713	-1.54744
SLC25A4	SLC25A4	291	solute carrier family 25 member 4	-0.572564	7.58666	-1.54834	0.12176	0.999872	-4.39557	-1.54743
NRARP	NRARP	441478	NOTCH regulated ankyrin repeat protein	0.793091	6.44432	1.57426	0.121813	0.999872	-4.4543	1.54721
TEK	TEK	7010	TEK receptor tyrosine kinase	0.377378	6.58515	1.54937	0.121932	0.999872	-4.34397	1.54671
TJP3	TJP3	27134	tight junction protein 3	0.352013	5.32746	1.55069	0.121943	0.999872	-4.34101	1.54667
GRK3	GRK3	157	G protein-coupled receptor kinase 3	-0.422225	5.16534	-1.5515	0.121985	0.999872	-4.34118	-1.5465
SLC52A2	SLC52A2	79581	solute carrier family 52 member 2	0.43044	5.75857	1.55195	0.12213	0.999872	-4.35682	1.5459
EP300	EP300	2033	E1A binding protein p300	0.270545	6.20309	1.54739	0.122279	0.999872	-4.35005	1.54528
ARMC9	ARMC9	80210	armadillo repeat containing 9	0.391439	5.45407	1.54851	0.122443	0.999872	-4.34271	1.5446
SGCD	SGCD	6444	sarcoglycan delta	-0.397091	5.86879	-1.54751	0.122506	0.999872	-4.34447	-1.54434
DENND5B	DENND5B	160518	DENN domain containing 5B	-0.30967	5.76997	-1.54661	0.122526	0.999872	-4.34979	-1.54426
SCD	SCD	6319	stearoyl-CoA desaturase	-0.492107	5.82121	-1.54567	0.122659	0.999872	-4.35869	-1.54371
PAK5	PAK5	57144	p21 (RAC1) activated kinase 5	-0.396767	5.15482	-1.54805	0.12281	0.999872	-4.34378	-1.54309
S100A9	S100A9	6280	S100 calcium binding protein A9	-0.798625	6.48802	-1.54568	0.122911	0.999872	-4.34802	-1.54267
CARD11	CARD11	84433	caspase recruitment domain family member 11	-0.364903	5.53646	-1.54664	0.122936	0.999872	-4.34426	-1.54257
VKORC1L1	VKORC1L1	154807	vitamin K epoxide reductase complex subunit 1 like 1	-0.398187	5.7166	-1.55709	0.122959	0.999872	-4.3398	-1.54247
LIPH	LIPH	200879	lipase H	0.483402	5.21532	1.55026	0.122968	0.999872	-4.35225	1.54244
TGIF1	TGIF1	7050	TGFB induced factor homeobox 1	-0.343877	5.63476	-1.54508	0.123006	0.999872	-4.34806	-1.54228
SPPL3	SPPL3	121665	signal peptide peptidase like 3	0.307052	6.23378	1.54344	0.123178	0.999872	-4.35806	1.54157
RBM17	RBM17	84991	RNA binding motif protein 17	-0.248715	6.58161	-1.54206	0.123356	0.999872	-4.38149	-1.54084
FOXL2NB	FOXL2NB	401089	FOXL2 neighbor	0.407796	5.31274	1.54503	0.123466	0.999872	-4.34737	1.54039
CNBP	CNBP	7555	CCHC-type zinc finger nucleic acid binding protein	-0.298146	7.94267	-1.54477	0.123477	0.999872	-4.36453	-1.54034
RYR2	RYR2	6262	ryanodine receptor 2	-0.516799	6.98467	-1.54116	0.123538	0.999872	-4.39231	-1.54009
VAMP8	VAMP8	8673	vesicle associated membrane protein 8	-0.33924	5.87395	-1.54232	0.123627	0.999872	-4.3541	-1.53973
SULT1A2	SULT1A2	6799	sulfotransferase family 1A member 2	0.356507	5.95622	1.54392	0.123734	0.999872	-4.34858	1.53929
HBG2	HBG2	3048	hemoglobin subunit gamma 2	-0.409965	5.35312	-1.54944	0.123814	0.999872	-4.35578	-1.53896
IGFBP4	IGFBP4	3487	insulin like growth factor binding protein 4	0.546693	9.19979	1.54344	0.123844	0.999872	-4.3669	1.53884
DNALI1	DNALI1	7802	dynein axonemal light intermediate chain 1	-0.339357	5.30638	-1.54266	0.123882	0.999872	-4.34737	-1.53868
ABCB8	ABCB8	11194	ATP binding cassette subfamily B member 8	0.304112	5.9365	1.53873	0.124473	0.999872	-4.35451	1.53626
MUCL1	MUCL1	118430	mucin like 1	-0.378809	5.04057	-1.54072	0.124481	0.999872	-4.34923	-1.53623
ZNF324	ZNF324	25799	zinc finger protein 324	0.385717	5.52745	1.54316	0.124518	0.999872	-4.35429	1.53608
C19orf48	C19orf48	84798	chromosome 19 open reading frame 48	0.34075	5.58113	1.5394	0.124522	0.999872	-4.35024	1.53607
PRKD1	PRKD1	5587	protein kinase D1	0.467464	5.38241	1.54929	0.124711	0.999872	-4.35224	1.5353
KCNK6	KCNK6	9424	potassium two pore domain channel subfamily K member 6	-0.336618	5.91264	-1.54554	0.124903	0.999872	-4.34502	-1.53452
EBLN1	EBLN1	340900	endogenous Bornavirus like nucleoprotein 1	-0.321475	5.50617	-1.53731	0.124948	0.999872	-4.35395	-1.53433
IFT74	IFT74	80173	intraflagellar transport 74	-0.33381	6.13661	-1.54302	0.125026	0.999872	-4.34796	-1.53402
NET1	NET1	10276	neuroepithelial cell transforming 1	0.451711	6.67378	1.53543	0.125078	0.999872	-4.37022	1.5338
SOCS2	SOCS2	8835	suppressor of cytokine signaling 2	0.31239	6.25204	1.53579	0.125089	0.999872	-4.36228	1.53376
GFM2	GFM2	84340	G elongation factor mitochondrial 2	-0.346372	6.2842	-1.53557	0.125283	0.999872	-4.35623	-1.53297
F2RL2	F2RL2	2151	coagulation factor II thrombin receptor like 2	0.394774	5.75315	1.53433	0.125741	0.999872	-4.35475	1.53111
LRRC8B	LRRC8B	23507	leucine rich repeat containing 8 VRAC subunit B	-0.350085	5.59882	-1.53401	0.12575	0.999872	-4.35749	-1.53108
SERP2	SERP2	387923	stress associated endoplasmic reticulum protein family member 2	-0.403166	5.53096	-1.53495	0.125788	0.999872	-4.35502	-1.53092
SOX13	SOX13	9580	SRY-box transcription factor 13	0.306748	6.57864	1.53165	0.125971	0.999872	-4.37987	1.53018
RPIA	RPIA	22934	ribose 5-phosphate isomerase A	0.387523	5.91328	1.53608	0.126113	0.999872	-4.35559	1.52961
BCAM	BCAM	4059	basal cell adhesion molecule (Lutheran blood group)	0.388578	8.02239	1.53107	0.126141	0.999872	-4.3737	1.5295
MYL6	MYL6	4637	myosin light chain 6	0.361365	8.84096	1.5316	0.126166	0.999872	-4.36212	1.5294
NCK2	NCK2	8440	NCK adaptor protein 2	0.244276	7.07432	1.53006	0.126333	0.999872	-4.39574	1.52872
ABAT	ABAT	18	4-aminobutyrate aminotransferase	-0.357779	5.3545	-1.5313	0.126561	0.999872	-4.35769	-1.52781
TUBB2B	TUBB2B	347733	tubulin beta 2B class IIb	0.488285	5.30501	1.53932	0.126627	0.999872	-4.40047	1.52754
ACTN1	ACTN1	87	actinin alpha 1	0.416379	7.37616	1.52842	0.126651	0.999872	-4.40873	1.52744
LPCAT4	LPCAT4	254531	lysophosphatidylcholine acyltransferase 4	0.315421	6.28533	1.52866	0.126772	0.999872	-4.37533	1.52696
FASTKD3	FASTKD3	79072	FAST kinase domains 3	-0.422899	5.28211	-1.52975	0.127228	0.999872	-4.35962	-1.52512
H3C10	H3C10	8357	H3 clustered histone 10	-0.375755	5.17618	-1.53395	0.127266	0.999872	-4.35839	-1.52497
MYORG	MYORG	57462	myogenesis regulating glycosidase (putative)	0.342271	5.86231	1.53512	0.127317	0.999872	-4.35729	1.52477
VEGFB	VEGFB	7423	vascular endothelial growth factor B	-0.34069	7.01121	-1.52803	0.127549	0.999872	-4.36158	-1.52384
ANGEL1	ANGEL1	23357	angel homolog 1	0.375877	5.77804	1.5373	0.127579	0.999872	-4.35801	1.52372
BRWD3	BRWD3	254065	bromodomain and WD repeat domain containing 3	-0.271589	5.79735	-1.52601	0.127703	0.999872	-4.36392	-1.52322
MIER2	MIER2	54531	MIER family member 2	0.409047	5.82993	1.53468	0.127709	0.999872	-4.35696	1.5232
MRPL9	MRPL9	65005	mitochondrial ribosomal protein L9	0.296322	5.97951	1.52516	0.127745	0.999872	-4.37084	1.52305
WDR61	WDR61	80349	WD repeat domain 61	-0.304755	5.70051	-1.52539	0.127872	0.999872	-4.36726	-1.52255
HSPB7	HSPB7	27129	heat shock protein family B (small) member 7	-0.561273	8.95494	-1.52569	0.127996	0.999872	-4.37058	-1.52205
USP20	USP20	10868	ubiquitin specific peptidase 20	-0.351976	5.65133	-1.5241	0.128066	0.999872	-4.37029	-1.52177
PPFIBP1	PPFIBP1	8496	PPFIA binding protein 1	-0.25042	6.95315	-1.5225	0.128134	0.999872	-4.4142	-1.5215
HAPLN3	HAPLN3	145864	hyaluronan and proteoglycan link protein 3	0.598755	5.25934	1.53588	0.128248	0.999872	-4.38642	1.52105
GPRC5B	GPRC5B	51704	G protein-coupled receptor class C group 5 member B	0.283559	7.13721	1.52108	0.128599	0.999872	-4.3882	1.51965
H2BC9	H2BC9	8345	H2B clustered histone 9	0.405976	5.00294	1.52563	0.128608	0.999872	-4.36695	1.51962
ZNF704	ZNF704	619279	zinc finger protein 704	0.287901	6.4343	1.52053	0.128773	0.999872	-4.38648	1.51896
OGFOD2	OGFOD2	79676	2-oxoglutarate and iron dependent oxygenase domain containing 2	0.322076	5.49028	1.52238	0.128839	0.999872	-4.36444	1.5187
PMEPA1	PMEPA1	56937	prostate transmembrane protein, androgen induced 1	0.282368	6.36568	1.52052	0.128855	0.999872	-4.37902	1.51863
PLD2	PLD2	5338	phospholipase D2	0.285698	6.17218	1.52005	0.128966	0.999872	-4.37987	1.51819
MRAP2	MRAP2	112609	melanocortin 2 receptor accessory protein 2	-0.371439	5.63382	-1.52404	0.128988	0.999872	-4.37936	-1.5181
ANKRD61	ANKRD61	100310846	ankyrin repeat domain 61	-0.361039	5.47047	-1.52059	0.129164	0.999872	-4.36763	-1.51741
HSPA6	HSPA6	3310	heat shock protein family A (Hsp70) member 6	-0.494569	6.10859	-1.52673	0.129256	0.999872	-4.38743	-1.51704
PTPRJ	PTPRJ	5795	protein tyrosine phosphatase receptor type J	-0.387827	5.34834	-1.52069	0.129261	0.999872	-4.36624	-1.51702
TENT5C	TENT5C	54855	terminal nucleotidyltransferase 5C	-0.464676	5.09754	-1.52467	0.129376	0.999872	-4.39091	-1.51657
SERPINA1	SERPINA1	5265	serpin family A member 1	0.384622	5.93478	1.518	0.129607	0.999872	-4.37399	1.51565
PIGT	PIGT	51604	phosphatidylinositol glycan anchor biosynthesis class T	-0.334294	6.75571	-1.51969	0.129657	0.999872	-4.36719	-1.51545
ARID5B	ARID5B	84159	AT-rich interaction domain 5B	-0.280845	5.88794	-1.51747	0.129676	0.999872	-4.37998	-1.51538
PPP1R3C	PPP1R3C	5507	protein phosphatase 1 regulatory subunit 3C	0.388425	6.25649	1.52013	0.129944	0.999872	-4.36682	1.51432
SPTLC2	SPTLC2	9517	serine palmitoyltransferase long chain base subunit 2	0.306618	6.27459	1.51589	0.130008	0.999872	-4.38438	1.51407
PSG7	PSG7	5676	pregnancy specific beta-1-glycoprotein 7 (gene/pseudogene)	-0.395044	5.29016	-1.52193	0.130104	0.999872	-4.37254	-1.51369
MXRA5	MXRA5	25878	matrix remodeling associated 5	0.593327	6.76418	1.51584	0.130139	0.999872	-4.37574	1.51355
CAB39L	CAB39L	81617	calcium binding protein 39 like	-0.324646	5.70374	-1.51577	0.130195	0.999872	-4.37783	-1.51333
GAS6	GAS6	2621	growth arrest specific 6	-0.360626	7.83697	-1.51817	0.1303	0.999872	-4.37383	-1.51292
SMAD6	SMAD6	4091	SMAD family member 6	0.485443	6.39532	1.51761	0.130424	0.999872	-4.38389	1.51243
CISD2	CISD2	493856	CDGSH iron sulfur domain 2	-0.58414	6.04707	-1.52757	0.130444	0.999872	-4.43802	-1.51235
RCBTB2	RCBTB2	1102	RCC1 and BTB domain containing protein 2	0.256903	6.36942	1.51553	0.130602	0.999872	-4.37719	1.51173
MYH7	MYH7	4625	myosin heavy chain 7	-1.39818	10.4063	-1.54138	0.130655	0.999872	-4.50985	-1.51152
GALK1	GALK1	2584	galactokinase 1	-0.311136	5.69636	-1.51328	0.130792	0.999872	-4.38081	-1.51099
HDAC4	HDAC4	9759	histone deacetylase 4	-0.374417	5.25628	-1.5149	0.130906	0.999872	-4.37062	-1.51054
LY96	LY96	23643	lymphocyte antigen 96	-0.349779	5.67028	-1.52277	0.131073	0.999872	-4.36606	-1.50989
ACAD8	ACAD8	27034	acyl-CoA dehydrogenase family member 8	-0.281289	5.75059	-1.51188	0.131132	0.999872	-4.38317	-1.50965
MAN2C1	MAN2C1	4123	mannosidase alpha class 2C member 1	-0.306584	6.38933	-1.51419	0.131231	0.999872	-4.37277	-1.50927
CSNK1A1L	CSNK1A1L	122011	casein kinase 1 alpha 1 like	0.412863	5.36181	1.51699	0.131271	0.999872	-4.3779	1.50911
LAMP5	LAMP5	24141	lysosomal associated membrane protein family member 5	0.574788	5.32961	1.52249	0.131416	0.999872	-4.44449	1.50854
AFAP1	AFAP1	60312	actin filament associated protein 1	0.339418	5.84538	1.51105	0.131454	0.999872	-4.37721	1.50839
SLC22A24	SLC22A24	283238	solute carrier family 22 member 24	0.346522	5.34058	1.5122	0.131493	0.999872	-4.37285	1.50824
PGD	PGD	5226	phosphogluconate dehydrogenase	-0.277245	6.23541	-1.50945	0.131589	0.999872	-4.39672	-1.50786
EXOSC1	EXOSC1	51013	exosome component 1	-0.382286	5.81456	-1.52086	0.131695	0.999872	-4.36713	-1.50745
ZFPM2	ZFPM2	23414	zinc finger protein, FOG family member 2	0.350683	5.78509	1.5118	0.131878	0.999872	-4.37945	1.50674
G2E3	G2E3	55632	G2/M-phase specific E3 ubiquitin protein ligase	0.302613	5.80224	1.5094	0.131914	0.999872	-4.37765	1.5066
SLC6A6	SLC6A6	6533	solute carrier family 6 member 6	0.335842	6.50332	1.50788	0.13194	0.999872	-4.40447	1.50649
TRPM4	TRPM4	54795	transient receptor potential cation channel subfamily M member 4	0.345519	5.92844	1.50891	0.131981	0.999872	-4.37969	1.50634
SZRD1	SZRD1	26099	SUZ RNA binding domain containing 1	0.34255	5.94837	1.51019	0.132003	0.999872	-4.37597	1.50625
ACAT1	ACAT1	38	acetyl-CoA acetyltransferase 1	-0.372457	6.89729	-1.50893	0.132071	0.999872	-4.37838	-1.50598
DOK5	DOK5	55816	docking protein 5	0.36408	5.50235	1.50925	0.132128	0.999872	-4.37542	1.50576
ACOX3	ACOX3	8310	acyl-CoA oxidase 3, pristanoyl	0.395216	5.44766	1.50914	0.132168	0.999872	-4.37547	1.50561
PARN	PARN	5073	poly(A)-specific ribonuclease	-0.299462	5.86048	-1.50661	0.132436	0.999872	-4.39074	-1.50457
MAN2B1	MAN2B1	4125	mannosidase alpha class 2B member 1	-0.319386	6.05718	-1.51362	0.132468	0.999872	-4.37206	-1.50444
CHSY3	CHSY3	337876	chondroitin sulfate synthase 3	0.31254	5.8578	1.50617	0.13269	0.999872	-4.38193	1.50358
SNCA	SNCA	6622	synuclein alpha	-0.308505	5.66949	-1.50585	0.132723	0.999872	-4.38691	-1.50345
BRD9	BRD9	65980	bromodomain containing 9	0.35135	5.75599	1.50604	0.132903	0.999872	-4.37851	1.50275
TAPBPL	TAPBPL	55080	TAP binding protein like	0.350862	5.90346	1.51056	0.132906	0.999872	-4.3755	1.50274
MRTFB	MRTFB	57496	myocardin related transcription factor B	0.312631	6.667	1.50382	0.132953	0.999872	-4.41417	1.50256
HNRNPLL	HNRNPLL	92906	heterogeneous nuclear ribonucleoprotein L like	0.321279	6.26643	1.50553	0.1331	0.999872	-4.38065	1.50199
RNF149	RNF149	284996	ring finger protein 149	-0.384875	6.34523	-1.51372	0.133387	0.999872	-4.39382	-1.50088
ZNF254	ZNF254	9534	zinc finger protein 254	-0.338018	5.78025	-1.50456	0.133493	0.999872	-4.38126	-1.50047
FREM2	FREM2	341640	FRAS1 related extracellular matrix 2	0.448478	5.08675	1.50565	0.133865	0.999872	-4.38575	1.49903
SAR1B	SAR1B	51128	secretion associated Ras related GTPase 1B	0.271207	6.2425	1.50067	0.133877	0.999872	-4.40142	1.49899
ZNF45	ZNF45	7596	zinc finger protein 45	-0.39272	5.45136	-1.50203	0.133961	0.999872	-4.38346	-1.49866
DMRTA2	DMRTA2	63950	DMRT like family A2	-0.405415	5.81818	-1.50304	0.134166	0.999872	-4.39126	-1.49787
WTIP	WTIP	126374	WT1 interacting protein	0.379422	6.13631	1.50039	0.134229	0.999872	-4.38526	1.49763
CLDND1	CLDND1	56650	claudin domain containing 1	0.28113	6.59786	1.50387	0.134409	0.999872	-4.38018	1.49694
GFM1	GFM1	85476	G elongation factor mitochondrial 1	0.351715	6.81113	1.50389	0.13442	0.999872	-4.38691	1.4969
ZNF625	ZNF625	90589	zinc finger protein 625	-0.317026	5.90077	-1.49957	0.134453	0.999872	-4.38568	-1.49677
C1R	C1R	715	complement C1r	-1.21236	7.49609	-1.53402	0.134484	0.999872	-4.52319	-1.49665
HMGXB3	HMGXB3	22993	HMG-box containing 3	-0.302848	5.58958	-1.49922	0.134503	0.999872	-4.38915	-1.49658
GPR183	GPR183	1880	G protein-coupled receptor 183	0.340989	5.38478	1.50017	0.134525	0.999872	-4.38263	1.49649
CAMKV	CAMKV	79012	CaM kinase like vesicle associated	-0.452926	5.57042	-1.50244	0.134679	0.999872	-4.40054	-1.4959
OR10G8	OR10G8	219869	olfactory receptor family 10 subfamily G member 8	0.412639	5.18984	1.50256	0.134815	0.999872	-4.39444	1.49538
LYL1	LYL1	4066	LYL1 basic helix-loop-helix family member	0.438984	6.08648	1.50323	0.134832	0.999872	-4.41547	1.49532
CD276	CD276	80381	CD276 molecule	0.322308	6.21347	1.49698	0.134844	0.999872	-4.40385	1.49527
THSD1	THSD1	55901	thrombospondin type 1 domain containing 1	0.324027	6.00744	1.49743	0.134851	0.999872	-4.39414	1.49524
OR4K14	OR4K14	122740	olfactory receptor family 4 subfamily K member 14	-0.44479	5.17198	-1.49961	0.135009	0.999872	-4.3838	-1.49464
PITPNM2	PITPNM2	57605	phosphatidylinositol transfer protein membrane associated 2	0.346884	5.97853	1.4966	0.135059	0.999872	-4.39519	1.49445
KRTAP9-6	KRTAP9-6	100507608	keratin associated protein 9-6	-0.497337	5.55425	-1.50284	0.135072	0.999872	-4.41486	-1.4944
SUPT7L	SUPT7L	9913	SPT7 like, STAGA complex gamma subunit	1.25304	8.33949	1.52214	0.135171	0.999872	-4.50057	1.49402
TP53I3	TP53I3	9540	tumor protein p53 inducible protein 3	0.470858	5.76674	1.5055	0.135327	0.999872	-4.42478	1.49342
AKR1C3	AKR1C3	8644	aldo-keto reductase family 1 member C3	0.373543	5.91689	1.49672	0.135517	0.999872	-4.38668	1.49269
COPZ1	COPZ1	22818	coatomer protein complex subunit zeta 1	-0.245479	6.31995	-1.4939	0.135586	0.999872	-4.41751	-1.49243
SMNDC1	SMNDC1	10285	survival motor neuron domain containing 1	0.463186	5.99626	1.51527	0.135661	0.999872	-4.41442	1.49215
OTX1	OTX1	5013	orthodenticle homeobox 1	-0.481469	5.43601	-1.49897	0.135672	0.999872	-4.40104	-1.4921
PDGFRL	PDGFRL	5157	platelet derived growth factor receptor like	-0.318481	5.39454	-1.49535	0.135729	0.999872	-4.38751	-1.49189
ZNF629	ZNF629	23361	zinc finger protein 629	0.379684	5.25883	1.49604	0.135832	0.999872	-4.38638	1.49149
ABHD3	ABHD3	171586	abhydrolase domain containing 3	-0.310556	5.20238	-1.49597	0.135864	0.999872	-4.38603	-1.49137
GPAT4	GPAT4	137964	glycerol-3-phosphate acyltransferase 4	0.288827	6.32562	1.49847	0.135931	0.999872	-4.38407	1.49112
FAM216A	FAM216A	29902	family with sequence similarity 216 member A	0.445067	5.59395	1.50045	0.135969	0.999872	-4.395	1.49097
GUK1	GUK1	2987	guanylate kinase 1	0.300861	7.3482	1.4914	0.136094	0.999872	-4.45007	1.49049
FUNDC2	FUNDC2	65991	FUN14 domain containing 2	-0.238337	6.60896	-1.49808	0.136257	0.999872	-4.39083	-1.48987
PHF20	PHF20	51230	PHD finger protein 20	0.289458	5.66648	1.49278	0.136268	0.999872	-4.39076	1.48984
KIAA1755	KIAA1755	85449	KIAA1755	0.438051	5.31047	1.50128	0.136319	0.999872	-4.38991	1.48964
BDH2	BDH2	56898	3-hydroxybutyrate dehydrogenase 2	-0.272306	6.48091	-1.49012	0.136513	0.999872	-4.43087	-1.4889
CDK11A	CDK11A	728642	cyclin dependent kinase 11A	-0.22516	7.12794	-1.48944	0.136609	0.999872	-4.45313	-1.48854
PLGLB2	PLGLB2	5342	plasminogen like B2	-0.470358	5.65119	-1.49382	0.136726	0.999872	-4.39868	-1.48809
PSMB7	PSMB7	5695	proteasome 20S subunit beta 7	-0.240082	6.64572	-1.48904	0.136773	0.999872	-4.43742	-1.48791
MXI1	MXI1	4601	MAX interactor 1, dimerization protein	-0.424055	6.42112	-1.5054	0.136819	0.999872	-4.409	-1.48774
COX16	COX16	51241	cytochrome c oxidase assembly factor COX16	0.282061	6.41744	1.48916	0.13683	0.999872	-4.41902	1.4877
SCML1	SCML1	6322	Scm polycomb group protein like 1	0.399656	5.52215	1.49398	0.136857	0.999872	-4.39078	1.4876
NHEJ1	NHEJ1	79840	non-homologous end joining factor 1	0.471565	5.24113	1.50042	0.136926	0.999872	-4.38978	1.48734
LIAS	LIAS	11019	lipoic acid synthetase	-0.360122	5.07979	-1.49209	0.136931	0.999872	-4.38904	-1.48732
RAB2B	RAB2B	84932	RAB2B, member RAS oncogene family	-0.300758	5.79656	-1.48868	0.137137	0.999872	-4.40412	-1.48654
EEF1B2	EEF1B2	1933	eukaryotic translation elongation factor 1 beta 2	0.283268	7.48655	1.48834	0.13715	0.999872	-4.40425	1.48649
MAPK15	MAPK15	225689	mitogen-activated protein kinase 15	-0.431197	5.10865	-1.49171	0.13743	0.999872	-4.39681	-1.48543
CACTIN	CACTIN	58509	cactin, spliceosome C complex subunit	0.425434	5.86968	1.49316	0.137571	0.999872	-4.42141	1.4849
HHEX	HHEX	3087	hematopoietically expressed homeobox	0.36741	5.3357	1.48931	0.137586	0.999872	-4.39145	1.48484
CPLX1	CPLX1	10815	complexin 1	0.501138	5.90605	1.49968	0.137657	0.999872	-4.3982	1.48457
ATXN1L	ATXN1L	342371	ataxin 1 like	0.297233	6.30863	1.48688	0.137676	0.999872	-4.39911	1.4845
RUNX2	RUNX2	860	RUNX family transcription factor 2	0.409312	5.315	1.48831	0.13775	0.999872	-4.39195	1.48422
CSRNP1	CSRNP1	64651	cysteine and serine rich nuclear protein 1	0.592156	6.22452	1.49933	0.137849	0.999872	-4.4003	1.48385
MYBPC3	MYBPC3	4607	myosin binding protein C, cardiac	-0.466454	7.48799	-1.48614	0.137961	0.999872	-4.39686	-1.48343
AMZ2	AMZ2	51321	archaelysin family metallopeptidase 2	-0.259236	6.5401	-1.48439	0.138057	0.999872	-4.42932	-1.48307
SERGEF	SERGEF	26297	secretion regulating guanine nucleotide exchange factor	-0.294979	5.87841	-1.48485	0.138102	0.999872	-4.40963	-1.4829
GOLGA8J	GOLGA8J	653073	golgin A8 family member J	-0.524765	5.85048	-1.49686	0.138132	0.999872	-4.41217	-1.48278
LCORL	LCORL	254251	ligand dependent nuclear receptor corepressor like	-0.341576	5.66159	-1.4848	0.138247	0.999872	-4.4038	-1.48235
SAMD3	SAMD3	154075	sterile alpha motif domain containing 3	-0.323598	5.46043	-1.48583	0.138312	0.999872	-4.3943	-1.48211
IFNAR1	IFNAR1	3454	interferon alpha and beta receptor subunit 1	-0.298154	6.28648	-1.48334	0.138343	0.999872	-4.43218	-1.48199
FOXC2	FOXC2	2303	forkhead box C2	0.39667	5.79735	1.48485	0.138387	0.999872	-4.39675	1.48182
SEPTIN11	SEPTIN11	55752	septin 11	0.367623	6.68498	1.4859	0.138495	0.999872	-4.40249	1.48142
DHFR	DHFR	1719	dihydrofolate reductase	-0.272818	6.0001	-1.4831	0.138528	0.999872	-4.41634	-1.48129
LIMD2	LIMD2	80774	LIM domain containing 2	0.233068	6.34593	1.48204	0.138731	0.999872	-4.42374	1.48053
TIRAP	TIRAP	114609	TIR domain containing adaptor protein	-0.336915	5.26669	-1.48388	0.138786	0.999872	-4.3969	-1.48033
ERP29	ERP29	10961	endoplasmic reticulum protein 29	-0.296952	6.43441	-1.48254	0.138793	0.999872	-4.40574	-1.4803
TRAF5	TRAF5	7188	TNF receptor associated factor 5	-0.26481	5.53536	-1.48233	0.138988	0.999872	-4.40182	-1.47957
DDX51	DDX51	317781	DEAD-box helicase 51	0.380057	5.87357	1.48774	0.139201	0.999872	-4.39319	1.47877
TMEM267	TMEM267	64417	transmembrane protein 267	-0.387706	5.3902	-1.48666	0.139203	0.999872	-4.39658	-1.47876
MAP1A	MAP1A	4130	microtubule associated protein 1A	0.293275	6.10412	1.48085	0.139448	0.999872	-4.40388	1.47785
DNHD1	DNHD1	144132	dynein heavy chain domain 1	0.390953	5.7423	1.48284	0.139715	0.999872	-4.40687	1.47685
CAT	CAT	847	catalase	0.245175	6.5276	1.47787	0.13982	0.999872	-4.43113	1.47646
CCL5	CCL5	6352	C-C motif chemokine ligand 5	-0.654802	5.4111	-1.48998	0.139978	0.999872	-4.45067	-1.47587
PITHD1	PITHD1	57095	PITH domain containing 1	-0.263009	5.78126	-1.47761	0.140072	0.999872	-4.41611	-1.47552
GRAP	GRAP	10750	GRB2 related adaptor protein	0.349462	5.41196	1.47849	0.14026	0.999872	-4.39993	1.47483
BSG	BSG	682	basigin (Ok blood group)	-0.435932	8.242	-1.48338	0.140261	0.999872	-4.40507	-1.47482
SHTN1	SHTN1	57698	shootin 1	-0.327605	5.46951	-1.47702	0.140415	0.999872	-4.40658	-1.47425
EMCN	EMCN	51705	endomucin	0.29698	7.43469	1.47585	0.140438	0.999872	-4.41839	1.47416
MICALL2	MICALL2	79778	MICAL like 2	-0.792479	6.45654	-1.50539	0.140509	0.999872	-4.50877	-1.4739
FOXC1	FOXC1	2296	forkhead box C1	0.526584	5.63618	1.4833	0.140525	0.999872	-4.43081	1.47384
CUX2	CUX2	23316	cut like homeobox 2	-0.602145	4.93706	-1.48455	0.140568	0.999872	-4.43154	-1.47368
GCC1	GCC1	79571	GRIP and coiled-coil domain containing 1	-0.346273	5.45958	-1.47596	0.140754	0.999872	-4.40603	-1.47299
PDE4C	PDE4C	5143	phosphodiesterase 4C	0.404262	5.88353	1.47551	0.140786	0.999872	-4.40736	1.47287
SLC25A20	SLC25A20	788	solute carrier family 25 member 20	0.344883	5.94647	1.4749	0.140797	0.999872	-4.4152	1.47283
H2BC11	H2BC11	8970	H2B clustered histone 11	-0.282402	5.55342	-1.47508	0.141088	0.999872	-4.40654	-1.47175
LILRB3	LILRB3	11025	leukocyte immunoglobulin like receptor B3	-0.734695	6.03889	-1.50179	0.141103	0.999872	-4.48474	-1.47169
SFXN5	SFXN5	94097	sideroflexin 5	0.410887	5.89873	1.48283	0.141196	0.999872	-4.39736	1.47135
CHRDL1	CHRDL1	91851	chordin like 1	0.422328	5.42333	1.47554	0.141314	0.999872	-4.40374	1.47091
CD74	CD74	972	CD74 molecule	-0.775783	9.95233	-1.48567	0.141356	0.999872	-4.43209	-1.47076
HERPUD2	HERPUD2	64224	HERPUD family member 2	-0.235574	6.23351	-1.47202	0.141397	0.999872	-4.43834	-1.47061
RNF103	RNF103	7844	ring finger protein 103	-0.285747	5.96523	-1.47224	0.141504	0.999872	-4.42201	-1.47021
MED18	MED18	54797	mediator complex subunit 18	0.692425	5.49628	1.49044	0.141617	0.999872	-4.47169	1.4698
LRP11	LRP11	84918	LDL receptor related protein 11	-0.398932	5.42882	-1.47299	0.141648	0.999872	-4.40893	-1.46968
MBNL1	MBNL1	4154	muscleblind like splicing regulator 1	0.287978	6.72105	1.47746	0.141686	0.999872	-4.40714	1.46954
CACYBP	CACYBP	27101	calcyclin binding protein	-0.284774	5.78593	-1.47151	0.141725	0.999872	-4.41965	-1.4694
ZBTB45	ZBTB45	84878	zinc finger and BTB domain containing 45	-0.294915	5.74499	-1.47108	0.141928	0.999872	-4.41571	-1.46865
UPF2	UPF2	26019	UPF2 regulator of nonsense mediated mRNA decay	0.276876	6.08051	1.47016	0.142061	0.999872	-4.42047	1.46816
KIAA2013	KIAA2013	90231	KIAA2013	0.244397	6.73735	1.46905	0.142118	0.999872	-4.45502	1.46795
ZFAND1	ZFAND1	79752	zinc finger AN1-type containing 1	0.377971	5.6098	1.4781	0.142191	0.999872	-4.40101	1.46768
KCNMB4	KCNMB4	27345	potassium calcium-activated channel subfamily M regulatory beta subunit 4	-0.306921	5.59749	-1.47031	0.142198	0.999872	-4.4124	-1.46766
CTSZ	CTSZ	1522	cathepsin Z	-0.926933	7.35366	-1.49558	0.142306	0.999872	-4.52329	-1.46726
TMEM86B	TMEM86B	255043	transmembrane protein 86B	-0.306733	5.6235	-1.46912	0.142615	0.999872	-4.41108	-1.46612
PMS2	PMS2	5395	PMS1 homolog 2, mismatch repair system component	0.379716	5.40419	1.47631	0.14262	0.999872	-4.40448	1.46611
SSPN	SSPN	8082	sarcospan	0.43849	5.78516	1.46773	0.14288	0.999872	-4.41403	1.46515
CREBL2	CREBL2	1389	cAMP responsive element binding protein like 2	-0.277284	5.94698	-1.46654	0.142967	0.999872	-4.43376	-1.46483
ITGA3	ITGA3	3675	integrin subunit alpha 3	0.412668	6.08036	1.46711	0.143028	0.999872	-4.41607	1.46461
RBM23	RBM23	55147	RNA binding motif protein 23	0.319258	5.82105	1.46772	0.143047	0.999872	-4.40953	1.46454
SDC3	SDC3	9672	syndecan 3	-0.315884	6.43464	-1.46707	0.14312	0.999872	-4.41365	-1.46427
FBXO10	FBXO10	26267	F-box protein 10	-0.303816	5.53494	-1.46701	0.143145	0.999872	-4.41352	-1.46418
CLN6	CLN6	54982	CLN6 transmembrane ER protein	-0.32224	5.66634	-1.46596	0.143344	0.999872	-4.41841	-1.46345
EIF3K	EIF3K	27335	eukaryotic translation initiation factor 3 subunit K	-0.21709	7.25185	-1.4641	0.143394	0.999872	-4.48238	-1.46327
KCTD8	KCTD8	386617	potassium channel tetramerization domain containing 8	0.539881	5.06402	1.47602	0.143476	0.999872	-4.44432	1.46297
BCL10	BCL10	8915	BCL10 immune signaling adaptor	-0.392021	5.52486	-1.47517	0.143579	0.999872	-4.40304	-1.46259
G0S2	G0S2	50486	G0/G1 switch 2	-0.341198	5.59298	-1.46499	0.143641	0.999872	-4.41883	-1.46237
GUF1	GUF1	60558	GUF1 homolog, GTPase	0.382779	5.94893	1.46792	0.144021	0.999872	-4.40887	1.46098
RBPJ	RBPJ	3516	recombination signal binding protein for immunoglobulin kappa J region	-0.32681	6.57235	-1.46461	0.144035	0.999872	-4.4138	-1.46093
KRTAP5-7	KRTAP5-7	440050	keratin associated protein 5-7	-0.326673	5.42585	-1.46314	0.144215	0.999872	-4.41654	-1.46027
DNAJC14	DNAJC14	85406	DnaJ heat shock protein family (Hsp40) member C14	-0.30523	5.94612	-1.46164	0.144347	0.999872	-4.4336	-1.45979
FGD6	FGD6	55785	FYVE, RhoGEF and PH domain containing 6	0.309056	5.49174	1.46256	0.144398	0.999872	-4.41559	1.45961
NXN	NXN	64359	nucleoredoxin	0.446292	6.15927	1.47224	0.14441	0.999872	-4.41607	1.45956
ASB12	ASB12	142689	ankyrin repeat and SOCS box containing 12	0.395659	5.42618	1.46483	0.144514	0.999872	-4.41115	1.45919
PRKDC	PRKDC	5591	protein kinase, DNA-activated, catalytic subunit	-0.250168	6.40072	-1.46018	0.144585	0.999872	-4.45666	-1.45893
PPP2R5C	PPP2R5C	5527	protein phosphatase 2 regulatory subunit B'gamma	-0.253629	6.74341	-1.45897	0.144862	0.999872	-4.46984	-1.45792
MCRIP2	MCRIP2	84331	MAPK regulated corepressor interacting protein 2	-0.29537	6.59723	-1.45876	0.144918	0.999872	-4.4705	-1.45772
CT45A1	CT45A1	541466	cancer/testis antigen family 45 member A1	-0.40129	5.32916	-1.46074	0.144937	0.999872	-4.41943	-1.45765
GABARAPL2	GABARAPL2	11345	GABA type A receptor associated protein like 2	0.24508	7.41898	1.45795	0.145089	0.999872	-4.4859	1.4571
SLC25A40	SLC25A40	55972	solute carrier family 25 member 40	0.411703	5.07053	1.46221	0.14513	0.999872	-4.41249	1.45695
WDR89	WDR89	112840	WD repeat domain 89	-0.326897	5.49572	-1.45898	0.14531	0.999872	-4.42206	-1.4563
DRGX	DRGX	644168	dorsal root ganglia homeobox	-0.316403	5.49414	-1.45893	0.145319	0.999872	-4.42226	-1.45627
USH1G	USH1G	124590	USH1 protein network component sans	0.409404	5.40049	1.46766	0.145319	0.999872	-4.41018	1.45627
DENND10	DENND10	404636	DENN domain containing 10	-0.313625	5.41497	-1.45922	0.145348	0.999872	-4.41931	-1.45616
NPM1	NPM1	4869	nucleophosmin 1	-0.330382	7.94285	-1.46465	0.14543	0.999872	-4.4112	-1.45587
TBX3	TBX3	6926	T-box transcription factor 3	0.349801	5.84584	1.45773	0.145549	0.999872	-4.42584	1.45543
OR8D2	OR8D2	283160	olfactory receptor family 8 subfamily D member 2 (gene/pseudogene)	-0.379981	4.97823	-1.46015	0.145575	0.999872	-4.4138	-1.45534
CLHC1	CLHC1	130162	clathrin heavy chain linker domain containing 1	0.366828	5.02956	1.45946	0.145709	0.999872	-4.41403	1.45486
COX4I2	COX4I2	84701	cytochrome c oxidase subunit 4I2	0.409885	6.30487	1.45886	0.145794	0.999872	-4.41686	1.45455
PAOX	PAOX	196743	polyamine oxidase	-0.52271	5.27916	-1.46408	0.145846	0.999872	-4.44538	-1.45436
FHOD1	FHOD1	29109	formin homology 2 domain containing 1	0.302405	5.97241	1.45555	0.14604	0.999872	-4.43539	1.45366
EMC1	EMC1	23065	ER membrane protein complex subunit 1	0.413374	5.88653	1.46104	0.146058	0.999872	-4.43323	1.4536
DIRAS2	DIRAS2	54769	DIRAS family GTPase 2	0.332067	5.26875	1.45711	0.146132	0.999872	-4.41654	1.45333
ENAH	ENAH	55740	ENAH actin regulator	0.337924	6.50786	1.45561	0.146168	0.999872	-4.42372	1.4532
ATE1	ATE1	11101	arginyltransferase 1	-0.327465	5.8852	-1.45503	0.146169	0.999872	-4.44004	-1.4532
OCIAD1	OCIAD1	54940	OCIA domain containing 1	0.263612	7.03508	1.45358	0.146321	0.999872	-4.48237	1.45265
RWDD3	RWDD3	25950	RWD domain containing 3	-0.404433	5.50922	-1.46441	0.146622	0.999872	-4.41138	-1.45157
NPAP1L	NPAP1L	729159	nuclear pore associated protein 1 like	-0.408231	7.32023	-1.4634	0.14664	0.999872	-4.4129	-1.4515
GNL3	GNL3	26354	G protein nucleolar 3	0.31465	5.849	1.45361	0.146673	0.999872	-4.43023	1.45138
RGMB	RGMB	285704	repulsive guidance molecule BMP co-receptor b	-0.336572	5.41944	-1.45407	0.146832	0.999872	-4.42181	-1.45081
RABL6	RABL6	55684	RAB, member RAS oncogene family like 6	-0.321709	6.65467	-1.45657	0.146846	0.999872	-4.41984	-1.45076
FAM76A	FAM76A	199870	family with sequence similarity 76 member A	0.485622	5.33704	1.46014	0.147041	0.999872	-4.41745	1.45006
CNOT3	CNOT3	4849	CCR4-NOT transcription complex subunit 3	0.255481	6.14491	1.45187	0.147054	0.999872	-4.43888	1.45001
GPM6A	GPM6A	2823	glycoprotein M6A	0.358004	5.21058	1.45407	0.147065	0.999872	-4.4181	1.44998
EML2	EML2	24139	EMAP like 2	0.396916	5.67888	1.45256	0.147165	0.999872	-4.42334	1.44962
HOMER2	HOMER2	9455	homer scaffold protein 2	-0.37202	5.64668	-1.45807	0.147168	0.999872	-4.41653	-1.44961
VPS35L	VPS35L	57020	VPS35 endosomal protein sorting factor like	0.285005	6.33217	1.45237	0.1472	0.999872	-4.42238	1.44949
NUDT17	NUDT17	200035	nudix hydrolase 17	0.373315	5.09215	1.45339	0.147302	0.999872	-4.41851	1.44913
DEF6	DEF6	50619	DEF6 guanine nucleotide exchange factor	0.327726	5.5164	1.45327	0.14731	0.999872	-4.41918	1.4491
TMEM25	TMEM25	84866	transmembrane protein 25	-0.337755	5.17301	-1.453	0.147426	0.999872	-4.41907	-1.44868
PALLD	PALLD	23022	palladin, cytoskeletal associated protein	-0.449641	7.26038	-1.45476	0.147457	0.999872	-4.42515	-1.44857
EHBP1	EHBP1	23301	EH domain binding protein 1	0.362122	5.73368	1.45921	0.147463	0.999872	-4.4143	1.44855
H2AC16	H2AC16	8332	H2A clustered histone 16	-0.508388	4.75652	-1.46923	0.147512	0.999872	-4.41911	-1.44838
MEDAG	MEDAG	84935	mesenteric estrogen dependent adipogenesis	-0.677724	5.3242	-1.48577	0.147647	0.999872	-4.48346	-1.44789
GLIS2	GLIS2	84662	GLIS family zinc finger 2	-0.299382	6.07446	-1.45232	0.147711	0.999872	-4.42101	-1.44767
LIMA1	LIMA1	51474	LIM domain and actin binding 1	0.311235	6.18149	1.45015	0.147733	0.999872	-4.4306	1.44759
MVK	MVK	4598	mevalonate kinase	0.327781	5.92933	1.4495	0.147741	0.999872	-4.43914	1.44756
ISG15	ISG15	9636	ISG15 ubiquitin like modifier	0.597032	7.05469	1.45546	0.148065	0.999872	-4.46332	1.4464
PPM1K	PPM1K	152926	protein phosphatase, Mg2+/Mn2+ dependent 1K	-0.457022	6.53645	-1.45474	0.148218	0.999872	-4.42052	-1.44586
TBX18	TBX18	9096	T-box transcription factor 18	-0.264615	5.74258	-1.4476	0.148281	0.999872	-4.44328	-1.44563
PARP3	PARP3	10039	poly(ADP-ribose) polymerase family member 3	-0.334361	5.34564	-1.44855	0.148316	0.999872	-4.42751	-1.4455
PPIL1	PPIL1	51645	peptidylprolyl isomerase like 1	-0.32765	5.26629	-1.44824	0.148496	0.999872	-4.42587	-1.44486
MRPL44	MRPL44	65080	mitochondrial ribosomal protein L44	-0.36426	5.49601	-1.4472	0.148603	0.999872	-4.43156	-1.44448
SEPTIN8	SEPTIN8	23176	septin 8	0.300204	5.97178	1.44634	0.148607	0.999872	-4.4433	1.44447
MRS2	MRS2	57380	magnesium transporter MRS2	0.348227	5.33388	1.44652	0.149004	0.999872	-4.42537	1.44306
NFATC3	NFATC3	4775	nuclear factor of activated T cells 3	-0.259185	5.829	-1.44492	0.149034	0.999872	-4.44409	-1.44295
NSD2	NSD2	7468	nuclear receptor binding SET domain protein 2	-0.255617	6.3472	-1.44429	0.149082	0.999872	-4.4624	-1.44278
GPR52	GPR52	9293	G protein-coupled receptor 52	0.346781	5.35396	1.44591	0.149239	0.999872	-4.42488	1.44222
PPP6C	PPP6C	5537	protein phosphatase 6 catalytic subunit	0.314116	6.56038	1.44696	0.149247	0.999872	-4.4263	1.44219
RELB	RELB	5971	RELB proto-oncogene, NF-kB subunit	0.360702	5.39924	1.44638	0.149413	0.999872	-4.42483	1.44161
SLC2A13	SLC2A13	114134	solute carrier family 2 member 13	-0.371988	5.13569	-1.44399	0.149815	0.999872	-4.42799	-1.44018
PPP2R2A	PPP2R2A	5520	protein phosphatase 2 regulatory subunit Balpha	0.2565	6.1992	1.44186	0.150054	0.999872	-4.44295	1.43934
ESAM	ESAM	90952	endothelial cell adhesion molecule	0.294262	8.26905	1.44063	0.150067	0.999872	-4.46217	1.4393
ATN1	ATN1	1822	atrophin 1	0.311565	7.25091	1.4414	0.150114	0.999872	-4.43476	1.43913
HPRT1	HPRT1	3251	hypoxanthine phosphoribosyltransferase 1	0.353541	5.74091	1.44122	0.150205	0.999872	-4.43749	1.43881
DHX29	DHX29	54505	DExH-box helicase 29	-0.414512	5.28879	-1.44427	0.150386	0.999872	-4.43184	-1.43817
ARL5A	ARL5A	26225	ADP ribosylation factor like GTPase 5A	-0.43282	5.5061	-1.45639	0.150669	0.999872	-4.44054	-1.43717
KCNK4	KCNK4	50801	potassium two pore domain channel subfamily K member 4	0.287742	6.30434	1.43861	0.15082	0.999872	-4.44539	1.43664
SSUH2	SSUH2	51066	ssu-2 homolog	0.400747	5.35196	1.44393	0.150834	0.999872	-4.42597	1.43659
CSNK2B	CSNK2B	1460	casein kinase 2 beta	-0.208762	6.88955	-1.43738	0.150867	0.999872	-4.49994	-1.43648
COMT	COMT	1312	catechol-O-methyltransferase	-0.42403	6.62285	-1.44405	0.150886	0.999872	-4.43014	-1.43641
MEPCE	MEPCE	56257	methylphosphate capping enzyme	0.224835	7.43856	1.43731	0.150911	0.999872	-4.49549	1.43632
FBXO21	FBXO21	23014	F-box protein 21	0.253337	6.06575	1.43789	0.150999	0.999872	-4.45001	1.43601
MT1X	MT1X	4501	metallothionein 1X	-0.703263	6.05923	-1.45951	0.151014	0.999872	-4.45164	-1.43596
P2RY2	P2RY2	5029	purinergic receptor P2Y2	0.378676	5.27753	1.43963	0.1511	0.999872	-4.42896	1.43566
TSEN54	TSEN54	283989	tRNA splicing endonuclease subunit 54	0.351915	5.73139	1.43735	0.151353	0.999872	-4.43838	1.43477
BMP6	BMP6	654	bone morphogenetic protein 6	0.348088	5.47381	1.43769	0.151418	0.999872	-4.43335	1.43454
GNA14	GNA14	9630	G protein subunit alpha 14	-0.364551	5.37583	-1.44813	0.151431	0.999872	-4.42353	-1.43449
BCO2	BCO2	83875	beta-carotene oxygenase 2	-0.34234	5.64709	-1.43727	0.151472	0.999872	-4.43993	-1.43435
RRAD	RRAD	6236	RRAD, Ras related glycolysis inhibitor and calcium channel regulator	-0.623343	5.8572	-1.45261	0.151654	0.999872	-4.44246	-1.43371
TRPM3	TRPM3	80036	transient receptor potential cation channel subfamily M member 3	0.41502	5.27816	1.44762	0.151752	0.999872	-4.43043	1.43337
PAPLN	PAPLN	89932	papilin, proteoglycan like sulfated glycoprotein	-0.281269	5.53979	-1.43543	0.151926	0.999872	-4.43937	-1.43276
ABHD14A	ABHD14A	25864	abhydrolase domain containing 14A	-0.33094	5.59204	-1.44446	0.15196	0.999872	-4.42506	-1.43264
EPC2	EPC2	26122	enhancer of polycomb homolog 2	0.288905	5.82948	1.43457	0.152008	0.999872	-4.44802	1.43248
SMDT1	SMDT1	91689	single-pass membrane protein with aspartate rich tail 1	0.243203	6.57024	1.43235	0.152384	0.999872	-4.48146	1.43116
RAB11FIP5	RAB11FIP5	26056	RAB11 family interacting protein 5	0.348101	6.08912	1.43287	0.152469	0.999872	-4.45294	1.43087
ANAPC7	ANAPC7	51434	anaphase promoting complex subunit 7	0.297693	5.89543	1.4323	0.152833	0.999872	-4.44249	1.42959
UBAC2	UBAC2	337867	UBA domain containing 2	0.329478	5.80326	1.43201	0.152865	0.999872	-4.44324	1.42948
FBLN1	FBLN1	2192	fibulin 1	-0.330606	7.11148	-1.43021	0.152926	0.999872	-4.5011	-1.42927
CHCHD10	CHCHD10	400916	coiled-coil-helix-coiled-coil-helix domain containing 10	-0.393498	7.81833	-1.43002	0.153017	0.999872	-4.51147	-1.42896
PLXND1	PLXND1	23129	plexin D1	0.3591	7.88674	1.4364	0.153112	0.999872	-4.44297	1.42862
KIF5B	KIF5B	3799	kinesin family member 5B	0.299611	6.50554	1.4294	0.153294	0.999872	-4.4727	1.42799
PCOLCE2	PCOLCE2	26577	procollagen C-endopeptidase enhancer 2	-0.462137	5.71683	-1.43956	0.153346	0.999872	-4.42876	-1.42781
OXGR1	OXGR1	27199	oxoglutarate receptor 1	0.404063	5.39752	1.43214	0.153387	0.999872	-4.43396	1.42767
CDK5RAP1	CDK5RAP1	51654	CDK5 regulatory subunit associated protein 1	0.292976	5.82344	1.42981	0.153463	0.999872	-4.44657	1.42741
ARL8B	ARL8B	55207	ADP ribosylation factor like GTPase 8B	0.264999	6.18207	1.42909	0.153489	0.999872	-4.46005	1.42731
H4C4	H4C4	8360	H4 clustered histone 4	0.379903	5.7543	1.43753	0.153522	0.999872	-4.43009	1.4272
ZDHHC2	ZDHHC2	51201	zinc finger DHHC-type palmitoyltransferase 2	-0.270055	5.65555	-1.4306	0.153624	0.999872	-4.43593	-1.42685
NDUFS2	NDUFS2	4720	NADH:ubiquinone oxidoreductase core subunit S2	-0.243317	6.76748	-1.4275	0.153709	0.999872	-4.50537	-1.42655
GRPEL2	GRPEL2	134266	GrpE like 2, mitochondrial	0.601721	5.97599	1.4472	0.153796	0.999872	-4.48478	1.42625
MYO1D	MYO1D	4642	myosin ID	0.378901	5.7416	1.42924	0.15383	0.999872	-4.44018	1.42613
FAM25A	FAM25A	643161	family with sequence similarity 25 member A	-0.320606	6.01587	-1.42789	0.15393	0.999872	-4.45159	-1.42579
METTL27	METTL27	155368	methyltransferase like 27	-0.340114	5.2512	-1.42904	0.153942	0.999872	-4.44233	-1.42574
TP53BP1	TP53BP1	7158	tumor protein p53 binding protein 1	-0.321415	6.21966	-1.42939	0.153964	0.999872	-4.4482	-1.42567
P2RY14	P2RY14	9934	purinergic receptor P2Y14	-0.312415	5.57934	-1.42765	0.154017	0.999872	-4.45576	-1.42549
APOBEC3G	APOBEC3G	60489	apolipoprotein B mRNA editing enzyme catalytic subunit 3G	-0.307586	5.4597	-1.42779	0.154098	0.999872	-4.44874	-1.42521
H1-5	H1-5	3009	H1.5 linker histone, cluster member	-0.526809	4.6724	-1.43369	0.154141	0.999872	-4.44444	-1.42506
WDTC1	WDTC1	23038	WD and tetratricopeptide repeats 1	-0.356979	6.33255	-1.43081	0.154181	0.999872	-4.43987	-1.42492
ABITRAM	ABITRAM	54942	actin binding transcription modulator	-0.340187	5.74684	-1.43523	0.154513	0.999872	-4.43266	-1.42377
CYP11B2	CYP11B2	1585	cytochrome P450 family 11 subfamily B member 2	-0.349578	5.27839	-1.42664	0.1546	0.999872	-4.44511	-1.42347
BICD2	BICD2	23299	BICD cargo adaptor 2	-0.304865	6.18701	-1.43266	0.154609	0.999872	-4.43623	-1.42344
BPIFA3	BPIFA3	128861	BPI fold containing family A member 3	-0.4473	5.22286	-1.42943	0.154753	0.999872	-4.44278	-1.42294
TBC1D2	TBC1D2	55357	TBC1 domain family member 2	0.316804	5.60992	1.42472	0.154997	0.999872	-4.44784	1.4221
NIBAN1	NIBAN1	116496	niban apoptosis regulator 1	0.372242	7.14783	1.423	0.15516	0.999872	-4.47101	1.42154
ARL15	ARL15	54622	ADP ribosylation factor like GTPase 15	0.395504	6.33777	1.4233	0.155162	0.999872	-4.46452	1.42153
SLC20A1	SLC20A1	6574	solute carrier family 20 member 1	0.367745	5.8964	1.42486	0.155226	0.999872	-4.44032	1.42131
RNF122	RNF122	79845	ring finger protein 122	0.427468	5.74757	1.42366	0.155321	0.999872	-4.44822	1.42098
MRPL41	MRPL41	64975	mitochondrial ribosomal protein L41	-0.396793	6.97798	-1.42877	0.155348	0.999872	-4.45238	-1.42089
TRIM47	TRIM47	91107	tripartite motif containing 47	0.333011	6.54511	1.42938	0.155398	0.999872	-4.43888	1.42072
PHRF1	PHRF1	57661	PHD and ring finger domains 1	0.265868	6.24696	1.42205	0.155491	0.999872	-4.4728	1.4204
OXT	OXT	5020	oxytocin/neurophysin I prepropeptide	0.703184	5.51124	1.44186	0.155594	0.999872	-4.48845	1.42005
[truncated: 11,273 more rows]

## Sheet: EC_Diseased_ES_vs_Control_His
Supplementary Table14. Differentially expressed genes in endothelial cells according to combined clinical and histologic features (Diseased_ES versus Control_His)
[truncated: 12,801 more rows]

[truncated: 3 more sheets: EC_Diseased_NES_vs_Control_Clin, EC_Diseased_NES_vs_Control_His, EC_Diseased_ES_vs_Diseased_NES]
