# Supplementary material for: Spatial transcriptional landscape of human heart failure
Source: Eur Heart J. 2025 May 8;46(31):3098–114. doi: 10.1093/eurheartj/ehaf272 (PMC12349961; doi:10.1093/eurheartj/ehaf272)
Supplement: ehaf272_Supplementary_Data [file ehaf272_supplementary_data.zip › SupplementaryTable15.xlsx]

## Sheet: Sheet1
Supplementary Table15. Treatments, comorbidities and laboratory findings of endothelial segments according to combined clinical and histologic features
Phenotypes	Control_Clina	Control_Hisb	Diseased_NESc	Diseased_ESd	p-valuee	p-valuef
Number of Segments	6g	5h	8	20
Non-pharmacologic treatments
ECMOi	3 (100.0%)	2 (40.0%)	0 ( 0.0%)	5 (25.0%)	0.08	0.597
LVADj	0 ( 0.0%)	0 ( 0.0%)	0 ( 0.0%)	4 (20.0%)	0.529	0.549
Hemodialysis (HD)	0 ( 0.0%)	0 ( 0.0%)	0 ( 0.0%)	1 ( 5.0%)	1	1
CRRTk	3 (100.0%)	2 (40.0%)	0 ( 0.0%)	5 (25.0%)	0.008	0.597
Renal replacement (HD+CRRT)	3 (100.0%)	2 (40.0%)	0 ( 0.0%)	6 (30.0%)	0.01	1
ICDl	0 ( 0.0%)	0 ( 0.0%)	0 ( 0.0%)	12 (60.0%)	0.001	0.039
Pharmacologic treatment
Inotropes	3 (100.0%)	2 (40.0%)	0 ( 0.0%)	14 (70.0%)	0.001	0.312
Loop diuretics	0 ( 0.0%)	1 (20.0%)	2 (25.0%)	14 (70.0%)	0.016	0.121
ARNIm	0 ( 0.0%)	1 (20.0%)	0 ( 0.0%)	4 (20.0%)	0.548	1
ACEIn	0 ( 0.0%)	0 ( 0.0%)	0 ( 0.0%)	0 ( 0.0%)
ARBo	0 ( 0.0%)	0 ( 0.0%)	0 ( 0.0%)	2 (10.0%)	1	1
beta-blocker (BB)	0 ( 0.0%)	2 (40.0%)	8 (100.0%)	8 (40.0%)	0.003	1
Aldosterone antagonist	0 ( 0.0%)	0 ( 0.0%)	0 ( 0.0%)	4 (20.0%)	0.529	0.549
ARNI+ACEI+ARB+MRA	0 ( 0.0%)	1 (20.0%)	0 ( 0.0%)	10 (50.0%)	0.028	0.341
Calcium channel blockers	0 ( 0.0%)	1 (20.0%)	1 (12.5%)	1 ( 5.0%)	0.494	0.367
Nitrates	3 (100.0%)	0 ( 0.0%)	0 ( 0.0%)	3 (15.0%)	0.007	1
Amiodarone	0 ( 0.0%)	0 ( 0.0%)	1 (12.5%)	5 (25.0%)	0.679	0.544
Insulin	3 (100.0%)	0 ( 0.0%)	0 ( 0.0%)	3 (15.0%)	0.007	1
Metformin	0 ( 0.0%)	0 ( 0.0%)	0 ( 0.0%)	1 ( 5.0%)	1	1
Digoxin	0 ( 0.0%)	0 ( 0.0%)	0 ( 0.0%)	3 (15.0%)	0.787	1
Ivabradine	0 ( 0.0%)	0 ( 0.0%)	0 ( 0.0%)	3 (15.0%)	0.787	1
Statins	0 ( 0.0%)	2 (40.0%)	2 (25.0%)	5 (25.0%)	0.824	0.597
Comobidity
Hypertension	0 ( 0.0%)	1 (20.0%)	3 (37.5%)	3 (15.0%)	0.369	1
Atrial fibrillation	0 ( 0.0%)	1 (20.0%)	0 ( 0.0%)	6 (30.0%)	0.185	1
VT or Vfp	3 (50.0%)	2 (40.0%)	0 ( 0.0%)	11 (55.0%)	0.038	0.645
Myocardial infarction	3 (50.0%)	3 (60.0%)	0 ( 0.0%)	4 (20.0%)	0.036	0.113
Diabetes	0 ( 0.0%)	0 ( 0.0%)	0 ( 0.0%)	3 (15.0%)	0.834	1
Chronic renal failure	1 (16.7%)	1 (20.0%)	0 ( 0.0%)	8 (40.0%)	0.135	0.621
Dyslipidemia	3 (50.0%)	2 (40.0%)	3 (37.5%)	3 (15.0%)	0.232	0.252
Lung disease	0 ( 0.0%)	1 (20.0%)	0 ( 0.0%)	0 ( 0.0%)	0.128	0.2
Cancer	0 ( 0.0%)	1 (20.0%)	3 (37.5%)	1 ( 5.0%)	0.072	0.367
Stroke	0 ( 0.0%)	0 ( 0.0%)	0 ( 0.0%)	2 (10.0%)	1	1
ASCVDq	1 (16.7%)	3 (60.0%)	0 ( 0.0%)	5 (25.0%)	0.084	0.283
Laboratory Finding
Hemoglobin (g/dL)	10.5 ± 0.0	10.3 ± 3.8	10.8 ± 2.3	14.4 ± 1.1	0.004	0.682
White blood cell count (/ul)	13700.0 ± 0.0	30180.0 ± 54719.7	7200.0 ± 2781.9	7412.5 ± 937.2	0.062	0.683
Total bilirubin (g/dL)	6.7 ± 0.0	1.2 ± 0.7	2.4 ± 5.1	0.7 ± 0.2	0.026	0.608
BUNr (g/dL)	31.0 ± 0.0	25.4 ± 7.5	21.7 ± 8.1	19.1 ± 3.9	0.083	0.366
Creatinine (g/dL)	0.8 ± 0.0	1.4 ± 0.5	1.2 ± 0.4	0.9 ± 0.2	0.022	0.52
CRPs (g/dL)	9.2 ± 0.0	5.3 ± 9.9	2.0 ± 3.3	0.2 ± 0.1	0.004	0.759
a. Control_Clin: tissues with normal histology from control subjects, b. Control_His: tissues with normal histology from cardiomyopathy patients, c. Diseased_NES: tissues with abnormal histology from non-end stage HF patients, d. Diseased_ES: tissues with abnormal histology from end-stage HF, e. Comparison between four categories. Continuous variables were analyzed using Shapiro-Wilk tests to ass…
