# Supplementary material for: Spatial transcriptional landscape of human heart failure
Source: Eur Heart J. 2025 May 8;46(31):3098–114. doi: 10.1093/eurheartj/ehaf272 (PMC12349961; doi:10.1093/eurheartj/ehaf272)
Supplement: ehaf272_Supplementary_Data [file ehaf272_supplementary_data.zip › SupplementaryTable16.xlsx]

## Sheet: UKBB_rarevariantanalysis
Supplementary Table16. Rare-variant analysis of the UK biobank cohort on genes up-regulated in the Control_His group compared to the Control_Clin group and down-regulated in the Diseased_ES group compared to the Control_His
Gene	P.value	P.adj_bonf	N.Marker.All	N.Marker.Test	MAC	m	Method.bin	MAP	Deleteriousness	MAF (0.)	Cohort	Method
TAX1BP3	0.000450059	0.00495065	6	6	7	7	ER	8.21782e-06	lof + missense:cadd25 or revel 0.75	0001	heart failure vs control	skat
TAX1BP3	0.000576343	0.00633978	6	6	7	7	ER	8.21782e-06	lof + missense:cadd25 or revel 0.75	0001	heart failure vs control	skato
TAX1BP3	0.000696207	0.00765827	6	6	7	7	ER	8.27276e-06	lof + missense:cadd25 or revel 0.75	001	heart failure vs control	skat
TAX1BP3	0.00082285	0.00905135	6	6	7	7	ER	8.27276e-06	lof + missense:cadd25 or revel 0.75	001	heart failure vs control	skato
PFKFB2	0.00132903	0.0132903	9	7	7	7	ER	1.43756e-09	lof + missense:cadd20andrevel 0.5	00001	cardiomyopathy vs control	skat
PFKFB2	0.00132903	0.0132903	9	7	7	7	ER	1.43756e-09	lof + missense:cadd20andrevel 0.5	00001	cardiomyopathy vs control	skato
TAX1BP3	0.00221869	0.0244056	6	6	7	7	ER	7.42353e-06	lof + missense:cadd25 or revel 0.75	01	heart failure vs control	skat
TAX1BP3	0.00233483	0.0256832	6	6	7	7	ER	7.42353e-06	lof + missense:cadd25 or revel 0.75	01	heart failure vs control	skato
CRIP3	0.0024788	0.0272668	13	11	11	11	ER	1.5174e-08	lof + missense:cadd20 or revel 0.5	001	heart failure vs control	skat
CRIP3	0.0024788	0.0272668	13	11	11	11	ER	1.5174e-08	lof + missense:cadd20 or revel 0.5	001	heart failure vs control	skato
PFKFB2	0.00396383	0.0396383	9	7	7	7	ER	1.43756e-09	lof + missense:cadd20andrevel 0.5	00001	cardiomyopathy vs control	burden
CRIP3	0.00420153	0.0420153	10	9	9	9	ER	3.0976e-07	lof + missense:cadd20andrevel 0.5	001	heart failure vs control	skat
CRIP3	0.00420153	0.0420153	10	9	9	9	ER	3.0976e-07	lof + missense:cadd20andrevel 0.5	001	heart failure vs control	skato
TAX1BP3	0.00403703	0.0444073	6	6	7	7	ER	7.42353e-06	lof + missense:cadd25 or revel 0.75	01	heart failure vs control	burden
TAX1BP3	0.00431739	0.0474913	6	6	7	7	ER	8.21782e-06	lof + missense:cadd25 or revel 0.75	0001	heart failure vs control	burden
TAX1BP3	0.00433385	0.0476723	6	6	7	7	ER	8.27276e-06	lof + missense:cadd25 or revel 0.75	001	heart failure vs control	burden
PFKFB2	0.00489357	0.0538292	12	10	10	10	ER	5.26655e-14	lof + missense:cadd20 or revel 0.5	00001	cardiomyopathy vs control	skat
PFKFB2	0.0050309	0.0553399	12	10	10	10	ER	5.26655e-14	lof + missense:cadd20 or revel 0.5	00001	cardiomyopathy vs control	skato
PFKFB2	0.00658753	0.0724629	12	10	10	10	ER	5.26655e-14	lof + missense:cadd20 or revel 0.5	00001	cardiomyopathy vs control	burden
CRIP3	0.00760798	0.0836878	13	11	11	11	ER	1.27706e-08	lof + missense:cadd20 or revel 0.5	01	heart failure vs control	burden
CRIP3	0.00778738	0.0856612	12	10	10	10	ER	7.3526e-08	lof + missense:cadd20 or revel 0.5	0001	heart failure vs control	skat
CRIP3	0.00778738	0.0856612	12	10	10	10	ER	7.3526e-08	lof + missense:cadd20 or revel 0.5	0001	heart failure vs control	skato
CRIP3	0.00824454	0.0906899	13	11	11	11	ER	1.5174e-08	lof + missense:cadd20 or revel 0.5	001	heart failure vs control	burden
PFKFB2	0.00968871	0.0968871	16	13	13	13	ER	1.17892e-17	lof + missense:cadd20andrevel 0.5	0001	cardiomyopathy vs control	skat
PFKFB2	0.00968871	0.0968871	16	13	13	13	ER	1.17892e-17	lof + missense:cadd20andrevel 0.5	0001	cardiomyopathy vs control	skato
CALD1	0.00882396	0.0970636	14	11	11	11	ER	2.61504e-15	lof + missense:cadd25 or revel 0.75	0001	cardiomyopathy vs control	burden
CRIP3	0.00997533	0.109729	13	11	11	11	ER	1.27706e-08	lof + missense:cadd20 or revel 0.5	01	heart failure vs control	skat
CRIP3	0.00997533	0.109729	13	11	11	11	ER	1.27706e-08	lof + missense:cadd20 or revel 0.5	01	heart failure vs control	skato
PFKFB2	0.0109822	0.109822	16	13	13	13	ER	6.39295e-18	lof + missense:cadd20andrevel 0.5	001	cardiomyopathy vs control	skat
PFKFB2	0.0109822	0.109822	16	13	13	13	ER	6.39295e-18	lof + missense:cadd20andrevel 0.5	001	cardiomyopathy vs control	skato
CASQ1	0.0139026	0.111221	7	5	9	9	ER	7.16301e-07	lof + missense:cadd25andrevel 0.75	01	heart failure vs control	skat
CALD1	0.0112149	0.123364	7	5	5	5	ER	1.68336e-07	lof + missense:cadd25 or revel 0.75	00001	cardiomyopathy vs control	skat
CALD1	0.0112149	0.123364	7	5	5	5	ER	1.68336e-07	lof + missense:cadd25 or revel 0.75	00001	cardiomyopathy vs control	skato
CRIP3	0.0124875	0.124875	10	9	9	9	ER	3.0976e-07	lof + missense:cadd20andrevel 0.5	001	heart failure vs control	burden
CRIP3	0.0124926	0.124926	10	9	9	9	ER	3.10189e-07	lof + missense:cadd20andrevel 0.5	01	heart failure vs control	burden
PFKFB2	0.0131827	0.131827	16	13	13	13	ER	4.04975e-18	lof + missense:cadd20andrevel 0.5	01	cardiomyopathy vs control	burden
CALD1	0.0120403	0.132443	14	11	11	11	ER	2.61504e-15	lof + missense:cadd25 or revel 0.75	0001	cardiomyopathy vs control	skat
CALD1	0.0120403	0.132443	14	11	11	11	ER	2.61504e-15	lof + missense:cadd25 or revel 0.75	0001	cardiomyopathy vs control	skato
CALD1	0.0123279	0.135607	7	5	5	5	ER	1.68336e-07	lof + missense:cadd25 or revel 0.75	00001	cardiomyopathy vs control	burden
CRIP3	0.013837	0.13837	9	8	8	8	ER	1.66007e-06	lof + missense:cadd20andrevel 0.5	0001	heart failure vs control	skat
CRIP3	0.013837	0.13837	9	8	8	8	ER	1.66007e-06	lof + missense:cadd20andrevel 0.5	0001	heart failure vs control	skato
CRIP3	0.0139308	0.139308	10	9	9	9	ER	3.10189e-07	lof + missense:cadd20andrevel 0.5	01	heart failure vs control	skat
CRIP3	0.0139308	0.139308	10	9	9	9	ER	3.10189e-07	lof + missense:cadd20andrevel 0.5	01	heart failure vs control	skato
PFKFB2	0.0145096	0.145096	16	13	13	13	ER	6.39295e-18	lof + missense:cadd20andrevel 0.5	001	cardiomyopathy vs control	burden
CALD1	0.0133057	0.146362	16	13	26	26	ER.A	-1	lof + missense:cadd25 or revel 0.75	001	cardiomyopathy vs control	burden
CASQ1	0.0197671	0.158137	7	5	9	9	ER	8.22766e-07	lof + missense:cadd25andrevel 0.75	01	heart failure vs control	skato
PFKFB2	0.0164909	0.164909	16	13	13	13	ER	1.17892e-17	lof + missense:cadd20andrevel 0.5	0001	cardiomyopathy vs control	burden
PFKFB2	0.0256308	0.205046	2	2	2	2	ER	0.0012254	lof + missense:cadd25andrevel 0.75	00001	cardiomyopathy vs control	skat
PFKFB2	0.0256308	0.205046	2	2	2	2	ER	0.0012254	lof + missense:cadd25andrevel 0.75	00001	cardiomyopathy vs control	skato
PFKFB2	0.0208541	0.208541	16	13	13	13	ER	4.04975e-18	lof + missense:cadd20andrevel 0.5	01	cardiomyopathy vs control	skat
PFKFB2	0.0208541	0.208541	16	13	13	13	ER	4.04975e-18	lof + missense:cadd20andrevel 0.5	01	cardiomyopathy vs control	skato
CASQ1	0.0219199	0.219199	12	9	19	19	ER	5.08219e-14	lof + missense:cadd20andrevel 0.5	001	heart failure vs control	skato
TSPAN9	0.029391	0.235128	3	3	3	3	ER	6.05905e-05	lof + missense:cadd25andrevel 0.75	01	cardiomyopathy vs control	skat
TSPAN9	0.029391	0.235128	3	3	3	3	ER	6.05905e-05	lof + missense:cadd25andrevel 0.75	01	cardiomyopathy vs control	skato
PFKFB2	0.0298467	0.238773	4	3	3	3	ER	7.36859e-05	lof + missense:cadd25andrevel 0.75	001	cardiomyopathy vs control	skat
PFKFB2	0.0298467	0.238773	4	3	3	3	ER	7.36859e-05	lof + missense:cadd25andrevel 0.75	001	cardiomyopathy vs control	skato
TSPAN9	0.0301325	0.24106	3	3	3	3	ER	6.42843e-05	lof + missense:cadd25andrevel 0.75	0001	cardiomyopathy vs control	skat
TSPAN9	0.0301325	0.24106	3	3	3	3	ER	6.42843e-05	lof + missense:cadd25andrevel 0.75	0001	cardiomyopathy vs control	skato
CASQ1	0.025046	0.25046	12	9	19	19	ER	5.08219e-14	lof + missense:cadd20andrevel 0.5	001	heart failure vs control	skat
CRIP3	0.022934	0.252274	12	10	10	10	ER	7.3526e-08	lof + missense:cadd20 or revel 0.5	0001	heart failure vs control	burden
PFKFB2	0.0264315	0.264315	9	8	8	8	ER	2.6663e-06	lof + missense:cadd20andrevel 0.5	00001	heart failure vs control	skat
PFKFB2	0.0264315	0.264315	9	8	8	8	ER	2.6663e-06	lof + missense:cadd20andrevel 0.5	00001	heart failure vs control	skato
CASQ1	0.0276477	0.276477	13	10	22	22	ER.A	-1	lof + missense:cadd20andrevel 0.5	01	heart failure vs control	skat
CASQ1	0.0277064	0.277064	12	9	19	19	ER	5.08219e-14	lof + missense:cadd20andrevel 0.5	001	heart failure vs control	burden
PFKFB2	0.0508712	0.305227	2	2	2	2	ER	0.00129033	lof + only	00001	cardiomyopathy vs control	burden
CASQ1	0.0291435	0.320578	13	10	20	20	ER	1.02102e-14	lof + missense:cadd25 or revel 0.75	001	heart failure vs control	skat
CASQ1	0.0293787	0.323165	13	10	20	20	ER	1.02102e-14	lof + missense:cadd25 or revel 0.75	001	heart failure vs control	skato
CYP2J2	0.0424983	0.339987	5	4	4	4	ER	0.000893391	lof + missense:cadd25andrevel 0.75	00001	heart failure vs control	skat
CYP2J2	0.0424983	0.339987	5	4	4	4	ER	0.000893391	lof + missense:cadd25andrevel 0.75	00001	heart failure vs control	skato
CASQ1	0.0429279	0.343423	7	5	9	9	ER	1.15036e-06	lof + missense:cadd25andrevel 0.75	001	heart failure vs control	skat
CASQ1	0.0318501	0.350351	16	11	21	21	ER.A	-1	lof + missense:cadd20 or revel 0.5	001	heart failure vs control	skat
CASQ1	0.0322793	0.355072	14	11	23	23	ER.A	-1	lof + missense:cadd25 or revel 0.75	01	heart failure vs control	skat
CRIP3	0.0374205	0.374205	9	8	8	8	ER	1.66007e-06	lof + missense:cadd20andrevel 0.5	0001	heart failure vs control	burden
CRIP3	0.0353243	0.388568	10	8	8	8	ER	1.51254e-06	lof + missense:cadd25 or revel 0.75	01	heart failure vs control	skat
CRIP3	0.0353243	0.388568	10	8	8	8	ER	1.51254e-06	lof + missense:cadd25 or revel 0.75	01	heart failure vs control	skato
CASQ1	0.0389793	0.389793	13	10	22	22	ER.A	-1	lof + missense:cadd20andrevel 0.5	01	heart failure vs control	skato
TAX1BP3	0.0357394	0.393133	15	14	19	19	ER	5.02402e-14	lof + missense:cadd20 or revel 0.5	0001	heart failure vs control	skat
TAX1BP3	0.0358537	0.39439	15	14	19	19	ER	5.00947e-14	lof + missense:cadd20 or revel 0.5	001	heart failure vs control	skat
CRIP3	0.0359609	0.39557	10	8	8	8	ER	1.51254e-06	lof + missense:cadd25 or revel 0.75	01	heart failure vs control	burden
PFKFB2	0.0495748	0.396598	2	2	2	2	ER	0.0012254	lof + missense:cadd25andrevel 0.75	00001	cardiomyopathy vs control	burden
CALD1	0.0360907	0.396997	16	13	26	26	ER.A	-1	lof + missense:cadd25 or revel 0.75	001	cardiomyopathy vs control	skato
CASQ1	0.0367721	0.404493	17	12	24	24	ER.A	-1	lof + missense:cadd20 or revel 0.5	01	heart failure vs control	skat
CRIP3	0.0380034	0.418037	10	8	8	8	ER	1.7213e-06	lof + missense:cadd25 or revel 0.75	001	heart failure vs control	burden
CRIP3	0.0549205	0.439364	8	7	7	7	ER	7.48694e-06	lof + missense:cadd25andrevel 0.75	01	heart failure vs control	skat
CRIP3	0.0549205	0.439364	8	7	7	7	ER	7.48694e-06	lof + missense:cadd25andrevel 0.75	01	heart failure vs control	skato
PFKFB2	0.0744991	0.446995	4	3	3	3	ER	6.10032e-05	lof + only	01	cardiomyopathy vs control	skat
PFKFB2	0.0744991	0.446995	4	3	3	3	ER	6.10032e-05	lof + only	01	cardiomyopathy vs control	skato
PFKFB2	0.0745438	0.447263	4	3	3	3	ER	6.10032e-05	lof + only	01	cardiomyopathy vs control	burden
PTPRM	0.0447635	0.447635	12	7	8	8	ER	1.91921e-06	lof + missense:cadd20andrevel 0.5	00001	heart failure vs control	skat
PFKFB2	0.0750148	0.450089	2	2	2	2	ER	0.00129033	lof + only	00001	cardiomyopathy vs control	skat
PFKFB2	0.0750148	0.450089	2	2	2	2	ER	0.00129033	lof + only	00001	cardiomyopathy vs control	skato
PFKFB2	0.0761065	0.456639	4	3	3	3	ER	6.5582e-05	lof + only	0001	cardiomyopathy vs control	skat
PFKFB2	0.0761065	0.456639	4	3	3	3	ER	6.5582e-05	lof + only	0001	cardiomyopathy vs control	skato
PFKFB2	0.0762033	0.45722	4	3	3	3	ER	6.51771e-05	lof + only	001	cardiomyopathy vs control	burden
PFKFB2	0.0763605	0.458163	4	3	3	3	ER	6.5582e-05	lof + only	0001	cardiomyopathy vs control	burden
PFKFB2	0.0459498	0.459498	9	8	8	8	ER	2.6663e-06	lof + missense:cadd20andrevel 0.5	00001	heart failure vs control	burden
CRIP3	0.041951	0.461461	10	8	8	8	ER	1.7213e-06	lof + missense:cadd25 or revel 0.75	001	heart failure vs control	skat
CRIP3	0.041951	0.461461	10	8	8	8	ER	1.7213e-06	lof + missense:cadd25 or revel 0.75	001	heart failure vs control	skato
HRH2	0.0441278	0.485406	3	3	5	5	ER	1.68161e-07	lof + missense:cadd20 or revel 0.5	0001	cardiomyopathy vs control	skat
HRH2	0.0441278	0.485406	3	3	5	5	ER	1.68161e-07	lof + missense:cadd20 or revel 0.5	0001	cardiomyopathy vs control	skato
CASQ1	0.0445236	0.48976	16	11	21	21	ER.A	-1	lof + missense:cadd20 or revel 0.5	001	heart failure vs control	skato
CASQ1	0.0446117	0.490729	14	11	23	23	ER.A	-1	lof + missense:cadd25 or revel 0.75	01	heart failure vs control	skato
CASQ1	0.0629636	0.503709	7	5	9	9	ER	1.15036e-06	lof + missense:cadd25andrevel 0.75	001	heart failure vs control	skato
CYP2J2	0.0468719	0.515591	14	10	12	12	ER	3.1024e-09	lof + missense:cadd20 or revel 0.5	00001	heart failure vs control	burden
CASQ1	0.0476806	0.524487	13	10	20	20	ER	1.02102e-14	lof + missense:cadd25 or revel 0.75	001	heart failure vs control	burden
CRIP3	0.0664145	0.531316	8	7	7	7	ER	9.54182e-21	lof + missense:cadd25andrevel 0.75	001	heart failure vs control	burden
CRIP3	0.0492018	0.541219	9	7	7	7	ER	7.9625e-06	lof + missense:cadd25 or revel 0.75	0001	heart failure vs control	skat
CRIP3	0.0492018	0.541219	9	7	7	7	ER	7.9625e-06	lof + missense:cadd25 or revel 0.75	0001	heart failure vs control	skato
CALD1	0.0495594	0.545153	16	14	14	14	ER	3.13342e-19	lof + missense:cadd20 or revel 0.5	00001	cardiomyopathy vs control	skato
PFKFB2	0.050128	0.551408	26	21	24	24	ER.A	-1	lof + missense:cadd20 or revel 0.5	0001	cardiomyopathy vs control	burden
ASB18	0.0955327	0.573196	7	5	7	7	ER	1.81043e-08	lof + only	01	cardiomyopathy vs control	burden
PFKFB2	0.0531752	0.584927	28	23	27	27	ER.A	-1	lof + missense:cadd20 or revel 0.5	001	cardiomyopathy vs control	skato
PFKFB2	0.0740636	0.592509	4	3	3	3	ER	5.98296e-05	lof + missense:cadd25andrevel 0.75	01	cardiomyopathy vs control	burden
PFKFB2	0.0540028	0.594031	28	23	27	27	ER.A	-1	lof + missense:cadd20 or revel 0.5	001	cardiomyopathy vs control	skat
TSPAN9	0.0743757	0.595006	3	3	3	3	ER	6.05905e-05	lof + missense:cadd25andrevel 0.75	01	cardiomyopathy vs control	burden
CALD1	0.0544206	0.598627	16	14	14	14	ER	3.13342e-19	lof + missense:cadd20 or revel 0.5	00001	cardiomyopathy vs control	skat
TSPAN9	0.0758545	0.606836	3	3	3	3	ER	6.42843e-05	lof + missense:cadd25andrevel 0.75	0001	cardiomyopathy vs control	burden
PFKFB2	0.0759312	0.607449	4	3	3	3	ER	6.44799e-05	lof + missense:cadd25andrevel 0.75	0001	cardiomyopathy vs control	burden
PFKFB2	0.0566492	0.623141	26	21	24	24	ER.A	-1	lof + missense:cadd20 or revel 0.5	0001	cardiomyopathy vs control	skato
PFKFB2	0.0793779	0.635024	4	3	3	3	ER	7.36859e-05	lof + missense:cadd25andrevel 0.75	001	cardiomyopathy vs control	burden
PFKFB2	0.0577406	0.635147	26	21	24	24	ER.A	-1	lof + missense:cadd20 or revel 0.5	0001	cardiomyopathy vs control	skat
CASQ1	0.0589496	0.648445	16	11	21	21	ER.A	-1	lof + missense:cadd20 or revel 0.5	001	heart failure vs control	burden
TAX1BP3	0.058989	0.648879	15	14	19	19	ER	5.00947e-14	lof + missense:cadd20 or revel 0.5	001	heart failure vs control	burden
TAX1BP3	0.0590159	0.649175	15	14	19	19	ER	5.02402e-14	lof + missense:cadd20 or revel 0.5	0001	heart failure vs control	burden
CYP2J2	0.0650129	0.650129	9	7	7	7	ER	1.01154e-05	lof + missense:cadd20andrevel 0.5	00001	heart failure vs control	skat
CYP2J2	0.0650129	0.650129	9	7	7	7	ER	1.01154e-05	lof + missense:cadd20andrevel 0.5	00001	heart failure vs control	skato
CALD1	0.0616566	0.678223	16	13	26	26	ER.A	-1	lof + missense:cadd25 or revel 0.75	001	cardiomyopathy vs control	skat
TAX1BP3	0.0617137	0.678851	15	14	19	19	ER	5.02402e-14	lof + missense:cadd20 or revel 0.5	0001	heart failure vs control	skato
TAX1BP3	0.0618285	0.680113	15	14	19	19	ER	5.00947e-14	lof + missense:cadd20 or revel 0.5	001	heart failure vs control	skato
HRH2	0.06183	0.68013	3	3	5	5	ER	1.383e-07	lof + missense:cadd20 or revel 0.5	01	cardiomyopathy vs control	burden
CRIP3	0.0869701	0.69576	8	7	7	7	ER	9.54182e-21	lof + missense:cadd25andrevel 0.75	001	heart failure vs control	skat
CRIP3	0.0869701	0.69576	8	7	7	7	ER	9.54182e-21	lof + missense:cadd25andrevel 0.75	001	heart failure vs control	skato
PFKFB2	0.063628	0.699908	28	23	27	27	ER.A	-1	lof + missense:cadd20 or revel 0.5	001	cardiomyopathy vs control	burden
HRH2	0.0648187	0.713006	3	3	5	5	ER	1.68037e-07	lof + missense:cadd20 or revel 0.5	001	cardiomyopathy vs control	burden
HRH2	0.0648187	0.713006	3	3	5	5	ER	1.68037e-07	lof + missense:cadd20 or revel 0.5	001	cardiomyopathy vs control	skato
HRH2	0.0648298	0.713128	3	3	5	5	ER	1.68161e-07	lof + missense:cadd20 or revel 0.5	0001	cardiomyopathy vs control	burden
PFKFB2	0.122022	0.732133	4	3	3	3	ER	6.51771e-05	lof + only	001	cardiomyopathy vs control	skat
PFKFB2	0.122022	0.732133	4	3	3	3	ER	6.51771e-05	lof + only	001	cardiomyopathy vs control	skato
CASQ1	0.0669404	0.736344	17	12	24	24	ER.A	-1	lof + missense:cadd20 or revel 0.5	01	heart failure vs control	skato
ASB18	0.124881	0.749285	7	5	7	7	ER	1.81043e-08	lof + only	01	cardiomyopathy vs control	skato
CRIP3	0.0962365	0.769892	8	7	7	7	ER	7.48694e-06	lof + missense:cadd25andrevel 0.75	01	heart failure vs control	burden
TAX1BP3	0.0713239	0.784563	16	15	116	116	QA	-1	lof + missense:cadd20 or revel 0.5	01	heart failure vs control	skat
CYP2J2	0.07871	0.7871	9	5	5	5	ER	3.19619e-07	lof + missense:cadd20andrevel 0.5	00001	cardiomyopathy vs control	skat
CYP2J2	0.07871	0.7871	9	5	5	5	ER	3.19619e-07	lof + missense:cadd20andrevel 0.5	00001	cardiomyopathy vs control	skato
TAX1BP3	0.0736686	0.810354	6	3	3	3	ER	5.88754e-05	lof + missense:cadd25 or revel 0.75	01	cardiomyopathy vs control	burden
TSPAN9	0.10207	0.816559	3	3	3	3	ER	0.000156995	lof + missense:cadd25andrevel 0.75	001	cardiomyopathy vs control	burden
TAX1BP3	0.0750101	0.825111	5	5	5	5	ER	0.00019443	lof + missense:cadd20 or revel 0.5	00001	heart failure vs control	skat
TAX1BP3	0.0750101	0.825111	5	5	5	5	ER	0.00019443	lof + missense:cadd20 or revel 0.5	00001	heart failure vs control	skato
CALD1	0.0755151	0.830666	29	24	24	24	ER.A	-1	lof + missense:cadd20 or revel 0.5	0001	cardiomyopathy vs control	skato
CALD1	0.076217	0.838387	29	24	24	24	ER.A	-1	lof + missense:cadd20 or revel 0.5	0001	cardiomyopathy vs control	burden
TSPAN9	0.0762986	0.839285	7	7	8	8	ER	2.07857e-11	lof + missense:cadd25 or revel 0.75	0001	cardiomyopathy vs control	skat
TSPAN9	0.0762986	0.839285	7	7	8	8	ER	2.07857e-11	lof + missense:cadd25 or revel 0.75	0001	cardiomyopathy vs control	skato
TAX1BP3	0.076455	0.841006	6	3	3	3	ER	6.58265e-05	lof + missense:cadd25 or revel 0.75	001	cardiomyopathy vs control	burden
TAX1BP3	0.0764706	0.841177	6	3	3	3	ER	6.58668e-05	lof + missense:cadd25 or revel 0.75	0001	cardiomyopathy vs control	burden
TSPAN9	0.0766811	0.843492	7	7	8	8	ER	2.10243e-11	lof + missense:cadd25 or revel 0.75	001	cardiomyopathy vs control	skat
TSPAN9	0.0766811	0.843492	7	7	8	8	ER	2.10243e-11	lof + missense:cadd25 or revel 0.75	001	cardiomyopathy vs control	skato
PTPRM	0.0874989	0.874989	12	7	8	8	ER	1.91921e-06	lof + missense:cadd20andrevel 0.5	00001	heart failure vs control	skato
CALD1	0.0795633	0.875197	29	24	24	24	ER.A	-1	lof + missense:cadd20 or revel 0.5	0001	cardiomyopathy vs control	skat
CYP2J2	0.109539	0.876309	5	4	4	4	ER	0.000893391	lof + missense:cadd25andrevel 0.75	00001	heart failure vs control	burden
PFKFB2	0.079977	0.879747	6	4	4	4	ER	3.33455e-06	lof + missense:cadd25 or revel 0.75	00001	cardiomyopathy vs control	skat
PFKFB2	0.079977	0.879747	6	4	4	4	ER	3.33455e-06	lof + missense:cadd25 or revel 0.75	00001	cardiomyopathy vs control	skato
HRH2	0.0818681	0.900549	3	3	5	5	ER	1.383e-07	lof + missense:cadd20 or revel 0.5	01	cardiomyopathy vs control	skat
HRH2	0.0818681	0.900549	3	3	5	5	ER	1.383e-07	lof + missense:cadd20 or revel 0.5	01	cardiomyopathy vs control	skato
CYP2J2	0.0824206	0.906626	14	10	12	12	ER	3.1024e-09	lof + missense:cadd20 or revel 0.5	00001	heart failure vs control	skato
CALD1	0.0850679	0.935747	38	33	386	381	QA	-1	lof + missense:cadd20 or revel 0.5	01	heart failure vs control	burden
HRH2	0.085518	0.940698	3	3	5	5	ER	1.68037e-07	lof + missense:cadd20 or revel 0.5	001	cardiomyopathy vs control	skat
CYP2J2	0.0855283	0.940811	9	5	5	5	ER	1.68291e-07	lof + missense:cadd25 or revel 0.75	00001	cardiomyopathy vs control	skat
PFKFB2	0.118693	0.949544	4	3	3	3	ER	5.98296e-05	lof + missense:cadd25andrevel 0.75	01	cardiomyopathy vs control	skat
PFKFB2	0.118693	0.949544	4	3	3	3	ER	5.98296e-05	lof + missense:cadd25andrevel 0.75	01	cardiomyopathy vs control	skato
PFKFB2	0.121589	0.97271	4	3	3	3	ER	6.44799e-05	lof + missense:cadd25andrevel 0.75	0001	cardiomyopathy vs control	skat
PFKFB2	0.121589	0.97271	4	3	3	3	ER	6.44799e-05	lof + missense:cadd25andrevel 0.75	0001	cardiomyopathy vs control	skato
CRIP3	0.0983876	1	9	7	7	7	ER	7.9625e-06	lof + missense:cadd25 or revel 0.75	0001	heart failure vs control	burden
TAX1BP3	0.0986124	1	16	15	116	116	QA	-1	lof + missense:cadd20 or revel 0.5	01	heart failure vs control	skato
CYP2J2	0.100441	1	9	7	7	7	ER	8.43502e-06	lof + missense:cadd25 or revel 0.75	00001	heart failure vs control	burden
UBE2H	0.101244	1	1	1	1	1	ER	0.101244	lof + missense:cadd25 or revel 0.75	00001	heart failure vs control	burden
UBE2H	0.101244	1	1	1	1	1	ER	0.101244	lof + missense:cadd25 or revel 0.75	00001	heart failure vs control	skat
UBE2H	0.101244	1	1	1	1	1	ER	0.101244	lof + missense:cadd25 or revel 0.75	00001	heart failure vs control	skato
UBE2H	0.102911	1	2	1	1	1	ER	0.102911	lof + missense:cadd20 or revel 0.5	01	heart failure vs control	burden
UBE2H	0.102911	1	2	1	1	1	ER	0.102911	lof + missense:cadd20 or revel 0.5	01	heart failure vs control	skat
UBE2H	0.102911	1	2	1	1	1	ER	0.102911	lof + missense:cadd20 or revel 0.5	01	heart failure vs control	skato
UBE2H	0.103216	1	1	1	1	1	ER	0.103216	lof + missense:cadd25 or revel 0.75	0001	heart failure vs control	burden
UBE2H	0.103216	1	1	1	1	1	ER	0.103216	lof + missense:cadd25 or revel 0.75	0001	heart failure vs control	skat
UBE2H	0.103216	1	1	1	1	1	ER	0.103216	lof + missense:cadd25 or revel 0.75	0001	heart failure vs control	skato
UBE2H	0.103657	1	2	1	1	1	ER	0.103657	lof + missense:cadd20 or revel 0.5	00001	heart failure vs control	burden
UBE2H	0.103657	1	2	1	1	1	ER	0.103657	lof + missense:cadd20 or revel 0.5	00001	heart failure vs control	skat
UBE2H	0.103657	1	2	1	1	1	ER	0.103657	lof + missense:cadd20 or revel 0.5	00001	heart failure vs control	skato
UBE2H	0.103671	1	1	1	1	1	ER	0.103671	lof + missense:cadd25 or revel 0.75	01	heart failure vs control	burden
UBE2H	0.103671	1	1	1	1	1	ER	0.103671	lof + missense:cadd25 or revel 0.75	01	heart failure vs control	skat
UBE2H	0.103671	1	1	1	1	1	ER	0.103671	lof + missense:cadd25 or revel 0.75	01	heart failure vs control	skato
UBE2H	0.103836	1	1	1	1	1	ER	0.103836	lof + missense:cadd25 or revel 0.75	001	heart failure vs control	burden
UBE2H	0.103836	1	1	1	1	1	ER	0.103836	lof + missense:cadd25 or revel 0.75	001	heart failure vs control	skat
UBE2H	0.103836	1	1	1	1	1	ER	0.103836	lof + missense:cadd25 or revel 0.75	001	heart failure vs control	skato
UBE2H	0.103898	1	2	1	1	1	ER	0.103898	lof + missense:cadd20 or revel 0.5	0001	heart failure vs control	burden
UBE2H	0.103898	1	2	1	1	1	ER	0.103898	lof + missense:cadd20 or revel 0.5	0001	heart failure vs control	skat
UBE2H	0.103898	1	2	1	1	1	ER	0.103898	lof + missense:cadd20 or revel 0.5	0001	heart failure vs control	skato
UBE2H	0.103901	1	2	1	1	1	ER	0.103901	lof + missense:cadd20 or revel 0.5	001	heart failure vs control	burden
UBE2H	0.103901	1	2	1	1	1	ER	0.103901	lof + missense:cadd20 or revel 0.5	001	heart failure vs control	skat
UBE2H	0.103901	1	2	1	1	1	ER	0.103901	lof + missense:cadd20 or revel 0.5	001	heart failure vs control	skato
CYP2J2	0.107466	1	9	7	7	7	ER	1.01154e-05	lof + missense:cadd20andrevel 0.5	00001	heart failure vs control	burden
PTPRM	0.10819	1	16	13	14	14	ER	1.11922e-10	lof + missense:cadd25 or revel 0.75	00001	heart failure vs control	skat
CASQ1	0.113004	1	13	10	22	22	ER.A	-1	lof + missense:cadd20andrevel 0.5	01	heart failure vs control	burden
CYP2J2	0.12657	1	9	7	7	7	ER	8.43502e-06	lof + missense:cadd25 or revel 0.75	00001	heart failure vs control	skat
CYP2J2	0.12657	1	9	7	7	7	ER	8.43502e-06	lof + missense:cadd25 or revel 0.75	00001	heart failure vs control	skato
CRIP3	0.130881	1	7	6	6	6	ER	3.7777e-05	lof + missense:cadd25andrevel 0.75	0001	heart failure vs control	skat
PFKFB2	0.135748	1	12	11	11	11	ER	1.504e-08	lof + missense:cadd20 or revel 0.5	00001	heart failure vs control	skat
PTPRM	0.144365	1	32	23	25	25	ER.A	-1	lof + missense:cadd20 or revel 0.5	00001	heart failure vs control	skat
CALD1	0.14756	1	38	33	386	381	QA	-1	lof + missense:cadd20 or revel 0.5	01	heart failure vs control	skato
PTPRM	0.14902	1	16	13	14	14	ER	1.11922e-10	lof + missense:cadd25 or revel 0.75	00001	heart failure vs control	skato
CYP2J2	0.149983	1	14	10	12	12	ER	3.1024e-09	lof + missense:cadd20 or revel 0.5	00001	heart failure vs control	skat
ASB18	0.15758	1	45	33	55	52	QA	-1	lof + missense:cadd20 or revel 0.5	01	heart failure vs control	burden
TSPAN9	0.167195	1	3	3	3	3	ER	0.00413043	lof + missense:cadd25andrevel 0.75	0001	heart failure vs control	skat
TSPAN9	0.167195	1	3	3	3	3	ER	0.00413043	lof + missense:cadd25andrevel 0.75	0001	heart failure vs control	skato
CRIP3	0.172068	1	4	3	3	3	ER	0.00422441	lof + missense:cadd25andrevel 0.75	00001	heart failure vs control	skat
CRIP3	0.172068	1	4	3	3	3	ER	0.00422441	lof + missense:cadd25andrevel 0.75	00001	heart failure vs control	skato
CYP2J2	0.17285	1	18	15	19	19	ER	4.8161e-14	lof + missense:cadd25 or revel 0.75	0001	heart failure vs control	burden
TSPAN9	0.173339	1	3	3	3	3	ER	0.00431359	lof + missense:cadd25andrevel 0.75	01	heart failure vs control	skat
TSPAN9	0.173339	1	3	3	3	3	ER	0.00431359	lof + missense:cadd25andrevel 0.75	01	heart failure vs control	skato
CRIP3	0.17382	1	4	3	3	3	ER	0.00432807	lof + missense:cadd25 or revel 0.75	00001	heart failure vs control	skat
CRIP3	0.17382	1	4	3	3	3	ER	0.00432807	lof + missense:cadd25 or revel 0.75	00001	heart failure vs control	skato
PFKFB2	0.177141	1	4	3	3	3	ER	0.00477886	lof + missense:cadd25andrevel 0.75	001	heart failure vs control	skat
PFKFB2	0.177141	1	4	3	3	3	ER	0.00477886	lof + missense:cadd25andrevel 0.75	001	heart failure vs control	skato
CALD1	0.177377	1	7	5	5	5	ER	0.000180593	lof + missense:cadd25 or revel 0.75	00001	heart failure vs control	skat
CALD1	0.177377	1	7	5	5	5	ER	0.000180593	lof + missense:cadd25 or revel 0.75	00001	heart failure vs control	skato
TAX1BP3	0.178612	1	3	3	3	3	ER	0.0047039	lof + missense:cadd25 or revel 0.75	00001	heart failure vs control	skat
TAX1BP3	0.178612	1	3	3	3	3	ER	0.0047039	lof + missense:cadd25 or revel 0.75	00001	heart failure vs control	skato
CYP2J2	0.193567	1	18	15	19	19	ER	4.8161e-14	lof + missense:cadd25 or revel 0.75	0001	heart failure vs control	skat
CASQ1	0.194193	1	14	11	23	23	ER.A	-1	lof + missense:cadd25 or revel 0.75	01	heart failure vs control	burden
PFKFB2	0.195316	1	12	11	11	11	ER	1.504e-08	lof + missense:cadd20 or revel 0.5	00001	heart failure vs control	burden
CASQ1	0.203839	1	17	12	24	24	ER.A	-1	lof + missense:cadd20 or revel 0.5	01	heart failure vs control	burden
PFKFB2	0.204376	1	2	2	2	2	ER	0.0208748	lof + missense:cadd25andrevel 0.75	00001	heart failure vs control	burden
PFKFB2	0.204593	1	2	2	2	2	ER	0.0209192	lof + only	00001	heart failure vs control	burden
ASB18	0.206954	1	42	31	46	43	QA	-1	lof + missense:cadd20 or revel 0.5	001	heart failure vs control	burden
CALD1	0.212785	1	14	11	12	12	ER	3.04527e-09	lof + missense:cadd25 or revel 0.75	0001	heart failure vs control	skat
PFKFB2	0.212938	1	12	11	11	11	ER	1.504e-08	lof + missense:cadd20 or revel 0.5	00001	heart failure vs control	skato
CYP2J2	0.213507	1	18	15	20	20	ER	1.02093e-14	lof + missense:cadd20andrevel 0.5	0001	heart failure vs control	skat
CASQ1	0.215294	1	7	5	9	9	ER	8.22766e-07	lof + missense:cadd25andrevel 0.75	01	heart failure vs control	burden
PFKFB2	0.219675	1	6	5	5	5	ER	0.000181214	lof + missense:cadd25 or revel 0.75	00001	heart failure vs control	skat
PFKFB2	0.219675	1	6	5	5	5	ER	0.000181214	lof + missense:cadd25 or revel 0.75	00001	heart failure vs control	skato
CALD1	0.220196	1	19	15	82	82	QA	-1	lof + missense:cadd25 or revel 0.75	01	heart failure vs control	skat
CASQ1	0.224706	1	7	5	9	9	ER	1.15036e-06	lof + missense:cadd25andrevel 0.75	001	heart failure vs control	burden
TSPAN9	0.233117	1	4	4	4	4	ER	0.000840658	lof + missense:cadd25 or revel 0.75	00001	heart failure vs control	skat
CALD1	0.238864	1	14	11	12	12	ER	3.04527e-09	lof + missense:cadd25 or revel 0.75	0001	heart failure vs control	burden
PTPRM	0.245518	1	32	23	25	25	ER.A	-1	lof + missense:cadd20 or revel 0.5	00001	heart failure vs control	skato
CALD1	0.26148	1	38	33	386	381	QA	-1	lof + missense:cadd20 or revel 0.5	01	heart failure vs control	skat
PFKFB2	0.262508	1	16	14	14	14	ER	1.29255e-10	lof + missense:cadd20andrevel 0.5	0001	heart failure vs control	skat
CYP2J2	0.268123	1	26	21	28	28	ER.A	-1	lof + missense:cadd20 or revel 0.5	0001	heart failure vs control	burden
ASB18	0.272211	1	38	28	37	34	ER.A	-1	lof + missense:cadd20 or revel 0.5	0001	heart failure vs control	burden
CALD1	0.274245	1	14	11	12	12	ER	3.04527e-09	lof + missense:cadd25 or revel 0.75	0001	heart failure vs control	skato
CYP2J2	0.275519	1	18	15	19	19	ER	4.8161e-14	lof + missense:cadd25 or revel 0.75	0001	heart failure vs control	skato
ASB18	0.276538	1	45	33	55	52	QA	-1	lof + missense:cadd20 or revel 0.5	01	heart failure vs control	skato
CYP2J2	0.278753	1	18	15	20	20	ER	1.02093e-14	lof + missense:cadd20andrevel 0.5	0001	heart failure vs control	skato
PFKFB2	0.282653	1	16	14	14	14	ER	1.10117e-10	lof + missense:cadd20andrevel 0.5	01	heart failure vs control	skat
PFKFB2	0.285282	1	2	2	2	2	ER	0.0208748	lof + missense:cadd25andrevel 0.75	00001	heart failure vs control	skat
PFKFB2	0.285282	1	2	2	2	2	ER	0.0208748	lof + missense:cadd25andrevel 0.75	00001	heart failure vs control	skato
PFKFB2	0.285562	1	2	2	2	2	ER	0.0209192	lof + only	00001	heart failure vs control	skat
PFKFB2	0.285562	1	2	2	2	2	ER	0.0209192	lof + only	00001	heart failure vs control	skato
CYP2J2	0.299833	1	18	15	20	20	ER	1.02093e-14	lof + missense:cadd20andrevel 0.5	0001	heart failure vs control	burden
PFKFB2	0.303589	1	4	3	3	3	ER	0.00432305	lof + only	01	heart failure vs control	skat
PFKFB2	0.303589	1	4	3	3	3	ER	0.00432305	lof + only	01	heart failure vs control	skato
CRIP3	0.306956	1	4	3	3	3	ER	0.00447033	lof + missense:cadd20 or revel 0.5	00001	heart failure vs control	skat
CRIP3	0.306956	1	4	3	3	3	ER	0.00447033	lof + missense:cadd20 or revel 0.5	00001	heart failure vs control	skato
PTPRM	0.314707	1	20	12	20	20	ER	1.02949e-14	lof + missense:cadd20andrevel 0.5	0001	heart failure vs control	skat
PFKFB2	0.31591	1	16	14	14	14	ER	1.23016e-10	lof + missense:cadd20andrevel 0.5	001	heart failure vs control	skat
TSPAN9	0.318617	1	6	5	5	5	ER	0.000190932	lof + missense:cadd20 or revel 0.5	00001	heart failure vs control	skat
CYP2J2	0.320874	1	26	21	28	28	ER.A	-1	lof + missense:cadd20 or revel 0.5	0001	heart failure vs control	skat
TSPAN9	0.32812	1	6	6	9	9	ER	3.12839e-07	lof + missense:cadd20andrevel 0.5	01	heart failure vs control	burden
TSPAN9	0.328846	1	6	6	9	9	ER	3.34257e-07	lof + missense:cadd20andrevel 0.5	001	heart failure vs control	burden
TSPAN9	0.329206	1	6	6	9	9	ER	3.44601e-07	lof + missense:cadd20andrevel 0.5	0001	heart failure vs control	burden
CALD1	0.340578	1	19	15	82	82	QA	-1	lof + missense:cadd25 or revel 0.75	01	heart failure vs control	skato
PTPRM	0.347601	1	38	27	35	35	ER.A	-1	lof + missense:cadd25 or revel 0.75	0001	heart failure vs control	skat
ASB18	0.351934	1	42	31	46	43	QA	-1	lof + missense:cadd20 or revel 0.5	001	heart failure vs control	skato
CASQ1	0.355973	1	4	2	3	3	ER	0.00395367	lof + missense:cadd20andrevel 0.5	00001	heart failure vs control	skat
ASB18	0.3567	1	9	7	9	9	ER	3.24958e-07	lof + missense:cadd25 or revel 0.75	00001	heart failure vs control	skat
ASB18	0.361238	1	9	7	9	9	ER	3.24958e-07	lof + missense:cadd25 or revel 0.75	00001	heart failure vs control	burden
ASB18	0.36706	1	3	2	3	3	ER	0.00426164	lof + only	00001	heart failure vs control	skat
CASQ1	0.367567	1	3	2	3	3	ER	0.00426625	lof + missense:cadd25andrevel 0.75	00001	heart failure vs control	skat
CASQ1	0.369268	1	4	2	3	3	ER	0.00435972	lof + missense:cadd25 or revel 0.75	00001	heart failure vs control	skat
CASQ1	0.370908	1	4	2	3	3	ER	0.00440576	lof + missense:cadd25andrevel 0.75	0001	heart failure vs control	skat
CASQ1	0.372226	1	5	2	3	3	ER	0.00447119	lof + missense:cadd20 or revel 0.5	00001	heart failure vs control	skat
CRIP3	0.3816	1	7	6	6	6	ER	3.7777e-05	lof + missense:cadd25andrevel 0.75	0001	heart failure vs control	skato
PTPRM	0.393108	1	20	12	20	20	ER	1.02949e-14	lof + missense:cadd20andrevel 0.5	0001	heart failure vs control	skato
PTPRM	0.397274	1	42	29	38	38	ER.A	-1	lof + missense:cadd25 or revel 0.75	001	heart failure vs control	skat
ASB18	0.397644	1	9	7	9	9	ER	3.24958e-07	lof + missense:cadd25 or revel 0.75	00001	heart failure vs control	skato
CYP2J2	0.405563	1	26	21	28	28	ER.A	-1	lof + missense:cadd20 or revel 0.5	0001	heart failure vs control	skato
CYP2J2	0.405745	1	11	9	13	13	ER	5.89729e-10	lof + missense:cadd25andrevel 0.75	0001	heart failure vs control	skat
PFKFB2	0.415263	1	16	14	14	14	ER	1.10117e-10	lof + missense:cadd20andrevel 0.5	01	heart failure vs control	burden
ASB18	0.415941	1	11	7	8	8	ER	1.68531e-06	lof + missense:cadd20andrevel 0.5	0001	heart failure vs control	burden
PFKFB2	0.416092	1	16	14	14	14	ER	1.23016e-10	lof + missense:cadd20andrevel 0.5	001	heart failure vs control	burden
PFKFB2	0.416496	1	16	14	14	14	ER	1.29255e-10	lof + missense:cadd20andrevel 0.5	0001	heart failure vs control	burden
PTPRM	0.420757	1	21	13	22	22	ER.A	-1	lof + missense:cadd20andrevel 0.5	01	heart failure vs control	skat
PFKFB2	0.431929	1	4	3	3	3	ER	0.00427484	lof + missense:cadd25andrevel 0.75	01	heart failure vs control	skat
PFKFB2	0.431929	1	4	3	3	3	ER	0.00427484	lof + missense:cadd25andrevel 0.75	01	heart failure vs control	skato
PFKFB2	0.432092	1	4	3	3	3	ER	0.00429632	lof + missense:cadd25andrevel 0.75	0001	heart failure vs control	skat
PFKFB2	0.432092	1	4	3	3	3	ER	0.00429632	lof + missense:cadd25andrevel 0.75	0001	heart failure vs control	skato
ASB18	0.433874	1	7	5	12	12	ER	8.93652e-08	lof + only	01	heart failure vs control	burden
PFKFB2	0.435008	1	4	3	3	3	ER	0.00438386	lof + only	0001	heart failure vs control	skat
PFKFB2	0.435008	1	4	3	3	3	ER	0.00438386	lof + only	0001	heart failure vs control	skato
PFKFB2	0.435539	1	4	3	3	3	ER	0.00440451	lof + only	001	heart failure vs control	skat
PFKFB2	0.435539	1	4	3	3	3	ER	0.00440451	lof + only	001	heart failure vs control	skato
ASB18	0.435581	1	38	28	37	34	ER.A	-1	lof + missense:cadd20 or revel 0.5	0001	heart failure vs control	skato
CRIP3	0.43659	1	4	3	3	3	ER	0.00456174	lof + missense:cadd20andrevel 0.5	00001	heart failure vs control	skat
CRIP3	0.43659	1	4	3	3	3	ER	0.00456174	lof + missense:cadd20andrevel 0.5	00001	heart failure vs control	skato
HRH2	0.440731	1	3	3	6	6	ER	4.00194e-05	lof + missense:cadd20 or revel 0.5	0001	heart failure vs control	burden
HRH2	0.440737	1	3	3	6	6	ER	3.99901e-05	lof + missense:cadd20 or revel 0.5	001	heart failure vs control	burden
PTPRM	0.441253	1	21	13	22	22	ER.A	-1	lof + missense:cadd20andrevel 0.5	001	heart failure vs control	skat
HRH2	0.441422	1	3	3	6	6	ER	3.62299e-05	lof + missense:cadd20 or revel 0.5	01	heart failure vs control	burden
PFKFB2	0.442744	1	16	14	14	14	ER	1.29255e-10	lof + missense:cadd20andrevel 0.5	0001	heart failure vs control	skato
CALD1	0.449938	1	19	15	82	82	QA	-1	lof + missense:cadd25 or revel 0.75	01	heart failure vs control	burden
TAX1BP3	0.457656	1	16	15	116	116	QA	-1	lof + missense:cadd20 or revel 0.5	01	heart failure vs control	burden
TSPAN9	0.460179	1	6	6	9	9	ER	3.12839e-07	lof + missense:cadd20andrevel 0.5	01	heart failure vs control	skato
TSPAN9	0.46166	1	6	6	9	9	ER	3.34257e-07	lof + missense:cadd20andrevel 0.5	001	heart failure vs control	skato
TSPAN9	0.46237	1	6	6	9	9	ER	3.44601e-07	lof + missense:cadd20andrevel 0.5	0001	heart failure vs control	skato
CYP2J2	0.465592	1	11	9	13	13	ER	6.32785e-10	lof + missense:cadd25andrevel 0.75	01	heart failure vs control	skat
PFKFB2	0.468338	1	16	14	14	14	ER	1.10117e-10	lof + missense:cadd20andrevel 0.5	01	heart failure vs control	skato
ASB18	0.480396	1	15	11	21	21	ER.A	-1	lof + missense:cadd20andrevel 0.5	01	heart failure vs control	burden
TSPAN9	0.481552	1	3	3	3	3	ER	0.00740199	lof + missense:cadd25andrevel 0.75	001	heart failure vs control	skat
PFKFB2	0.48282	1	26	23	27	27	ER.A	-1	lof + missense:cadd20 or revel 0.5	0001	heart failure vs control	skat
TAX1BP3	0.483115	1	5	5	5	5	ER	0.00019443	lof + missense:cadd20 or revel 0.5	00001	heart failure vs control	burden
CRIP3	0.4833	1	7	6	6	6	ER	3.7777e-05	lof + missense:cadd25andrevel 0.75	0001	heart failure vs control	burden
PFKFB2	0.484701	1	6	5	5	5	ER	0.000181214	lof + missense:cadd25 or revel 0.75	00001	heart failure vs control	burden
CALD1	0.484781	1	7	5	5	5	ER	0.000180593	lof + missense:cadd25 or revel 0.75	00001	heart failure vs control	burden
PTPRM	0.495298	1	38	27	35	35	ER.A	-1	lof + missense:cadd25 or revel 0.75	0001	heart failure vs control	skato
CYP2J2	0.497262	1	4	4	8	8	ER	1.65193e-06	lof + only	0001	heart failure vs control	burden
CYP2J2	0.497349	1	4	4	8	8	ER	1.65223e-06	lof + only	001	heart failure vs control	burden
PFKFB2	0.497757	1	16	14	14	14	ER	1.23016e-10	lof + missense:cadd20andrevel 0.5	001	heart failure vs control	skato
CYP2J2	0.498148	1	4	4	8	8	ER	1.75318e-06	lof + only	01	heart failure vs control	burden
ASB18	0.499826	1	5	3	4	4	ER	0.000900319	lof + only	0001	heart failure vs control	skat
PTPRM	0.50706	1	74	48	63	63	QA	-1	lof + missense:cadd20 or revel 0.5	0001	heart failure vs control	burden
TSPAN9	0.511003	1	3	3	3	3	ER	0.00953072	lof + missense:cadd20andrevel 0.5	00001	heart failure vs control	skat
TSPAN9	0.514696	1	6	6	9	9	ER	3.34257e-07	lof + missense:cadd20andrevel 0.5	001	heart failure vs control	skat
TSPAN9	0.515588	1	6	6	9	9	ER	3.44601e-07	lof + missense:cadd20andrevel 0.5	0001	heart failure vs control	skat
PTPRM	0.516144	1	4	3	9	9	ER	3.11035e-07	lof + missense:cadd25andrevel 0.75	01	heart failure vs control	burden
PTPRM	0.516437	1	4	3	9	9	ER	3.38374e-07	lof + missense:cadd25andrevel 0.75	001	heart failure vs control	burden
CYP2J2	0.517195	1	21	16	50	50	QA	-1	lof + missense:cadd25 or revel 0.75	01	heart failure vs control	burden
PTPRM	0.51751	1	4	3	9	9	ER	3.3503e-07	lof + missense:cadd25andrevel 0.75	0001	heart failure vs control	burden
PTPRM	0.52112	1	81	53	104	104	QA	-1	lof + missense:cadd20 or revel 0.5	001	heart failure vs control	burden
CYP2J2	0.524428	1	11	9	13	13	ER	9.2383e-10	lof + missense:cadd25andrevel 0.75	001	heart failure vs control	skat
PTPRM	0.541329	1	21	13	22	22	ER.A	-1	lof + missense:cadd20andrevel 0.5	01	heart failure vs control	skato
TSPAN9	0.551971	1	6	6	9	9	ER	3.12839e-07	lof + missense:cadd20andrevel 0.5	01	heart failure vs control	skat
CYP2J2	0.553284	1	20	16	50	50	QA	-1	lof + missense:cadd25 or revel 0.75	001	heart failure vs control	burden
ASB18	0.554112	1	10	8	18	18	ER	2.23618e-11	lof + missense:cadd25andrevel 0.75	01	heart failure vs control	skat
PTPRM	0.555045	1	42	29	38	38	ER.A	-1	lof + missense:cadd25 or revel 0.75	001	heart failure vs control	skato
ASB18	0.558523	1	6	4	7	7	ER	7.83836e-06	lof + only	001	heart failure vs control	burden
PFKFB2	0.559736	1	28	25	30	30	ER.A	-1	lof + missense:cadd20 or revel 0.5	001	heart failure vs control	skat
PFKFB2	0.562505	1	13	11	12	12	ER	3.0996e-09	lof + missense:cadd25 or revel 0.75	0001	heart failure vs control	skat
CYP2J2	0.572737	1	31	23	60	60	QA	-1	lof + missense:cadd20 or revel 0.5	01	heart failure vs control	burden
ASB18	0.57733	1	7	5	12	12	ER	8.93652e-08	lof + only	01	heart failure vs control	skato
CYP2J2	0.579052	1	20	16	51	51	QA	-1	lof + missense:cadd20andrevel 0.5	01	heart failure vs control	burden
TSPAN9	0.579582	1	7	7	10	10	ER	6.55009e-08	lof + missense:cadd25 or revel 0.75	0001	heart failure vs control	skat
ASB18	0.581605	1	24	18	30	30	ER.A	-1	lof + missense:cadd25 or revel 0.75	01	heart failure vs control	skat
PTPRM	0.585341	1	74	48	63	63	QA	-1	lof + missense:cadd20 or revel 0.5	0001	heart failure vs control	skat
TSPAN9	0.586675	1	7	7	10	10	ER	7.31486e-08	lof + missense:cadd25 or revel 0.75	001	heart failure vs control	skat
PTPRM	0.589841	1	43	30	40	40	ER.A	-1	lof + missense:cadd25 or revel 0.75	01	heart failure vs control	skat
PTPRM	0.58996	1	4	3	9	9	ER	3.11035e-07	lof + missense:cadd25andrevel 0.75	01	heart failure vs control	skato
CALD1	0.590039	1	29	25	27	27	ER.A	-1	lof + missense:cadd20 or revel 0.5	0001	heart failure vs control	skat
PTPRM	0.590125	1	4	3	9	9	ER	3.3503e-07	lof + missense:cadd25andrevel 0.75	0001	heart failure vs control	skato
TAX1BP3	0.59608	1	1	1	1	1	ER	0.0960802	lof + missense:cadd20andrevel 0.5	00001	heart failure vs control	burden
TAX1BP3	0.59608	1	1	1	1	1	ER	0.0960802	lof + missense:cadd20andrevel 0.5	00001	heart failure vs control	skat
TAX1BP3	0.59608	1	1	1	1	1	ER	0.0960802	lof + missense:cadd20andrevel 0.5	00001	heart failure vs control	skato
HRH2	0.597533	1	1	1	1	1	ER	0.0975331	lof + missense:cadd20andrevel 0.5	00001	heart failure vs control	burden
HRH2	0.597533	1	1	1	1	1	ER	0.0975331	lof + missense:cadd20andrevel 0.5	00001	heart failure vs control	skat
HRH2	0.597533	1	1	1	1	1	ER	0.0975331	lof + missense:cadd20andrevel 0.5	00001	heart failure vs control	skato
ASB18	0.600251	1	5	4	5	5	ER	0.0001792	lof + missense:cadd25andrevel 0.75	00001	heart failure vs control	skat
CRIP3	0.601065	1	1	1	1	1	ER	0.101065	lof + only	00001	heart failure vs control	burden
CRIP3	0.601065	1	1	1	1	1	ER	0.101065	lof + only	00001	heart failure vs control	skat
CRIP3	0.601065	1	1	1	1	1	ER	0.101065	lof + only	00001	heart failure vs control	skato
TSPAN9	0.602274	1	1	1	1	1	ER	0.102274	lof + only	00001	heart failure vs control	burden
TSPAN9	0.602274	1	1	1	1	1	ER	0.102274	lof + only	00001	heart failure vs control	skat
TSPAN9	0.602274	1	1	1	1	1	ER	0.102274	lof + only	00001	heart failure vs control	skato
HRH2	0.602309	1	1	1	1	1	ER	0.102309	lof + missense:cadd25 or revel 0.75	01	heart failure vs control	burden
HRH2	0.602309	1	1	1	1	1	ER	0.102309	lof + missense:cadd25 or revel 0.75	01	heart failure vs control	skat
HRH2	0.602309	1	1	1	1	1	ER	0.102309	lof + missense:cadd25 or revel 0.75	01	heart failure vs control	skato
TAX1BP3	0.602461	1	1	1	1	1	ER	0.102461	lof + missense:cadd20andrevel 0.5	01	heart failure vs control	burden
TAX1BP3	0.602461	1	1	1	1	1	ER	0.102461	lof + missense:cadd20andrevel 0.5	01	heart failure vs control	skat
TAX1BP3	0.602461	1	1	1	1	1	ER	0.102461	lof + missense:cadd20andrevel 0.5	01	heart failure vs control	skato
TSPAN9	0.602497	1	1	1	1	1	ER	0.102497	lof + only	01	heart failure vs control	burden
TSPAN9	0.602497	1	1	1	1	1	ER	0.102497	lof + only	01	heart failure vs control	skat
TSPAN9	0.602497	1	1	1	1	1	ER	0.102497	lof + only	01	heart failure vs control	skato
HRH2	0.602552	1	1	1	1	1	ER	0.102552	lof + missense:cadd20andrevel 0.5	01	heart failure vs control	burden
HRH2	0.602552	1	1	1	1	1	ER	0.102552	lof + missense:cadd20andrevel 0.5	01	heart failure vs control	skat
HRH2	0.602552	1	1	1	1	1	ER	0.102552	lof + missense:cadd20andrevel 0.5	01	heart failure vs control	skato
HRH2	0.602917	1	1	1	1	1	ER	0.102917	lof + missense:cadd25 or revel 0.75	00001	heart failure vs control	burden
HRH2	0.602917	1	1	1	1	1	ER	0.102917	lof + missense:cadd25 or revel 0.75	00001	heart failure vs control	skat
HRH2	0.602917	1	1	1	1	1	ER	0.102917	lof + missense:cadd25 or revel 0.75	00001	heart failure vs control	skato
CRIP3	0.603017	1	1	1	1	1	ER	0.103017	lof + only	001	heart failure vs control	burden
CRIP3	0.603017	1	1	1	1	1	ER	0.103017	lof + only	001	heart failure vs control	skat
CRIP3	0.603017	1	1	1	1	1	ER	0.103017	lof + only	001	heart failure vs control	skato
CRIP3	0.603035	1	1	1	1	1	ER	0.103035	lof + only	0001	heart failure vs control	burden
CRIP3	0.603035	1	1	1	1	1	ER	0.103035	lof + only	0001	heart failure vs control	skat
CRIP3	0.603035	1	1	1	1	1	ER	0.103035	lof + only	0001	heart failure vs control	skato
TSPAN9	0.603069	1	1	1	1	1	ER	0.103069	lof + only	0001	heart failure vs control	burden
TSPAN9	0.603069	1	1	1	1	1	ER	0.103069	lof + only	0001	heart failure vs control	skat
TSPAN9	0.603069	1	1	1	1	1	ER	0.103069	lof + only	0001	heart failure vs control	skato
TSPAN9	0.603106	1	1	1	1	1	ER	0.103106	lof + only	001	heart failure vs control	burden
TSPAN9	0.603106	1	1	1	1	1	ER	0.103106	lof + only	001	heart failure vs control	skat
TSPAN9	0.603106	1	1	1	1	1	ER	0.103106	lof + only	001	heart failure vs control	skato
CRIP3	0.603143	1	1	1	1	1	ER	0.103143	lof + only	01	heart failure vs control	burden
CRIP3	0.603143	1	1	1	1	1	ER	0.103143	lof + only	01	heart failure vs control	skat
CRIP3	0.603143	1	1	1	1	1	ER	0.103143	lof + only	01	heart failure vs control	skato
HRH2	0.603403	1	1	1	1	1	ER	0.103403	lof + missense:cadd20andrevel 0.5	001	heart failure vs control	burden
HRH2	0.603403	1	1	1	1	1	ER	0.103403	lof + missense:cadd20andrevel 0.5	001	heart failure vs control	skat
HRH2	0.603403	1	1	1	1	1	ER	0.103403	lof + missense:cadd20andrevel 0.5	001	heart failure vs control	skato
HRH2	0.603507	1	1	1	1	1	ER	0.103507	lof + missense:cadd25 or revel 0.75	0001	heart failure vs control	burden
HRH2	0.603507	1	1	1	1	1	ER	0.103507	lof + missense:cadd25 or revel 0.75	0001	heart failure vs control	skat
HRH2	0.603507	1	1	1	1	1	ER	0.103507	lof + missense:cadd25 or revel 0.75	0001	heart failure vs control	skato
TAX1BP3	0.603684	1	1	1	1	1	ER	0.103684	lof + missense:cadd20andrevel 0.5	001	heart failure vs control	burden
TAX1BP3	0.603684	1	1	1	1	1	ER	0.103684	lof + missense:cadd20andrevel 0.5	001	heart failure vs control	skat
TAX1BP3	0.603684	1	1	1	1	1	ER	0.103684	lof + missense:cadd20andrevel 0.5	001	heart failure vs control	skato
HRH2	0.603752	1	1	1	1	1	ER	0.103752	lof + missense:cadd20andrevel 0.5	0001	heart failure vs control	burden
HRH2	0.603752	1	1	1	1	1	ER	0.103752	lof + missense:cadd20andrevel 0.5	0001	heart failure vs control	skat
HRH2	0.603752	1	1	1	1	1	ER	0.103752	lof + missense:cadd20andrevel 0.5	0001	heart failure vs control	skato
HRH2	0.603796	1	1	1	1	1	ER	0.103796	lof + missense:cadd20 or revel 0.5	00001	heart failure vs control	burden
HRH2	0.603796	1	1	1	1	1	ER	0.103796	lof + missense:cadd20 or revel 0.5	00001	heart failure vs control	skat
HRH2	0.603796	1	1	1	1	1	ER	0.103796	lof + missense:cadd20 or revel 0.5	00001	heart failure vs control	skato
TAX1BP3	0.603863	1	1	1	1	1	ER	0.103863	lof + missense:cadd20andrevel 0.5	0001	heart failure vs control	burden
TAX1BP3	0.603863	1	1	1	1	1	ER	0.103863	lof + missense:cadd20andrevel 0.5	0001	heart failure vs control	skat
TAX1BP3	0.603863	1	1	1	1	1	ER	0.103863	lof + missense:cadd20andrevel 0.5	0001	heart failure vs control	skato
HRH2	0.603881	1	1	1	1	1	ER	0.103881	lof + missense:cadd25 or revel 0.75	001	heart failure vs control	burden
HRH2	0.603881	1	1	1	1	1	ER	0.103881	lof + missense:cadd25 or revel 0.75	001	heart failure vs control	skat
HRH2	0.603881	1	1	1	1	1	ER	0.103881	lof + missense:cadd25 or revel 0.75	001	heart failure vs control	skato
PFKFB2	0.604061	1	13	11	12	12	ER	2.61284e-09	lof + missense:cadd25 or revel 0.75	01	heart failure vs control	skat
CYP2J2	0.606897	1	20	16	51	51	QA	-1	lof + missense:cadd20andrevel 0.5	001	heart failure vs control	burden
CASQ1	0.60711	1	8	5	10	10	ER	7.26294e-08	lof + missense:cadd20andrevel 0.5	0001	heart failure vs control	burden
ASB18	0.619336	1	15	11	21	21	ER.A	-1	lof + missense:cadd20andrevel 0.5	01	heart failure vs control	skat
CYP2J2	0.620467	1	30	23	60	60	QA	-1	lof + missense:cadd20 or revel 0.5	001	heart failure vs control	burden
PTPRM	0.623177	1	43	30	40	40	ER.A	-1	lof + missense:cadd25 or revel 0.75	01	heart failure vs control	burden
TSPAN9	0.624812	1	7	7	10	10	ER	6.52315e-08	lof + missense:cadd25 or revel 0.75	01	heart failure vs control	skat
CASQ1	0.62694	1	9	6	11	11	ER	1.47333e-08	lof + missense:cadd25 or revel 0.75	0001	heart failure vs control	burden
TSPAN9	0.627617	1	7	7	10	10	ER	6.55009e-08	lof + missense:cadd25 or revel 0.75	0001	heart failure vs control	burden
TSPAN9	0.628078	1	7	7	10	10	ER	7.31486e-08	lof + missense:cadd25 or revel 0.75	001	heart failure vs control	burden
TSPAN9	0.62927	1	7	7	10	10	ER	6.52315e-08	lof + missense:cadd25 or revel 0.75	01	heart failure vs control	burden
CALD1	0.630565	1	16	14	15	15	ER	2.72523e-11	lof + missense:cadd20 or revel 0.5	00001	heart failure vs control	skat
TSPAN9	0.63133	1	6	5	5	5	ER	0.000190932	lof + missense:cadd20 or revel 0.5	00001	heart failure vs control	skato
CYP2J2	0.631805	1	20	16	50	50	QA	-1	lof + missense:cadd25 or revel 0.75	001	heart failure vs control	skat
TSPAN9	0.637038	1	4	4	4	4	ER	0.000840658	lof + missense:cadd25 or revel 0.75	00001	heart failure vs control	skato
HRH2	0.638501	1	3	3	6	6	ER	3.99901e-05	lof + missense:cadd20 or revel 0.5	001	heart failure vs control	skat
HRH2	0.638501	1	3	3	6	6	ER	3.99901e-05	lof + missense:cadd20 or revel 0.5	001	heart failure vs control	skato
HRH2	0.638737	1	3	3	6	6	ER	3.62299e-05	lof + missense:cadd20 or revel 0.5	01	heart failure vs control	skat
CYP2J2	0.638882	1	21	16	50	50	QA	-1	lof + missense:cadd25 or revel 0.75	01	heart failure vs control	skat
PFKFB2	0.639347	1	13	11	12	12	ER	3.13008e-09	lof + missense:cadd25 or revel 0.75	001	heart failure vs control	skat
CYP2J2	0.640208	1	20	16	51	51	QA	-1	lof + missense:cadd20andrevel 0.5	001	heart failure vs control	skat
CYP2J2	0.641128	1	20	16	51	51	QA	-1	lof + missense:cadd20andrevel 0.5	01	heart failure vs control	skat
PTPRM	0.644068	1	21	13	22	22	ER.A	-1	lof + missense:cadd20andrevel 0.5	001	heart failure vs control	skato
PTPRM	0.647238	1	4	3	9	9	ER	3.38374e-07	lof + missense:cadd25andrevel 0.75	001	heart failure vs control	skato
CASQ1	0.651794	1	12	7	12	12	ER	3.15063e-09	lof + missense:cadd20 or revel 0.5	0001	heart failure vs control	burden
CYP2J2	0.665579	1	11	9	13	13	ER	5.89729e-10	lof + missense:cadd25andrevel 0.75	0001	heart failure vs control	skato
CYP2J2	0.668394	1	21	16	50	50	QA	-1	lof + missense:cadd25 or revel 0.75	01	heart failure vs control	skato
ASB18	0.670688	1	45	33	55	52	QA	-1	lof + missense:cadd20 or revel 0.5	01	heart failure vs control	skat
HRH2	0.672217	1	3	3	6	6	ER	3.62299e-05	lof + missense:cadd20 or revel 0.5	01	heart failure vs control	skato
ASB18	0.672266	1	5	4	5	5	ER	0.0001792	lof + missense:cadd25andrevel 0.75	00001	heart failure vs control	burden
ASB18	0.673851	1	7	5	6	6	ER	3.87566e-05	lof + missense:cadd20andrevel 0.5	00001	heart failure vs control	burden
ASB18	0.675029	1	7	5	6	6	ER	3.81762e-05	lof + missense:cadd25andrevel 0.75	0001	heart failure vs control	burden
PFKFB2	0.676679	1	29	26	68	68	QA	-1	lof + missense:cadd20 or revel 0.5	01	heart failure vs control	skat
PTPRM	0.678261	1	21	13	22	22	ER.A	-1	lof + missense:cadd20andrevel 0.5	001	heart failure vs control	burden
PTPRM	0.680879	1	21	13	22	22	ER.A	-1	lof + missense:cadd20andrevel 0.5	01	heart failure vs control	burden
PTPRM	0.682504	1	3	2	2	2	ER	0.0206196	lof + missense:cadd25andrevel 0.75	00001	heart failure vs control	burden
PTPRM	0.682504	1	3	2	2	2	ER	0.0206196	lof + missense:cadd25andrevel 0.75	00001	heart failure vs control	skat
PTPRM	0.682504	1	3	2	2	2	ER	0.0206196	lof + missense:cadd25andrevel 0.75	00001	heart failure vs control	skato
CALD1	0.683911	1	3	2	2	2	ER	0.0209802	lof + missense:cadd20andrevel 0.5	01	heart failure vs control	burden
CALD1	0.683911	1	3	2	2	2	ER	0.0209802	lof + missense:cadd20andrevel 0.5	01	heart failure vs control	skat
CALD1	0.683911	1	3	2	2	2	ER	0.0209802	lof + missense:cadd20andrevel 0.5	01	heart failure vs control	skato
TSPAN9	0.684359	1	3	3	3	3	ER	0.0209781	lof + missense:cadd25andrevel 0.75	00001	heart failure vs control	burden
TSPAN9	0.684676	1	3	3	3	3	ER	4.09182e-05	lof + missense:cadd25andrevel 0.75	00001	heart failure vs control	skat
TSPAN9	0.684676	1	3	3	3	3	ER	4.09182e-05	lof + missense:cadd25andrevel 0.75	00001	heart failure vs control	skato
ASB18	0.68489	1	7	5	6	6	ER	3.81762e-05	lof + missense:cadd25andrevel 0.75	0001	heart failure vs control	skat
CALD1	0.685082	1	3	2	2	2	ER	0.0212831	lof + missense:cadd20andrevel 0.5	001	heart failure vs control	burden
CALD1	0.685082	1	3	2	2	2	ER	0.0212831	lof + missense:cadd20andrevel 0.5	001	heart failure vs control	skat
CALD1	0.685082	1	3	2	2	2	ER	0.0212831	lof + missense:cadd20andrevel 0.5	001	heart failure vs control	skato
CALD1	0.685939	1	3	2	2	2	ER	0.0215065	lof + missense:cadd20andrevel 0.5	0001	heart failure vs control	burden
CALD1	0.685939	1	3	2	2	2	ER	0.0215065	lof + missense:cadd20andrevel 0.5	0001	heart failure vs control	skat
CALD1	0.685939	1	3	2	2	2	ER	0.0215065	lof + missense:cadd20andrevel 0.5	0001	heart failure vs control	skato
CYP2J2	0.685987	1	2	2	2	2	ER	0.0215192	lof + only	00001	heart failure vs control	burden
CYP2J2	0.685987	1	2	2	2	2	ER	0.0215192	lof + only	00001	heart failure vs control	skat
CYP2J2	0.685987	1	2	2	2	2	ER	0.0215192	lof + only	00001	heart failure vs control	skato
ASB18	0.687896	1	7	5	6	6	ER	3.87566e-05	lof + missense:cadd20andrevel 0.5	00001	heart failure vs control	skat
CALD1	0.688386	1	16	13	29	29	ER.A	-1	lof + missense:cadd25 or revel 0.75	001	heart failure vs control	skat
ASB18	0.699501	1	15	11	21	21	ER.A	-1	lof + missense:cadd20andrevel 0.5	01	heart failure vs control	skato
CYP2J2	0.704833	1	20	16	50	50	QA	-1	lof + missense:cadd25 or revel 0.75	001	heart failure vs control	skato
CALD1	0.705045	1	16	13	29	29	ER.A	-1	lof + missense:cadd25 or revel 0.75	001	heart failure vs control	burden
HRH2	0.706561	1	3	3	6	6	ER	4.00194e-05	lof + missense:cadd20 or revel 0.5	0001	heart failure vs control	skat
HRH2	0.706561	1	3	3	6	6	ER	4.00194e-05	lof + missense:cadd20 or revel 0.5	0001	heart failure vs control	skato
ASB18	0.711178	1	23	17	24	22	ER.A	-1	lof + missense:cadd20 or revel 0.5	00001	heart failure vs control	burden
ASB18	0.714575	1	7	5	12	12	ER	8.93652e-08	lof + only	01	heart failure vs control	skat
PTPRM	0.719857	1	81	53	104	104	QA	-1	lof + missense:cadd20 or revel 0.5	001	heart failure vs control	skato
PTPRM	0.720441	1	84	56	113	113	QA	-1	lof + missense:cadd20 or revel 0.5	01	heart failure vs control	burden
CYP2J2	0.72316	1	11	9	13	13	ER	6.32785e-10	lof + missense:cadd25andrevel 0.75	01	heart failure vs control	skato
CYP2J2	0.731954	1	30	23	60	60	QA	-1	lof + missense:cadd20 or revel 0.5	001	heart failure vs control	skat
CYP2J2	0.732229	1	20	16	51	51	QA	-1	lof + missense:cadd20andrevel 0.5	01	heart failure vs control	skato
PTPRM	0.734712	1	74	48	63	63	QA	-1	lof + missense:cadd20 or revel 0.5	0001	heart failure vs control	skato
CYP2J2	0.740443	1	31	23	60	60	QA	-1	lof + missense:cadd20 or revel 0.5	01	heart failure vs control	skato
ASB18	0.742018	1	19	14	17	17	ER	1.13603e-12	lof + missense:cadd25 or revel 0.75	0001	heart failure vs control	skat
ASB18	0.745358	1	23	17	24	22	ER.A	-1	lof + missense:cadd20 or revel 0.5	00001	heart failure vs control	skat
ASB18	0.746709	1	13	9	12	12	ER	2.91029e-09	lof + missense:cadd20andrevel 0.5	001	heart failure vs control	burden
PTPRM	0.75777	1	42	29	38	38	ER.A	-1	lof + missense:cadd25 or revel 0.75	001	heart failure vs control	burden
CYP2J2	0.75865	1	20	16	51	51	QA	-1	lof + missense:cadd20andrevel 0.5	001	heart failure vs control	skato
CYP2J2	0.759994	1	31	23	60	60	QA	-1	lof + missense:cadd20 or revel 0.5	01	heart failure vs control	skat
ASB18	0.766797	1	24	18	30	30	ER.A	-1	lof + missense:cadd25 or revel 0.75	01	heart failure vs control	skato
CYP2J2	0.768407	1	11	9	13	13	ER	9.2383e-10	lof + missense:cadd25andrevel 0.75	001	heart failure vs control	skato
TSPAN9	0.773503	1	3	3	3	3	ER	0.00953072	lof + missense:cadd20andrevel 0.5	00001	heart failure vs control	burden
ASB18	0.774882	1	21	16	21	21	ER.A	-1	lof + missense:cadd25 or revel 0.75	001	heart failure vs control	burden
CASQ1	0.776493	1	8	5	10	10	ER	7.26294e-08	lof + missense:cadd20andrevel 0.5	0001	heart failure vs control	skat
ASB18	0.7789	1	10	8	18	18	ER	2.23618e-11	lof + missense:cadd25andrevel 0.75	01	heart failure vs control	skato
CYP2J2	0.780641	1	4	4	8	8	ER	1.75318e-06	lof + only	01	heart failure vs control	skato
CYP2J2	0.781409	1	4	4	8	8	ER	1.65223e-06	lof + only	001	heart failure vs control	skato
CYP2J2	0.781629	1	4	4	8	8	ER	1.65193e-06	lof + only	0001	heart failure vs control	skato
PFKFB2	0.782128	1	28	25	30	30	ER.A	-1	lof + missense:cadd20 or revel 0.5	001	heart failure vs control	skato
CYP2J2	0.783665	1	30	23	60	60	QA	-1	lof + missense:cadd20 or revel 0.5	001	heart failure vs control	skato
TSPAN9	0.78565	1	3	3	3	3	ER	0.00740199	lof + missense:cadd25andrevel 0.75	001	heart failure vs control	burden
TSPAN9	0.788736	1	13	12	15	15	ER	2.78702e-11	lof + missense:cadd20 or revel 0.5	0001	heart failure vs control	burden
PFKFB2	0.79122	1	26	23	27	27	ER.A	-1	lof + missense:cadd20 or revel 0.5	0001	heart failure vs control	skato
TSPAN9	0.794434	1	4	4	4	4	ER	0.000840658	lof + missense:cadd25 or revel 0.75	00001	heart failure vs control	burden
TSPAN9	0.79531	1	6	5	5	5	ER	0.000190932	lof + missense:cadd20 or revel 0.5	00001	heart failure vs control	burden
CALD1	0.800261	1	16	14	15	15	ER	2.72523e-11	lof + missense:cadd20 or revel 0.5	00001	heart failure vs control	burden
PTPRM	0.802064	1	32	23	25	25	ER.A	-1	lof + missense:cadd20 or revel 0.5	00001	heart failure vs control	burden
PFKFB2	0.802359	1	4	3	3	3	ER	0.00477886	lof + missense:cadd25andrevel 0.75	001	heart failure vs control	burden
TAX1BP3	0.802841	1	3	3	3	3	ER	0.0047039	lof + missense:cadd25 or revel 0.75	00001	heart failure vs control	burden
ASB18	0.803449	1	11	7	8	8	ER	1.68531e-06	lof + missense:cadd20andrevel 0.5	0001	heart failure vs control	skat
CRIP3	0.803782	1	4	3	3	3	ER	0.00456174	lof + missense:cadd20andrevel 0.5	00001	heart failure vs control	burden
CRIP3	0.804408	1	4	3	3	3	ER	0.00447033	lof + missense:cadd20 or revel 0.5	00001	heart failure vs control	burden
PFKFB2	0.80487	1	4	3	3	3	ER	0.00440451	lof + only	001	heart failure vs control	burden
PFKFB2	0.805016	1	4	3	3	3	ER	0.00438386	lof + only	0001	heart failure vs control	burden
ASB18	0.805351	1	6	4	7	7	ER	7.83836e-06	lof + only	001	heart failure vs control	skat
ASB18	0.805351	1	6	4	7	7	ER	7.83836e-06	lof + only	001	heart failure vs control	skato
CRIP3	0.805417	1	4	3	3	3	ER	0.00432807	lof + missense:cadd25 or revel 0.75	00001	heart failure vs control	burden
PFKFB2	0.805453	1	4	3	3	3	ER	0.00432305	lof + only	01	heart failure vs control	burden
TSPAN9	0.805522	1	3	3	3	3	ER	0.00431359	lof + missense:cadd25andrevel 0.75	01	heart failure vs control	burden
PFKFB2	0.805647	1	4	3	3	3	ER	0.00429632	lof + missense:cadd25andrevel 0.75	0001	heart failure vs control	burden
PFKFB2	0.805805	1	4	3	3	3	ER	0.00427484	lof + missense:cadd25andrevel 0.75	01	heart failure vs control	burden
CRIP3	0.806178	1	4	3	3	3	ER	0.00422441	lof + missense:cadd25andrevel 0.75	00001	heart failure vs control	burden
TSPAN9	0.806809	1	3	3	3	3	ER	0.00413043	lof + missense:cadd25andrevel 0.75	0001	heart failure vs control	burden
PTPRM	0.812522	1	43	30	40	40	ER.A	-1	lof + missense:cadd25 or revel 0.75	01	heart failure vs control	skato
PFKFB2	0.816312	1	13	11	12	12	ER	3.0996e-09	lof + missense:cadd25 or revel 0.75	0001	heart failure vs control	skato
PFKFB2	0.817062	1	29	26	68	68	QA	-1	lof + missense:cadd20 or revel 0.5	01	heart failure vs control	burden
TSPAN9	0.819762	1	7	7	10	10	ER	6.52315e-08	lof + missense:cadd25 or revel 0.75	01	heart failure vs control	skato
CASQ1	0.822285	1	9	6	11	11	ER	1.47333e-08	lof + missense:cadd25 or revel 0.75	0001	heart failure vs control	skat
CASQ1	0.825103	1	8	5	10	10	ER	7.26294e-08	lof + missense:cadd20andrevel 0.5	0001	heart failure vs control	skato
PFKFB2	0.826215	1	29	26	68	68	QA	-1	lof + missense:cadd20 or revel 0.5	01	heart failure vs control	skato
ASB18	0.830059	1	21	16	21	21	ER.A	-1	lof + missense:cadd25 or revel 0.75	001	heart failure vs control	skat
TSPAN9	0.832038	1	7	7	10	10	ER	6.55009e-08	lof + missense:cadd25 or revel 0.75	0001	heart failure vs control	skato
CYP2J2	0.832317	1	11	9	13	13	ER	9.2383e-10	lof + missense:cadd25andrevel 0.75	001	heart failure vs control	burden
TSPAN9	0.83287	1	7	7	10	10	ER	7.31486e-08	lof + missense:cadd25 or revel 0.75	001	heart failure vs control	skato
CYP2J2	0.834004	1	11	9	13	13	ER	6.32785e-10	lof + missense:cadd25andrevel 0.75	01	heart failure vs control	burden
CYP2J2	0.836254	1	11	9	13	13	ER	5.89729e-10	lof + missense:cadd25andrevel 0.75	0001	heart failure vs control	burden
CASQ1	0.839964	1	9	6	11	11	ER	1.47333e-08	lof + missense:cadd25 or revel 0.75	0001	heart failure vs control	skato
CYP2J2	0.840333	1	4	4	8	8	ER	1.75318e-06	lof + only	01	heart failure vs control	skat
CYP2J2	0.842711	1	4	4	8	8	ER	1.65223e-06	lof + only	001	heart failure vs control	skat
CYP2J2	0.842885	1	4	4	8	8	ER	1.65193e-06	lof + only	0001	heart failure vs control	skat
ASB18	0.8531	1	10	8	18	18	ER	2.23618e-11	lof + missense:cadd25andrevel 0.75	01	heart failure vs control	burden
TSPAN9	0.853232	1	13	12	15	15	ER	2.78702e-11	lof + missense:cadd20 or revel 0.5	0001	heart failure vs control	skat
CASQ1	0.859822	1	12	7	12	12	ER	3.15063e-09	lof + missense:cadd20 or revel 0.5	0001	heart failure vs control	skat
PFKFB2	0.865799	1	13	11	12	12	ER	2.61284e-09	lof + missense:cadd25 or revel 0.75	01	heart failure vs control	skato
CASQ1	0.869046	1	4	2	3	3	ER	0.00395367	lof + missense:cadd20andrevel 0.5	00001	heart failure vs control	burden
CASQ1	0.869046	1	4	2	3	3	ER	0.00395367	lof + missense:cadd20andrevel 0.5	00001	heart failure vs control	skato
CALD1	0.869513	1	16	13	29	29	ER.A	-1	lof + missense:cadd25 or revel 0.75	001	heart failure vs control	skato
CASQ1	0.869606	1	5	2	3	3	ER	0.00447119	lof + missense:cadd20 or revel 0.5	00001	heart failure vs control	burden
CASQ1	0.869606	1	5	2	3	3	ER	0.00447119	lof + missense:cadd20 or revel 0.5	00001	heart failure vs control	skato
CASQ1	0.869932	1	4	2	3	3	ER	0.00435972	lof + missense:cadd25 or revel 0.75	00001	heart failure vs control	burden
CASQ1	0.869932	1	4	2	3	3	ER	0.00435972	lof + missense:cadd25 or revel 0.75	00001	heart failure vs control	skato
CASQ1	0.870208	1	4	2	3	3	ER	0.00440576	lof + missense:cadd25andrevel 0.75	0001	heart failure vs control	burden
CASQ1	0.870208	1	4	2	3	3	ER	0.00440576	lof + missense:cadd25andrevel 0.75	0001	heart failure vs control	skato
ASB18	0.870673	1	3	2	3	3	ER	0.00426164	lof + only	00001	heart failure vs control	burden
ASB18	0.870673	1	3	2	3	3	ER	0.00426164	lof + only	00001	heart failure vs control	skato
CASQ1	0.871041	1	3	2	3	3	ER	0.00426625	lof + missense:cadd25andrevel 0.75	00001	heart failure vs control	burden
CASQ1	0.871041	1	3	2	3	3	ER	0.00426625	lof + missense:cadd25andrevel 0.75	00001	heart failure vs control	skato
TSPAN9	0.872358	1	3	3	3	3	ER	0.00953072	lof + missense:cadd20andrevel 0.5	00001	heart failure vs control	skato
ASB18	0.874303	1	8	6	9	9	ER	3.61664e-07	lof + missense:cadd25andrevel 0.75	001	heart failure vs control	skat
PTPRM	0.885312	1	4	3	9	9	ER	3.11035e-07	lof + missense:cadd25andrevel 0.75	01	heart failure vs control	skat
PTPRM	0.886068	1	4	3	9	9	ER	3.3503e-07	lof + missense:cadd25andrevel 0.75	0001	heart failure vs control	skat
PTPRM	0.886895	1	84	56	113	113	QA	-1	lof + missense:cadd20 or revel 0.5	01	heart failure vs control	skato
PTPRM	0.887305	1	20	12	20	20	ER	1.02949e-14	lof + missense:cadd20andrevel 0.5	0001	heart failure vs control	burden
PTPRM	0.887539	1	4	3	9	9	ER	3.38374e-07	lof + missense:cadd25andrevel 0.75	001	heart failure vs control	skat
ASB18	0.891996	1	42	31	46	43	QA	-1	lof + missense:cadd20 or revel 0.5	001	heart failure vs control	skat
PFKFB2	0.892702	1	13	11	12	12	ER	3.13008e-09	lof + missense:cadd25 or revel 0.75	001	heart failure vs control	skato
CALD1	0.895274	1	29	25	27	27	ER.A	-1	lof + missense:cadd20 or revel 0.5	0001	heart failure vs control	skato
ASB18	0.896913	1	5	3	4	4	ER	0.000900319	lof + only	0001	heart failure vs control	burden
ASB18	0.896913	1	5	3	4	4	ER	0.000900319	lof + only	0001	heart failure vs control	skato
PFKFB2	0.897126	1	26	23	27	27	ER.A	-1	lof + missense:cadd20 or revel 0.5	0001	heart failure vs control	burden
TSPAN9	0.897795	1	3	3	3	3	ER	0.00740199	lof + missense:cadd25andrevel 0.75	001	heart failure vs control	skato
PFKFB2	0.904477	1	13	11	12	12	ER	2.61284e-09	lof + missense:cadd25 or revel 0.75	01	heart failure vs control	burden
PFKFB2	0.905286	1	13	11	12	12	ER	3.0996e-09	lof + missense:cadd25 or revel 0.75	0001	heart failure vs control	burden
PFKFB2	0.905354	1	13	11	12	12	ER	3.13008e-09	lof + missense:cadd25 or revel 0.75	001	heart failure vs control	burden
PTPRM	0.9109	1	38	27	35	35	ER.A	-1	lof + missense:cadd25 or revel 0.75	0001	heart failure vs control	burden
ASB18	0.918154	1	5	4	5	5	ER	0.0001792	lof + missense:cadd25andrevel 0.75	00001	heart failure vs control	skato
ASB18	0.919093	1	24	18	30	30	ER.A	-1	lof + missense:cadd25 or revel 0.75	01	heart failure vs control	burden
TSPAN9	0.920877	1	14	13	32	32	ER.A	-1	lof + missense:cadd20 or revel 0.5	01	heart failure vs control	skat
ASB18	0.923798	1	23	17	24	22	ER.A	-1	lof + missense:cadd20 or revel 0.5	00001	heart failure vs control	skato
ASB18	0.930582	1	38	28	37	34	ER.A	-1	lof + missense:cadd20 or revel 0.5	0001	heart failure vs control	skat
TSPAN9	0.931395	1	14	13	32	32	ER.A	-1	lof + missense:cadd20 or revel 0.5	001	heart failure vs control	skat
ASB18	0.934926	1	7	5	6	6	ER	3.81762e-05	lof + missense:cadd25andrevel 0.75	0001	heart failure vs control	skato
ASB18	0.936426	1	7	5	6	6	ER	3.87566e-05	lof + missense:cadd20andrevel 0.5	00001	heart failure vs control	skato
ASB18	0.938636	1	13	9	12	12	ER	2.91029e-09	lof + missense:cadd20andrevel 0.5	001	heart failure vs control	skat
PFKFB2	0.940072	1	28	25	30	30	ER.A	-1	lof + missense:cadd20 or revel 0.5	001	heart failure vs control	burden
ASB18	0.947287	1	8	6	9	9	ER	3.61664e-07	lof + missense:cadd25andrevel 0.75	001	heart failure vs control	burden
ASB18	0.949236	1	19	14	17	17	ER	1.13603e-12	lof + missense:cadd25 or revel 0.75	0001	heart failure vs control	skato
TSPAN9	0.950628	1	14	13	32	32	ER.A	-1	lof + missense:cadd20 or revel 0.5	001	heart failure vs control	burden
TSPAN9	0.952137	1	14	13	32	32	ER.A	-1	lof + missense:cadd20 or revel 0.5	01	heart failure vs control	burden
CASQ1	0.957523	1	12	7	12	12	ER	3.15063e-09	lof + missense:cadd20 or revel 0.5	0001	heart failure vs control	skato
ASB18	0.959148	1	11	7	8	8	ER	1.68531e-06	lof + missense:cadd20andrevel 0.5	0001	heart failure vs control	skato
TSPAN9	0.972601	1	14	13	32	32	ER.A	-1	lof + missense:cadd20 or revel 0.5	01	heart failure vs control	skato
ASB18	0.974921	1	8	6	9	9	ER	3.61664e-07	lof + missense:cadd25andrevel 0.75	001	heart failure vs control	skato
CALD1	0.979824	1	29	25	27	27	ER.A	-1	lof + missense:cadd20 or revel 0.5	0001	heart failure vs control	burden
ASB18	0.980602	1	21	16	21	21	ER.A	-1	lof + missense:cadd25 or revel 0.75	001	heart failure vs control	skato
ASB18	0.987281	1	13	9	12	12	ER	2.91029e-09	lof + missense:cadd20andrevel 0.5	001	heart failure vs control	skato
ASB18	0.98874	1	19	14	17	17	ER	1.13603e-12	lof + missense:cadd25 or revel 0.75	0001	heart failure vs control	burden
PTPRM	0.995086	1	12	7	8	8	ER	1.91921e-06	lof + missense:cadd20andrevel 0.5	00001	heart failure vs control	burden
PTPRM	0.9958	1	16	13	14	14	ER	1.11922e-10	lof + missense:cadd25 or revel 0.75	00001	heart failure vs control	burden
TSPAN9	0.997076	1	14	13	32	32	ER.A	-1	lof + missense:cadd20 or revel 0.5	001	heart failure vs control	skato
TSPAN9	0.998347	1	13	12	15	15	ER	2.78702e-11	lof + missense:cadd20 or revel 0.5	0001	heart failure vs control	skato
CALD1	0.998349	1	16	14	15	15	ER	2.72523e-11	lof + missense:cadd20 or revel 0.5	00001	heart failure vs control	skato
CALD1	1	1	1	0	0	0	NA	1	lof + missense:cadd20andrevel 0.5	00001	heart failure vs control	burden
CALD1	1	1	1	0	0	0	NA	1	lof + missense:cadd20andrevel 0.5	00001	heart failure vs control	skat
CALD1	1	1	1	0	0	0	NA	1	lof + missense:cadd20andrevel 0.5	00001	heart failure vs control	skato
CALD1	1	1	32	28	52	52	QA	-1	lof + missense:cadd20 or revel 0.5	001	heart failure vs control	burden
PTPRM	1	1	81	53	104	104	QA	-1	lof + missense:cadd20 or revel 0.5	001	heart failure vs control	skat
CALD1	1	1	32	28	52	52	QA	-1	lof + missense:cadd20 or revel 0.5	001	heart failure vs control	skat
CALD1	1	1	32	28	52	52	QA	-1	lof + missense:cadd20 or revel 0.5	001	heart failure vs control	skato
PTPRM	1	1	84	56	113	113	QA	-1	lof + missense:cadd20 or revel 0.5	01	heart failure vs control	skat
CALD1	1	1	1	0	0	0	NA	1	lof + missense:cadd25andrevel 0.75	00001	heart failure vs control	burden
CALD1	1	1	1	0	0	0	NA	1	lof + missense:cadd25andrevel 0.75	00001	heart failure vs control	skat
CALD1	1	1	1	0	0	0	NA	1	lof + missense:cadd25andrevel 0.75	00001	heart failure vs control	skato
CALD1	1	1	1	0	0	0	NA	1	lof + missense:cadd25andrevel 0.75	0001	heart failure vs control	burden
CALD1	1	1	1	0	0	0	NA	1	lof + missense:cadd25andrevel 0.75	0001	heart failure vs control	skat
CALD1	1	1	1	0	0	0	NA	1	lof + missense:cadd25andrevel 0.75	0001	heart failure vs control	skato
CALD1	1	1	1	0	0	0	NA	1	lof + missense:cadd25andrevel 0.75	001	heart failure vs control	burden
CALD1	1	1	1	0	0	0	NA	1	lof + missense:cadd25andrevel 0.75	001	heart failure vs control	skat
CALD1	1	1	1	0	0	0	NA	1	lof + missense:cadd25andrevel 0.75	001	heart failure vs control	skato
CALD1	1	1	1	0	0	0	NA	1	lof + missense:cadd25andrevel 0.75	01	heart failure vs control	burden
CALD1	1	1	1	0	0	0	NA	1	lof + missense:cadd25andrevel 0.75	01	heart failure vs control	skat
CALD1	1	1	1	0	0	0	NA	1	lof + missense:cadd25andrevel 0.75	01	heart failure vs control	skato
CALD1	1	1	1	0	0	0	NA	1	lof + only	00001	heart failure vs control	burden
CALD1	1	1	1	0	0	0	NA	1	lof + only	00001	heart failure vs control	skat
CALD1	1	1	1	0	0	0	NA	1	lof + only	00001	heart failure vs control	skato
CALD1	1	1	1	0	0	0	NA	1	lof + only	0001	heart failure vs control	burden
CALD1	1	1	1	0	0	0	NA	1	lof + only	0001	heart failure vs control	skat
CALD1	1	1	1	0	0	0	NA	1	lof + only	0001	heart failure vs control	skato
CALD1	1	1	1	0	0	0	NA	1	lof + only	001	heart failure vs control	burden
CALD1	1	1	1	0	0	0	NA	1	lof + only	001	heart failure vs control	skat
CALD1	1	1	1	0	0	0	NA	1	lof + only	001	heart failure vs control	skato
CALD1	1	1	1	0	0	0	NA	1	lof + only	01	heart failure vs control	burden
CALD1	1	1	1	0	0	0	NA	1	lof + only	01	heart failure vs control	skat
CALD1	1	1	1	0	0	0	NA	1	lof + only	01	heart failure vs control	skato
CALD1	0.0947036	1	16	14	14	14	ER	3.13342e-19	lof + missense:cadd20 or revel 0.5	00001	cardiomyopathy vs control	burden
PFKFB2	0.101806	1	6	4	4	4	ER	3.33455e-06	lof + missense:cadd25 or revel 0.75	00001	cardiomyopathy vs control	burden
TSPAN9	0.101859	1	4	4	4	4	ER	3.34155e-06	lof + missense:cadd25 or revel 0.75	00001	cardiomyopathy vs control	burden
CYP2J2	0.106228	1	9	5	5	5	ER	1.68291e-07	lof + missense:cadd25 or revel 0.75	00001	cardiomyopathy vs control	skato
ASB18	0.109931	1	45	32	47	45	QA	-1	lof + missense:cadd20 or revel 0.5	01	cardiomyopathy vs control	burden
TAX1BP3	0.117979	1	6	3	3	3	ER	5.88754e-05	lof + missense:cadd25 or revel 0.75	01	cardiomyopathy vs control	skat
TAX1BP3	0.117979	1	6	3	3	3	ER	5.88754e-05	lof + missense:cadd25 or revel 0.75	01	cardiomyopathy vs control	skato
CYP2J2	0.121016	1	18	11	15	15	ER	1.54007e-20	lof + missense:cadd25 or revel 0.75	0001	cardiomyopathy vs control	burden
TAX1BP3	0.12241	1	6	3	3	3	ER	6.58265e-05	lof + missense:cadd25 or revel 0.75	001	cardiomyopathy vs control	skat
TAX1BP3	0.12241	1	6	3	3	3	ER	6.58265e-05	lof + missense:cadd25 or revel 0.75	001	cardiomyopathy vs control	skato
TAX1BP3	0.122432	1	6	3	3	3	ER	6.58668e-05	lof + missense:cadd25 or revel 0.75	0001	cardiomyopathy vs control	skat
TAX1BP3	0.122432	1	6	3	3	3	ER	6.58668e-05	lof + missense:cadd25 or revel 0.75	0001	cardiomyopathy vs control	skato
TSPAN9	0.126936	1	6	5	5	5	ER	1.68161e-07	lof + missense:cadd20 or revel 0.5	00001	cardiomyopathy vs control	burden
CYP2J2	0.126955	1	9	5	5	5	ER	1.68291e-07	lof + missense:cadd25 or revel 0.75	00001	cardiomyopathy vs control	burden
CYP2J2	0.130046	1	14	7	8	8	ER	2.1227e-11	lof + missense:cadd20 or revel 0.5	00001	cardiomyopathy vs control	skato
PFKFB2	0.130898	1	29	24	58	58	QA	-1	lof + missense:cadd20 or revel 0.5	01	cardiomyopathy vs control	burden
TSPAN9	0.134652	1	6	6	7	7	ER	3.36455e-10	lof + missense:cadd20andrevel 0.5	01	cardiomyopathy vs control	burden
CYP2J2	0.137693	1	18	11	16	16	ER	1.49626e-21	lof + missense:cadd20andrevel 0.5	0001	cardiomyopathy vs control	burden
ASB18	0.139051	1	15	11	16	16	ER	2.49229e-19	lof + missense:cadd20andrevel 0.5	01	cardiomyopathy vs control	burden
TSPAN9	0.13948	1	6	6	7	7	ER	4.29829e-10	lof + missense:cadd20andrevel 0.5	001	cardiomyopathy vs control	burden
CALD1	0.141397	1	19	15	74	74	QA	-1	lof + missense:cadd25 or revel 0.75	01	cardiomyopathy vs control	burden
CYP2J2	0.144119	1	9	5	5	5	ER	3.19619e-07	lof + missense:cadd20andrevel 0.5	00001	cardiomyopathy vs control	burden
TSPAN9	0.146813	1	3	3	3	3	ER	0.000156995	lof + missense:cadd25andrevel 0.75	001	cardiomyopathy vs control	skat
TSPAN9	0.146813	1	3	3	3	3	ER	0.000156995	lof + missense:cadd25andrevel 0.75	001	cardiomyopathy vs control	skato
CYP2J2	0.147743	1	14	7	8	8	ER	2.1227e-11	lof + missense:cadd20 or revel 0.5	00001	cardiomyopathy vs control	skat
CYP2J2	0.152663	1	18	11	15	15	ER	1.54007e-20	lof + missense:cadd25 or revel 0.75	0001	cardiomyopathy vs control	skato
TSPAN9	0.153258	1	13	12	13	13	ER	6.32974e-18	lof + missense:cadd20 or revel 0.5	0001	cardiomyopathy vs control	skat
CYP2J2	0.154641	1	18	11	15	15	ER	1.54007e-20	lof + missense:cadd25 or revel 0.75	0001	cardiomyopathy vs control	skat
CYP2J2	0.155158	1	18	11	16	16	ER	1.49626e-21	lof + missense:cadd20andrevel 0.5	0001	cardiomyopathy vs control	skat
CYP2J2	0.155158	1	18	11	16	16	ER	1.49626e-21	lof + missense:cadd20andrevel 0.5	0001	cardiomyopathy vs control	skato
TSPAN9	0.156387	1	6	6	7	7	ER	8.69241e-10	lof + missense:cadd20andrevel 0.5	0001	cardiomyopathy vs control	burden
TSPAN9	0.160437	1	7	7	8	8	ER	1.66096e-11	lof + missense:cadd25 or revel 0.75	01	cardiomyopathy vs control	burden
TSPAN9	0.164886	1	7	7	8	8	ER	2.07857e-11	lof + missense:cadd25 or revel 0.75	0001	cardiomyopathy vs control	burden
TSPAN9	0.165196	1	7	7	8	8	ER	2.10243e-11	lof + missense:cadd25 or revel 0.75	001	cardiomyopathy vs control	burden
CYP2J2	0.165444	1	14	7	8	8	ER	2.1227e-11	lof + missense:cadd20 or revel 0.5	00001	cardiomyopathy vs control	burden
TSPAN9	0.167285	1	4	4	4	4	ER	3.34155e-06	lof + missense:cadd25 or revel 0.75	00001	cardiomyopathy vs control	skat
TSPAN9	0.167285	1	4	4	4	4	ER	3.34155e-06	lof + missense:cadd25 or revel 0.75	00001	cardiomyopathy vs control	skato
CALD1	0.170801	1	32	27	45	45	QA	-1	lof + missense:cadd20 or revel 0.5	001	cardiomyopathy vs control	burden
TAX1BP3	0.180696	1	15	10	13	13	ER	6.36365e-18	lof + missense:cadd20 or revel 0.5	001	cardiomyopathy vs control	skat
CALD1	0.184445	1	32	27	45	45	QA	-1	lof + missense:cadd20 or revel 0.5	001	cardiomyopathy vs control	skat
PTPRM	0.193317	1	32	21	21	21	ER.A	-1	lof + missense:cadd20 or revel 0.5	00001	cardiomyopathy vs control	skat
TAX1BP3	0.194392	1	16	11	99	99	QA	-1	lof + missense:cadd20 or revel 0.5	01	cardiomyopathy vs control	skat
PFKFB2	0.198794	1	29	24	58	58	QA	-1	lof + missense:cadd20 or revel 0.5	01	cardiomyopathy vs control	skat
ASB18	0.203645	1	45	32	47	45	QA	-1	lof + missense:cadd20 or revel 0.5	01	cardiomyopathy vs control	skato
TSPAN9	0.207458	1	6	6	7	7	ER	3.36455e-10	lof + missense:cadd20andrevel 0.5	01	cardiomyopathy vs control	skat
TSPAN9	0.207458	1	6	6	7	7	ER	3.36455e-10	lof + missense:cadd20andrevel 0.5	01	cardiomyopathy vs control	skato
TSPAN9	0.209736	1	6	5	5	5	ER	1.68161e-07	lof + missense:cadd20 or revel 0.5	00001	cardiomyopathy vs control	skat
TSPAN9	0.209736	1	6	5	5	5	ER	1.68161e-07	lof + missense:cadd20 or revel 0.5	00001	cardiomyopathy vs control	skato
PFKFB2	0.211234	1	13	10	11	11	ER	2.61496e-15	lof + missense:cadd25 or revel 0.75	0001	cardiomyopathy vs control	skat
PFKFB2	0.211234	1	13	10	11	11	ER	2.61496e-15	lof + missense:cadd25 or revel 0.75	0001	cardiomyopathy vs control	skato
TSPAN9	0.214105	1	6	6	7	7	ER	4.29829e-10	lof + missense:cadd20andrevel 0.5	001	cardiomyopathy vs control	skat
TSPAN9	0.214105	1	6	6	7	7	ER	4.29829e-10	lof + missense:cadd20andrevel 0.5	001	cardiomyopathy vs control	skato
PFKFB2	0.217571	1	29	24	58	58	QA	-1	lof + missense:cadd20 or revel 0.5	01	cardiomyopathy vs control	skato
ASB18	0.222365	1	7	5	7	7	ER	1.81043e-08	lof + only	01	cardiomyopathy vs control	skat
CYP2J2	0.224579	1	26	16	22	22	ER.A	-1	lof + missense:cadd20 or revel 0.5	0001	cardiomyopathy vs control	skat
TSPAN9	0.227482	1	6	6	7	7	ER	8.69241e-10	lof + missense:cadd20andrevel 0.5	0001	cardiomyopathy vs control	skat
TSPAN9	0.227482	1	6	6	7	7	ER	8.69241e-10	lof + missense:cadd20andrevel 0.5	0001	cardiomyopathy vs control	skato
ASB18	0.228115	1	15	11	16	16	ER	2.49229e-19	lof + missense:cadd20andrevel 0.5	01	cardiomyopathy vs control	skato
ASB18	0.228268	1	10	8	13	13	ER	1.14945e-15	lof + missense:cadd25andrevel 0.75	01	cardiomyopathy vs control	burden
CALD1	0.233772	1	19	15	74	74	QA	-1	lof + missense:cadd25 or revel 0.75	01	cardiomyopathy vs control	skato
CYP2J2	0.234011	1	4	4	8	8	ER	1.98365e-11	lof + only	01	cardiomyopathy vs control	burden
TAX1BP3	0.235196	1	15	10	13	13	ER	6.36365e-18	lof + missense:cadd20 or revel 0.5	001	cardiomyopathy vs control	skato
CYP2J2	0.235426	1	4	4	8	8	ER	2.06134e-11	lof + only	001	cardiomyopathy vs control	burden
CYP2J2	0.236607	1	4	4	8	8	ER	2.1667e-11	lof + only	0001	cardiomyopathy vs control	burden
CYP2J2	0.23973	1	21	12	41	41	QA	-1	lof + missense:cadd25 or revel 0.75	01	cardiomyopathy vs control	skat
PFKFB2	0.24144	1	13	10	11	11	ER	2.60819e-15	lof + missense:cadd25 or revel 0.75	001	cardiomyopathy vs control	skat
PFKFB2	0.24144	1	13	10	11	11	ER	2.60819e-15	lof + missense:cadd25 or revel 0.75	001	cardiomyopathy vs control	skato
CYP2J2	0.243245	1	20	12	41	41	QA	-1	lof + missense:cadd25 or revel 0.75	001	cardiomyopathy vs control	skat
CYP2J2	0.244203	1	20	12	42	42	QA	-1	lof + missense:cadd20andrevel 0.5	01	cardiomyopathy vs control	skat
TSPAN9	0.246593	1	7	7	8	8	ER	1.66096e-11	lof + missense:cadd25 or revel 0.75	01	cardiomyopathy vs control	skat
TSPAN9	0.246593	1	7	7	8	8	ER	1.66096e-11	lof + missense:cadd25 or revel 0.75	01	cardiomyopathy vs control	skato
ASB18	0.246926	1	10	8	13	13	ER	1.14945e-15	lof + missense:cadd25andrevel 0.75	01	cardiomyopathy vs control	skato
CYP2J2	0.252845	1	20	12	42	42	QA	-1	lof + missense:cadd20andrevel 0.5	001	cardiomyopathy vs control	skat
TAX1BP3	0.253102	1	16	11	99	99	QA	-1	lof + missense:cadd20 or revel 0.5	01	cardiomyopathy vs control	skato
ASB18	0.273452	1	23	16	20	19	ER	8.61983e-26	lof + missense:cadd20 or revel 0.5	00001	cardiomyopathy vs control	burden
CALD1	0.279153	1	32	27	45	45	QA	-1	lof + missense:cadd20 or revel 0.5	001	cardiomyopathy vs control	skato
CYP2J2	0.285789	1	4	4	8	8	ER	1.98365e-11	lof + only	01	cardiomyopathy vs control	skat
CYP2J2	0.285789	1	4	4	8	8	ER	1.98365e-11	lof + only	01	cardiomyopathy vs control	skato
TSPAN9	0.287581	1	3	3	3	3	ER	0.00062169	lof + missense:cadd20andrevel 0.5	00001	cardiomyopathy vs control	skat
CYP2J2	0.288395	1	4	4	8	8	ER	2.06134e-11	lof + only	001	cardiomyopathy vs control	skat
CYP2J2	0.288395	1	4	4	8	8	ER	2.06134e-11	lof + only	001	cardiomyopathy vs control	skato
CYP2J2	0.289665	1	4	4	8	8	ER	2.1667e-11	lof + only	0001	cardiomyopathy vs control	skat
CYP2J2	0.289665	1	4	4	8	8	ER	2.1667e-11	lof + only	0001	cardiomyopathy vs control	skato
TAX1BP3	0.289725	1	15	10	13	13	ER	6.37305e-18	lof + missense:cadd20 or revel 0.5	0001	cardiomyopathy vs control	skat
TAX1BP3	0.289725	1	15	10	13	13	ER	6.37305e-18	lof + missense:cadd20 or revel 0.5	0001	cardiomyopathy vs control	skato
CYP2J2	0.300178	1	11	7	11	11	ER	2.42261e-15	lof + missense:cadd25andrevel 0.75	0001	cardiomyopathy vs control	skat
CYP2J2	0.300178	1	11	7	11	11	ER	2.42261e-15	lof + missense:cadd25andrevel 0.75	0001	cardiomyopathy vs control	skato
CALD1	0.314826	1	19	15	74	74	QA	-1	lof + missense:cadd25 or revel 0.75	01	cardiomyopathy vs control	skat
PFKFB2	0.320995	1	13	10	11	11	ER	1.71703e-15	lof + missense:cadd25 or revel 0.75	01	cardiomyopathy vs control	skat
PFKFB2	0.320995	1	13	10	11	11	ER	1.71703e-15	lof + missense:cadd25 or revel 0.75	01	cardiomyopathy vs control	skato
CYP2J2	0.325884	1	31	18	49	49	QA	-1	lof + missense:cadd20 or revel 0.5	01	cardiomyopathy vs control	skat
CYP2J2	0.327636	1	30	18	49	49	QA	-1	lof + missense:cadd20 or revel 0.5	001	cardiomyopathy vs control	skat
ASB18	0.33896	1	42	30	41	39	QA	-1	lof + missense:cadd20 or revel 0.5	001	cardiomyopathy vs control	burden
TAX1BP3	0.341496	1	16	11	99	99	QA	-1	lof + missense:cadd20 or revel 0.5	01	cardiomyopathy vs control	burden
CASQ1	0.35201	1	12	9	12	12	ER	1.29678e-16	lof + missense:cadd20andrevel 0.5	001	cardiomyopathy vs control	skat
CASQ1	0.35201	1	12	9	12	12	ER	1.29678e-16	lof + missense:cadd20andrevel 0.5	001	cardiomyopathy vs control	skato
CYP2J2	0.355673	1	21	12	41	41	QA	-1	lof + missense:cadd25 or revel 0.75	01	cardiomyopathy vs control	skato
CYP2J2	0.359486	1	20	12	41	41	QA	-1	lof + missense:cadd25 or revel 0.75	001	cardiomyopathy vs control	skato
CYP2J2	0.361554	1	21	12	41	41	QA	-1	lof + missense:cadd25 or revel 0.75	01	cardiomyopathy vs control	burden
ASB18	0.361815	1	24	17	23	23	ER.A	-1	lof + missense:cadd25 or revel 0.75	01	cardiomyopathy vs control	burden
CYP2J2	0.364047	1	20	12	42	42	QA	-1	lof + missense:cadd20andrevel 0.5	01	cardiomyopathy vs control	skato
CYP2J2	0.374641	1	20	12	42	42	QA	-1	lof + missense:cadd20andrevel 0.5	001	cardiomyopathy vs control	skato
CASQ1	0.375673	1	13	10	15	15	ER	4.96432e-20	lof + missense:cadd20andrevel 0.5	01	cardiomyopathy vs control	skat
CASQ1	0.385055	1	13	10	13	13	ER	6.35929e-18	lof + missense:cadd25 or revel 0.75	001	cardiomyopathy vs control	skat
ASB18	0.385132	1	13	9	10	10	ER	5.35563e-14	lof + missense:cadd20andrevel 0.5	001	cardiomyopathy vs control	burden
CYP2J2	0.386921	1	11	7	11	11	ER	2.28124e-15	lof + missense:cadd25andrevel 0.75	01	cardiomyopathy vs control	skat
CYP2J2	0.386921	1	11	7	11	11	ER	2.28124e-15	lof + missense:cadd25andrevel 0.75	01	cardiomyopathy vs control	skato
PTPRM	0.395116	1	16	12	12	12	ER	1.29565e-16	lof + missense:cadd25 or revel 0.75	00001	cardiomyopathy vs control	skat
CYP2J2	0.398543	1	11	7	11	11	ER	3.9042e-15	lof + missense:cadd25andrevel 0.75	001	cardiomyopathy vs control	skat
CYP2J2	0.398543	1	11	7	11	11	ER	3.9042e-15	lof + missense:cadd25andrevel 0.75	001	cardiomyopathy vs control	skato
PTPRM	0.400562	1	81	48	88	88	QA	-1	lof + missense:cadd20 or revel 0.5	001	cardiomyopathy vs control	burden
CASQ1	0.408459	1	14	11	16	16	ER	2.42265e-21	lof + missense:cadd25 or revel 0.75	01	cardiomyopathy vs control	skat
PTPRM	0.415386	1	20	10	16	16	ER	1.3089e-21	lof + missense:cadd20andrevel 0.5	0001	cardiomyopathy vs control	burden
PTPRM	0.415386	1	20	10	16	16	ER	1.3089e-21	lof + missense:cadd20andrevel 0.5	0001	cardiomyopathy vs control	skato
CASQ1	0.416443	1	16	11	14	14	ER	3.12445e-19	lof + missense:cadd20 or revel 0.5	001	cardiomyopathy vs control	skat
CYP2J2	0.417401	1	20	12	42	42	QA	-1	lof + missense:cadd20andrevel 0.5	01	cardiomyopathy vs control	burden
ASB18	0.418057	1	24	17	23	23	ER.A	-1	lof + missense:cadd25 or revel 0.75	01	cardiomyopathy vs control	skat
PTPRM	0.422543	1	21	11	18	18	ER	9.36991e-25	lof + missense:cadd20andrevel 0.5	01	cardiomyopathy vs control	burden
PTPRM	0.422543	1	21	11	18	18	ER	9.36991e-25	lof + missense:cadd20andrevel 0.5	01	cardiomyopathy vs control	skato
CASQ1	0.425929	1	17	12	17	17	ER	8.29637e-23	lof + missense:cadd20 or revel 0.5	01	cardiomyopathy vs control	skat
PTPRM	0.427948	1	21	11	18	18	ER	1.79787e-24	lof + missense:cadd20andrevel 0.5	001	cardiomyopathy vs control	burden
PTPRM	0.427948	1	21	11	18	18	ER	1.79787e-24	lof + missense:cadd20andrevel 0.5	001	cardiomyopathy vs control	skato
CYP2J2	0.431625	1	20	12	41	41	QA	-1	lof + missense:cadd25 or revel 0.75	001	cardiomyopathy vs control	burden
TSPAN9	0.450246	1	14	13	27	27	ER.A	-1	lof + missense:cadd20 or revel 0.5	001	cardiomyopathy vs control	skat
ASB18	0.45707	1	23	16	20	19	ER	8.61983e-26	lof + missense:cadd20 or revel 0.5	00001	cardiomyopathy vs control	skato
CYP2J2	0.484644	1	31	18	49	49	QA	-1	lof + missense:cadd20 or revel 0.5	01	cardiomyopathy vs control	skato
CYP2J2	0.48609	1	30	18	49	49	QA	-1	lof + missense:cadd20 or revel 0.5	001	cardiomyopathy vs control	skato
ASB18	0.494133	1	19	13	14	14	ER	3.13647e-19	lof + missense:cadd25 or revel 0.75	0001	cardiomyopathy vs control	skat
TSPAN9	0.507273	1	14	13	27	27	ER.A	-1	lof + missense:cadd20 or revel 0.5	01	cardiomyopathy vs control	burden
TSPAN9	0.509829	1	14	13	27	27	ER.A	-1	lof + missense:cadd20 or revel 0.5	001	cardiomyopathy vs control	burden
ASB18	0.512359	1	38	27	33	31	ER.A	-1	lof + missense:cadd20 or revel 0.5	0001	cardiomyopathy vs control	burden
TAX1BP3	0.519903	1	1	1	1	1	ER	0.0199028	lof + missense:cadd20andrevel 0.5	00001	cardiomyopathy vs control	burden
TAX1BP3	0.519903	1	1	1	1	1	ER	0.0199028	lof + missense:cadd20andrevel 0.5	00001	cardiomyopathy vs control	skat
TAX1BP3	0.519903	1	1	1	1	1	ER	0.0199028	lof + missense:cadd20andrevel 0.5	00001	cardiomyopathy vs control	skato
HRH2	0.520896	1	1	1	1	1	ER	0.0208956	lof + missense:cadd20andrevel 0.5	00001	cardiomyopathy vs control	burden
HRH2	0.520896	1	1	1	1	1	ER	0.0208956	lof + missense:cadd20andrevel 0.5	00001	cardiomyopathy vs control	skat
HRH2	0.520896	1	1	1	1	1	ER	0.0208956	lof + missense:cadd20andrevel 0.5	00001	cardiomyopathy vs control	skato
TAX1BP3	0.522179	1	1	1	1	1	ER	0.0221794	lof + missense:cadd20andrevel 0.5	0001	cardiomyopathy vs control	burden
TAX1BP3	0.522179	1	1	1	1	1	ER	0.0221794	lof + missense:cadd20andrevel 0.5	0001	cardiomyopathy vs control	skat
TAX1BP3	0.522179	1	1	1	1	1	ER	0.0221794	lof + missense:cadd20andrevel 0.5	0001	cardiomyopathy vs control	skato
PTPRM	0.522311	1	32	21	21	21	ER.A	-1	lof + missense:cadd20 or revel 0.5	00001	cardiomyopathy vs control	burden
ASB18	0.523542	1	21	15	17	17	ER	3.65176e-23	lof + missense:cadd25 or revel 0.75	001	cardiomyopathy vs control	skat
PTPRM	0.523937	1	32	21	21	21	ER.A	-1	lof + missense:cadd20 or revel 0.5	00001	cardiomyopathy vs control	skato
HRH2	0.524458	1	1	1	1	1	ER	0.024458	lof + missense:cadd20andrevel 0.5	0001	cardiomyopathy vs control	burden
HRH2	0.524458	1	1	1	1	1	ER	0.024458	lof + missense:cadd20andrevel 0.5	0001	cardiomyopathy vs control	skat
HRH2	0.524458	1	1	1	1	1	ER	0.024458	lof + missense:cadd20andrevel 0.5	0001	cardiomyopathy vs control	skato
HRH2	0.524535	1	1	1	1	1	ER	0.0245353	lof + missense:cadd25 or revel 0.75	01	cardiomyopathy vs control	burden
HRH2	0.524535	1	1	1	1	1	ER	0.0245353	lof + missense:cadd25 or revel 0.75	01	cardiomyopathy vs control	skat
HRH2	0.524535	1	1	1	1	1	ER	0.0245353	lof + missense:cadd25 or revel 0.75	01	cardiomyopathy vs control	skato
TAX1BP3	0.524647	1	1	1	1	1	ER	0.0246467	lof + missense:cadd20andrevel 0.5	01	cardiomyopathy vs control	burden
TAX1BP3	0.524647	1	1	1	1	1	ER	0.0246467	lof + missense:cadd20andrevel 0.5	01	cardiomyopathy vs control	skat
TAX1BP3	0.524647	1	1	1	1	1	ER	0.0246467	lof + missense:cadd20andrevel 0.5	01	cardiomyopathy vs control	skato
HRH2	0.524666	1	1	1	1	1	ER	0.0246661	lof + missense:cadd20andrevel 0.5	01	cardiomyopathy vs control	burden
HRH2	0.524666	1	1	1	1	1	ER	0.0246661	lof + missense:cadd20andrevel 0.5	01	cardiomyopathy vs control	skat
HRH2	0.524666	1	1	1	1	1	ER	0.0246661	lof + missense:cadd20andrevel 0.5	01	cardiomyopathy vs control	skato
TSPAN9	0.524817	1	1	1	1	1	ER	0.0248168	lof + only	01	cardiomyopathy vs control	burden
TSPAN9	0.524817	1	1	1	1	1	ER	0.0248168	lof + only	01	cardiomyopathy vs control	skat
TSPAN9	0.524817	1	1	1	1	1	ER	0.0248168	lof + only	01	cardiomyopathy vs control	skato
CRIP3	0.525028	1	1	1	1	1	ER	0.0250283	lof + only	01	cardiomyopathy vs control	burden
CRIP3	0.525028	1	1	1	1	1	ER	0.0250283	lof + only	01	cardiomyopathy vs control	skat
CRIP3	0.525028	1	1	1	1	1	ER	0.0250283	lof + only	01	cardiomyopathy vs control	skato
CRIP3	0.525409	1	1	1	1	1	ER	0.0254095	lof + only	001	cardiomyopathy vs control	burden
CRIP3	0.525409	1	1	1	1	1	ER	0.0254095	lof + only	001	cardiomyopathy vs control	skat
CRIP3	0.525409	1	1	1	1	1	ER	0.0254095	lof + only	001	cardiomyopathy vs control	skato
CRIP3	0.525416	1	1	1	1	1	ER	0.0254158	lof + only	00001	cardiomyopathy vs control	burden
CRIP3	0.525416	1	1	1	1	1	ER	0.0254158	lof + only	00001	cardiomyopathy vs control	skat
CRIP3	0.525416	1	1	1	1	1	ER	0.0254158	lof + only	00001	cardiomyopathy vs control	skato
TSPAN9	0.525419	1	1	1	1	1	ER	0.0254185	lof + only	001	cardiomyopathy vs control	burden
TSPAN9	0.525419	1	1	1	1	1	ER	0.0254185	lof + only	001	cardiomyopathy vs control	skat
TSPAN9	0.525419	1	1	1	1	1	ER	0.0254185	lof + only	001	cardiomyopathy vs control	skato
TSPAN9	0.525439	1	1	1	1	1	ER	0.0254393	lof + only	00001	cardiomyopathy vs control	burden
TSPAN9	0.525439	1	1	1	1	1	ER	0.0254393	lof + only	00001	cardiomyopathy vs control	skat
TSPAN9	0.525439	1	1	1	1	1	ER	0.0254393	lof + only	00001	cardiomyopathy vs control	skato
TSPAN9	0.525473	1	1	1	1	1	ER	0.025473	lof + only	0001	cardiomyopathy vs control	burden
TSPAN9	0.525473	1	1	1	1	1	ER	0.025473	lof + only	0001	cardiomyopathy vs control	skat
TSPAN9	0.525473	1	1	1	1	1	ER	0.025473	lof + only	0001	cardiomyopathy vs control	skato
TAX1BP3	0.525484	1	1	1	1	1	ER	0.0254842	lof + missense:cadd20andrevel 0.5	001	cardiomyopathy vs control	burden
TAX1BP3	0.525484	1	1	1	1	1	ER	0.0254842	lof + missense:cadd20andrevel 0.5	001	cardiomyopathy vs control	skat
TAX1BP3	0.525484	1	1	1	1	1	ER	0.0254842	lof + missense:cadd20andrevel 0.5	001	cardiomyopathy vs control	skato
HRH2	0.525507	1	1	1	1	1	ER	0.025507	lof + missense:cadd25 or revel 0.75	001	cardiomyopathy vs control	burden
HRH2	0.525507	1	1	1	1	1	ER	0.025507	lof + missense:cadd25 or revel 0.75	001	cardiomyopathy vs control	skat
HRH2	0.525507	1	1	1	1	1	ER	0.025507	lof + missense:cadd25 or revel 0.75	001	cardiomyopathy vs control	skato
HRH2	0.525511	1	1	1	1	1	ER	0.025511	lof + missense:cadd25 or revel 0.75	00001	cardiomyopathy vs control	burden
HRH2	0.525511	1	1	1	1	1	ER	0.025511	lof + missense:cadd25 or revel 0.75	00001	cardiomyopathy vs control	skat
HRH2	0.525511	1	1	1	1	1	ER	0.025511	lof + missense:cadd25 or revel 0.75	00001	cardiomyopathy vs control	skato
HRH2	0.525511	1	1	1	1	1	ER	0.025511	lof + missense:cadd20 or revel 0.5	00001	cardiomyopathy vs control	burden
HRH2	0.525511	1	1	1	1	1	ER	0.025511	lof + missense:cadd20 or revel 0.5	00001	cardiomyopathy vs control	skat
HRH2	0.525511	1	1	1	1	1	ER	0.025511	lof + missense:cadd20 or revel 0.5	00001	cardiomyopathy vs control	skato
HRH2	0.525513	1	1	1	1	1	ER	0.0255129	lof + missense:cadd25 or revel 0.75	0001	cardiomyopathy vs control	burden
HRH2	0.525513	1	1	1	1	1	ER	0.0255129	lof + missense:cadd25 or revel 0.75	0001	cardiomyopathy vs control	skat
HRH2	0.525513	1	1	1	1	1	ER	0.0255129	lof + missense:cadd25 or revel 0.75	0001	cardiomyopathy vs control	skato
HRH2	0.525521	1	1	1	1	1	ER	0.0255208	lof + missense:cadd20andrevel 0.5	001	cardiomyopathy vs control	burden
HRH2	0.525521	1	1	1	1	1	ER	0.0255208	lof + missense:cadd20andrevel 0.5	001	cardiomyopathy vs control	skat
HRH2	0.525521	1	1	1	1	1	ER	0.0255208	lof + missense:cadd20andrevel 0.5	001	cardiomyopathy vs control	skato
CRIP3	0.525571	1	1	1	1	1	ER	0.0255711	lof + only	0001	cardiomyopathy vs control	burden
CRIP3	0.525571	1	1	1	1	1	ER	0.0255711	lof + only	0001	cardiomyopathy vs control	skat
CRIP3	0.525571	1	1	1	1	1	ER	0.0255711	lof + only	0001	cardiomyopathy vs control	skato
PTPRM	0.527063	1	42	25	32	32	ER.A	-1	lof + missense:cadd25 or revel 0.75	001	cardiomyopathy vs control	skat
TSPAN9	0.531281	1	14	13	27	27	ER.A	-1	lof + missense:cadd20 or revel 0.5	01	cardiomyopathy vs control	skat
CYP2J2	0.536558	1	20	12	42	42	QA	-1	lof + missense:cadd20andrevel 0.5	001	cardiomyopathy vs control	burden
CALD1	0.540462	1	38	32	335	330	QA	-1	lof + missense:cadd20 or revel 0.5	01	cardiomyopathy vs control	skat
CASQ1	0.541613	1	4	2	2	2	ER	0.000901154	lof + missense:cadd20andrevel 0.5	00001	cardiomyopathy vs control	burden
CASQ1	0.541613	1	4	2	2	2	ER	0.000901154	lof + missense:cadd20andrevel 0.5	00001	cardiomyopathy vs control	skat
CASQ1	0.541613	1	4	2	2	2	ER	0.000901154	lof + missense:cadd20andrevel 0.5	00001	cardiomyopathy vs control	skato
CYP2J2	0.542963	1	26	16	22	22	ER.A	-1	lof + missense:cadd20 or revel 0.5	0001	cardiomyopathy vs control	skato
CRIP3	0.547318	1	4	2	2	2	ER	0.00117239	lof + missense:cadd20andrevel 0.5	00001	cardiomyopathy vs control	burden
CRIP3	0.547318	1	4	2	2	2	ER	0.00117239	lof + missense:cadd20andrevel 0.5	00001	cardiomyopathy vs control	skat
CRIP3	0.547318	1	4	2	2	2	ER	0.00117239	lof + missense:cadd20andrevel 0.5	00001	cardiomyopathy vs control	skato
TSPAN9	0.548021	1	3	3	3	3	ER	0.00119347	lof + missense:cadd25andrevel 0.75	00001	cardiomyopathy vs control	burden
TSPAN9	0.548053	1	3	3	3	3	ER	8.11087e-07	lof + missense:cadd25andrevel 0.75	00001	cardiomyopathy vs control	skat
TSPAN9	0.548053	1	3	3	3	3	ER	0.00119347	lof + missense:cadd25andrevel 0.75	00001	cardiomyopathy vs control	skato
CALD1	0.548137	1	3	2	2	2	ER	0.00121437	lof + missense:cadd20andrevel 0.5	01	cardiomyopathy vs control	burden
CALD1	0.548137	1	3	2	2	2	ER	0.00121437	lof + missense:cadd20andrevel 0.5	01	cardiomyopathy vs control	skat
CALD1	0.548137	1	3	2	2	2	ER	0.00121437	lof + missense:cadd20andrevel 0.5	01	cardiomyopathy vs control	skato
PTPRM	0.549248	1	3	2	2	2	ER	0.00127259	lof + missense:cadd25andrevel 0.75	00001	cardiomyopathy vs control	burden
PTPRM	0.549248	1	3	2	2	2	ER	0.00127259	lof + missense:cadd25andrevel 0.75	00001	cardiomyopathy vs control	skat
PTPRM	0.549248	1	3	2	2	2	ER	0.00127259	lof + missense:cadd25andrevel 0.75	00001	cardiomyopathy vs control	skato
ASB18	0.549328	1	10	8	13	13	ER	1.14945e-15	lof + missense:cadd25andrevel 0.75	01	cardiomyopathy vs control	skat
CASQ1	0.549434	1	4	2	2	2	ER	0.00128249	lof + missense:cadd25andrevel 0.75	0001	cardiomyopathy vs control	burden
CASQ1	0.549434	1	4	2	2	2	ER	0.00128249	lof + missense:cadd25andrevel 0.75	0001	cardiomyopathy vs control	skat
CASQ1	0.549434	1	4	2	2	2	ER	0.00128249	lof + missense:cadd25andrevel 0.75	0001	cardiomyopathy vs control	skato
CYP2J2	0.549568	1	2	2	2	2	ER	0.00128967	lof + only	00001	cardiomyopathy vs control	burden
CYP2J2	0.549568	1	2	2	2	2	ER	0.00128967	lof + only	00001	cardiomyopathy vs control	skat
CYP2J2	0.549568	1	2	2	2	2	ER	0.00128967	lof + only	00001	cardiomyopathy vs control	skato
ASB18	0.549585	1	3	2	2	2	ER	0.00129058	lof + only	00001	cardiomyopathy vs control	burden
ASB18	0.549585	1	3	2	2	2	ER	0.00129058	lof + only	00001	cardiomyopathy vs control	skat
ASB18	0.549585	1	3	2	2	2	ER	0.00129058	lof + only	00001	cardiomyopathy vs control	skato
CASQ1	0.549721	1	5	2	2	2	ER	0.00129786	lof + missense:cadd20 or revel 0.5	00001	cardiomyopathy vs control	burden
CASQ1	0.549721	1	5	2	2	2	ER	0.00129786	lof + missense:cadd20 or revel 0.5	00001	cardiomyopathy vs control	skat
CASQ1	0.549721	1	5	2	2	2	ER	0.00129786	lof + missense:cadd20 or revel 0.5	00001	cardiomyopathy vs control	skato
CRIP3	0.549723	1	4	2	2	2	ER	0.00129792	lof + missense:cadd20 or revel 0.5	00001	cardiomyopathy vs control	burden
CRIP3	0.549723	1	4	2	2	2	ER	0.00129792	lof + missense:cadd20 or revel 0.5	00001	cardiomyopathy vs control	skat
CRIP3	0.549723	1	4	2	2	2	ER	0.00129792	lof + missense:cadd20 or revel 0.5	00001	cardiomyopathy vs control	skato
CASQ1	0.549726	1	4	2	2	2	ER	0.00129813	lof + missense:cadd25 or revel 0.75	00001	cardiomyopathy vs control	burden
CASQ1	0.549726	1	4	2	2	2	ER	0.00129813	lof + missense:cadd25 or revel 0.75	00001	cardiomyopathy vs control	skat
CASQ1	0.549726	1	4	2	2	2	ER	0.00129813	lof + missense:cadd25 or revel 0.75	00001	cardiomyopathy vs control	skato
CRIP3	0.549727	1	4	2	2	2	ER	0.00129816	lof + missense:cadd25 or revel 0.75	00001	cardiomyopathy vs control	burden
CRIP3	0.549727	1	4	2	2	2	ER	0.00129816	lof + missense:cadd25 or revel 0.75	00001	cardiomyopathy vs control	skat
CRIP3	0.549727	1	4	2	2	2	ER	0.00129816	lof + missense:cadd25 or revel 0.75	00001	cardiomyopathy vs control	skato
TAX1BP3	0.54973	1	3	2	2	2	ER	0.00129832	lof + missense:cadd25 or revel 0.75	00001	cardiomyopathy vs control	burden
TAX1BP3	0.54973	1	3	2	2	2	ER	0.00129832	lof + missense:cadd25 or revel 0.75	00001	cardiomyopathy vs control	skat
TAX1BP3	0.54973	1	3	2	2	2	ER	0.00129832	lof + missense:cadd25 or revel 0.75	00001	cardiomyopathy vs control	skato
CASQ1	0.549733	1	3	2	2	2	ER	0.00129849	lof + missense:cadd25andrevel 0.75	00001	cardiomyopathy vs control	burden
CASQ1	0.549733	1	3	2	2	2	ER	0.00129849	lof + missense:cadd25andrevel 0.75	00001	cardiomyopathy vs control	skat
CASQ1	0.549733	1	3	2	2	2	ER	0.00129849	lof + missense:cadd25andrevel 0.75	00001	cardiomyopathy vs control	skato
CALD1	0.549765	1	3	2	2	2	ER	0.00130018	lof + missense:cadd20andrevel 0.5	001	cardiomyopathy vs control	burden
CALD1	0.549765	1	3	2	2	2	ER	0.00130018	lof + missense:cadd20andrevel 0.5	001	cardiomyopathy vs control	skat
CALD1	0.549765	1	3	2	2	2	ER	0.00130018	lof + missense:cadd20andrevel 0.5	001	cardiomyopathy vs control	skato
CRIP3	0.550008	1	4	2	2	2	ER	0.00131327	lof + missense:cadd25andrevel 0.75	00001	cardiomyopathy vs control	burden
CRIP3	0.550008	1	4	2	2	2	ER	0.00131327	lof + missense:cadd25andrevel 0.75	00001	cardiomyopathy vs control	skat
CRIP3	0.550008	1	4	2	2	2	ER	0.00131327	lof + missense:cadd25andrevel 0.75	00001	cardiomyopathy vs control	skato
CALD1	0.550391	1	3	2	2	2	ER	0.00133402	lof + missense:cadd20andrevel 0.5	0001	cardiomyopathy vs control	burden
CALD1	0.550391	1	3	2	2	2	ER	0.00133402	lof + missense:cadd20andrevel 0.5	0001	cardiomyopathy vs control	skat
CALD1	0.550391	1	3	2	2	2	ER	0.00133402	lof + missense:cadd20andrevel 0.5	0001	cardiomyopathy vs control	skato
CYP2J2	0.551038	1	26	16	22	22	ER.A	-1	lof + missense:cadd20 or revel 0.5	0001	cardiomyopathy vs control	burden
ASB18	0.551092	1	42	30	41	39	QA	-1	lof + missense:cadd20 or revel 0.5	001	cardiomyopathy vs control	skato
CYP2J2	0.553038	1	5	2	2	2	ER	0.0014821	lof + missense:cadd25andrevel 0.75	00001	cardiomyopathy vs control	burden
CYP2J2	0.553038	1	5	2	2	2	ER	0.0014821	lof + missense:cadd25andrevel 0.75	00001	cardiomyopathy vs control	skat
CYP2J2	0.553038	1	5	2	2	2	ER	0.0014821	lof + missense:cadd25andrevel 0.75	00001	cardiomyopathy vs control	skato
PTPRM	0.566756	1	43	26	33	33	ER.A	-1	lof + missense:cadd25 or revel 0.75	01	cardiomyopathy vs control	skat
ASB18	0.569319	1	45	32	47	45	QA	-1	lof + missense:cadd20 or revel 0.5	01	cardiomyopathy vs control	skat
CRIP3	0.570379	1	8	4	4	4	ER	9.42116e-07	lof + missense:cadd25andrevel 0.75	001	cardiomyopathy vs control	burden
CRIP3	0.570379	1	8	4	4	4	ER	9.42116e-07	lof + missense:cadd25andrevel 0.75	001	cardiomyopathy vs control	skat
CRIP3	0.570379	1	8	4	4	4	ER	9.42116e-07	lof + missense:cadd25andrevel 0.75	001	cardiomyopathy vs control	skato
ASB18	0.572547	1	5	3	3	3	ER	6.54055e-05	lof + only	0001	cardiomyopathy vs control	burden
ASB18	0.572547	1	5	3	3	3	ER	6.54055e-05	lof + only	0001	cardiomyopathy vs control	skat
ASB18	0.572547	1	5	3	3	3	ER	6.54055e-05	lof + only	0001	cardiomyopathy vs control	skato
TAX1BP3	0.572697	1	5	3	3	3	ER	6.58348e-05	lof + missense:cadd20 or revel 0.5	00001	cardiomyopathy vs control	burden
TAX1BP3	0.572697	1	5	3	3	3	ER	6.58348e-05	lof + missense:cadd20 or revel 0.5	00001	cardiomyopathy vs control	skat
TAX1BP3	0.572697	1	5	3	3	3	ER	6.58348e-05	lof + missense:cadd20 or revel 0.5	00001	cardiomyopathy vs control	skato
PTPRM	0.578109	1	74	43	54	54	QA	-1	lof + missense:cadd20 or revel 0.5	0001	cardiomyopathy vs control	skat
CRIP3	0.591194	1	10	4	4	4	ER	2.85401e-06	lof + missense:cadd25 or revel 0.75	01	cardiomyopathy vs control	burden
CRIP3	0.591194	1	10	4	4	4	ER	2.85401e-06	lof + missense:cadd25 or revel 0.75	01	cardiomyopathy vs control	skat
CRIP3	0.591194	1	10	4	4	4	ER	2.85401e-06	lof + missense:cadd25 or revel 0.75	01	cardiomyopathy vs control	skato
CRIP3	0.591421	1	10	4	4	4	ER	2.88489e-06	lof + missense:cadd20andrevel 0.5	01	cardiomyopathy vs control	burden
CRIP3	0.591421	1	10	4	4	4	ER	2.88489e-06	lof + missense:cadd20andrevel 0.5	01	cardiomyopathy vs control	skat
CRIP3	0.591421	1	10	4	4	4	ER	2.88489e-06	lof + missense:cadd20andrevel 0.5	01	cardiomyopathy vs control	skato
CRIP3	0.591992	1	8	4	4	4	ER	2.96355e-06	lof + missense:cadd25andrevel 0.75	01	cardiomyopathy vs control	burden
CRIP3	0.591992	1	8	4	4	4	ER	2.96355e-06	lof + missense:cadd25andrevel 0.75	01	cardiomyopathy vs control	skat
CRIP3	0.591992	1	8	4	4	4	ER	2.96355e-06	lof + missense:cadd25andrevel 0.75	01	cardiomyopathy vs control	skato
ASB18	0.5932	1	5	4	4	4	ER	3.13576e-06	lof + missense:cadd25andrevel 0.75	00001	cardiomyopathy vs control	burden
ASB18	0.5932	1	5	4	4	4	ER	3.13576e-06	lof + missense:cadd25andrevel 0.75	00001	cardiomyopathy vs control	skat
ASB18	0.5932	1	5	4	4	4	ER	3.13576e-06	lof + missense:cadd25andrevel 0.75	00001	cardiomyopathy vs control	skato
CRIP3	0.593847	1	9	4	4	4	ER	3.23109e-06	lof + missense:cadd20andrevel 0.5	0001	cardiomyopathy vs control	burden
CRIP3	0.593847	1	9	4	4	4	ER	3.23109e-06	lof + missense:cadd20andrevel 0.5	0001	cardiomyopathy vs control	skat
CRIP3	0.593847	1	9	4	4	4	ER	3.23109e-06	lof + missense:cadd20andrevel 0.5	0001	cardiomyopathy vs control	skato
CRIP3	0.593954	1	7	4	4	4	ER	3.2471e-06	lof + missense:cadd25andrevel 0.75	0001	cardiomyopathy vs control	burden
CRIP3	0.593954	1	7	4	4	4	ER	3.2471e-06	lof + missense:cadd25andrevel 0.75	0001	cardiomyopathy vs control	skat
CRIP3	0.593954	1	7	4	4	4	ER	3.2471e-06	lof + missense:cadd25andrevel 0.75	0001	cardiomyopathy vs control	skato
CRIP3	0.594503	1	10	4	4	4	ER	3.33007e-06	lof + missense:cadd25 or revel 0.75	001	cardiomyopathy vs control	burden
CRIP3	0.594503	1	10	4	4	4	ER	3.33007e-06	lof + missense:cadd25 or revel 0.75	001	cardiomyopathy vs control	skat
CRIP3	0.594503	1	10	4	4	4	ER	3.33007e-06	lof + missense:cadd25 or revel 0.75	001	cardiomyopathy vs control	skato
CRIP3	0.594516	1	10	4	4	4	ER	3.33204e-06	lof + missense:cadd20andrevel 0.5	001	cardiomyopathy vs control	burden
CRIP3	0.594516	1	10	4	4	4	ER	3.33204e-06	lof + missense:cadd20andrevel 0.5	001	cardiomyopathy vs control	skat
CRIP3	0.594516	1	10	4	4	4	ER	3.33204e-06	lof + missense:cadd20andrevel 0.5	001	cardiomyopathy vs control	skato
CRIP3	0.594519	1	9	4	4	4	ER	3.33253e-06	lof + missense:cadd25 or revel 0.75	0001	cardiomyopathy vs control	burden
CRIP3	0.594519	1	9	4	4	4	ER	3.33253e-06	lof + missense:cadd25 or revel 0.75	0001	cardiomyopathy vs control	skat
CRIP3	0.594519	1	9	4	4	4	ER	3.33253e-06	lof + missense:cadd25 or revel 0.75	0001	cardiomyopathy vs control	skato
ASB18	0.595878	1	24	17	23	23	ER.A	-1	lof + missense:cadd25 or revel 0.75	01	cardiomyopathy vs control	skato
PTPRM	0.602419	1	43	26	33	33	ER.A	-1	lof + missense:cadd25 or revel 0.75	01	cardiomyopathy vs control	burden
PTPRM	0.606176	1	81	48	88	88	QA	-1	lof + missense:cadd20 or revel 0.5	001	cardiomyopathy vs control	skato
CRIP3	0.611047	1	13	5	5	5	ER	1.36977e-07	lof + missense:cadd20 or revel 0.5	01	cardiomyopathy vs control	burden
CRIP3	0.611047	1	13	5	5	5	ER	1.36977e-07	lof + missense:cadd20 or revel 0.5	01	cardiomyopathy vs control	skat
CRIP3	0.611047	1	13	5	5	5	ER	1.36977e-07	lof + missense:cadd20 or revel 0.5	01	cardiomyopathy vs control	skato
ASB18	0.614562	1	7	5	5	5	ER	1.62868e-07	lof + missense:cadd25andrevel 0.75	0001	cardiomyopathy vs control	burden
ASB18	0.614562	1	7	5	5	5	ER	1.62868e-07	lof + missense:cadd25andrevel 0.75	0001	cardiomyopathy vs control	skat
ASB18	0.614562	1	7	5	5	5	ER	1.62868e-07	lof + missense:cadd25andrevel 0.75	0001	cardiomyopathy vs control	skato
ASB18	0.614833	1	6	4	5	5	ER	1.65021e-07	lof + only	001	cardiomyopathy vs control	burden
ASB18	0.614833	1	6	4	5	5	ER	1.65021e-07	lof + only	001	cardiomyopathy vs control	skat
ASB18	0.614833	1	6	4	5	5	ER	1.65021e-07	lof + only	001	cardiomyopathy vs control	skato
CRIP3	0.615206	1	13	5	5	5	ER	1.68029e-07	lof + missense:cadd20 or revel 0.5	001	cardiomyopathy vs control	burden
CRIP3	0.615206	1	13	5	5	5	ER	1.68029e-07	lof + missense:cadd20 or revel 0.5	001	cardiomyopathy vs control	skat
CRIP3	0.615206	1	13	5	5	5	ER	1.68029e-07	lof + missense:cadd20 or revel 0.5	001	cardiomyopathy vs control	skato
CRIP3	0.615219	1	12	5	5	5	ER	1.68137e-07	lof + missense:cadd20 or revel 0.5	0001	cardiomyopathy vs control	burden
CRIP3	0.615219	1	12	5	5	5	ER	1.68137e-07	lof + missense:cadd20 or revel 0.5	0001	cardiomyopathy vs control	skat
CRIP3	0.615219	1	12	5	5	5	ER	1.68137e-07	lof + missense:cadd20 or revel 0.5	0001	cardiomyopathy vs control	skato
ASB18	0.617829	1	7	5	5	5	ER	1.9051e-07	lof + missense:cadd20andrevel 0.5	00001	cardiomyopathy vs control	burden
ASB18	0.617829	1	7	5	5	5	ER	1.9051e-07	lof + missense:cadd20andrevel 0.5	00001	cardiomyopathy vs control	skat
ASB18	0.617829	1	7	5	5	5	ER	1.9051e-07	lof + missense:cadd20andrevel 0.5	00001	cardiomyopathy vs control	skato
CASQ1	0.620206	1	7	5	5	5	ER	2.13022e-07	lof + missense:cadd25andrevel 0.75	001	cardiomyopathy vs control	burden
CASQ1	0.620206	1	7	5	5	5	ER	2.13022e-07	lof + missense:cadd25andrevel 0.75	001	cardiomyopathy vs control	skat
CASQ1	0.620206	1	7	5	5	5	ER	2.13022e-07	lof + missense:cadd25andrevel 0.75	001	cardiomyopathy vs control	skato
PTPRM	0.620216	1	42	25	32	32	ER.A	-1	lof + missense:cadd25 or revel 0.75	001	cardiomyopathy vs control	burden
PTPRM	0.628138	1	38	23	29	29	ER.A	-1	lof + missense:cadd25 or revel 0.75	0001	cardiomyopathy vs control	skat
CALD1	0.628242	1	38	32	335	330	QA	-1	lof + missense:cadd20 or revel 0.5	01	cardiomyopathy vs control	burden
ASB18	0.634872	1	9	6	6	6	ER	8.46146e-09	lof + missense:cadd25 or revel 0.75	00001	cardiomyopathy vs control	burden
ASB18	0.634872	1	9	6	6	6	ER	8.46146e-09	lof + missense:cadd25 or revel 0.75	00001	cardiomyopathy vs control	skat
ASB18	0.634872	1	9	6	6	6	ER	8.46146e-09	lof + missense:cadd25 or revel 0.75	00001	cardiomyopathy vs control	skato
PTPRM	0.643723	1	12	6	6	6	ER	1.31253e-08	lof + missense:cadd20andrevel 0.5	00001	cardiomyopathy vs control	burden
PTPRM	0.643723	1	12	6	6	6	ER	1.31253e-08	lof + missense:cadd20andrevel 0.5	00001	cardiomyopathy vs control	skat
PTPRM	0.643723	1	12	6	6	6	ER	1.31253e-08	lof + missense:cadd20andrevel 0.5	00001	cardiomyopathy vs control	skato
CASQ1	0.647165	1	8	5	7	7	ER	3.00095e-10	lof + missense:cadd20andrevel 0.5	0001	cardiomyopathy vs control	burden
CASQ1	0.647165	1	8	5	7	7	ER	3.00095e-10	lof + missense:cadd20andrevel 0.5	0001	cardiomyopathy vs control	skat
CASQ1	0.647165	1	8	5	7	7	ER	3.00095e-10	lof + missense:cadd20andrevel 0.5	0001	cardiomyopathy vs control	skato
ASB18	0.654375	1	11	7	7	7	ER	4.44444e-10	lof + missense:cadd20andrevel 0.5	0001	cardiomyopathy vs control	burden
ASB18	0.654375	1	11	7	7	7	ER	4.44444e-10	lof + missense:cadd20andrevel 0.5	0001	cardiomyopathy vs control	skat
ASB18	0.654375	1	11	7	7	7	ER	4.44444e-10	lof + missense:cadd20andrevel 0.5	0001	cardiomyopathy vs control	skato
ASB18	0.655039	1	8	6	7	7	ER	4.60476e-10	lof + missense:cadd25andrevel 0.75	001	cardiomyopathy vs control	burden
ASB18	0.655039	1	8	6	7	7	ER	4.60476e-10	lof + missense:cadd25andrevel 0.75	001	cardiomyopathy vs control	skat
ASB18	0.655039	1	8	6	7	7	ER	4.60476e-10	lof + missense:cadd25andrevel 0.75	001	cardiomyopathy vs control	skato
TSPAN9	0.659332	1	13	12	13	13	ER	6.32974e-18	lof + missense:cadd20 or revel 0.5	0001	cardiomyopathy vs control	skato
ASB18	0.666545	1	15	11	16	16	ER	2.49229e-19	lof + missense:cadd20andrevel 0.5	01	cardiomyopathy vs control	skat
PTPRM	0.666696	1	4	3	8	8	ER	1.64037e-11	lof + missense:cadd25andrevel 0.75	01	cardiomyopathy vs control	burden
PTPRM	0.666696	1	4	3	8	8	ER	1.64037e-11	lof + missense:cadd25andrevel 0.75	01	cardiomyopathy vs control	skat
PTPRM	0.666696	1	4	3	8	8	ER	1.64037e-11	lof + missense:cadd25andrevel 0.75	01	cardiomyopathy vs control	skato
PTPRM	0.670136	1	4	3	8	8	ER	1.99773e-11	lof + missense:cadd25andrevel 0.75	0001	cardiomyopathy vs control	burden
PTPRM	0.670136	1	4	3	8	8	ER	1.99773e-11	lof + missense:cadd25andrevel 0.75	0001	cardiomyopathy vs control	skat
PTPRM	0.670136	1	4	3	8	8	ER	1.99773e-11	lof + missense:cadd25andrevel 0.75	0001	cardiomyopathy vs control	skato
CASQ1	0.671219	1	9	6	8	8	ER	2.12423e-11	lof + missense:cadd25 or revel 0.75	0001	cardiomyopathy vs control	burden
CASQ1	0.671219	1	9	6	8	8	ER	2.12423e-11	lof + missense:cadd25 or revel 0.75	0001	cardiomyopathy vs control	skat
CASQ1	0.671219	1	9	6	8	8	ER	2.12423e-11	lof + missense:cadd25 or revel 0.75	0001	cardiomyopathy vs control	skato
PTPRM	0.672385	1	4	3	8	8	ER	2.26861e-11	lof + missense:cadd25andrevel 0.75	001	cardiomyopathy vs control	burden
PTPRM	0.672385	1	4	3	8	8	ER	2.26861e-11	lof + missense:cadd25andrevel 0.75	001	cardiomyopathy vs control	skat
PTPRM	0.672385	1	4	3	8	8	ER	2.26861e-11	lof + missense:cadd25andrevel 0.75	001	cardiomyopathy vs control	skato
PTPRM	0.682488	1	84	51	94	94	QA	-1	lof + missense:cadd20 or revel 0.5	01	cardiomyopathy vs control	skat
CASQ1	0.688009	1	12	7	9	9	ER	1.05934e-12	lof + missense:cadd20 or revel 0.5	0001	cardiomyopathy vs control	burden
CASQ1	0.688009	1	12	7	9	9	ER	1.05934e-12	lof + missense:cadd20 or revel 0.5	0001	cardiomyopathy vs control	skat
CASQ1	0.688009	1	12	7	9	9	ER	1.05934e-12	lof + missense:cadd20 or revel 0.5	0001	cardiomyopathy vs control	skato
TSPAN9	0.697208	1	14	13	27	27	ER.A	-1	lof + missense:cadd20 or revel 0.5	001	cardiomyopathy vs control	skato
CASQ1	0.698187	1	7	5	5	5	ER	7.75233e-07	lof + missense:cadd25andrevel 0.75	01	cardiomyopathy vs control	burden
CASQ1	0.698187	1	7	5	5	5	ER	7.75233e-07	lof + missense:cadd25andrevel 0.75	01	cardiomyopathy vs control	skat
CASQ1	0.698187	1	7	5	5	5	ER	7.75233e-07	lof + missense:cadd25andrevel 0.75	01	cardiomyopathy vs control	skato
ASB18	0.704208	1	13	9	10	10	ER	5.35563e-14	lof + missense:cadd20andrevel 0.5	001	cardiomyopathy vs control	skat
ASB18	0.704208	1	13	9	10	10	ER	5.35563e-14	lof + missense:cadd20andrevel 0.5	001	cardiomyopathy vs control	skato
PTPRM	0.716168	1	43	26	33	33	ER.A	-1	lof + missense:cadd25 or revel 0.75	01	cardiomyopathy vs control	skato
ASB18	0.722189	1	38	27	33	31	ER.A	-1	lof + missense:cadd20 or revel 0.5	0001	cardiomyopathy vs control	skat
CASQ1	0.728627	1	14	11	16	16	ER	2.42265e-21	lof + missense:cadd25 or revel 0.75	01	cardiomyopathy vs control	burden
CALD1	0.731456	1	38	32	335	330	QA	-1	lof + missense:cadd20 or revel 0.5	01	cardiomyopathy vs control	skato
ASB18	0.736266	1	42	30	41	39	QA	-1	lof + missense:cadd20 or revel 0.5	001	cardiomyopathy vs control	skat
CASQ1	0.737847	1	13	10	15	15	ER	4.96432e-20	lof + missense:cadd20andrevel 0.5	01	cardiomyopathy vs control	skato
CASQ1	0.745407	1	14	11	16	16	ER	2.42265e-21	lof + missense:cadd25 or revel 0.75	01	cardiomyopathy vs control	skato
PTPRM	0.747355	1	42	25	32	32	ER.A	-1	lof + missense:cadd25 or revel 0.75	001	cardiomyopathy vs control	skato
TAX1BP3	0.754741	1	15	10	13	13	ER	6.37305e-18	lof + missense:cadd20 or revel 0.5	0001	cardiomyopathy vs control	burden
TAX1BP3	0.754751	1	15	10	13	13	ER	6.36365e-18	lof + missense:cadd20 or revel 0.5	001	cardiomyopathy vs control	burden
CASQ1	0.779013	1	17	12	17	17	ER	8.29637e-23	lof + missense:cadd20 or revel 0.5	01	cardiomyopathy vs control	skato
TSPAN9	0.789369	1	3	3	3	3	ER	0.00062169	lof + missense:cadd20andrevel 0.5	00001	cardiomyopathy vs control	burden
PTPRM	0.790377	1	20	10	16	16	ER	1.3089e-21	lof + missense:cadd20andrevel 0.5	0001	cardiomyopathy vs control	skat
TSPAN9	0.794857	1	14	13	27	27	ER.A	-1	lof + missense:cadd20 or revel 0.5	01	cardiomyopathy vs control	skato
TSPAN9	0.79564	1	13	12	13	13	ER	6.32974e-18	lof + missense:cadd20 or revel 0.5	0001	cardiomyopathy vs control	burden
PTPRM	0.798746	1	21	11	18	18	ER	9.36991e-25	lof + missense:cadd20andrevel 0.5	01	cardiomyopathy vs control	skat
PFKFB2	0.803331	1	13	10	11	11	ER	2.61496e-15	lof + missense:cadd25 or revel 0.75	0001	cardiomyopathy vs control	burden
PFKFB2	0.803351	1	13	10	11	11	ER	2.60819e-15	lof + missense:cadd25 or revel 0.75	001	cardiomyopathy vs control	burden
PTPRM	0.805552	1	21	11	18	18	ER	1.79787e-24	lof + missense:cadd20andrevel 0.5	001	cardiomyopathy vs control	skat
PFKFB2	0.806875	1	13	10	11	11	ER	1.71703e-15	lof + missense:cadd25 or revel 0.75	01	cardiomyopathy vs control	burden
PTPRM	0.812735	1	74	43	54	54	QA	-1	lof + missense:cadd20 or revel 0.5	0001	cardiomyopathy vs control	skato
ASB18	0.815394	1	23	16	20	19	ER	8.61983e-26	lof + missense:cadd20 or revel 0.5	00001	cardiomyopathy vs control	skat
TSPAN9	0.820945	1	3	3	3	3	ER	0.00062169	lof + missense:cadd20andrevel 0.5	00001	cardiomyopathy vs control	skato
PTPRM	0.827699	1	16	12	12	12	ER	1.29565e-16	lof + missense:cadd25 or revel 0.75	00001	cardiomyopathy vs control	burden
PTPRM	0.845352	1	38	23	29	29	ER.A	-1	lof + missense:cadd25 or revel 0.75	0001	cardiomyopathy vs control	skato
CASQ1	0.868011	1	13	10	15	15	ER	4.96432e-20	lof + missense:cadd20andrevel 0.5	01	cardiomyopathy vs control	burden
CASQ1	0.871866	1	17	12	17	17	ER	8.29637e-23	lof + missense:cadd20 or revel 0.5	01	cardiomyopathy vs control	burden
PTPRM	0.873623	1	84	51	94	94	QA	-1	lof + missense:cadd20 or revel 0.5	01	cardiomyopathy vs control	skato
PTPRM	0.877764	1	38	23	29	29	ER.A	-1	lof + missense:cadd25 or revel 0.75	0001	cardiomyopathy vs control	burden
CASQ1	0.885051	1	12	9	12	12	ER	1.29678e-16	lof + missense:cadd20andrevel 0.5	001	cardiomyopathy vs control	burden
CASQ1	0.891003	1	13	10	13	13	ER	6.35929e-18	lof + missense:cadd25 or revel 0.75	001	cardiomyopathy vs control	burden
CASQ1	0.891003	1	13	10	13	13	ER	6.35929e-18	lof + missense:cadd25 or revel 0.75	001	cardiomyopathy vs control	skato
CASQ1	0.896547	1	16	11	14	14	ER	3.12445e-19	lof + missense:cadd20 or revel 0.5	001	cardiomyopathy vs control	burden
CASQ1	0.896547	1	16	11	14	14	ER	3.12445e-19	lof + missense:cadd20 or revel 0.5	001	cardiomyopathy vs control	skato
CYP2J2	0.90531	1	11	7	11	11	ER	3.9042e-15	lof + missense:cadd25andrevel 0.75	001	cardiomyopathy vs control	burden
CYP2J2	0.908634	1	11	7	11	11	ER	2.28124e-15	lof + missense:cadd25andrevel 0.75	01	cardiomyopathy vs control	burden
CYP2J2	0.909554	1	11	7	11	11	ER	2.42261e-15	lof + missense:cadd25andrevel 0.75	0001	cardiomyopathy vs control	burden
ASB18	0.914675	1	38	27	33	31	ER.A	-1	lof + missense:cadd20 or revel 0.5	0001	cardiomyopathy vs control	skato
ASB18	0.933688	1	21	15	17	17	ER	3.65176e-23	lof + missense:cadd25 or revel 0.75	001	cardiomyopathy vs control	skato
PTPRM	0.942544	1	16	12	12	12	ER	1.29565e-16	lof + missense:cadd25 or revel 0.75	00001	cardiomyopathy vs control	skato
ASB18	0.955792	1	21	15	17	17	ER	3.65176e-23	lof + missense:cadd25 or revel 0.75	001	cardiomyopathy vs control	burden
ASB18	0.974139	1	19	13	14	14	ER	3.13647e-19	lof + missense:cadd25 or revel 0.75	0001	cardiomyopathy vs control	burden
ASB18	0.974139	1	19	13	14	14	ER	3.13647e-19	lof + missense:cadd25 or revel 0.75	0001	cardiomyopathy vs control	skato
CALD1	1	1	1	0	0	0	NA	1	lof + missense:cadd20andrevel 0.5	00001	cardiomyopathy vs control	burden
CALD1	1	1	1	0	0	0	NA	1	lof + missense:cadd20andrevel 0.5	00001	cardiomyopathy vs control	skat
CALD1	1	1	1	0	0	0	NA	1	lof + missense:cadd20andrevel 0.5	00001	cardiomyopathy vs control	skato
UBE2H	1	1	2	0	0	0	NA	1	lof + missense:cadd20 or revel 0.5	00001	cardiomyopathy vs control	burden
UBE2H	1	1	2	0	0	0	NA	1	lof + missense:cadd20 or revel 0.5	00001	cardiomyopathy vs control	skat
UBE2H	1	1	2	0	0	0	NA	1	lof + missense:cadd20 or revel 0.5	00001	cardiomyopathy vs control	skato
PTPRM	1	1	74	43	54	54	QA	-1	lof + missense:cadd20 or revel 0.5	0001	cardiomyopathy vs control	burden
UBE2H	1	1	2	0	0	0	NA	1	lof + missense:cadd20 or revel 0.5	0001	cardiomyopathy vs control	burden
UBE2H	1	1	2	0	0	0	NA	1	lof + missense:cadd20 or revel 0.5	0001	cardiomyopathy vs control	skat
UBE2H	1	1	2	0	0	0	NA	1	lof + missense:cadd20 or revel 0.5	0001	cardiomyopathy vs control	skato
CYP2J2	1	1	30	18	49	49	QA	-1	lof + missense:cadd20 or revel 0.5	001	cardiomyopathy vs control	burden
UBE2H	1	1	2	0	0	0	NA	1	lof + missense:cadd20 or revel 0.5	001	cardiomyopathy vs control	burden
PTPRM	1	1	81	48	88	88	QA	-1	lof + missense:cadd20 or revel 0.5	001	cardiomyopathy vs control	skat
UBE2H	1	1	2	0	0	0	NA	1	lof + missense:cadd20 or revel 0.5	001	cardiomyopathy vs control	skat
UBE2H	1	1	2	0	0	0	NA	1	lof + missense:cadd20 or revel 0.5	001	cardiomyopathy vs control	skato
CYP2J2	1	1	31	18	49	49	QA	-1	lof + missense:cadd20 or revel 0.5	01	cardiomyopathy vs control	burden
PTPRM	1	1	84	51	94	94	QA	-1	lof + missense:cadd20 or revel 0.5	01	cardiomyopathy vs control	burden
UBE2H	1	1	2	0	0	0	NA	1	lof + missense:cadd20 or revel 0.5	01	cardiomyopathy vs control	burden
UBE2H	1	1	2	0	0	0	NA	1	lof + missense:cadd20 or revel 0.5	01	cardiomyopathy vs control	skat
UBE2H	1	1	2	0	0	0	NA	1	lof + missense:cadd20 or revel 0.5	01	cardiomyopathy vs control	skato
CALD1	1	1	1	0	0	0	NA	1	lof + missense:cadd25andrevel 0.75	00001	cardiomyopathy vs control	burden
CALD1	1	1	1	0	0	0	NA	1	lof + missense:cadd25andrevel 0.75	00001	cardiomyopathy vs control	skat
CALD1	1	1	1	0	0	0	NA	1	lof + missense:cadd25andrevel 0.75	00001	cardiomyopathy vs control	skato
CALD1	1	1	1	0	0	0	NA	1	lof + missense:cadd25andrevel 0.75	0001	cardiomyopathy vs control	burden
CALD1	1	1	1	0	0	0	NA	1	lof + missense:cadd25andrevel 0.75	0001	cardiomyopathy vs control	skat
CALD1	1	1	1	0	0	0	NA	1	lof + missense:cadd25andrevel 0.75	0001	cardiomyopathy vs control	skato
CALD1	1	1	1	0	0	0	NA	1	lof + missense:cadd25andrevel 0.75	001	cardiomyopathy vs control	burden
CALD1	1	1	1	0	0	0	NA	1	lof + missense:cadd25andrevel 0.75	001	cardiomyopathy vs control	skat
CALD1	1	1	1	0	0	0	NA	1	lof + missense:cadd25andrevel 0.75	001	cardiomyopathy vs control	skato
CALD1	1	1	1	0	0	0	NA	1	lof + missense:cadd25andrevel 0.75	01	cardiomyopathy vs control	burden
CALD1	1	1	1	0	0	0	NA	1	lof + missense:cadd25andrevel 0.75	01	cardiomyopathy vs control	skat
CALD1	1	1	1	0	0	0	NA	1	lof + missense:cadd25andrevel 0.75	01	cardiomyopathy vs control	skato
UBE2H	1	1	1	0	0	0	NA	1	lof + missense:cadd25 or revel 0.75	00001	cardiomyopathy vs control	burden
UBE2H	1	1	1	0	0	0	NA	1	lof + missense:cadd25 or revel 0.75	00001	cardiomyopathy vs control	skat
UBE2H	1	1	1	0	0	0	NA	1	lof + missense:cadd25 or revel 0.75	00001	cardiomyopathy vs control	skato
UBE2H	1	1	1	0	0	0	NA	1	lof + missense:cadd25 or revel 0.75	0001	cardiomyopathy vs control	burden
UBE2H	1	1	1	0	0	0	NA	1	lof + missense:cadd25 or revel 0.75	0001	cardiomyopathy vs control	skat
UBE2H	1	1	1	0	0	0	NA	1	lof + missense:cadd25 or revel 0.75	0001	cardiomyopathy vs control	skato
UBE2H	1	1	1	0	0	0	NA	1	lof + missense:cadd25 or revel 0.75	001	cardiomyopathy vs control	burden
UBE2H	1	1	1	0	0	0	NA	1	lof + missense:cadd25 or revel 0.75	001	cardiomyopathy vs control	skat
UBE2H	1	1	1	0	0	0	NA	1	lof + missense:cadd25 or revel 0.75	001	cardiomyopathy vs control	skato
UBE2H	1	1	1	0	0	0	NA	1	lof + missense:cadd25 or revel 0.75	01	cardiomyopathy vs control	burden
UBE2H	1	1	1	0	0	0	NA	1	lof + missense:cadd25 or revel 0.75	01	cardiomyopathy vs control	skat
UBE2H	1	1	1	0	0	0	NA	1	lof + missense:cadd25 or revel 0.75	01	cardiomyopathy vs control	skato
CALD1	1	1	1	0	0	0	NA	1	lof + only	00001	cardiomyopathy vs control	burden
CALD1	1	1	1	0	0	0	NA	1	lof + only	00001	cardiomyopathy vs control	skat
CALD1	1	1	1	0	0	0	NA	1	lof + only	00001	cardiomyopathy vs control	skato
CALD1	1	1	1	0	0	0	NA	1	lof + only	0001	cardiomyopathy vs control	burden
CALD1	1	1	1	0	0	0	NA	1	lof + only	0001	cardiomyopathy vs control	skat
CALD1	1	1	1	0	0	0	NA	1	lof + only	0001	cardiomyopathy vs control	skato
CALD1	1	1	1	0	0	0	NA	1	lof + only	001	cardiomyopathy vs control	burden
CALD1	1	1	1	0	0	0	NA	1	lof + only	001	cardiomyopathy vs control	skat
CALD1	1	1	1	0	0	0	NA	1	lof + only	001	cardiomyopathy vs control	skato
CALD1	1	1	1	0	0	0	NA	1	lof + only	01	cardiomyopathy vs control	burden
CALD1	1	1	1	0	0	0	NA	1	lof + only	01	cardiomyopathy vs control	skat
CALD1	1	1	1	0	0	0	NA	1	lof + only	01	cardiomyopathy vs control	skato
