# Supplementary material for: Spatial transcriptional landscape of human heart failure
Source: Eur Heart J. 2025 May 8;46(31):3098–114. doi: 10.1093/eurheartj/ehaf272 (PMC12349961; doi:10.1093/eurheartj/ehaf272)
Supplement: ehaf272_Supplementary_Data [file ehaf272_supplementary_data.zip › SupplementaryTable17.xlsx]

## Sheet: Gender_Control_His_CMC
Supplementary Table17. Differentially expressed genes in cardiomyocytes from the Control_His group categorized by gender (male)
X	SYMBOL	ENTREZID	GENENAME	logFC	AveExpr	t	P.Value	adj.P.Val	B	z.std
EIF1AY	EIF1AY	9086	eukaryotic translation initiation factor 1A Y-linked	2.29461	7.42099	18.9337	5.22084e-77	6.68268e-73	5.45491	18.574
RPS4Y1	RPS4Y1	6192	ribosomal protein S4 Y-linked 1	1.71129	7.01584	12.7629	5.68859e-37	3.64069e-33	4.92907	12.703
TSPAN18	TSPAN18	90139	tetraspanin 18	0.804664	5.99533	6.31354	2.80019e-10	1.19475e-06	1.76509	6.30946
LAPTM4B	LAPTM4B	55353	lysosomal protein transmembrane 4 beta	0.908962	7.61041	5.30726	1.1576e-07	0.000370432	0.279811	5.30007
PTDSS1	PTDSS1	9791	phosphatidylserine synthase 1	1.002	6.41043	4.99865	5.84434e-07	0.00149615	0.099691	4.99629
PDLIM3	PDLIM3	27295	PDZ and LIM domain 3	1.17679	7.14014	4.93645	9.20136e-07	0.00196296	-1.30254	4.90799
RFPL4AL1	RFPL4AL1	729974	ret finger protein like 4A like 1	-0.617311	5.21064	-4.86913	1.13247e-06	0.00207081	0.066162	-4.8671
KDM5D	KDM5D	8284	lysine demethylase 5D	0.609013	5.93593	4.65322	3.29968e-06	0.00527949	-0.374707	4.65123
CECR2	CECR2	27443	CECR2 histone acetyl-lysine reader	-0.585337	5.74886	-4.49329	7.06737e-06	0.0100514	-0.430527	-4.49165
TLCD5	TLCD5	219902	TLC domain containing 5	0.715954	5.64052	4.39894	1.11985e-05	0.0143341	-0.913795	4.39263
TMEM182	TMEM182	130827	transmembrane protein 182	0.583299	6.90139	4.35649	1.33312e-05	0.015442	-0.702544	4.3546
CARHSP1	CARHSP1	23589	calcium regulated heat stable protein 1	-0.489116	5.12239	-4.33797	1.44769e-05	0.015442	-0.633294	-4.3365
PROC	PROC	5624	protein C, inactivator of coagulation factors Va and VIIIa	-0.602774	5.38236	-4.23772	2.32641e-05	0.0228703	-1.33474	-4.23101
NFIB	NFIB	4781	nuclear factor I B	0.524839	6.78105	4.20468	2.63279e-05	0.0228703	-0.881597	4.2031
PLCL2	PLCL2	23228	phospholipase C like 2	0.493293	6.19424	4.18277	2.89967e-05	0.0228703	-1.02029	4.18121
PPM1A	PPM1A	5494	protein phosphatase, Mg2+/Mn2+ dependent 1A	0.543476	6.8385	4.1808	2.94867e-05	0.0228703	-1.12033	4.17739
NEK7	NEK7	140609	NIMA related kinase 7	0.65609	7.81339	4.17436	3.03746e-05	0.0228703	-1.39084	4.17064
FITM2	FITM2	128486	fat storage inducing transmembrane protein 2	0.58989	6.82738	4.14188	3.47276e-05	0.0245751	-1.1602	4.14002
USP9Y	USP9Y	8287	ubiquitin specific peptidase 9 Y-linked	0.561721	5.85636	4.12988	3.64787e-05	0.0245751	-0.878873	4.12872
AEBP1	AEBP1	165	AE binding protein 1	-0.566301	5.94256	-4.05844	4.96592e-05	0.0317819	-1.01675	-4.05723
STRAP	STRAP	11171	serine/threonine kinase receptor associated protein	0.491387	7.04093	4.0014	6.33883e-05	0.0379448	-1.17515	3.99983
HR	HR	55806	HR lysine demethylase and nuclear receptor corepressor	-0.529569	5.45735	-3.99449	6.52176e-05	0.0379448	-1.25176	-3.99309
RGCC	RGCC	28984	regulator of cell cycle	-0.549702	5.00637	-3.94774	7.94349e-05	0.0429671	-1.41244	-3.9461
RETREG1	RETREG1	54463	reticulophagy regulator 1	0.689235	7.47986	3.94495	8.05632e-05	0.0429671	-1.45849	3.94272
TAX1BP1	TAX1BP1	8887	Tax1 binding protein 1	0.609467	7.01075	3.90222	9.59262e-05	0.0491142	-1.41126	3.90067
TMED10	TMED10	10972	transmembrane p24 trafficking protein 10	0.560869	7.02123	3.87113	0.000108979	0.053651	-1.39132	3.86968
SLC16A14	SLC16A14	151473	solute carrier family 16 member 14	-0.503528	5.595	-3.8194	0.00013432	0.0636776	-1.34665	-3.8184
LGALS3	LGALS3	3958	galectin 3	0.526266	7.00122	3.81009	0.000139892	0.0639505	-1.63819	3.80836
DNM1	DNM1	1759	dynamin 1	-0.441563	5.17059	-3.79372	0.000148996	0.0657637	-1.3811	-3.79274
ZNF331	ZNF331	55422	zinc finger protein 331	-0.470607	5.15333	-3.77696	0.000159622	0.0681054	-1.6026	-3.7756
SLC16A8	SLC16A8	23539	solute carrier family 16 member 8	-0.442199	5.54477	-3.72589	0.000195337	0.0806555	-1.47432	-3.72497
FIG4	FIG4	9896	FIG4 phosphoinositide 5-phosphatase	-0.431008	5.44798	-3.70398	0.000213213	0.0852629	-1.6531	-3.70282
B4GALT1	B4GALT1	2683	beta-1,4-galactosyltransferase 1	0.535917	5.56116	3.69842	0.000219818	0.0852629	-1.85193	3.69508
ARHGAP5	ARHGAP5	394	Rho GTPase activating protein 5	0.568472	6.52894	3.64802	0.000265251	0.0995485	-1.61577	3.64707
FGFR4	FGFR4	2264	fibroblast growth factor receptor 4	-0.418909	5.4114	-3.64136	0.000272219	0.0995485	-1.6694	-3.6404
AP1AR	AP1AR	55435	adaptor related protein complex 1 associated regulatory protein	0.57957	5.44311	3.63712	0.00027998	0.0995485	-1.91595	3.63315
ELOA3P	ELOA3P	162699		-0.562754	5.85246	-3.62514	0.000295485	0.102222	-1.98748	-3.61923
IGFBP7	IGFBP7	3490	insulin like growth factor binding protein 7	0.787767	8.43844	3.60485	0.000317395	0.104583	-2.23761	3.60067
SLC9B2	SLC9B2	133308	solute carrier family 9 member B2	-0.399752	5.19883	-3.59765	0.00032214	0.104583	-1.65914	-3.59681
ZNF764	ZNF764	92595	zinc finger protein 764	-0.497974	5.45708	-3.59437	0.000326821	0.104583	-1.87033	-3.59306
SLC14A2	SLC14A2	8170	solute carrier family 14 member 2	-0.444732	5.42942	-3.57398	0.000352672	0.107983	-1.6894	-3.57318
SQSTM1	SQSTM1	8878	sequestosome 1	0.576429	7.59701	3.57401	0.00035432	0.107983	-1.83243	3.57196
MOS	MOS	4342	MOS proto-oncogene, serine/threonine kinase	-0.376445	5.19378	-3.53981	0.000401627	0.118735	-1.74204	-3.53901
EXTL3	EXTL3	2137	exostosin like glycosyltransferase 3	0.388634	5.964	3.53549	0.000408152	0.118735	-1.72867	3.53476
STAU2	STAU2	27067	staufen double-stranded RNA binding protein 2	0.531711	6.32417	3.5189	0.000434959	0.122134	-1.82765	3.51791
RHOQ	RHOQ	23433	ras homolog family member Q	0.817517	8.51812	3.52033	0.000438919	0.122134	-2.21658	3.5155
STC1	STC1	6781	stanniocalcin 1	-0.537484	5.65192	-3.51168	0.000451605	0.12299	-2.23593	-3.50793
TPPP3	TPPP3	51673	tubulin polymerization promoting protein family member 3	-0.431201	5.56402	-3.48761	0.000488752	0.130334	-1.81731	-3.48685
PPFIBP1	PPFIBP1	8496	PPFIA binding protein 1	0.675838	7.02644	3.49277	0.000503208	0.131338	-2.6154	3.47904
COA1	COA1	55744	cytochrome c oxidase assembly factor 1 homolog	0.414526	6.53639	3.47468	0.00051304	0.131338	-1.86228	3.47385
SLAIN1	SLAIN1	122060	SLAIN motif family member 1	-0.440603	5.47117	-3.4434	0.000576466	0.143273	-2.00913	-3.44245
RECQL5	RECQL5	9400	RecQ like helicase 5	-0.393618	5.68056	-3.43738	0.000588973	0.143273	-1.8913	-3.43664
BSG	BSG	682	basigin (Ok blood group)	0.698124	9.69047	3.44265	0.00059671	0.143273	-2.79723	3.43311
TMCO6	TMCO6	55374	transmembrane and coiled-coil domains 6	-0.407668	5.59635	-3.43054	0.000604433	0.143273	-2.02062	-3.42962
WNK1	WNK1	65125	WNK lysine deficient protein kinase 1	0.725893	6.54118	3.42091	0.000626667	0.145843	-2.07575	3.4198
P3H2	P3H2	55214	prolyl 3-hydroxylase 2	-0.583677	5.51103	-3.41548	0.000646108	0.146967	-2.13733	-3.41148
TRIM27	TRIM27	5987	tripartite motif containing 27	-0.431987	5.59776	-3.40869	0.000654462	0.146967	-1.93095	-3.40798
SRF	SRF	6722	serum response factor	0.463878	6.51867	3.40253	0.000671194	0.148126	-2.06798	3.40108
EDEM3	EDEM3	80267	ER degradation enhancing alpha-mannosidase like protein 3	0.373842	5.81786	3.38291	0.000718902	0.153176	-1.95041	3.38227
EPDR1	EPDR1	54749	ependymin related 1	0.420941	6.4151	3.37825	0.000731429	0.153176	-1.98959	3.37752
HAND2	HAND2	9464	heart and neural crest derivatives expressed 2	0.613135	7.15337	3.37569	0.000739864	0.153176	-2.07862	3.37436
TMEM107	TMEM107	84314	transmembrane protein 107	-0.431141	5.65901	-3.37447	0.000741944	0.153176	-2.09543	-3.37359
PTP4A1	PTP4A1	7803	protein tyrosine phosphatase 4A1	0.520201	6.50869	3.36975	0.000754407	0.153276	-2.00891	3.369
LUZP6	LUZP6	767558	leucine zipper protein 6	0.466686	5.84708	3.35851	0.000785449	0.156114	-1.98735	3.35787
NIT2	NIT2	56954	nitrilase family member 2	-0.442582	5.54179	-3.35225	0.000803545	0.156114	-2.01312	-3.35157
CRLF2	CRLF2	64109	cytokine receptor like factor 2	-0.481069	5.55774	-3.35195	0.000804962	0.156114	-2.12271	-3.35108
LY6G6F	LY6G6F	259215	lymphocyte antigen 6 family member G6F	-0.431079	5.58441	-3.34225	0.000833021	0.159144	-2.02662	-3.34158
HSPB6	HSPB6	126393	heat shock protein family B (small) member 6	0.84823	10.2116	3.34038	0.000873852	0.16449	-3.11449	3.32828
KIF22	KIF22	3835	kinesin family member 22	-0.436524	5.1138	-3.32139	0.000898536	0.166685	-2.17168	-3.32051
PCNP	PCNP	57092	PEST proteolytic signal containing nuclear protein	0.422625	7.06808	3.3159	0.000916955	0.167672	-2.23347	3.31484
COX6B2	COX6B2	125965	cytochrome c oxidase subunit 6B2	-0.461565	5.2302	-3.29983	0.000970346	0.174936	-2.19498	-3.29899
PRR20A	PRR20A	122183	proline rich 20A	-0.453077	5.38625	-3.29243	0.000995486	0.175461	-2.09579	-3.2918
EMC10	EMC10	284361	ER membrane protein complex subunit 10	0.383996	7.04064	3.29121	0.00100067	0.175461	-2.14837	3.29034
UBE2R2	UBE2R2	54926	ubiquitin conjugating enzyme E2 R2	-0.410508	5.81151	-3.26935	0.0010806	0.186915	-2.16849	-3.26865
PPP2R5C	PPP2R5C	5527	protein phosphatase 2 regulatory subunit B'gamma	0.402942	7.00273	3.24799	0.00116563	0.198934	-2.20918	3.24716
NSMCE4A	NSMCE4A	54780	NSE4 homolog A, SMC5-SMC6 complex component	-0.422742	5.89205	-3.24085	0.00119441	0.200979	-2.18006	-3.24021
EPHB1	EPHB1	2047	EPH receptor B1	-0.436636	5.39351	-3.23802	0.00120902	0.200979	-2.35191	-3.23674
GP6	GP6	51206	glycoprotein VI platelet	-0.375297	5.68127	-3.22775	0.00125105	0.203176	-2.28619	-3.22698
HTR2B	HTR2B	3357	5-hydroxytryptamine receptor 2B	-0.393679	5.44348	-3.22323	0.00127101	0.203176	-2.30337	-3.22245
GPRIN3	GPRIN3	285513	GPRIN family member 3	-0.418953	5.94549	-3.21406	0.00131208	0.203176	-2.28244	-3.21333
GAL3ST2	GAL3ST2	64090	galactose-3-O-sulfotransferase 2	-0.472327	4.70941	-3.21213	0.00132283	0.203176	-2.41304	-3.21098
ZNF101	ZNF101	94039	zinc finger protein 101	-0.45161	5.49532	-3.21123	0.00133376	0.203176	-2.36193	-3.20861
DDX3Y	DDX3Y	8653	DEAD-box helicase 3 Y-linked	0.424519	5.89782	3.20565	0.00135017	0.203176	-2.21025	3.2051
CRISPLD2	CRISPLD2	83716	cysteine rich secretory protein LCCL domain containing 2	-0.486316	5.32057	-3.205	0.00135343	0.203176	-2.22707	-3.2044
CYBC1	CYBC1	79415	cytochrome b-245 chaperone 1	-0.387106	6.16515	-3.20312	0.00136277	0.203176	-2.28435	-3.20242
RDH12	RDH12	145226	retinol dehydrogenase 12	-0.496655	5.54459	-3.20257	0.00136509	0.203176	-2.25274	-3.20193
UBE2D1	UBE2D1	7321	ubiquitin conjugating enzyme E2 D1	0.354746	5.73897	3.19453	0.00140332	0.20449	-2.22954	3.19397
PTGER3	PTGER3	5733	prostaglandin E receptor 3	-0.438917	5.50786	-3.197	0.00140587	0.20449	-2.43125	-3.19344
COX4I2	COX4I2	84701	cytochrome c oxidase subunit 4I2	-0.391166	5.35445	-3.17229	0.00151635	0.218082	-2.37181	-3.17154
LIMCH1	LIMCH1	22998	LIM and calponin homology domains 1	0.564067	6.9255	3.17067	0.0015662	0.219057	-2.70861	3.16213
SRSF12	SRSF12	135295	serine and arginine rich splicing factor 12	-0.445066	5.32171	-3.16192	0.00157125	0.219057	-2.37781	-3.16119
ATG7	ATG7	10533	autophagy related 7	-0.379595	5.60734	-3.1613	0.00157447	0.219057	-2.36507	-3.1606
HAPLN2	HAPLN2	60484	hyaluronan and proteoglycan link protein 2	-0.351474	5.72547	-3.15416	0.0016128	0.221146	-2.30148	-3.15358
SUMO4	SUMO4	387082	small ubiquitin like modifier 4	-0.413889	5.34963	-3.14974	0.00163834	0.221146	-2.40607	-3.14899
GIMAP7	GIMAP7	168537	GTPase, IMAP family member 7	-0.364454	5.79533	-3.14584	0.00165953	0.221146	-2.32852	-3.14524
CALM2	CALM2	805	calmodulin 2	0.768449	7.91809	3.15741	0.00167242	0.221146	-2.95955	3.14297
KIF1B	KIF1B	23095	kinesin family member 1B	0.516027	5.99461	3.14289	0.00167587	0.221146	-2.30279	3.14237
TCF7L2	TCF7L2	6934	transcription factor 7 like 2	-0.34626	5.60054	-3.13449	0.00172479	0.222497	-2.32743	-3.13394
IQSEC3	IQSEC3	440073	IQ motif and Sec7 domain ArfGEF 3	-0.409104	5.35967	-3.13447	0.00172584	0.222497	-2.41725	-3.13376
E2F1	E2F1	1869	E2F transcription factor 1	-0.438812	5.51666	-3.13168	0.00174193	0.222497	-2.38423	-3.13103
PAX2	PAX2	5076	paired box 2	-0.344806	5.48899	-3.12946	0.00175564	0.222497	-2.42819	-3.12873
TMEM140	TMEM140	55281	transmembrane protein 140	-0.530245	6.15511	-3.1178	0.00182944	0.22488	-2.4703	-3.11661
S100A1	S100A1	6271	S100 calcium binding protein A1	0.94596	10.028	3.15891	0.00185262	0.22488	-3.65275	3.1129
GBP5	GBP5	115362	guanylate binding protein 5	-0.402219	5.28431	-3.11376	0.00185785	0.22488	-2.55069	-3.11206
WDR91	WDR91	29062	WD repeat domain 91	-0.386671	5.43257	-3.10999	0.00187819	0.22488	-2.44347	-3.10885
BTBD1	BTBD1	53339	BTB domain containing 1	0.462661	7.01705	3.10939	0.0018795	0.22488	-2.40785	3.10864
PAK1	PAK1	5058	p21 (RAC1) activated kinase 1	-0.405426	5.29933	-3.10422	0.00191235	0.22488	-2.46182	-3.10352
APP	APP	351	amyloid beta precursor protein	0.424843	7.62755	3.1048	0.00191286	0.22488	-2.47822	3.10344
H3C7	H3C7	8968	H3 clustered histone 7	-0.439433	4.92915	-3.10349	0.00192568	0.22488	-2.58138	-3.10146
HK1	HK1	3098	hexokinase 1	0.478489	7.70651	3.10105	0.00193722	0.22488	-2.5709	3.09969
BRS3	BRS3	680	bombesin receptor subtype 3	-0.380611	5.3208	-3.09827	0.00195013	0.22488	-2.38958	-3.09772
DDIT3	DDIT3	1649	DNA damage inducible transcript 3	-0.352161	5.92542	-3.09102	0.00199936	0.228498	-2.47194	-3.09033
EML1	EML1	2009	EMAP like 1	0.385268	5.76409	3.08857	0.00203019	0.229968	-2.53799	3.08578
DUSP5	DUSP5	1847	dual specificity phosphatase 5	0.484986	5.63735	3.08562	0.0020496	0.23013	-2.52707	3.08295
MYL12B	MYL12B	103910	myosin light chain 12B	0.381183	7.26889	3.08067	0.00207213	0.230491	-2.55927	3.07969
DENND3	DENND3	22898	DENN domain containing 3	-0.401367	4.95826	-3.07813	0.00208882	0.230491	-2.53612	-3.0773
MFN1	MFN1	55669	mitofusin 1	0.345837	6.32083	3.07166	0.00213382	0.231555	-2.46737	3.07095
TP53INP2	TP53INP2	58476	tumor protein p53 inducible nuclear protein 2	0.468668	7.29972	3.07173	0.00213465	0.231555	-2.49481	3.07083
ZNF182	ZNF182	7569	zinc finger protein 182	-0.432423	5.65505	-3.0639	0.00218863	0.233884	-2.43315	-3.06336
GAGE1	GAGE1	2543	G antigen 1	-0.597075	5.69138	-3.06279	0.00219688	0.233884	-2.43909	-3.06224
TMED6	TMED6	146456	transmembrane p24 trafficking protein 6	-0.37074	5.59835	-3.06085	0.00221094	0.233884	-2.4343	-3.06033
BRWD3	BRWD3	254065	bromodomain and WD repeat domain containing 3	-0.38935	5.61787	-3.05215	0.00228007	0.23922	-2.60316	-3.0511
UBE2E1	UBE2E1	7324	ubiquitin conjugating enzyme E2 E1	0.398513	6.51463	3.04842	0.00230481	0.23985	-2.46998	3.04786
MT1F	MT1F	4494	metallothionein 1F	-0.385288	5.17226	-3.04552	0.00232683	0.240189	-2.45961	-3.045
MMP25	MMP25	64386	matrix metallopeptidase 25	-0.437195	5.56608	-3.03773	0.00238853	0.244585	-2.528	-3.03712
CLIC4	CLIC4	25932	chloride intracellular channel 4	0.643165	7.83899	3.03967	0.00252598	0.256608	-3.09861	3.02021
HMG20B	HMG20B	10362	high mobility group 20B	-0.365664	5.37507	-3.01545	0.0025701	0.259033	-2.49796	-3.01496
PAX7	PAX7	5081	paired box 7	-0.353853	5.47494	-3.01051	0.0026123	0.26123	-2.50551	-3.01002
CYP2A7	CYP2A7	1549	cytochrome P450 family 2 subfamily A member 7	-0.390509	5.27133	-3.00095	0.00269576	0.267486	-2.52103	-3.00046
SELE	SELE	6401	selectin E	-0.439635	5.10682	-2.9975	0.00274099	0.267861	-2.72749	-2.99538
NAA20	NAA20	51126	N(alpha)-acetyltransferase 20, NatB catalytic subunit	0.431136	6.29765	2.9959	0.00274139	0.267861	-2.56985	2.99534
LCP2	LCP2	3937	lymphocyte cytosolic protein 2	-0.390462	5.3205	-2.98818	0.00281089	0.271371	-2.53864	-2.9877
PUDP	PUDP	8226	pseudouridine 5'-phosphatase	-0.389828	5.60711	-2.98723	0.00281971	0.271371	-2.54256	-2.98674
GRPEL2	GRPEL2	134266	GrpE like 2, mitochondrial	-0.335534	5.7356	-2.97944	0.00289243	0.274709	-2.5549	-2.97894
UQCC3	UQCC3	790955	ubiquinol-cytochrome c reductase complex assembly factor 3	-0.356583	5.61381	-2.97901	0.00289733	0.274709	-2.60759	-2.97843
RPH3A	RPH3A	22895	rabphilin 3A	-0.398356	5.61034	-2.96381	0.00304404	0.279921	-2.61813	-2.96325
CLEC11A	CLEC11A	6320	C-type lectin domain containing 11A	-0.457588	5.55145	-2.96231	0.00305819	0.279921	-2.579	-2.96183
BCL2L15	BCL2L15	440603	BCL2 like 15	-0.350126	5.49452	-2.96174	0.00306468	0.279921	-2.62986	-2.96117
PLEKHA1	PLEKHA1	59338	pleckstrin homology domain containing A1	0.355671	5.99261	2.96076	0.00307384	0.279921	-2.6056	2.96026
CAPRIN1	CAPRIN1	4076	cell cycle associated protein 1	0.347232	6.75871	2.96059	0.00307612	0.279921	-2.60817	2.96003
MBIP	MBIP	51562	MAP3K12 binding inhibitory protein 1	-0.410148	5.86155	-2.95985	0.003084	0.279921	-2.65243	-2.95924
ITPR2	ITPR2	3709	inositol 1,4,5-trisphosphate receptor type 2	-0.365225	5.7032	-2.95759	0.00310537	0.279921	-2.58619	-2.95711
ITLN2	ITLN2	142683	intelectin 2	-0.332128	5.55669	-2.95101	0.00317214	0.282806	-2.59226	-2.95054
RASL11B	RASL11B	65997	RAS like family 11 member B	-0.448374	5.87853	-2.95322	0.00318157	0.282806	-2.90079	-2.94963
PRNP	PRNP	5621	prion protein	0.422284	7.37047	2.94713	0.00321656	0.28332	-2.65063	2.94625
SGCD	SGCD	6444	sarcoglycan delta	0.533911	6.74842	2.94777	0.00323532	0.28332	-2.91038	2.94445
CAPZA2	CAPZA2	830	capping actin protein of muscle Z-line subunit alpha 2	0.50018	6.33654	2.94073	0.00329633	0.28332	-2.76926	2.93866
SMC4	SMC4	10051	structural maintenance of chromosomes 4	-0.377035	5.41889	-2.93866	0.00330122	0.28332	-2.61029	-2.9382
HYOU1	HYOU1	10525	hypoxia up-regulated 1	0.365332	5.77578	2.93823	0.0033056	0.28332	-2.60394	2.93779
COPS8	COPS8	10920	COP9 signalosome subunit 8	0.332362	6.80726	2.93664	0.0033244	0.28332	-2.67853	2.93603
AGTR2	AGTR2	186	angiotensin II receptor type 2	-0.437869	5.76623	-2.93396	0.00335184	0.28332	-2.62321	-2.93348
GAGE10	GAGE10	102724473	G antigen 10	-0.537205	5.71175	-2.9328	0.00336442	0.28332	-2.62571	-2.93232
RBM43	RBM43	375287	RNA binding motif protein 43	-0.421649	5.04729	-2.92347	0.00346704	0.283545	-2.64265	-2.92298
PNPLA5	PNPLA5	150379	patatin like phospholipase domain containing 5	-0.346844	5.60727	-2.92316	0.00347126	0.283545	-2.69211	-2.9226
KNOP1	KNOP1	400506	lysine rich nucleolar protein 1	-0.361206	5.42243	-2.92268	0.00347687	0.283545	-2.70725	-2.92209
NHLRC3	NHLRC3	387921	NHL repeat containing 3	0.349805	5.35945	2.91691	0.00354151	0.283545	-2.67174	2.91635
ANGPTL2	ANGPTL2	23452	angiopoietin like 2	-0.42963	6.01182	-2.91545	0.0035572	0.283545	-2.65021	-2.91497
SVEP1	SVEP1	79987	sushi, von Willebrand factor type A, EGF and pentraxin domain containing 1	-0.333226	5.05407	-2.91514	0.00356101	0.283545	-2.65758	-2.91464
CRISPLD1	CRISPLD1	83690	cysteine rich secretory protein LCCL domain containing 1	-0.412636	5.05228	-2.91453	0.00357016	0.283545	-2.74822	-2.91384
CLIC6	CLIC6	54102	chloride intracellular channel 6	-0.769065	5.827	-2.91583	0.00358426	0.283545	-2.83973	-2.91261
AKR1B1	AKR1B1	231	aldo-keto reductase family 1 member B	0.597167	7.13906	2.92136	0.00358785	0.283545	-3.01914	2.91229
FOSL2	FOSL2	2355	FOS like 2, AP-1 transcription factor subunit	0.441477	6.51513	2.9129	0.00358862	0.283545	-2.9216	2.91223
MLEC	MLEC	9761	malectin	0.406035	6.13653	2.90862	0.00363629	0.285549	-2.69412	2.9081
CHRM4	CHRM4	1132	cholinergic receptor muscarinic 4	-0.348767	5.0723	-2.89632	0.00378228	0.293695	-2.72437	-2.89577
ESS2	ESS2	8220	ess-2 splicing factor homolog	-0.419829	5.39658	-2.89704	0.00379478	0.293695	-2.8238	-2.89474
MYADM	MYADM	91663	myeloid associated differentiation marker	0.32925	7.30446	2.89435	0.00380885	0.293695	-2.71726	2.89357
SCD5	SCD5	79966	stearoyl-CoA desaturase 5	-0.343273	5.31206	-2.8914	0.0038406	0.29437	-2.67858	-2.89097
MAGEA9B	MAGEA9B	728269	MAGE family member A9B	-0.346746	5.36897	-2.8906	0.00387364	0.295135	-2.79026	-2.88827
NCOA4	NCOA4	8031	nuclear receptor coactivator 4	0.399911	6.85503	2.88587	0.00391197	0.295474	-2.79151	2.88517
OR2J3	OR2J3	442186	olfactory receptor family 2 subfamily J member 3	-0.373903	5.59161	-2.88463	0.00392427	0.295474	-2.6902	-2.88419
STT3B	STT3B	201595	STT3 oligosaccharyltransferase complex catalytic subunit B	0.376663	5.50766	2.88185	0.00397458	0.295884	-2.81953	2.88017
ETS2	ETS2	2114	ETS proto-oncogene 2, transcription factor	-0.296373	5.51361	-2.87875	0.00399803	0.295884	-2.69572	-2.87832
FOSL1	FOSL1	8061	FOS like 1, AP-1 transcription factor subunit	-0.382242	5.36496	-2.87453	0.00405187	0.295884	-2.70318	-2.87409
PIGT	PIGT	51604	phosphatidylinositol glycan anchor biosynthesis class T	0.502513	6.98644	2.88128	0.00405783	0.295884	-3.04235	2.87363
NMI	NMI	9111	N-myc and STAT interactor	-0.346534	5.40587	-2.87509	0.00406431	0.295884	-2.79613	-2.87313
ZNHIT1	ZNHIT1	10467	zinc finger HIT-type containing 1	0.369045	6.55904	2.87341	0.00406841	0.295884	-2.74665	2.87281
ANAPC5	ANAPC5	51433	anaphase promoting complex subunit 5	0.32131	6.05882	2.86969	0.00411495	0.296875	-2.73719	2.86921
FBXO42	FBXO42	54455	F-box protein 42	-0.409741	5.54549	-2.86986	0.00414047	0.296875	-2.83566	-2.86726
MTG2	MTG2	26164	mitochondrial ribosome associated GTPase 2	0.370422	5.57721	2.86566	0.00416736	0.296875	-2.72186	2.86521
SCHIP1	SCHIP1	29970	schwannomin interacting protein 1	0.467342	6.82767	2.86519	0.0041748	0.296875	-2.75423	2.86464
FSIP1	FSIP1	161835	fibrous sheath interacting protein 1	-0.395773	5.36759	-2.8614	0.00424197	0.297297	-2.92713	-2.85958
GXYLT1	GXYLT1	283464	glucoside xylosyltransferase 1	-0.397803	5.38114	-2.85944	0.00425931	0.297297	-2.93014	-2.85829
NCBP2	NCBP2	22916	nuclear cap binding protein subunit 2	0.334395	6.22876	2.85596	0.00429689	0.297297	-2.74507	2.8555
SH3D21	SH3D21	79729	SH3 domain containing 21	-0.332461	5.48187	-2.85472	0.00431326	0.297297	-2.73597	-2.85429
DDX3X	DDX3X	1654	DEAD-box helicase 3 X-linked	-0.385367	6.1536	-2.85301	0.00433676	0.297297	-2.73928	-2.85257
PRKCB	PRKCB	5579	protein kinase C beta	-0.369171	5.48477	-2.84958	0.00438509	0.297297	-2.7972	-2.84904
ATRAID	ATRAID	51374	all-trans retinoic acid induced differentiation factor	0.47157	6.45737	2.84948	0.00438545	0.297297	-2.75133	2.84902
ZC3H3	ZC3H3	23144	zinc finger CCCH-type containing 3	-0.408482	5.48198	-2.84876	0.00439489	0.297297	-2.74233	-2.84833
DDIT4	DDIT4	54541	DNA damage inducible transcript 4	-0.33863	5.09422	-2.84658	0.00442689	0.297297	-2.80684	-2.84602
RPL12	RPL12	6136	ribosomal protein L12	0.407346	7.88418	2.84725	0.00442888	0.297297	-2.87338	2.84588
NEK2	NEK2	4751	NIMA related kinase 2	-0.409609	5.33678	-2.84748	0.00443623	0.297297	-2.8367	-2.84535
CDH13	CDH13	1012	cadherin 13	0.420658	7.12306	2.84095	0.00450694	0.298771	-2.82598	2.84031
FMNL2	FMNL2	114793	formin like 2	-0.442786	5.3796	-2.83955	0.00454055	0.298771	-2.91647	-2.83794
ATPAF2	ATPAF2	91647	ATP synthase mitochondrial F1 complex assembly factor 2	-0.354201	5.93901	-2.83795	0.00454812	0.298771	-2.80945	-2.83741
MUC22	MUC22	100507679	mucin 22	-0.42487	5.48737	-2.83954	0.00455159	0.298771	-2.95031	-2.83717
F2RL2	F2RL2	2151	coagulation factor II thrombin receptor like 2	-0.318555	5.39784	-2.83012	0.00465964	0.302907	-2.79267	-2.82967
KCNAB1	KCNAB1	7881	potassium voltage-gated channel subfamily A member regulatory beta subunit 1	-0.305214	5.23237	-2.82677	0.00470813	0.302907	-2.77426	-2.82635
ODF3L1	ODF3L1	161753	outer dense fiber of sperm tails 3 like 1	-0.394129	5.52644	-2.82146	0.00478673	0.302907	-2.78097	-2.82105
THOC5	THOC5	8563	THO complex 5	-0.430742	5.87537	-2.81963	0.00481434	0.302907	-2.78812	-2.8192
ADAM23	ADAM23	8745	ADAM metallopeptidase domain 23	0.397909	6.10762	2.81931	0.00481876	0.302907	-2.78014	2.81891
DSTN	DSTN	11034	destrin, actin depolymerizing factor	0.761117	8.14453	2.83899	0.00482802	0.302907	-3.41891	2.81829
LDAH	LDAH	60526	lipid droplet associated hydrolase	-0.365541	5.65147	-2.81729	0.00484933	0.302907	-2.78813	-2.81688
IRF8	IRF8	3394	interferon regulatory factor 8	-0.360716	5.21552	-2.81548	0.00487908	0.302907	-2.86235	-2.81491
EXTL1	EXTL1	2134	exostosin like glycosyltransferase 1	-0.426774	5.51686	-2.81662	0.00488024	0.302907	-2.87869	-2.81483
LARGE1	LARGE1	9215	LARGE xylosyl- and glucuronyltransferase 1	0.469739	6.79364	2.81513	0.00488346	0.302907	-2.81383	2.81462
EDARADD	EDARADD	128178	EDAR associated death domain	-0.339319	5.67289	-2.8147	0.00488858	0.302907	-2.79167	-2.81429
DRD2	DRD2	1813	dopamine receptor D2	-0.362405	5.44951	-2.81406	0.00489858	0.302907	-2.80412	-2.81363
AK1	AK1	203	adenylate kinase 1	0.568501	8.32782	2.81607	0.00494964	0.302942	-3.26936	2.81029
PROSER3	PROSER3	148137	proline and serine rich 3	-0.370647	5.55193	-2.81068	0.00496583	0.302942	-2.93332	-2.80924
MROH9	MROH9	80133	maestro heat like repeat family member 9	-0.426928	5.27431	-2.80813	0.00498928	0.302942	-2.80046	-2.80773
TSSK6	TSSK6	83983	testis specific serine kinase 6	-0.371778	5.53724	-2.80787	0.00499381	0.302942	-2.82109	-2.80743
MS4A7	MS4A7	58475	membrane spanning 4-domains A7	-0.330095	5.46017	-2.80262	0.00507511	0.305467	-2.80565	-2.80223
CYSLTR1	CYSLTR1	10800	cysteinyl leukotriene receptor 1	-0.399041	5.30055	-2.80212	0.00508316	0.305467	-2.80904	-2.80172
ARF4	ARF4	378	ADP ribosylation factor 4	0.413394	6.72668	2.79891	0.00513518	0.306707	-2.83266	2.79843
INPP5B	INPP5B	3633	inositol polyphosphate-5-phosphatase B	-0.316264	5.64491	-2.79646	0.00517404	0.306707	-2.84817	-2.79599
STS	STS	412	steroid sulfatase	-0.348751	5.13482	-2.79648	0.0051769	0.306707	-2.9084	-2.79581
TAGLN2	TAGLN2	8407	transgelin 2	-0.34854	5.8158	-2.79491	0.00519964	0.306707	-2.87823	-2.7944
TAS2R13	TAS2R13	50838	taste 2 receptor member 13	-0.389812	5.56301	-2.79065	0.00526855	0.309346	-2.87834	-2.79014
DENND2A	DENND2A	27147	DENN domain containing 2A	-0.309962	5.41084	-2.7867	0.00533124	0.310985	-2.82879	-2.78631
HRAS	HRAS	3265	HRas proto-oncogene, GTPase	-0.302136	5.54735	-2.78586	0.00534506	0.310985	-2.83036	-2.78547
PITPNM1	PITPNM1	9600	phosphatidylinositol transfer protein membrane associated 1	-0.329638	5.66902	-2.78112	0.00542587	0.314259	-2.89832	-2.7806
SLC18B1	SLC18B1	116843	solute carrier family 18 member B1	-0.370223	5.60905	-2.77776	0.00548028	0.314315	-2.84455	-2.77736
ACD	ACD	65057	ACD shelterin complex subunit and telomerase recruitment factor	-0.340826	5.55193	-2.77753	0.00548453	0.314315	-2.86122	-2.77711
OR1D5	OR1D5	8386	olfactory receptor family 1 subfamily D member 5	-0.407171	5.41534	-2.77662	0.00550052	0.314315	-2.88327	-2.77616
GFAP	GFAP	2670	glial fibrillary acidic protein	-0.356255	5.65349	-2.77282	0.00556417	0.315875	-2.85234	-2.77242
MOCS3	MOCS3	27304	molybdenum cofactor synthesis 3	-0.431991	5.70852	-2.76878	0.00563546	0.315875	-2.90983	-2.76827
ESRP1	ESRP1	54845	epithelial splicing regulatory protein 1	-0.352161	5.74062	-2.76852	0.00563959	0.315875	-2.9013	-2.76803
ARMC7	ARMC7	79637	armadillo repeat containing 7	-0.376661	5.59692	-2.76812	0.00564665	0.315875	-2.90792	-2.76762
POPDC2	POPDC2	64091	popeye domain containing 2	0.44974	8.05448	2.76885	0.0056512	0.315875	-3.00504	2.76736
HPCAL1	HPCAL1	3241	hippocalcin like 1	0.301142	5.52674	2.7644	0.00570965	0.317754	-2.86699	2.76401
VAMP7	VAMP7	6845	vesicle associated membrane protein 7	-0.382301	5.42327	-2.76155	0.0057595	0.319141	-2.86652	-2.76117
OTUD7B	OTUD7B	56957	OTU deubiquitinase 7B	-0.32973	5.82368	-2.7598	0.00579086	0.319496	-2.87252	-2.75939
GPR182	GPR182	11318	G protein-coupled receptor 182	-0.324348	5.64347	-2.75451	0.00588499	0.319697	-2.87772	-2.75412
HIGD1A	HIGD1A	25994	HIG1 hypoxia inducible domain family member 1A	0.615462	8.12757	2.7715	0.00592667	0.319697	-3.50357	2.75181
ZNF157	ZNF157	7712	zinc finger protein 157	-0.358956	5.47507	-2.75182	0.00593533	0.319697	-2.93352	-2.75133
MAP3K7CL	MAP3K7CL	56911	MAP3K7 C-terminal like	-0.527363	5.18809	-2.75042	0.00596189	0.319697	-2.95374	-2.74987
CYSTM1	CYSTM1	84418	cysteine rich transmembrane module containing 1	0.527337	6.71041	2.75026	0.00596309	0.319697	-2.90174	2.7498
TMEM163	TMEM163	81615	transmembrane protein 163	-0.368081	5.3641	-2.75008	0.0059671	0.319697	-2.93661	-2.74958
EPHA2	EPHA2	1969	EPH receptor A2	-0.296053	5.25355	-2.74857	0.00599267	0.319697	-2.88571	-2.74818
ELP5	ELP5	23587	elongator acetyltransferase complex subunit 5	-0.346199	5.8292	-2.74859	0.00599433	0.319697	-2.93506	-2.74809
LMOD1	LMOD1	25802	leiomodin 1	-0.388381	5.53937	-2.74711	0.00603821	0.320147	-2.99315	-2.7457
SLC25A13	SLC25A13	10165	solute carrier family 25 member 13	-0.402994	5.59365	-2.74536	0.00605279	0.320147	-2.92442	-2.74491
ANXA10	ANXA10	11199	annexin A10	-0.375295	5.5657	-2.74525	0.00608008	0.320265	-2.97836	-2.74343
ASB2	ASB2	51676	ankyrin repeat and SOCS box containing 2	0.391138	6.64958	2.74264	0.00610505	0.320265	-2.96539	2.74209
SPANXA1	SPANXA1	30014	sperm protein associated with the nucleus, X-linked, family member A1	-0.344555	6.40343	-2.73977	0.00615616	0.32157	-2.91996	-2.73935
AP1B1	AP1B1	162	adaptor related protein complex 1 subunit beta 1	-0.356537	5.32261	-2.73808	0.00618829	0.32157	-3.06626	-2.73763
ALPK2	ALPK2	115701	alpha kinase 2	0.618502	6.80181	2.741	0.00622531	0.32157	-3.26338	2.73567
CMC2	CMC2	56942	C-X9-C motif containing 2	0.418306	6.91486	2.73558	0.00626228	0.32157	-3.10403	2.73372
TMED3	TMED3	23423	transmembrane p24 trafficking protein 3	-0.360567	5.31204	-2.7338	0.00626804	0.32157	-2.9063	-2.73342
SCOC	SCOC	60592	short coiled-coil protein	0.385257	6.58255	2.73318	0.00628066	0.32157	-2.92094	2.73276
ZNF581	ZNF581	51545	zinc finger protein 581	-0.437691	5.65542	-2.72014	0.00655671	0.333419	-3.02859	-2.71856
ARHGAP25	ARHGAP25	9938	Rho GTPase activating protein 25	-0.325861	5.52846	-2.71866	0.0065642	0.333419	-2.98115	-2.71818
SHISA5	SHISA5	51246	shisa family member 5	-0.34612	5.81035	-2.71541	0.00662904	0.335158	-2.98671	-2.71493
AACS	AACS	65985	acetoacetyl-CoA synthetase	0.373655	5.69273	2.71317	0.00667782	0.335158	-3.03873	2.7125
GJA8	GJA8	2703	gap junction protein alpha 8	-0.335202	5.50322	-2.71118	0.00671726	0.335158	-3.01971	-2.71055
STK17A	STK17A	9263	serine/threonine kinase 17a	0.42332	5.81993	2.70923	0.00675099	0.335158	-2.93624	2.70888
ITGA7	ITGA7	3679	integrin subunit alpha 7	0.40937	7.70225	2.70983	0.00675538	0.335158	-3.11503	2.70867
KLHL9	KLHL9	55958	kelch like family member 9	0.390137	5.27115	2.71034	0.00675553	0.335158	-3.06598	2.70866
PLCB1	PLCB1	23236	phospholipase C beta 1	-0.489603	4.78967	-2.70618	0.00681882	0.335251	-3.02686	-2.70557
GOLGA8A	GOLGA8A	23015	golgin A8 family member A	-0.380077	5.47697	-2.70558	0.00682599	0.335251	-2.94656	-2.70522
ERV3-1	ERV3-1	2086	endogenous retrovirus group 3 member 1, envelope	-0.376974	5.4026	-2.70456	0.00685169	0.335251	-3.02444	-2.70397
C3orf62	C3orf62	375341	chromosome 3 open reading frame 62	-0.287108	5.62288	-2.70382	0.00686217	0.335251	-2.94888	-2.70346
MKNK2	MKNK2	2872	MAPK interacting serine/threonine kinase 2	0.582427	6.88732	2.70611	0.00691234	0.335691	-3.27711	2.70104
GPR68	GPR68	8111	G protein-coupled receptor 68	-0.359114	5.39853	-2.70088	0.00692498	0.335691	-2.9971	-2.70043
CYP11B1	CYP11B1	1584	cytochrome P450 family 11 subfamily B member 1	-0.371732	5.50436	-2.69888	0.00696487	0.335691	-2.9571	-2.69852
IFIT2	IFIT2	3433	interferon induced protein with tetratricopeptide repeats 2	-0.376323	5.07374	-2.69725	0.00701787	0.335691	-3.02134	-2.696
WDR81	WDR81	124997	WD repeat domain 81	-0.388565	5.25501	-2.69599	0.00702563	0.335691	-2.96125	-2.69563
ANP32B	ANP32B	10541	acidic nuclear phosphoprotein 32 family member B	0.322214	5.69841	2.69585	0.00702853	0.335691	-2.96464	2.69549
C1orf43	C1orf43	25912	chromosome 1 open reading frame 43	0.330518	6.92861	2.69439	0.00706519	0.336188	-3.04567	2.69376
KRT26	KRT26	353288	keratin 26	-0.332974	5.43075	-2.69094	0.00713264	0.33814	-2.96676	-2.69059
GDE1	GDE1	51573	glycerophosphodiester phosphodiesterase 1	0.354014	6.43611	2.68702	0.00721778	0.339583	-2.98168	2.68663
GIMAP1	GIMAP1	170575	GTPase, IMAP family member 1	-0.384428	5.48946	-2.68611	0.00723868	0.339583	-3.01877	-2.68566
ATP6V1F	ATP6V1F	9296	ATPase H+ transporting V1 subunit F	0.504217	6.93158	2.68554	0.00725242	0.339583	-3.02875	2.68503
PEBP1	PEBP1	5037	phosphatidylethanolamine binding protein 1	0.432644	8.12693	2.6857	0.0072692	0.339583	-3.12341	2.68425
CCDC200	CCDC200	100874261	coiled-coil domain containing 200	-0.338678	5.38169	-2.68275	0.00730975	0.340235	-2.97849	-2.68239
WDR93	WDR93	56964	WD repeat domain 93	-0.360137	5.50544	-2.6709	0.00757631	0.351365	-3.0614	-2.67039
UBE2D3	UBE2D3	7323	ubiquitin conjugating enzyme E2 D3	0.467961	7.21539	2.67146	0.00764182	0.353124	-3.19117	2.6675
COX20	COX20	116228	cytochrome c oxidase assembly factor COX20	0.351293	7.0775	2.66679	0.00766945	0.353126	-3.03419	2.66629
POLR2J3	POLR2J3	548644	RNA polymerase II subunit J3	-0.326736	5.21612	-2.66541	0.0077365	0.354273	-3.08327	-2.66336
S100PBP	S100PBP	64766	S100P binding protein	-0.334947	5.23438	-2.66254	0.0077654	0.354273	-3.04759	-2.6621
AGT	AGT	183	angiotensinogen	-0.363748	5.68542	-2.66245	0.00777741	0.354273	-3.06193	-2.66158
BIN3	BIN3	55909	bridging integrator 3	-0.302284	5.69492	-2.65925	0.0078398	0.354834	-3.01422	-2.65889
RARRES2	RARRES2	5919	retinoic acid receptor responder 2	-0.43372	5.31436	-2.65901	0.00784515	0.354834	-3.01414	-2.65866
KDM5C	KDM5C	8242	lysine demethylase 5C	-0.309004	6.02679	-2.65614	0.00791267	0.35642	-3.02109	-2.65577
MEST	MEST	4232	mesoderm specific transcript	-0.357154	5.50268	-2.65581	0.00796071	0.35642	-3.10768	-2.65373
FRG1	FRG1	2483	FSHD region gene 1	0.362159	5.74744	2.65504	0.00796376	0.35642	-3.1372	2.6536
RGPD2	RGPD2	729857	RANBP2 like and GRIP domain containing 2	-0.35318	5.37221	-2.64834	0.00812004	0.362148	-3.16571	-2.64704
CHGB	CHGB	1114	chromogranin B	-0.344856	6.02318	-2.6463	0.00814871	0.362165	-3.08025	-2.64585
SP2	SP2	6668	Sp2 transcription factor	-0.320679	5.79833	-2.64394	0.00820539	0.363376	-3.073	-2.6435
DYNC2I2	DYNC2I2	89891		-0.356363	5.86955	-2.63969	0.0083069	0.363376	-3.0442	-2.63933
GPRC5C	GPRC5C	55890	G protein-coupled receptor class C group 5 member C	-0.316051	5.32667	-2.63989	0.00830848	0.363376	-3.06878	-2.63927
CNGA1	CNGA1	1259	cyclic nucleotide gated channel subunit alpha 1	-0.305208	5.75158	-2.63918	0.00832149	0.363376	-3.08513	-2.63874
PPP1R12B	PPP1R12B	4660	protein phosphatase 1 regulatory subunit 12B	0.677341	7.95402	2.64781	0.00834013	0.363376	-3.61191	2.63798
LBH	LBH	81606	LBH regulator of WNT signaling pathway	0.521008	6.74022	2.63972	0.00839318	0.363376	-3.21778	2.63583
RPS8	RPS8	6202	ribosomal protein S8	0.490023	8.65116	2.63797	0.00839371	0.363376	-3.28973	2.63581
GPD1L	GPD1L	23171	glycerol-3-phosphate dehydrogenase 1 like	0.47437	6.99509	2.6359	0.00840308	0.363376	-3.06821	2.63543
ZNF610	ZNF610	162963	zinc finger protein 610	-0.337104	5.39388	-2.63394	0.00845083	0.364211	-3.09177	-2.63351
TCN2	TCN2	6948	transcobalamin 2	-0.328651	5.5503	-2.62812	0.00859676	0.36851	-3.10192	-2.62769
NOC4L	NOC4L	79050	nucleolar complex associated 4 homolog	-0.30831	6.63676	-2.6261	0.00864789	0.36851	-3.10361	-2.62567
DAND5	DAND5	199699	DAN domain BMP antagonist family member 5	-0.46662	5.1394	-2.62391	0.0087017	0.36851	-3.06658	-2.62356
LYPD2	LYPD2	137797	LY6/PLAUR domain containing 2	0.397006	5.3738	2.62384	0.00872924	0.36851	-3.18052	2.62248
TLCD4	TLCD4	148534	TLC domain containing 4	0.36917	6.55101	2.62105	0.00877589	0.36851	-3.08303	2.62066
ASPN	ASPN	54829	asporin	-0.495616	5.25543	-2.62033	0.00879332	0.36851	-3.07089	-2.61999
SOD3	SOD3	6649	superoxide dismutase 3	-0.338512	5.60759	-2.61983	0.00880706	0.36851	-3.0909	-2.61945
NEBL	NEBL	10529	nebulette	0.646869	9.38749	2.62517	0.00885731	0.36851	-3.56213	2.61751
TMEM39A	TMEM39A	55254	transmembrane protein 39A	-0.363381	5.53698	-2.61413	0.0089541	0.36851	-3.07723	-2.6138
DRD5	DRD5	1816	dopamine receptor D5	-0.343417	5.75813	-2.61363	0.00896765	0.36851	-3.08029	-2.61328
SCGN	SCGN	10590	secretagogin, EF-hand calcium binding protein	-0.341954	5.60827	-2.61292	0.00898821	0.36851	-3.11704	-2.6125
MALRD1	MALRD1	340895	MAM and LDL receptor class A domain containing 1	-0.305346	5.61281	-2.6126	0.00899673	0.36851	-3.12036	-2.61218
ARC	ARC	23237	activity regulated cytoskeleton associated protein	-0.360154	5.37259	-2.61317	0.00900008	0.36851	-3.17872	-2.61205
LIPA	LIPA	3988	lipase A, lysosomal acid type	-0.360284	5.78695	-2.612	0.00901062	0.36851	-3.08291	-2.61165
IL13RA2	IL13RA2	3598	interleukin 13 receptor subunit alpha 2	-0.365285	5.73027	-2.6111	0.00903413	0.36851	-3.0836	-2.61076
MOB4	MOB4	25843	MOB family member 4, phocein	0.323081	6.16207	2.61139	0.00905247	0.36851	-3.14815	2.61007
SPINK6	SPINK6	404203	serine peptidase inhibitor, Kazal type 6	-0.398545	5.86715	-2.61063	0.00909405	0.36851	-3.2506	-2.6085
WDR1	WDR1	9948	WD repeat domain 1	0.380525	6.48226	2.60879	0.00909594	0.36851	-3.09298	2.60843
TRIB2	TRIB2	28951	tribbles pseudokinase 2	-0.331006	5.9923	-2.60856	0.0091034	0.36851	-3.11608	-2.60815
MAP2	MAP2	4133	microtubule associated protein 2	-0.292466	5.48043	-2.60761	0.00912639	0.36851	-3.0852	-2.60728
STIMATE	STIMATE	375346	STIM activating enhancer	-0.327015	5.40108	-2.60578	0.00917698	0.369388	-3.12045	-2.60539
COLQ	COLQ	8292	collagen like tail subunit of asymmetric acetylcholinesterase	0.452647	5.81993	2.60222	0.00927067	0.371989	-3.09032	2.60191
TCEA1	TCEA1	6917	transcription elongation factor A1	0.309088	6.12322	2.60067	0.00931315	0.372526	-3.0964	2.60034
LIMS3	LIMS3	96626	LIM zinc finger domain containing 3	0.371021	6.1099	2.60027	0.00936866	0.372666	-3.18792	2.5983
ANK2	ANK2	287	ankyrin 2	0.317948	6.38649	2.59842	0.00937487	0.372666	-3.10528	2.59807
TMEM120A	TMEM120A	83862	transmembrane protein 120A	0.407156	6.72511	2.59662	0.00947389	0.375436	-3.26584	2.59446
DUSP1	DUSP1	1843	dual specificity phosphatase 1	0.539568	6.10466	2.59353	0.00950836	0.375639	-3.10379	2.59321
SELL	SELL	6402	selectin L	-0.329387	5.42566	-2.59234	0.00956292	0.376155	-3.20707	-2.59125
ATP13A3	ATP13A3	79572	ATPase 13A3	0.77376	6.79763	2.59104	0.00958021	0.376155	-3.1273	2.59062
TRPC1	TRPC1	7220	transient receptor potential cation channel subfamily C member 1	0.3756	5.55309	2.59007	0.00963967	0.377095	-3.17954	2.58849
TEX52	TEX52	101929469	testis expressed 52	-0.351451	5.14948	-2.58913	0.00966306	0.377095	-3.16915	-2.58766
ZNF816	ZNF816	125893	zinc finger protein 816	-0.325197	5.51476	-2.58255	0.00981637	0.37884	-3.12133	-2.58223
CPXCR1	CPXCR1	53336	CPX chromosome region candidate 1	-0.313838	5.22665	-2.58057	0.009873	0.37884	-3.12578	-2.58025
SNCG	SNCG	6623	synuclein gamma	-0.427181	5.10062	-2.58072	0.00988007	0.37884	-3.15653	-2.58
CDK13	CDK13	8621	cyclin dependent kinase 13	-0.301339	5.88825	-2.57924	0.00991237	0.37884	-3.14409	-2.57887
PRSS58	PRSS58	136541	serine protease 58	-0.350439	5.62066	-2.57901	0.00991772	0.37884	-3.12812	-2.57868
GUF1	GUF1	60558	GUF1 homolog, GTPase	0.321742	6.09276	2.5786	0.00992926	0.37884	-3.12661	2.57828
GLI2	GLI2	2736	GLI family zinc finger 2	-0.319332	5.20635	-2.57834	0.00993704	0.37884	-3.12957	-2.57801
CLDN34	CLDN34	100288814	claudin 34	-0.403737	4.91976	-2.57737	0.00996736	0.37884	-3.14774	-2.57696
ERMAP	ERMAP	114625	erythroblast membrane associated protein (Scianna blood group)	-0.322837	5.48854	-2.57669	0.00998433	0.37884	-3.12986	-2.57637
ENTPD6	ENTPD6	955	ectonucleoside triphosphate diphosphohydrolase 6	0.29778	6.23018	2.57509	0.0100309	0.37884	-3.13468	2.57476
ZBTB38	ZBTB38	253461	zinc finger and BTB domain containing 38	0.317498	6.82727	2.57454	0.0100485	0.37884	-3.14639	2.57415
RTL5	RTL5	340526	retrotransposon Gag like 5	-0.317392	5.58127	-2.57383	0.010069	0.37884	-3.14815	-2.57345
PPP1R3G	PPP1R3G	648791	protein phosphatase 1 regulatory subunit 3G	-0.338275	5.85282	-2.57025	0.0101738	0.37884	-3.16401	-2.56987
PPM1K	PPM1K	152926	protein phosphatase, Mg2+/Mn2+ dependent 1K	0.568099	8.20841	2.56979	0.010221	0.37884	-3.35814	2.56826
AGPS	AGPS	8540	alkylglycerone phosphate synthase	0.327073	6.08615	2.56732	0.0102582	0.37884	-3.14278	2.567
FAM47A	FAM47A	158724	family with sequence similarity 47 member A	-0.413289	5.62898	-2.56569	0.0103086	0.37884	-3.17455	-2.5653
ANO1	ANO1	55107	anoctamin 1	-0.37447	5.53315	-2.56408	0.0103543	0.37884	-3.14875	-2.56377
EZR	EZR	7430	ezrin	0.325806	6.61108	2.56349	0.0103732	0.37884	-3.15867	2.56313
ATG5	ATG5	9474	autophagy related 5	-0.347054	5.58137	-2.56156	0.0104322	0.37884	-3.18758	-2.56116
TMEM231	TMEM231	79583	transmembrane protein 231	-0.361851	5.51533	-2.56253	0.0104338	0.37884	-3.24577	-2.56111
SLTM	SLTM	79811	SAFB like transcription modulator	0.325652	6.08104	2.56296	0.0104381	0.37884	-3.23648	2.56097
FRAT2	FRAT2	23401	FRAT regulator of WNT signaling pathway 2	-0.318116	5.58667	-2.56099	0.0104469	0.37884	-3.1527	-2.56068
SEPTIN10	SEPTIN10	151011	septin 10	0.340123	5.53049	2.55937	0.0105025	0.37884	-3.23531	2.55883
ARAP3	ARAP3	64411	ArfGAP with RhoGAP domain, ankyrin repeat and PH domain 3	-0.328506	5.46906	-2.55893	0.0105088	0.37884	-3.15502	-2.55862
DPYSL3	DPYSL3	1809	dihydropyrimidinase like 3	-0.367909	5.78238	-2.55843	0.0105244	0.37884	-3.15847	-2.55811
CREB3	CREB3	10488	cAMP responsive element binding protein 3	-0.395756	5.96643	-2.55861	0.0105283	0.37884	-3.20063	-2.55798
KIAA1217	KIAA1217	56243	KIAA1217	-0.390725	5.22476	-2.55731	0.0105876	0.37884	-3.23472	-2.55602
PRRG3	PRRG3	79057	proline rich and Gla domain 3	-0.339393	5.66314	-2.55504	0.0106284	0.37884	-3.17743	-2.55469
UBE2B	UBE2B	7320	ubiquitin conjugating enzyme E2 B	0.353445	7.28935	2.55355	0.0106919	0.37884	-3.26335	2.55261
CXCR5	CXCR5	643	C-X-C motif chemokine receptor 5	-0.385518	5.58705	-2.55225	0.0107126	0.37884	-3.16633	-2.55194
ZNF605	ZNF605	100289635	zinc finger protein 605	-0.413512	5.31056	-2.55287	0.0107235	0.37884	-3.26742	-2.55158
CRACR2B	CRACR2B	283229	calcium release activated channel regulator 2B	-0.325026	5.26101	-2.55122	0.0107444	0.37884	-3.16681	-2.5509
PRAC2	PRAC2	360205	PRAC2 small nuclear protein	-0.389556	5.43341	-2.55109	0.0107481	0.37884	-3.16634	-2.55078
DCAF7	DCAF7	10238	DDB1 and CUL4 associated factor 7	-0.322856	5.63439	-2.55095	0.0107526	0.37884	-3.16748	-2.55064
NAP1L4	NAP1L4	4676	nucleosome assembly protein 1 like 4	0.286875	6.76861	2.54899	0.0108151	0.37884	-3.18068	2.54862
KCNT2	KCNT2	343450	potassium sodium-activated channel subfamily T member 2	-0.313194	5.44035	-2.54869	0.0108223	0.37884	-3.16946	-2.54838
STAU1	STAU1	6780	staufen double-stranded RNA binding protein 1	0.299361	6.46616	2.54804	0.0108436	0.37884	-3.17746	2.5477
EDDM3A	EDDM3A	10876	epididymal protein 3A	-0.356047	4.86685	-2.54613	0.0109424	0.37884	-3.26875	-2.54453
LMF1	LMF1	64788	lipase maturation factor 1	-0.300899	5.73563	-2.54488	0.0109439	0.37884	-3.21319	-2.54448
CXorf38	CXorf38	159013	chromosome X open reading frame 38	-0.336084	5.52578	-2.54476	0.0109453	0.37884	-3.17885	-2.54444
LONP2	LONP2	83752	lon peptidase 2, peroxisomal	0.381346	6.33336	2.54464	0.0109505	0.37884	-3.19952	2.54427
RPP38	RPP38	10557	ribonuclease P/MRP subunit p38	-0.338095	5.54875	-2.54451	0.0109558	0.37884	-3.27729	-2.5441
RUSC1	RUSC1	23623	RUN and SH3 domain containing 1	-0.351003	5.62868	-2.54283	0.0110056	0.37884	-3.17915	-2.54252
MYO10	MYO10	4651	myosin X	-0.312122	5.17517	-2.54275	0.01101	0.37884	-3.20177	-2.54238
SPCS1	SPCS1	28972	signal peptidase complex subunit 1	0.423516	6.68143	2.54275	0.011081	0.380052	-3.40667	2.54013
TIAF1	TIAF1	9220	TGFB1-induced anti-apoptotic factor 1	-0.314722	5.63319	-2.53888	0.0111331	0.380052	-3.21714	-2.53849
ANKFY1	ANKFY1	51479	ankyrin repeat and FYVE domain containing 1	-0.292547	5.6546	-2.53876	0.0111343	0.380052	-3.18451	-2.53845
MEGF11	MEGF11	84465	multiple EGF like domains 11	-0.343897	5.14478	-2.53793	0.0111643	0.380062	-3.22468	-2.53751
IRX3	IRX3	79191	iroquois homeobox 3	0.666085	6.72531	2.53707	0.0112262	0.381155	-3.26135	2.53558
HSD17B12	HSD17B12	51144	hydroxysteroid 17-beta dehydrogenase 12	0.323973	6.22922	2.53226	0.011343	0.384102	-3.19472	2.53195
UBE2E3	UBE2E3	10477	ubiquitin conjugating enzyme E2 E3	0.308024	6.05913	2.52888	0.0114531	0.384402	-3.20618	2.52856
SMS	SMS	6611	spermine synthase	0.336691	6.1629	2.52832	0.0114711	0.384402	-3.20301	2.52801
ZNF530	ZNF530	348327	zinc finger protein 530	-0.356928	5.64828	-2.52626	0.0115407	0.384402	-3.22906	-2.52589
GTPBP2	GTPBP2	54676	GTP binding protein 2	-0.335856	5.38353	-2.52618	0.0115433	0.384402	-3.23243	-2.52581
GOLGA6A	GOLGA6A	342096	golgin A6 family member A	-0.43334	5.82557	-2.52532	0.0115714	0.384402	-3.22754	-2.52495
ABCG8	ABCG8	64241	ATP binding cassette subfamily G member 8	-0.334614	5.48667	-2.52524	0.0115746	0.384402	-3.23859	-2.52486
TNFAIP8L2	TNFAIP8L2	79626	TNF alpha induced protein 8 like 2	-0.340446	5.47835	-2.52397	0.0116164	0.384402	-3.23969	-2.52359
INPPL1	INPPL1	3636	inositol polyphosphate phosphatase like 1	0.426175	6.63118	2.52499	0.0116202	0.384402	-3.42856	2.52347
PPP1R3E	PPP1R3E	90673	protein phosphatase 1 regulatory subunit 3E	-0.378182	5.5925	-2.52319	0.0116396	0.384402	-3.20682	-2.52289
CD5	CD5	921	CD5 molecule	-0.353862	5.78006	-2.52164	0.0116912	0.384402	-3.21008	-2.52133
ESPN	ESPN	83715	espin	-0.33041	5.41706	-2.52132	0.0117015	0.384402	-3.20809	-2.52102
HSPA12B	HSPA12B	116835	heat shock protein family A (Hsp70) member 12B	-0.301215	5.31499	-2.52042	0.0117369	0.384402	-3.22756	-2.51996
TSPYL5	TSPYL5	85453	TSPY like 5	0.293395	5.60063	2.51936	0.0117687	0.384402	-3.23723	2.51901
ZNF578	ZNF578	147660	zinc finger protein 578	-0.348711	5.38502	-2.51922	0.0117723	0.384402	-3.22376	-2.5189
TBX21	TBX21	30009	T-box transcription factor 21	-0.311958	5.41807	-2.51812	0.0118113	0.384694	-3.25106	-2.51773
COL24A1	COL24A1	255631	collagen type XXIV alpha 1 chain	-0.328676	5.19779	-2.51559	0.0118981	0.384952	-3.26383	-2.51515
NUP205	NUP205	23165	nucleoporin 205	-0.304192	5.64924	-2.51294	0.0119831	0.384952	-3.2208	-2.51264
ALCAM	ALCAM	214	activated leukocyte cell adhesion molecule	-0.281709	5.67269	-2.51269	0.0119944	0.384952	-3.25208	-2.51231
LIPH	LIPH	200879	lipase H	0.351558	5.23416	2.51294	0.012025	0.384952	-3.33267	2.51141
PRR22	PRR22	163154	proline rich 22	-0.283908	5.48947	-2.51178	0.0120252	0.384952	-3.25626	-2.5114
KCNQ2	KCNQ2	3785	potassium voltage-gated channel subfamily Q member 2	-0.307921	5.45405	-2.51103	0.012049	0.384952	-3.23751	-2.51071
PIP4P2	PIP4P2	55529	phosphatidylinositol-4,5-bisphosphate 4-phosphatase 2	0.31905	5.92935	2.51052	0.0120667	0.384952	-3.24176	2.51019
ISYNA1	ISYNA1	51477	inositol-3-phosphate synthase 1	-0.299246	5.28827	-2.51065	0.0120703	0.384952	-3.24674	-2.51008
SLC25A36	SLC25A36	55186	solute carrier family 25 member 36	0.284724	6.05678	2.5098	0.0120899	0.384952	-3.22371	2.50951
RPS6KA3	RPS6KA3	6197	ribosomal protein S6 kinase A3	0.320378	5.79378	2.50862	0.0121458	0.385263	-3.25606	2.50788
YLPM1	YLPM1	56252	YLP motif containing 1	-0.334585	5.9758	-2.50783	0.0121598	0.385263	-3.25087	-2.50747
ANKRD9	ANKRD9	122416	ankyrin repeat domain 9	-0.352805	6.18624	-2.50387	0.0122951	0.388587	-3.23538	-2.50356
CARD14	CARD14	79092	caspase recruitment domain family member 14	-0.28369	5.75568	-2.50287	0.0123315	0.388778	-3.25965	-2.50251
ARPC2	ARPC2	10109	actin related protein 2/3 complex subunit 2	0.288532	6.70849	2.5011	0.0123929	0.389699	-3.24604	2.50075
DCHS1	DCHS1	8642	dachsous cadherin-related 1	-0.29455	5.52436	-2.49943	0.0124523	0.389699	-3.26985	-2.49906
ARRB2	ARRB2	409	arrestin beta 2	-0.365478	5.83643	-2.49884	0.012471	0.389699	-3.24244	-2.49853
CFAP300	CFAP300	85016	cilia and flagella associated protein 300	-0.308076	5.30549	-2.49856	0.0124826	0.389699	-3.26693	-2.4982
EFR3A	EFR3A	23167	EFR3 homolog A	0.46474	6.58526	2.49551	0.0126152	0.392516	-3.30469	2.49445
IL6ST	IL6ST	3572	interleukin 6 signal transducer	0.297592	6.63134	2.4937	0.0126537	0.392516	-3.2554	2.49337
REM1	REM1	28954	RRAD and GEM like GTPase 1	-0.340792	5.51719	-2.49419	0.0126648	0.392516	-3.33499	-2.49306
AMBP	AMBP	259	alpha-1-microglobulin/bikunin precursor	-0.318579	5.58492	-2.49227	0.0127033	0.392637	-3.24934	-2.49198
RNF112	RNF112	7732	ring finger protein 112	-0.329601	5.29512	-2.49248	0.0127356	0.392637	-3.35201	-2.49108
LYZL1	LYZL1	84569	lysozyme like 1	-0.313402	5.16223	-2.49068	0.0127607	0.392637	-3.25378	-2.49038
CTSA	CTSA	5476	cathepsin A	0.396606	6.47355	2.48963	0.0127993	0.392879	-3.25876	2.48931
NUDT18	NUDT18	79873	nudix hydrolase 18	-0.373394	5.03353	-2.48684	0.0129033	0.394241	-3.27122	-2.48643
FGD6	FGD6	55785	FYVE, RhoGEF and PH domain containing 6	-0.297034	5.68477	-2.48579	0.0129398	0.394241	-3.29159	-2.48542
ARPIN	ARPIN	348110	actin related protein 2/3 complex inhibitor	-0.314513	5.14956	-2.48441	0.0129878	0.394241	-3.26336	-2.4841
KIAA0100	KIAA0100	9703	KIAA0100	0.345871	5.96283	2.4844	0.012989	0.394241	-3.27827	2.48407
MRPL52	MRPL52	122704	mitochondrial ribosomal protein L52	-0.272928	6.33481	-2.48416	0.0129976	0.394241	-3.27428	-2.48383
ADA	ADA	100	adenosine deaminase	-0.35052	5.71608	-2.48204	0.0130806	0.395769	-3.30851	-2.48157
VGLL2	VGLL2	245806	vestigial like family member 2	-0.39827	5.55627	-2.48113	0.0131098	0.395769	-3.29393	-2.48077
WRN	WRN	7486	WRN RecQ like helicase	-0.303666	5.47556	-2.47965	0.0131773	0.396491	-3.33097	-2.47894
TTC19	TTC19	54902	tetratricopeptide repeat domain 19	0.263466	6.01215	2.47709	0.0132564	0.396491	-3.26949	2.47681
ENTPD3	ENTPD3	956	ectonucleoside triphosphate diphosphohydrolase 3	0.317253	5.51381	2.47655	0.0132763	0.396491	-3.36717	2.47627
ZNF496	ZNF496	84838	zinc finger protein 496	-0.385456	5.23476	-2.47647	0.0132939	0.396491	-3.29753	-2.4758
APC2	APC2	10297	APC regulator of WNT signaling pathway 2	-0.348146	5.48444	-2.47417	0.0133651	0.396491	-3.27442	-2.47389
LOXL3	LOXL3	84695	lysyl oxidase like 3	-0.353692	5.00514	-2.47387	0.0133814	0.396491	-3.31441	-2.47345
HLA-DQA1	HLA-DQA1	3117	major histocompatibility complex, class II, DQ alpha 1	-0.307738	5.54605	-2.4737	0.0133858	0.396491	-3.30847	-2.47334
SAMD11	SAMD11	148398	sterile alpha motif domain containing 11	-0.342546	5.2891	-2.4738	0.0134053	0.396491	-3.35635	-2.47282
SHISA4	SHISA4	149345	shisa family member 4	0.550338	6.73041	2.47302	0.0134125	0.396491	-3.3113	2.47262
SSX4B	SSX4B	548313	SSX family member 4B	-0.290788	5.22942	-2.47149	0.0134662	0.397158	-3.27932	-2.4712
CORO1A	CORO1A	11151	coronin 1A	-0.341681	5.33703	-2.46738	0.0136212	0.398604	-3.28412	-2.4671
FUBP1	FUBP1	8880	far upstream element binding protein 1	0.299376	6.34095	2.46707	0.0136338	0.398604	-3.28797	2.46677
UACA	UACA	55075	uveal autoantigen with coiled-coil domains and ankyrin repeats	-0.345557	5.92878	-2.46665	0.0136497	0.398604	-3.28746	-2.46635
SPIN4	SPIN4	139886	spindlin family member 4	-0.330821	5.45222	-2.46668	0.0136511	0.398604	-3.31778	-2.46632
TIMMDC1	TIMMDC1	51300	translocase of inner mitochondrial membrane domain containing 1	0.420559	6.86004	2.46603	0.0136876	0.398604	-3.35845	2.46536
CFAP251	CFAP251	144406		-0.312321	5.52627	-2.4665	0.013702	0.398604	-3.34377	-2.46498
CCDC183	CCDC183	84960	coiled-coil domain containing 183	-0.346943	5.60494	-2.46491	0.0137579	0.399323	-3.38283	-2.46352
BUD31	BUD31	8896	BUD31 homolog	0.381001	5.5462	2.46231	0.013818	0.399623	-3.31336	2.46196
KLK4	KLK4	9622	kallikrein related peptidase 4	-0.317565	5.17669	-2.46202	0.0138307	0.399623	-3.32811	-2.46163
PPP1CC	PPP1CC	5501	protein phosphatase 1 catalytic subunit gamma	0.31676	7.00095	2.45975	0.0139216	0.400228	-3.34599	2.45928
PSD	PSD	5662	pleckstrin and Sec7 domain containing	-0.292445	5.3713	-2.45833	0.0139727	0.400228	-3.32829	-2.45796
GATM	GATM	2628	glycine amidinotransferase	-0.563723	5.93615	-2.45981	0.0139796	0.400228	-3.38792	-2.45779
ALDH3A1	ALDH3A1	218	aldehyde dehydrogenase 3 family member A1	-0.287807	5.55828	-2.45789	0.0139866	0.400228	-3.29725	-2.45761
SEC61A1	SEC61A1	29927	SEC61 translocon alpha 1 subunit	0.273717	6.30044	2.45736	0.014008	0.400228	-3.30094	2.45706
LTF	LTF	4057	lactotransferrin	-0.349774	5.50034	-2.45617	0.0140945	0.40175	-3.3788	-2.45485
VIT	VIT	5212	vitrin	-0.335054	5.56886	-2.45443	0.014124	0.40175	-3.32377	-2.45409
SPATA33	SPATA33	124045	spermatogenesis associated 33	-0.266268	5.5115	-2.4529	0.0141819	0.402347	-3.30378	-2.45262
PNKD	PNKD	25953	PNKD metallo-beta-lactamase domain containing	-0.283139	6.04194	-2.45233	0.0142079	0.402347	-3.33418	-2.45196
TMEM30B	TMEM30B	161291	transmembrane protein 30B	-0.308614	5.46436	-2.45066	0.0142715	0.403256	-3.31235	-2.45036
GDF1	GDF1	2657	growth differentiation factor 1	-0.367641	5.02516	-2.44627	0.0144486	0.40656	-3.33602	-2.44591
TKFC	TKFC	26007	triokinase and FMN cyclase	-0.290162	5.84963	-2.44587	0.0144618	0.40656	-3.31642	-2.44558
PPIL1	PPIL1	51645	peptidylprolyl isomerase like 1	0.335961	5.58868	2.44648	0.0144837	0.40656	-3.36066	2.44504
PKNOX2	PKNOX2	63876	PBX/knotted 1 homeobox 2	-0.330644	5.71853	-2.44163	0.0146325	0.408597	-3.32126	-2.44135
IGLL5	IGLL5	100423062	immunoglobulin lambda like polypeptide 5	-0.296519	5.40224	-2.43938	0.0147233	0.408597	-3.32277	-2.43911
FGFR3	FGFR3	2261	fibroblast growth factor receptor 3	-0.312518	5.3082	-2.43913	0.0147338	0.408597	-3.32365	-2.43886
DIO2	DIO2	1734	iodothyronine deiodinase 2	-0.385476	5.7858	-2.43912	0.0147484	0.408597	-3.36304	-2.4385
POLE3	POLE3	54107	DNA polymerase epsilon 3, accessory subunit	0.321921	5.78071	2.43967	0.0147557	0.408597	-3.40462	2.43832
GPR141	GPR141	353345	G protein-coupled receptor 141	-0.403305	5.48614	-2.43815	0.0147769	0.408597	-3.3521	-2.4378
SERPINE2	SERPINE2	5270	serpin family E member 2	-0.462371	5.49247	-2.43749	0.0148013	0.408597	-3.32707	-2.4372
TRABD	TRABD	80305	TraB domain containing	-0.288039	6.67728	-2.4373	0.0148116	0.408597	-3.35451	-2.43695
SLC1A3	SLC1A3	6507	solute carrier family 1 member 3	0.464273	6.20656	2.43567	0.0148758	0.409483	-3.32881	2.43539
COPA	COPA	1314	coatomer protein complex subunit alpha	0.305988	6.39793	2.43354	0.0149673	0.410533	-3.36244	2.43317
ACTR10	ACTR10	55860	actin related protein 10	0.280924	6.41829	2.43226	0.0150174	0.410533	-3.33719	2.43196
LGMN	LGMN	5641	legumain	0.320943	6.29109	2.43181	0.0150379	0.410533	-3.35954	2.43146
GRIA4	GRIA4	2893	glutamate ionotropic receptor AMPA type subunit 4	-0.270071	5.67175	-2.43056	0.0150869	0.410533	-3.33592	-2.43029
VPS18	VPS18	57617	VPS18 core subunit of CORVET and HOPS complexes	-0.316867	5.95266	-2.43017	0.0151037	0.410533	-3.33808	-2.42988
SLC22A15	SLC22A15	55356	solute carrier family 22 member 15	-0.352521	5.50001	-2.42989	0.0151377	0.410533	-3.37181	-2.42907
ISM1	ISM1	140862	isthmin 1	-0.269191	5.86473	-2.42849	0.0151737	0.410533	-3.33996	-2.42821
ETS1	ETS1	2113	ETS proto-oncogene 1, transcription factor	-0.369055	5.26868	-2.42834	0.015202	0.410533	-3.36866	-2.42753
AKAP6	AKAP6	9472	A-kinase anchoring protein 6	0.401644	6.74226	2.43038	0.0152083	0.410533	-3.45498	2.42738
NOPCHAP1	NOPCHAP1	121053		-0.339819	5.7199	-2.42606	0.0152756	0.410533	-3.34289	-2.42578
KRBA1	KRBA1	84626	KRAB-A domain containing 1	-0.35727	5.89472	-2.42582	0.0152886	0.410533	-3.35619	-2.42547
BMP8A	BMP8A	353500	bone morphogenetic protein 8a	-0.357842	4.99448	-2.42417	0.0153601	0.410533	-3.37873	-2.42378
RBM38	RBM38	55544	RNA binding motif protein 38	0.278544	5.89813	2.42372	0.0153736	0.410533	-3.34354	2.42346
PSTPIP1	PSTPIP1	9051	proline-serine-threonine phosphatase interacting protein 1	-0.445887	3.83575	-2.42262	0.0154476	0.410533	-3.45482	-2.42171
LDOC1	LDOC1	23641	LDOC1 regulator of NFKB signaling	-0.267966	5.5554	-2.4217	0.0154611	0.410533	-3.36189	-2.42139
FOXL3	FOXL3	116033993		-0.334968	5.46617	-2.42225	0.0154871	0.410533	-3.44304	-2.42078
HSPA1A	HSPA1A	3303	heat shock protein family A (Hsp70) member 1A	0.96614	7.62594	2.42798	0.01549	0.410533	-3.542	2.42071
PLXDC1	PLXDC1	57125	plexin domain containing 1	-0.298186	5.18409	-2.4194	0.015558	0.410533	-3.35303	-2.41912
IQCN	IQCN	80726	IQ motif containing N	-0.298154	5.47418	-2.41909	0.0155708	0.410533	-3.35121	-2.41882
NEO1	NEO1	4756	neogenin 1	-0.325466	5.28403	-2.41893	0.0155779	0.410533	-3.35188	-2.41866
CTSS	CTSS	1520	cathepsin S	-0.341739	5.04613	-2.4187	0.0155928	0.410533	-3.38689	-2.41831
C16orf70	C16orf70	80262	chromosome 16 open reading frame 70	-0.324685	5.33516	-2.41717	0.0156649	0.410533	-3.39561	-2.41663
ITGB3BP	ITGB3BP	23421	integrin subunit beta 3 binding protein	-0.308893	5.50557	-2.41791	0.0156775	0.410533	-3.40428	-2.41634
ZNF284	ZNF284	342909	zinc finger protein 284	-0.335486	5.6548	-2.41647	0.0156837	0.410533	-3.35595	-2.41619
ZNF324	ZNF324	25799	zinc finger protein 324	-0.326202	5.48456	-2.41441	0.0157722	0.411855	-3.35788	-2.41415
CLSTN1	CLSTN1	22883	calsyntenin 1	0.303704	6.07241	2.41386	0.0157985	0.411855	-3.3678	2.41354
RPS11	RPS11	6205	ribosomal protein S11	0.471862	8.50193	2.41364	0.0158592	0.412294	-3.50407	2.41214
ALKBH2	ALKBH2	121642	alkB homolog 2, alpha-ketoglutarate dependent dioxygenase	-0.326644	5.48566	-2.41054	0.0159438	0.412294	-3.39025	-2.4102
PTHLH	PTHLH	5744	parathyroid hormone like hormone	-0.345758	5.36624	-2.40887	0.0160136	0.412294	-3.3656	-2.4086
BTBD19	BTBD19	149478	BTB domain containing 19	-0.285098	5.55801	-2.4088	0.0160167	0.412294	-3.36557	-2.40853
MUC12	MUC12	10071	mucin 12, cell surface associated	-0.331808	5.81736	-2.40803	0.0160533	0.412294	-3.38624	-2.4077
ASCC1	ASCC1	51008	activating signal cointegrator 1 complex subunit 1	-0.263307	5.63911	-2.40709	0.0160918	0.412294	-3.36809	-2.40683
MUC20	MUC20	200958	mucin 20, cell surface associated	-0.443038	5.48042	-2.4084	0.0160966	0.412294	-3.42937	-2.40672
CYS1	CYS1	192668	cystin 1	-0.341583	5.66124	-2.40607	0.0161369	0.412294	-3.37045	-2.4058
MIF	MIF	4282	macrophage migration inhibitory factor	-0.400776	6.92039	-2.40545	0.0161662	0.412294	-3.37567	-2.40514
HCLS1	HCLS1	3059	hematopoietic cell-specific Lyn substrate 1	-0.33142	5.27544	-2.40572	0.0161669	0.412294	-3.42034	-2.40513
PARP8	PARP8	79668	poly(ADP-ribose) polymerase family member 8	-0.26848	5.50377	-2.40532	0.0161697	0.412294	-3.37025	-2.40506
SMC3	SMC3	9126	structural maintenance of chromosomes 3	-0.290751	5.2962	-2.40352	0.0162541	0.413464	-3.40452	-2.40316
GRK6	GRK6	2870	G protein-coupled receptor kinase 6	-0.328908	5.65421	-2.40333	0.0162942	0.413464	-3.45508	-2.40226
KIR2DS1	KIR2DS1	3806	killer cell immunoglobulin like receptor, two Ig domains and short cytoplasmic tail 1	-0.297867	5.10639	-2.40176	0.0163325	0.413464	-3.4063	-2.4014
ZMAT5	ZMAT5	55954	zinc finger matrin-type 5	-0.340578	5.46034	-2.4005	0.0163846	0.413464	-3.37745	-2.40023
ATP2C1	ATP2C1	27032	ATPase secretory pathway Ca2+ transporting 1	0.37341	6.70039	2.40126	0.0163988	0.413464	-3.44239	2.39992
TRNT1	TRNT1	51095	tRNA nucleotidyl transferase 1	-0.308174	4.84337	-2.39941	0.0164384	0.413464	-3.39606	-2.39903
PRKAR1B	PRKAR1B	5575	protein kinase cAMP-dependent type I regulatory subunit beta	-0.404303	5.54152	-2.39979	0.0164623	0.413464	-3.44093	-2.3985
RGS2	RGS2	5997	regulator of G protein signaling 2	0.321959	5.73273	2.39836	0.0165059	0.413464	-3.45884	2.39753
IL1B	IL1B	3553	interleukin 1 beta	-0.354163	5.03459	-2.39825	0.0165357	0.413464	-3.47248	-2.39687
CAPN5	CAPN5	726	calpain 5	-0.272216	5.54478	-2.39707	0.0165386	0.413464	-3.38178	-2.39681
CST3	CST3	1471	cystatin C	0.433978	7.97854	2.39671	0.0165846	0.413806	-3.4934	2.39579
PPP1R10	PPP1R10	5514	protein phosphatase 1 regulatory subunit 10	-0.30425	5.70508	-2.39192	0.0167727	0.417686	-3.38992	-2.39165
PIGR	PIGR	5284	polymeric immunoglobulin receptor	-0.308118	5.27555	-2.39019	0.0168535	0.418065	-3.40825	-2.38989
SORT1	SORT1	6272	sortilin 1	0.476486	7.3264	2.3902	0.0168608	0.418065	-3.40575	2.38973
ATRNL1	ATRNL1	26033	attractin like 1	-0.37506	5.53115	-2.38996	0.0168859	0.418065	-3.42004	-2.38918
RFX8	RFX8	731220	RFX family member 8, lacking RFX DNA binding domain	-0.360611	5.7191	-2.38462	0.0171093	0.422716	-3.40044	-2.38435
KITLG	KITLG	4254	KIT ligand	-0.352818	5.49378	-2.38403	0.0171398	0.422716	-3.41906	-2.3837
DNAH1	DNAH1	25981	dynein axonemal heavy chain 1	-0.273511	5.55176	-2.3799	0.0173291	0.426562	-3.40573	-2.37965
HYI	HYI	81888	hydroxypyruvate isomerase (putative)	-0.31179	5.79687	-2.37517	0.0175538	0.431265	-3.41519	-2.3749
PCED1A	PCED1A	64773	PC-esterase domain containing 1A	-0.318352	5.48286	-2.37294	0.0176599	0.433041	-3.4222	-2.37267
CINP	CINP	51550	cyclin dependent kinase 2 interacting protein	-0.314138	5.56788	-2.37245	0.0177196	0.433673	-3.48072	-2.37143
VSTM4	VSTM4	196740	V-set and transmembrane domain containing 4	-0.280009	5.55417	-2.36974	0.0178192	0.434544	-3.45461	-2.36935
SPPL2B	SPPL2B	56928	signal peptide peptidase like 2B	-0.322699	5.65979	-2.36982	0.0178231	0.434544	-3.44168	-2.36927
PECAM1	PECAM1	5175	platelet and endothelial cell adhesion molecule 1	0.39186	5.8852	2.36929	0.0178705	0.434765	-3.46429	2.36829
GABBR1	GABBR1	2550	gamma-aminobutyric acid type B receptor subunit 1	-0.469561	5.40219	-2.36755	0.0179213	0.434765	-3.44104	-2.36724
SETD6	SETD6	79918	SET domain containing 6, protein lysine methyltransferase	-0.322912	5.80256	-2.36725	0.017934	0.434765	-3.42918	-2.36698
TLR9	TLR9	54106	toll like receptor 9	-0.312785	5.4224	-2.36262	0.0181674	0.438864	-3.44417	-2.36219
OR5H14	OR5H14	403273	olfactory receptor family 5 subfamily H member 14	-0.323413	5.41061	-2.36237	0.0181717	0.438864	-3.43791	-2.3621
RANBP3L	RANBP3L	202151	RAN binding protein 3 like	-0.296037	5.51157	-2.35918	0.0183304	0.441862	-3.45259	-2.35888
ACAT2	ACAT2	39	acetyl-CoA acetyltransferase 2	-0.278879	5.50513	-2.35698	0.0184448	0.442097	-3.45148	-2.35657
SPCS3	SPCS3	60559	signal peptidase complex subunit 3	0.294437	6.79541	2.35518	0.0185301	0.442097	-3.46033	2.35485
MAP2K1	MAP2K1	5604	mitogen-activated protein kinase kinase 1	0.253767	6.15301	2.3545	0.0185606	0.442097	-3.44147	2.35424
ACTRT2	ACTRT2	140625	actin related protein T2	-0.353487	5.63787	-2.35365	0.0186532	0.442097	-3.51276	-2.35239
THOC3	THOC3	84321	THO complex 3	-0.372706	5.72483	-2.35159	0.018709	0.442097	-3.46298	-2.35128
ATXN3	ATXN3	4287	ataxin 3	-0.255001	5.74198	-2.35048	0.0187637	0.442097	-3.46012	-2.35019
SH3GLB1	SH3GLB1	51100	SH3 domain containing GRB2 like, endophilin B1	0.354784	7.05581	2.35031	0.0188167	0.442097	-3.50046	2.34914
CAPN6	CAPN6	827	calpain 6	-0.352272	5.43129	-2.3473	0.0189225	0.442097	-3.45087	-2.34705
FER1L5	FER1L5	90342	fer-1 like family member 5	-0.311459	5.20384	-2.34669	0.0189701	0.442097	-3.46909	-2.34612
SNRPB	SNRPB	6628	small nuclear ribonucleoprotein polypeptides B and B1	-0.274338	5.33212	-2.34632	0.0189725	0.442097	-3.45211	-2.34607
MAPK15	MAPK15	225689	mitogen-activated protein kinase 15	-0.291335	5.36544	-2.34636	0.0189738	0.442097	-3.47297	-2.34605
GBGT1	GBGT1	26301	globoside alpha-1,3-N-acetylgalactosaminyltransferase 1 (FORS blood group)	-0.287129	5.57052	-2.34628	0.0189747	0.442097	-3.45269	-2.34603
ABHD3	ABHD3	171586	abhydrolase domain containing 3	0.292568	5.39529	2.34475	0.0190565	0.442097	-3.47089	2.34442
AP1G1	AP1G1	164	adaptor related protein complex 1 subunit gamma 1	0.296325	5.59781	2.34514	0.0190649	0.442097	-3.50888	2.34426
MROH7	MROH7	374977	maestro heat like repeat family member 7	-0.307504	5.42352	-2.34424	0.0190817	0.442097	-3.47612	-2.34393
PAWR	PAWR	5074	pro-apoptotic WT1 regulator	-0.335325	5.16854	-2.34378	0.0191027	0.442097	-3.45678	-2.34352
EPB41L3	EPB41L3	23136	erythrocyte membrane protein band 4.1 like 3	-0.306857	5.02374	-2.3433	0.0191588	0.442097	-3.49623	-2.34243
SFTPC	SFTPC	6440	surfactant protein C	-0.327164	5.30296	-2.34268	0.0191792	0.442097	-3.47663	-2.34203
RASA3	RASA3	22821	RAS p21 protein activator 3	-0.27477	5.77911	-2.34095	0.0192492	0.442097	-3.47072	-2.34067
GH2	GH2	2689	growth hormone 2	-0.339803	5.37532	-2.33928	0.0193332	0.442097	-3.46176	-2.33904
SSX2	SSX2	6757	SSX family member 2	-0.289749	5.47618	-2.33853	0.0193738	0.442097	-3.47431	-2.33826
ZNF112	ZNF112	7771	zinc finger protein 112	-0.346138	5.50823	-2.33777	0.0194174	0.442097	-3.47456	-2.33742
KIF1C	KIF1C	10749	kinesin family member 1C	0.359898	6.20807	2.33595	0.0195097	0.442097	-3.4849	2.33565
TAF13	TAF13	6884	TATA-box binding protein associated factor 13	0.267975	6.09187	2.33579	0.0195178	0.442097	-3.48398	2.33549
SNX11	SNX11	29916	sorting nexin 11	-0.318984	5.63339	-2.33532	0.019541	0.442097	-3.47812	-2.33505
NAMPT	NAMPT	10135	nicotinamide phosphoribosyltransferase	0.504044	6.54769	2.33581	0.0195578	0.442097	-3.57101	2.33472
FRMPD2	FRMPD2	143162	FERM and PDZ domain containing 2	-0.301538	5.50624	-2.33439	0.0195879	0.442097	-3.46846	-2.33415
SLC35G6	SLC35G6	643664	solute carrier family 35 member G6	-0.277098	5.39018	-2.33358	0.019634	0.442097	-3.49098	-2.33327
ABHD6	ABHD6	57406	abhydrolase domain containing 6	-0.39006	5.24527	-2.33276	0.0196737	0.442097	-3.47126	-2.33251
TMCC3	TMCC3	57458	transmembrane and coiled-coil domain family 3	-0.318467	5.49494	-2.33246	0.019689	0.442097	-3.47122	-2.33222
PTGFRN	PTGFRN	5738	prostaglandin F2 receptor inhibitor	0.482683	6.20667	2.33236	0.0196947	0.442097	-3.47143	2.33211
MEDAG	MEDAG	84935	mesenteric estrogen dependent adipogenesis	-0.27657	5.22526	-2.33119	0.0197566	0.442097	-3.47361	-2.33094
GLCCI1	GLCCI1	113263	glucocorticoid induced 1	0.300592	5.75319	2.33128	0.0197676	0.442097	-3.51069	2.33073
CA8	CA8	767	carbonic anhydrase 8	-0.356297	5.36228	-2.33091	0.0197707	0.442097	-3.47349	-2.33067
CMPK1	CMPK1	51727	cytidine/uridine monophosphate kinase 1	0.367661	5.03323	2.33104	0.0197732	0.442097	-3.49882	2.33062
BRPF1	BRPF1	7862	bromodomain and PHD finger containing 1	-0.287398	5.58781	-2.33056	0.0197919	0.442097	-3.48808	-2.33027
MIDN	MIDN	90007	midnolin	-0.530522	6.15511	-2.33181	0.0198621	0.442097	-3.62969	-2.32894
NBPF6	NBPF6	653149	NBPF member 6	-0.2525	5.33	-2.32916	0.0198634	0.442097	-3.47574	-2.32892
PRKAG1	PRKAG1	5571	protein kinase AMP-activated non-catalytic subunit gamma 1	0.345686	6.47832	2.32897	0.0198806	0.442097	-3.50524	2.32859
TLR1	TLR1	7096	toll like receptor 1	-0.276464	5.4101	-2.32867	0.0198902	0.442097	-3.4846	-2.32841
HS2ST1	HS2ST1	9653	heparan sulfate 2-O-sulfotransferase 1	-0.245272	5.60166	-2.32852	0.0198974	0.442097	-3.47657	-2.32828
WSB2	WSB2	55884	WD repeat and SOCS box containing 2	0.367817	6.30862	2.33	0.0199099	0.442097	-3.58698	2.32804
SLC9A5	SLC9A5	6553	solute carrier family 9 member A5	-0.330975	5.34282	-2.32794	0.0199308	0.442097	-3.49377	-2.32765
AFF2	AFF2	2334	AF4/FMR2 family member 2	-0.273367	5.46169	-2.32787	0.0199318	0.442097	-3.47734	-2.32763
ZNF317	ZNF317	57693	zinc finger protein 317	-0.336506	5.77785	-2.32846	0.0199336	0.442097	-3.5365	-2.3276
CHPT1	CHPT1	56994	choline phosphotransferase 1	0.276484	6.45424	2.32662	0.0199997	0.442097	-3.48189	2.32635
CD36	CD36	948	CD36 molecule	0.519697	9.20243	2.32779	0.0200472	0.442097	-3.69308	2.32546
FGF12	FGF12	2257	fibroblast growth factor 12	1.1007	6.8425	2.32575	0.0200504	0.442097	-3.50012	2.3254
EMX1	EMX1	2016	empty spiracles homeobox 1	-0.23679	5.5947	-2.32516	0.0200764	0.442097	-3.4811	-2.32492
POMZP3	POMZP3	22932	POM121 and ZP3 fusion	-0.424488	6.00495	-2.32635	0.0201115	0.442097	-3.55699	-2.32426
H2BU1	H2BU1	128312	H2B.U histone 1	-0.333575	5.01841	-2.32379	0.0201514	0.442097	-3.48604	-2.32352
DNER	DNER	92737	delta/notch like EGF repeat containing	-0.275409	5.53933	-2.32379	0.0201527	0.442097	-3.50013	-2.32349
PPARGC1B	PPARGC1B	133522	PPARG coactivator 1 beta	-0.346486	5.93477	-2.32316	0.0202481	0.442097	-3.53756	-2.32172
UTP18	UTP18	51096	UTP18 small subunit processome component	-0.264318	5.74071	-2.32101	0.0202995	0.442097	-3.48747	-2.32077
ZBTB4	ZBTB4	57659	zinc finger and BTB domain containing 4	0.333999	6.99118	2.32082	0.0203149	0.442097	-3.50529	2.32048
BEST1	BEST1	7439	bestrophin 1	-0.400128	5.29981	-2.31975	0.0203675	0.442097	-3.48906	-2.31951
COA3	COA3	28958	cytochrome c oxidase assembly factor 3	0.25971	6.24636	2.31895	0.0204115	0.442097	-3.49084	2.3187
MYPN	MYPN	84665	myopalladin	0.633561	7.73247	2.31921	0.0204283	0.442097	-3.52243	2.31839
C11orf52	C11orf52	91894	chromosome 11 open reading frame 52	-0.297793	5.61051	-2.31827	0.0204483	0.442097	-3.49653	-2.31802
MUC17	MUC17	140453	mucin 17, cell surface associated	-0.331	5.56048	-2.3168	0.020528	0.442097	-3.49299	-2.31656
DBR1	DBR1	51163	debranching RNA lariats 1	-0.254444	5.30018	-2.31512	0.0206194	0.442097	-3.4951	-2.31488
MEIOSIN	MEIOSIN	388553		-0.322307	5.20501	-2.31577	0.0206302	0.442097	-3.55378	-2.31468
MTX3	MTX3	345778	metaxin 3	0.311769	5.72702	2.3156	0.0206319	0.442097	-3.53025	2.31465
IL32	IL32	9235	interleukin 32	-0.294494	5.78441	-2.31437	0.0206611	0.442097	-3.49678	-2.31412
RELL2	RELL2	285613	RELT like 2	-0.271713	5.47038	-2.31209	0.0207863	0.442097	-3.50482	-2.31184
C1orf185	C1orf185	284546	chromosome 1 open reading frame 185	-0.296908	5.37808	-2.31198	0.0207918	0.442097	-3.49917	-2.31174
PLAT	PLAT	5327	plasminogen activator, tissue type	-0.30554	5.64962	-2.31196	0.020793	0.442097	-3.49969	-2.31172
CENPP	CENPP	401541	centromere protein P	-0.325238	5.11952	-2.31125	0.0208328	0.442097	-3.50156	-2.311
ERICH4	ERICH4	100170765	glutamate rich 4	-0.307673	5.68587	-2.31081	0.0208602	0.442097	-3.51934	-2.31051
SLC36A4	SLC36A4	120103	solute carrier family 36 member 4	-0.276585	6.40172	-2.31074	0.0208648	0.442097	-3.52139	-2.31042
NET1	NET1	10276	neuroepithelial cell transforming 1	-0.378334	5.49353	-2.31009	0.0208987	0.442097	-3.51592	-2.30981
PDYN	PDYN	5173	prodynorphin	-0.316598	5.28696	-2.31038	0.0209202	0.442097	-3.55731	-2.30942
TRMT12	TRMT12	55039	tRNA methyltransferase 12 homolog	-0.297475	5.61093	-2.30941	0.0209341	0.442097	-3.50306	-2.30917
GTF3C6	GTF3C6	112495	general transcription factor IIIC subunit 6	0.289672	6.44268	2.30803	0.021012	0.442097	-3.50697	2.30777
BAZ2B	BAZ2B	29994	bromodomain adjacent to zinc finger domain 2B	-0.291375	5.74071	-2.30758	0.0210374	0.442097	-3.51344	-2.30731
IGSF5	IGSF5	150084	immunoglobulin superfamily member 5	-0.280782	5.55279	-2.30756	0.0210379	0.442097	-3.51141	-2.3073
GTF3C4	GTF3C4	9329	general transcription factor IIIC subunit 4	-0.288994	5.50617	-2.30679	0.0210795	0.442097	-3.50629	-2.30656
DYM	DYM	54808	dymeclin	0.288574	5.9674	2.30649	0.0210962	0.442097	-3.50628	2.30626
CEP44	CEP44	80817	centrosomal protein 44	-0.282733	5.67627	-2.30637	0.0211063	0.442097	-3.5228	-2.30608
NFKBIZ	NFKBIZ	64332	NFKB inhibitor zeta	-0.295738	5.48026	-2.30568	0.0211416	0.442097	-3.50791	-2.30545
C11orf97	C11orf97	643037	chromosome 11 open reading frame 97	-0.322176	5.38487	-2.30469	0.0211967	0.442097	-3.50916	-2.30446
FAM181B	FAM181B	220382	family with sequence similarity 181 member B	-0.366171	5.73412	-2.30466	0.0212007	0.442097	-3.51987	-2.30439
G3BP2	G3BP2	9908	G3BP stress granule assembly factor 2	0.288233	6.09532	2.30414	0.0212305	0.442097	-3.5159	2.30386
MRPL36	MRPL36	64979	mitochondrial ribosomal protein L36	0.311643	6.15775	2.30448	0.0212414	0.442097	-3.57506	2.30367
CAST	CAST	831	calpastatin	0.346858	7.98147	2.30298	0.0213262	0.4428	-3.59966	2.30216
ARF1	ARF1	375	ADP ribosylation factor 1	0.349549	8.29032	2.30293	0.0213443	0.4428	-3.59979	2.30184
CLEC7A	CLEC7A	64581	C-type lectin domain containing 7A	-0.330328	4.42676	-2.30183	0.0213795	0.442813	-3.58048	-2.30121
CA14	CA14	23632	carbonic anhydrase 14	-0.35826	5.71968	-2.30047	0.0214355	0.442929	-3.51578	-2.30023
REG1B	REG1B	5968	regenerating family member 1 beta	-0.31947	5.28507	-2.3002	0.0214544	0.442929	-3.53566	-2.29989
CRAMP1	CRAMP1	57585	cramped chromatin regulator homolog 1	-0.275367	5.53876	-2.29731	0.0216159	0.44306	-3.52939	-2.29705
IRF2BP1	IRF2BP1	26145	interferon regulatory factor 2 binding protein 1	-0.276932	5.74279	-2.29696	0.0216368	0.44306	-3.53283	-2.29668
HARBI1	HARBI1	283254	harbinger transposase derived 1	-0.252356	5.30816	-2.29634	0.0216696	0.44306	-3.52076	-2.29611
ACE	ACE	1636	angiotensin I converting enzyme	-0.260613	5.56351	-2.29571	0.0217057	0.44306	-3.52147	-2.29548
NDUFA12	NDUFA12	55967	NADH:ubiquinone oxidoreductase subunit A12	0.391528	6.92588	2.29802	0.0217167	0.44306	-3.61265	2.29529
UNC80	UNC80	285175	unc-80 homolog, NALCN channel complex subunit	-0.332381	5.26858	-2.29477	0.0217621	0.44306	-3.53481	-2.29449
FOXD3	FOXD3	27022	forkhead box D3	-0.297257	5.27329	-2.2946	0.0217694	0.44306	-3.52328	-2.29437
CUL2	CUL2	8453	cullin 2	0.249253	5.95186	2.2946	0.0217718	0.44306	-3.53767	2.29433
PRPS2	PRPS2	5634	phosphoribosyl pyrophosphate synthetase 2	-0.357537	5.47584	-2.29477	0.0217722	0.44306	-3.54649	-2.29432
SEMA3F	SEMA3F	6405	semaphorin 3F	-0.345105	4.84228	-2.29399	0.0218196	0.443135	-3.57273	-2.29349
PLXDC2	PLXDC2	84898	plexin domain containing 2	-0.280895	5.31133	-2.29328	0.0218452	0.443135	-3.52496	-2.29305
RGS7BP	RGS7BP	401190	regulator of G protein signaling 7 binding protein	-0.271566	5.6814	-2.29111	0.0219741	0.445045	-3.54457	-2.29082
RSF1	RSF1	51773	remodeling and spacing factor 1	0.256499	5.9474	2.28791	0.0221557	0.448014	-3.53185	2.28769
CLPB	CLPB	81570	ClpB homolog, mitochondrial AAA ATPase chaperonin	-0.333119	5.66285	-2.28753	0.0221967	0.448121	-3.57241	-2.28698
CYP4F8	CYP4F8	11283	cytochrome P450 family 4 subfamily F member 8	-0.290978	5.38151	-2.28585	0.0222766	0.448121	-3.53499	-2.28562
SHROOM4	SHROOM4	57477	shroom family member 4	-0.294657	5.53416	-2.28642	0.0222977	0.448121	-3.57108	-2.28526
PLCH1	PLCH1	23007	phospholipase C eta 1	-0.340024	5.48475	-2.28559	0.0223066	0.448121	-3.54997	-2.28511
RTF2	RTF2	51507	replication termination factor 2	0.379093	6.30865	2.28549	0.0223598	0.448121	-3.57284	2.2842
TXNL4A	TXNL4A	10907	thioredoxin like 4A	-0.338118	6.56048	-2.28403	0.0223873	0.448121	-3.55525	-2.28373
RUNX1	RUNX1	861	RUNX family transcription factor 1	-0.293482	5.52894	-2.28364	0.0224061	0.448121	-3.53803	-2.28341
MLST8	MLST8	64223	MTOR associated protein, LST8 homolog	-0.259006	5.98311	-2.28049	0.0225932	0.451159	-3.5431	-2.28024
TMEM71	TMEM71	137835	transmembrane protein 71	0.416059	6.92619	2.27863	0.022709	0.452047	-3.56535	2.27829
CLIP1	CLIP1	6249	CAP-Gly domain containing linker protein 1	0.261223	6.70859	2.27839	0.0227195	0.452047	-3.54822	2.27812
GRID2IP	GRID2IP	392862	Grid2 interacting protein	-0.312468	5.34078	-2.27897	0.0227436	0.452047	-3.57541	-2.27771
ARAP2	ARAP2	116984	ArfGAP with RhoGAP domain, ankyrin repeat and PH domain 2	-0.27081	5.37126	-2.27668	0.022826	0.45277	-3.56891	-2.27633
OR12D2	OR12D2	26529	olfactory receptor family 12 subfamily D member 2 (gene/pseudogene)	-0.321955	5.32897	-2.27556	0.022886	0.45277	-3.54915	-2.27533
KIF1A	KIF1A	547	kinesin family member 1A	-0.256732	5.51001	-2.27555	0.0228861	0.45277	-3.54898	-2.27533
PAPSS2	PAPSS2	9060	3'-phosphoadenosine 5'-phosphosulfate synthase 2	-0.350596	5.07648	-2.27471	0.0229384	0.453104	-3.55143	-2.27446
RBBP6	RBBP6	5930	RB binding protein 6, ubiquitin ligase	-0.308733	5.80887	-2.27387	0.0229878	0.453175	-3.55193	-2.27364
GOLGA8J	GOLGA8J	653073	golgin A8 family member J	-0.339071	5.2663	-2.27348	0.0230128	0.453175	-3.55946	-2.27322
H1-4	H1-4	3008	H1.4 linker histone, cluster member	-0.416772	6.00269	-2.27161	0.0232099	0.456354	-3.62313	-2.26996
CCDC88A	CCDC88A	55704	coiled-coil domain containing 88A	-0.274823	5.54057	-2.26885	0.023295	0.456572	-3.57528	-2.26856
ACKR3	ACKR3	57007	atypical chemokine receptor 3	-0.40721	5.17952	-2.26864	0.0233043	0.456572	-3.55901	-2.26841
TRIM9	TRIM9	114088	tripartite motif containing 9	-0.308315	5.59362	-2.26754	0.0233741	0.456572	-3.57273	-2.26726
POLR1B	POLR1B	84172	RNA polymerase I subunit B	-0.28572	5.2473	-2.26737	0.0233871	0.456572	-3.58156	-2.26705
RPL36A	RPL36A	6173	ribosomal protein L36a	0.383545	7.50829	2.26733	0.0233993	0.456572	-3.58231	2.26685
CSNK1G2	CSNK1G2	1455	casein kinase 1 gamma 2	0.296972	5.65802	2.2662	0.0234535	0.456895	-3.56402	2.26597
PAK5	PAK5	57144	p21 (RAC1) activated kinase 5	-0.375201	5.39555	-2.26562	0.0234922	0.456895	-3.57771	-2.26533
TENT5A	TENT5A	55603	terminal nucleotidyltransferase 5A	0.398349	6.28946	2.26507	0.0235229	0.456895	-3.56389	2.26483
PPP1R14C	PPP1R14C	81706	protein phosphatase 1 regulatory inhibitor subunit 14C	0.357134	6.83509	2.26213	0.02371	0.457934	-3.58942	2.2618
HAUS1	HAUS1	115106	HAUS augmin like complex subunit 1	-0.284941	5.48463	-2.26154	0.0237396	0.457934	-3.56811	-2.26132
FES	FES	2242	FES proto-oncogene, tyrosine kinase	-0.330538	5.19629	-2.26075	0.0237889	0.457934	-3.56968	-2.26052
DUSP7	DUSP7	1849	dual specificity phosphatase 7	-0.302412	5.11217	-2.26179	0.0237907	0.457934	-3.60389	-2.26049
IKBKG	IKBKG	8517	inhibitor of nuclear factor kappa B kinase regulatory subunit gamma	-0.284067	5.33967	-2.25961	0.023861	0.457934	-3.57841	-2.25936
SETD1B	SETD1B	23067	SET domain containing 1B, histone lysine methyltransferase	-0.266813	5.51937	-2.25919	0.0238892	0.457934	-3.58711	-2.25891
DNM1L	DNM1L	10059	dynamin 1 like	0.302235	5.91607	2.25901	0.0238991	0.457934	-3.58355	2.25875
FZR1	FZR1	51343	fizzy and cell division cycle 20 related 1	-0.257222	5.68467	-2.25864	0.0239202	0.457934	-3.57227	-2.25841
SLC7A2	SLC7A2	6542	solute carrier family 7 member 2	0.358873	5.92643	2.25748	0.0240124	0.457934	-3.59462	2.25693
MICOS10	MICOS10	440574	mitochondrial contact site and cristae organizing system subunit 10	0.314001	7.80001	2.25748	0.0240191	0.457934	-3.60194	2.25682
PAXBP1	PAXBP1	94104	PAX3 and PAX7 binding protein 1	0.346138	4.92113	2.25721	0.0240251	0.457934	-3.61597	2.25673
TRIM38	TRIM38	10475	tripartite motif containing 38	-0.356253	5.24599	-2.25604	0.0240828	0.457934	-3.57817	-2.25581
LRRC17	LRRC17	10234	leucine rich repeat containing 17	-0.319402	5.385	-2.25572	0.0241017	0.457934	-3.57606	-2.2555
NDUFS5	NDUFS5	4725	NADH:ubiquinone oxidoreductase subunit S5	0.471729	8.18144	2.25869	0.0241344	0.457934	-3.78214	2.25498
KIFC2	KIFC2	90990	kinesin family member C2	-0.344867	5.57447	-2.2549	0.0241534	0.457934	-3.57732	-2.25468
FOXE3	FOXE3	2301	forkhead box E3	-0.248976	5.23002	-2.25489	0.0241544	0.457934	-3.57747	-2.25467
CES1	CES1	1066	carboxylesterase 1	-0.283592	5.6813	-2.25447	0.0241846	0.457934	-3.59258	-2.25418
ZCCHC4	ZCCHC4	29063	zinc finger CCHC-type containing 4	-0.314289	5.79559	-2.2542	0.0242839	0.459135	-3.62324	-2.25261
ABLIM1	ABLIM1	3983	actin binding LIM protein 1	0.451556	8.09795	2.25114	0.0245946	0.462471	-3.7853	2.24771
TAL1	TAL1	6886	TAL bHLH transcription factor 1, erythroid differentiation factor	-0.329986	5.62086	-2.24783	0.0246013	0.462471	-3.58688	-2.24761
CD6	CD6	923	CD6 molecule	-0.29306	5.50174	-2.24776	0.0246065	0.462471	-3.59222	-2.24752
MPI	MPI	4351	mannose phosphate isomerase	0.284146	5.74022	2.24738	0.0246288	0.462471	-3.5871	2.24717
CADM1	CADM1	23705	cell adhesion molecule 1	-0.442971	5.84092	-2.24797	0.024641	0.462471	-3.68144	-2.24698
FBXL22	FBXL22	283807	F-box and leucine rich repeat protein 22	-0.293271	5.80298	-2.24632	0.0246982	0.462792	-3.58912	-2.24609
CBLC	CBLC	23624	Cbl proto-oncogene C	-0.298735	5.61695	-2.24581	0.0247305	0.462792	-3.58957	-2.24559
TSEN15	TSEN15	116461	tRNA splicing endonuclease subunit 15	-0.313987	5.98717	-2.2451	0.0247783	0.46301	-3.59865	-2.24484
CHODL	CHODL	140578	chondrolectin	-0.350508	6.52917	-2.24421	0.0248363	0.463333	-3.60324	-2.24394
RMI1	RMI1	80010	RecQ mediated genome instability 1	-0.307047	5.30414	-2.24349	0.0248794	0.463333	-3.59292	-2.24327
RECK	RECK	8434	reversion inducing cysteine rich protein with kazal motifs	-0.338931	5.87729	-2.24336	0.0249235	0.463333	-3.61921	-2.24259
SEMA6B	SEMA6B	10501	semaphorin 6B	-0.315509	5.34719	-2.242	0.0249752	0.463333	-3.59463	-2.24179
TM4SF4	TM4SF4	7104	transmembrane 4 L six family member 4	-0.367292	5.97932	-2.24156	0.0250076	0.463333	-3.60744	-2.24129
PARP11	PARP11	57097	poly(ADP-ribose) polymerase family member 11	-0.310755	5.25672	-2.24205	0.0250127	0.463333	-3.63646	-2.24121
ELN	ELN	2006	elastin	-0.414243	5.71413	-2.23906	0.025167	0.465392	-3.59899	-2.23883
CTDSPL	CTDSPL	10217	CTD small phosphatase like	0.261723	5.74859	2.23683	0.0253129	0.465392	-3.60946	2.23659
CKB	CKB	1152	creatine kinase B	0.399895	7.78639	2.2367	0.0253493	0.465392	-3.62281	2.23604
BEND6	BEND6	221336	BEN domain containing 6	-0.279079	5.57435	-2.23621	0.0253549	0.465392	-3.61409	-2.23595
PCBP3	PCBP3	54039	poly(rC) binding protein 3	-0.281677	5.45139	-2.23591	0.025372	0.465392	-3.60287	-2.23569
SMIM29	SMIM29	221491	small integral membrane protein 29	-0.265393	5.58344	-2.23534	0.0254091	0.465392	-3.60363	-2.23513
OR5M1	OR5M1	390168	olfactory receptor family 5 subfamily M member 1	-0.259279	5.57006	-2.23529	0.0254163	0.465392	-3.61873	-2.23502
RFLNB	RFLNB	359845	refilin B	-0.327897	5.42178	-2.23396	0.0254994	0.465392	-3.60549	-2.23375
HCRT	HCRT	3060	hypocretin neuropeptide precursor	-0.300987	5.07213	-2.23413	0.0255137	0.465392	-3.64403	-2.23353
BBS1	BBS1	582	Bardet-Biedl syndrome 1	-0.365184	5.63425	-2.23356	0.0255393	0.465392	-3.62005	-2.23315
S1PR1	S1PR1	1901	sphingosine-1-phosphate receptor 1	-0.344857	5.1294	-2.23256	0.0256511	0.465392	-3.63466	-2.23145
ENTPD2	ENTPD2	954	ectonucleoside triphosphate diphosphohydrolase 2	-0.250956	5.43997	-2.23095	0.0256987	0.465392	-3.60956	-2.23074
CETN3	CETN3	1070	centrin 3	-0.303245	5.37301	-2.23092	0.025725	0.465392	-3.66026	-2.23034
KRTAP13-3	KRTAP13-3	337960	keratin associated protein 13-3	-0.269497	5.26008	-2.23049	0.0257294	0.465392	-3.61031	-2.23027
BLOC1S1	BLOC1S1	2647	biogenesis of lysosomal organelles complex 1 subunit 1	0.347819	6.59174	2.22873	0.0258501	0.465392	-3.62295	2.22846
BMT2	BMT2	154743	base methyltransferase of 25S rRNA 2 homolog	0.328024	5.49332	2.22858	0.0258574	0.465392	-3.61343	2.22835
ALDOC	ALDOC	230	aldolase, fructose-bisphosphate C	0.29756	7.2232	2.22865	0.0258601	0.465392	-3.61642	2.22831
MAGEE1	MAGEE1	57692	MAGE family member E1	-0.281163	5.77031	-2.22713	0.0259567	0.465392	-3.62833	-2.22686
ATP6V0E1	ATP6V0E1	8992	ATPase H+ transporting V0 subunit e1	0.389394	6.7858	2.22915	0.025988	0.465392	-3.72874	2.22639
CDC42EP3	CDC42EP3	10602	CDC42 effector protein 3	0.402312	6.97834	2.22667	0.0259889	0.465392	-3.61815	2.22638
KIF18A	KIF18A	81930	kinesin family member 18A	-0.328051	5.47895	-2.22616	0.0260177	0.465392	-3.61606	-2.22595
CARD8	CARD8	22900	caspase recruitment domain family member 8	-0.259387	5.91371	-2.22478	0.0261108	0.465392	-3.61817	-2.22456
TP73	TP73	7161	tumor protein p73	-0.355261	5.15144	-2.22462	0.026126	0.465392	-3.63246	-2.22433
KIF3C	KIF3C	3797	kinesin family member 3C	-0.278581	5.30788	-2.22439	0.0261367	0.465392	-3.61848	-2.22417
OXT	OXT	5020	oxytocin/neurophysin I prepropeptide	-0.273039	5.62135	-2.22342	0.0262059	0.465392	-3.63404	-2.22315
STAT3	STAT3	6774	signal transducer and activator of transcription 3	0.399583	6.72261	2.22236	0.0263011	0.465392	-3.70645	2.22174
ADAMTSL2	ADAMTSL2	9719	ADAMTS like 2	-0.296277	4.99945	-2.22206	0.0263169	0.465392	-3.64149	-2.2215
PPFIBP2	PPFIBP2	8495	PPFIA binding protein 2	-0.244684	5.70213	-2.2209	0.0263736	0.465392	-3.62772	-2.22067
RAD52	RAD52	5893	RAD52 homolog, DNA repair protein	0.297713	5.55919	2.22108	0.0263831	0.465392	-3.64937	2.22053
OSGIN2	OSGIN2	734	oxidative stress induced growth inhibitor family member 2	-0.268478	5.61643	-2.22031	0.0264119	0.465392	-3.62398	-2.2201
TEAD4	TEAD4	7004	TEA domain transcription factor 4	-0.285747	5.68898	-2.2202	0.0264232	0.465392	-3.63505	-2.21993
NBL1	NBL1	4681	NBL1, DAN family BMP antagonist	-0.322881	5.64055	-2.21959	0.0264616	0.465392	-3.62502	-2.21937
SIRT1	SIRT1	23411	sirtuin 1	-0.301032	5.66082	-2.21914	0.0264943	0.465392	-3.68839	-2.21889
PPP2R1B	PPP2R1B	5519	protein phosphatase 2 scaffold subunit Abeta	0.306939	5.46857	2.21919	0.0265156	0.465392	-3.67419	2.21858
TRAPPC2	TRAPPC2	6399	trafficking protein particle complex 2	-0.252275	5.43011	-2.21818	0.0265567	0.465392	-3.62682	-2.21797
TBL1XR1	TBL1XR1	79718	transducin beta like 1 X-linked receptor 1	-0.374529	5.8884	-2.21764	0.0266244	0.465392	-3.70413	-2.21698
TEN1	TEN1	100134934	TEN1 subunit of CST complex	-0.318492	5.36511	-2.21742	0.0266351	0.465392	-3.65416	-2.21683
SKAP2	SKAP2	8935	src kinase associated phosphoprotein 2	-0.33215	5.14984	-2.21656	0.0266995	0.465392	-3.6629	-2.21588
BAK1	BAK1	578	BCL2 antagonist/killer 1	0.241264	5.91762	2.21592	0.0267112	0.465392	-3.62986	2.21571
RNF145	RNF145	153830	ring finger protein 145	-0.25159	5.82173	-2.21591	0.0267153	0.465392	-3.6394	-2.21565
PITHD1	PITHD1	57095	PITH domain containing 1	0.312259	5.53989	2.21496	0.0267779	0.465392	-3.63143	2.21474
OR2L8	OR2L8	391190	olfactory receptor family 2 subfamily L member 8 (gene/pseudogene)	-0.307619	5.5696	-2.21498	0.0268071	0.465392	-3.66589	-2.21432
FRG2C	FRG2C	100288801	FSHD region gene 2 family member C	-0.338474	5.06751	-2.21489	0.0268267	0.465392	-3.68034	-2.21403
MAST4	MAST4	375449	microtubule associated serine/threonine kinase family member 4	0.350974	6.35035	2.2138	0.0268611	0.465392	-3.64319	2.21353
ZNF529	ZNF529	57711	zinc finger protein 529	0.241538	6.28114	2.21325	0.026896	0.465392	-3.63373	2.21302
GRIN2B	GRIN2B	2904	glutamate ionotropic receptor NMDA type subunit 2B	-0.27038	5.25227	-2.21291	0.0269257	0.465392	-3.65115	-2.21259
ROR1	ROR1	4919	receptor tyrosine kinase like orphan receptor 1	0.301156	5.95925	2.21361	0.0269362	0.465392	-3.65849	2.21244
PTGES3	PTGES3	10728	prostaglandin E synthase 3	0.329416	6.4236	2.21341	0.026953	0.465392	-3.66566	2.2122
C11orf65	C11orf65	160140	chromosome 11 open reading frame 65	-0.261959	5.51198	-2.21186	0.0269908	0.465392	-3.63535	-2.21165
CYB5A	CYB5A	1528	cytochrome b5 type A	0.279889	6.35511	2.21152	0.0270203	0.465392	-3.65161	2.21122
PICK1	PICK1	9463	protein interacting with PRKCA 1	-0.330956	5.37987	-2.21088	0.0270584	0.465392	-3.63667	-2.21067
KCNK9	KCNK9	51305	potassium two pore domain channel subfamily K member 9	-0.3016	5.26668	-2.21011	0.027112	0.465392	-3.63773	-2.2099
TPRG1	TPRG1	285386	tumor protein p63 regulated 1	0.446421	5.25738	2.21077	0.0271428	0.465392	-3.68716	2.20946
MAP1LC3B	MAP1LC3B	81631	microtubule associated protein 1 light chain 3 beta	0.446183	6.57684	2.20967	0.0271448	0.465392	-3.6392	2.20943
RNF214	RNF214	257160	ring finger protein 214	-0.324493	5.98181	-2.2101	0.0271565	0.465392	-3.68499	-2.20926
IPO5	IPO5	3843	importin 5	0.351352	6.32502	2.20948	0.02716	0.465392	-3.64907	2.20921
EIF3J	EIF3J	8669	eukaryotic translation initiation factor 3 subunit J	0.29793	6.22966	2.20804	0.0272605	0.46649	-3.6523	2.20777
AKNA	AKNA	80709	AT-hook transcription factor	-0.323182	5.56968	-2.20651	0.0273653	0.467659	-3.6511	-2.20627
LDB3	LDB3	11155	LIM domain binding 3	0.577688	10.566	2.21082	0.0274788	0.468971	-4.02183	2.20465
URI1	URI1	8725	URI1 prefoldin like chaperone	0.352597	6.22836	2.20142	0.0277215	0.472483	-3.64943	2.20121
ZNF469	ZNF469	84627	zinc finger protein 469	-0.289027	5.64267	-2.20011	0.027814	0.472848	-3.65116	-2.1999
FAAP100	FAAP100	80233	FA core complex associated protein 100	-0.25049	5.79767	-2.20007	0.0278167	0.472848	-3.65122	-2.19986
NREP	NREP	9315	neuronal regeneration related protein	0.33619	5.8049	2.19907	0.0279128	0.473851	-3.69994	2.19851
CCDC25	CCDC25	55246	coiled-coil domain containing 25	0.280563	5.70436	2.19861	0.0279535	0.473914	-3.67456	2.19794
PEX5	PEX5	5830	peroxisomal biogenesis factor 5	-0.272945	5.87598	-2.19737	0.0280093	0.474231	-3.65486	-2.19716
BORCS8	BORCS8	729991	BLOC-1 related complex subunit 8	-0.274899	5.56084	-2.19622	0.028092	0.474263	-3.66116	-2.196
KIAA1755	KIAA1755	85449	KIAA1755	-0.307499	5.30893	-2.19603	0.0281042	0.474263	-3.65663	-2.19583
MN1	MN1	4330	MN1 proto-oncogene, transcriptional regulator	-0.296776	5.29948	-2.19543	0.0281472	0.474263	-3.65743	-2.19523
DIMT1	DIMT1	27292	DIMT1 rRNA methyltransferase and ribosome maturation factor	-0.239925	5.68746	-2.19527	0.0281594	0.474263	-3.65765	-2.19506
ZFP37	ZFP37	7539	ZFP37 zinc finger protein	-0.274601	5.46528	-2.19406	0.0282499	0.474553	-3.67167	-2.1938
FTCD	FTCD	10841	formimidoyltransferase cyclodeaminase	-0.263805	5.15362	-2.19391	0.0282575	0.474553	-3.65955	-2.19369
GDPD5	GDPD5	81544	glycerophosphodiester phosphodiesterase domain containing 5	-0.262224	5.82017	-2.19348	0.0282878	0.474553	-3.66004	-2.19327
DBP	DBP	1628	D-box binding PAR bZIP transcription factor	-0.367657	5.09942	-2.19252	0.0283582	0.475111	-3.66146	-2.1923
SLC26A5	SLC26A5	375611	solute carrier family 26 member 5	-0.263384	5.51142	-2.19041	0.0285134	0.477087	-3.6757	-2.19015
SRRD	SRRD	402055	SRR1 domain containing	-0.243564	5.34741	-2.18866	0.0286407	0.477673	-3.67875	-2.1884
ABCD3	ABCD3	5825	ATP binding cassette subfamily D member 3	0.284172	5.67379	2.1886	0.0286428	0.477673	-3.67381	2.18837
TTF2	TTF2	8458	transcription termination factor 2	-0.281931	5.21638	-2.18811	0.0286768	0.477673	-3.66722	-2.1879
LRR1	LRR1	122769	leucine rich repeat protein 1	-0.317613	5.76727	-2.18783	0.0286977	0.477673	-3.6676	-2.18761
KDM1A	KDM1A	23028	lysine demethylase 1A	-0.342263	6.19403	-2.18663	0.028785	0.477699	-3.66919	-2.18642
SMIM14	SMIM14	201895	small integral membrane protein 14	0.300469	5.73371	2.18708	0.0287938	0.477699	-3.7015	2.1863
CMYA5	CMYA5	202333	cardiomyopathy associated 5	0.5689	9.64583	2.1893	0.0288112	0.477699	-3.93188	2.18606
KYAT3	KYAT3	56267	kynurenine aminotransferase 3	-0.311865	5.43648	-2.18614	0.0288896	0.477982	-3.68873	-2.18499
UBE4A	UBE4A	9354	ubiquitination factor E4A	0.274601	6.03283	2.18488	0.0289149	0.477982	-3.67874	2.18464
ZNF471	ZNF471	57573	zinc finger protein 471	-0.304095	5.54302	-2.18471	0.0289403	0.477982	-3.69349	-2.1843
H2BC18	H2BC18	440689	H2B clustered histone 18	-0.379473	5.49888	-2.1834	0.0290742	0.478798	-3.68861	-2.18248
NKD2	NKD2	85409	NKD inhibitor of WNT signaling pathway 2	-0.302822	5.54416	-2.18162	0.0291524	0.478798	-3.67594	-2.18142
CHUK	CHUK	1147	component of inhibitor of nuclear factor kappa B kinase complex	0.302471	5.33291	2.18161	0.0291579	0.478798	-3.68018	2.18134
FABP2	FABP2	2169	fatty acid binding protein 2	-0.3156	5.28162	-2.181	0.0292027	0.478798	-3.68679	-2.18074
ENTPD5	ENTPD5	957	ectonucleoside triphosphate diphosphohydrolase 5 (inactive)	-0.279552	5.82421	-2.18096	0.0292056	0.478798	-3.68711	-2.1807
PRRG4	PRRG4	79056	proline rich and Gla domain 4	-0.236474	4.94371	-2.18085	0.0292142	0.478798	-3.67877	-2.18058
MED18	MED18	54797	mediator complex subunit 18	-0.291202	5.44335	-2.17805	0.0294171	0.481507	-3.68074	-2.17785
RTF1	RTF1	23168	RTF1 homolog, Paf1/RNA polymerase II complex component	0.245875	6.08942	2.17699	0.0294997	0.482029	-3.69143	2.17674
WNT6	WNT6	7475	Wnt family member 6	-0.285078	4.95368	-2.17618	0.0295627	0.482029	-3.68927	-2.1759
NFATC2	NFATC2	4773	nuclear factor of activated T cells 2	-0.306329	5.80512	-2.17574	0.0296255	0.482029	-3.73991	-2.17506
MPHOSPH6	MPHOSPH6	10200	M-phase phosphoprotein 6	-0.259718	5.66841	-2.17381	0.0297385	0.482029	-3.69714	-2.17356
SEMA5B	SEMA5B	54437	semaphorin 5B	-0.265061	5.53266	-2.17313	0.0297856	0.482029	-3.68738	-2.17293
MYOC	MYOC	4653	myocilin	-0.251852	5.46513	-2.17231	0.0298487	0.482029	-3.69219	-2.17209
TREML4	TREML4	285852	triggering receptor expressed on myeloid cells like 4	-0.341369	5.45983	-2.17288	0.0298668	0.482029	-3.72518	-2.17185
SIRT6	SIRT6	51548	sirtuin 6	-0.46271	6.43835	-2.17536	0.0298797	0.482029	-3.80584	-2.17168
HSD3B1	HSD3B1	3283	hydroxy-delta-5-steroid dehydrogenase, 3 beta- and steroid delta-isomerase 1	-0.307706	5.64863	-2.17198	0.0299067	0.482029	-3.71994	-2.17132
RAC3	RAC3	5881	Rac family small GTPase 3	-0.330113	5.27988	-2.17133	0.029972	0.482029	-3.70804	-2.17046
RFC5	RFC5	5985	replication factor C subunit 5	0.299421	5.32633	2.1701	0.0300542	0.482029	-3.7315	2.16938
CSF1R	CSF1R	1436	colony stimulating factor 1 receptor	-0.299884	5.08585	-2.16959	0.0300548	0.482029	-3.69193	-2.16937
PELI2	PELI2	57161	pellino E3 ubiquitin protein ligase family member 2	-0.296757	5.35012	-2.16891	0.0301045	0.482029	-3.69295	-2.16871
ZNF180	ZNF180	7733	zinc finger protein 180	-0.270732	5.45012	-2.16873	0.0301184	0.482029	-3.69456	-2.16853
METTL2B	METTL2B	55798	methyltransferase like 2B	0.263113	6.14122	2.16848	0.0301403	0.482029	-3.70088	2.16824
OR6C2	OR6C2	341416	olfactory receptor family 6 subfamily C member 2	-0.355296	5.05871	-2.1684	0.0301454	0.482029	-3.69343	-2.16817
ZSCAN26	ZSCAN26	7741	zinc finger and SCAN domain containing 26	-0.385406	5.68484	-2.169	0.0301751	0.482029	-3.71459	-2.16778
SCARB2	SCARB2	950	scavenger receptor class B member 2	0.295667	6.33726	2.16788	0.0301909	0.482029	-3.70782	2.16758
ZNF599	ZNF599	148103	zinc finger protein 599	-0.341922	5.3229	-2.16742	0.0302183	0.482029	-3.69487	-2.16722
ENKUR	ENKUR	219670	enkurin, TRPC channel interacting protein	-0.313408	5.51009	-2.16686	0.0302604	0.482029	-3.69568	-2.16667
PHLDB3	PHLDB3	653583	pleckstrin homology like domain family B member 3	-0.293346	5.7217	-2.16556	0.0303676	0.482029	-3.70135	-2.16526
PYY	PYY	5697	peptide YY	-0.33849	5.42566	-2.16518	0.030398	0.482029	-3.70906	-2.16487
CD83	CD83	9308	CD83 molecule	-0.307154	5.42699	-2.16495	0.0304065	0.482029	-3.69827	-2.16475
MPZL2	MPZL2	10205	myelin protein zero like 2	-0.330849	5.57119	-2.16494	0.0304101	0.482029	-3.70489	-2.16471
DUSP3	DUSP3	1845	dual specificity phosphatase 3	0.305462	7.37688	2.16457	0.0304501	0.482029	-3.71644	2.16419
TIMM23	TIMM23	100287932	translocase of inner mitochondrial membrane 23	0.262335	6.47884	2.16431	0.0304597	0.482029	-3.70627	2.16406
PRAMEF6	PRAMEF6	440561	PRAME family member 6	-0.300112	5.89816	-2.16419	0.0304657	0.482029	-3.69902	-2.16398
TLE4	TLE4	7091	TLE family member 4, transcriptional corepressor	-0.231352	5.67825	-2.16327	0.0305359	0.482449	-3.70043	-2.16307
CCDC177	CCDC177	56936	coiled-coil domain containing 177	-0.241245	5.52159	-2.16287	0.0305676	0.482449	-3.70457	-2.16266
SHANK3	SHANK3	85358	SH3 and multiple ankyrin repeat domains 3	-0.306318	5.34161	-2.16194	0.0306428	0.482663	-3.71171	-2.16168
BCL3	BCL3	602	BCL3 transcription coactivator	0.370819	5.52941	2.16216	0.0306566	0.482663	-3.72548	2.1615
PPP1R16B	PPP1R16B	26051	protein phosphatase 1 regulatory subunit 16B	-0.251625	5.38927	-2.16025	0.0307686	0.48317	-3.70457	-2.16005
EPYC	EPYC	1833	epiphycan	-0.228539	5.48698	-2.15974	0.0308077	0.48317	-3.70531	-2.15955
RBL1	RBL1	5933	RB transcriptional corepressor like 1	-0.288374	5.51617	-2.16078	0.030814	0.48317	-3.72611	-2.15947
LRPPRC	LRPPRC	10128	leucine rich pentatricopeptide repeat containing	0.387309	6.62766	2.16061	0.0308399	0.48317	-3.75816	2.15913
DDR2	DDR2	4921	discoidin domain receptor tyrosine kinase 2	-0.251964	5.31296	-2.15859	0.0309186	0.483812	-3.71297	-2.15812
PSMD12	PSMD12	5718	proteasome 26S subunit, non-ATPase 12	0.277995	6.11368	2.15571	0.0311223	0.486404	-3.71074	2.15551
CPSF2	CPSF2	53981	cleavage and polyadenylation specific factor 2	0.29039	6.07778	2.15495	0.0312455	0.486761	-3.73668	2.15393
SBF1	SBF1	6305	SET binding factor 1	-0.305661	5.23303	-2.15412	0.0312492	0.486761	-3.71874	-2.15388
SIDT2	SIDT2	51092	SID1 transmembrane family member 2	-0.26005	6.05883	-2.15366	0.0312834	0.486761	-3.71296	-2.15345
CCDC106	CCDC106	29903	coiled-coil domain containing 106	-0.290685	5.50509	-2.15317	0.0313201	0.486761	-3.71404	-2.15298
ILF3	ILF3	3609	interleukin enhancer binding factor 3	0.30762	6.4381	2.15304	0.0313352	0.486761	-3.72185	2.15279
ZNRF2	ZNRF2	223082	zinc and ring finger 2	-0.314365	5.61902	-2.15242	0.0313834	0.486919	-3.72346	-2.15218
ERI1	ERI1	90459	exoribonuclease 1	0.306935	5.69968	2.14981	0.0316158	0.489906	-3.75033	2.14924
TP53INP1	TP53INP1	94241	tumor protein p53 inducible nuclear protein 1	-0.270611	5.6108	-2.14854	0.0316868	0.489906	-3.72005	-2.14834
LARS2	LARS2	23395	leucyl-tRNA synthetase 2, mitochondrial	-0.308283	5.74863	-2.14703	0.0318097	0.489906	-3.72793	-2.14679
ZNF35	ZNF35	7584	zinc finger protein 35	-0.320078	5.65836	-2.14724	0.0318262	0.489906	-3.73261	-2.14659
PRUNE1	PRUNE1	58497	prune exopolyphosphatase 1	0.239924	5.80912	2.14623	0.031871	0.489906	-3.72719	2.14602
MEA1	MEA1	4201	male-enhanced antigen 1	-0.250618	5.60437	-2.14589	0.0319009	0.489906	-3.73145	-2.14565
KIF21A	KIF21A	55605	kinesin family member 21A	0.34302	6.54801	2.14703	0.0319193	0.489906	-3.78291	2.14542
ZSCAN16	ZSCAN16	80345	zinc finger and SCAN domain containing 16	-0.26867	5.56737	-2.14536	0.0319391	0.489906	-3.72437	-2.14517
BTG1	BTG1	694	BTG anti-proliferation factor 1	0.473518	6.72922	2.14499	0.0319734	0.489906	-3.72756	2.14474
GAS1	GAS1	2619	growth arrest specific 1	-0.390023	5.15856	-2.14545	0.0319906	0.489906	-3.74214	-2.14453
SPOCK2	SPOCK2	9806	SPARC (osteonectin), cwcv and kazal like domains proteoglycan 2	-0.297973	5.55437	-2.14468	0.031997	0.489906	-3.73171	-2.14445
TTLL10	TTLL10	254173	tubulin tyrosine ligase like 10	-0.243745	5.4886	-2.14299	0.0321338	0.490688	-3.73614	-2.14274
LCORL	LCORL	254251	ligand dependent nuclear receptor corepressor like	0.334124	5.43262	2.1427	0.0321562	0.490688	-3.72722	2.14246
ZNF790	ZNF790	388536	zinc finger protein 790	-0.304143	5.46158	-2.14314	0.0321631	0.490688	-3.76925	-2.14238
HERPUD1	HERPUD1	9709	homocysteine inducible ER protein with ubiquitin like domain 1	0.26373	6.41622	2.14037	0.0323467	0.492839	-3.74066	2.1401
HSP90B1	HSP90B1	7184	heat shock protein 90 beta family member 1	0.367199	6.06591	2.13989	0.0323811	0.492839	-3.73657	2.13967
SCNN1A	SCNN1A	6337	sodium channel epithelial 1 alpha subunit	-0.252752	5.44777	-2.13892	0.0324575	0.493415	-3.73297	-2.13873
MTSS2	MTSS2	92154	MTSS I-BAR domain containing 2	-0.251981	5.74415	-2.13704	0.0326105	0.495154	-3.73513	-2.13685
DDAH2	DDAH2	23564	dimethylarginine dimethylaminohydrolase 2	-0.338266	5.77663	-2.1374	0.0326507	0.495177	-3.77272	-2.13635
DTX2	DTX2	113878	deltex E3 ubiquitin ligase 2	-0.226194	5.65926	-2.13552	0.0327346	0.495345	-3.73733	-2.13532
ALG6	ALG6	29929	ALG6 alpha-1,3-glucosyltransferase	-0.293397	5.42929	-2.13546	0.0327392	0.495345	-3.73748	-2.13527
ZNF76	ZNF76	7629	zinc finger protein 76	-0.279848	6.05507	-2.13385	0.0328746	0.496806	-3.7401	-2.13361
GULP1	GULP1	51454	GULP PTB domain containing engulfment adaptor 1	-0.299197	5.65901	-2.13241	0.0329892	0.497951	-3.7413	-2.13221
BTD	BTD	686	biotinidase	0.286119	5.74892	2.13221	0.0330438	0.498187	-3.75528	2.13155
IDO1	IDO1	3620	indoleamine 2,3-dioxygenase 1	-0.284695	5.18118	-2.13108	0.0331432	0.498679	-3.77713	-2.13034
NLRP12	NLRP12	91662	NLR family pyrin domain containing 12	-0.297213	5.28274	-2.13047	0.0331544	0.498679	-3.75248	-2.13021
SPATA18	SPATA18	132671	spermatogenesis associated 18	-0.321423	5.67362	-2.12992	0.0331944	0.498696	-3.74454	-2.12972
TRIM24	TRIM24	8805	tripartite motif containing 24	-0.286313	5.85912	-2.1293	0.0332757	0.498925	-3.7538	-2.12874
NSUN3	NSUN3	63899	NOP2/Sun RNA methyltransferase 3	-0.24933	5.48541	-2.12846	0.0333188	0.498925	-3.75446	-2.12822
HDGFL2	HDGFL2	84717	HDGF like 2	-0.261768	5.56941	-2.12835	0.0333266	0.498925	-3.75298	-2.12813
WDR19	WDR19	57728	WD repeat domain 19	-0.23987	5.28415	-2.1269	0.0334442	0.499615	-3.74872	-2.12671
ADAMTS5	ADAMTS5	11096	ADAM metallopeptidase with thrombospondin type 1 motif 5	-0.257676	5.38243	-2.12672	0.033463	0.499615	-3.75026	-2.12648
ELOC	ELOC	6921	elongin C	0.256941	7.50984	2.12633	0.0335102	0.499615	-3.75213	2.12592
P3H3	P3H3	10536	prolyl 3-hydroxylase 3	-0.308934	5.38763	-2.12593	0.0335289	0.499615	-3.75711	-2.12569
RABGGTA	RABGGTA	5875	Rab geranylgeranyltransferase subunit alpha	-0.226053	5.57072	-2.12471	0.0336269	0.500494	-3.75207	-2.12452
FBXO3	FBXO3	26273	F-box protein 3	-0.463455	5.96949	-2.12473	0.0337198	0.50077	-3.7763	-2.12341
PROM1	PROM1	8842	prominin 1	-0.340451	5.54056	-2.12371	0.0337237	0.50077	-3.76287	-2.12336
TMEM161B	TMEM161B	153396	transmembrane protein 161B	-0.247037	5.47246	-2.12195	0.0338623	0.501392	-3.76277	-2.12171
HOXB2	HOXB2	3212	homeobox B2	-0.261077	5.24174	-2.12171	0.0338782	0.501392	-3.75536	-2.12152
COL21A1	COL21A1	81578	collagen type XXI alpha 1 chain	-0.289902	5.52927	-2.12091	0.0339452	0.501392	-3.75671	-2.12072
MAGEA4	MAGEA4	4103	MAGE family member A4	-0.371257	5.85067	-2.12183	0.0339785	0.501392	-3.81162	-2.12033
CALHM3	CALHM3	119395	calcium homeostasis modulator 3	-0.261736	5.78338	-2.12021	0.0340071	0.501392	-3.76286	-2.11999
TMED2	TMED2	10959	transmembrane p24 trafficking protein 2	0.423215	6.3552	2.12004	0.0340337	0.501392	-3.76106	2.11967
ATRX	ATRX	546	ATRX chromatin remodeler	-0.281138	7.10215	-2.11999	0.034048	0.501392	-3.7814	-2.1195
H1-2	H1-2	3006	H1.2 linker histone, cluster member	0.293338	6.8401	2.11942	0.0340796	0.501392	-3.76848	2.11913
AQP1	AQP1	358	aquaporin 1 (Colton blood group)	-0.256335	5.50729	-2.1184	0.0341566	0.501392	-3.76026	-2.11822
PCDH20	PCDH20	64881	protocadherin 20	-0.282944	5.69856	-2.1184	0.0341573	0.501392	-3.75978	-2.11821
PWWP3A	PWWP3A	84939	PWWP domain containing 3A, DNA repair factor	-0.246259	5.74572	-2.11644	0.0343264	0.503297	-3.7673	-2.11622
GNA12	GNA12	2768	G protein subunit alpha 12	-0.272817	5.56348	-2.11588	0.034375	0.503432	-3.76917	-2.11565
PAX6	PAX6	5080	paired box 6	-0.261915	5.40593	-2.11296	0.0346254	0.504228	-3.77951	-2.11271
AFAP1L2	AFAP1L2	84632	actin filament associated protein 1 like 2	-0.339356	5.58939	-2.1134	0.0346559	0.504228	-3.7961	-2.11236
TRIP4	TRIP4	9325	thyroid hormone receptor interactor 4	-0.250582	5.40211	-2.11228	0.0346824	0.504228	-3.77468	-2.11205
OR4C6	OR4C6	219432	olfactory receptor family 4 subfamily C member 6	-0.269676	5.56498	-2.11217	0.0346874	0.504228	-3.76834	-2.11199
SLC35G2	SLC35G2	80723	solute carrier family 35 member G2	-0.310172	5.10532	-2.1119	0.0347164	0.504228	-3.77463	-2.11165
C8orf88	C8orf88	100127983	chromosome 8 open reading frame 88	0.350909	6.04362	2.1108	0.0348055	0.504228	-3.7715	2.11061
ATXN3L	ATXN3L	92552	ataxin 3 like	-0.299041	5.58471	-2.11051	0.034835	0.504228	-3.77703	-2.11027
EEF2K	EEF2K	29904	eukaryotic elongation factor 2 kinase	-0.379204	5.67471	-2.1101	0.0348664	0.504228	-3.77046	-2.10991
EOLA1	EOLA1	541578		-0.268814	5.98453	-2.11	0.034913	0.504228	-3.78035	-2.10937
F2R	F2R	2149	coagulation factor II thrombin receptor	-0.277457	4.88452	-2.10896	0.0349703	0.504228	-3.77115	-2.1087
LRRFIP2	LRRFIP2	9209	LRR binding FLII interacting protein 2	0.33558	6.54089	2.11005	0.0349951	0.504228	-3.84869	2.10842
NUDT7	NUDT7	283927	nudix hydrolase 7	0.317428	6.13353	2.10796	0.0350544	0.504228	-3.77992	2.10773
METTL23	METTL23	124512	methyltransferase like 23	-0.25714	5.69677	-2.10725	0.0351127	0.504228	-3.77451	-2.10706
PLS3	PLS3	5358	plastin 3	0.290694	5.76839	2.10764	0.0351311	0.504228	-3.78494	2.10684
DCAF17	DCAF17	80067	DDB1 and CUL4 associated factor 17	-0.25093	6.52186	-2.10545	0.0352723	0.504228	-3.78267	-2.10522
NIP7	NIP7	51388	nucleolar pre-rRNA processing protein NIP7	-0.314615	5.56397	-2.10557	0.0352943	0.504228	-3.79518	-2.10497
PSMC3	PSMC3	5702	proteasome 26S subunit, ATPase 3	0.320054	6.13045	2.1051	0.0353031	0.504228	-3.78388	2.10486
ABTB1	ABTB1	80325	ankyrin repeat and BTB domain containing 1	-0.26419	5.81812	-2.10458	0.0353472	0.504228	-3.78211	-2.10436
ABITRAM	ABITRAM	54942	actin binding transcription modulator	-0.267163	5.79492	-2.10494	0.03535	0.504228	-3.78482	-2.10433
OR4A15	OR4A15	81328	olfactory receptor family 4 subfamily A member 15	-0.25534	5.46354	-2.1043	0.0353723	0.504228	-3.7847	-2.10407
ST3GAL6	ST3GAL6	10402	ST3 beta-galactoside alpha-2,3-sialyltransferase 6	0.465997	6.41892	2.10395	0.0354001	0.504228	-3.7779	2.10375
MICA	MICA	100507436	MHC class I polypeptide-related sequence A	-0.366559	5.28735	-2.10387	0.035406	0.504228	-3.77909	-2.10368
ADIPOQ	ADIPOQ	9370	adiponectin, C1Q and collagen domain containing	-0.308349	5.53152	-2.10384	0.0354125	0.504228	-3.78496	-2.10361
ZNF410	ZNF410	57862	zinc finger protein 410	0.391702	7.01883	2.10506	0.0355269	0.504228	-3.88407	2.1023
PLPP7	PLPP7	84814	phospholipid phosphatase 7 (inactive)	0.365549	7.03196	2.10466	0.035546	0.504228	-3.83106	2.10208
SH2D3C	SH2D3C	10044	SH2 domain containing 3C	-0.229758	5.42142	-2.10172	0.0355933	0.504228	-3.78233	-2.10154
EIF3M	EIF3M	10480	eukaryotic translation initiation factor 3 subunit M	0.252058	6.47796	2.10083	0.035679	0.504228	-3.79043	2.10057
IFIH1	IFIH1	64135	interferon induced with helicase C domain 1	-0.278002	5.51174	-2.09982	0.0357613	0.504228	-3.78633	-2.09963
RGMA	RGMA	56963	repulsive guidance molecule BMP co-receptor a	-0.264819	5.77239	-2.09975	0.035772	0.504228	-3.79027	-2.09951
GGT1	GGT1	2678	gamma-glutamyltransferase 1	-0.261077	5.3448	-2.09952	0.0357873	0.504228	-3.785	-2.09934
PKD1	PKD1	5310	polycystin 1, transient receptor potential channel interacting	0.267217	6.5031	2.09936	0.0358032	0.504228	-3.78363	2.09916
ATP6V0A1	ATP6V0A1	535	ATPase H+ transporting V0 subunit a1	-0.388563	5.81469	-2.09852	0.0358858	0.504228	-3.79581	-2.09822
RPL27	RPL27	6155	ribosomal protein L27	0.427193	8.34869	2.09893	0.0359021	0.504228	-3.82581	2.09803
METTL21C	METTL21C	196541	methyltransferase like 21C	-0.277813	5.44709	-2.09772	0.0359502	0.504228	-3.79257	-2.09749
ASPH	ASPH	444	aspartate beta-hydroxylase	0.263012	7.0969	2.09733	0.0359875	0.504228	-3.78568	2.09707
CCDC85C	CCDC85C	317762	coiled-coil domain containing 85C	-0.302507	5.77786	-2.09696	0.0360519	0.504228	-3.82996	-2.09634
MBNL2	MBNL2	10150	muscleblind like splicing regulator 2	0.324868	6.58103	2.09625	0.0360813	0.504228	-3.78795	2.09601
UNC119B	UNC119B	84747	unc-119 lipid binding chaperone B	-0.318832	5.41586	-2.09671	0.0360921	0.504228	-3.81214	-2.09589
CD151	CD151	977	CD151 molecule (Raph blood group)	0.455864	7.60966	2.09525	0.0361866	0.504228	-3.79843	2.09482
PRR5L	PRR5L	79899	proline rich 5 like	-0.29417	5.07953	-2.09504	0.036192	0.504228	-3.79755	-2.09476
HIKESHI	HIKESHI	51501	heat shock protein nuclear import factor hikeshi	0.298044	5.92813	2.0956	0.0361937	0.504228	-3.81686	2.09474
TMEM235	TMEM235	283999	transmembrane protein 235	-0.274484	5.66755	-2.09504	0.0361955	0.504228	-3.79201	-2.09472
OR6M1	OR6M1	390261	olfactory receptor family 6 subfamily M member 1	-0.275985	5.51409	-2.09502	0.0362052	0.504228	-3.80246	-2.09462
KIAA1143	KIAA1143	57456	KIAA1143	-0.276531	6.03452	-2.09433	0.0362486	0.504228	-3.79304	-2.09413
SEMG2	SEMG2	6407	semenogelin 2	-0.293276	5.41345	-2.09416	0.0362619	0.504228	-3.79208	-2.09398
FYTTD1	FYTTD1	84248	forty-two-three domain containing 1	0.274111	6.2968	2.09373	0.036301	0.504228	-3.79158	2.09354
PTPRN	PTPRN	5798	protein tyrosine phosphatase receptor type N	-0.273218	5.46821	-2.09333	0.0363439	0.504228	-3.80133	-2.09306
IPPK	IPPK	64768	inositol-pentakisphosphate 2-kinase	-0.272427	5.4296	-2.09309	0.0363571	0.504228	-3.7935	-2.09291
NT5C1B	NT5C1B	93034	5'-nucleotidase, cytosolic IB	-0.300346	5.75955	-2.09288	0.03638	0.504228	-3.79844	-2.09265
GK5	GK5	256356	glycerol kinase 5	-0.245612	5.58813	-2.092	0.0364594	0.504228	-3.80039	-2.09177
RNF207	RNF207	388591	ring finger protein 207	-0.351056	6.23877	-2.09213	0.0365006	0.504228	-3.81959	-2.09131
PSKH1	PSKH1	5681	protein serine kinase H1	-0.313372	5.58517	-2.09142	0.0365107	0.504228	-3.80023	-2.09119
AKR1B15	AKR1B15	441282	aldo-keto reductase family 1 member B15	0.259826	5.45339	2.09135	0.0365171	0.504228	-3.79996	2.09112
LRRC23	LRRC23	10233	leucine rich repeat containing 23	-0.265412	5.83113	-2.08934	0.0366936	0.505941	-3.79768	-2.08916
MOV10L1	MOV10L1	54456	Mov10 like RISC complex RNA helicase 1	-0.359598	5.47416	-2.08861	0.036759	0.505941	-3.7994	-2.08843
IFT172	IFT172	26160	intraflagellar transport 172	-0.253985	5.65243	-2.0886	0.0367598	0.505941	-3.79922	-2.08842
RASL11A	RASL11A	387496	RAS like family 11 member A	-0.261296	5.52127	-2.08673	0.0369324	0.506221	-3.8061	-2.08651
ENTR1	ENTR1	10807	endosome associated trafficking regulator 1	-0.26362	5.74597	-2.08671	0.0369345	0.506221	-3.80647	-2.08649
TNKS1BP1	TNKS1BP1	85456	tankyrase 1 binding protein 1	-0.352807	5.70386	-2.08651	0.0369491	0.506221	-3.80146	-2.08633
SPAST	SPAST	6683	spastin	-0.30536	5.42433	-2.08631	0.0369663	0.506221	-3.80245	-2.08614
MPHOSPH8	MPHOSPH8	54737	M-phase phosphoprotein 8	0.268108	6.02697	2.08653	0.0369779	0.506221	-3.80529	2.08601
SCAND1	SCAND1	51282	SCAN domain containing 1	-0.262619	5.54192	-2.08327	0.0372424	0.509298	-3.80637	-2.0831
IFNA14	IFNA14	3448	interferon alpha 14	-0.309734	5.62276	-2.0813	0.0374273	0.510439	-3.80844	-2.08107
SINHCAF	SINHCAF	58516	SIN3-HDAC complex associated factor	-0.262986	5.78352	-2.08064	0.0374878	0.510439	-3.81462	-2.08041
KLF8	KLF8	11279	Kruppel like factor 8	-0.268118	5.21569	-2.08057	0.037496	0.510439	-3.81465	-2.08032
SMYD1	SMYD1	150572	SET and MYND domain containing 1	0.557007	8.18076	2.087	0.037559	0.510439	-4.01793	2.07964
PCYOX1	PCYOX1	51449	prenylcysteine oxidase 1	0.344088	6.07819	2.07976	0.0375633	0.510439	-3.81122	2.07959
ARHGAP19	ARHGAP19	84986	Rho GTPase activating protein 19	-0.281778	5.41992	-2.08035	0.0375651	0.510439	-3.82837	-2.07957
LRRC2	LRRC2	79442	leucine rich repeat containing 2	0.371429	6.98932	2.07849	0.037687	0.511318	-3.80963	2.07824
NUP188	NUP188	23511	nucleoporin 188	-0.288785	5.59839	-2.0782	0.0377097	0.511318	-3.81569	-2.078
SVIL	SVIL	6840	supervillin	0.45875	8.45941	2.0782	0.0377785	0.511709	-3.86392	2.07725
C17orf107	C17orf107	100130311	chromosome 17 open reading frame 107	-0.311844	5.46086	-2.07699	0.0378216	0.511751	-3.81783	-2.07678
PGAP1	PGAP1	80055	post-GPI attachment to proteins inositol deacylase 1	-0.302193	5.54818	-2.07613	0.0379053	0.512342	-3.81582	-2.07588
MAP3K10	MAP3K10	4294	mitogen-activated protein kinase kinase kinase 10	-0.263534	6.02785	-2.07371	0.0381275	0.51438	-3.82299	-2.07348
SCARA3	SCARA3	51435	scavenger receptor class A member 3	-0.284307	5.38263	-2.07364	0.0381364	0.51438	-3.82422	-2.07339
POLK	POLK	51426	DNA polymerase kappa	0.224828	5.70133	2.07271	0.0382152	0.51485	-3.82112	2.07254
XAGE1A	XAGE1A	653220	X antigen family member 1A	-0.323279	4.88539	-2.0722	0.0383001	0.51485	-3.82579	-2.07163
TBC1D7	TBC1D7	51256	TBC1 domain family member 7	0.23133	6.03469	2.07137	0.0383409	0.51485	-3.822	2.07119
DDX11	DDX11	1663	DEAD/H-box helicase 11	-0.24623	5.67441	-2.07123	0.0383539	0.51485	-3.82186	-2.07105
THAP1	THAP1	55145	THAP domain containing 1	-0.253057	5.66863	-2.07094	0.0383982	0.51485	-3.83211	-2.07058
CORO7	CORO7	79585	coronin 7	0.272225	5.16582	2.07073	0.0384127	0.51485	-3.82833	2.07042
KTN1	KTN1	3895	kinectin 1	0.295425	7.53574	2.06874	0.0386166	0.51554	-3.8425	2.06825
SKIV2L	SKIV2L	6499	Ski2 like RNA helicase	-0.271838	5.98459	-2.06843	0.0386214	0.51554	-3.82981	-2.0682
TFB2M	TFB2M	64216	transcription factor B2, mitochondrial	-0.272442	5.81444	-2.06765	0.0386906	0.51554	-3.826	-2.06746
OR9G9	OR9G9	504191	olfactory receptor family 9 subfamily G member 9	-0.241263	5.2163	-2.06663	0.038786	0.51554	-3.82725	-2.06645
RBPMS2	RBPMS2	348093	RNA binding protein, mRNA processing factor 2	0.413015	6.85044	2.06933	0.0388163	0.51554	-3.89124	2.06613
HOXD10	HOXD10	3236	homeobox D10	-0.305925	5.61751	-2.06632	0.0388166	0.51554	-3.83014	-2.06613
RSRC1	RSRC1	51319	arginine and serine rich coiled-coil 1	-0.281094	5.55884	-2.0661	0.0388359	0.51554	-3.82893	-2.06592
APLNR	APLNR	187	apelin receptor	-0.286634	5.19452	-2.06606	0.0388402	0.51554	-3.82804	-2.06588
RRAS2	RRAS2	22800	RAS related 2	0.551924	6.24404	2.06601	0.0388438	0.51554	-3.82856	2.06584
TRIOBP	TRIOBP	11078	TRIO and F-actin binding protein	-0.226117	6.5262	-2.0652	0.038924	0.51554	-3.83195	-2.06499
GATA3	GATA3	2625	GATA binding protein 3	-0.257691	5.68664	-2.0644	0.0389967	0.51554	-3.83093	-2.06422
SSR3	SSR3	6747	signal sequence receptor subunit 3	0.326541	6.67739	2.06627	0.0389981	0.51554	-3.86007	2.06421
ANKMY1	ANKMY1	51281	ankyrin repeat and MYND domain containing 1	-0.29407	5.3547	-2.06411	0.0390234	0.51554	-3.83145	-2.06394
GNG11	GNG11	2791	G protein subunit gamma 11	-0.82135	6.03856	-2.065	0.039028	0.51554	-3.84695	-2.06389
TCF12	TCF12	6938	transcription factor 12	-0.253498	5.65986	-2.06308	0.0391229	0.516027	-3.83392	-2.06289
DKK2	DKK2	27123	dickkopf WNT signaling pathway inhibitor 2	-0.250524	5.24189	-2.06291	0.0391455	0.516027	-3.83749	-2.06265
EIF3C	EIF3C	8663	eukaryotic translation initiation factor 3 subunit C	0.516224	8.19286	2.07005	0.0393143	0.516223	-3.9996	2.06088
RS1	RS1	6247	retinoschisin 1	0.306998	5.42719	2.06105	0.0393322	0.516223	-3.83559	2.06069
TBC1D12	TBC1D12	23232	TBC1 domain family member 12	-0.250502	5.34439	-2.0608	0.0393385	0.516223	-3.83574	-2.06063
RASSF9	RASSF9	9182	Ras association domain family member 9	-0.278936	5.43942	-2.06129	0.0393486	0.516223	-3.85073	-2.06052
TBX20	TBX20	57057	T-box transcription factor 20	0.460724	6.41269	2.06169	0.0393762	0.516223	-3.86686	2.06023
SRSF8	SRSF8	10929	serine and arginine rich splicing factor 8	-0.348575	5.68327	-2.06089	0.0394155	0.516223	-3.85249	-2.05982
GTF2H2C	GTF2H2C	728340	GTF2H2 family member C	0.233411	5.64404	2.05963	0.0394511	0.516223	-3.83951	2.05945
RAB11FIP5	RAB11FIP5	26056	RAB11 family interacting protein 5	-0.230864	6.09494	-2.0593	0.039483	0.516223	-3.83649	-2.05912
B4GALNT3	B4GALNT3	283358	beta-1,4-N-acetyl-galactosaminyltransferase 3	-0.308362	6.32811	-2.05844	0.0395666	0.516749	-3.83981	-2.05824
RNF4	RNF4	6047	ring finger protein 4	-0.254063	5.93231	-2.05751	0.0396592	0.516749	-3.83799	-2.05728
CCR1	CCR1	1230	C-C motif chemokine receptor 1	-0.312931	5.26449	-2.05701	0.0397017	0.516749	-3.84029	-2.05684
BCORL1	BCORL1	63035	BCL6 corepressor like 1	-0.233917	5.58593	-2.05619	0.0397855	0.516749	-3.84509	-2.05597
PDE4C	PDE4C	5143	phosphodiesterase 4C	-0.271133	5.72877	-2.05613	0.0397915	0.516749	-3.8451	-2.05591
TRPV2	TRPV2	51393	transient receptor potential cation channel subfamily V member 2	-0.311948	5.22346	-2.05595	0.0398047	0.516749	-3.84148	-2.05577
TASL	TASL	80231		-0.291835	5.93021	-2.05585	0.0398151	0.516749	-3.84106	-2.05566
TMEM109	TMEM109	79073	transmembrane protein 109	0.233202	6.29399	2.05528	0.0398713	0.516749	-3.84339	2.05508
EEPD1	EEPD1	80820	endonuclease/exonuclease/phosphatase family domain containing 1	-0.324815	5.64343	-2.05502	0.0398946	0.516749	-3.84268	-2.05484
FCGR2C	FCGR2C	9103	Fc fragment of IgG receptor IIc (gene/pseudogene)	-0.297545	5.54933	-2.05469	0.0399269	0.516749	-3.84489	-2.0545
MTX1	MTX1	4580	metaxin 1	-0.284343	5.57251	-2.05409	0.0399877	0.516937	-3.84756	-2.05388
LBR	LBR	3930	lamin B receptor	-0.247724	5.5796	-2.05283	0.0401054	0.516937	-3.8462	-2.05266
SGPL1	SGPL1	8879	sphingosine-1-phosphate lyase 1	-0.260328	5.26172	-2.05224	0.0401636	0.516937	-3.84652	-2.05206
IFT27	IFT27	11020	intraflagellar transport 27	-0.294532	5.71149	-2.05186	0.0402142	0.516937	-3.85207	-2.05154
PAIP2	PAIP2	51247	poly(A) binding protein interacting protein 2	0.277316	7.08987	2.05143	0.0402482	0.516937	-3.84455	2.05119
VTI1B	VTI1B	10490	vesicle transport through interaction with t-SNAREs 1B	-0.311202	6.67157	-2.04988	0.0403932	0.516937	-3.84887	-2.04971
ELOVL7	ELOVL7	79993	ELOVL fatty acid elongase 7	-0.215568	5.56676	-2.04966	0.0404139	0.516937	-3.85057	-2.04949
ZNF624	ZNF624	57547	zinc finger protein 624	-0.297133	5.58216	-2.04968	0.0404204	0.516937	-3.84883	-2.04943
MPG	MPG	4350	N-methylpurine DNA glycosylase	-0.312615	5.80644	-2.04965	0.040422	0.516937	-3.84806	-2.04941
DOCK2	DOCK2	1794	dedicator of cytokinesis 2	-0.23499	5.23322	-2.04798	0.0405871	0.516937	-3.8549	-2.04772
ENOSF1	ENOSF1	55556	enolase superfamily member 1	-0.306645	5.60343	-2.0474	0.0406891	0.516937	-3.85501	-2.04668
GFPT2	GFPT2	9945	glutamine-fructose-6-phosphate transaminase 2	-0.337337	5.21893	-2.04594	0.0407855	0.516937	-3.85708	-2.0457
WAC	WAC	51322	WW domain containing adaptor with coiled-coil	0.26975	6.92668	2.0458	0.0407989	0.516937	-3.85407	2.04557
KLF7	KLF7	8609	Kruppel like factor 7	0.237522	5.60904	2.04564	0.040808	0.516937	-3.85597	2.04548
CSF3R	CSF3R	1441	colony stimulating factor 3 receptor	-0.279453	5.52365	-2.04592	0.040832	0.516937	-3.87401	-2.04523
CSF1	CSF1	1435	colony stimulating factor 1	-0.267135	5.53473	-2.04536	0.04084	0.516937	-3.85838	-2.04515
AFAP1	AFAP1	60312	actin filament associated protein 1	-0.251745	5.26191	-2.04512	0.0408633	0.516937	-3.85765	-2.04491
PER3	PER3	8863	period circadian regulator 3	-0.275244	5.57794	-2.04443	0.0409279	0.516937	-3.85719	-2.04426
PCMTD1	PCMTD1	115294	protein-L-isoaspartate (D-aspartate) O-methyltransferase domain containing 1	0.285518	6.58899	2.04438	0.040939	0.516937	-3.85876	2.04415
TP53I11	TP53I11	9537	tumor protein p53 inducible protein 11	-0.241188	5.74876	-2.0442	0.0409512	0.516937	-3.8567	-2.04402
IFNA13	IFNA13	3447	interferon alpha 13	-0.263522	5.74629	-2.04416	0.0409553	0.516937	-3.85671	-2.04398
ODAM	ODAM	54959	odontogenic, ameloblast associated	-0.311772	5.29017	-2.04378	0.0409924	0.516937	-3.8575	-2.04361
MTFR1L	MTFR1L	56181	mitochondrial fission regulator 1 like	0.299003	6.46067	2.0434	0.041031	0.516937	-3.85592	2.04322
XPR1	XPR1	9213	xenotropic and polytropic retrovirus receptor 1	0.46477	7.29004	2.04301	0.0410816	0.516937	-3.85402	2.0427
LURAP1L	LURAP1L	286343	leucine rich adaptor protein 1 like	-0.211999	5.50759	-2.04267	0.0411014	0.516937	-3.85971	-2.04251
FAM76A	FAM76A	199870	family with sequence similarity 76 member A	-0.23734	5.64947	-2.04256	0.0411173	0.516937	-3.86197	-2.04235
TARS2	TARS2	80222	threonyl-tRNA synthetase 2, mitochondrial	-0.256737	6.14982	-2.04239	0.0411321	0.516937	-3.86017	-2.0422
NUFIP1	NUFIP1	26747	nuclear FMR1 interacting protein 1	-0.233271	5.73319	-2.04175	0.0411938	0.516937	-3.86009	-2.04157
PLD1	PLD1	5337	phospholipase D1	0.257685	6.31373	2.04165	0.0412043	0.516937	-3.85897	2.04147
TLE1	TLE1	7088	TLE family member 1, transcriptional corepressor	-0.279017	5.63218	-2.04158	0.0412102	0.516937	-3.86047	-2.04141
MLKL	MLKL	197259	mixed lineage kinase domain like pseudokinase	-0.294937	5.56211	-2.04155	0.0412181	0.516937	-3.86316	-2.04133
AKAP11	AKAP11	11215	A-kinase anchoring protein 11	0.309547	5.7642	2.04163	0.0412708	0.516937	-3.86211	2.0408
PRR9	PRR9	574414	proline rich 9	-0.245862	5.37773	-2.04093	0.0412742	0.516937	-3.86178	-2.04076
GGCT	GGCT	79017	gamma-glutamylcyclotransferase	-0.254451	5.96393	-2.03901	0.0414667	0.51884	-3.86282	-2.03883
TYRO3	TYRO3	7301	TYRO3 protein tyrosine kinase	-0.275422	5.30424	-2.03848	0.0415188	0.518985	-3.86459	-2.03831
TSHB	TSHB	7252	thyroid stimulating hormone subunit beta	-0.324486	5.52031	-2.03714	0.0416576	0.519022	-3.8685	-2.03692
FAM234A	FAM234A	83986	family with sequence similarity 234 member A	0.25028	6.63624	2.03598	0.0417779	0.519022	-3.86375	2.03573
RASA2	RASA2	5922	RAS p21 protein activator 2	0.279538	5.33153	2.03635	0.0417816	0.519022	-3.86775	2.03569
RRP1B	RRP1B	23076	ribosomal RNA processing 1B	-0.219566	5.72335	-2.03491	0.0418767	0.519022	-3.86894	-2.03474
USP30	USP30	84749	ubiquitin specific peptidase 30	-0.305018	5.73683	-2.03446	0.0419375	0.519022	-3.87433	-2.03414
SLC27A2	SLC27A2	11001	solute carrier family 27 member 2	-0.266629	5.36661	-2.03368	0.0420011	0.519022	-3.87109	-2.03351
PITX1	PITX1	5307	paired like homeodomain 1	-0.52872	6.37127	-2.03356	0.0420129	0.519022	-3.87064	-2.03339
FAM90A1	FAM90A1	55138	family with sequence similarity 90 member A1	-0.347917	5.74857	-2.03344	0.0420261	0.519022	-3.87037	-2.03326
SSBP4	SSBP4	170463	single stranded DNA binding protein 4	-0.243585	5.99845	-2.03328	0.0420421	0.519022	-3.87017	-2.0331
ABRAXAS1	ABRAXAS1	84142	abraxas 1, BRCA1 A complex subunit	-0.280668	5.40189	-2.03329	0.0420477	0.519022	-3.87415	-2.03305
MRGPRX4	MRGPRX4	117196	MAS related GPR family member X4	-0.259378	5.3566	-2.03341	0.0420822	0.519022	-3.87404	-2.03271
DNAAF5	DNAAF5	54919	dynein axonemal assembly factor 5	-0.287554	5.64384	-2.03207	0.0421641	0.519022	-3.87256	-2.0319
AVPI1	AVPI1	60370	arginine vasopressin induced 1	-0.28569	5.68849	-2.0315	0.0422214	0.519022	-3.87325	-2.03133
NUDT19	NUDT19	390916	nudix hydrolase 19	-0.271527	5.86111	-2.03211	0.0422675	0.519022	-3.88031	-2.03088
MBD1	MBD1	4152	methyl-CpG binding domain protein 1	-0.220332	5.88998	-2.03085	0.0422876	0.519022	-3.87362	-2.03068
PHC3	PHC3	80012	polyhomeotic homolog 3	0.293125	6.32666	2.03159	0.0422963	0.519022	-3.87884	2.03059
PSG11	PSG11	5680	pregnancy specific beta-1-glycoprotein 11	-0.282388	5.45994	-2.0303	0.0423481	0.519022	-3.8768	-2.03008
ITM2A	ITM2A	9452	integral membrane protein 2A	-0.276683	5.62045	-2.0302	0.0423558	0.519022	-3.87689	-2.03001
RBMS2	RBMS2	5939	RNA binding motif single stranded interacting protein 2	-0.299615	5.67847	-2.03037	0.0423717	0.519022	-3.87388	-2.02985
C6orf223	C6orf223	221416	chromosome 6 open reading frame 223	-0.246975	5.60305	-2.02988	0.0423884	0.519022	-3.87765	-2.02969
ZNF326	ZNF326	284695	zinc finger protein 326	-0.224578	5.28568	-2.02925	0.0424498	0.519022	-3.87643	-2.02908
PARL	PARL	55486	presenilin associated rhomboid like	0.241774	6.08782	2.02927	0.0424519	0.519022	-3.87926	2.02906
OR10W1	OR10W1	81341	olfactory receptor family 10 subfamily W member 1	-0.292882	5.75126	-2.02926	0.0424544	0.519022	-3.87403	-2.02904
GATA2	GATA2	2624	GATA binding protein 2	-0.344716	5.72455	-2.02814	0.0425632	0.51903	-3.87713	-2.02797
KLK8	KLK8	11202	kallikrein related peptidase 8	-0.235507	5.57541	-2.02776	0.0426012	0.51903	-3.8788	-2.0276
USP20	USP20	10868	ubiquitin specific peptidase 20	-0.270715	5.75013	-2.02743	0.0426358	0.51903	-3.87848	-2.02726
NTRK1	NTRK1	4914	neurotrophic receptor tyrosine kinase 1	-0.35536	5.59163	-2.02824	0.0426559	0.51903	-3.88338	-2.02706
CHRNA10	CHRNA10	57053	cholinergic receptor nicotinic alpha 10 subunit	-0.260401	5.65983	-2.02643	0.0427404	0.51903	-3.8817	-2.02624
KLHL18	KLHL18	23276	kelch like family member 18	0.223837	5.51623	2.02601	0.0427813	0.51903	-3.8804	2.02584
PYCR1	PYCR1	5831	pyrroline-5-carboxylate reductase 1	-0.299848	5.81673	-2.02549	0.0428392	0.51903	-3.8831	-2.02527
CCDC6	CCDC6	8030	coiled-coil domain containing 6	0.291042	5.46707	2.02527	0.0428584	0.51903	-3.87944	2.02509
DENND10	DENND10	404636	DENN domain containing 10	-0.254569	5.25216	-2.02505	0.042892	0.51903	-3.88039	-2.02476
NSMCE3	NSMCE3	56160	NSE3 homolog, SMC5-SMC6 complex component	-0.271493	5.92577	-2.02456	0.0429306	0.51903	-3.88147	-2.02438
TARP	TARP	445347	TCR gamma alternate reading frame protein	-0.267268	4.92888	-2.02398	0.0429954	0.51903	-3.87771	-2.02375
ASS1	ASS1	445	argininosuccinate synthase 1	-0.294932	6.21522	-2.02373	0.0430183	0.51903	-3.88442	-2.02353
TCAF2	TCAF2	285966	TRPM8 channel associated factor 2	-0.23883	5.62718	-2.02355	0.0430376	0.51903	-3.88576	-2.02335
HBS1L	HBS1L	10767	HBS1 like translational GTPase	0.236181	6.28704	2.02338	0.0430519	0.51903	-3.88261	2.02321
SMTN	SMTN	6525	smoothelin	-0.298498	5.46895	-2.02326	0.0430633	0.51903	-3.88454	-2.0231
TDO2	TDO2	6999	tryptophan 2,3-dioxygenase	-0.226517	5.38176	-2.02228	0.0431643	0.519758	-3.88598	-2.02212
RFFL	RFFL	117584	ring finger and FYVE like domain containing E3 ubiquitin protein ligase	-0.231184	5.34172	-2.02187	0.0432073	0.519782	-3.88636	-2.0217
FCHSD2	FCHSD2	9873	FCH and double SH3 domains 2	-0.270469	5.59306	-2.0213	0.0432688	0.519782	-3.8881	-2.02111
MAPK8IP3	MAPK8IP3	23162	mitogen-activated protein kinase 8 interacting protein 3	0.344025	6.56336	2.02124	0.0433859	0.519782	-3.9268	2.01998
BMP2	BMP2	650	bone morphogenetic protein 2	-0.285446	5.51137	-2.01983	0.043418	0.519782	-3.8889	-2.01967
HSPB3	HSPB3	8988	heat shock protein family B (small) member 3	0.474879	6.92186	2.01968	0.0434397	0.519782	-3.8838	2.01946
AP2S1	AP2S1	1175	adaptor related protein complex 2 subunit sigma 1	0.281302	6.40049	2.01829	0.0435839	0.519782	-3.89157	2.01807
RLF	RLF	6018	rearranged L-myc fusion	-0.232047	5.56746	-2.01746	0.0436647	0.519782	-3.89228	-2.0173
SCP2	SCP2	6342	sterol carrier protein 2	0.255756	6.51486	2.0173	0.043688	0.519782	-3.89219	2.01707
IL13	IL13	3596	interleukin 13	-0.270266	5.28209	-2.01785	0.0437039	0.519782	-3.89144	-2.01692
FCHSD1	FCHSD1	89848	FCH and double SH3 domains 1	-0.299061	5.06689	-2.017	0.0437173	0.519782	-3.88972	-2.01679
MYLIP	MYLIP	29116	myosin regulatory light chain interacting protein	-0.285652	5.17419	-2.01656	0.0437591	0.519782	-3.8918	-2.01639
FAM228A	FAM228A	653140	family with sequence similarity 228 member A	-0.241241	5.44896	-2.01593	0.0438239	0.519782	-3.89441	-2.01577
SNAI1	SNAI1	6615	snail family transcriptional repressor 1	-0.262477	5.21461	-2.01592	0.043826	0.519782	-3.89258	-2.01575
NRBP2	NRBP2	340371	nuclear receptor binding protein 2	-0.233048	5.14401	-2.01493	0.0439302	0.519782	-3.89318	-2.01476
RPL37	RPL37	6167	ribosomal protein L37	0.464337	8.97153	2.01609	0.043931	0.519782	-3.97107	2.01475
LGSN	LGSN	51557	lengsin, lens protein with glutamine synthetase domain	-0.277802	5.62586	-2.01465	0.0439591	0.519782	-3.89516	-2.01448
KIRREL1	KIRREL1	55243	kirre like nephrin family adhesion molecule 1	-0.287076	5.33146	-2.01467	0.0439601	0.519782	-3.89629	-2.01447
DIPK2B	DIPK2B	79742	divergent protein kinase domain 2B	-0.261375	5.39844	-2.01453	0.0439704	0.519782	-3.8961	-2.01437
PRSS2	PRSS2	5645	serine protease 2	-0.298158	5.54299	-2.01496	0.0439889	0.519782	-3.90795	-2.0142
GLO1	GLO1	2739	glyoxalase I	0.375228	6.91089	2.0157	0.0440421	0.519782	-3.91631	2.01369
RAB5B	RAB5B	5869	RAB5B, member RAS oncogene family	0.317646	6.67645	2.01469	0.0441529	0.519782	-3.92374	2.01264
RBM17	RBM17	84991	RNA binding motif protein 17	0.264111	6.11548	2.01156	0.0442946	0.519782	-3.90123	2.01129
ABCA12	ABCA12	26154	ATP binding cassette subfamily A member 12	0.308911	5.23207	2.01127	0.0443541	0.519782	-3.92332	2.01073
ATP6AP1	ATP6AP1	537	ATPase H+ transporting accessory protein 1	0.256268	6.36325	2.01052	0.0443949	0.519782	-3.89856	2.01034
NDUFA4L2	NDUFA4L2	56901	NDUFA4 mitochondrial complex associated like 2	-0.243267	5.86529	-2.00941	0.0445117	0.519782	-3.90113	-2.00924
CREBZF	CREBZF	58487	CREB/ATF bZIP transcription factor	-0.303856	5.65026	-2.00919	0.0445358	0.519782	-3.90118	-2.00901
ANAPC13	ANAPC13	25847	anaphase promoting complex subunit 13	0.342759	6.87086	2.01082	0.0445592	0.519782	-3.94483	2.00879
ARFRP1	ARFRP1	10139	ADP ribosylation factor related protein 1	-0.270379	6.14753	-2.0089	0.0445693	0.519782	-3.90372	-2.0087
CILP	CILP	8483	cartilage intermediate layer protein	-0.428824	5.59139	-2.00849	0.0446085	0.519782	-3.90263	-2.00833
LYSMD1	LYSMD1	388695	LysM domain containing 1	-0.309922	5.69135	-2.00898	0.0446346	0.519782	-3.9169	-2.00808
POP7	POP7	10248	POP7 homolog, ribonuclease P/MRP subunit	-0.238202	5.67168	-2.008	0.0446604	0.519782	-3.90405	-2.00784
NEDD4L	NEDD4L	23327	NEDD4 like E3 ubiquitin protein ligase	0.261687	5.432	2.0079	0.044672	0.519782	-3.90239	2.00773
CST11	CST11	140880	cystatin 11	-0.257839	5.69343	-2.00737	0.0447325	0.519782	-3.90572	-2.00716
CKMT1A	CKMT1A	548596	creatine kinase, mitochondrial 1A	-0.262845	5.606	-2.00666	0.0448073	0.519782	-3.90672	-2.00646
DYNC1I1	DYNC1I1	1780	dynein cytoplasmic 1 intermediate chain 1	0.243301	5.76264	2.00606	0.04487	0.519782	-3.90879	2.00587
CAMK2G	CAMK2G	818	calcium/calmodulin dependent protein kinase II gamma	-0.304265	5.69556	-2.00643	0.0448815	0.519782	-3.92233	-2.00576
FAM171B	FAM171B	165215	family with sequence similarity 171 member B	-0.29868	5.10789	-2.00544	0.0449412	0.519782	-3.90611	-2.0052
SOCS3	SOCS3	9021	suppressor of cytokine signaling 3	-0.357459	5.51286	-2.0062	0.044946	0.519782	-3.91677	-2.00516
MPV17L2	MPV17L2	84769	MPV17 mitochondrial inner membrane protein like 2	-0.245926	5.89419	-2.00472	0.0450142	0.519782	-3.90884	-2.00452
SH3BGRL3	SH3BGRL3	83442	SH3 domain binding glutamate rich protein like 3	-0.287649	5.62327	-2.00475	0.0450723	0.519782	-3.91545	-2.00398
CTSB	CTSB	1508	cathepsin B	0.68986	7.77781	2.01069	0.0450861	0.519782	-4.04993	2.00385
KRTAP6-1	KRTAP6-1	337966	keratin associated protein 6-1	-0.261425	5.50131	-2.00434	0.0451291	0.519782	-3.90696	-2.00345
SMIM10L2B	SMIM10L2B	644596	small integral membrane protein 10 like 2B	-0.211843	5.48935	-2.00328	0.0451647	0.519782	-3.91078	-2.00312
H2BC17	H2BC17	8348	H2B clustered histone 17	-0.253184	5.19602	-2.00358	0.0452141	0.519782	-3.90803	-2.00266
H2AC8	H2AC8	3012	H2A clustered histone 8	-0.292773	4.82773	-2.00291	0.0452326	0.519782	-3.90606	-2.00248
ELK4	ELK4	2005	ETS transcription factor ELK4	0.263476	6.06047	2.002	0.0453016	0.519782	-3.91195	2.00184
HECW2	HECW2	57520	HECT, C2 and WW domain containing E3 ubiquitin protein ligase 2	-0.288052	6.03838	-2.00133	0.0454036	0.519782	-3.90798	-2.0009
KHDC1	KHDC1	80759	KH domain containing 1	-0.308058	5.35031	-2.00105	0.0454041	0.519782	-3.91319	-2.00089
PYCARD	PYCARD	29108	PYD and CARD domain containing	-0.223977	5.32883	-2.00105	0.0454044	0.519782	-3.91312	-2.00089
PRKCG	PRKCG	5582	protein kinase C gamma	-0.292276	5.19614	-2.00077	0.0454353	0.519782	-3.91223	-2.0006
OSCP1	OSCP1	127700	organic solute carrier partner 1	-0.235016	5.24615	-2.00008	0.0455099	0.519782	-3.91343	-1.99991
CCDC85A	CCDC85A	114800	coiled-coil domain containing 85A	-0.29362	5.18153	-1.99969	0.0455533	0.519782	-3.91359	-1.99951
SLC17A9	SLC17A9	63910	solute carrier family 17 member 9	-0.277567	5.54772	-1.99915	0.0456097	0.519782	-3.91561	-1.99899
SLC30A7	SLC30A7	148867	solute carrier family 30 member 7	-0.296748	5.4477	-1.99857	0.0456725	0.519782	-3.91651	-1.99841
DNAAF10	DNAAF10	116143		-0.222676	5.72163	-1.99858	0.0456739	0.519782	-3.9141	-1.99839
LDLRAD3	LDLRAD3	143458	low density lipoprotein receptor class A domain containing 3	-0.31911	5.07692	-1.99848	0.0456841	0.519782	-3.91385	-1.9983
CPT1A	CPT1A	1374	carnitine palmitoyltransferase 1A	-0.218708	5.86997	-1.9978	0.0457561	0.519782	-3.91611	-1.99764
IQGAP2	IQGAP2	10788	IQ motif containing GTPase activating protein 2	-0.233177	5.55866	-1.997	0.0458472	0.519782	-3.9183	-1.9968
EI24	EI24	9538	EI24 autophagy associated transmembrane protein	0.273076	5.89206	1.99668	0.0458807	0.519782	-3.92027	1.99649
OR2A1	OR2A1	346528	olfactory receptor family 2 subfamily A member 1	-0.267818	5.56127	-1.99685	0.0459296	0.519782	-3.92545	-1.99604
ZNF391	ZNF391	346157	zinc finger protein 391	-0.300759	5.89685	-1.99624	0.0459414	0.519782	-3.91369	-1.99593
R3HDM2	R3HDM2	22864	R3H domain containing 2	0.327068	6.40601	1.996	0.0459532	0.519782	-3.91678	1.99582
DUX4	DUX4	100288687	double homeobox 4	-0.420626	8.69234	-1.99661	0.0460221	0.519782	-4.00968	-1.99519
NDUFAB1	NDUFAB1	4706	NADH:ubiquinone oxidoreductase subunit AB1	0.509036	8.05869	2.00302	0.046053	0.519782	-4.04494	1.99491
CYB5R1	CYB5R1	51706	cytochrome b5 reductase 1	0.432043	7.1364	1.99766	0.0461367	0.519782	-3.96682	1.99414
ATP5MC2	ATP5MC2	517	ATP synthase membrane subunit c locus 2	0.759198	10.0112	2.00145	0.0462506	0.519782	-4.12511	1.9931
MPZL1	MPZL1	9019	myelin protein zero like 1	-0.234545	6.01043	-1.99326	0.0462515	0.519782	-3.92149	-1.99309
APLP2	APLP2	334	amyloid beta precursor like protein 2	0.46976	8.16196	2.00119	0.0462743	0.519782	-4.08501	1.99288
TRAPPC5	TRAPPC5	126003	trafficking protein particle complex 5	-0.236983	6.21285	-1.99286	0.0462991	0.519782	-3.92347	-1.99266
COMMD3	COMMD3	23412	COMM domain containing 3	0.331968	6.42902	1.99241	0.0463454	0.519782	-3.92114	1.99223
SLC35A2	SLC35A2	7355	solute carrier family 35 member A2	-0.256568	5.4196	-1.99215	0.0463718	0.519782	-3.92472	-1.99199
LILRB5	LILRB5	10990	leukocyte immunoglobulin like receptor B5	-0.298718	5.24199	-1.99201	0.0463877	0.519782	-3.92395	-1.99185
SLC41A1	SLC41A1	254428	solute carrier family 41 member 1	0.473551	7.89005	1.9955	0.0464039	0.519782	-3.97853	1.9917
ZNF800	ZNF800	168850	zinc finger protein 800	-0.298307	6.06387	-1.99154	0.0464406	0.519782	-3.92356	-1.99137
C1orf162	C1orf162	128346	chromosome 1 open reading frame 162	-0.301992	5.7057	-1.9913	0.0464662	0.519782	-3.92469	-1.99113
CYB5R4	CYB5R4	51167	cytochrome b5 reductase 4	0.303688	5.45136	1.99164	0.0465006	0.519782	-3.92197	1.99082
MAD2L1	MAD2L1	4085	mitotic arrest deficient 2 like 1	-0.25882	5.23443	-1.9909	0.0465154	0.519782	-3.92435	-1.99069
CD1D	CD1D	912	CD1d molecule	-0.334657	5.56179	-1.99073	0.0465331	0.519782	-3.92531	-1.99053
KRR1	KRR1	11103	KRR1 small subunit processome component homolog	-0.253141	5.87495	-1.99061	0.0465457	0.519782	-3.9264	-1.99041
COMMD8	COMMD8	54951	COMM domain containing 8	0.305135	5.80782	1.99043	0.0465605	0.519782	-3.92843	1.99028
SLC34A3	SLC34A3	142680	solute carrier family 34 member 3	-0.256758	5.38621	-1.99035	0.04657	0.519782	-3.9272	-1.99019
HMOX2	HMOX2	3163	heme oxygenase 2	0.335048	6.08686	1.99034	0.0466122	0.519782	-3.9251	1.98981
EARS2	EARS2	124454	glutamyl-tRNA synthetase 2, mitochondrial	-0.274705	5.87486	-1.98947	0.0466674	0.519782	-3.92652	-1.98931
SMC5	SMC5	23137	structural maintenance of chromosomes 5	-0.263688	5.58699	-1.98917	0.0467046	0.519782	-3.9283	-1.98897
ZNF511	ZNF511	118472	zinc finger protein 511	-0.299051	5.76676	-1.98878	0.0467684	0.519782	-3.94448	-1.98839
RFX7	RFX7	64864	regulatory factor X7	-0.2463	5.7389	-1.98775	0.0468601	0.519782	-3.93025	-1.98756
CYP2D7	CYP2D7	1564	cytochrome P450 family 2 subfamily D member 7 (gene/pseudogene)	-0.288453	4.91347	-1.98775	0.0468626	0.519782	-3.92262	-1.98754
DIXDC1	DIXDC1	85458	DIX domain containing 1	0.270886	5.84762	1.98757	0.0468803	0.519782	-3.93198	1.98738
ARHGAP6	ARHGAP6	395	Rho GTPase activating protein 6	-0.255165	5.62076	-1.98717	0.046926	0.519782	-3.93048	-1.98697
REC8	REC8	9985	REC8 meiotic recombination protein	-0.248509	5.97048	-1.98699	0.0469465	0.519782	-3.93034	-1.98678
MYORG	MYORG	57462	myogenesis regulating glycosidase (putative)	-0.279007	5.79076	-1.98689	0.0469528	0.519782	-3.93018	-1.98673
IQCJ	IQCJ	654502	IQ motif containing J	-0.314981	5.62679	-1.98739	0.0469632	0.519782	-3.93413	-1.98663
FBXL8	FBXL8	55336	F-box and leucine rich repeat protein 8	-0.2469	5.54212	-1.98606	0.0470446	0.519782	-3.93255	-1.9859
GPLD1	GPLD1	2822	glycosylphosphatidylinositol specific phospholipase D1	-0.244626	5.36511	-1.98596	0.0470547	0.519782	-3.93266	-1.98581
CDK8	CDK8	1024	cyclin dependent kinase 8	-0.237199	5.75647	-1.98591	0.0470612	0.519782	-3.93187	-1.98575
FCMR	FCMR	9214	Fc fragment of IgM receptor	-0.224219	5.40595	-1.98587	0.0470646	0.519782	-3.93304	-1.98572
ZNF316	ZNF316	100131017	zinc finger protein 316	-0.274176	5.4108	-1.98515	0.0471502	0.519858	-3.93303	-1.98495
NFE2L1	NFE2L1	4779	nuclear factor, erythroid 2 like 1	0.36636	8.29502	1.98582	0.0471527	0.519858	-3.97213	1.98493
TMEM167A	TMEM167A	153339	transmembrane protein 167A	0.249457	6.16227	1.9843	0.0472407	0.520379	-3.93365	1.98414
SORL1	SORL1	6653	sortilin related receptor 1	-0.208802	5.70628	-1.9837	0.0473065	0.520656	-3.93514	-1.98355
CDC37L1	CDC37L1	55664	cell division cycle 37 like 1	0.36332	6.31749	1.98311	0.0473776	0.520991	-3.93177	1.98291
PPP1R14B	PPP1R14B	26472	protein phosphatase 1 regulatory inhibitor subunit 14B	0.400292	6.81756	1.98365	0.0475209	0.522119	-3.97446	1.98163
XAF1	XAF1	54739	XIAP associated factor 1	-0.264367	5.69015	-1.98032	0.0477574	0.523904	-3.94389	-1.97952
C8orf82	C8orf82	414919	chromosome 8 open reading frame 82	0.23725	6.33733	1.9796	0.0477673	0.523904	-3.93806	1.97943
EIF6	EIF6	3692	eukaryotic translation initiation factor 6	0.305387	5.53306	1.97924	0.0478063	0.523904	-3.94066	1.97909
TBC1D2B	TBC1D2B	23102	TBC1 domain family member 2B	-0.270243	5.61107	-1.97818	0.0479303	0.52409	-3.94141	-1.97799
NUP43	NUP43	348995	nucleoporin 43	-0.225241	5.6659	-1.97799	0.047952	0.52409	-3.94236	-1.97779
LSMEM1	LSMEM1	286006	leucine rich single-pass membrane protein 1	-0.251916	5.73855	-1.97779	0.0479753	0.52409	-3.94172	-1.97759
FAM193B	FAM193B	54540	family with sequence similarity 193 member B	-0.284893	5.69398	-1.97755	0.0479977	0.52409	-3.94261	-1.97739
ROBO1	ROBO1	6091	roundabout guidance receptor 1	-0.341413	5.63441	-1.97728	0.048028	0.52409	-3.94268	-1.97712
ASPG	ASPG	374569	asparaginase	-0.234686	5.72859	-1.97621	0.048149	0.524963	-3.94428	-1.97605
B3GALT4	B3GALT4	8705	beta-1,3-galactosyltransferase 4	-0.224488	5.39284	-1.97539	0.0482414	0.525316	-3.94638	-1.97524
PKD1L2	PKD1L2	114780	polycystin 1 like 2 (gene/pseudogene)	-0.281157	5.70963	-1.9752	0.0482634	0.525316	-3.94545	-1.97504
GUCD1	GUCD1	83606	guanylyl cyclase domain containing 1	0.289543	6.2284	1.97491	0.04834	0.525703	-3.94637	1.97437
SYNPO2	SYNPO2	171024	synaptopodin 2	0.435856	7.61959	1.97631	0.0484009	0.525919	-4.07725	1.97383
SLC6A3	SLC6A3	6531	solute carrier family 6 member 3	-0.297774	5.55699	-1.97403	0.0484585	0.526098	-3.94959	-1.97332
RNF133	RNF133	168433	ring finger protein 133	-0.23157	5.47015	-1.97238	0.048584	0.526757	-3.95026	-1.97222
ARHGAP39	ARHGAP39	80728	Rho GTPase activating protein 39	-0.245294	5.53772	-1.97224	0.0486045	0.526757	-3.94911	-1.97204
AGPAT3	AGPAT3	56894	1-acylglycerol-3-phosphate O-acyltransferase 3	0.298288	5.9797	1.97198	0.0486427	0.526757	-3.94943	1.97171
XRCC1	XRCC1	7515	X-ray repair cross complementing 1	-0.231467	5.48879	-1.97104	0.0487373	0.527335	-3.9519	-1.97088
RPN2	RPN2	6185	ribophorin II	0.283665	6.49326	1.97081	0.0487993	0.52756	-3.9439	1.97034
NBN	NBN	4683	nibrin	0.306576	5.1583	1.96955	0.0490021	0.529135	-3.95098	1.96857
MOB3A	MOB3A	126308	MOB kinase activator 3A	0.259191	5.63935	1.96908	0.0490277	0.529135	-3.94888	1.96835
PAGR1	PAGR1	79447	PAXIP1 associated glutamate rich protein 1	-0.242901	5.46941	-1.96809	0.0490755	0.529205	-3.95579	-1.96793
KCNJ11	KCNJ11	3767	potassium inwardly rectifying channel subfamily J member 11	-0.232983	5.8891	-1.96697	0.0492048	0.529866	-3.95526	-1.96681
CTSO	CTSO	1519	cathepsin O	0.348176	4.42742	1.96695	0.0492392	0.529866	-3.95249	1.96651
NPC2	NPC2	10577	NPC intracellular cholesterol transporter 2	0.288045	6.41618	1.96649	0.049261	0.529866	-3.95398	1.96633
PDE3A	PDE3A	5139	phosphodiesterase 3A	0.563434	7.62181	1.96947	0.0494882	0.531863	-4.07249	1.96436
CTSD	CTSD	1509	cathepsin D	0.539445	8.83697	1.9751	0.0495806	0.532409	-4.15487	1.96356
AGO4	AGO4	192670	argonaute RISC component 4	-0.268042	5.45382	-1.96264	0.0497663	0.533679	-3.96244	-1.96197
TMEM169	TMEM169	92691	transmembrane protein 169	-0.230851	5.49891	-1.96088	0.0499153	0.533679	-3.96279	-1.96069
VAPB	VAPB	9217	VAMP associated protein B and C	-0.214803	6.11268	-1.96075	0.0499277	0.533679	-3.96265	-1.96058
GIT2	GIT2	9815	GIT ArfGAP 2	-0.241999	6.22341	-1.96052	0.0499571	0.533679	-3.96348	-1.96033
KCTD10	KCTD10	83892	potassium channel tetramerization domain containing 10	-0.239773	5.6197	-1.96047	0.0499589	0.533679	-3.96515	-1.96032
ALG1L2	ALG1L2	644974	ALG1 chitobiosyldiphosphodolichol beta-mannosyltransferase like 2	-0.243413	5.638	-1.96019	0.0499958	0.533679	-3.96319	-1.96
BAG3	BAG3	9531	BCL2 associated athanogene 3	0.530217	6.89655	1.96039	0.0500488	0.533679	-3.95833	1.95955
RNF152	RNF152	220441	ring finger protein 152	-0.271238	5.39067	-1.95962	0.0500836	0.533679	-3.96175	-1.95925
CPEB4	CPEB4	80315	cytoplasmic polyadenylation element binding protein 4	0.300306	7.52115	1.95941	0.0501048	0.533679	-3.96059	1.95907
DNA2	DNA2	1763	DNA replication helicase/nuclease 2	-0.239876	5.48909	-1.95891	0.0501694	0.533679	-3.96079	-1.95852
ZNF791	ZNF791	163049	zinc finger protein 791	0.21354	5.61236	1.95841	0.0501997	0.533679	-3.96887	1.95826
CREB3L4	CREB3L4	148327	cAMP responsive element binding protein 3 like 4	-0.296077	5.1766	-1.95751	0.0503068	0.533679	-3.96704	-1.95735
LAMP2	LAMP2	3920	lysosomal associated membrane protein 2	-0.253333	6.13531	-1.95741	0.0503238	0.533679	-3.96443	-1.9572
DSC3	DSC3	1825	desmocollin 3	-0.222768	6.80871	-1.95697	0.0503706	0.533679	-3.96663	-1.9568
LYVE1	LYVE1	10894	lymphatic vessel endothelial hyaluronan receptor 1	-0.224566	5.56216	-1.95667	0.0504061	0.533679	-3.96959	-1.9565
DMRTC1B	DMRTC1B	728656	DMRT like family C1B	-0.288495	5.55532	-1.95558	0.0505345	0.533679	-3.97048	-1.95541
PLEKHS1	PLEKHS1	79949	pleckstrin homology domain containing S1	-0.210004	5.41606	-1.95556	0.0505351	0.533679	-3.9713	-1.95541
GRSF1	GRSF1	2926	G-rich RNA sequence binding factor 1	0.217578	5.96427	1.95543	0.050553	0.533679	-3.97195	1.95525
ZNF792	ZNF792	126375	zinc finger protein 792	-0.30835	5.03801	-1.95526	0.0505783	0.533679	-3.96573	-1.95504
MIS18BP1	MIS18BP1	55320	MIS18 binding protein 1	-0.303801	5.26971	-1.9554	0.0506242	0.533679	-3.96458	-1.95465
RFTN1	RFTN1	23180	raftlin, lipid raft linker 1	-0.308389	5.4578	-1.95483	0.0506318	0.533679	-3.9671	-1.95459
FAM86B1	FAM86B1	85002	family with sequence similarity 86 member B1	-0.226249	5.29879	-1.9547	0.0506409	0.533679	-3.96996	-1.95451
FAM186A	FAM186A	121006	family with sequence similarity 186 member A	-0.242401	5.47577	-1.95433	0.0506844	0.533679	-3.97128	-1.95414
ZNF570	ZNF570	148268	zinc finger protein 570	-0.272946	5.68775	-1.95485	0.0506995	0.533679	-3.97036	-1.95401
TMEM134	TMEM134	80194	transmembrane protein 134	0.216504	6.24558	1.95274	0.0508693	0.534723	-3.97283	1.95258
CNP	CNP	1267	2',3'-cyclic nucleotide 3' phosphodiesterase	-0.277962	5.88697	-1.95295	0.0508822	0.534723	-3.96536	-1.95247
PKLR	PKLR	5313	pyruvate kinase L/R	-0.283057	5.70457	-1.95095	0.0510812	0.536374	-3.97623	-1.9508
FAR1	FAR1	84188	fatty acyl-CoA reductase 1	0.2287	5.82711	1.95047	0.0511416	0.536567	-3.97811	1.95029
FSD1	FSD1	79187	fibronectin type III and SPRY domain containing 1	-0.310174	5.50788	-1.94934	0.0512759	0.537536	-3.976	-1.94916
INSL3	INSL3	3640	insulin like 3	-0.239117	5.37314	-1.9484	0.0513867	0.538247	-3.97956	-1.94824
SPANXA2	SPANXA2	728712	SPANX family member A2	-0.239101	5.35824	-1.94804	0.0514325	0.538247	-3.97847	-1.94785
OXLD1	OXLD1	339229	oxidoreductase like domain containing 1	-0.302044	5.47217	-1.94771	0.0514698	0.538247	-3.98026	-1.94754
CPLX3	CPLX3	594855	complexin 3	-0.229397	5.85685	-1.94619	0.0516537	0.539055	-3.9812	-1.94601
IKZF5	IKZF5	64376	IKAROS family zinc finger 5	0.337005	5.96241	1.94617	0.0517112	0.539055	-3.97974	1.94553
KLK11	KLK11	11012	kallikrein related peptidase 11	-0.269912	5.71577	-1.94537	0.0517485	0.539055	-3.98329	-1.94522
HAGH	HAGH	3029	hydroxyacylglutathione hydrolase	0.231962	6.60668	1.94502	0.0517925	0.539055	-3.97959	1.94485
CEACAM1	CEACAM1	634	CEA cell adhesion molecule 1	-0.246757	5.5597	-1.94481	0.0518153	0.539055	-3.985	-1.94467
C1orf174	C1orf174	339448	chromosome 1 open reading frame 174	-0.248153	5.92105	-1.94469	0.0518315	0.539055	-3.98317	-1.94453
OGFRL1	OGFRL1	79627	opioid growth factor receptor like 1	-0.220982	5.6091	-1.94454	0.0518483	0.539055	-3.98562	-1.94439
SEPTIN11	SEPTIN11	55752	septin 11	-0.301998	5.52322	-1.94476	0.0518852	0.539055	-3.97746	-1.94408
EIF4EBP2	EIF4EBP2	1979	eukaryotic translation initiation factor 4E binding protein 2	0.312272	6.3969	1.94506	0.0519261	0.539055	-3.98411	1.94375
GPR3	GPR3	2827	G protein-coupled receptor 3	-0.243816	5.23248	-1.94315	0.0520164	0.539534	-3.98591	-1.943
SCTR	SCTR	6344	secretin receptor	-0.26038	5.43322	-1.94284	0.0520682	0.539534	-3.98358	-1.94257
SLC5A10	SLC5A10	125206	solute carrier family 5 member 10	-0.26398	5.40489	-1.94232	0.0521208	0.539534	-3.98577	-1.94213
CCER2	CCER2	643669	coiled-coil glutamate rich protein 2	-0.245294	5.53089	-1.94212	0.0521409	0.539534	-3.98869	-1.94197
ANO10	ANO10	55129	anoctamin 10	-0.271213	5.69906	-1.94239	0.0521964	0.539672	-3.98791	-1.94151
UBL3	UBL3	5412	ubiquitin like 3	-0.213416	6.09061	-1.94102	0.0522793	0.540093	-3.98728	-1.94083
SPANXC	SPANXC	64663	SPANX family member C	-0.293121	5.29635	-1.93997	0.0524304	0.541007	-3.98404	-1.93958
COL9A3	COL9A3	1299	collagen type IX alpha 3 chain	-0.307378	5.01827	-1.9396	0.0524523	0.541007	-3.98494	-1.9394
ZNF730	ZNF730	100129543	zinc finger protein 730	-0.210576	5.47432	-1.93849	0.0525817	0.541905	-3.9937	-1.93834
LRRC25	LRRC25	126364	leucine rich repeat containing 25	-0.302324	5.3676	-1.93715	0.0527478	0.542309	-3.99315	-1.93698
MARCHF7	MARCHF7	64844	membrane associated ring-CH-type finger 7	0.298217	6.35606	1.93714	0.0527483	0.542309	-3.99144	1.93698
RPRD2	RPRD2	23248	regulation of nuclear pre-mRNA domain containing 2	-0.297357	6.04081	-1.93633	0.0528464	0.542309	-3.99341	-1.93617
MYL3	MYL3	4634	myosin light chain 3	0.554284	11.6671	1.94222	0.052875	0.542309	-4.21673	1.93594
SLC4A3	SLC4A3	6508	solute carrier family 4 member 3	0.429735	7.14711	1.93864	0.0528751	0.542309	-4.07147	1.93594
NKX3-1	NKX3-1	4824	NK3 homeobox 1	-0.305301	5.40594	-1.93608	0.0528752	0.542309	-3.99646	-1.93594
ARL1	ARL1	400	ADP ribosylation factor like GTPase 1	0.284852	6.08104	1.93558	0.0530108	0.543266	-3.98862	1.93483
LCNL1	LCNL1	401562	lipocalin like 1	-0.299097	5.19938	-1.93436	0.0530875	0.543609	-3.99655	-1.93421
GPR12	GPR12	2835	G protein-coupled receptor 12	-0.229565	5.26724	-1.93402	0.0531293	0.543609	-3.99764	-1.93387
SYPL1	SYPL1	6856	synaptophysin like 1	0.246535	6.48697	1.93268	0.0532981	0.544016	-3.99561	1.9325
FKBP10	FKBP10	60681	FKBP prolyl isomerase 10	-0.243845	5.11997	-1.93314	0.0533108	0.544016	-3.99038	-1.93239
MAPKAP1	MAPKAP1	79109	MAPK associated protein 1	0.231437	6.39032	1.93155	0.0534354	0.544016	-3.99803	1.93139
TRANK1	TRANK1	9881	tetratricopeptide repeat and ankyrin repeat containing 1	-0.223793	5.41696	-1.93114	0.0534895	0.544016	-3.99829	-1.93095
LRP5	LRP5	4041	LDL receptor related protein 5	-0.221138	5.79705	-1.93059	0.053552	0.544016	-4.00178	-1.93044
MIA2	MIA2	4253	MIA SH3 domain ER export factor 2	-0.204073	5.40192	-1.93024	0.0535956	0.544016	-4.00387	-1.93009
MYDGF	MYDGF	56005	myeloid derived growth factor	0.291349	5.4909	1.93004	0.0536204	0.544016	-4.0025	1.92989
DUSP8	DUSP8	1850	dual specificity phosphatase 8	-0.198947	5.91332	-1.92994	0.0536336	0.544016	-4.00205	-1.92978
RAB8B	RAB8B	51762	RAB8B, member RAS oncogene family	-0.248638	5.4311	-1.92872	0.053799	0.544016	-3.99954	-1.92845
CSHL1	CSHL1	1444	chorionic somatomammotropin hormone like 1	-0.263702	5.46825	-1.92873	0.0538076	0.544016	-3.99839	-1.92838
ABRAXAS2	ABRAXAS2	23172	abraxas 2, BRISC complex subunit	-0.244543	5.54	-1.92825	0.0538473	0.544016	-4.00237	-1.92806
ECE2	ECE2	9718	endothelin converting enzyme 2	-0.297688	5.10403	-1.92828	0.0538607	0.544016	-3.99846	-1.92796
PLK3	PLK3	1263	polo like kinase 3	-0.287757	5.32948	-1.92837	0.0538885	0.544016	-4.00119	-1.92773
KCTD21	KCTD21	283219	potassium channel tetramerization domain containing 21	-0.229832	5.21203	-1.92783	0.0538958	0.544016	-4.00424	-1.92767
CDR2	CDR2	1039	cerebellar degeneration related protein 2	-0.286137	5.73184	-1.92822	0.0538981	0.544016	-3.99453	-1.92765
FEV	FEV	54738	FEV transcription factor, ETS family member	-0.283433	5.42002	-1.92609	0.0541113	0.544016	-4.0088	-1.92594
SOX4	SOX4	6659	SRY-box transcription factor 4	-0.354547	5.42825	-1.92606	0.0541147	0.544016	-4.00861	-1.92592
AGTPBP1	AGTPBP1	23287	ATP/GTP binding protein 1	0.282864	6.29704	1.92592	0.0541332	0.544016	-4.00598	1.92577
ELMO1	ELMO1	9844	engulfment and cell motility 1	-0.28005	5.12288	-1.92595	0.0541379	0.544016	-4.00073	-1.92573
UPK3B	UPK3B	105375355	uroplakin 3B	-0.273613	6.29769	-1.9258	0.0541835	0.544016	-3.99576	-1.92537
FAM117A	FAM117A	81558	family with sequence similarity 117 member A	-0.221434	5.89473	-1.92528	0.0542137	0.544016	-4.0079	-1.92512
INSR	INSR	3643	insulin receptor	0.296207	7.22265	1.92523	0.05423	0.544016	-4.00017	1.925
PAQR7	PAQR7	164091	progestin and adipoQ receptor family member 7	-0.28462	5.48901	-1.92472	0.054283	0.544016	-4.01031	-1.92457
GNAQ	GNAQ	2776	G protein subunit alpha q	-0.214542	5.54084	-1.92398	0.0543752	0.544016	-4.01174	-1.92384
FBXO15	FBXO15	201456	F-box protein 15	-0.35189	5.77513	-1.92305	0.054493	0.544016	-4.01042	-1.9229
PTPN12	PTPN12	5782	protein tyrosine phosphatase non-receptor type 12	-0.284405	5.7305	-1.92304	0.0545093	0.544016	-4.00545	-1.92277
MCM2	MCM2	4171	minichromosome maintenance complex component 2	-0.236326	5.55587	-1.92272	0.0545338	0.544016	-4.01309	-1.92257
CKAP4	CKAP4	10970	cytoskeleton associated protein 4	0.307759	6.43528	1.92379	0.0545457	0.544016	-4.00331	1.92248
NOSTRIN	NOSTRIN	115677	nitric oxide synthase trafficking	-0.257815	5.6272	-1.92246	0.0545702	0.544016	-4.01006	-1.92228
GBP4	GBP4	115361	guanylate binding protein 4	-0.269265	5.25741	-1.92225	0.054593	0.544016	-4.01268	-1.9221
JPT1	JPT1	51155	Jupiter microtubule associated homolog 1	-0.301665	5.187	-1.92224	0.0546608	0.544016	-4.00281	-1.92156
ANKRD46	ANKRD46	157567	ankyrin repeat domain 46	-0.218534	5.93197	-1.92116	0.0547346	0.544016	-4.01112	-1.92098
AANAT	AANAT	15	aralkylamine N-acetyltransferase	-0.240859	5.37845	-1.92084	0.0547846	0.544016	-4.00922	-1.92058
STX4	STX4	6810	syntaxin 4	-0.264161	6.32279	-1.92064	0.0548003	0.544016	-4.01186	-1.92046
FBXO30	FBXO30	84085	F-box protein 30	0.258394	5.8664	1.92054	0.0548241	0.544016	-4.00993	1.92027
SLC35B1	SLC35B1	10237	solute carrier family 35 member B1	0.275676	6.03231	1.92103	0.0548575	0.544016	-4.00423	1.92
ARMCX5	ARMCX5	64860	armadillo repeat containing X-linked 5	-0.312183	5.70611	-1.92015	0.0548606	0.544016	-4.01388	-1.91998
FAM228B	FAM228B	375190	family with sequence similarity 228 member B	-0.242629	5.57317	-1.9198	0.0549016	0.544016	-4.01648	-1.91965
RNF115	RNF115	27246	ring finger protein 115	0.524791	7.52116	1.92165	0.0549342	0.544016	-4.01812	1.9194
ZNF221	ZNF221	7638	zinc finger protein 221	-0.249529	5.52019	-1.91977	0.0549696	0.544016	-4.00639	-1.91912
CFLAR	CFLAR	8837	CASP8 and FADD like apoptosis regulator	0.237866	7.28182	1.91934	0.0549722	0.544016	-4.00622	1.9191
PRRG1	PRRG1	5638	proline rich and Gla domain 1	-0.268333	5.55705	-1.91958	0.0549739	0.544016	-4.00726	-1.91908
EVA1B	EVA1B	55194	eva-1 homolog B	-0.248445	5.65105	-1.91905	0.0549966	0.544016	-4.01696	-1.9189
BCAT1	BCAT1	586	branched chain amino acid transaminase 1	-0.25024	5.23169	-1.91835	0.0550875	0.54403	-4.01514	-1.91819
PFDN6	PFDN6	10471	prefoldin subunit 6	-0.257541	5.64278	-1.91821	0.0551042	0.54403	-4.0174	-1.91805
FBXW11	FBXW11	23291	F-box and WD repeat domain containing 11	0.281508	6.7256	1.91784	0.0551553	0.54403	-4.01187	1.91765
VOPP1	VOPP1	81552	VOPP1 WW domain binding protein	0.215485	5.73601	1.91754	0.0551888	0.54403	-4.01971	1.91739
TRPC7	TRPC7	57113	transient receptor potential cation channel subfamily C member 7	-0.272238	5.47945	-1.91707	0.055251	0.54403	-4.0175	-1.9169
ATP2A2	ATP2A2	488	ATPase sarcoplasmic/endoplasmic reticulum Ca2+ transporting 2	0.906885	9.43271	1.92909	0.0552767	0.54403	-4.2648	1.91669
ALS2CL	ALS2CL	259173	ALS2 C-terminal like	-0.286829	5.71993	-1.9167	0.0552955	0.54403	-4.01913	-1.91655
ZNF705A	ZNF705A	440077	zinc finger protein 705A	-0.22371	5.58776	-1.91573	0.0554178	0.544116	-4.022	-1.91559
DHRS1	DHRS1	115817	dehydrogenase/reductase 1	-0.5434	7.77069	-1.91908	0.055423	0.544116	-4.10661	-1.91554
GABRD	GABRD	2563	gamma-aminobutyric acid type A receptor delta subunit	-0.289193	5.36507	-1.91562	0.0554318	0.544116	-4.02191	-1.91548
TTC39B	TTC39B	158219	tetratricopeptide repeat domain 39B	-0.267411	5.71781	-1.91333	0.0557252	0.546552	-4.02356	-1.91318
IL3RA	IL3RA	3563	interleukin 3 receptor subunit alpha	-0.301313	5.45174	-1.91305	0.0557654	0.546552	-4.02019	-1.91286
CCN1	CCN1	3491	cellular communication network factor 1	0.763829	7.06824	1.91199	0.0559065	0.547516	-4.01479	1.91176
N4BP3	N4BP3	23138	NEDD4 binding protein 3	-0.280066	5.66862	-1.91032	0.0561108	0.549097	-4.02752	-1.91017
OCSTAMP	OCSTAMP	128506	osteoclast stimulatory transmembrane protein	-0.326262	5.74258	-1.90975	0.056184	0.549342	-4.02742	-1.90961
SLC5A6	SLC5A6	8884	solute carrier family 5 member 6	-0.26095	5.69172	-1.90949	0.0562218	0.549342	-4.0255	-1.90931
CDPF1	CDPF1	150383	cysteine rich DPF motif domain containing 1	-0.229605	5.85583	-1.90895	0.0562873	0.549391	-4.02845	-1.9088
BPGM	BPGM	669	bisphosphoglycerate mutase	-0.246313	5.75213	-1.90854	0.0563431	0.549391	-4.0278	-1.90837
TMEM251	TMEM251	26175	transmembrane protein 251	-0.339997	5.81856	-1.90834	0.0563661	0.549391	-4.02883	-1.90819
ARHGAP24	ARHGAP24	83478	Rho GTPase activating protein 24	-0.220281	5.73711	-1.9079	0.0564243	0.549391	-4.02986	-1.90774
BPNT2	BPNT2	54928		0.282842	6.14974	1.90835	0.0564413	0.549391	-4.02935	1.90761
WDR75	WDR75	84128	WD repeat domain 75	-0.288009	5.68731	-1.90654	0.0567205	0.551079	-4.02032	-1.90546
CCDC188	CCDC188	388849	coiled-coil domain containing 188	-0.297557	4.42483	-1.90565	0.0567441	0.551079	-4.02141	-1.90528
OR4F21	OR4F21	441308	olfactory receptor family 4 subfamily F member 21	-0.264747	5.52793	-1.90519	0.056773	0.551079	-4.03522	-1.90505
ZNF595	ZNF595	152687	zinc finger protein 595	-0.239976	5.28652	-1.90512	0.056787	0.551079	-4.03001	-1.90495
SLC7A7	SLC7A7	9056	solute carrier family 7 member 7	-0.245911	5.40122	-1.90381	0.0569536	0.551774	-4.03702	-1.90367
DHX34	DHX34	9704	DExH-box helicase 34	-0.239445	5.53264	-1.90363	0.0569772	0.551774	-4.03729	-1.90349
MRPL33	MRPL33	9553	mitochondrial ribosomal protein L33	0.284064	7.61671	1.90375	0.0569879	0.551774	-4.01931	1.9034
SCO1	SCO1	6341	SCO cytochrome c oxidase assembly protein 1	0.229932	5.94948	1.90257	0.0571146	0.552439	-4.03912	1.90243
AGPAT1	AGPAT1	10554	1-acylglycerol-3-phosphate O-acyltransferase 1	0.252952	6.34721	1.90237	0.0571429	0.552439	-4.03481	1.90222
ZCWPW2	ZCWPW2	152098	zinc finger CW-type and PWWP domain containing 2	0.260248	5.59272	1.90194	0.0572357	0.552869	-4.02962	1.90151
GRIK3	GRIK3	2899	glutamate ionotropic receptor kainate type subunit 3	-0.252963	5.61508	-1.90136	0.0572738	0.552869	-4.03941	-1.90122
CD59	CD59	966	CD59 molecule (CD59 blood group)	0.417206	8.36258	1.90647	0.0573626	0.553309	-4.11176	1.90054
NEDD1	NEDD1	121441	NEDD1 gamma-tubulin ring complex targeting factor	-0.249494	5.62523	-1.9001	0.057442	0.553427	-4.03815	-1.89993
OR9A2	OR9A2	135924	olfactory receptor family 9 subfamily A member 2	-0.313775	5.40411	-1.90042	0.0574613	0.553427	-4.02772	-1.89979
NRXN2	NRXN2	9379	neurexin 2	-0.244212	5.35991	-1.8995	0.0575867	0.554218	-4.03284	-1.89883
NSRP1	NSRP1	84081	nuclear speckle splicing regulatory protein 1	0.211304	5.91596	1.89803	0.0577149	0.55461	-4.04043	1.89786
MSX2	MSX2	4488	msh homeobox 2	-0.256967	5.225	-1.89798	0.0577173	0.55461	-4.04242	-1.89784
KCNK1	KCNK1	3775	potassium two pore domain channel subfamily K member 1	0.257149	5.57733	1.89756	0.0577929	0.55461	-4.03743	1.89727
ADGRB3	ADGRB3	577	adhesion G protein-coupled receptor B3	-0.266039	5.51951	-1.8979	0.0578217	0.55461	-4.0299	-1.89705
MYOM3	MYOM3	127294	myomesin 3	0.453333	7.61378	1.89872	0.0578441	0.55461	-4.14325	1.89688
NT5C3B	NT5C3B	115024	5'-nucleotidase, cytosolic IIIB	-0.284078	5.79526	-1.89587	0.0579967	0.555335	-4.04484	-1.89572
AP4E1	AP4E1	23431	adaptor related protein complex 4 subunit epsilon 1	-0.212639	5.75638	-1.8958	0.0580065	0.555335	-4.04545	-1.89565
DCDC2	DCDC2	51473	doublecortin domain containing 2	-0.327123	5.36933	-1.8957	0.0580727	0.555553	-4.03379	-1.89515
CT47B1	CT47B1	643311	cancer/testis antigen family 47 member B1	-0.281951	6.17618	-1.89443	0.0581927	0.556286	-4.04292	-1.89424
UBL5	UBL5	59286	ubiquitin like 5	0.28938	7.92581	1.89393	0.0582963	0.556861	-4.02976	1.89346
TNNI3K	TNNI3K	51086	TNNI3 interacting kinase	0.305266	6.45303	1.89326	0.0583448	0.556908	-4.04426	1.8931
MOXD1	MOXD1	26002	monooxygenase DBH like 1	0.249228	5.31557	1.89286	0.0584066	0.557082	-4.03807	1.89263
EP400	EP400	57634	E1A binding protein p400	-0.302063	5.3493	-1.8923	0.0584692	0.557264	-4.05094	-1.89216
CPSF4L	CPSF4L	642843	cleavage and polyadenylation specific factor 4 like	-0.26087	5.47226	-1.89189	0.0585687	0.557422	-4.04028	-1.89142
B4GALT5	B4GALT5	9334	beta-1,4-galactosyltransferase 5	0.263265	5.9852	1.891	0.0586432	0.557422	-4.05384	1.89086
ZNF320	ZNF320	162967	zinc finger protein 320	-0.249198	5.5273	-1.89091	0.0586588	0.557422	-4.04865	-1.89074
TCP11L2	TCP11L2	255394	t-complex 11 like 2	0.359594	6.60437	1.89171	0.05866	0.557422	-4.03577	1.89073
NDUFV3	NDUFV3	4731	NADH:ubiquinone oxidoreductase subunit V3	0.394932	7.42847	1.89042	0.0589035	0.558922	-4.04176	1.88891
PLA2G4C	PLA2G4C	8605	phospholipase A2 group IVC	-0.330007	5.80539	-1.88978	0.0589052	0.558922	-4.03841	-1.8889
ZNF836	ZNF836	162962	zinc finger protein 836	-0.23044	5.13921	-1.88835	0.0589993	0.559255	-4.05143	-1.8882
SCNN1B	SCNN1B	6338	sodium channel epithelial 1 beta subunit	-0.245683	5.28587	-1.88796	0.05905	0.559255	-4.05595	-1.88782
CAPN3	CAPN3	825	calpain 3	-0.290487	5.9461	-1.88781	0.0590714	0.559255	-4.05374	-1.88766
S100A11	S100A11	6282	S100 calcium binding protein A11	-0.298115	5.75539	-1.8864	0.059357	0.561019	-4.04453	-1.88554
SLC26A10	SLC26A10	65012	solute carrier family 26 member 10	-0.211267	5.67911	-1.88476	0.0594871	0.561019	-4.05354	-1.88458
RRP7A	RRP7A	27341	ribosomal RNA processing 7 homolog A	-0.26	5.2115	-1.88503	0.0595266	0.561019	-4.04628	-1.88428
HSDL2	HSDL2	84263	hydroxysteroid dehydrogenase like 2	0.374341	6.93463	1.88464	0.0595573	0.561019	-4.04154	1.88406
USP38	USP38	84640	ubiquitin specific peptidase 38	0.226146	5.64584	1.88416	0.0595611	0.561019	-4.06301	1.88403
ANKRD30BL	ANKRD30BL	554226	ankyrin repeat domain 30B like	-0.299132	5.00644	-1.88406	0.0596179	0.561019	-4.04762	-1.88361
EHD4	EHD4	30844	EH domain containing 4	0.279358	6.20656	1.88449	0.0596203	0.561019	-4.05184	1.88359
PATE3	PATE3	100169851	prostate and testis expressed 3	-0.22232	5.48363	-1.88365	0.0596311	0.561019	-4.06249	-1.88351
PMFBP1	PMFBP1	83449	polyamine modulated factor 1 binding protein 1	-0.305892	5.33897	-1.88277	0.0597536	0.561019	-4.05906	-1.88261
FMO3	FMO3	2328	flavin containing dimethylaniline monoxygenase 3	-0.305975	5.41287	-1.88264	0.0597672	0.561019	-4.06317	-1.88251
ADAMTS10	ADAMTS10	81794	ADAM metallopeptidase with thrombospondin type 1 motif 10	-0.240614	5.30716	-1.88313	0.0597854	0.561019	-4.04746	-1.88237
USP17L3	USP17L3	645836	ubiquitin specific peptidase 17 like family member 3	-0.466359	5.9846	-1.88249	0.0597923	0.561019	-4.05878	-1.88232
KLRK1	KLRK1	22914	killer cell lectin like receptor K1	-0.271185	5.55755	-1.88221	0.0598274	0.561019	-4.0616	-1.88206
NDUFS4	NDUFS4	4724	NADH:ubiquinone oxidoreductase subunit S4	0.29425	6.89214	1.88169	0.059901	0.561134	-4.05555	1.88152
KCNC3	KCNC3	3748	potassium voltage-gated channel subfamily C member 3	-0.246084	5.39932	-1.88131	0.0599485	0.561134	-4.06504	-1.88117
DLL3	DLL3	10683	delta like canonical Notch ligand 3	-0.246919	5.54505	-1.88084	0.0600117	0.561134	-4.06554	-1.88071
KLHL22	KLHL22	84861	kelch like family member 22	-0.254485	5.72949	-1.88064	0.0600441	0.561134	-4.05879	-1.88047
MIER2	MIER2	54531	MIER family member 2	-0.252831	5.54071	-1.88052	0.0600589	0.561134	-4.06273	-1.88036
GGTLC1	GGTLC1	92086	gamma-glutamyltransferase light chain 1	-0.359036	5.06573	-1.87988	0.0601443	0.561522	-4.06256	-1.87973
ACOT7	ACOT7	11332	acyl-CoA thioesterase 7	-0.293945	5.59586	-1.87904	0.0602586	0.561841	-4.06681	-1.8789
CNPY4	CNPY4	245812	canopy FGF signaling regulator 4	-0.249582	5.38064	-1.8791	0.0602662	0.561841	-4.05151	-1.87884
ANKRD52	ANKRD52	283373	ankyrin repeat domain 52	-0.212214	5.66633	-1.87799	0.0604073	0.56258	-4.06194	-1.87781
PLA2G7	PLA2G7	7941	phospholipase A2 group VII	-0.215096	5.50023	-1.87741	0.0604894	0.56258	-4.06104	-1.87721
MVD	MVD	4597	mevalonate diphosphate decarboxylase	-0.217827	5.69779	-1.87697	0.0605408	0.56258	-4.06942	-1.87683
CNDP2	CNDP2	55748	carnosine dipeptidase 2	-0.249954	5.78781	-1.87677	0.0605686	0.56258	-4.06884	-1.87663
RFC3	RFC3	5983	replication factor C subunit 3	-0.25729	5.59828	-1.87622	0.0606953	0.56258	-4.05746	-1.87571
TAAR9	TAAR9	134860	trace amine associated receptor 9 (gene/pseudogene)	-0.267004	5.70704	-1.87559	0.0607359	0.56258	-4.0641	-1.87541
FAM199X	FAM199X	139231	family with sequence similarity 199, X-linked	-0.225662	5.73524	-1.87535	0.060769	0.56258	-4.06594	-1.87517
SLC34A1	SLC34A1	6569	solute carrier family 34 member 1	-0.228763	5.28395	-1.87514	0.0607923	0.56258	-4.07186	-1.875
PRX	PRX	57716	periaxin	-0.250264	5.27318	-1.87514	0.0607964	0.56258	-4.06641	-1.87497
RPA2	RPA2	6118	replication protein A2	-0.228096	5.83436	-1.87407	0.060941	0.56258	-4.07134	-1.87392
RPL18A	RPL18A	6142	ribosomal protein L18a	0.393916	8.1976	1.87423	0.0609792	0.56258	-4.05446	1.87365
OR2T5	OR2T5	401993	olfactory receptor family 2 subfamily T member 5	-0.281531	5.62414	-1.87378	0.0610178	0.56258	-4.06093	-1.87337
HERC5	HERC5	51191	HECT and RLD domain containing E3 ubiquitin protein ligase 5	-0.268137	4.96159	-1.8734	0.0610609	0.56258	-4.05733	-1.87305
DCBLD2	DCBLD2	131566	discoidin, CUB and LCCL domain containing 2	0.358847	6.69447	1.87288	0.0611157	0.56258	-4.06098	1.87266
EYA3	EYA3	2140	EYA transcriptional coactivator and phosphatase 3	0.25382	5.53505	1.8721	0.0612141	0.56258	-4.07173	1.87195
MARVELD1	MARVELD1	83742	MARVEL domain containing 1	-0.214403	5.62642	-1.87189	0.0612402	0.56258	-4.07636	-1.87176
GABRA4	GABRA4	2557	gamma-aminobutyric acid type A receptor alpha4 subunit	0.23226	5.97958	1.87182	0.0612494	0.56258	-4.07753	1.87169
RPL36	RPL36	25873	ribosomal protein L36	0.294246	7.71936	1.87193	0.0612665	0.56258	-4.05433	1.87157
RAPGEF5	RAPGEF5	9771	Rap guanine nucleotide exchange factor 5	-0.247768	4.98963	-1.8716	0.0612919	0.56258	-4.0623	-1.87138
GCH1	GCH1	2643	GTP cyclohydrolase 1	-0.359628	5.74198	-1.87219	0.0613076	0.56258	-4.0572	-1.87127
ZMYM5	ZMYM5	9205	zinc finger MYM-type containing 5	-0.262543	5.75239	-1.8721	0.0613252	0.56258	-4.05754	-1.87114
BIRC2	BIRC2	329	baculoviral IAP repeat containing 2	-0.220522	5.9363	-1.87108	0.0613538	0.56258	-4.07508	-1.87094
EEA1	EEA1	8411	early endosome antigen 1	0.270821	5.76853	1.87106	0.0613564	0.56258	-4.07757	1.87092
ATP6V1G2	ATP6V1G2	534	ATPase H+ transporting V1 subunit G2	-0.231235	5.50198	-1.87046	0.0614388	0.562677	-4.07865	-1.87032
CC2D1A	CC2D1A	54862	coiled-coil and C2 domain containing 1A	-0.272234	5.72432	-1.87055	0.0614548	0.562677	-4.06457	-1.87021
NSF	NSF	4905	N-ethylmaleimide sensitive factor, vesicle fusing ATPase	0.228227	5.56866	1.86937	0.0616191	0.563032	-4.06904	1.86903
KCTD9	KCTD9	54793	potassium channel tetramerization domain containing 9	0.250882	6.62744	1.86918	0.0616221	0.563032	-4.07099	1.869
TAMM41	TAMM41	132001	TAM41 mitochondrial translocator assembly and maintenance homolog	0.26841	5.5443	1.86945	0.0616256	0.563032	-4.06574	1.86898
ASB16	ASB16	92591	ankyrin repeat and SOCS box containing 16	-0.22313	5.71035	-1.86816	0.0617592	0.563232	-4.08027	-1.86802
WDTC1	WDTC1	23038	WD and tetratricopeptide repeats 1	0.325909	6.47999	1.86805	0.0617794	0.563232	-4.07287	1.86788
SLC2A11	SLC2A11	66035	solute carrier family 2 member 11	-0.235705	6.01754	-1.86804	0.0617795	0.563232	-4.07608	-1.86788
CMKLR1	CMKLR1	1240	chemerin chemokine-like receptor 1	-0.209925	5.49755	-1.86701	0.0619203	0.564114	-4.08117	-1.86687
NKIRAS2	NKIRAS2	28511	NFKB inhibitor interacting Ras like 2	0.236849	6.15131	1.86633	0.0621185	0.564974	-4.06427	1.86545
CPNE2	CPNE2	221184	copine 2	-0.241779	5.53441	-1.86547	0.0621384	0.564974	-4.07824	-1.86531
THEM6	THEM6	51337	thioesterase superfamily member 6	-0.239115	5.46324	-1.8647	0.0622414	0.564974	-4.08589	-1.86457
CCDC61	CCDC61	729440	coiled-coil domain containing 61	-0.274981	5.6675	-1.86449	0.0622721	0.564974	-4.0845	-1.86435
NAA10	NAA10	8260	N(alpha)-acetyltransferase 10, NatA catalytic subunit	-0.232936	6.23766	-1.86449	0.0622774	0.564974	-4.07891	-1.86432
TNR	TNR	7143	tenascin R	-0.308656	5.69157	-1.86435	0.0622916	0.564974	-4.08433	-1.86421
ZNF416	ZNF416	55659	zinc finger protein 416	-0.231086	5.46872	-1.86411	0.0623254	0.564974	-4.08656	-1.86397
GUCY1A2	GUCY1A2	2977	guanylate cyclase 1 soluble subunit alpha 2	-0.255132	5.84742	-1.86265	0.0625317	0.564974	-4.08589	-1.86251
DIDO1	DIDO1	11083	death inducer-obliterator 1	-0.240297	5.80257	-1.86211	0.0626067	0.564974	-4.087	-1.86197
OSBP	OSBP	5007	oxysterol binding protein	0.290187	6.05624	1.86205	0.0626146	0.564974	-4.08917	1.86192
DPH5	DPH5	51611	diphthamide biosynthesis 5	-0.208431	5.86466	-1.86189	0.0626423	0.564974	-4.0821	-1.86172
TPD52	TPD52	7163	tumor protein D52	-0.241005	5.52002	-1.86135	0.0627138	0.564974	-4.0899	-1.86122
ZSWIM3	ZSWIM3	140831	zinc finger SWIM-type containing 3	-0.244782	5.77685	-1.86112	0.0627481	0.564974	-4.087	-1.86097
PANK1	PANK1	53354	pantothenate kinase 1	-0.263632	5.85846	-1.86158	0.0627652	0.564974	-4.06972	-1.86085
EVX1	EVX1	2128	even-skipped homeobox 1	-0.308804	5.48594	-1.86081	0.0627894	0.564974	-4.08979	-1.86068
IRF2BPL	IRF2BPL	64207	interferon regulatory factor 2 binding protein like	-0.206351	5.78906	-1.86069	0.0628083	0.564974	-4.08609	-1.86055
RAD23B	RAD23B	5887	RAD23 homolog B, nucleotide excision repair protein	0.256967	6.97002	1.86048	0.0628472	0.564974	-4.07613	1.86027
TFG	TFG	10342	trafficking from ER to golgi regulator	0.295202	6.75189	1.86131	0.0628507	0.564974	-4.06928	1.86025
RNF24	RNF24	11237	ring finger protein 24	-0.261713	5.7423	-1.8601	0.0628902	0.564974	-4.0897	-1.85997
METTL4	METTL4	64863	methyltransferase like 4	-0.236035	5.72268	-1.85951	0.0629745	0.564974	-4.09078	-1.85937
FXN	FXN	2395	frataxin	0.193849	5.93688	1.85924	0.0630111	0.564974	-4.09322	1.85911
EIF2S3B	EIF2S3B	255308	eukaryotic translation initiation factor 2 subunit gamma B	-0.343595	6.29267	-1.85928	0.0630624	0.564974	-4.10749	-1.85875
OR1K1	OR1K1	392392	olfactory receptor family 1 subfamily K member 1	-0.268427	5.46702	-1.85886	0.0630661	0.564974	-4.09293	-1.85873
SEMA4B	SEMA4B	10509	semaphorin 4B	-0.301173	6.14993	-1.85951	0.063074	0.564974	-4.08731	-1.85867
KLHL5	KLHL5	51088	kelch like family member 5	-0.253661	5.50604	-1.8578	0.0632173	0.56572	-4.09321	-1.85766
KIF5A	KIF5A	3798	kinesin family member 5A	-0.275054	5.4191	-1.85748	0.0632615	0.56572	-4.09444	-1.85735
HCN1	HCN1	348980	hyperpolarization activated cyclic nucleotide gated potassium channel 1	-0.225353	5.6472	-1.85705	0.0633263	0.56572	-4.0906	-1.85689
TIMM44	TIMM44	10469	translocase of inner mitochondrial membrane 44	-0.264956	5.35635	-1.85711	0.0633977	0.56572	-4.07759	-1.85639
METTL21A	METTL21A	151194	methyltransferase like 21A	-0.275391	5.71827	-1.85642	0.0634127	0.56572	-4.09448	-1.85629
PTP4A2	PTP4A2	8073	protein tyrosine phosphatase 4A2	0.263688	7.13915	1.85629	0.0634401	0.56572	-4.08507	1.85609
C2CD3	C2CD3	26005	C2 domain containing 3 centriole elongation regulator	-0.29205	4.68497	-1.85613	0.0634767	0.56572	-4.07618	-1.85584
ATP6V1G1	ATP6V1G1	9550	ATPase H+ transporting V1 subunit G1	0.259549	6.72142	1.85578	0.0635109	0.56572	-4.08539	1.8556
DYNLL1	DYNLL1	8655	dynein light chain LC8-type 1	0.288656	6.468	1.85491	0.0636309	0.566395	-4.09045	1.85476
PRICKLE2	PRICKLE2	166336	prickle planar cell polarity protein 2	-0.261111	5.73412	-1.85456	0.0636831	0.566415	-4.09039	-1.85439
MYLK3	MYLK3	91807	myosin light chain kinase 3	0.446382	6.01304	1.85412	0.0637574	0.566415	-4.08618	1.85387
C12orf76	C12orf76	400073	chromosome 12 open reading frame 76	-0.304188	5.46211	-1.85378	0.0637947	0.566415	-4.09205	-1.85361
FAN1	FAN1	22909	FANCD2 and FANCI associated nuclease 1	-0.238496	5.92243	-1.85364	0.0638102	0.566415	-4.09654	-1.8535
RAPH1	RAPH1	65059	Ras association (RalGDS/AF-6) and pleckstrin homology domains 1	-0.267725	5.28762	-1.8533	0.0638592	0.566457	-4.09881	-1.85316
LRRC10	LRRC10	376132	leucine rich repeat containing 10	0.358421	6.40053	1.8529	0.0640673	0.56685	-4.09001	1.85171
PSG5	PSG5	5673	pregnancy specific beta-1-glycoprotein 5	-0.228072	5.4861	-1.85194	0.0640685	0.56685	-4.09135	-1.8517
SMDT1	SMDT1	91689	single-pass membrane protein with aspartate rich tail 1	0.34157	7.02801	1.85323	0.0640836	0.56685	-4.09321	1.8516
DCAF1	DCAF1	9730	DDB1 and CUL4 associated factor 1	-0.300796	5.70729	-1.85197	0.0641355	0.56685	-4.07991	-1.85124
STK17B	STK17B	9262	serine/threonine kinase 17b	0.228022	5.10271	1.85128	0.0641581	0.56685	-4.08421	1.85108
GJA5	GJA5	2702	gap junction protein alpha 5	-0.219913	5.22145	-1.85035	0.064288	0.56685	-4.09336	-1.85018
DTX1	DTX1	1840	deltex E3 ubiquitin ligase 1	-0.32187	4.96988	-1.85032	0.0642908	0.56685	-4.09407	-1.85016
GPATCH1	GPATCH1	55094	G-patch domain containing 1	-0.260217	5.69445	-1.85027	0.0642943	0.56685	-4.10224	-1.85013
VEZT	VEZT	55591	vezatin, adherens junctions transmembrane protein	0.236026	5.56303	1.85021	0.064302	0.56685	-4.10269	1.85008
SHISA7	SHISA7	729956	shisa family member 7	-0.23801	5.4316	-1.84983	0.0644368	0.56713	-4.08708	-1.84915
TNPO2	TNPO2	30000	transportin 2	-0.264898	5.80589	-1.84926	0.0644407	0.56713	-4.10242	-1.84912
HABP4	HABP4	22927	hyaluronan binding protein 4	0.264233	6.12714	1.84898	0.0644971	0.56713	-4.09238	1.84873
PTPRS	PTPRS	5802	protein tyrosine phosphatase receptor type S	-0.265801	5.47828	-1.84897	0.06454	0.56713	-4.08971	-1.84843
PLCG2	PLCG2	5336	phospholipase C gamma 2	-0.300175	5.15746	-1.8483	0.0645789	0.56713	-4.10274	-1.84816
OR5M3	OR5M3	219482	olfactory receptor family 5 subfamily M member 3	-0.210165	5.71659	-1.84815	0.0645996	0.56713	-4.1051	-1.84802
PCM1	PCM1	5108	pericentriolar material 1	0.206271	6.41498	1.84748	0.0646981	0.567605	-4.10148	1.84734
NFKBIL1	NFKBIL1	4795	NFKB inhibitor like 1	-0.210313	5.35449	-1.84664	0.0648188	0.567901	-4.1079	-1.84651
EZHIP	EZHIP	340602	EZH inhibitory protein	-0.250308	5.54238	-1.84661	0.0648429	0.567901	-4.09525	-1.84634
TXNDC11	TXNDC11	51061	thioredoxin domain containing 11	-0.249668	5.76216	-1.84603	0.0649071	0.567901	-4.10677	-1.8459
FUT6	FUT6	2528	fucosyltransferase 6	-0.281756	5.44862	-1.84601	0.0649102	0.567901	-4.10857	-1.84588
MAPK8IP2	MAPK8IP2	23542	mitogen-activated protein kinase 8 interacting protein 2	-0.270778	5.51607	-1.84571	0.0649537	0.567901	-4.109	-1.84558
MRPL42	MRPL42	28977	mitochondrial ribosomal protein L42	-0.229946	5.71533	-1.84535	0.06501	0.568005	-4.10396	-1.84519
CXXC5	CXXC5	51523	CXXC finger protein 5	0.230346	5.88303	1.84384	0.0652297	0.568664	-4.10729	1.84368
ZNF85	ZNF85	7639	zinc finger protein 85	-0.227805	5.26817	-1.84334	0.0653038	0.568664	-4.1025	-1.84317
SCD	SCD	6319	stearoyl-CoA desaturase	-0.274301	5.52283	-1.84315	0.0653265	0.568664	-4.11212	-1.84302
ANKRD33	ANKRD33	341405	ankyrin repeat domain 33	-0.207655	5.64731	-1.84299	0.0653513	0.568664	-4.11028	-1.84285
PCNA	PCNA	5111	proliferating cell nuclear antigen	-0.230309	5.62607	-1.84258	0.065409	0.568664	-4.11243	-1.84245
SSBP2	SSBP2	23635	single stranded DNA binding protein 2	-0.223841	5.88534	-1.84258	0.065415	0.568664	-4.10372	-1.84241
STMP1	STMP1	647087	short transmembrane mitochondrial protein 1	0.253289	6.23952	1.8424	0.0654366	0.568664	-4.11016	1.84226
MSL3	MSL3	10943	MSL complex subunit 3	-0.237892	5.29684	-1.8424	0.0654408	0.568664	-4.10319	-1.84223
FSHR	FSHR	2492	follicle stimulating hormone receptor	-0.285944	5.78594	-1.84191	0.065509	0.56887	-4.11083	-1.84177
SLC16A12	SLC16A12	387700	solute carrier family 16 member 12	-0.228751	5.82602	-1.84072	0.0656868	0.570028	-4.10639	-1.84055
CDK5RAP1	CDK5RAP1	51654	CDK5 regulatory subunit associated protein 1	-0.283149	6.1807	-1.84013	0.0657916	0.570493	-4.09561	-1.83984
SDR39U1	SDR39U1	56948	short chain dehydrogenase/reductase family 39U member 1	-0.277988	5.97263	-1.84062	0.0658295	0.570493	-4.09155	-1.83958
AFF1	AFF1	4299	AF4/FMR2 family member 1	0.233818	6.61629	1.83902	0.0659365	0.570631	-4.10657	1.83886
ICMT	ICMT	23463	isoprenylcysteine carboxyl methyltransferase	0.373274	6.47993	1.83959	0.065986	0.570631	-4.09258	1.83852
NOS3	NOS3	4846	nitric oxide synthase 3	-0.27945	5.17462	-1.83852	0.0660104	0.570631	-4.10763	-1.83835
TRIM61	TRIM61	391712	tripartite motif containing 61	-0.223837	5.43363	-1.83782	0.0661263	0.570631	-4.10801	-1.83757
ZMYND11	ZMYND11	10771	zinc finger MYND-type containing 11	0.28082	6.38621	1.83843	0.0661414	0.570631	-4.09879	1.83746
CBLN1	CBLN1	869	cerebellin 1 precursor	-0.25747	5.48409	-1.83656	0.0662939	0.570631	-4.12085	-1.83643
C1QTNF6	C1QTNF6	114904	C1q and TNF related 6	-0.25272	5.44366	-1.83653	0.0662988	0.570631	-4.12079	-1.8364
PRSS38	PRSS38	339501	serine protease 38	-0.244437	5.8015	-1.83629	0.0663378	0.570631	-4.11552	-1.83613
NAP1L1	NAP1L1	4673	nucleosome assembly protein 1 like 1	0.344935	8.01683	1.83645	0.0663631	0.570631	-4.09921	1.83596
MRPL28	MRPL28	10573	mitochondrial ribosomal protein L28	0.229766	6.31063	1.83609	0.0663653	0.570631	-4.11634	1.83595
SLC46A1	SLC46A1	113235	solute carrier family 46 member 1	-0.231724	5.692	-1.83573	0.0664362	0.570631	-4.10663	-1.83547
USPL1	USPL1	10208	ubiquitin specific peptidase like 1	-0.250586	5.32863	-1.83545	0.0664628	0.570631	-4.11351	-1.83529
RPS27L	RPS27L	51065	ribosomal protein S27 like	0.33421	7.30245	1.83713	0.0664631	0.570631	-4.10026	1.83529
SPSB1	SPSB1	80176	splA/ryanodine receptor domain and SOCS box containing 1	-0.244306	5.29501	-1.83519	0.0664968	0.570631	-4.12101	-1.83506
GTF2H5	GTF2H5	404672	general transcription factor IIH subunit 5	-0.215738	5.80344	-1.83511	0.0665141	0.570631	-4.11415	-1.83494
RAB27A	RAB27A	5873	RAB27A, member RAS oncogene family	-0.3031	5.61657	-1.83427	0.0666334	0.570911	-4.12215	-1.83414
MXRA8	MXRA8	54587	matrix remodeling associated 8	-0.228873	4.97887	-1.83429	0.066636	0.570911	-4.10996	-1.83412
XKR6	XKR6	286046	XK related 6	-0.367587	4.78692	-1.83384	0.0667083	0.571148	-4.10334	-1.83363
ZNF628	ZNF628	89887	zinc finger protein 628	-0.220967	5.64861	-1.83322	0.0667888	0.571455	-4.12415	-1.83309
TAGLN3	TAGLN3	29114	transgelin 3	-0.282788	5.16574	-1.83228	0.0669306	0.572286	-4.12192	-1.83214
SAPCD1	SAPCD1	401251	suppressor APC domain containing 1	-0.248798	5.51628	-1.83128	0.0670777	0.57316	-4.12663	-1.83115
EPPIN	EPPIN	57119	epididymal peptidase inhibitor	-0.261813	5.38752	-1.831	0.0671243	0.573176	-4.12213	-1.83084
KIAA0753	KIAA0753	9851	KIAA0753	-0.230006	5.72033	-1.83056	0.0671862	0.573261	-4.1262	-1.83043
PEAR1	PEAR1	375033	platelet endothelial aggregation receptor 1	0.251137	5.39215	1.83058	0.0672238	0.573261	-4.1043	1.83017
PI16	PI16	221476	peptidase inhibitor 16	-0.207749	5.37768	-1.8298	0.0672982	0.573514	-4.12879	-1.82968
INPP5K	INPP5K	51763	inositol polyphosphate-5-phosphatase K	-0.263642	5.88257	-1.82891	0.0674389	0.574018	-4.11749	-1.82874
EVL	EVL	51466	Enah/Vasp-like	-0.364292	6.02423	-1.82878	0.0674544	0.574018	-4.12452	-1.82863
ANKZF1	ANKZF1	55139	ankyrin repeat and zinc finger peptidyl tRNA hydrolase 1	-0.221257	5.7523	-1.82848	0.0674971	0.574018	-4.12862	-1.82835
PIP4K2B	PIP4K2B	8396	phosphatidylinositol-5-phosphate 4-kinase type 2 beta	0.261205	5.32331	1.82835	0.0675368	0.574018	-4.11077	1.82808
TENM2	TENM2	57451	teneurin transmembrane protein 2	0.28692	6.42306	1.82889	0.067587	0.574063	-4.10392	1.82775
LTC4S	LTC4S	4056	leukotriene C4 synthase	-0.265413	5.38481	-1.82651	0.0677934	0.574398	-4.13177	-1.82638
IRGQ	IRGQ	126298	immunity related GTPase Q	0.232664	5.76832	1.82648	0.0677993	0.574398	-4.13027	1.82634
METTL6	METTL6	131965	methyltransferase like 6	-0.245786	5.68464	-1.82644	0.0678038	0.574398	-4.13154	-1.82631
COPS5	COPS5	10987	COP9 signalosome subunit 5	0.278041	6.7294	1.8271	0.0678392	0.574398	-4.10981	1.82607
GAB1	GAB1	2549	GRB2 associated binding protein 1	0.311452	6.38499	1.82688	0.0678508	0.574398	-4.10657	1.826
APOBEC3H	APOBEC3H	164668	apolipoprotein B mRNA editing enzyme catalytic subunit 3H	-0.24767	5.3539	-1.82577	0.0679042	0.574411	-4.13339	-1.82564
OGFR	OGFR	11054	opioid growth factor receptor	-0.208054	6.12219	-1.82512	0.0680031	0.574411	-4.13085	-1.82499
CALHM2	CALHM2	51063	calcium homeostasis modulator family member 2	-0.215133	5.77945	-1.82472	0.0680642	0.574411	-4.13211	-1.82458
GNL2	GNL2	29889	G protein nucleolar 2	-0.199975	5.76886	-1.82455	0.0680892	0.574411	-4.13342	-1.82442
SEC23IP	SEC23IP	11196	SEC23 interacting protein	-0.29865	5.87241	-1.82446	0.0681033	0.574411	-4.13221	-1.82432
ILK	ILK	3611	integrin linked kinase	-0.304568	6.11615	-1.82489	0.0681927	0.574411	-4.10853	-1.82373
APBB3	APBB3	10307	amyloid beta precursor protein binding family B member 3	-0.241026	5.68437	-1.82375	0.0682109	0.574411	-4.13354	-1.82361
HADH	HADH	3033	hydroxyacyl-CoA dehydrogenase	0.333483	7.23524	1.82414	0.0682211	0.574411	-4.10935	1.82354
TNFRSF13C	TNFRSF13C	115650	TNF receptor superfamily member 13C	-0.240628	4.86468	-1.82377	0.0683178	0.574411	-4.10958	-1.8229
DEDD	DEDD	9191	death effector domain containing	-0.222735	5.82468	-1.82295	0.0683309	0.574411	-4.13478	-1.82282
SMARCD3	SMARCD3	6604	SWI/SNF related, matrix associated, actin dependent regulator of chromatin, subfamily d, member 3	-0.230938	6.19817	-1.82239	0.0684185	0.574411	-4.13161	-1.82224
PIWIL2	PIWIL2	55124	piwi like RNA-mediated gene silencing 2	-0.241666	5.36645	-1.82193	0.0684846	0.574411	-4.13834	-1.8218
LMBRD1	LMBRD1	55788	LMBR1 domain containing 1	0.255683	6.12605	1.82226	0.0685309	0.574411	-4.11135	1.8215
VKORC1	VKORC1	79001	vitamin K epoxide reductase complex subunit 1	0.264836	5.63918	1.82159	0.0685364	0.574411	-4.13954	1.82146
TTC9	TTC9	23508	tetratricopeptide repeat domain 9	-0.248838	5.50796	-1.82167	0.068542	0.574411	-4.12457	-1.82143
BACE2	BACE2	25825	beta-secretase 2	-0.213514	5.71283	-1.82137	0.0685704	0.574411	-4.13778	-1.82124
SLC16A1	SLC16A1	6566	solute carrier family 16 member 1	0.363875	7.17189	1.82195	0.0689224	0.576609	-4.13113	1.81893
CD63	CD63	967	CD63 molecule	0.493866	8.55086	1.82342	0.0689228	0.576609	-4.25543	1.81893
ADGRA2	ADGRA2	25960	adhesion G protein-coupled receptor A2	-0.271298	5.37224	-1.8177	0.0692145	0.578671	-4.12264	-1.81702
P4HA2	P4HA2	8974	prolyl 4-hydroxylase subunit alpha 2	-0.217195	6.03695	-1.81661	0.0693014	0.578772	-4.13631	-1.81645
STAT5A	STAT5A	6776	signal transducer and activator of transcription 5A	-0.255064	5.94112	-1.81615	0.0693678	0.578772	-4.14207	-1.81602
SYNC	SYNC	81493	syncoilin, intermediate filament protein	-0.23534	5.69091	-1.8161	0.0693799	0.578772	-4.1359	-1.81594
ZNF598	ZNF598	90850	zinc finger protein 598	-0.229567	5.50812	-1.81633	0.0694075	0.578772	-4.12586	-1.81576
MEOX2	MEOX2	4223	mesenchyme homeobox 2	-0.249542	5.41309	-1.81517	0.0695209	0.578945	-4.13896	-1.81502
RAB5IF	RAB5IF	55969	RAB5 interacting factor	0.263951	6.41943	1.81494	0.0695545	0.578945	-4.14083	1.8148
SAMD12	SAMD12	401474	sterile alpha motif domain containing 12	-0.22531	5.47381	-1.81476	0.0695796	0.578945	-4.14751	-1.81464
SH3RF3	SH3RF3	344558	SH3 domain containing ring finger 3	-0.22131	5.44371	-1.81457	0.069609	0.578945	-4.1474	-1.81445
IL2RG	IL2RG	3561	interleukin 2 receptor subunit gamma	-0.244975	5.54468	-1.81337	0.0697939	0.579196	-4.14887	-1.81325
NOVA2	NOVA2	4858	NOVA alternative splicing regulator 2	-0.255963	5.21759	-1.81314	0.0698547	0.579196	-4.13578	-1.81285
MGAT1	MGAT1	4245	alpha-1,3-mannosyl-glycoprotein 2-beta-N-acetylglucosaminyltransferase	0.253564	5.58991	1.81318	0.069876	0.579196	-4.1325	1.81271
MRPL37	MRPL37	51253	mitochondrial ribosomal protein L37	0.228755	6.10596	1.81282	0.0698882	0.579196	-4.13774	1.81263
FLII	FLII	2314	FLII actin remodeling protein	-0.311349	6.04947	-1.81265	0.0699073	0.579196	-4.14475	-1.81251
REEP4	REEP4	80346	receptor accessory protein 4	0.335586	4.73941	1.8131	0.0699668	0.579196	-4.12846	1.81213
IFNB1	IFNB1	3456	interferon beta 1	-0.214917	5.5563	-1.81208	0.0699986	0.579196	-4.13962	-1.81192
ZNF365	ZNF365	22891	zinc finger protein 365	-0.22973	5.52078	-1.81128	0.070119	0.579196	-4.14642	-1.81114
COL5A2	COL5A2	1290	collagen type V alpha 2 chain	-0.263617	5.80591	-1.811	0.070161	0.579196	-4.14903	-1.81087
H2AZ1	H2AZ1	3015	H2A.Z variant histone 1	-0.247395	5.61481	-1.81066	0.0702143	0.579196	-4.1484	-1.81053
RTL8C	RTL8C	8933	retrotransposon Gag like 8C	0.450639	8.57648	1.81688	0.0702292	0.579196	-4.19901	1.81043
STYXL2	STYXL2	92235		0.468773	7.79876	1.81077	0.0702351	0.579196	-4.12235	1.81039
GSK3A	GSK3A	2931	glycogen synthase kinase 3 alpha	0.261332	5.72074	1.81087	0.0702716	0.579196	-4.12769	1.81016
STIL	STIL	6491	STIL centriolar assembly protein	-0.231769	5.45124	-1.8102	0.0702894	0.579196	-4.14194	-1.81004
AVPR1A	AVPR1A	552	arginine vasopressin receptor 1A	-0.247303	5.44185	-1.81004	0.070318	0.579196	-4.14335	-1.80986
ELOA2	ELOA2	51224	elongin A2	-0.311127	5.39192	-1.80979	0.0703761	0.579248	-4.13971	-1.80948
PFKL	PFKL	5211	phosphofructokinase, liver type	-0.236452	6.2485	-1.80909	0.0704575	0.579248	-4.15015	-1.80896
ASH1L	ASH1L	55870	ASH1 like histone lysine methyltransferase	0.206476	6.0562	1.80907	0.07046	0.579248	-4.15332	1.80894
CSDE1	CSDE1	7812	cold shock domain containing E1	0.606193	9.03592	1.81731	0.0706484	0.580423	-4.26397	1.80773
MBTPS2	MBTPS2	51360	membrane bound transcription factor peptidase, site 2	-0.235686	5.68273	-1.80755	0.0706964	0.580445	-4.15525	-1.80742
CGAS	CGAS	115004	cyclic GMP-AMP synthase	-0.246558	5.50685	-1.8055	0.0710161	0.582696	-4.15884	-1.80537
HLA-DRA	HLA-DRA	3122	major histocompatibility complex, class II, DR alpha	-0.310881	5.70304	-1.80485	0.0711185	0.583162	-4.15689	-1.80472
TAF8	TAF8	129685	TATA-box binding protein associated factor 8	-0.27993	5.88519	-1.80513	0.0711716	0.583162	-4.1326	-1.80438
CUL3	CUL3	8452	cullin 3	0.286688	6.3859	1.80533	0.0712096	0.583162	-4.12842	1.80414
PAPSS1	PAPSS1	9061	3'-phosphoadenosine 5'-phosphosulfate synthase 1	-0.241743	5.3614	-1.80352	0.0713297	0.583428	-4.15345	-1.80337
MINDY1	MINDY1	55793	MINDY lysine 48 deubiquitinase 1	-0.257767	5.97938	-1.80307	0.0713973	0.583428	-4.15776	-1.80294
ZFP36L2	ZFP36L2	678	ZFP36 ring finger protein like 2	-0.275278	5.61462	-1.8027	0.071455	0.583428	-4.16048	-1.80258
TAAR6	TAAR6	319100	trace amine associated receptor 6	-0.263956	5.71075	-1.80268	0.0714577	0.583428	-4.16	-1.80256
CTDNEP1	CTDNEP1	23399	CTD nuclear envelope phosphatase 1	0.219988	6.61354	1.80183	0.0716001	0.583428	-4.14661	1.80165
DNTTIP2	DNTTIP2	30836	deoxynucleotidyltransferase terminal interacting protein 2	0.205665	5.9445	1.80171	0.0716102	0.583428	-4.16401	1.80159
CLK3	CLK3	1198	CDC like kinase 3	-0.227142	5.63435	-1.80164	0.0716215	0.583428	-4.16203	-1.80152
RP9	RP9	6100	RP9 pre-mRNA splicing factor	0.19813	6.00952	1.80149	0.0716443	0.583428	-4.16318	1.80137
KDM6A	KDM6A	7403	lysine demethylase 6A	-0.236204	5.81016	-1.80145	0.0716522	0.583428	-4.16106	-1.80132
SELENOK	SELENOK	58515	selenoprotein K	0.267802	5.86547	1.8008	0.0717797	0.583595	-4.15121	1.80051
GPR50	GPR50	9248	G protein-coupled receptor 50	-0.257914	5.40362	-1.80078	0.0718236	0.583595	-4.13893	-1.80023
GNB2	GNB2	2783	G protein subunit beta 2	0.270271	6.46136	1.80138	0.0718454	0.583595	-4.13518	1.8001
DDX55	DDX55	57696	DEAD-box helicase 55	-0.312336	5.74819	-1.79959	0.0719496	0.583595	-4.158	-1.79944
POTEG	POTEG	404785	POTE ankyrin domain family member G	-0.228062	5.18066	-1.79911	0.0720214	0.583595	-4.16157	-1.79898
ZNF83	ZNF83	55769	zinc finger protein 83	-0.27773	6.11414	-1.79914	0.0720319	0.583595	-4.14542	-1.79892
GNLY	GNLY	10578	granulysin	-0.354424	4.75423	-1.79908	0.0720463	0.583595	-4.14466	-1.79883
IGSF11	IGSF11	152404	immunoglobulin superfamily member 11	-0.242539	5.54673	-1.79885	0.0720676	0.583595	-4.15624	-1.79869
CHCHD2	CHCHD2	51142	coiled-coil-helix-coiled-coil-helix domain containing 2	0.367797	7.4184	1.79894	0.0721332	0.583595	-4.18633	1.79828
KRTAP8-1	KRTAP8-1	337879	keratin associated protein 8-1	-0.249809	5.84942	-1.79812	0.0721805	0.583595	-4.15829	-1.79798
SERINC3	SERINC3	10955	serine incorporator 3	0.240991	6.29424	1.79776	0.0722855	0.583595	-4.14232	1.79732
C20orf96	C20orf96	140680	chromosome 20 open reading frame 96	-0.205056	5.80261	-1.79679	0.0723881	0.583595	-4.16712	-1.79667
MRGPRG	MRGPRG	386746	MAS related GPR family member G	-0.238443	5.0805	-1.79672	0.0724053	0.583595	-4.15592	-1.79656
OSBPL2	OSBPL2	9885	oxysterol binding protein like 2	-0.213177	5.88322	-1.7966	0.0724195	0.583595	-4.16593	-1.79647
P4HA1	P4HA1	5033	prolyl 4-hydroxylase subunit alpha 1	0.287054	6.68861	1.79659	0.0724231	0.583595	-4.15954	1.79645
CTBP2	CTBP2	1488	C-terminal binding protein 2	-0.264614	5.45844	-1.79652	0.0724343	0.583595	-4.16319	-1.79638
S100B	S100B	6285	S100 calcium binding protein B	-0.266594	5.16121	-1.79615	0.0724914	0.583595	-4.16566	-1.79602
TERF2IP	TERF2IP	54386	TERF2 interacting protein	0.23328	6.04822	1.79675	0.0724935	0.583595	-4.14264	1.79601
RNF215	RNF215	200312	ring finger protein 215	-0.200181	5.80995	-1.79545	0.0726027	0.584107	-4.16855	-1.79532
CNRIP1	CNRIP1	25927	cannabinoid receptor interacting protein 1	-0.358426	5.63457	-1.79503	0.0726733	0.584308	-4.15958	-1.79488
ALAS2	ALAS2	212	5'-aminolevulinate synthase 2	-0.250526	5.66517	-1.79399	0.0728346	0.584461	-4.17136	-1.79387
ZNF347	ZNF347	84671	zinc finger protein 347	-0.265478	5.10299	-1.79386	0.0728623	0.584461	-4.15726	-1.79369
OR5AR1	OR5AR1	219493	olfactory receptor family 5 subfamily AR member 1 (gene/pseudogene)	-0.23569	5.54189	-1.79331	0.0729432	0.584461	-4.17332	-1.79319
ASCL2	ASCL2	430	achaete-scute family bHLH transcription factor 2	-0.241373	5.65015	-1.79187	0.0731737	0.584461	-4.17408	-1.79175
UBAP1	UBAP1	51271	ubiquitin associated protein 1	0.243186	6.06003	1.79172	0.0731971	0.584461	-4.17476	1.7916
PPP1R3C	PPP1R3C	5507	protein phosphatase 1 regulatory subunit 3C	0.261517	7.18735	1.79164	0.0732205	0.584461	-4.16082	1.79145
NPY2R	NPY2R	4887	neuropeptide Y receptor Y2	-0.263252	5.33983	-1.79067	0.0733682	0.584461	-4.16995	-1.79053
APOA1	APOA1	335	apolipoprotein A1	0.787818	7.2737	1.79087	0.0733707	0.584461	-4.14905	1.79052
GPR84	GPR84	53831	G protein-coupled receptor 84	-0.203646	5.69676	-1.79013	0.0734545	0.584461	-4.17313	-1.79
SRRM4	SRRM4	84530	serine/arginine repetitive matrix 4	-0.231288	5.71215	-1.79002	0.0734706	0.584461	-4.17457	-1.7899
FEM1A	FEM1A	55527	fem-1 homolog A	0.290377	6.36421	1.79097	0.073498	0.584461	-4.14359	1.78973
SIAE	SIAE	54414	sialic acid acetylesterase	0.249346	5.91995	1.78972	0.0735177	0.584461	-4.17917	1.7896
LNX2	LNX2	222484	ligand of numb-protein X 2	0.218001	5.61437	1.78968	0.073525	0.584461	-4.17863	1.78956
CALCOCO2	CALCOCO2	10241	calcium binding and coiled-coil domain 2	0.286138	6.80905	1.78971	0.073525	0.584461	-4.16608	1.78956
AKT3	AKT3	10000	AKT serine/threonine kinase 3	-0.208082	5.31718	-1.78957	0.0735431	0.584461	-4.17695	-1.78945
ARMCX4	ARMCX4	100131755	armadillo repeat containing X-linked 4	-0.295311	5.47433	-1.78907	0.0736229	0.584461	-4.17749	-1.78895
OR1J2	OR1J2	26740	olfactory receptor family 1 subfamily J member 2	-0.217587	5.44647	-1.78892	0.0736475	0.584461	-4.17865	-1.7888
TGFB1I1	TGFB1I1	7041	transforming growth factor beta 1 induced transcript 1	-0.202198	5.83823	-1.7888	0.0736727	0.584461	-4.16783	-1.78864
SEPTIN8	SEPTIN8	23176	septin 8	-0.249867	5.55197	-1.78829	0.0737492	0.584461	-4.17918	-1.78817
TBC1D10A	TBC1D10A	83874	TBC1 domain family member 10A	-0.201478	5.25818	-1.78819	0.0737654	0.584461	-4.17742	-1.78807
SNRNP35	SNRNP35	11066	small nuclear ribonucleoprotein U11/U12 subunit 35	-0.290239	6.08963	-1.78817	0.0737747	0.584461	-4.16639	-1.78801
GRN	GRN	2896	granulin precursor	0.245895	6.3876	1.7881	0.0737805	0.584461	-4.17349	1.78797
FOXM1	FOXM1	2305	forkhead box M1	-0.219468	5.48661	-1.78809	0.0737806	0.584461	-4.17901	-1.78797
ADGRE2	ADGRE2	30817	adhesion G protein-coupled receptor E2	0.217319	5.3331	1.78785	0.0738272	0.584461	-4.16664	1.78768
FYB1	FYB1	2533	FYN binding protein 1	-0.289601	4.99343	-1.78779	0.0738339	0.584461	-4.1667	-1.78764
TMC6	TMC6	11322	transmembrane channel like 6	-0.210625	5.74814	-1.78682	0.0739866	0.5852	-4.1796	-1.7867
TNFRSF25	TNFRSF25	8718	TNF receptor superfamily member 25	-0.232378	5.59236	-1.78718	0.0740187	0.5852	-4.15225	-1.7865
SPATA13	SPATA13	221178	spermatogenesis associated 13	-0.276646	5.12256	-1.78596	0.0741273	0.585697	-4.17594	-1.78583
RBM4	RBM4	5936	RNA binding motif protein 4	-0.233167	5.96958	-1.78553	0.0741967	0.585884	-4.17912	-1.7854
CAMK1G	CAMK1G	57172	calcium/calmodulin dependent protein kinase IG	-0.26308	5.63443	-1.78514	0.0743045	0.586371	-4.16005	-1.78473
KIF20A	KIF20A	10112	kinesin family member 20A	0.245764	5.55177	1.78403	0.0744391	0.586371	-4.18369	1.7839
BTRC	BTRC	8945	beta-transducin repeat containing E3 ubiquitin protein ligase	0.234935	6.0504	1.78447	0.0744538	0.586371	-4.15747	1.78381
SLC16A6	SLC16A6	9120	solute carrier family 16 member 6	-0.304139	5.38442	-1.78388	0.0744731	0.586371	-4.17377	-1.7837
PCBP4	PCBP4	57060	poly(rC) binding protein 4	0.255459	6.57366	1.78396	0.0745109	0.586371	-4.15339	1.78346
POLRMT	POLRMT	5442	RNA polymerase mitochondrial	0.215577	6.00622	1.78323	0.0745731	0.586371	-4.17562	1.78308
TMEM50B	TMEM50B	757	transmembrane protein 50B	0.251846	6.33864	1.78388	0.0745791	0.586371	-4.1523	1.78304
KLF5	KLF5	688	Kruppel like factor 5	-0.213028	5.61453	-1.78288	0.0746299	0.58641	-4.17686	-1.78273
TMOD3	TMOD3	29766	tropomodulin 3	-0.216771	5.25156	-1.78229	0.0747219	0.586773	-4.18438	-1.78217
RSPH6A	RSPH6A	81492	radial spoke head 6 homolog A	-0.214388	5.66811	-1.78121	0.0749025	0.587605	-4.17909	-1.78106
NOL3	NOL3	8996	nucleolar protein 3	0.227527	6.06214	1.78108	0.0749196	0.587605	-4.18727	1.78096
RP2	RP2	6102	RP2 activator of ARL3 GTPase	-0.250807	5.64459	-1.78062	0.0749942	0.58783	-4.18572	-1.7805
GBE1	GBE1	2632	1,4-alpha-glucan branching enzyme 1	0.293048	7.16463	1.78008	0.075092	0.587907	-4.1749	1.7799
TOP3A	TOP3A	7156	DNA topoisomerase III alpha	-0.227343	5.60127	-1.77971	0.0751426	0.587907	-4.18927	-1.77959
ZNF606	ZNF606	80095	zinc finger protein 606	-0.265929	5.54942	-1.78	0.0751773	0.587907	-4.16088	-1.77938
FRMD8	FRMD8	83786	FERM domain containing 8	-0.261309	5.66294	-1.77957	0.0752303	0.587907	-4.16245	-1.77906
IARS1	IARS1	3376	isoleucyl-tRNA synthetase 1	0.214643	6.47112	1.77917	0.0752337	0.587907	-4.18304	1.77904
LLGL1	LLGL1	3996	LLGL scribble cell polarity complex component 1	-0.235166	5.55516	-1.77812	0.0754089	0.588746	-4.18054	-1.77797
NLRP14	NLRP14	338323	NLR family pyrin domain containing 14	-0.23599	5.5681	-1.77792	0.075507	0.588746	-4.16379	-1.77737
HLX	HLX	3142	H2.0 like homeobox	-0.264156	5.32614	-1.77725	0.0755477	0.588746	-4.19051	-1.77712
WDR73	WDR73	84942	WD repeat domain 73	0.199997	5.62842	1.77675	0.0756288	0.588746	-4.19478	1.77663
PYCR2	PYCR2	29920	pyrroline-5-carboxylate reductase 2	0.211953	6.54098	1.77677	0.0756342	0.588746	-4.17602	1.7766
H2AC6	H2AC6	8334	H2A clustered histone 6	-0.250314	5.87051	-1.77665	0.0756468	0.588746	-4.19028	-1.77652
SLC6A9	SLC6A9	6536	solute carrier family 6 member 9	-0.254542	5.33849	-1.77636	0.0756974	0.588746	-4.18331	-1.77622
TOP2B	TOP2B	7155	DNA topoisomerase II beta	0.258377	6.57602	1.77605	0.0757516	0.588746	-4.17808	1.77589
HLA-DQA2	HLA-DQA2	3118	major histocompatibility complex, class II, DQ alpha 2	-0.243592	4.99743	-1.77596	0.0758435	0.588746	-4.16382	-1.77533
FKBP9	FKBP9	11328	FKBP prolyl isomerase 9	0.242777	6.63428	1.77528	0.075877	0.588746	-4.18089	1.77513
SYNE3	SYNE3	161176	spectrin repeat containing nuclear envelope family member 3	-0.223812	5.21041	-1.77518	0.0758904	0.588746	-4.18803	-1.77505
ZMIZ2	ZMIZ2	83637	zinc finger MIZ-type containing 2	0.289457	6.26616	1.77543	0.075943	0.588746	-4.16009	1.77473
SAR1B	SAR1B	51128	secretion associated Ras related GTPase 1B	0.189161	6.61218	1.7745	0.0760029	0.588746	-4.18707	1.77436
KCTD12	KCTD12	115207	potassium channel tetramerization domain containing 12	-0.252104	5.68283	-1.77444	0.0760111	0.588746	-4.19448	-1.77431
SYK	SYK	6850	spleen associated tyrosine kinase	-0.250106	5.445	-1.77433	0.0760311	0.588746	-4.18965	-1.77419
TMEM229A	TMEM229A	730130	transmembrane protein 229A	-0.346248	5.51337	-1.77294	0.076261	0.58983	-4.19235	-1.77281
SNRPG	SNRPG	6637	small nuclear ribonucleoprotein polypeptide G	0.286044	6.62172	1.77347	0.0763219	0.58983	-4.16068	1.77244
MTCH1	MTCH1	23787	mitochondrial carrier 1	0.357063	7.24353	1.77321	0.0763464	0.58983	-4.19754	1.77229
EGR1	EGR1	1958	early growth response 1	0.413526	5.82315	1.77221	0.0763812	0.58983	-4.19546	1.77208
PMM2	PMM2	5373	phosphomannomutase 2	-0.20368	5.57534	-1.77167	0.0764689	0.58983	-4.19951	-1.77155
MAPKBP1	MAPKBP1	23005	mitogen-activated protein kinase binding protein 1	-0.454706	6.99927	-1.77319	0.0766645	0.58983	-4.21871	-1.77038
CXXC4	CXXC4	80319	CXXC finger protein 4	-0.217764	5.66987	-1.77048	0.0766703	0.58983	-4.1938	-1.77034
SLC25A31	SLC25A31	83447	solute carrier family 25 member 31	-0.213111	5.43903	-1.77033	0.0766964	0.58983	-4.18847	-1.77018
NECAB3	NECAB3	63941	N-terminal EF-hand calcium binding protein 3	0.295746	6.28747	1.77003	0.0768546	0.58983	-4.16772	1.76924
PCOLCE2	PCOLCE2	26577	procollagen C-endopeptidase enhancer 2	0.259126	5.79285	1.76929	0.0768692	0.58983	-4.19595	1.76915
UBAC1	UBAC1	10422	UBA domain containing 1	0.263703	6.30446	1.76983	0.0769042	0.58983	-4.16822	1.76894
AK4	AK4	205	adenylate kinase 4	0.219063	7.03042	1.769	0.0769207	0.58983	-4.18624	1.76884
BCO2	BCO2	83875	beta-carotene oxygenase 2	0.36222	6.71381	1.76903	0.0769352	0.58983	-4.1758	1.76875
TOB1	TOB1	10140	transducer of ERBB2, 1	0.33512	6.96894	1.76925	0.077022	0.58983	-4.18955	1.76823
TPSAB1	TPSAB1	7177	tryptase alpha/beta 1	-0.23455	5.36959	-1.76764	0.0771406	0.58983	-4.2041	-1.76752
SGSM3	SGSM3	27352	small G protein signaling modulator 3	-0.255565	5.83517	-1.76819	0.0771593	0.58983	-4.16705	-1.76741
TMSB15A	TMSB15A	11013	thymosin beta 15a	-0.195715	5.51565	-1.76709	0.0772361	0.58983	-4.19774	-1.76695
BAG4	BAG4	9530	BCL2 associated athanogene 4	-0.243282	5.50667	-1.76719	0.0772645	0.58983	-4.17353	-1.76678
C15orf62	C15orf62	643338	chromosome 15 open reading frame 62	-0.294102	5.5264	-1.76679	0.0772827	0.58983	-4.20488	-1.76667
CDC123	CDC123	8872	cell division cycle 123	0.257769	5.84739	1.76581	0.0774492	0.58983	-4.20203	1.76568
HNRNPUL1	HNRNPUL1	11100	heterogeneous nuclear ribonucleoprotein U like 1	0.219247	6.7391	1.76569	0.0774708	0.58983	-4.19612	1.76555
TCEANC2	TCEANC2	127428	transcription elongation factor A N-terminal and central domain containing 2	-0.232091	5.56908	-1.7654	0.0775211	0.58983	-4.19468	-1.76525
RAB3IP	RAB3IP	117177	RAB3A interacting protein	-0.254708	5.78963	-1.76538	0.0775229	0.58983	-4.1987	-1.76524
PTOV1	PTOV1	53635	PTOV1 extended AT-hook containing adaptor protein	0.259444	6.34686	1.76496	0.0775912	0.58983	-4.20187	1.76484
PTAFR	PTAFR	5724	platelet activating factor receptor	-0.311504	5.44053	-1.76482	0.0776592	0.58983	-4.18482	-1.76443
XPO1	XPO1	7514	exportin 1	0.257884	6.01517	1.76449	0.0776695	0.58983	-4.20667	1.76437
NTRK2	NTRK2	4915	neurotrophic receptor tyrosine kinase 2	-0.271414	5.6085	-1.76448	0.0776705	0.58983	-4.20684	-1.76437
MID2	MID2	11043	midline 2	-0.224591	5.24995	-1.76445	0.0776771	0.58983	-4.2059	-1.76433
TSSK2	TSSK2	23617	testis specific serine kinase 2	-0.281724	5.60766	-1.76369	0.0778087	0.58983	-4.19765	-1.76354
TIMM29	TIMM29	90580	translocase of inner mitochondrial membrane 29	-0.195467	5.39115	-1.76363	0.0778141	0.58983	-4.20926	-1.76351
ZNF577	ZNF577	84765	zinc finger protein 577	0.238953	5.41681	1.76383	0.0778621	0.58983	-4.18367	1.76323
LAMP5	LAMP5	24141	lysosomal associated membrane protein family member 5	-0.24208	5.46972	-1.76279	0.0779583	0.58983	-4.20509	-1.76266
ARIH2	ARIH2	10425	ariadne RBR E3 ubiquitin protein ligase 2	0.270678	6.80547	1.76276	0.077965	0.58983	-4.19809	1.76262
RUSF1	RUSF1	64755		0.197149	5.99085	1.76229	0.0780443	0.58983	-4.20078	1.76215
ZNF765	ZNF765	91661	zinc finger protein 765	-0.237009	5.53125	-1.76152	0.0781728	0.58983	-4.20378	-1.76139
XIRP1	XIRP1	165904	xin actin binding repeat containing 1	0.940405	9.20378	1.76728	0.0782957	0.58983	-4.27078	1.76066
CCRL2	CCRL2	9034	C-C motif chemokine receptor like 2	-0.288537	5.32371	-1.76053	0.0783378	0.58983	-4.2121	-1.76041
C14orf119	C14orf119	55017	chromosome 14 open reading frame 119	-0.220681	5.47995	-1.76049	0.0783433	0.58983	-4.21336	-1.76038
SLA	SLA	6503	Src like adaptor	-0.210974	5.54964	-1.76055	0.0783443	0.58983	-4.2003	-1.76037
DENND5A	DENND5A	23258	DENN domain containing 5A	0.316785	6.69626	1.76092	0.0784918	0.58983	-4.17329	1.75951
C1orf115	C1orf115	79762	chromosome 1 open reading frame 115	-0.270524	5.50938	-1.75977	0.0785108	0.58983	-4.18591	-1.75939
FXYD6	FXYD6	53826	FXYD domain containing ion transport regulator 6	-0.247707	5.96525	-1.75919	0.0785664	0.58983	-4.21056	-1.75907
CASK	CASK	8573	calcium/calmodulin dependent serine protein kinase	-0.216789	4.99396	-1.75917	0.0785738	0.58983	-4.19918	-1.75902
ZNF668	ZNF668	79759	zinc finger protein 668	-0.210709	5.29572	-1.75877	0.0786397	0.58983	-4.20705	-1.75863
NPFFR1	NPFFR1	64106	neuropeptide FF receptor 1	-0.324008	5.36397	-1.75914	0.078641	0.58983	-4.19156	-1.75863
FMNL1	FMNL1	752	formin like 1	-0.211408	5.33249	-1.75835	0.0787083	0.58983	-4.21494	-1.75823
PDZK1	PDZK1	5174	PDZ domain containing 1	-0.23935	5.36035	-1.7583	0.0787159	0.58983	-4.2152	-1.75819
ARL14EPL	ARL14EPL	644100	ADP ribosylation factor like GTPase 14 effector protein like	-0.231852	5.44504	-1.75828	0.0787246	0.58983	-4.20082	-1.75813
DNAJB13	DNAJB13	374407	DnaJ heat shock protein family (Hsp40) member B13	0.229173	5.54713	1.75809	0.0787515	0.58983	-4.21499	1.75798
TIMP3	TIMP3	7078	TIMP metallopeptidase inhibitor 3	0.39176	7.14463	1.75991	0.0787781	0.58983	-4.20718	1.75782
CCDC12	CCDC12	151903	coiled-coil domain containing 12	0.199866	6.05998	1.75788	0.0787887	0.58983	-4.21496	1.75776
RCE1	RCE1	9986	Ras converting CAAX endopeptidase 1	-0.251324	5.62901	-1.7578	0.0788018	0.58983	-4.21503	-1.75768
FAM186B	FAM186B	84070	family with sequence similarity 186 member B	-0.205944	5.59234	-1.75746	0.0788621	0.58983	-4.20959	-1.75733
NCK1	NCK1	4690	NCK adaptor protein 1	-0.232059	5.73865	-1.75746	0.0788646	0.58983	-4.20486	-1.75731
ENO2	ENO2	2026	enolase 2	-0.218721	6.53202	-1.75721	0.0789078	0.58983	-4.20366	-1.75706
CYB561	CYB561	1534	cytochrome b561	-0.228362	4.59413	-1.75721	0.0789189	0.58983	-4.18409	-1.75699
ELMO2	ELMO2	63916	engulfment and cell motility 2	0.22078	5.57697	1.7564	0.0790947	0.58983	-4.19692	1.75596
MTMR12	MTMR12	54545	myotubularin related protein 12	-0.239979	5.53358	-1.75595	0.0791205	0.58983	-4.20934	-1.75581
KRT12	KRT12	3859	keratin 12	-0.273576	6.06291	-1.75583	0.0791376	0.58983	-4.21423	-1.75571
CABLES2	CABLES2	81928	Cdk5 and Abl enzyme substrate 2	-0.246329	5.58031	-1.75579	0.0791438	0.58983	-4.21843	-1.75568
SREBF1	SREBF1	6720	sterol regulatory element binding transcription factor 1	-0.326639	5.3858	-1.75558	0.0791806	0.58983	-4.2184	-1.75546
SUPT6H	SUPT6H	6830	SPT6 homolog, histone chaperone and transcription elongation factor	-0.212341	6.19477	-1.75547	0.0792032	0.58983	-4.20954	-1.75533
ACTR2	ACTR2	10097	actin related protein 2	0.284195	6.69327	1.75546	0.0792039	0.58983	-4.20781	1.75532
RAB3IL1	RAB3IL1	5866	RAB3A interacting protein like 1	-0.207248	5.6394	-1.75537	0.079215	0.58983	-4.21852	-1.75526
PRMT1	PRMT1	3276	protein arginine methyltransferase 1	0.237545	6.58219	1.7552	0.079247	0.58983	-4.20972	1.75507
RAB19	RAB19	401409	RAB19, member RAS oncogene family	-0.242481	5.4961	-1.75543	0.0792779	0.58983	-4.18955	-1.75489
ID4	ID4	3400	inhibitor of DNA binding 4, HLH protein	-0.217155	4.96868	-1.75417	0.0794272	0.58983	-4.20362	-1.75402
SYT7	SYT7	9066	synaptotagmin 7	0.227314	5.72172	1.75445	0.0794364	0.58983	-4.1943	1.75397
DLX6	DLX6	1750	distal-less homeobox 6	-0.247388	5.41185	-1.75397	0.0794564	0.58983	-4.21569	-1.75385
SSC5D	SSC5D	284297	scavenger receptor cysteine rich family member with 5 domains	-0.233064	5.57399	-1.75397	0.0794578	0.58983	-4.21644	-1.75384
WASF2	WASF2	10163	WASP family member 2	0.251675	6.54472	1.75379	0.0794936	0.58983	-4.20329	1.75363
APOL3	APOL3	80833	apolipoprotein L3	0.276846	5.66518	1.75383	0.0795238	0.58983	-4.20131	1.75346
EIF4E	EIF4E	1977	eukaryotic translation initiation factor 4E	0.275092	6.07484	1.75362	0.0795815	0.58983	-4.1951	1.75312
G6PD	G6PD	2539	glucose-6-phosphate dehydrogenase	-0.276228	5.87954	-1.7534	0.0795858	0.58983	-4.19191	-1.75309
CCDC137	CCDC137	339230	coiled-coil domain containing 137	-0.358218	6.37724	-1.75302	0.0796271	0.58983	-4.20092	-1.75285
ZPLD1	ZPLD1	131368	zona pellucida like domain containing 1	-0.236897	5.63135	-1.75257	0.0796991	0.590022	-4.21409	-1.75243
MLLT6	MLLT6	4302	MLLT6, PHD finger containing	0.253303	6.16652	1.75228	0.0797511	0.590066	-4.21002	1.75213
TMEM143	TMEM143	55260	transmembrane protein 143	0.284182	6.2264	1.75114	0.0799423	0.590616	-4.22062	1.75102
PMEPA1	PMEPA1	56937	prostate transmembrane protein, androgen induced 1	-0.2157	5.71091	-1.75111	0.0799476	0.590616	-4.22283	-1.75099
YAP1	YAP1	10413	Yes associated protein 1	0.29446	6.39867	1.75088	0.0800324	0.590616	-4.19396	1.7505
IER2	IER2	9592	immediate early response 2	0.296283	5.55816	1.7508	0.0800495	0.590616	-4.20356	1.7504
TP53I13	TP53I13	90313	tumor protein p53 inducible protein 13	-0.302759	5.11276	-1.75082	0.0800589	0.590616	-4.19597	-1.75034
FGR	FGR	2268	FGR proto-oncogene, Src family tyrosine kinase	-0.203445	5.49352	-1.75013	0.0801147	0.590616	-4.226	-1.75002
GTF3C2	GTF3C2	2976	general transcription factor IIIC subunit 2	-0.233217	5.58812	-1.74997	0.0801485	0.590616	-4.2138	-1.74983
PRKCI	PRKCI	5584	protein kinase C iota	-0.221902	5.7934	-1.74968	0.0801949	0.590618	-4.22027	-1.74956
HSPB7	HSPB7	27129	heat shock protein family B (small) member 7	0.528565	11.4003	1.75337	0.0802616	0.59077	-4.29906	1.74917
TNFRSF19	TNFRSF19	55504	TNF receptor superfamily member 19	0.235389	6.22095	1.74872	0.0803653	0.590888	-4.21215	1.74857
SF3B5	SF3B5	83443	splicing factor 3b subunit 5	-0.22648	6.25183	-1.74844	0.0804091	0.590888	-4.22262	-1.74832
RCAN2	RCAN2	10231	regulator of calcineurin 2	0.520799	8.07495	1.7504	0.0804162	0.590888	-4.25848	1.74828
DNAJC8	DNAJC8	22826	DnaJ heat shock protein family (Hsp40) member C8	0.23517	6.29107	1.74774	0.0805356	0.591252	-4.21251	1.74759
FKBP11	FKBP11	51303	FKBP prolyl isomerase 11	-0.246877	5.52211	-1.74753	0.0806279	0.591252	-4.20124	-1.74705
ZNF514	ZNF514	84874	zinc finger protein 514	-0.243716	5.37674	-1.74704	0.0806499	0.591252	-4.22845	-1.74693
SLC22A10	SLC22A10	387775	solute carrier family 22 member 10	-0.24257	5.22088	-1.74736	0.0806505	0.591252	-4.19777	-1.74692
RNF19A	RNF19A	25897	ring finger protein 19A, RBR E3 ubiquitin protein ligase	-0.204445	5.58001	-1.74619	0.0807968	0.591827	-4.22977	-1.74608
KCNQ1	KCNQ1	3784	potassium voltage-gated channel subfamily Q member 1	-0.234765	5.07351	-1.74568	0.0808975	0.591827	-4.21641	-1.7455
ALG5	ALG5	29880	ALG5 dolichyl-phosphate beta-glucosyltransferase	-0.256843	5.89686	-1.74544	0.0809319	0.591827	-4.22261	-1.7453
RAB30	RAB30	27314	RAB30, member RAS oncogene family	-0.203797	5.45605	-1.74483	0.0810337	0.591827	-4.23209	-1.74472
LYRM4	LYRM4	57128	LYR motif containing 4	-0.206292	5.76987	-1.74437	0.0811196	0.591827	-4.21825	-1.74423
DPM2	DPM2	8818	dolichyl-phosphate mannosyltransferase subunit 2, regulatory	-0.254589	5.35686	-1.74468	0.0811306	0.591827	-4.19895	-1.74416
HIP1R	HIP1R	9026	huntingtin interacting protein 1 related	-0.202289	5.61819	-1.74427	0.0811309	0.591827	-4.23184	-1.74416
PPM1F	PPM1F	9647	protein phosphatase, Mg2+/Mn2+ dependent 1F	-0.210724	5.42033	-1.744	0.0811784	0.591827	-4.23301	-1.74389
LUC7L	LUC7L	55692	LUC7 like	-0.225702	5.89666	-1.74388	0.0812014	0.591827	-4.22924	-1.74376
OR52E6	OR52E6	390078	olfactory receptor family 52 subfamily E member 6	-0.222775	5.44694	-1.74398	0.0812682	0.591827	-4.20394	-1.74337
RILP	RILP	83547	Rab interacting lysosomal protein	-0.216773	6.01114	-1.74346	0.0812745	0.591827	-4.22917	-1.74334
PORCN	PORCN	64840	porcupine O-acyltransferase	-0.237297	5.72207	-1.74342	0.0812837	0.591827	-4.22416	-1.74329
DPH7	DPH7	92715	diphthamide biosynthesis 7	-0.251646	5.56308	-1.74218	0.0815506	0.593052	-4.21117	-1.74176
MTRFR	MTRFR	91574		-0.204219	5.85065	-1.74031	0.0818248	0.593052	-4.23401	-1.74019
STAT5B	STAT5B	6777	signal transducer and activator of transcription 5B	-0.249523	5.94064	-1.74032	0.0818284	0.593052	-4.22362	-1.74017
SGK2	SGK2	10110	serum/glucocorticoid regulated kinase 2	-0.210504	5.46532	-1.73998	0.0818853	0.593052	-4.23152	-1.73985
SAT1	SAT1	6303	spermidine/spermine N1-acetyltransferase 1	0.393218	6.33172	1.74063	0.0819514	0.593052	-4.19335	1.73947
TRPV6	TRPV6	55503	transient receptor potential cation channel subfamily V member 6	-0.211149	5.45129	-1.73958	0.0819515	0.593052	-4.23799	-1.73947
GPD1	GPD1	2819	glycerol-3-phosphate dehydrogenase 1	-0.216193	5.29772	-1.73942	0.0819807	0.593052	-4.23686	-1.73931
PCBP1	PCBP1	5093	poly(rC) binding protein 1	0.237298	7.84768	1.73954	0.0819997	0.593052	-4.19615	1.7392
ANKH	ANKH	56172	ANKH inorganic pyrophosphate transport regulator	0.276957	6.87278	1.73966	0.0820259	0.593052	-4.19673	1.73905
H3C15	H3C15	333932	H3 clustered histone 15	-0.22618	5.05721	-1.73915	0.08211	0.593052	-4.2013	-1.73857
CENATAC	CENATAC	338657		-0.235698	5.74969	-1.73908	0.082127	0.593052	-4.20396	-1.73848
FLRT2	FLRT2	23768	fibronectin leucine rich transmembrane protein 2	-0.238709	5.34313	-1.73855	0.0821676	0.593052	-4.22089	-1.73825
SLX1A	SLX1A	548593	SLX1 homolog A, structure-specific endonuclease subunit	-0.28507	5.50892	-1.73862	0.0821902	0.593052	-4.21374	-1.73812
CCDC89	CCDC89	220388	coiled-coil domain containing 89	-0.251111	5.40448	-1.73805	0.0822222	0.593052	-4.23963	-1.73794
RTP4	RTP4	64108	receptor transporter protein 4	-0.191329	5.53085	-1.73792	0.0822449	0.593052	-4.24059	-1.73781
LILRA2	LILRA2	11027	leukocyte immunoglobulin like receptor A2	-0.290892	5.51471	-1.73784	0.0822615	0.593052	-4.23453	-1.73771
OVOL2	OVOL2	58495	ovo like zinc finger 2	-0.246833	5.44142	-1.73754	0.0823158	0.593052	-4.22993	-1.7374
UGCG	UGCG	7357	UDP-glucose ceramide glucosyltransferase	0.240277	5.62734	1.73752	0.0823178	0.593052	-4.23617	1.73739
OR1S1	OR1S1	219959	olfactory receptor family 1 subfamily S member 1 (gene/pseudogene)	-0.268841	5.69233	-1.7367	0.0824654	0.593052	-4.23002	-1.73656
SERP1	SERP1	27230	stress associated endoplasmic reticulum protein 1	0.21774	5.61094	1.73655	0.0825027	0.593052	-4.21217	1.73635
H4C5	H4C5	8367	H4 clustered histone 5	0.261825	6.51177	1.7364	0.0825179	0.593052	-4.22725	1.73626
MEGF10	MEGF10	84466	multiple EGF like domains 10	-0.265858	5.60907	-1.73626	0.0825377	0.593052	-4.24047	-1.73615
MAP3K3	MAP3K3	4215	mitogen-activated protein kinase kinase kinase 3	-0.23467	6.37737	-1.73619	0.0825541	0.593052	-4.23111	-1.73606
ATP11B	ATP11B	23200	ATPase phospholipid transporting 11B (putative)	0.228485	5.80397	1.73667	0.0825639	0.593052	-4.20746	1.736
STPG4	STPG4	285051	sperm-tail PG-rich repeat containing 4	-0.240905	5.62481	-1.73541	0.0826883	0.593612	-4.24223	-1.7353
C6	C6	729	complement C6	0.599888	5.84582	1.73493	0.0828	0.59408	-4.22595	1.73467
ACTN1	ACTN1	87	actinin alpha 1	-0.336577	6.49924	-1.734	0.0829378	0.594674	-4.24164	-1.73389
TBR1	TBR1	10716	T-box brain transcription factor 1	-0.225202	5.38467	-1.73379	0.0829756	0.594674	-4.2448	-1.73368
NLRP9	NLRP9	338321	NLR family pyrin domain containing 9	-0.244884	5.40122	-1.73286	0.0831393	0.595514	-4.24599	-1.73275
PRKCE	PRKCE	5581	protein kinase C epsilon	-0.243912	5.27265	-1.73228	0.0832929	0.596281	-4.2146	-1.73189
TNPO3	TNPO3	23534	transportin 3	-0.213386	5.9837	-1.73137	0.0834076	0.596767	-4.24358	-1.73125
PGLYRP1	PGLYRP1	8993	peptidoglycan recognition protein 1	-0.185803	5.33035	-1.7308	0.0835079	0.596967	-4.24763	-1.73069
XRN2	XRN2	22803	5'-3' exoribonuclease 2	0.193936	6.0006	1.73071	0.0835288	0.596967	-4.23694	1.73057
ZNF540	ZNF540	163255	zinc finger protein 540	-0.25274	5.67622	-1.73018	0.0836238	0.597313	-4.23705	-1.73004
CILK1	CILK1	22858		-0.253653	5.50444	-1.72845	0.0839322	0.598939	-4.24047	-1.72831
PAM	PAM	5066	peptidylglycine alpha-amidating monooxygenase	0.483914	8.44174	1.73103	0.0839936	0.598939	-4.31323	1.72797
PPP2R2A	PPP2R2A	5520	protein phosphatase 2 regulatory subunit Balpha	0.205489	6.03839	1.72738	0.0841226	0.598939	-4.24449	1.72725
ARNTL	ARNTL	406	aryl hydrocarbon receptor nuclear translocator like	-0.213811	5.50792	-1.72735	0.0841304	0.598939	-4.23756	-1.72721
STARD13	STARD13	90627	StAR related lipid transfer domain containing 13	0.225907	5.90752	1.72689	0.0842109	0.598939	-4.24291	1.72676
SCLT1	SCLT1	132320	sodium channel and clathrin linker 1	-0.212952	5.81596	-1.7267	0.0842415	0.598939	-4.25043	-1.72659
COX10	COX10	1352	cytochrome c oxidase assembly factor heme A:farnesyltransferase COX10	0.235056	5.948	1.72639	0.0842969	0.598939	-4.2551	1.72628
WIPI1	WIPI1	55062	WD repeat domain, phosphoinositide interacting 1	0.250569	6.90021	1.72639	0.0843032	0.598939	-4.23986	1.72625
PSMB7	PSMB7	5695	proteasome 20S subunit beta 7	0.237875	6.87213	1.72639	0.0843088	0.598939	-4.22763	1.72621
ZBTB14	ZBTB14	7541	zinc finger and BTB domain containing 14	-0.241179	5.62539	-1.72619	0.084333	0.598939	-4.25299	-1.72608
ZNF835	ZNF835	90485	zinc finger protein 835	-0.221552	5.48248	-1.72636	0.0843662	0.598939	-4.226	-1.7259
LCA5L	LCA5L	150082	lebercilin LCA5 like	-0.349962	5.50426	-1.72549	0.0844601	0.599004	-4.25262	-1.72537
MGP	MGP	4256	matrix Gla protein	-0.658089	5.93639	-1.72544	0.0844689	0.599004	-4.24995	-1.72533
DCAF10	DCAF10	79269	DDB1 and CUL4 associated factor 10	-0.219445	6.13996	-1.72515	0.0845242	0.599063	-4.2469	-1.72502
LRRC37A2	LRRC37A2	474170	leucine rich repeat containing 37 member A2	-0.213487	5.49202	-1.72444	0.0846482	0.599063	-4.25641	-1.72433
CDHR5	CDHR5	53841	cadherin related family member 5	-0.233945	5.61196	-1.72439	0.0846623	0.599063	-4.24259	-1.72425
GPR34	GPR34	2857	G protein-coupled receptor 34	-0.200251	5.27201	-1.7244	0.0846644	0.599063	-4.23477	-1.72424
TSPAN7	TSPAN7	7102	tetraspanin 7	-0.277141	5.46805	-1.72396	0.0847339	0.599223	-4.2563	-1.72386
PLD2	PLD2	5338	phospholipase D2	-0.291639	5.51508	-1.72369	0.0847896	0.599286	-4.24314	-1.72355
RPS27	RPS27	6232	ribosomal protein S27	0.38074	8.91404	1.72488	0.0849076	0.599789	-4.23272	1.72289
AMMECR1	AMMECR1	9949	AMMECR nuclear protein 1	-0.262679	5.3224	-1.72186	0.085159	0.60019	-4.23589	-1.72151
OLFML2B	OLFML2B	25903	olfactomedin like 2B	-0.287634	5.607	-1.72193	0.0851729	0.60019	-4.22546	-1.72143
RPL21	RPL21	6144	ribosomal protein L21	0.38797	8.96976	1.72224	0.085189	0.60019	-4.21855	1.72134
USH1G	USH1G	124590	USH1 protein network component sans	-0.232299	5.3413	-1.72132	0.0852124	0.60019	-4.25909	-1.72121
SDHC	SDHC	6391	succinate dehydrogenase complex subunit C	0.419155	7.72099	1.72444	0.0852357	0.60019	-4.25184	1.72108
PES1	PES1	23481	pescadillo ribosomal biogenesis factor 1	-0.218156	5.71886	-1.72149	0.0852917	0.60019	-4.22174	-1.72077
SMG8	SMG8	55181	SMG8 nonsense mediated mRNA decay factor	-0.206905	5.51668	-1.72088	0.0852926	0.60019	-4.26015	-1.72077
ARHGAP30	ARHGAP30	257106	Rho GTPase activating protein 30	-0.232107	5.10915	-1.71959	0.0855349	0.60088	-4.23915	-1.71944
SAE1	SAE1	10055	SUMO1 activating enzyme subunit 1	-0.223818	5.85863	-1.71947	0.0855495	0.60088	-4.25855	-1.71936
TBX1	TBX1	6899	T-box transcription factor 1	-0.211729	5.31143	-1.71933	0.0855746	0.60088	-4.26018	-1.71922
NHP2	NHP2	55651	NHP2 ribonucleoprotein	0.245272	6.72914	1.71946	0.0855979	0.60088	-4.22119	1.71909
ZNF513	ZNF513	130557	zinc finger protein 513	-0.238045	5.38216	-1.71911	0.0856254	0.60088	-4.25062	-1.71894
ICOSLG	ICOSLG	23308	inducible T cell costimulator ligand	-0.2166	5.44063	-1.71871	0.0856865	0.600979	-4.26286	-1.7186
STK36	STK36	27148	serine/threonine kinase 36	-0.326458	5.49461	-1.71837	0.0857576	0.601149	-4.25022	-1.71821
PPP2R3A	PPP2R3A	5523	protein phosphatase 2 regulatory subunit B''alpha	0.274244	6.2989	1.71784	0.0858829	0.601551	-4.2187	1.71753
ENTPD4	ENTPD4	9583	ectonucleoside triphosphate diphosphohydrolase 4	0.238947	6.12412	1.71762	0.0859089	0.601551	-4.23989	1.71738
TMEM178A	TMEM178A	130733	transmembrane protein 178A	-0.236929	5.72729	-1.71713	0.0859764	0.601593	-4.26255	-1.71702
FOXR2	FOXR2	139628	forkhead box R2	-0.221552	5.46445	-1.71694	0.086009	0.601593	-4.26513	-1.71684
SLC6A7	SLC6A7	6534	solute carrier family 6 member 7	-0.242229	5.67683	-1.71595	0.0861925	0.602547	-4.26344	-1.71583
GPC3	GPC3	2719	glypican 3	-0.229016	5.12563	-1.71552	0.0862784	0.602656	-4.24506	-1.71536
CAMK1	CAMK1	8536	calcium/calmodulin dependent protein kinase I	-0.240637	5.26901	-1.71535	0.0863022	0.602656	-4.26151	-1.71523
EID3	EID3	493861	EP300 interacting inhibitor of differentiation 3	-0.21903	5.45875	-1.71493	0.0863788	0.602711	-4.26226	-1.71482
CYP2U1	CYP2U1	113612	cytochrome P450 family 2 subfamily U member 1	-0.232927	5.50436	-1.71479	0.0864043	0.602711	-4.26731	-1.71468
PSMC4	PSMC4	5704	proteasome 26S subunit, ATPase 4	-0.315129	5.96019	-1.71506	0.0864879	0.602966	-4.2183	-1.71422
SPCS2	SPCS2	9789	signal peptidase complex subunit 2	-0.215397	6.05292	-1.71343	0.0866538	0.602985	-4.26439	-1.71332
MORN2	MORN2	729967	MORN repeat containing 2	0.192741	6.00277	1.71325	0.0866867	0.602985	-4.26886	1.71314
ATP7B	ATP7B	540	ATPase copper transporting beta	-0.193979	5.73884	-1.71312	0.0867158	0.602985	-4.25338	-1.71298
LRP11	LRP11	84918	LDL receptor related protein 11	-0.262634	5.29199	-1.71307	0.086781	0.602985	-4.23731	-1.71263
MGAT4A	MGAT4A	11320	alpha-1,3-mannosyl-glycoprotein 4-beta-N-acetylglucosaminyltransferase A	-0.304184	5.27512	-1.71268	0.0867918	0.602985	-4.26816	-1.71257
CDC42EP1	CDC42EP1	11135	CDC42 effector protein 1	-0.201433	5.00972	-1.71251	0.0868283	0.602985	-4.25222	-1.71237
FGG	FGG	2266	fibrinogen gamma chain	-0.262221	5.8268	-1.71299	0.0868432	0.602985	-4.2258	-1.71229
SLC25A22	SLC25A22	79751	solute carrier family 25 member 22	-0.271417	4.96301	-1.71186	0.0869516	0.602985	-4.24542	-1.7117
C11orf49	C11orf49	79096	chromosome 11 open reading frame 49	-0.228137	5.53201	-1.71179	0.0869544	0.602985	-4.27122	-1.71169
LPCAT4	LPCAT4	254531	lysophosphatidylcholine acyltransferase 4	0.288209	6.2295	1.71189	0.0870972	0.602985	-4.22297	1.71091
RPS29	RPS29	6235	ribosomal protein S29	0.430645	9.03613	1.71158	0.0871459	0.602985	-4.22869	1.71065
VIPAS39	VIPAS39	63894	VPS33B interacting protein, apical-basolateral polarity regulator, spe-39 homolog	-0.237523	5.585	-1.71109	0.0871723	0.602985	-4.23268	-1.71051
EFCAB13	EFCAB13	124989	EF-hand calcium binding domain 13	-0.176703	5.43357	-1.71014	0.0872604	0.602985	-4.27007	-1.71003
UNC13D	UNC13D	201294	unc-13 homolog D	-0.251671	5.37189	-1.70996	0.0872924	0.602985	-4.27272	-1.70986
PELO	PELO	53918	pelota mRNA surveillance and ribosome rescue factor	-0.241979	5.76583	-1.71008	0.0873516	0.602985	-4.23217	-1.70954
AKAP13	AKAP13	11214	A-kinase anchoring protein 13	0.469424	7.17029	1.71002	0.0875499	0.602985	-4.22194	1.70847
S1PR5	S1PR5	53637	sphingosine-1-phosphate receptor 5	-0.239864	6.30689	-1.70877	0.0875567	0.602985	-4.23631	-1.70843
FRG2	FRG2	448831	FSHD region gene 2	-0.250961	5.57294	-1.70818	0.0876265	0.602985	-4.26355	-1.70805
RPL23	RPL23	9349	ribosomal protein L23	0.370556	8.48942	1.70836	0.0876782	0.602985	-4.22481	1.70777
FGD3	FGD3	89846	FYVE, RhoGEF and PH domain containing 3	0.287152	5.80645	1.70811	0.0877056	0.602985	-4.24214	1.70763
ZNF319	ZNF319	57567	zinc finger protein 319	-0.227257	5.75581	-1.70755	0.0877397	0.602985	-4.27351	-1.70744
KIAA1614	KIAA1614	57710	KIAA1614	-0.223656	5.80453	-1.70754	0.0877426	0.602985	-4.27305	-1.70743
PRKD2	PRKD2	25865	protein kinase D2	-0.195379	5.60817	-1.70745	0.0877587	0.602985	-4.27458	-1.70734
BMERB1	BMERB1	89927	bMERB domain containing 1	0.260403	6.74269	1.70736	0.0877818	0.602985	-4.25834	1.70722
RBM24	RBM24	221662	RNA binding motif protein 24	0.453001	7.74317	1.71057	0.0878188	0.602985	-4.23467	1.70702
PCDH12	PCDH12	51294	protocadherin 12	-0.229394	5.16991	-1.70713	0.0878196	0.602985	-4.27016	-1.70701
CLCN3	CLCN3	1182	chloride voltage-gated channel 3	0.30272	6.65501	1.70684	0.0878745	0.602985	-4.26501	1.70672
PIAS1	PIAS1	8554	protein inhibitor of activated STAT 1	-0.207306	6.01719	-1.70663	0.0879161	0.602985	-4.26075	-1.70649
VAMP1	VAMP1	6843	vesicle associated membrane protein 1	-0.251411	5.79003	-1.70696	0.0879479	0.602985	-4.23017	-1.70632
MEF2A	MEF2A	4205	myocyte enhancer factor 2A	0.216628	7.32254	1.7065	0.0879494	0.602985	-4.25386	1.70632
CELA3A	CELA3A	10136	chymotrypsin like elastase 3A	-0.284208	4.95594	-1.70637	0.0879644	0.602985	-4.26093	-1.70623
DNAJB5	DNAJB5	25822	DnaJ heat shock protein family (Hsp40) member B5	0.361644	6.46787	1.70584	0.0880608	0.602985	-4.26908	1.70572
SYNE1	SYNE1	23345	spectrin repeat containing nuclear envelope protein 1	-0.209449	6.0356	-1.70567	0.0880915	0.602985	-4.27357	-1.70555
SPATA31D4	SPATA31D4	389761	SPATA31 subfamily D member 4	-0.234906	5.16266	-1.70568	0.088096	0.602985	-4.25508	-1.70553
DEFA1B	DEFA1B	728358	defensin alpha 1B	-0.223658	5.59358	-1.70526	0.0881704	0.602985	-4.26325	-1.70513
ATP1B4	ATP1B4	23439	ATPase Na+/K+ transporting family member beta 4	-0.220393	5.48464	-1.70516	0.0881865	0.602985	-4.27298	-1.70504
CCDC102B	CCDC102B	79839	coiled-coil domain containing 102B	-0.251424	5.41725	-1.70279	0.0886322	0.604703	-4.26915	-1.70266
CREB3L1	CREB3L1	90993	cAMP responsive element binding protein 3 like 1	-0.185959	5.5584	-1.7025	0.0886806	0.604703	-4.28225	-1.7024
TLR2	TLR2	7097	toll like receptor 2	-0.212177	5.43241	-1.70251	0.0886849	0.604703	-4.26914	-1.70238
RNF185	RNF185	91445	ring finger protein 185	0.22787	5.807	1.70231	0.0887171	0.604703	-4.28474	1.7022
VAMP8	VAMP8	8673	vesicle associated membrane protein 8	-0.199089	5.50584	-1.70214	0.0887495	0.604703	-4.28263	-1.70203
PHLPP1	PHLPP1	23239	PH domain and leucine rich repeat protein phosphatase 1	-0.22274	5.18751	-1.70143	0.0888829	0.604703	-4.27855	-1.70132
CLN6	CLN6	54982	CLN6 transmembrane ER protein	-0.235573	5.51478	-1.70103	0.0889564	0.604703	-4.28407	-1.70093
PODXL	PODXL	5420	podocalyxin like	-0.221284	5.54634	-1.70111	0.0889831	0.604703	-4.25164	-1.70079
IWS1	IWS1	55677	interacts with SUPT6H, CTD assembly factor 1	-0.214693	5.56802	-1.70045	0.089066	0.604703	-4.28427	-1.70035
PLK5	PLK5	126520	polo like kinase 5	-0.240592	5.78452	-1.70019	0.0891247	0.604703	-4.26858	-1.70003
UBP1	UBP1	7342	upstream binding protein 1	0.262956	5.83903	1.70007	0.0891366	0.604703	-4.28761	1.69997
RAF1	RAF1	5894	Raf-1 proto-oncogene, serine/threonine kinase	0.189082	7.10941	1.69998	0.089163	0.604703	-4.26756	1.69983
RPP25	RPP25	54913	ribonuclease P and MRP subunit p25	-0.284594	5.4539	-1.69898	0.0893437	0.604703	-4.28288	-1.69887
LTV1	LTV1	84946	LTV1 ribosome biogenesis factor	-0.186948	5.5154	-1.69875	0.0893904	0.604703	-4.27379	-1.69862
AKIP1	AKIP1	56672	A-kinase interacting protein 1	0.219941	5.9546	1.69884	0.0894492	0.604703	-4.24502	1.69831
PARD3B	PARD3B	117583	par-3 family cell polarity regulator beta	-0.245671	5.85732	-1.69866	0.0894985	0.604703	-4.23968	-1.69805
DPT	DPT	1805	dermatopontin	-0.205735	5.98078	-1.69808	0.0895143	0.604703	-4.28261	-1.69797
RFC2	RFC2	5982	replication factor C subunit 2	-0.210127	5.72973	-1.69773	0.0895892	0.604703	-4.27148	-1.69757
EWSR1	EWSR1	2130	EWS RNA binding protein 1	0.2316	6.66126	1.69763	0.0896003	0.604703	-4.27599	1.69751
SLC6A1	SLC6A1	6529	solute carrier family 6 member 1	-0.234245	5.11837	-1.69744	0.0896402	0.604703	-4.2754	-1.6973
HINT3	HINT3	135114	histidine triad nucleotide binding protein 3	0.250687	6.27851	1.69808	0.089653	0.604703	-4.23712	1.69723
ADCY7	ADCY7	113	adenylate cyclase 7	-0.227411	5.15151	-1.69711	0.0896971	0.604703	-4.2823	-1.697
FCER1G	FCER1G	2207	Fc fragment of IgE receptor Ig	-0.241236	5.21739	-1.69707	0.0897227	0.604703	-4.26584	-1.69686
DNPH1	DNPH1	10591	2'-deoxynucleoside 5'-phosphate N-hydrolase 1	-0.215869	6.00891	-1.6968	0.0897738	0.604703	-4.25605	-1.69659
OR6C6	OR6C6	283365	olfactory receptor family 6 subfamily C member 6	-0.240211	5.39021	-1.69668	0.0897821	0.604703	-4.27142	-1.69655
B2M	B2M	567	beta-2-microglobulin	0.300606	8.33922	1.69698	0.0897981	0.604703	-4.23227	1.69646
CKAP5	CKAP5	9793	cytoskeleton associated protein 5	0.25303	5.39979	1.69656	0.0898576	0.604703	-4.25015	1.69615
TMEM14B	TMEM14B	81853	transmembrane protein 14B	0.270098	6.73986	1.69635	0.0899242	0.604703	-4.2383	1.6958
STARD4	STARD4	134429	StAR related lipid transfer domain containing 4	-0.263246	5.51791	-1.69608	0.0899457	0.604703	-4.263	-1.69568
ITIH3	ITIH3	3699	inter-alpha-trypsin inhibitor heavy chain 3	-0.220484	5.31845	-1.69542	0.0900165	0.604703	-4.28883	-1.69531
FGD4	FGD4	121512	FYVE, RhoGEF and PH domain containing 4	0.297639	5.52725	1.69537	0.090027	0.604703	-4.28063	1.69526
LSP1	LSP1	4046	lymphocyte specific protein 1	-0.237033	5.43571	-1.69568	0.0900449	0.604703	-4.25282	-1.69516
FAM83G	FAM83G	644815	family with sequence similarity 83 member G	-0.286713	5.61882	-1.69533	0.0900662	0.604703	-4.25816	-1.69505
YBX2	YBX2	51087	Y-box binding protein 2	-0.197002	5.19075	-1.69505	0.0900875	0.604703	-4.28538	-1.69494
FHL2	FHL2	2274	four and a half LIM domains 2	0.455262	9.44076	1.6964	0.0900913	0.604703	-4.27093	1.69492
SMIM40	SMIM40	113523636	small integral membrane protein 40	-0.279858	5.44505	-1.69412	0.0902615	0.604834	-4.2915	-1.69402
CBY2	CBY2	220082	chibby family member 2	-0.282599	5.05683	-1.6941	0.0902683	0.604834	-4.28167	-1.69398
OR51E2	OR51E2	81285	olfactory receptor family 51 subfamily E member 2	0.25153	5.48852	1.69424	0.0903113	0.604834	-4.25493	1.69376
ZFP62	ZFP62	643836	ZFP62 zinc finger protein	-0.200472	5.73752	-1.69377	0.0903291	0.604834	-4.29013	-1.69366
CBX2	CBX2	84733	chromobox 2	-0.259139	5.50951	-1.69368	0.0903471	0.604834	-4.29035	-1.69357
USP18	USP18	11274	ubiquitin specific peptidase 18	-0.318598	5.83503	-1.69297	0.0904832	0.605147	-4.28857	-1.69285
EFEMP1	EFEMP1	2202	EGF containing fibulin extracellular matrix protein 1	-0.218652	5.39316	-1.69293	0.0904885	0.605147	-4.29305	-1.69283
GPR89A	GPR89A	653519	G protein-coupled receptor 89A	-0.195029	5.58928	-1.69251	0.0905734	0.605169	-4.27782	-1.69238
ZNF346	ZNF346	23567	zinc finger protein 346	-0.288619	6.78717	-1.69202	0.0906641	0.605169	-4.28671	-1.6919
FITM1	FITM1	161247	fat storage inducing transmembrane protein 1	0.356207	7.34396	1.69454	0.0907535	0.605169	-4.24687	1.69144
DNAJB14	DNAJB14	79982	DnaJ heat shock protein family (Hsp40) member B14	-0.20767	5.61021	-1.69155	0.0907567	0.605169	-4.28148	-1.69142
C1QTNF5	C1QTNF5	114902	C1q and TNF related 5	-0.268395	5.62786	-1.69149	0.0907627	0.605169	-4.29324	-1.69139
H2BC4	H2BC4	8347	H2B clustered histone 4	-0.225842	5.39336	-1.69163	0.0907753	0.605169	-4.27289	-1.69132
OR52N2	OR52N2	390077	olfactory receptor family 52 subfamily N member 2	-0.264339	5.45418	-1.69048	0.0909561	0.606058	-4.29544	-1.69038
H4C3	H4C3	8364	H4 clustered histone 3	0.243266	5.30939	1.68978	0.091099	0.606504	-4.2741	1.68963
PIGM	PIGM	93183	phosphatidylinositol glycan anchor biosynthesis class M	-0.220606	5.78058	-1.68964	0.0911178	0.606504	-4.29454	-1.68953
NCOA7	NCOA7	135112	nuclear receptor coactivator 7	-0.215995	5.99345	-1.68933	0.0911772	0.606584	-4.29271	-1.68922
TSPAN13	TSPAN13	27075	tetraspanin 13	0.261792	5.75519	1.68945	0.0912275	0.606604	-4.26011	1.68896
C12orf73	C12orf73	728568	chromosome 12 open reading frame 73	-0.212348	5.55154	-1.68777	0.09148	0.607783	-4.28574	-1.68764
SBK1	SBK1	388228	SH3 domain binding kinase 1	-0.286414	5.70019	-1.68783	0.0915379	0.607783	-4.24991	-1.68734
GNPAT	GNPAT	8443	glyceronephosphate O-acyltransferase	0.231852	5.94175	1.68777	0.0915473	0.607783	-4.25901	1.68729
KAT2A	KAT2A	2648	lysine acetyltransferase 2A	-0.19308	5.35507	-1.6871	0.0916049	0.60785	-4.29945	-1.68699
ITPKB	ITPKB	3707	inositol-trisphosphate 3-kinase B	-0.273361	5.37275	-1.68662	0.0916986	0.607905	-4.29284	-1.6865
FOXD4L1	FOXD4L1	200350	forkhead box D4 like 1	-0.298772	5.59933	-1.68656	0.0917082	0.607905	-4.29866	-1.68646
ELAPOR2	ELAPOR2	222223		-0.272792	5.54103	-1.68577	0.0918589	0.608589	-4.30193	-1.68567
ELP3	ELP3	55140	elongator acetyltransferase complex subunit 3	0.22124	5.73554	1.68564	0.0919133	0.608635	-4.28304	1.68539
EPB42	EPB42	2038	erythrocyte membrane protein band 4.2	-0.239843	5.7887	-1.68521	0.0919684	0.608684	-4.29913	-1.6851
SEZ6	SEZ6	124925	seizure related 6 homolog	-0.20997	5.24942	-1.68468	0.0920705	0.609045	-4.29954	-1.68458
TEX2	TEX2	55852	testis expressed 2	0.222008	6.11338	1.68362	0.0922751	0.60993	-4.30159	1.68352
HIC1	HIC1	3090	HIC ZBTB transcriptional repressor 1	-0.208991	5.32392	-1.68351	0.0922996	0.60993	-4.29251	-1.68339
FBXO32	FBXO32	114907	F-box protein 32	0.422044	7.26514	1.68515	0.0924372	0.610428	-4.26047	1.68268
SAMD8	SAMD8	142891	sterile alpha motif domain containing 8	-0.190189	5.89776	-1.68264	0.0924703	0.610428	-4.29147	-1.68251
C1QTNF9B	C1QTNF9B	387911	C1q and TNF related 9B	-0.242412	5.65082	-1.68207	0.0925884	0.610798	-4.28626	-1.6819
BDKRB1	BDKRB1	623	bradykinin receptor B1	-0.221211	5.60354	-1.68186	0.0926218	0.610798	-4.28864	-1.68173
ABCE1	ABCE1	6059	ATP binding cassette subfamily E member 1	-0.218585	5.66968	-1.68169	0.0927527	0.611347	-4.26627	-1.68105
LENEP	LENEP	55891	lens epithelial protein	-0.227418	5.27132	-1.68018	0.0929422	0.61228	-4.30561	-1.68008
CBX6	CBX6	23466	chromobox 6	-0.220767	6.10867	-1.67968	0.0930413	0.612284	-4.30344	-1.67957
GOLGA8N	GOLGA8N	643699	golgin A8 family member N	-0.192037	5.70287	-1.67919	0.0931347	0.612284	-4.3076	-1.67909
CNBP	CNBP	7555	CCHC-type zinc finger nucleic acid binding protein	0.363348	8.41637	1.68022	0.0932651	0.612284	-4.25681	1.67842
OR2H2	OR2H2	7932	olfactory receptor family 2 subfamily H member 2	-0.194926	5.86479	-1.67803	0.0933613	0.612284	-4.30696	-1.67793
SPDEF	SPDEF	25803	SAM pointed domain containing ETS transcription factor	-0.223444	5.5989	-1.67791	0.0933843	0.612284	-4.30999	-1.67781
PRR3	PRR3	80742	proline rich 3	-0.18033	5.28405	-1.67768	0.0934295	0.612284	-4.30822	-1.67758
NLK	NLK	51701	nemo like kinase	-0.179974	5.77239	-1.67764	0.0934384	0.612284	-4.30884	-1.67753
RTP2	RTP2	344892	receptor transporter protein 2	-0.227626	5.648	-1.67773	0.0934384	0.612284	-4.26291	-1.67753
C1orf50	C1orf50	79078	chromosome 1 open reading frame 50	-0.194769	6.64301	-1.6776	0.0934463	0.612284	-4.30415	-1.67749
TRIM32	TRIM32	22954	tripartite motif containing 32	-0.211985	5.42779	-1.67725	0.0935189	0.612284	-4.29489	-1.67712
SLC4A1	SLC4A1	6521	solute carrier family 4 member 1 (Diego blood group)	-0.196886	5.63836	-1.67724	0.0935211	0.612284	-4.29723	-1.67711
PPP1R8	PPP1R8	5511	protein phosphatase 1 regulatory subunit 8	-0.209405	6.16522	-1.67703	0.0935675	0.612284	-4.2843	-1.67687
THAP7	THAP7	80764	THAP domain containing 7	-0.240719	5.7447	-1.67714	0.0936052	0.612284	-4.27209	-1.67668
ALDH3B1	ALDH3B1	221	aldehyde dehydrogenase 3 family member B1	-0.275854	5.24482	-1.67654	0.0936529	0.612284	-4.30881	-1.67644
ZBTB40	ZBTB40	9923	zinc finger and BTB domain containing 40	-0.19713	5.07397	-1.67652	0.0936603	0.612284	-4.3008	-1.6764
GADL1	GADL1	339896	glutamate decarboxylase like 1	-0.227215	5.78681	-1.67599	0.0937608	0.612443	-4.30985	-1.67588
MCM7	MCM7	4176	minichromosome maintenance complex component 7	-0.302323	4.78034	-1.67602	0.0937937	0.612443	-4.27095	-1.67572
GATAD1	GATAD1	57798	GATA zinc finger domain containing 1	-0.228232	6.11513	-1.67529	0.0938989	0.612443	-4.30848	-1.67518
LRP5L	LRP5L	91355	LDL receptor related protein 5 like	-0.184739	5.72172	-1.67523	0.0939084	0.612443	-4.31252	-1.67513
RPS3	RPS3	6188	ribosomal protein S3	0.351679	8.20208	1.67549	0.0939239	0.612443	-4.25408	1.67505
DLGAP5	DLGAP5	9787	DLG associated protein 5	-0.25034	5.828	-1.67477	0.0940001	0.612572	-4.31049	-1.67466
CYP2W1	CYP2W1	54905	cytochrome P450 family 2 subfamily W member 1	-0.265582	6.0272	-1.67427	0.0941213	0.612572	-4.26171	-1.67405
KRT15	KRT15	3866	keratin 15	-0.222436	5.47572	-1.67409	0.0941348	0.612572	-4.30913	-1.67398
BIK	BIK	638	BCL2 interacting killer	-0.257974	5.46733	-1.67425	0.094135	0.612572	-4.28993	-1.67398
SPDYE11	SPDYE11	100996746	speedy/RINGO cell cycle regulator family member E11	-0.270238	5.41952	-1.67362	0.0942257	0.612633	-4.3152	-1.67352
ART3	ART3	419	ADP-ribosyltransferase 3	-0.297052	6.425	-1.67355	0.0942402	0.612633	-4.31068	-1.67344
EMP1	EMP1	2012	epithelial membrane protein 1	-0.211365	5.29767	-1.67297	0.0943542	0.613063	-4.31223	-1.67286
FAM184B	FAM184B	27146	family with sequence similarity 184 member B	-0.249773	5.62083	-1.67267	0.0944585	0.613429	-4.28489	-1.67233
BLOC1S3	BLOC1S3	388552	biogenesis of lysosomal organelles complex 1 subunit 3	-0.23701	5.5626	-1.67131	0.0946833	0.61439	-4.3079	-1.67119
SMIM11A	SMIM11A	54065	small integral membrane protein 11A	-0.217668	6.1363	-1.6712	0.094703	0.61439	-4.31314	-1.67109
GOPC	GOPC	57120	golgi associated PDZ and coiled-coil motif containing	-0.266765	5.91769	-1.67105	0.0948616	0.61439	-4.26275	-1.67029
RPL37A	RPL37A	6168	ribosomal protein L37a	0.485152	10.0911	1.67335	0.0948819	0.61439	-4.31041	1.67019
IGFLR1	IGFLR1	79713	IGF like family receptor 1	-0.208084	4.81753	-1.66986	0.0949789	0.61439	-4.28779	-1.6697
FAM78B	FAM78B	149297	family with sequence similarity 78 member B	-0.254467	5.6171	-1.67	0.095028	0.61439	-4.27308	-1.66945
CCL18	CCL18	6362	C-C motif chemokine ligand 18	-0.220913	4.87064	-1.66981	0.0950444	0.61439	-4.27569	-1.66937
GPAT2	GPAT2	150763	glycerol-3-phosphate acyltransferase 2, mitochondrial	-0.282766	5.91844	-1.66931	0.0950781	0.61439	-4.31586	-1.6692
MS4A5	MS4A5	64232	membrane spanning 4-domains A5	-0.239652	5.007	-1.66875	0.0951943	0.61439	-4.29823	-1.66861
SRD5A1	SRD5A1	6715	steroid 5 alpha-reductase 1	-0.254576	5.66106	-1.66902	0.0952354	0.61439	-4.27365	-1.6684
HMCN2	HMCN2	256158	hemicentin 2	-0.21017	5.42044	-1.66833	0.0952846	0.61439	-4.30659	-1.66816
H2AC11	H2AC11	8969	H2A clustered histone 11	-0.216241	4.81571	-1.66826	0.0952945	0.61439	-4.29027	-1.66811
NUDT22	NUDT22	84304	nudix hydrolase 22	-0.201525	5.74111	-1.66823	0.0952946	0.61439	-4.30678	-1.66811
RPS17	RPS17	6218	ribosomal protein S17	0.355152	9.07974	1.66891	0.0953131	0.61439	-4.26526	1.66801
SP140L	SP140L	93349	SP140 nuclear body protein like	-0.229012	5.58018	-1.66805	0.0953264	0.61439	-4.32071	-1.66795
OSTC	OSTC	58505	oligosaccharyltransferase complex non-catalytic subunit	-0.230288	5.49412	-1.66766	0.0954032	0.614575	-4.32267	-1.66756
MRPL27	MRPL27	51264	mitochondrial ribosomal protein L27	0.188715	6.03147	1.6674	0.0954576	0.614611	-4.31512	1.66729
ANKRD34B	ANKRD34B	340120	ankyrin repeat domain 34B	-0.27358	5.78763	-1.66726	0.0955047	0.614611	-4.29466	-1.66705
SNAP23	SNAP23	8773	synaptosome associated protein 23	-0.245692	6.40551	-1.66601	0.0957689	0.615774	-4.28314	-1.66572
AKAP8	AKAP8	10270	A-kinase anchoring protein 8	0.196297	5.53938	1.66575	0.0957837	0.615774	-4.32519	1.66565
NLRP6	NLRP6	171389	NLR family pyrin domain containing 6	-0.220635	5.46972	-1.66552	0.0958298	0.615774	-4.32537	-1.66542
SPIN2B	SPIN2B	474343	spindlin family member 2B	-0.265489	5.71443	-1.66456	0.0960229	0.616622	-4.31843	-1.66445
POLE4	POLE4	56655	DNA polymerase epsilon 4, accessory subunit	-0.229654	5.10717	-1.66418	0.0960981	0.616622	-4.31701	-1.66407
SERF1A	SERF1A	8293	small EDRK-rich factor 1A	-0.224655	5.80917	-1.66414	0.0961064	0.616622	-4.31852	-1.66403
SMIM15	SMIM15	643155	small integral membrane protein 15	0.207466	5.75237	1.66306	0.0963197	0.617681	-4.33067	1.66296
MITF	MITF	4286	melanocyte inducing transcription factor	0.236126	6.29524	1.66254	0.0964269	0.617835	-4.32221	1.66243
ESRRA	ESRRA	2101	estrogen related receptor alpha	-0.213156	5.99336	-1.66252	0.0964691	0.617835	-4.28648	-1.66222
[truncated: 10,802 more rows]

## Sheet: Gender_Diseased_ES_CMC
Supplementary Table17. Differentially expressed genes in cardiomyocytes from the Diseased_ES group categorized by gender (male)
X	SYMBOL	ENTREZID	GENENAME	logFC	AveExpr	t	P.Value	adj.P.Val	B	z.std
EIF1AY	EIF1AY	9086	eukaryotic translation initiation factor 1A Y-linked	2.24588	6.84998	17.8093	7.7979e-64	9.98131e-60	10.8064	16.8675
RPS4Y1	RPS4Y1	6192	ribosomal protein S4 Y-linked 1	1.59359	6.53077	15.4323	2.44736e-50	1.56631e-46	11.1	14.9199
DDX3Y	DDX3Y	8653	DEAD-box helicase 3 Y-linked	0.605352	5.85005	10.9911	5.80416e-28	2.47644e-24	19.0117	10.9622
KDM5D	KDM5D	8284	lysine demethylase 5D	0.599905	5.74252	9.19059	4.73687e-20	1.5158e-16	13.9001	9.16985
USP9Y	USP9Y	8287	ubiquitin specific peptidase 9 Y-linked	0.601694	5.66535	8.32807	9.91212e-17	2.5375e-13	10.7997	8.30583
PNPLA4	PNPLA4	8228	patatin like phospholipase domain containing 4	-0.336777	5.82521	-5.80849	6.45138e-09	1.37629e-05	5.4801	-5.80462
ZRSR2	ZRSR2	8233	zinc finger CCCH-type, RNA binding motif and serine/arginine rich 2	-0.261132	5.67135	-5.23085	1.71773e-07	0.000314099	3.7591	-5.22755
EIF2S3B	EIF2S3B	255308	eukaryotic translation initiation factor 2 subunit gamma B	-0.297332	6.27095	-4.96497	6.95879e-07	0.00111341	3.09415	-4.96251
FAM110D	FAM110D	79927	family with sequence similarity 110 member D	0.260883	4.9445	4.42112	9.9779e-06	0.0141908	1.33812	4.41765
VGLL3	VGLL3	389136	vestigial like family member 3	0.272365	5.48593	4.22085	2.45603e-05	0.0287562	0.97198	4.2188
PRY	PRY	9081	PTPN13 like Y-linked	0.276975	5.44177	4.22005	2.47123e-05	0.0287562	0.791298	4.21741
GAGE10	GAGE10	102724473	G antigen 10	-0.422815	5.77975	-4.02908	5.9419e-05	0.0633803	-0.946663	-4.01511
EIF1AX	EIF1AX	1964	eukaryotic translation initiation factor 1A X-linked	-0.426746	6.18085	-3.96144	8.00132e-05	0.0787823	-1.2768	-3.94436
KRTAP10-1	KRTAP10-1	386677	keratin associated protein 10-1	0.274385	5.13456	3.8584	0.000115034	0.101523	-0.0138366	3.85647
KDM6A	KDM6A	7403	lysine demethylase 6A	-0.188354	5.83878	-3.84956	0.000118972	0.101523	0.0287119	-3.84823
GAGE1	GAGE1	2543	G antigen 1	-0.3632	5.73707	-3.73407	0.000194388	0.155511	-1.16773	-3.7262
GPNMB	GPNMB	10457	glycoprotein nmb	-0.56381	7.45398	-3.6836	0.000238299	0.170743	-1.40124	-3.67452
SMPX	SMPX	23676	small muscle protein X-linked	-0.531657	9.01885	-3.69218	0.000240107	0.170743	-1.91717	-3.67259
AP1S2	AP1S2	8905	adaptor related protein complex 1 subunit sigma 2	-0.54864	6.85898	-3.63705	0.000294813	0.198611	-1.9978	-3.61982
DDX3X	DDX3X	1654	DEAD-box helicase 3 X-linked	-0.366085	6.3516	-3.5754	0.000370204	0.227442	-1.94187	-3.56046
RAB5A	RAB5A	5868	RAB5A, member RAS oncogene family	0.245498	6.14113	3.56072	0.000373148	0.227442	-0.950813	3.55838
ULBP1	ULBP1	80329	UL16 binding protein 1	-0.20016	5.54756	-3.54508	0.000394183	0.229343	-0.722494	-3.54395
KCTD13	KCTD13	253980	potassium channel tetramerization domain containing 13	0.232578	5.19687	3.53261	0.000414302	0.230568	-0.889399	3.5308
COA8	COA8	84334	cytochrome c oxidase assembly factor 8	-0.184465	6.05803	-3.48267	0.000498149	0.26568	-0.857762	-3.48175
MMP2	MMP2	4313	matrix metallopeptidase 2	0.269336	5.87394	3.42136	0.000627237	0.321146	-1.19666	3.41955
IFFO1	IFFO1	25900	intermediate filament family orphan 1	0.197967	5.38905	3.3731	0.000746036	0.33074	-1.14265	3.37208
ST8SIA5	ST8SIA5	29906	ST8 alpha-N-acetyl-neuraminide alpha-2,8-sialyltransferase 5	-0.195567	5.87019	-3.37048	0.000752641	0.33074	-1.13084	-3.36965
A2M	A2M	2	alpha-2-macroglobulin	-0.643868	7.78045	-3.37064	0.000775149	0.33074	-1.98121	-3.36152
NTN1	NTN1	9423	netrin 1	0.239656	5.67328	3.35126	0.000807243	0.33074	-1.18157	3.3503
PITPNB	PITPNB	23760	phosphatidylinositol transfer protein beta	-0.209396	5.98389	-3.33967	0.000843776	0.33074	-1.37232	-3.33802
ZNF217	ZNF217	7764	zinc finger protein 217	0.223612	5.62887	3.33207	0.00086595	0.33074	-1.30734	3.33081
TMEM14A	TMEM14A	28978	transmembrane protein 14A	0.245238	5.08955	3.33104	0.000868876	0.33074	-1.27221	3.32987
USP9X	USP9X	8239	ubiquitin specific peptidase 9 X-linked	-0.209078	6.59283	-3.33129	0.0008698	0.33074	-1.3782	-3.32957
CCL11	CCL11	6356	C-C motif chemokine ligand 11	0.189737	5.55843	3.32765	0.000878565	0.33074	-1.23502	3.32678
BCL10	BCL10	8915	BCL10 immune signaling adaptor	0.21452	5.42602	3.31964	0.000904367	0.33074	-1.2616	3.3187
INMT	INMT	11185	indolethylamine N-methyltransferase	0.160987	5.67912	3.30061	0.000967718	0.336811	-1.30251	3.29975
NSMCE3	NSMCE3	56160	NSE3 homolog, SMC5-SMC6 complex component	-0.16296	5.95915	-3.29879	0.000973595	0.336811	-1.2914	-3.29805
GDI1	GDI1	2664	GDP dissociation inhibitor 1	-0.220333	5.94703	-3.28283	0.0010308	0.341607	-1.34044	-3.28198
H3C3	H3C3	8352	H3 clustered histone 3	0.219279	5.08924	3.28037	0.00104083	0.341607	-1.38129	3.27925
SOCS3	SOCS3	9021	suppressor of cytokine signaling 3	-0.22589	5.551	-3.25197	0.00115107	0.359645	-1.49046	-3.25073
WDHD1	WDHD1	11169	WD repeat and HMG-box DNA binding protein 1	0.217035	5.62624	3.24837	0.00116398	0.359645	-1.41776	3.24756
SLC9B2	SLC9B2	133308	solute carrier family 9 member B2	0.24948	5.23428	3.24325	0.00118986	0.359645	-1.61725	3.2413
ORC2	ORC2	4999	origin recognition complex subunit 2	0.169959	5.55617	3.23776	0.00120818	0.359645	-1.44473	3.23694
UEVLD	UEVLD	55293	UEV and lactate/malate dehyrogenase domains	0.181906	5.79975	3.21449	0.00131051	0.374947	-1.51316	3.21367
DEGS1	DEGS1	8560	delta 4-desaturase, sphingolipid 1	-0.174136	5.94688	-3.20651	0.00134704	0.374947	-1.51378	-3.20576
SREBF2	SREBF2	6721	sterol regulatory element binding transcription factor 2	-0.201623	6.47667	-3.20717	0.00134747	0.374947	-1.6622	-3.20567
NECTIN3	NECTIN3	25945	nectin cell adhesion molecule 3	-0.19067	5.25692	-3.19804	0.00138766	0.377915	-1.54741	-3.19721
OXLD1	OXLD1	339229	oxidoreductase like domain containing 1	0.203124	5.46793	3.156	0.0016038	0.424656	-1.63702	3.15521
PLPP4	PLPP4	196051	phospholipid phosphatase 4	0.213775	5.42031	3.15218	0.00162564	0.424656	-1.65315	3.15127
SLC38A10	SLC38A10	124565	solute carrier family 38 member 10	0.172689	5.81078	3.11886	0.00181998	0.465914	-1.71708	3.11814
SPATS2L	SPATS2L	26010	spermatogenesis associated serine rich 2 like	-0.356726	6.32836	-3.10176	0.00192795	0.483879	-1.7472	-3.10111
MAPRE1	MAPRE1	22919	microtubule associated protein RP/EB family member 1	-0.165163	6.51516	-3.04467	0.00233441	0.574624	-1.8827	-3.04402
TLN2	TLN2	83660	talin 2	-0.196576	6.21301	-3.03542	0.00240726	0.579017	-1.90009	-3.03476
TRIM38	TRIM38	10475	tripartite motif containing 38	0.202824	5.2353	3.03116	0.00244273	0.579017	-1.92416	3.03035
PTGER3	PTGER3	5733	prostaglandin E receptor 3	0.147693	5.47723	2.99331	0.00276606	0.643738	-2.00349	2.99261
APOD	APOD	347	apolipoprotein D	-0.443009	6.53882	-2.97666	0.0029474	0.654543	-2.38158	-2.97317
CACNA1C	CACNA1C	775	calcium voltage-gated channel subunit alpha1 C	-0.198581	6.60513	-2.97003	0.00298405	0.654543	-2.04837	-2.96938
TCEAL3	TCEAL3	85012	transcription elongation factor A like 3	-0.139611	5.96044	-2.96945	0.00298927	0.654543	-2.04861	-2.96884
COG2	COG2	22796	component of oligomeric golgi complex 2	0.161559	6.22327	2.9662	0.00302045	0.654543	-2.05014	2.96565
LAMC1	LAMC1	3915	laminin subunit gamma 1	-0.193669	6.84689	-2.95865	0.0030988	0.654543	-2.11644	-2.95776
TCF3	TCF3	6929	transcription factor 3	0.195481	5.44868	2.94792	0.00320606	0.654543	-2.09738	2.94726
TMTC3	TMTC3	160418	transmembrane O-mannosyltransferase targeting cadherins 3	0.191094	5.67293	2.94731	0.00321945	0.654543	-2.20668	2.94597
RARG	RARG	5916	retinoic acid receptor gamma	0.296747	5.18728	2.94924	0.00322158	0.654543	-2.4145	2.94576
OSCP1	OSCP1	127700	organic solute carrier partner 1	0.178188	5.2726	2.93814	0.00330955	0.661909	-2.12327	2.93742
ATP5MC2	ATP5MC2	517	ATP synthase membrane subunit c locus 2	0.619456	10.1804	2.93817	0.00340219	0.66997	-2.77474	2.92885
SMG5	SMG5	23381	SMG5 nonsense mediated mRNA decay factor	-0.205009	6.52045	-2.91131	0.0036056	0.699268	-2.17161	-2.91075
CCN3	CCN3	4856	cellular communication network factor 3	0.19866	4.94114	2.87848	0.00400691	0.759964	-2.26415	2.87762
OSGEP	OSGEP	55644	O-sialoglycoprotein endopeptidase	-0.182439	5.72317	-2.87527	0.00406053	0.759964	-2.42646	-2.87342
SAFB	SAFB	6294	scaffold attachment factor B	-0.163241	6.42831	-2.86951	0.0041186	0.759964	-2.26576	-2.86893
THNSL2	THNSL2	55258	threonine synthase like 2	-0.207121	5.83868	-2.86759	0.00415605	0.759964	-2.38816	-2.86607
PRICKLE4	PRICKLE4	29964	prickle planar cell polarity protein 4	0.217304	4.95886	2.85901	0.00426116	0.76821	-2.30603	2.85815
PPHLN1	PPHLN1	51535	periphilin 1	-0.180347	5.49743	-2.8515	0.0043587	0.774879	-2.30245	-2.85096
DYNC1I1	DYNC1I1	1780	dynein cytoplasmic 1 intermediate chain 1	0.172753	5.86486	2.84531	0.00444645	0.779652	-2.33741	2.84462
CCDC80	CCDC80	151887	coiled-coil domain containing 80	0.311196	5.92352	2.83612	0.00457878	0.792006	-2.37773	2.83526
UBE2H	UBE2H	7328	ubiquitin conjugating enzyme E2 H	-0.238957	6.30846	-2.8112	0.00494357	0.818657	-2.39051	-2.81069
ART4	ART4	420	ADP-ribosyltransferase 4 (Dombrock blood group)	0.180161	5.58143	2.80264	0.00507779	0.818657	-2.40724	2.80206
KAT7	KAT7	11143	lysine acetyltransferase 7	-0.152449	6.45267	-2.80184	0.00509361	0.818657	-2.43495	-2.80105
CHST1	CHST1	8534	carbohydrate sulfotransferase 1	0.185451	5.45896	2.79822	0.00516172	0.818657	-2.52212	2.79676
TNFRSF10C	TNFRSF10C	8794	TNF receptor superfamily member 10c	0.155331	5.60026	2.79618	0.00517995	0.818657	-2.41983	2.79562
KRT84	KRT84	3890	keratin 84	0.182491	5.64034	2.79519	0.00519638	0.818657	-2.42374	2.7946
DIPK2B	DIPK2B	79742	divergent protein kinase domain 2B	0.175495	5.32815	2.79543	0.00519691	0.818657	-2.44944	2.79457
WNK3	WNK3	65267	WNK lysine deficient protein kinase 3	0.178991	5.64912	2.79214	0.00524452	0.818657	-2.42752	2.79162
QPCT	QPCT	25797	glutaminyl-peptide cyclotransferase	0.17291	5.17456	2.78667	0.00533616	0.81949	-2.44416	2.78601
TMEM140	TMEM140	55281	transmembrane protein 140	-0.399676	6.37081	-2.78544	0.0054282	0.81949	-2.85239	-2.78046
THEMIS2	THEMIS2	9473	thymocyte selection associated family member 2	0.146087	5.56165	2.78021	0.00544193	0.81949	-2.45651	2.77964
PTPN18	PTPN18	26469	protein tyrosine phosphatase non-receptor type 18	0.148778	5.42728	2.77359	0.00555369	0.826595	-2.46823	2.77303
RNF34	RNF34	80196	ring finger protein 34	0.167396	5.66493	2.76878	0.00563553	0.829135	-2.47887	2.76827
EPHB3	EPHB3	2049	EPH receptor B3	0.160896	5.42763	2.76374	0.00572509	0.83274	-2.49026	2.76312
MESP1	MESP1	55897	mesoderm posterior bHLH transcription factor 1	0.377513	4.97002	2.75392	0.00596525	0.857655	-2.82994	2.74969
PIP5KL1	PIP5KL1	138429	phosphatidylinositol-4-phosphate 5-kinase like 1	0.289535	5.49516	2.74857	0.00603039	0.857655	-2.71528	2.74612
GRB2	GRB2	2885	growth factor receptor bound protein 2	-0.1804	6.26854	-2.73614	0.00622479	0.866497	-2.54538	-2.7357
NBL1	NBL1	4681	NBL1, DAN family BMP antagonist	0.151369	5.60406	2.7275	0.00639248	0.866497	-2.56856	2.72694
GATD1	GATD1	347862	glutamine amidotransferase like class 1 domain containing 1	-0.169292	5.23989	-2.72564	0.00642898	0.866497	-2.5679	-2.72506
UBXN11	UBXN11	91544	UBX domain protein 11	0.179246	5.78369	2.71954	0.00654633	0.866497	-2.57914	2.71908
FUNDC1	FUNDC1	139341	FUN14 domain containing 1	-0.192955	5.84622	-2.71941	0.00656074	0.866497	-2.63718	-2.71836
TRIM33	TRIM33	51592	tripartite motif containing 33	-0.16225	5.80973	-2.71384	0.00666684	0.866497	-2.62485	-2.71304
SYCP3	SYCP3	50511	synaptonemal complex protein 3	0.191094	5.6488	2.71137	0.00671071	0.866497	-2.59621	2.71087
FSCN1	FSCN1	6624	fascin actin-bundling protein 1	0.168442	5.63885	2.70042	0.00693523	0.866497	-2.61809	2.69994
DNAJC2	DNAJC2	27000	DnaJ heat shock protein family (Hsp40) member C2	0.143484	5.50054	2.70024	0.00694051	0.866497	-2.62075	2.69969
GPIHBP1	GPIHBP1	338328	glycosylphosphatidylinositol anchored high density lipoprotein binding protein 1	0.250434	4.77424	2.69787	0.00702478	0.866497	-2.76966	2.69567
ZNF408	ZNF408	79797	zinc finger protein 408	0.169843	5.21881	2.69218	0.00711099	0.866497	-2.63717	2.6916
TMEM53	TMEM53	79639	transmembrane protein 53	0.156657	5.37692	2.69192	0.00711542	0.866497	-2.63512	2.69139
PROS1	PROS1	5627	protein S	-0.682512	7.32737	-2.6985	0.00714909	0.866497	-3.17845	-2.68982
PDRG1	PDRG1	81572	p53 and DNA damage regulated 1	0.171943	5.72862	2.6877	0.0072045	0.866497	-2.64459	2.68724
IFT122	IFT122	55764	intraflagellar transport 122	0.143203	5.64971	2.68592	0.00724394	0.866497	-2.64943	2.68542
SNAPC4	SNAPC4	6621	small nuclear RNA activating complex polypeptide 4	0.173089	5.58319	2.68494	0.0072722	0.866497	-2.67729	2.68412
MSX2	MSX2	4488	msh homeobox 2	0.167945	5.35682	2.68314	0.00730501	0.866497	-2.65294	2.68261
SMIM26	SMIM26	388789	small integral membrane protein 26	-0.151578	6.54284	-2.6828	0.00731107	0.866497	-2.65798	-2.68233
TUBB3	TUBB3	10381	tubulin beta 3 class III	0.171776	5.14102	2.67687	0.00744649	0.874451	-2.67004	2.67619
HNRNPH2	HNRNPH2	3188	heterogeneous nuclear ribonucleoprotein H2	0.135104	6.12351	2.67156	0.00755972	0.877736	-2.68297	2.67113
KIDINS220	KIDINS220	57498	kinase D interacting substrate 220	-0.144047	6.4575	-2.66927	0.00761162	0.877736	-2.68608	-2.66883
RAP2B	RAP2B	5912	RAP2B, member of RAS oncogene family	0.164392	5.41546	2.66269	0.00776468	0.887392	-2.69672	2.66213
COL4A4	COL4A4	1286	collagen type IV alpha 4 chain	0.186975	4.95162	2.65217	0.00801597	0.89942	-2.72115	2.6514
UNC5C	UNC5C	8633	unc-5 netrin receptor C	0.176715	5.305	2.64218	0.00826464	0.89942	-2.78579	2.64106
TSPYL4	TSPYL4	23270	TSPY like 4	0.12845	6.33956	2.64079	0.00828241	0.89942	-2.74604	2.64033
FYN	FYN	2534	FYN proto-oncogene, Src family tyrosine kinase	-0.124048	6.03818	-2.63763	0.00836061	0.89942	-2.75205	-2.63715
ACCS	ACCS	84680	1-aminocyclopropane-1-carboxylate synthase homolog (inactive)	0.187749	5.04438	2.63684	0.00838399	0.89942	-2.74754	2.6362
H2BS1	H2BS1	54145	H2B.S histone 1	-0.143341	5.61464	-2.63659	0.00838625	0.89942	-2.75269	-2.63611
B2M	B2M	567	beta-2-microglobulin	-0.744084	8.32556	-2.64103	0.00853402	0.89942	-3.35804	-2.63018
FAM163B	FAM163B	642968	family with sequence similarity 163 member B	0.2239	5.45711	2.63407	0.00854601	0.89942	-3.06127	2.6297
SH3GLB2	SH3GLB2	56904	SH3 domain containing GRB2 like, endophilin B2	-0.153943	5.99187	-2.6194	0.00883735	0.89942	-2.84259	-2.61828
VPS41	VPS41	27072	VPS41 subunit of HOPS complex	0.180064	5.90784	2.61948	0.00883841	0.89942	-2.84818	2.61824
SELENOO	SELENOO	83642	selenoprotein O	0.152987	5.55233	2.61781	0.00886122	0.89942	-2.78524	2.61736
DUX1	DUX1	26584	double homeobox 1	0.200538	4.93865	2.61774	0.00886938	0.89942	-2.78686	2.61705
FBN1	FBN1	2200	fibrillin 1	0.181762	5.18944	2.61658	0.00889543	0.89942	-2.78594	2.61605
RGS4	RGS4	5999	regulator of G protein signaling 4	0.190245	5.27949	2.61475	0.00894975	0.89942	-2.81026	2.61397
BIN3	BIN3	55909	bridging integrator 3	0.172715	5.70317	2.61367	0.00897727	0.89942	-2.81582	2.61292
HOMER1	HOMER1	9456	homer scaffold protein 1	-0.166103	6.41949	-2.60964	0.00907493	0.89942	-2.80697	-2.60922
GGCX	GGCX	2677	gamma-glutamyl carboxylase	0.192879	5.77387	2.61052	0.00908582	0.89942	-2.9093	2.60881
HLA-B	HLA-B	3106	major histocompatibility complex, class I, B	-0.683117	7.66707	-2.62347	0.00913692	0.89942	-3.54973	-2.60689
DPT	DPT	1805	dermatopontin	0.180664	6.08728	2.60434	0.0092259	0.89942	-2.84251	2.60357
UCP2	UCP2	7351	uncoupling protein 2	0.235602	4.84769	2.60155	0.00930289	0.89942	-2.82558	2.60072
DDX5	DDX5	1655	DEAD-box helicase 5	-0.16221	7.58548	-2.59971	0.00934554	0.89942	-2.82181	-2.59915
TMEM179B	TMEM179B	374395	transmembrane protein 179B	-0.135723	5.32163	-2.58984	0.0096147	0.916592	-2.83964	-2.58939
HMBOX1	HMBOX1	79618	homeobox containing 1	-0.153534	6.07697	-2.58791	0.00966718	0.916592	-2.84946	-2.58751
RBM3	RBM3	5935	RNA binding motif protein 3	0.211135	6.46041	2.58407	0.00978667	0.919938	-2.88001	2.58328
ADSL	ADSL	158	adenylosuccinate lyase	-0.127213	5.75483	-2.58161	0.00984621	0.919938	-2.86303	-2.58118
SKIV2L	SKIV2L	6499	Ski2 like RNA helicase	0.145193	6.01831	2.57629	0.010008	0.923772	-2.89116	2.57555
ZNF506	ZNF506	440515	zinc finger protein 506	-0.161112	5.51228	-2.57499	0.0100388	0.923772	-2.87393	-2.57449
ARHGAP32	ARHGAP32	9743	Rho GTPase activating protein 32	0.169194	5.62968	2.56662	0.010294	0.923772	-2.91016	2.56579
HAPLN2	HAPLN2	60484	hyaluronan and proteoglycan link protein 2	0.154007	5.69838	2.56618	0.0102946	0.923772	-2.88947	2.56578
ELAC2	ELAC2	60528	elaC ribonuclease Z 2	0.105749	6.28552	2.55891	0.0105116	0.923772	-2.91203	2.55853
TRPC7	TRPC7	57113	transient receptor potential cation channel subfamily C member 7	0.170918	5.3928	2.5511	0.0107527	0.923772	-2.91554	2.55064
SBNO2	SBNO2	22904	strawberry notch homolog 2	0.159322	5.42449	2.54926	0.010809	0.923772	-2.91947	2.54881
UBR7	UBR7	55148	ubiquitin protein ligase E3 component n-recognin 7 (putative)	-0.137886	5.61631	-2.5475	0.0108621	0.923772	-2.92751	-2.5471
SNW1	SNW1	22938	SNW domain containing 1	-0.141459	6.16079	-2.54606	0.0109232	0.923772	-2.95958	-2.54515
CINP	CINP	51550	cyclin dependent kinase 2 interacting protein	0.121387	5.55112	2.54335	0.010994	0.923772	-2.93439	2.54289
ZDHHC3	ZDHHC3	51304	zinc finger DHHC-type containing 3	0.15012	5.99798	2.54163	0.0110456	0.923772	-2.94184	2.54125
THAP3	THAP3	90326	THAP domain containing 3	0.144178	5.61514	2.53942	0.0111175	0.923772	-2.9422	2.53898
HSPH1	HSPH1	10808	heat shock protein family H (Hsp110) member 1	-0.166644	6.21207	-2.53802	0.0111595	0.923772	-2.94891	-2.53767
EBNA1BP2	EBNA1BP2	10969	EBNA1 binding protein 2	-0.145047	6.10059	-2.53801	0.011161	0.923772	-2.95034	-2.53762
RNF150	RNF150	57484	ring finger protein 150	-0.145108	6.50389	-2.53711	0.0111936	0.923772	-2.95124	-2.53659
NABP1	NABP1	64859	nucleic acid binding protein 1	0.19903	4.90402	2.53323	0.0113227	0.923772	-2.94822	2.53258
PTGER4	PTGER4	5734	prostaglandin E receptor 4	0.184691	5.41637	2.53307	0.0113264	0.923772	-2.95794	2.53246
CDC73	CDC73	79577	cell division cycle 73	-0.139122	6.17782	-2.52647	0.0115343	0.923772	-2.97307	-2.52608
CBLN3	CBLN3	643866	cerebellin 3 precursor	0.184487	5.66753	2.52382	0.0116231	0.923772	-2.97361	2.52339
STIP1	STIP1	10963	stress induced phosphoprotein 1	-0.130661	6.78408	-2.5214	0.0117033	0.923772	-2.97961	-2.52097
VWA5A	VWA5A	4013	von Willebrand factor A domain containing 5A	0.155899	5.53579	2.52059	0.0117295	0.923772	-2.97842	2.52018
MIF4GD	MIF4GD	57409	MIF4G domain containing	0.177933	5.73579	2.51846	0.0118016	0.923772	-2.98521	2.51802
CLEC2B	CLEC2B	9976	C-type lectin domain family 2 member B	0.151088	4.92568	2.5177	0.0118352	0.923772	-2.97844	2.51702
PRCP	PRCP	5547	prolylcarboxypeptidase	-0.141635	5.73768	-2.515	0.0119154	0.923772	-2.9912	-2.51464
CACNA1H	CACNA1H	8912	calcium voltage-gated channel subunit alpha1 H	0.130482	5.41189	2.51441	0.011939	0.923772	-2.98807	2.51394
POLD1	POLD1	5424	DNA polymerase delta 1, catalytic subunit	0.15271	5.36687	2.50974	0.0120984	0.923772	-2.99687	2.50926
CYP2J2	CYP2J2	1573	cytochrome P450 family 2 subfamily J member 2	-0.257156	7.51986	-2.51041	0.0121382	0.923772	-3.14383	-2.5081
THOC1	THOC1	9984	THO complex 1	0.141133	5.81082	2.50826	0.0121452	0.923772	-3.00491	2.5079
IL4I1	IL4I1	259307	interleukin 4 induced 1	0.210808	6.12441	2.50824	0.0121454	0.923772	-3.00747	2.50789
LCTL	LCTL	197021	lactase like	0.162819	5.06837	2.50836	0.0121483	0.923772	-2.99493	2.50781
E2F6	E2F6	1876	E2F transcription factor 6	0.123028	6.01549	2.50798	0.0121544	0.923772	-3.00752	2.50763
VAMP4	VAMP4	8674	vesicle associated membrane protein 4	0.150065	5.65117	2.50651	0.0122064	0.923772	-3.00649	2.50612
NACA	NACA	4666	nascent polypeptide associated complex subunit alpha	-0.301177	8.26708	-2.5055	0.0123226	0.923772	-3.17241	-2.50277
PAFAH1B3	PAFAH1B3	5050	platelet activating factor acetylhydrolase 1b catalytic subunit 3	-0.147168	5.48924	-2.50169	0.0123736	0.923772	-3.01355	-2.50131
ISLR	ISLR	3671	immunoglobulin superfamily containing leucine rich repeat	0.172074	5.13943	2.49966	0.0124494	0.923772	-3.01181	2.49914
PUDP	PUDP	8226	pseudouridine 5'-phosphatase	-0.132025	5.54328	-2.49844	0.0124875	0.923772	-3.02191	-2.49806
EDNRA	EDNRA	1909	endothelin receptor type A	-0.191063	5.19031	-2.49714	0.0125575	0.923772	-3.05348	-2.49608
MZT2B	MZT2B	80097	mitotic spindle organizing protein 2B	0.606163	9.72316	2.49634	0.0126832	0.927685	-3.22325	2.49254
PARM1	PARM1	25849	prostate androgen-regulated mucin-like protein 1	-0.321349	6.89756	-2.49128	0.0127719	0.92815	-3.0829	-2.49007
MTMR11	MTMR11	10903	myotubularin related protein 11	0.167061	4.9808	2.48896	0.0128346	0.92815	-3.03283	2.48833
NSA2	NSA2	10412	NSA2 ribosome biogenesis factor	-0.124013	6.23095	-2.48262	0.0130549	0.938777	-3.05907	-2.48227
C1orf43	C1orf43	25912	chromosome 1 open reading frame 43	-0.225812	6.82893	-2.47701	0.0133158	0.942369	-3.1648	-2.47521
COPB2	COPB2	9276	coatomer protein complex subunit beta 2	-0.14619	6.24254	-2.47512	0.0133331	0.942369	-3.07292	-2.47475
ARC	ARC	23237	activity regulated cytoskeleton associated protein	0.172095	5.42579	2.47389	0.0133808	0.942369	-3.06491	2.47347
TSEN34	TSEN34	79042	tRNA splicing endonuclease subunit 34	-0.145562	5.64668	-2.47159	0.0134663	0.942369	-3.07514	-2.47119
THBS4	THBS4	7060	thrombospondin 4	-0.598317	6.94605	-2.47123	0.0135125	0.942369	-3.11715	-2.46997
TAF9	TAF9	6880	TATA-box binding protein associated factor 9	-0.14066	5.56418	-2.46749	0.0136202	0.942369	-3.08076	-2.46713
ETV1	ETV1	2115	ETS variant transcription factor 1	-0.192237	6.19259	-2.46551	0.0136974	0.942369	-3.08973	-2.4651
KLHDC1	KLHDC1	122773	kelch domain containing 1	0.14145	5.50166	2.46447	0.0137394	0.942369	-3.08456	2.46401
MFSD1	MFSD1	64747	major facilitator superfamily domain containing 1	0.141525	5.84297	2.46362	0.0137674	0.942369	-3.09211	2.46328
PPIH	PPIH	10465	peptidylprolyl isomerase H	0.158392	5.54521	2.46121	0.0138904	0.945732	-3.12783	2.46008
REPS1	REPS1	85021	RALBP1 associated Eps domain containing 1	0.122648	5.97505	2.4567	0.0140365	0.950622	-3.10762	2.45633
MKNK1	MKNK1	8569	MAPK interacting serine/threonine kinase 1	0.112163	5.74029	2.45377	0.0141504	0.953289	-3.10964	2.45342
ENTPD2	ENTPD2	954	ectonucleoside triphosphate diphosphohydrolase 2	0.164742	5.46037	2.44761	0.0143965	0.960562	-3.11575	2.44721
NR1H3	NR1H3	10062	nuclear receptor subfamily 1 group H member 3	0.193498	5.42002	2.4477	0.0144084	0.960562	-3.12649	2.44692
MUC5AC	MUC5AC	4586	mucin 5AC, oligomeric mucus/gel-forming	0.17664	5.38317	2.4388	0.0147522	0.970937	-3.13134	2.43841
PTER	PTER	9317	phosphotriesterase related	0.149932	5.75821	2.43868	0.0147573	0.970937	-3.13645	2.43828
FOXP1	FOXP1	27086	forkhead box P1	0.152642	5.45002	2.43697	0.0148487	0.970937	-3.15411	2.43605
OR8D2	OR8D2	283160	olfactory receptor family 8 subfamily D member 2 (gene/pseudogene)	0.210859	5.14006	2.43511	0.0149309	0.970937	-3.16264	2.43405
PHLDB2	PHLDB2	90102	pleckstrin homology like domain family B member 2	-0.200486	6.84615	-2.43413	0.0149433	0.970937	-3.14683	-2.43375
IFI6	IFI6	2537	interferon alpha inducible protein 6	-0.270899	6.18614	-2.43297	0.0150404	0.972311	-3.21478	-2.4314
CCDC188	CCDC188	388849	coiled-coil domain containing 188	0.245923	4.50789	2.42772	0.0153523	0.987487	-3.33707	2.42396
MYOT	MYOT	9499	myotilin	-0.229945	6.20063	-2.42284	0.0154793	0.990678	-3.25652	-2.42097
H2BC8	H2BC8	8339	H2B clustered histone 8	0.169191	5.38976	2.41636	0.0156933	0.999374	-3.17316	2.41597
MYOM1	MYOM1	8736	myomesin 1	-0.280496	9.13405	-2.40663	0.0161413	0.99998	-3.18699	-2.4057
KRT34	KRT34	3885	keratin 34	0.157161	5.70394	2.40485	0.0161942	0.99998	-3.20188	2.40451
LGALS8	LGALS8	3964	galectin 8	-0.165745	6.17597	-2.40435	0.0162162	0.99998	-3.20881	-2.40401
DUSP7	DUSP7	1849	dual specificity phosphatase 7	0.163809	5.14956	2.40422	0.0162344	0.99998	-3.19296	2.4036
NUP58	NUP58	9818	nucleoporin 58	-0.137598	5.82829	-2.40324	0.0162664	0.99998	-3.20816	-2.40288
STAT4	STAT4	6775	signal transducer and activator of transcription 4	-0.237728	5.66527	-2.40279	0.0163253	0.99998	-3.23829	-2.40156
APOOL	APOOL	139322	apolipoprotein O like	-0.118537	6.12227	-2.40075	0.016377	0.99998	-3.21565	-2.4004
CCNG2	CCNG2	901	cyclin G2	0.196127	5.45553	2.39915	0.0165023	0.99998	-3.26157	2.39761
EIF4G3	EIF4G3	8672	eukaryotic translation initiation factor 4 gamma 3	0.138433	6.13067	2.39217	0.0167637	0.99998	-3.23178	2.39185
CCDC7	CCDC7	79741	coiled-coil domain containing 7	0.153256	5.46555	2.39193	0.0167789	0.99998	-3.22133	2.39152
ICAM1	ICAM1	3383	intercellular adhesion molecule 1	-0.287126	5.7559	-2.39159	0.0169547	0.99998	-3.43251	-2.38769
SPANXA2	SPANXA2	728712	SPANX family member A2	-0.233052	5.42977	-2.38879	0.0170208	0.99998	-3.34715	-2.38626
H2BC17	H2BC17	8348	H2B clustered histone 17	0.169147	5.16212	2.38578	0.017063	0.99998	-3.22424	2.38535
BCCIP	BCCIP	56647	BRCA2 and CDKN1A interacting protein	-0.152935	6.0835	-2.38177	0.0172588	0.99998	-3.24326	-2.38115
AFF4	AFF4	27125	AF4/FMR2 family member 4	-0.133946	6.19511	-2.37851	0.0173977	0.99998	-3.25788	-2.37819
DNAJB9	DNAJB9	4189	DnaJ heat shock protein family (Hsp40) member B9	-0.181007	6.27088	-2.37804	0.0174461	0.99998	-3.26011	-2.37717
YY1AP1	YY1AP1	55249	YY1 associated protein 1	-0.127738	6.34663	-2.37706	0.0174706	0.99998	-3.2543	-2.37665
HLA-DPA1	HLA-DPA1	3113	major histocompatibility complex, class II, DP alpha 1	-0.240817	5.60375	-2.37727	0.0175593	0.99998	-3.36258	-2.37478
STK17A	STK17A	9263	serine/threonine kinase 17a	-0.147204	5.88556	-2.37071	0.017787	0.99998	-3.26423	-2.37002
C11orf80	C11orf80	79703	chromosome 11 open reading frame 80	0.133308	5.37811	2.37047	0.0177899	0.99998	-3.25562	2.36996
KLHDC8B	KLHDC8B	200942	kelch domain containing 8B	-0.171335	6.50358	-2.36512	0.018041	0.99998	-3.28025	-2.36478
KATNIP	KATNIP	23247		0.134486	5.84022	2.36446	0.0180743	0.99998	-3.27534	2.36409
ATF3	ATF3	467	activating transcription factor 3	-0.367811	5.74158	-2.36519	0.0181031	0.99998	-3.33266	-2.3635
FDFT1	FDFT1	2222	farnesyl-diphosphate farnesyltransferase 1	-0.176282	5.75122	-2.36321	0.0181338	0.99998	-3.28287	-2.36287
MCM5	MCM5	4174	minichromosome maintenance complex component 5	0.151853	5.57277	2.35963	0.0183115	0.99998	-3.28359	2.35926
TAF15	TAF15	8148	TATA-box binding protein associated factor 15	-0.167994	6.53013	-2.35716	0.0184361	0.99998	-3.28873	-2.35674
ANKRD10	ANKRD10	55608	ankyrin repeat domain 10	0.173549	5.90428	2.35766	0.0184432	0.99998	-3.30459	2.3566
SSB	SSB	6741	small RNA binding exonuclease protection factor La	-0.155653	5.88265	-2.35701	0.0184629	0.99998	-3.293	-2.3562
KLHL9	KLHL9	55958	kelch like family member 9	-0.177181	5.33608	-2.35648	0.0184667	0.99998	-3.28394	-2.35612
CDH11	CDH11	1009	cadherin 11	0.149662	5.61018	2.35473	0.0185526	0.99998	-3.29457	2.3544
OTUB1	OTUB1	55611	OTU deubiquitinase, ubiquitin aldehyde binding 1	-0.137189	6.4431	-2.35298	0.0186403	0.99998	-3.30371	-2.35265
VAPB	VAPB	9217	VAMP associated protein B and C	0.140106	6.13419	2.35152	0.0187261	0.99998	-3.29659	2.35094
PDGFA	PDGFA	5154	platelet derived growth factor subunit A	-0.154786	5.54909	-2.34806	0.01889	0.99998	-3.30586	-2.3477
SF1	SF1	7536	splicing factor 1	-0.184444	6.50593	-2.3425	0.0191848	0.99998	-3.31205	-2.34192
LAP3	LAP3	51056	leucine aminopeptidase 3	-0.376018	6.4243	-2.34851	0.0192083	0.99998	-3.62721	-2.34146
NIPAL3	NIPAL3	57185	NIPA like domain containing 3	0.123965	5.8858	2.33951	0.0193267	0.99998	-3.32236	2.33917
HDGFL3	HDGFL3	50810	HDGF like 3	-0.146739	5.68812	-2.33913	0.0193455	0.99998	-3.32543	-2.33881
BICRA	BICRA	29998	BRD4 interacting chromatin remodeling complex associated protein	0.132724	5.69506	2.33607	0.0195036	0.99998	-3.3301	2.33576
TPRA1	TPRA1	131601	transmembrane protein adipocyte associated 1	0.138679	5.59253	2.33642	0.019507	0.99998	-3.32399	2.3357
ITIH5	ITIH5	80760	inter-alpha-trypsin inhibitor heavy chain 5	0.224476	4.4978	2.33525	0.0196261	0.99998	-3.36834	2.33342
C20orf204	C20orf204	284739	chromosome 20 open reading frame 204	0.184799	5.38726	2.33097	0.0198158	0.99998	-3.34892	2.32982
ZNF66	ZNF66	7617	zinc finger protein 66	0.16939	5.20084	2.32929	0.0198669	0.99998	-3.32662	2.32885
LCN10	LCN10	414332	lipocalin 10	0.152227	5.03717	2.32604	0.0200411	0.99998	-3.32926	2.32558
PCBD1	PCBD1	5092	pterin-4 alpha-carbinolamine dehydratase 1	-0.246693	7.1191	-2.32846	0.0200711	0.99998	-3.49407	-2.32502
IL10	IL10	3586	interleukin 10	0.171214	5.35074	2.32435	0.0201255	0.99998	-3.3434	2.324
ARRDC3	ARRDC3	57561	arrestin domain containing 3	0.147978	5.94104	2.32307	0.0201907	0.99998	-3.35876	2.32278
TALDO1	TALDO1	6888	transaldolase 1	-0.186442	6.42751	-2.31906	0.0204278	0.99998	-3.35389	-2.3184
PIAS2	PIAS2	9063	protein inhibitor of activated STAT 2	-0.112136	6.24585	-2.3118	0.0208089	0.99998	-3.37526	-2.31143
RFC1	RFC1	5981	replication factor C subunit 1	0.133981	5.85949	2.31122	0.0208378	0.99998	-3.37632	2.31091
EIF5	EIF5	1983	eukaryotic translation initiation factor 5	-0.213576	6.82325	-2.30697	0.0211344	0.99998	-3.40844	-2.30558
WDR25	WDR25	79446	WD repeat domain 25	-0.126148	5.55143	-2.30558	0.0211534	0.99998	-3.38355	-2.30523
DNAL1	DNAL1	83544	dynein axonemal light chain 1	0.148193	5.55793	2.30555	0.0211595	0.99998	-3.3765	2.30513
FAM214B	FAM214B	80256	family with sequence similarity 214 member B	0.135003	5.79999	2.30472	0.0211984	0.99998	-3.39056	2.30443
HSPA13	HSPA13	6782	heat shock protein family A (Hsp70) member 13	-0.134679	6.09112	-2.30454	0.0212079	0.99998	-3.39494	-2.30426
OXNAD1	OXNAD1	92106	oxidoreductase NAD binding domain containing 1	0.136322	5.75435	2.30263	0.021317	0.99998	-3.39085	2.30232
TANK	TANK	10010	TRAF family member associated NFKB activator	-0.125981	5.71097	-2.30124	0.0213943	0.99998	-3.39524	-2.30095
PLAAT4	PLAAT4	5920	phospholipase A and acyltransferase 4	-0.556221	5.45682	-2.31637	0.0214528	0.99998	-3.92709	-2.29992
PSTPIP1	PSTPIP1	9051	proline-serine-threonine phosphatase interacting protein 1	0.259864	3.99018	2.29906	0.0215892	0.99998	-3.39667	2.29752
ERRFI1	ERRFI1	54206	ERBB receptor feedback inhibitor 1	0.17923	5.00795	2.29825	0.0216135	0.99998	-3.39898	2.29709
GP6	GP6	51206	glycoprotein VI platelet	0.131015	5.63275	2.29528	0.0217432	0.99998	-3.39362	2.29482
ADCY1	ADCY1	107	adenylate cyclase 1	0.163408	5.21286	2.29322	0.0218597	0.99998	-3.39375	2.2928
MS4A7	MS4A7	58475	membrane spanning 4-domains A7	0.141015	5.53118	2.28757	0.0221833	0.99998	-3.41428	2.28722
PRUNE1	PRUNE1	58497	prune exopolyphosphatase 1	-0.156515	5.81219	-2.28759	0.0222146	0.99998	-3.41499	-2.28668
GEMIN6	GEMIN6	79833	gem nuclear organelle associated protein 6	0.184623	5.13367	2.28346	0.0224292	0.99998	-3.40795	2.28302
CHKA	CHKA	1119	choline kinase alpha	0.120167	5.88693	2.28139	0.022543	0.99998	-3.43457	2.28109
SESN3	SESN3	143686	sestrin 3	0.171414	5.07674	2.27793	0.0227554	0.99998	-3.4152	2.27752
ATXN2L	ATXN2L	11273	ataxin 2 like	-0.132422	6.12699	-2.27784	0.0227589	0.99998	-3.4313	-2.27746
HLA-A	HLA-A	3105	major histocompatibility complex, class I, A	-0.467318	6.79764	-2.28373	0.0228418	0.99998	-3.73017	-2.27607
PMVK	PMVK	10654	phosphomevalonate kinase	0.188875	5.28057	2.27533	0.0229075	0.99998	-3.42759	2.27497
C11orf24	C11orf24	53838	chromosome 11 open reading frame 24	-0.167512	5.78497	-2.27269	0.0230757	0.99998	-3.42985	-2.27218
SERPINF1	SERPINF1	5176	serpin family F member 1	0.218821	6.08373	2.2712	0.0231547	0.99998	-3.44622	2.27087
PPIL2	PPIL2	23759	peptidylprolyl isomerase like 2	0.162828	5.26576	2.27055	0.0232066	0.99998	-3.42768	2.27002
UBA1	UBA1	7317	ubiquitin like modifier activating enzyme 1	-0.167347	5.80823	-2.2705	0.023212	0.99998	-3.43512	-2.26993
OR10H2	OR10H2	26538	olfactory receptor family 10 subfamily H member 2	0.140341	5.4242	2.26812	0.0233414	0.99998	-3.44576	2.2678
AMIGO1	AMIGO1	57463	adhesion molecule with Ig like domain 1	0.154723	5.55139	2.26654	0.0234625	0.99998	-3.4393	2.26582
VKORC1	VKORC1	79001	vitamin K epoxide reductase complex subunit 1	-0.157926	5.65226	-2.26439	0.0235718	0.99998	-3.45071	-2.26404
OTUD4	OTUD4	54726	OTU deubiquitinase 4	-0.133349	6.02578	-2.25943	0.0238744	0.99998	-3.47663	-2.25914
UBA7	UBA7	7318	ubiquitin like modifier activating enzyme 7	0.132405	5.47196	2.25697	0.0240296	0.99998	-3.4673	2.25665
DYNC2H1	DYNC2H1	79659	dynein cytoplasmic 2 heavy chain 1	0.147585	5.19959	2.25508	0.0241597	0.99998	-3.45363	2.25458
DEFA1B	DEFA1B	728358	defensin alpha 1B	-0.147506	5.6079	-2.2544	0.0241883	0.99998	-3.4782	-2.25412
CD33	CD33	945	CD33 molecule	0.142094	5.59114	2.24842	0.0245681	0.99998	-3.48616	2.24813
B3GNT6	B3GNT6	192134	UDP-GlcNAc:betaGal beta-1,3-N-acetylglucosaminyltransferase 6	0.193739	5.31703	2.24604	0.0247235	0.99998	-3.48032	2.2457
CC2D2A	CC2D2A	57545	coiled-coil and C2 domain containing 2A	0.213452	5.4769	2.24783	0.0247822	0.99998	-3.58433	2.24478
TRPM3	TRPM3	80036	transient receptor potential cation channel subfamily M member 3	0.177606	5.86569	2.24449	0.0248251	0.99998	-3.48528	2.24411
ANKRD46	ANKRD46	157567	ankyrin repeat domain 46	-0.125258	6.00918	-2.24432	0.0248285	0.99998	-3.50373	-2.24406
PRMT5	PRMT5	10419	protein arginine methyltransferase 5	0.12133	5.79451	2.24276	0.0249297	0.99998	-3.5023	2.24249
HSPE1	HSPE1	3336	heat shock protein family E (Hsp10) member 1	-0.194584	7.21053	-2.24358	0.0249583	0.99998	-3.51927	-2.24205
FAM185A	FAM185A	222234	family with sequence similarity 185 member A	0.130892	5.84572	2.241	0.0250435	0.99998	-3.5057	2.24073
SUMO1	SUMO1	7341	small ubiquitin like modifier 1	-0.135513	6.44832	-2.24073	0.0250772	0.99998	-3.48614	-2.24021
FAM178B	FAM178B	51252	family with sequence similarity 178 member B	0.234827	4.87388	2.24019	0.0251876	0.99998	-3.51779	2.23851
TBK1	TBK1	29110	TANK binding kinase 1	-0.108528	5.61557	-2.23831	0.0252186	0.99998	-3.50638	-2.23804
COL5A2	COL5A2	1290	collagen type V alpha 2 chain	0.131116	5.8222	2.23315	0.0255566	0.99998	-3.5201	2.23288
CCDC51	CCDC51	79714	coiled-coil domain containing 51	0.15752	5.39413	2.23306	0.0255767	0.99998	-3.49348	2.23258
ARPC5L	ARPC5L	81873	actin related protein 2/3 complex subunit 5 like	-0.148923	6.04903	-2.2328	0.0255803	0.99998	-3.52538	-2.23252
KRTAP16-1	KRTAP16-1	100505753	keratin associated protein 16-1	0.148117	5.52452	2.23191	0.0256655	0.99998	-3.49532	2.23124
SRSF12	SRSF12	135295	serine and arginine rich splicing factor 12	0.15092	5.37885	2.22947	0.0258063	0.99998	-3.51228	2.22911
PELI2	PELI2	57161	pellino E3 ubiquitin protein ligase family member 2	0.136415	5.43641	2.22841	0.0258752	0.99998	-3.51689	2.22808
SCHIP1	SCHIP1	29970	schwannomin interacting protein 1	-0.175286	6.69249	-2.22687	0.0259758	0.99998	-3.52957	-2.22657
EIF2AK3	EIF2AK3	9451	eukaryotic translation initiation factor 2 alpha kinase 3	-0.148642	5.69396	-2.22618	0.0260196	0.99998	-3.53006	-2.22592
SMNDC1	SMNDC1	10285	survival motor neuron domain containing 1	-0.114142	5.74302	-2.22481	0.0261155	0.99998	-3.52317	-2.22449
PCSK5	PCSK5	5125	proprotein convertase subtilisin/kexin type 5	0.164715	5.19175	2.22325	0.0262222	0.99998	-3.5157	2.22291
MRPS34	MRPS34	65993	mitochondrial ribosomal protein S34	-0.130772	6.5752	-2.22103	0.0263795	0.99998	-3.52097	-2.22058
HRH3	HRH3	11255	histamine receptor H3	0.134893	5.71274	2.22079	0.0263967	0.99998	-3.51809	2.22033
CDKN1B	CDKN1B	1027	cyclin dependent kinase inhibitor 1B	-0.138276	5.85162	-2.22028	0.0264167	0.99998	-3.54414	-2.22003
SNU13	SNU13	4809	small nuclear ribonucleoprotein 13	-0.224104	6.99923	-2.22034	0.0265245	0.99998	-3.57599	-2.21845
DNAJA1	DNAJA1	3301	DnaJ heat shock protein family (Hsp40) member A1	-0.184863	5.87018	-2.21697	0.0266673	0.99998	-3.52203	-2.21635
ANKRD33B	ANKRD33B	651746	ankyrin repeat domain 33B	-0.138248	5.83058	-2.21347	0.0268984	0.99998	-3.52998	-2.21299
INHBB	INHBB	3625	inhibin subunit beta B	0.124148	5.74357	2.21217	0.0269733	0.99998	-3.55532	2.2119
KCTD12	KCTD12	115207	potassium channel tetramerization domain containing 12	0.143299	5.77789	2.21085	0.0270655	0.99998	-3.55867	2.21057
SYCP2	SYCP2	10388	synaptonemal complex protein 2	0.135963	5.29947	2.21073	0.0270843	0.99998	-3.53269	2.2103
CHAC1	CHAC1	79094	ChaC glutathione specific gamma-glutamylcyclotransferase 1	0.169618	5.54323	2.20961	0.0272068	0.99998	-3.54081	2.20854
PXDNL	PXDNL	137902	peroxidasin like	-0.20409	6.6258	-2.20823	0.0272724	0.99998	-3.53687	-2.2076
ZNF235	ZNF235	9310	zinc finger protein 235	0.141764	5.68238	2.20385	0.0275541	0.99998	-3.56828	2.20358
PHF12	PHF12	57649	PHD finger protein 12	-0.196852	5.75688	-2.20389	0.0276172	0.99998	-3.55908	-2.20268
SFRP4	SFRP4	6424	secreted frizzled related protein 4	0.122405	5.77458	2.20143	0.0277244	0.99998	-3.57422	2.20116
ZFX	ZFX	7543	zinc finger protein X-linked	-0.164715	5.04473	-2.20016	0.02787	0.99998	-3.55212	-2.19911
ADGRL1	ADGRL1	22859	adhesion G protein-coupled receptor L1	0.158486	5.56866	2.19851	0.0279783	0.99998	-3.55553	2.19759
CAVIN4	CAVIN4	347273	caveolae associated protein 4	-0.173605	6.29566	-2.19674	0.0280566	0.99998	-3.58918	-2.19649
KIAA1109	KIAA1109	84162	KIAA1109	-0.122256	5.44385	-2.19411	0.0282503	0.99998	-3.57857	-2.19379
POLR1B	POLR1B	84172	RNA polymerase I subunit B	0.142291	5.38527	2.19304	0.028326	0.99998	-3.5764	2.19274
CRACR2B	CRACR2B	283229	calcium release activated channel regulator 2B	0.174996	5.20171	2.19318	0.0283932	0.99998	-3.57694	2.19181
PCID2	PCID2	55795	PCI domain containing 2	-0.111734	6.35555	-2.18778	0.028705	0.99998	-3.60396	-2.18751
THBS1	THBS1	7057	thrombospondin 1	-0.458036	6.94949	-2.18982	0.0288635	0.99998	-3.72804	-2.18535
PPP1R1C	PPP1R1C	151242	protein phosphatase 1 regulatory inhibitor subunit 1C	-0.17424	6.14232	-2.18452	0.0289792	0.99998	-3.57499	-2.18377
HRH2	HRH2	3274	histamine receptor H2	-0.190194	5.9453	-2.18117	0.029197	0.99998	-3.59411	-2.18082
EXT1	EXT1	2131	exostosin glycosyltransferase 1	-0.126567	5.94324	-2.18095	0.0292163	0.99998	-3.59003	-2.18056
LRRC20	LRRC20	55222	leucine rich repeat containing 20	0.117239	6.21357	2.1809	0.0292191	0.99998	-3.59173	2.18052
TUSC2	TUSC2	11334	tumor suppressor 2, mitochondrial calcium regulator	-0.126054	5.97943	-2.1807	0.0292306	0.99998	-3.59749	-2.18036
PHF23	PHF23	79142	PHD finger protein 23	-0.178373	5.57705	-2.18165	0.0292689	0.99998	-3.6249	-2.17985
ZNF570	ZNF570	148268	zinc finger protein 570	0.183099	5.58802	2.18035	0.0293553	0.99998	-3.61351	2.17868
ECRG4	ECRG4	84417	ECRG4 augurin precursor	0.153826	5.28274	2.17898	0.029359	0.99998	-3.59707	2.17863
TCEAL8	TCEAL8	90843	transcription elongation factor A like 8	-0.113431	6.246	-2.17776	0.029443	0.99998	-3.62241	-2.1775
C19orf12	C19orf12	83636	chromosome 19 open reading frame 12	0.120412	5.74991	2.17661	0.0295308	0.99998	-3.61765	2.17633
NPAS2	NPAS2	4862	neuronal PAS domain protein 2	-0.129185	6.22266	-2.17529	0.0296262	0.99998	-3.6275	-2.17505
KLHL7	KLHL7	55975	kelch like family member 7	-0.22714	6.60389	-2.173	0.0298983	0.99998	-3.61942	-2.17143
SNRPG	SNRPG	6637	small nuclear ribonucleoprotein polypeptide G	-0.144159	6.66144	-2.17068	0.0299766	0.99998	-3.62889	-2.1704
C17orf99	C17orf99	100141515	chromosome 17 open reading frame 99	0.168631	5.51509	2.16971	0.0300493	0.99998	-3.62214	2.16944
RMND5A	RMND5A	64795	required for meiotic nuclear division 5 homolog A	-0.199259	6.74645	-2.17009	0.0301342	0.99998	-3.63298	-2.16832
SPOPL	SPOPL	339745	speckle type BTB/POZ protein like	0.152108	5.65553	2.16727	0.030259	0.99998	-3.60005	2.16668
PITPNA	PITPNA	5306	phosphatidylinositol transfer protein alpha	0.170265	5.50515	2.16354	0.0306231	0.99998	-3.6346	2.16194
DDX11	DDX11	1663	DEAD/H-box helicase 11	0.138816	5.60551	2.16096	0.0307188	0.99998	-3.64094	2.1607
SEM1	SEM1	7979	SEM1 26S proteasome complex subunit	-0.197794	7.26393	-2.16314	0.0307255	0.99998	-3.67722	-2.16061
AFAP1	AFAP1	60312	actin filament associated protein 1	0.148376	5.40257	2.16004	0.0308039	0.99998	-3.61803	2.1596
FAM219A	FAM219A	203259	family with sequence similarity 219 member A	0.158035	4.86729	2.15942	0.0308508	0.99998	-3.60999	2.15899
PFKP	PFKP	5214	phosphofructokinase, platelet	-0.250615	7.42437	-2.16008	0.0308705	0.99998	-3.63304	-2.15874
COL18A1	COL18A1	80781	collagen type XVIII alpha 1 chain	0.162903	5.36727	2.15809	0.0309468	0.99998	-3.62881	2.15776
CDK16	CDK16	5127	cyclin dependent kinase 16	-0.199813	6.83205	-2.15859	0.0309526	0.99998	-3.61646	-2.15768
GSTP1	GSTP1	2950	glutathione S-transferase pi 1	-0.261567	7.19802	-2.1559	0.0312609	0.99998	-3.67065	-2.15374
PDXDC1	PDXDC1	23042	pyridoxal dependent decarboxylase domain containing 1	-0.118931	6.53781	-2.15202	0.0314166	0.99998	-3.66254	-2.15176
WASF2	WASF2	10163	WASP family member 2	-0.13521	6.38092	-2.15236	0.0314242	0.99998	-3.62462	-2.15166
YWHAH	YWHAH	7533	tyrosine 3-monooxygenase/tryptophan 5-monooxygenase activation protein eta	-0.127036	6.08594	-2.15205	0.0314296	0.99998	-3.63153	-2.15159
FLCN	FLCN	201163	folliculin	-0.189279	5.81228	-2.15268	0.0314649	0.99998	-3.64948	-2.15114
CD99	CD99	4267	CD99 molecule (Xg blood group)	0.215156	7.14286	2.15033	0.0315497	0.99998	-3.66084	2.15007
SVEP1	SVEP1	79987	sushi, von Willebrand factor type A, EGF and pentraxin domain containing 1	0.15167	5.07168	2.15025	0.031567	0.99998	-3.63521	2.14985
ARMS2	ARMS2	387715	age-related maculopathy susceptibility 2	0.184943	5.45105	2.14998	0.0315815	0.99998	-3.65262	2.14967
PRF1	PRF1	5551	perforin 1	0.162225	5.2304	2.1452	0.0319611	0.99998	-3.65157	2.1449
CYP2A7	CYP2A7	1549	cytochrome P450 family 2 subfamily A member 7	0.13528	5.33144	2.14451	0.0320216	0.99998	-3.65021	2.14414
CARD8	CARD8	22900	caspase recruitment domain family member 8	0.123646	5.81293	2.14438	0.0320239	0.99998	-3.66839	2.14411
LIN37	LIN37	55957	lin-37 DREAM MuvB core complex component	0.147401	5.29973	2.14345	0.0321189	0.99998	-3.63796	2.14293
RAB3IP	RAB3IP	117177	RAB3A interacting protein	-0.11881	5.76672	-2.13954	0.0324116	0.99998	-3.6805	-2.1393
SLC16A3	SLC16A3	9123	solute carrier family 16 member 3	0.150631	5.71581	2.13755	0.0325933	0.99998	-3.65256	2.13706
CPA3	CPA3	1359	carboxypeptidase A3	0.142825	5.06387	2.13502	0.0327909	0.99998	-3.65878	2.13463
FAM219B	FAM219B	57184	family with sequence similarity 219 member B	0.165206	6.27518	2.13551	0.0328188	0.99998	-3.66146	2.13429
SAE1	SAE1	10055	SUMO1 activating enzyme subunit 1	0.142254	5.84494	2.12904	0.0332911	0.99998	-3.66528	2.12855
MPHOSPH6	MPHOSPH6	10200	M-phase phosphoprotein 6	-0.119913	5.6831	-2.12842	0.0333218	0.99998	-3.70059	-2.12818
TSSK6	TSSK6	83983	testis specific serine kinase 6	0.152221	5.40374	2.12643	0.0334928	0.99998	-3.69105	2.12613
SSR2	SSR2	6746	signal sequence receptor subunit 2	-0.112503	5.66209	-2.1257	0.0335477	0.99998	-3.70452	-2.12547
SNX9	SNX9	51429	sorting nexin 9	-0.131162	5.9235	-2.12578	0.0335722	0.99998	-3.6667	-2.12517
MIGA1	MIGA1	374986	mitoguardin 1	-0.122412	5.77099	-2.12334	0.0337479	0.99998	-3.707	-2.12307
PRKAB2	PRKAB2	5565	protein kinase AMP-activated non-catalytic subunit beta 2	0.152975	5.97947	2.12196	0.0338854	0.99998	-3.67566	2.12143
NDRG1	NDRG1	10397	N-myc downstream regulated 1	-0.144628	5.82203	-2.11957	0.034069	0.99998	-3.70334	-2.11925
CD74	CD74	972	CD74 molecule	-0.428809	6.05329	-2.12113	0.0341245	0.99998	-3.74013	-2.1186
UNC13D	UNC13D	201294	unc-13 homolog D	0.169498	5.37268	2.11634	0.0343392	0.99998	-3.70751	2.11607
OTOP1	OTOP1	133060	otopetrin 1	0.130008	5.37788	2.11451	0.034495	0.99998	-3.71077	2.11424
PIGR	PIGR	5284	polymeric immunoglobulin receptor	0.132696	5.26489	2.11452	0.0344978	0.99998	-3.70516	2.1142
PLEKHH3	PLEKHH3	79990	pleckstrin homology, MyTH4 and FERM domain containing H3	0.175345	4.99801	2.11371	0.0345703	0.99998	-3.69139	2.11336
SMAD6	SMAD6	4091	SMAD family member 6	0.184389	5.44568	2.11353	0.0346286	0.99998	-3.68064	2.11268
SNRPC	SNRPC	6631	small nuclear ribonucleoprotein polypeptide C	-0.168306	7.00697	-2.11294	0.0346721	0.99998	-3.68368	-2.11217
DNAH6	DNAH6	1768	dynein axonemal heavy chain 6	0.169295	4.81033	2.11185	0.0347364	0.99998	-3.68337	2.11142
FAM229A	FAM229A	100128071	family with sequence similarity 229 member A	0.149561	5.28007	2.11145	0.0347589	0.99998	-3.71019	2.11116
GLI3	GLI3	2737	GLI family zinc finger 3	-0.158235	5.4519	-2.11157	0.0347949	0.99998	-3.68364	-2.11074
PITPNC1	PITPNC1	26207	phosphatidylinositol transfer protein cytoplasmic 1	0.157905	5.49824	2.1108	0.0348338	0.99998	-3.69037	2.11028
EMILIN2	EMILIN2	84034	elastin microfibril interfacer 2	-0.195893	5.98353	-2.11045	0.0349225	0.99998	-3.69549	-2.10926
RAB11FIP3	RAB11FIP3	9727	RAB11 family interacting protein 3	-0.114068	5.60297	-2.10893	0.0349712	0.99998	-3.73108	-2.10869
DARS2	DARS2	55157	aspartyl-tRNA synthetase 2, mitochondrial	0.143087	5.36165	2.10588	0.0352415	0.99998	-3.72327	2.10557
NRIP3	NRIP3	56675	nuclear receptor interacting protein 3	0.144449	5.05983	2.10589	0.0352422	0.99998	-3.70812	2.10556
CDADC1	CDADC1	81602	cytidine and dCMP deaminase domain containing 1	0.111087	5.52873	2.10437	0.0353687	0.99998	-3.73504	2.10411
PCNT	PCNT	5116	pericentrin	-0.177261	5.90537	-2.10457	0.0354285	0.99998	-3.70318	-2.10343
C1orf54	C1orf54	79630	chromosome 1 open reading frame 54	0.148232	5.21719	2.10132	0.0356387	0.99998	-3.72423	2.10103
CEBPZOS	CEBPZOS	100505876	CEBPZ opposite strand	0.110368	6.13739	2.09912	0.0358356	0.99998	-3.73433	2.09879
EGFL7	EGFL7	51162	EGF like domain multiple 7	0.226779	5.69777	2.10116	0.0358438	0.99998	-3.76642	2.09869
GGA2	GGA2	23062	golgi associated, gamma adaptin ear containing, ARF binding protein 2	0.110305	5.88944	2.09512	0.0361815	0.99998	-3.76165	2.09488
C15orf61	C15orf61	145853	chromosome 15 open reading frame 61	-0.11698	5.83959	-2.09457	0.0362311	0.99998	-3.76167	-2.09432
NFATC1	NFATC1	4772	nuclear factor of activated T cells 1	0.121137	5.71065	2.09429	0.0362576	0.99998	-3.75798	2.09403
EXOSC7	EXOSC7	23016	exosome component 7	0.116965	6.09373	2.09292	0.0363756	0.99998	-3.76959	2.0927
COPB1	COPB1	1315	coatomer protein complex subunit beta 1	-0.0893168	6.2975	-2.09139	0.0365145	0.99998	-3.77199	-2.09115
FBXL20	FBXL20	84961	F-box and leucine rich repeat protein 20	0.137443	5.91882	2.09074	0.0366083	0.99998	-3.71953	2.09011
NPR2	NPR2	4882	natriuretic peptide receptor 2	-0.14321	5.74831	-2.09062	0.0366281	0.99998	-3.71724	-2.08989
EMP1	EMP1	2012	epithelial membrane protein 1	0.146544	5.38742	2.08949	0.0366905	0.99998	-3.75256	2.08919
IKZF4	IKZF4	64375	IKAROS family zinc finger 4	0.141787	5.62597	2.08876	0.0367739	0.99998	-3.72545	2.08827
PLAAT5	PLAAT5	117245	phospholipase A and acyltransferase 5	0.141117	5.47145	2.08759	0.0368592	0.99998	-3.75596	2.08732
TIMM17A	TIMM17A	10440	translocase of inner mitochondrial membrane 17A	0.104989	6.49394	2.08744	0.0368675	0.99998	-3.7786	2.08723
TARBP2	TARBP2	6895	TARBP2 subunit of RISC loading complex	0.113849	5.45662	2.08732	0.0368843	0.99998	-3.76018	2.08704
DNER	DNER	92737	delta/notch like EGF repeat containing	0.128388	5.61436	2.08486	0.0371083	0.99998	-3.76066	2.08457
UBB	UBB	7314	ubiquitin B	-0.294542	7.10623	-2.0843	0.0373993	0.99998	-3.81288	-2.08138
ARF5	ARF5	381	ADP ribosylation factor 5	-0.120662	6.49345	-2.07877	0.0376945	0.99998	-3.73895	-2.07816
INAFM1	INAFM1	255783	InaF motif containing 1	-0.127084	5.36506	-2.07595	0.0379247	0.99998	-3.76688	-2.07567
DAB2IP	DAB2IP	153090	DAB2 interacting protein	0.120903	5.68639	2.0754	0.0379709	0.99998	-3.7895	2.07517
CEP70	CEP70	80321	centrosomal protein 70	-0.126141	5.64415	-2.07482	0.0380236	0.99998	-3.79018	-2.0746
LRRC24	LRRC24	441381	leucine rich repeat containing 24	0.170688	5.65028	2.07502	0.0380902	0.99998	-3.7443	2.07388
GABPB1	GABPB1	2553	GA binding protein transcription factor subunit beta 1	0.116191	5.81625	2.07379	0.0381194	0.99998	-3.79647	2.07357
PCDH9	PCDH9	5101	protocadherin 9	-0.134129	6.03268	-2.07189	0.0382971	0.99998	-3.79817	-2.07166
NRAS	NRAS	4893	NRAS proto-oncogene, GTPase	0.116191	5.402	2.07162	0.038325	0.99998	-3.78362	2.07136
FGF1	FGF1	2246	fibroblast growth factor 1	-0.153227	6.43046	-2.07155	0.0383271	0.99998	-3.80408	-2.07134
RAPSN	RAPSN	5913	receptor associated protein of the synapse	0.14404	5.52379	2.0705	0.0384282	0.99998	-3.79072	2.07026
BAG4	BAG4	9530	BCL2 associated athanogene 4	0.118726	5.58762	2.0691	0.0385616	0.99998	-3.79514	2.06883
HIVEP2	HIVEP2	3097	HIVEP zinc finger 2	-0.110838	6.04304	-2.06804	0.038656	0.99998	-3.80973	-2.06783
PICK1	PICK1	9463	protein interacting with PRKCA 1	0.139157	5.4811	2.06816	0.0386802	0.99998	-3.75121	2.06757
MME	MME	4311	membrane metalloendopeptidase	0.137335	5.11152	2.06483	0.0389676	0.99998	-3.77873	2.06453
PRCC	PRCC	5546	proline rich mitotic checkpoint control factor	0.122684	6.01918	2.06436	0.0390056	0.99998	-3.81474	2.06413
ORC1	ORC1	4998	origin recognition complex subunit 1	0.128325	5.4069	2.0639	0.0390507	0.99998	-3.79653	2.06365
IRF1	IRF1	3659	interferon regulatory factor 1	-0.29717	6.05333	-2.06966	0.039214	0.99998	-3.98405	-2.06193
TNNI3	TNNI3	7137	troponin I3, cardiac type	-0.285071	12.4683	-2.06327	0.0392793	0.99998	-3.76852	-2.06125
SEPTIN6	SEPTIN6	23157	septin 6	-0.173296	5.71255	-2.06227	0.0393074	0.99998	-3.76714	-2.06095
PLEKHA4	PLEKHA4	57664	pleckstrin homology domain containing A4	-0.213936	6.40271	-2.06025	0.0394181	0.99998	-3.77452	-2.0598
NEURL1B	NEURL1B	54492	neuralized E3 ubiquitin protein ligase 1B	-0.110944	5.53475	-2.05952	0.0394659	0.99998	-3.81156	-2.0593
CLN6	CLN6	54982	CLN6 transmembrane ER protein	0.1208	5.52505	2.05877	0.0395391	0.99998	-3.8107	2.05853
RASIP1	RASIP1	54922	Ras interacting protein 1	0.12553	5.13956	2.0576	0.0396565	0.99998	-3.79197	2.05731
KIAA0754	KIAA0754	643314	KIAA0754	-0.169902	5.61761	-2.0565	0.0397677	0.99998	-3.78903	-2.05615
OR8B8	OR8B8	26493	olfactory receptor family 8 subfamily B member 8	0.124816	5.38395	2.05318	0.0400792	0.99998	-3.81318	2.05293
CTNNA3	CTNNA3	29119	catenin alpha 3	-0.147641	6.80023	-2.04757	0.0406266	0.99998	-3.82937	-2.04732
SLC27A4	SLC27A4	10999	solute carrier family 27 member 4	0.101955	5.92386	2.04735	0.0406445	0.99998	-3.84355	2.04714
CSF3R	CSF3R	1441	colony stimulating factor 3 receptor	0.15977	5.42236	2.04698	0.0406885	0.99998	-3.81941	2.04669
SPTLC2	SPTLC2	9517	serine palmitoyltransferase long chain base subunit 2	0.167056	5.61182	2.04698	0.0408384	0.99998	-3.80496	2.04517
RNF165	RNF165	494470	ring finger protein 165	0.14061	5.7765	2.04491	0.0408856	0.99998	-3.84308	2.04469
DCLK3	DCLK3	85443	doublecortin like kinase 3	0.136027	5.50722	2.04451	0.0409299	0.99998	-3.83196	2.04424
DUS1L	DUS1L	64118	dihydrouridine synthase 1 like	0.133525	5.94471	2.0444	0.040936	0.99998	-3.84838	2.04418
PEAK1	PEAK1	79834	pseudopodium enriched atypical kinase 1	-0.183744	6.643	-2.04371	0.041066	0.99998	-3.78545	-2.04286
GAD1	GAD1	2571	glutamate decarboxylase 1	0.137711	5.77693	2.04245	0.0411315	0.99998	-3.8412	2.0422
PHYHD1	PHYHD1	254295	phytanoyl-CoA dioxygenase domain containing 1	0.10702	5.6972	2.04046	0.041326	0.99998	-3.84829	2.04024
KDM4B	KDM4B	23030	lysine demethylase 4B	0.113952	6.139	2.03994	0.0413758	0.99998	-3.85924	2.03974
DIP2B	DIP2B	57609	disco interacting protein 2 homolog B	-0.112111	5.76124	-2.03928	0.0414455	0.99998	-3.8522	-2.03905
SIN3B	SIN3B	23309	SIN3 transcription regulator family member B	0.146594	5.3137	2.0385	0.0415263	0.99998	-3.83214	2.03824
PLGLB1	PLGLB1	5343	plasminogen like B1	0.17076	5.10047	2.03701	0.0416785	0.99998	-3.8236	2.03672
EIF3G	EIF3G	8666	eukaryotic translation initiation factor 3 subunit G	-0.208105	6.94644	-2.03921	0.0416889	0.99998	-3.85418	-2.03661
STRIP1	STRIP1	85369	striatin interacting protein 1	-0.132541	5.89468	-2.03536	0.0418528	0.99998	-3.82238	-2.03498
APBB2	APBB2	323	amyloid beta precursor protein binding family B member 2	0.117574	5.65334	2.03255	0.0421204	0.99998	-3.85909	2.03233
C11orf54	C11orf54	28970	chromosome 11 open reading frame 54	0.123838	5.33452	2.0313	0.0422524	0.99998	-3.8459	2.03103
NEDD8	NEDD8	4738	NEDD8 ubiquitin like modifier	-0.238181	6.94266	-2.03388	0.0423141	0.99998	-3.89695	-2.03042
TRAM2	TRAM2	9697	translocation associated membrane protein 2	0.122741	5.44156	2.02876	0.0425066	0.99998	-3.85652	2.02853
RNF138	RNF138	51444	ring finger protein 138	-0.127664	5.36635	-2.02529	0.0428682	0.99998	-3.84253	-2.02499
XIRP1	XIRP1	165904	xin actin binding repeat containing 1	-0.587652	9.35072	-2.03106	0.0428774	0.99998	-3.96508	-2.0249
KRAS	KRAS	3845	KRAS proto-oncogene, GTPase	-0.104701	5.95214	-2.02348	0.0430465	0.99998	-3.88317	-2.02326
BMPER	BMPER	168667	BMP binding endothelial regulator	0.135792	5.41918	2.02097	0.0433107	0.99998	-3.86575	2.0207
RPL17	RPL17	6139	ribosomal protein L17	-0.23622	8.10595	-2.02154	0.0434343	0.99998	-3.84989	-2.01951
CDC42EP3	CDC42EP3	10602	CDC42 effector protein 3	-0.241916	6.95216	-2.02057	0.0434433	0.99998	-3.82015	-2.01942
PLAAT3	PLAAT3	11145	phospholipase A and acyltransferase 3	-0.31897	6.98821	-2.02825	0.043483	0.99998	-4.07622	-2.01904
WNT6	WNT6	7475	Wnt family member 6	0.188845	5.06797	2.01936	0.0434852	0.99998	-3.84719	2.01902
C16orf78	C16orf78	123970	chromosome 16 open reading frame 78	0.112352	5.79617	2.01829	0.0435858	0.99998	-3.88615	2.01805
IGF1R	IGF1R	3480	insulin like growth factor 1 receptor	0.171217	6.25559	2.01855	0.0436721	0.99998	-3.82786	2.01722
KLHL29	KLHL29	114818	kelch like family member 29	0.159183	5.37414	2.01705	0.0437448	0.99998	-3.82848	2.01653
MPP1	MPP1	4354	membrane palmitoylated protein 1	-0.136808	5.8835	-2.01185	0.0442958	0.99998	-3.8374	-2.01128
ZSCAN16	ZSCAN16	80345	zinc finger and SCAN domain containing 16	0.16844	5.63025	2.01	0.0444591	0.99998	-3.87854	2.00974
POC1A	POC1A	25886	POC1 centriolar protein A	0.149122	5.239	2.00946	0.0445218	0.99998	-3.86343	2.00915
LUC7L2	LUC7L2	51631	LUC7 like 2, pre-mRNA splicing factor	-0.148634	5.99123	-2.00957	0.0445308	0.99998	-3.84429	-2.00906
PIM1	PIM1	5292	Pim-1 proto-oncogene, serine/threonine kinase	-0.253535	5.79593	-2.01242	0.044537	0.99998	-3.91155	-2.009
STBD1	STBD1	8987	starch binding domain 1	-0.208167	6.68504	-2.01115	0.0445459	0.99998	-3.87703	-2.00892
ASB13	ASB13	79754	ankyrin repeat and SOCS box containing 13	0.135732	5.33745	2.00703	0.044772	0.99998	-3.8857	2.00679
IFIT5	IFIT5	24138	interferon induced protein with tetratricopeptide repeats 5	-0.121846	5.22364	-2.00238	0.0452702	0.99998	-3.8884	-2.00213
CENPP	CENPP	401541	centromere protein P	0.152581	5.07267	2.00261	0.0452738	0.99998	-3.8469	2.0021
ARHGAP27	ARHGAP27	201176	Rho GTPase activating protein 27	0.109908	5.4482	2.00186	0.045326	0.99998	-3.90031	2.00162
ZNF90	ZNF90	7643	zinc finger protein 90	0.124933	5.05977	2.0019	0.0453303	0.99998	-3.87599	2.00158
HTATSF1	HTATSF1	27336	HIV-1 Tat specific factor 1	-0.11822	6.29557	-2.00157	0.0453534	0.99998	-3.91217	-2.00136
PALMD	PALMD	54873	palmdelphin	-0.310288	6.68044	-2.00551	0.0453862	0.99998	-3.96538	-2.00106
TMEM263	TMEM263	90488	transmembrane protein 263	-0.106453	6.02556	-2.00121	0.0453903	0.99998	-3.92173	-2.00102
CERS4	CERS4	79603	ceramide synthase 4	-0.116129	5.94054	-2.00108	0.045406	0.99998	-3.91903	-2.00087
GH2	GH2	2689	growth hormone 2	0.12516	5.43331	1.9995	0.0455814	0.99998	-3.90158	1.99925
TMEM47	TMEM47	83604	transmembrane protein 47	-0.122927	5.69508	-1.99863	0.0456798	0.99998	-3.88764	-1.99834
MYLIP	MYLIP	29116	myosin regulatory light chain interacting protein	0.120136	5.24855	1.99814	0.0457287	0.99998	-3.89534	1.99789
H3C1	H3C1	8350	H3 clustered histone 1	0.135062	4.99938	1.99699	0.0458596	0.99998	-3.87955	1.99668
RASSF1	RASSF1	11186	Ras association domain family member 1	0.110917	5.73666	1.99574	0.0459842	0.99998	-3.92331	1.99554
ADAMTS15	ADAMTS15	170689	ADAM metallopeptidase with thrombospondin type 1 motif 15	0.197964	5.25475	1.99652	0.0460274	0.99998	-3.85529	1.99514
IDI1	IDI1	3422	isopentenyl-diphosphate delta isomerase 1	-0.107083	5.83118	-1.99444	0.0461247	0.99998	-3.9289	-1.99425
DNA2	DNA2	1763	DNA replication helicase/nuclease 2	-0.128776	5.57281	-1.99273	0.0463315	0.99998	-3.88052	-1.99236
COPS3	COPS3	8533	COP9 signalosome subunit 3	-0.10258	6.32544	-1.98672	0.0469765	0.99998	-3.94295	-1.98651
SLC25A30	SLC25A30	253512	solute carrier family 25 member 30	-0.307561	6.59097	-1.98841	0.0469874	0.99998	-3.88913	-1.98641
CERS2	CERS2	29956	ceramide synthase 2	-0.121217	6.16474	-1.98639	0.0470135	0.99998	-3.94624	-1.98618
CARF	CARF	79800	calcium responsive transcription factor	0.140901	4.90038	1.98463	0.0472285	0.99998	-3.88918	1.98425
ADM	ADM	133	adrenomedullin	0.17275	5.68964	1.98291	0.0474584	0.99998	-3.87042	1.98219
ADD2	ADD2	119	adducin 2	0.110033	5.26259	1.98161	0.0475501	0.99998	-3.92245	1.98137
PLEK	PLEK	5341	pleckstrin	0.155897	5.53174	1.9812	0.0475933	0.99998	-3.93798	1.98098
PSG1	PSG1	5669	pregnancy specific beta-1-glycoprotein 1	-0.145863	5.4382	-1.98107	0.0476426	0.99998	-3.88153	-1.98054
SYNE2	SYNE2	23224	spectrin repeat containing nuclear envelope protein 2	0.227316	5.82408	1.978	0.0481063	0.99998	-3.88762	1.97643
S100A4	S100A4	6275	S100 calcium binding protein A4	0.224038	6.07237	1.97725	0.0483471	0.99998	-3.93516	1.9743
GMDS	GMDS	2762	GDP-mannose 4,6-dehydratase	-0.157529	4.69325	-1.97484	0.0483661	0.99998	-3.87596	-1.97414
SMIM30	SMIM30	401397	small integral membrane protein 30	-0.194533	7.22964	-1.97358	0.0485376	0.99998	-3.882	-1.97263
FAM53C	FAM53C	51307	family with sequence similarity 53 member C	-0.120441	5.79261	-1.97276	0.0485448	0.99998	-3.96304	-1.97257
GPBP1	GPBP1	65056	GC-rich promoter binding protein 1	-0.107568	5.5303	-1.97183	0.0486518	0.99998	-3.95437	-1.97163
GTSF1L	GTSF1L	149699	gametocyte specific factor 1 like	0.122529	5.62367	1.97042	0.0488138	0.99998	-3.95939	1.97021
LEMD2	LEMD2	221496	LEM domain containing 2	-0.095321	5.64597	-1.97038	0.048817	0.99998	-3.96185	-1.97019
TSC22D2	TSC22D2	9819	TSC22 domain family member 2	-0.172543	5.53642	-1.96968	0.0490141	0.99998	-3.88943	-1.96847
HLTF	HLTF	6596	helicase like transcription factor	0.112977	5.77207	1.96764	0.0491318	0.99998	-3.96976	1.96745
SMPD1	SMPD1	6609	sphingomyelin phosphodiesterase 1	0.148151	6.22809	1.96711	0.0492617	0.99998	-3.8928	1.96632
PDLIM3	PDLIM3	27295	PDZ and LIM domain 3	0.369535	7.4762	1.96887	0.0492761	0.99998	-3.94041	1.96619
PCDH7	PCDH7	5099	protocadherin 7	-0.20424	6.21396	-1.96631	0.049285	0.99998	-3.98248	-1.96612
TBCEL	TBCEL	219899	tubulin folding cofactor E like	-0.106233	6.11089	-1.96502	0.0494359	0.99998	-3.96765	-1.96481
TAFA4	TAFA4	151647	TAFA chemokine like family member 4	-0.123008	5.62504	-1.96507	0.0494448	0.99998	-3.92628	-1.96474
ADAM15	ADAM15	8751	ADAM metallopeptidase domain 15	0.355127	8.80933	1.96627	0.0497587	0.99998	-3.98442	1.96203
FAM106A	FAM106A	80039	family with sequence similarity 106 member A	0.174829	5.27836	1.96288	0.049837	0.99998	-3.90337	1.96136
COPS6	COPS6	10980	COP9 signalosome subunit 6	-0.124142	6.78747	-1.96118	0.049884	0.99998	-3.97679	-1.96096
SUMF1	SUMF1	285362	sulfatase modifying factor 1	0.0985117	5.84207	1.96089	0.0499133	0.99998	-3.98295	1.96071
SLC6A1	SLC6A1	6529	solute carrier family 6 member 1	0.138889	5.03317	1.95959	0.0500757	0.99998	-3.94072	1.95932
FCGR1A	FCGR1A	2209	Fc fragment of IgG receptor Ia	0.119079	5.75777	1.95957	0.0500929	0.99998	-3.92743	1.95917
RNF144A	RNF144A	9781	ring finger protein 144A	0.146252	5.31979	1.95967	0.0500978	0.99998	-3.90785	1.95913
THEGL	THEGL	100506564	theg spermatid protein like	0.11629	5.54107	1.95925	0.0501105	0.99998	-3.97242	1.95902
C8A	C8A	731	complement C8 alpha chain	0.141691	5.71079	1.95763	0.0502969	0.99998	-3.98343	1.95743
GNRH1	GNRH1	2796	gonadotropin releasing hormone 1	0.134797	5.55652	1.95748	0.050325	0.99998	-3.94848	1.95719
MTCH1	MTCH1	23787	mitochondrial carrier 1	-0.157856	7.14079	-1.95741	0.0503263	0.99998	-3.97326	-1.95718
SEPTIN4	SEPTIN4	5414	septin 4	0.201153	5.66392	1.95604	0.0504876	0.99998	-3.97193	1.95581
SYNGAP1	SYNGAP1	8831	synaptic Ras GTPase activating protein 1	0.128566	5.51875	1.95621	0.0505281	0.99998	-3.90563	1.95547
POLR2K	POLR2K	5440	RNA polymerase II subunit K	-0.154277	5.85878	-1.95659	0.0505325	0.99998	-3.90682	-1.95543
VMA21	VMA21	203547	vacuolar ATPase assembly factor VMA21	-0.112391	5.65474	-1.95502	0.0506037	0.99998	-3.98654	-1.95482
ZSWIM3	ZSWIM3	140831	zinc finger SWIM-type containing 3	0.134249	5.81933	1.95525	0.0506233	0.99998	-3.91502	1.95466
SCARB2	SCARB2	950	scavenger receptor class B member 2	-0.171696	6.44685	-1.95356	0.0508306	0.99998	-3.9156	-1.95291
LAMTOR5	LAMTOR5	10542	late endosomal/lysosomal adaptor, MAPK and MTOR activator 5	-0.2074	7.19088	-1.95426	0.0508707	0.99998	-3.92035	-1.95257
ID3	ID3	3399	inhibitor of DNA binding 3, HLH protein	0.145588	5.5201	1.95268	0.0508859	0.99998	-3.97112	1.95244
LZTFL1	LZTFL1	54585	leucine zipper transcription factor like 1	0.100461	5.74707	1.95097	0.0510828	0.99998	-3.99586	1.95078
SBNO1	SBNO1	55206	strawberry notch homolog 1	0.10598	6.0767	1.95087	0.0510942	0.99998	-4.00421	1.95069
CNNM3	CNNM3	26505	cyclin and CBS domain divalent metal cation transport mediator 3	0.120109	5.8705	1.95084	0.0511035	0.99998	-3.97949	1.95061
FOXO3	FOXO3	2309	forkhead box O3	-0.142329	6.21425	-1.95102	0.051109	0.99998	-3.9316	-1.95056
NR1D1	NR1D1	9572	nuclear receptor subfamily 1 group D member 1	0.169262	6.17554	1.95018	0.051283	0.99998	-3.91487	1.9491
NUP54	NUP54	53371	nucleoporin 54	-0.104151	5.29205	-1.94914	0.0513043	0.99998	-3.97698	-1.94893
RRAGD	RRAGD	58528	Ras related GTP binding D	-0.164546	6.18698	-1.94901	0.0514254	0.99998	-3.9154	-1.94791
FAM171B	FAM171B	165215	family with sequence similarity 171 member B	0.134767	5.15825	1.94719	0.0515459	0.99998	-3.96788	1.94691
EIF2B3	EIF2B3	8891	eukaryotic translation initiation factor 2B subunit gamma	0.103	6.02874	1.94515	0.0517844	0.99998	-3.99127	1.94492
SOX10	SOX10	6663	SRY-box transcription factor 10	0.172275	4.73592	1.94522	0.0517999	0.99998	-3.93757	1.94479
GGTA1	GGTA1	2681		0.16935	5.52492	1.94475	0.0518322	0.99998	-3.99465	1.94452
ARHGAP26	ARHGAP26	23092	Rho GTPase activating protein 26	-0.125287	6.50414	-1.94468	0.0518356	0.99998	-4.01158	-1.9445
KDM2A	KDM2A	22992	lysine demethylase 2A	0.100149	5.97755	1.9442	0.0518948	0.99998	-4.01156	1.94401
EEF1D	EEF1D	1936	eukaryotic translation elongation factor 1 delta	-0.157745	8.24727	-1.94406	0.051934	0.99998	-3.94695	-1.94368
PET117	PET117	100303755	PET117 cytochrome c oxidase chaperone	0.120336	5.54891	1.94343	0.0519882	0.99998	-3.99891	1.94323
TMEM98	TMEM98	26022	transmembrane protein 98	-0.106761	5.67678	-1.93991	0.0524152	0.99998	-4.00981	-1.93971
B4GALT7	B4GALT7	11285	beta-1,4-galactosyltransferase 7	0.114425	5.83414	1.93732	0.0527292	0.99998	-4.02024	1.93713
ZADH2	ZADH2	284273	zinc binding alcohol dehydrogenase domain containing 2	0.108621	6.00434	1.93692	0.0527772	0.99998	-4.02537	1.93674
NECTIN4	NECTIN4	81607	nectin cell adhesion molecule 4	0.130919	6.26759	1.93459	0.0530613	0.99998	-4.03146	1.93442
C19orf25	C19orf25	148223	chromosome 19 open reading frame 25	0.142581	5.79352	1.93358	0.0532367	0.99998	-3.94427	1.933
TBX22	TBX22	50945	T-box transcription factor 22	0.150317	5.44662	1.93277	0.0532908	0.99998	-4.00995	1.93256
SLC52A2	SLC52A2	79581	solute carrier family 52 member 2	0.120657	5.60329	1.93142	0.053493	0.99998	-3.95284	1.93092
KDM5C	KDM5C	8242	lysine demethylase 5C	-0.108096	6.14694	-1.92968	0.0536837	0.99998	-3.99132	-1.92938
TMEM63A	TMEM63A	9725	transmembrane protein 63A	0.135651	5.52011	1.92639	0.0540912	0.99998	-3.99347	1.92611
NAA35	NAA35	60560	N(alpha)-acetyltransferase 35, NatC auxiliary subunit	0.131437	5.8754	1.92545	0.0542196	0.99998	-3.97943	1.92508
CRPPA	CRPPA	729920	CDP-L-ribitol pyrophosphorylase A	-0.116269	5.53932	-1.92443	0.0543248	0.99998	-4.02994	-1.92424
EIF2S1	EIF2S1	1965	eukaryotic translation initiation factor 2 subunit alpha	-0.10634	6.15391	-1.92354	0.0544346	0.99998	-4.0477	-1.92336
SELP	SELP	6403	selectin P	0.123	5.58786	1.92318	0.0544843	0.99998	-4.03117	1.92297
SORL1	SORL1	6653	sortilin related receptor 1	-0.131794	5.73543	-1.92307	0.05451	0.99998	-3.9968	-1.92276
PDHX	PDHX	8050	pyruvate dehydrogenase complex component X	-0.115351	7.1865	-1.92231	0.0545951	0.99998	-4.02773	-1.92209
SEPHS1	SEPHS1	22929	selenophosphate synthetase 1	-0.103719	5.50953	-1.92213	0.054614	0.99998	-4.0304	-1.92193
SMC1A	SMC1A	8243	structural maintenance of chromosomes 1A	-0.11739	6.15039	-1.92089	0.054776	0.99998	-4.02081	-1.92065
CSGALNACT1	CSGALNACT1	55790	chondroitin sulfate N-acetylgalactosaminyltransferase 1	0.225299	5.99934	1.92247	0.0548438	0.99998	-3.9813	1.92011
PLEKHA8	PLEKHA8	84725	pleckstrin homology domain containing A8	-0.103628	5.70827	-1.91861	0.0550582	0.99998	-4.03908	-1.91842
OR10J3	OR10J3	441911	olfactory receptor family 10 subfamily J member 3	0.117528	5.55028	1.91777	0.0551652	0.99998	-4.03912	1.91757
ABHD18	ABHD18	80167	abhydrolase domain containing 18	-0.190656	6.25431	-1.91757	0.0551882	0.99998	-4.05512	-1.91739
ESPL1	ESPL1	9700	extra spindle pole bodies like 1, separase	0.123224	5.39525	1.91749	0.0552028	0.99998	-4.03103	1.91728
ZNF654	ZNF654	55279	zinc finger protein 654	0.146035	5.47974	1.91736	0.0552463	0.99998	-3.97848	1.91693
OLFM1	OLFM1	10439	olfactomedin 1	0.172469	5.32107	1.9174	0.0552909	0.99998	-3.95446	1.91658
CDKN1A	CDKN1A	1026	cyclin dependent kinase inhibitor 1A	-0.281568	6.88537	-1.91763	0.0553144	0.99998	-3.95748	-1.9164
OR5AR1	OR5AR1	219493	olfactory receptor family 5 subfamily AR member 1 (gene/pseudogene)	0.126266	5.63405	1.91396	0.0556716	0.99998	-3.99444	1.9136
KIAA2013	KIAA2013	90231	KIAA2013	-0.10647	6.60907	-1.91354	0.055726	0.99998	-3.99798	-1.91317
GIPC1	GIPC1	10755	GIPC PDZ domain containing family member 1	-0.0902485	6.45443	-1.91256	0.055829	0.99998	-4.06295	-1.91237
SULT1B1	SULT1B1	27284	sulfotransferase family 1B member 1	0.12333	5.20599	1.91249	0.0558425	0.99998	-4.02671	1.91226
CLK3	CLK3	1198	CDC like kinase 3	0.0984055	5.64023	1.912	0.0559025	0.99998	-4.05115	1.9118
SYTL1	SYTL1	84958	synaptotagmin like 1	-0.124271	5.59168	-1.91129	0.0560153	0.99998	-3.99551	-1.91092
CHMP5	CHMP5	51510	charged multivesicular body protein 5	-0.116785	5.45158	-1.9106	0.0561024	0.99998	-4.00141	-1.91024
SEH1L	SEH1L	81929	SEH1 like nucleoporin	0.114751	5.47055	1.90999	0.0561604	0.99998	-4.04737	1.90979
SMTN	SMTN	6525	smoothelin	0.189521	5.44302	1.9108	0.0563019	0.99998	-3.98465	1.90869
C16orf91	C16orf91	283951	chromosome 16 open reading frame 91	0.0890475	5.77863	1.90885	0.0563056	0.99998	-4.06102	1.90866
BUB3	BUB3	9184	BUB3 mitotic checkpoint protein	-0.113497	5.74147	-1.90844	0.0563757	0.99998	-4.01286	-1.90812
EML4	EML4	27436	EMAP like 4	-0.124408	4.68388	-1.90775	0.0564656	0.99998	-3.99524	-1.90743
CDH23	CDH23	64072	cadherin related 23	0.115862	5.46435	1.90762	0.0564697	0.99998	-4.03799	1.90739
TERF1	TERF1	7013	telomeric repeat binding factor 1	-0.105482	5.94222	-1.90748	0.0564798	0.99998	-4.07093	-1.90731
TANC2	TANC2	26115	tetratricopeptide repeat, ankyrin repeat and coiled-coil containing 2	0.136382	5.37167	1.9042	0.0569113	0.99998	-4.04915	1.90399
A4GALT	A4GALT	53947	alpha 1,4-galactosyltransferase (P blood group)	0.202513	6.04025	1.90469	0.0570112	0.99998	-3.97744	1.90322
ZNF746	ZNF746	155061	zinc finger protein 746	0.168718	5.75688	1.90385	0.0570952	0.99998	-3.97467	1.90258
XBP1	XBP1	7494	X-box binding protein 1	-0.149178	6.07249	-1.90257	0.0571892	0.99998	-3.97993	-1.90186
PITHD1	PITHD1	57095	PITH domain containing 1	-0.142434	5.43045	-1.90248	0.0572234	0.99998	-3.97338	-1.9016
MTMR6	MTMR6	9107	myotubularin related protein 6	-0.113969	5.58663	-1.89927	0.0575571	0.99998	-4.05427	-1.89906
RTL6	RTL6	84247	retrotransposon Gag like 6	0.124685	5.78124	1.89945	0.0575958	0.99998	-3.98289	1.89876
PDE12	PDE12	201626	phosphodiesterase 12	-0.117239	5.63155	-1.89806	0.0577147	0.99998	-4.07415	-1.89786
DTNB	DTNB	1838	dystrobrevin beta	0.144474	5.91899	1.89847	0.0577915	0.99998	-3.98044	1.89728
TRIM56	TRIM56	81844	tripartite motif containing 56	-0.121801	5.85865	-1.89717	0.0578578	0.99998	-4.01323	-1.89677
ZNF598	ZNF598	90850	zinc finger protein 598	0.129888	5.59732	1.89669	0.0578933	0.99998	-4.07406	1.8965
EBLN2	EBLN2	55096	endogenous Bornavirus like nucleoprotein 2	-0.131984	5.51901	-1.89588	0.0580053	0.99998	-4.05506	-1.89566
DNAJB1	DNAJB1	3337	DnaJ heat shock protein family (Hsp40) member B1	-0.156126	5.5259	-1.89472	0.0581972	0.99998	-3.99967	-1.89421
DDIT4	DDIT4	54541	DNA damage inducible transcript 4	0.156285	5.01428	1.89448	0.058206	0.99998	-4.02123	1.89414
NAIP	NAIP	4671	NLR family apoptosis inhibitory protein	0.133637	5.49668	1.89406	0.0582457	0.99998	-4.07096	1.89384
CST2	CST2	1470	cystatin SA	0.148809	5.03037	1.89391	0.0582692	0.99998	-4.04402	1.89367
KRTAP21-1	KRTAP21-1	337977	keratin associated protein 21-1	0.130566	5.01342	1.89204	0.0585478	0.99998	-4.00722	1.89157
LATS2	LATS2	26524	large tumor suppressor kinase 2	-0.134209	5.96683	-1.89188	0.0585836	0.99998	-4.00168	-1.89131
VARS1	VARS1	7407	valyl-tRNA synthetase 1	0.132391	5.06256	1.8913	0.0586222	0.99998	-4.0441	1.89102
LZTS1	LZTS1	11178	leucine zipper tumor suppressor 1	0.16079	5.36471	1.88949	0.0589268	0.99998	-3.99374	1.88874
REXO1	REXO1	57455	RNA exonuclease 1 homolog	0.100919	5.876	1.88548	0.0594027	0.99998	-4.05472	1.8852
CPEB4	CPEB4	80315	cytoplasmic polyadenylation element binding protein 4	-0.263268	7.41359	-1.88322	0.0600806	0.99998	-4.05042	-1.8802
ATP11A	ATP11A	23250	ATPase phospholipid transporting 11A	-0.123893	6.21847	-1.8797	0.0601894	0.99998	-4.05955	-1.8794
PPP1R13L	PPP1R13L	10848	protein phosphatase 1 regulatory subunit 13 like	0.192236	6.3916	1.88072	0.0601898	0.99998	-4.00592	1.8794
RRAGB	RRAGB	10325	Ras related GTP binding B	0.111944	5.46369	1.87775	0.0604443	0.99998	-4.0944	1.87754
LRRC37B	LRRC37B	114659	leucine rich repeat containing 37B	0.110519	5.5672	1.87733	0.0605015	0.99998	-4.10091	1.87712
ARHGAP5	ARHGAP5	394	Rho GTPase activating protein 5	-0.131947	6.43755	-1.87733	0.060506	0.99998	-4.09019	-1.87709
ZNF611	ZNF611	81856	zinc finger protein 611	0.112541	5.17867	1.87687	0.0605706	0.99998	-4.07674	1.87662
DOLPP1	DOLPP1	57171	dolichyldiphosphatase 1	0.107992	5.75124	1.87625	0.0606471	0.99998	-4.11188	1.87606
TRADD	TRADD	8717	TNFRSF1A associated via death domain	0.115026	5.56532	1.8758	0.0607182	0.99998	-4.07884	1.87554
HNRNPM	HNRNPM	4670	heterogeneous nuclear ribonucleoprotein M	-0.110448	6.39912	-1.87532	0.0607738	0.99998	-4.1199	-1.87514
DHRSX	DHRSX	207063	dehydrogenase/reductase X-linked	0.105983	5.56109	1.87475	0.0608656	0.99998	-4.06829	1.87447
CELF2	CELF2	10659	CUGBP Elav-like family member 2	-0.136975	6.33964	-1.87386	0.0610078	0.99998	-4.04331	-1.87344
KLF10	KLF10	7071	Kruppel like factor 10	-0.116398	5.50771	-1.87308	0.0610816	0.99998	-4.10955	-1.8729
PLEKHM3	PLEKHM3	389072	pleckstrin homology domain containing M3	-0.0993755	5.65703	-1.87221	0.0612047	0.99998	-4.11524	-1.87201
ZBED1	ZBED1	9189	zinc finger BED-type containing 1	0.150573	6.07928	1.87234	0.0612555	0.99998	-4.01969	1.87165
GUCY1A1	GUCY1A1	2982	guanylate cyclase 1 soluble subunit alpha 1	-0.23959	6.25072	-1.87227	0.06126	0.99998	-4.02172	-1.87161
HMGCLL1	HMGCLL1	54511	3-hydroxymethyl-3-methylglutaryl-CoA lyase like 1	0.150043	5.56294	1.87104	0.0614134	0.99998	-4.03299	1.87051
KCNN3	KCNN3	3782	potassium calcium-activated channel subfamily N member 3	0.128478	5.36442	1.8704	0.0614592	0.99998	-4.09965	1.87018
PCBP2	PCBP2	5094	poly(rC) binding protein 2	-0.237755	8.04761	-1.87135	0.0616357	0.99998	-4.04451	-1.86891
CANT1	CANT1	124583	calcium activated nucleotidase 1	-0.115854	5.7908	-1.86929	0.0616365	0.99998	-4.05054	-1.8689
RABEP2	RABEP2	79874	rabaptin, RAB GTPase binding effector protein 2	0.112157	5.39508	1.86808	0.0617775	0.99998	-4.10714	1.86789
CEP95	CEP95	90799	centrosomal protein 95	0.154513	5.53784	1.86789	0.0618898	0.99998	-4.01914	1.86708
PSRC1	PSRC1	84722	proline and serine rich coiled-coil 1	0.117296	5.57089	1.8663	0.062036	0.99998	-4.09188	1.86604
BTBD19	BTBD19	149478	BTB domain containing 19	0.114729	5.64783	1.86313	0.0624715	0.99998	-4.12753	1.86293
KRTAP10-7	KRTAP10-7	386675	keratin associated protein 10-7	0.166024	4.87904	1.86335	0.0626037	0.99998	-4.02107	1.862
API5	API5	8539	apoptosis inhibitor 5	-0.103807	6.08642	-1.86215	0.0626059	0.99998	-4.14218	-1.86198
PRR5L	PRR5L	79899	proline rich 5 like	-0.152231	5.20095	-1.86198	0.062666	0.99998	-4.04924	-1.86155
FRMD7	FRMD7	90167	FERM domain containing 7	0.115369	5.70457	1.8598	0.0629395	0.99998	-4.12989	1.85962
C4BPA	C4BPA	722	complement component 4 binding protein alpha	-0.116341	5.72793	-1.85962	0.062962	0.99998	-4.13886	-1.85946
SAMD11	SAMD11	148398	sterile alpha motif domain containing 11	0.124202	5.32033	1.8596	0.0629741	0.99998	-4.11371	1.85937
PILRA	PILRA	29992	paired immunoglobin like type 2 receptor alpha	0.111718	5.50208	1.8576	0.0632545	0.99998	-4.12763	1.8574
CYP51A1	CYP51A1	1595	cytochrome P450 family 51 subfamily A member 1	-0.134192	5.37737	-1.85737	0.0633177	0.99998	-4.05876	-1.85695
SNTB1	SNTB1	6641	syntrophin beta 1	0.13803	5.55172	1.8564	0.0634619	0.99998	-4.05756	1.85594
VMP1	VMP1	81671	vacuole membrane protein 1	0.0996528	6.05078	1.85555	0.0635432	0.99998	-4.15162	1.85537
PRKCA	PRKCA	5578	protein kinase C alpha	-0.132885	5.45414	-1.85528	0.0635908	0.99998	-4.10426	-1.85504
RING1	RING1	6015	ring finger protein 1	0.11386	5.95976	1.85481	0.0636468	0.99998	-4.15283	1.85465
CPVL	CPVL	54504	carboxypeptidase vitellogenic like	-0.21042	6.44114	-1.85636	0.0636561	0.99998	-4.04143	-1.85458
BAIAP2	BAIAP2	10458	BAR/IMD domain containing adaptor protein 2	0.098704	5.34391	1.85405	0.0637723	0.99998	-4.0984	1.85377
ZNF727	ZNF727	442319	zinc finger protein 727	0.153335	5.5134	1.85253	0.0640651	0.99998	-4.03934	1.85173
TEDC2	TEDC2	80178	tubulin epsilon and delta complex 2	0.11992	5.4624	1.85085	0.0642248	0.99998	-4.1139	1.85062
S100A13	S100A13	6284	S100 calcium binding protein A13	-0.276508	7.52182	-1.85207	0.0645541	0.99998	-4.09583	-1.84833
DAPK2	DAPK2	23604	death associated protein kinase 2	0.167795	5.89264	1.8496	0.0645651	0.99998	-4.04124	1.84826
AZIN1	AZIN1	51582	antizyme inhibitor 1	-0.177357	6.62358	-1.84772	0.0646846	0.99998	-4.10805	-1.84743
FXR1	FXR1	8087	FMR1 autosomal homolog 1	-0.114009	7.04367	-1.84772	0.0646899	0.99998	-4.09959	-1.84739
CTBS	CTBS	1486	chitobiase	0.111701	5.56196	1.84545	0.0650013	0.99998	-4.14986	1.84525
KCTD6	KCTD6	200845	potassium channel tetramerization domain containing 6	-0.117403	5.51618	-1.84532	0.06502	0.99998	-4.14855	-1.84512
EIF2S3	EIF2S3	1968	eukaryotic translation initiation factor 2 subunit gamma	-0.157526	5.47116	-1.84526	0.0650708	0.99998	-4.066	-1.84477
LTBP4	LTBP4	8425	latent transforming growth factor beta binding protein 4	0.188644	6.26763	1.84553	0.065194	0.99998	-4.04982	1.84393
CATSPERD	CATSPERD	257062	cation channel sperm associated auxiliary subunit delta	0.186834	5.58722	1.84506	0.0652762	0.99998	-4.05144	1.84336
KDSR	KDSR	2531	3-ketodihydrosphingosine reductase	-0.1354	6.04533	-1.84237	0.0654785	0.99998	-4.0904	-1.84198
PIH1D1	PIH1D1	55011	PIH1 domain containing 1	0.157791	4.92852	1.84168	0.0656217	0.99998	-4.05342	1.841
SLC27A6	SLC27A6	28965	solute carrier family 27 member 6	0.252197	6.13968	1.84147	0.065909	0.99998	-4.0731	1.83904
DDX56	DDX56	54606	DEAD-box helicase 56	-0.11224	5.98829	-1.83849	0.066016	0.99998	-4.16691	-1.83832
PGPEP1	PGPEP1	54858	pyroglutamyl-peptidase I	0.146742	5.71788	1.83907	0.0660823	0.99998	-4.05212	1.83787
SCG2	SCG2	7857	secretogranin II	0.111024	5.50275	1.83797	0.066093	0.99998	-4.15889	1.83779
FTO	FTO	79068	FTO alpha-ketoglutarate dependent dioxygenase	0.103233	5.79193	1.83807	0.0660942	0.99998	-4.11565	1.83778
WBP1L	WBP1L	54838	WW domain binding protein 1 like	0.108814	5.77345	1.83789	0.0661031	0.99998	-4.16974	1.83772
COBL	COBL	23242	cordon-bleu WH2 repeat protein	-0.205548	6.95747	-1.83944	0.0661776	0.99998	-4.07398	-1.83722
FNIP2	FNIP2	57600	folliculin interacting protein 2	-0.281014	6.71926	-1.83541	0.0669295	0.99998	-4.10212	-1.83215
SRPK1	SRPK1	6732	SRSF protein kinase 1	-0.130544	5.70541	-1.83092	0.0671852	0.99998	-4.08662	-1.83043
C2CD3	C2CD3	26005	C2 domain containing 3 centriole elongation regulator	0.135819	4.72696	1.83004	0.0672921	0.99998	-4.10565	1.82972
AJM1	AJM1	389813	apical junction component 1 homolog	0.116017	5.52869	1.82894	0.0674378	0.99998	-4.17191	1.82875
PAPOLB	PAPOLB	56903	poly(A) polymerase beta	0.138682	5.37721	1.82922	0.0674454	0.99998	-4.08556	1.82869
SERPINB8	SERPINB8	5271	serpin family B member 8	0.109375	5.70061	1.82827	0.0675342	0.99998	-4.18406	1.8281
MED14	MED14	9282	mediator complex subunit 14	-0.103831	5.83635	-1.82778	0.0676052	0.99998	-4.19104	-1.82763
SEC16B	SEC16B	89866	SEC16 homolog B, endoplasmic reticulum export factor	0.134251	5.53448	1.82807	0.0676243	0.99998	-4.08155	1.8275
ERICH5	ERICH5	203111	glutamate rich 5	-0.0978575	5.78535	-1.82759	0.0676372	0.99998	-4.18789	-1.82742
ACKR3	ACKR3	57007	atypical chemokine receptor 3	0.176385	4.96403	1.82767	0.0677373	0.99998	-4.06399	1.82675
MBD3	MBD3	53615	methyl-CpG binding domain protein 3	-0.174316	6.09906	-1.82758	0.0677608	0.99998	-4.06758	-1.82659
EPHB4	EPHB4	2050	EPH receptor B4	0.117968	5.58353	1.82672	0.067779	0.99998	-4.14152	1.82647
CRIP3	CRIP3	401262	cysteine rich protein 3	0.159985	5.7744	1.82683	0.0678202	0.99998	-4.07956	1.8262
LPXN	LPXN	9404	leupaxin	0.111734	5.17676	1.82622	0.0678531	0.99998	-4.15225	1.82598
FCN3	FCN3	8547	ficolin 3	0.115604	5.44437	1.82506	0.0680219	0.99998	-4.17322	1.82486
GSTO1	GSTO1	9446	glutathione S-transferase omega 1	-0.324189	7.16694	-1.82798	0.0683235	0.99998	-4.16612	-1.82287
GLRB	GLRB	2743	glycine receptor beta	-0.118968	5.95572	-1.82268	0.0684094	0.99998	-4.11529	-1.8223
VASN	VASN	114990	vasorin	0.188032	4.79014	1.82196	0.0687187	0.99998	-4.07461	1.82026
SLC7A14	SLC7A14	57709	solute carrier family 7 member 14	0.104596	5.38201	1.82001	0.0687856	0.99998	-4.17867	1.81983
NXF1	NXF1	10482	nuclear RNA export factor 1	-0.113663	5.60228	-1.81965	0.0688392	0.99998	-4.19318	-1.81947
ZNF548	ZNF548	147694	zinc finger protein 548	0.137951	5.40917	1.81966	0.0688665	0.99998	-4.11924	1.81929
RIPOR1	RIPOR1	79567	RHO family interacting cell polarization regulator 1	-0.105033	6.14103	-1.81857	0.0689992	0.99998	-4.21126	-1.81843
PRELP	PRELP	5549	proline and arginine rich end leucine rich repeat protein	0.162473	5.25389	1.81878	0.0691231	0.99998	-4.07473	1.81761
SHROOM4	SHROOM4	57477	shroom family member 4	0.133453	5.61025	1.81688	0.0692682	0.99998	-4.18179	1.81667
ANAPC1	ANAPC1	64682	anaphase promoting complex subunit 1	0.120705	5.5695	1.81656	0.0693097	0.99998	-4.19742	1.8164
ERAP1	ERAP1	51752	endoplasmic reticulum aminopeptidase 1	-0.151023	6.14056	-1.81672	0.0693859	0.99998	-4.08343	-1.8159
EHD3	EHD3	30845	EH domain containing 3	0.185483	6.05253	1.8164	0.0693976	0.99998	-4.09699	1.81582
IFT172	IFT172	26160	intraflagellar transport 172	0.0992252	5.62472	1.81538	0.0694912	0.99998	-4.19924	1.81521
CTDSPL2	CTDSPL2	51496	CTD small phosphatase like 2	0.136238	5.55322	1.81541	0.0695258	0.99998	-4.1146	1.81499
RHD	RHD	6007	Rh blood group D antigen	-0.112372	5.52983	-1.81397	0.0697071	0.99998	-4.1991	-1.81381
NCAM2	NCAM2	4685	neural cell adhesion molecule 2	0.121589	5.40878	1.81328	0.0698194	0.99998	-4.18939	1.81308
FAM241A	FAM241A	132720	family with sequence similarity 241 member A	-0.191297	6.26669	-1.81474	0.0698263	0.99998	-4.08716	-1.81304
POMT1	POMT1	10585	protein O-mannosyltransferase 1	0.126096	5.44871	1.81308	0.0698902	0.99998	-4.11323	1.81262
NIBAN1	NIBAN1	116496	niban apoptosis regulator 1	-0.367032	7.92356	-1.82175	0.0699384	0.99998	-4.24835	-1.81231
RRN3	RRN3	54700	RRN3 homolog, RNA polymerase I transcription factor	0.116202	5.79671	1.81188	0.0700362	0.99998	-4.18527	1.81168
GET1	GET1	7485	guided entry of tail-anchored proteins factor 1	-0.0971818	5.79316	-1.80999	0.0703225	0.99998	-4.21508	-1.80983
NUMBL	NUMBL	9253	NUMB like endocytic adaptor protein	0.130901	5.33958	1.80977	0.0703636	0.99998	-4.19004	1.80956
LMO1	LMO1	4004	LIM domain only 1	0.124472	5.53225	1.80918	0.0704503	0.99998	-4.20346	1.809
DRC3	DRC3	83450	dynein regulatory complex subunit 3	-0.116765	5.62439	-1.80787	0.0706543	0.99998	-4.21172	-1.80769
MEGF8	MEGF8	1954	multiple EGF like domains 8	0.0959976	6.25727	1.80468	0.0711502	0.99998	-4.23029	1.80452
ALDH5A1	ALDH5A1	7915	aldehyde dehydrogenase 5 family member A1	0.154057	5.67026	1.80322	0.0714485	0.99998	-4.11046	1.80262
PRR3	PRR3	80742	proline rich 3	-0.177136	5.40533	-1.80273	0.0715812	0.99998	-4.09492	-1.80177
MAPK12	MAPK12	6300	mitogen-activated protein kinase 12	0.142917	5.57702	1.8015	0.0716671	0.99998	-4.16791	1.80123
OR2M5	OR2M5	127059	olfactory receptor family 2 subfamily M member 5	0.102091	5.46876	1.80098	0.0717425	0.99998	-4.18436	1.80075
PAK5	PAK5	57144	p21 (RAC1) activated kinase 5	0.167765	5.45544	1.80093	0.0717901	0.99998	-4.12703	1.80045
FUBP1	FUBP1	8880	far upstream element binding protein 1	-0.102543	6.3272	-1.80021	0.0718731	0.99998	-4.16535	-1.79992
SEZ6L	SEZ6L	23544	seizure related 6 homolog like	0.130649	5.52484	1.79943	0.0719807	0.99998	-4.21429	1.79924
TDRD12	TDRD12	91646	tudor domain containing 12	0.119701	5.13536	1.79918	0.0720264	0.99998	-4.18895	1.79895
LIMK1	LIMK1	3984	LIM domain kinase 1	0.125025	5.46594	1.79855	0.0721205	0.99998	-4.21161	1.79836
H2AX	H2AX	3014	H2A.X variant histone	-0.1167	5.42693	-1.79801	0.0722193	0.99998	-4.1682	-1.79773
VIPR1	VIPR1	7433	vasoactive intestinal peptide receptor 1	0.133891	5.39856	1.7976	0.0722994	0.99998	-4.14626	1.79723
RCC1L	RCC1L	81554	RCC1 like	-0.109927	6.01775	-1.79735	0.0723032	0.99998	-4.2416	-1.7972
DBI	DBI	1622	diazepam binding inhibitor, acyl-CoA binding protein	-0.182867	7.74614	-1.79887	0.0723272	0.99998	-4.10458	-1.79705
DIS3L	DIS3L	115752	DIS3 like exosome 3'-5' exoribonuclease	-0.102621	6.11692	-1.79662	0.0724233	0.99998	-4.22755	-1.79645
OR4C6	OR4C6	219432	olfactory receptor family 4 subfamily C member 6	-0.139683	5.67079	-1.79683	0.0724301	0.99998	-4.13944	-1.7964
CTXN2	CTXN2	399697	cortexin 2	0.113429	5.21482	1.79634	0.072472	0.99998	-4.20083	1.79614
MGAT5	MGAT5	4249	alpha-1,6-mannosylglycoprotein 6-beta-N-acetylglucosaminyltransferase	-0.141114	6.1996	-1.79605	0.0725381	0.99998	-4.16164	-1.79573
FNDC4	FNDC4	64838	fibronectin type III domain containing 4	0.174828	5.32342	1.79758	0.0725496	0.99998	-4.1108	1.79565
SHROOM3	SHROOM3	57619	shroom family member 3	-0.094975	5.72141	-1.79529	0.0726333	0.99998	-4.23512	-1.79513
ZNF704	ZNF704	619279	zinc finger protein 704	-0.12993	6.08302	-1.79592	0.0726636	0.99998	-4.10443	-1.79494
STK3	STK3	6788	serine/threonine kinase 3	0.117109	5.4971	1.79422	0.0728106	0.99998	-4.20653	1.79402
DNAJC16	DNAJC16	23341	DnaJ heat shock protein family (Hsp40) member C16	0.0911707	5.58121	1.79408	0.0728269	0.99998	-4.22983	1.79391
ACP1	ACP1	52	acid phosphatase 1	0.0860243	6.57117	1.79404	0.0728308	0.99998	-4.24345	1.79389
LIN28A	LIN28A	79727	lin-28 homolog A	0.105972	5.51529	1.79336	0.0729429	0.99998	-4.2259	1.79319
ARHGEF4	ARHGEF4	50649	Rho guanine nucleotide exchange factor 4	0.121784	4.85055	1.79297	0.0730197	0.99998	-4.17054	1.79271
PROSER3	PROSER3	148137	proline and serine rich 3	0.1004	5.66311	1.7916	0.0732402	0.99998	-4.18346	1.79133
UBTD2	UBTD2	92181	ubiquitin domain containing 2	0.113417	5.75871	1.79103	0.0733142	0.99998	-4.23906	1.79087
AGPAT2	AGPAT2	10555	1-acylglycerol-3-phosphate O-acyltransferase 2	-0.0981863	6.58489	-1.79024	0.0734423	0.99998	-4.24508	-1.79007
DOCK6	DOCK6	57572	dedicator of cytokinesis 6	0.111671	5.42676	1.7901	0.0734699	0.99998	-4.20979	1.7899
WDR75	WDR75	84128	WD repeat domain 75	0.126192	5.7709	1.78898	0.0737163	0.99998	-4.12732	1.78837
SPATA2L	SPATA2L	124044	spermatogenesis associated 2 like	0.280931	6.32308	1.79172	0.0737255	0.99998	-4.14968	1.78831
PPIAL4A	PPIAL4A	653505	peptidylprolyl isomerase A like 4A	0.163531	6.30433	1.7882	0.0738161	0.99998	-4.14747	1.78775
RABEPK	RABEPK	10244	Rab9 effector protein with kelch motifs	-0.104301	5.72156	-1.78581	0.0741577	0.99998	-4.24787	-1.78564
SHBG	SHBG	6462	sex hormone binding globulin	-0.129697	5.64521	-1.78452	0.0744182	0.99998	-4.14387	-1.78403
GLTPD2	GLTPD2	388323	glycolipid transfer protein domain containing 2	0.112335	5.56439	1.78408	0.0744375	0.99998	-4.24293	1.78391
MTFMT	MTFMT	123263	mitochondrial methionyl-tRNA formyltransferase	-0.113415	5.82562	-1.78359	0.0745131	0.99998	-4.25733	-1.78345
MAPKBP1	MAPKBP1	23005	mitogen-activated protein kinase binding protein 1	0.223119	6.83392	1.78365	0.0746964	0.99998	-4.11736	1.78232
MCL1	MCL1	4170	MCL1 apoptosis regulator, BCL2 family member	-0.203293	7.21356	-1.78278	0.0748496	0.99998	-4.11932	-1.78139
CBX2	CBX2	84733	chromobox 2	0.100785	5.63729	1.78152	0.0748523	0.99998	-4.25079	1.78137
USP4	USP4	7375	ubiquitin specific peptidase 4	-0.0981311	5.25376	-1.78145	0.0748714	0.99998	-4.2271	-1.78125
ABO	ABO	28	ABO, alpha 1-3-N-acetylgalactosaminyltransferase and alpha 1-3-galactosyltransferase	0.114867	5.28641	1.78139	0.074879	0.99998	-4.2284	1.7812
XRCC4	XRCC4	7518	X-ray repair cross complementing 4	0.175791	5.71578	1.78169	0.074896	0.99998	-4.13797	1.7811
AGRP	AGRP	181	agouti related neuropeptide	0.137267	5.33493	1.7807	0.0749902	0.99998	-4.23275	1.78052
CNOT6L	CNOT6L	246175	CCR4-NOT transcription complex subunit 6 like	0.105827	5.40038	1.78062	0.0750029	0.99998	-4.2378	1.78045
MOK	MOK	5891	MOK protein kinase	0.0990236	5.66783	1.78049	0.0750205	0.99998	-4.25403	1.78034
CCDC174	CCDC174	51244	coiled-coil domain containing 174	-0.104336	5.47973	-1.77981	0.0751336	0.99998	-4.24626	-1.77965
SLC15A1	SLC15A1	6564	solute carrier family 15 member 1	0.154693	5.55704	1.78051	0.0751494	0.99998	-4.12168	1.77955
ZNF669	ZNF669	79862	zinc finger protein 669	-0.129205	5.43162	-1.77928	0.0752209	0.99998	-4.24431	-1.77912
TBR1	TBR1	10716	T-box brain transcription factor 1	0.119427	5.46943	1.77918	0.075237	0.99998	-4.24448	1.77902
PLCE1	PLCE1	51196	phospholipase C epsilon 1	-0.218785	6.32507	-1.77967	0.0752517	0.99998	-4.13264	-1.77893
TOMM40L	TOMM40L	84134	translocase of outer mitochondrial membrane 40 like	0.0931826	5.5851	1.77865	0.0753261	0.99998	-4.25107	1.77847
SCX	SCX	642658	scleraxis bHLH transcription factor	-0.151972	5.82534	-1.77804	0.0754465	0.99998	-4.19018	-1.77774
HINT1	HINT1	3094	histidine triad nucleotide binding protein 1	-0.178199	7.3312	-1.77799	0.0755337	0.99998	-4.13175	-1.77721
PWP2	PWP2	5822	PWP2 small subunit processome component	0.0990226	5.69516	1.77663	0.0756544	0.99998	-4.26099	1.77648
FAM155B	FAM155B	27112	family with sequence similarity 155 member B	0.235919	5.42989	1.77946	0.0756798	0.99998	-4.155	1.77632
NSUN3	NSUN3	63899	NOP2/Sun RNA methyltransferase 3	0.121428	5.57798	1.77579	0.0757965	0.99998	-4.25427	1.77561
ZSWIM4	ZSWIM4	65249	zinc finger SWIM-type containing 4	0.11283	5.45387	1.77397	0.0760958	0.99998	-4.25105	1.7738
OSER1	OSER1	51526	oxidative stress responsive serine rich 1	0.10737	5.59025	1.77355	0.0761665	0.99998	-4.25804	1.77338
SVIP	SVIP	258010	small VCP interacting protein	-0.135909	5.83569	-1.77343	0.0762458	0.99998	-4.15323	-1.7729
PSEN2	PSEN2	5664	presenilin 2	0.0981603	5.73573	1.77123	0.0765475	0.99998	-4.26727	1.77108
MPND	MPND	84954	MPN domain containing	0.125835	5.79821	1.77144	0.0765873	0.99998	-4.1498	1.77084
HBEGF	HBEGF	1839	heparin binding EGF like growth factor	-0.288748	6.0354	-1.77107	0.0765926	0.99998	-4.21308	-1.77081
MXRA5	MXRA5	25878	matrix remodeling associated 5	0.11927	5.56222	1.76989	0.0767776	0.99998	-4.25323	1.7697
DDX39A	DDX39A	10212	DExD-box helicase 39A	0.107013	5.51478	1.76827	0.0770434	0.99998	-4.26289	1.7681
TREML4	TREML4	285852	triggering receptor expressed on myeloid cells like 4	0.122958	5.56876	1.76819	0.0770549	0.99998	-4.26661	1.76804
COX17	COX17	10063	cytochrome c oxidase copper chaperone COX17	-0.104372	6.82541	-1.76792	0.0770997	0.99998	-4.27592	-1.76777
CDC26	CDC26	246184	cell division cycle 26	-0.113051	6.15378	-1.76783	0.077143	0.99998	-4.19753	-1.76751
CCDC85C	CCDC85C	317762	coiled-coil domain containing 85C	0.115539	5.71857	1.76728	0.07723	0.99998	-4.21145	1.76699
FER1L5	FER1L5	90342	fer-1 like family member 5	0.120255	5.38755	1.76652	0.0773565	0.99998	-4.20937	1.76623
THAP5	THAP5	168451	THAP domain containing 5	-0.103714	5.86652	-1.76634	0.0773616	0.99998	-4.28364	-1.7662
AKR7L	AKR7L	246181	aldo-keto reductase family 7 like (gene/pseudogene)	0.117967	5.21696	1.7664	0.0773659	0.99998	-4.22796	1.76618
OVOL2	OVOL2	58495	ovo like zinc finger 2	0.137881	5.42851	1.76646	0.0773717	0.99998	-4.19662	1.76614
KDM7A	KDM7A	80853	lysine demethylase 7A	-0.121597	5.33086	-1.76613	0.0774021	0.99998	-4.25637	-1.76596
GALNTL5	GALNTL5	168391	polypeptide N-acetylgalactosaminyltransferase like 5	0.107326	5.63273	1.76499	0.0775917	0.99998	-4.27424	1.76483
FAM217B	FAM217B	63939	family with sequence similarity 217 member B	0.120732	5.7209	1.76335	0.0779103	0.99998	-4.18272	1.76294
DNAJC5G	DNAJC5G	285126	DnaJ heat shock protein family (Hsp40) member C5 gamma	0.130007	5.29264	1.76337	0.0779271	0.99998	-4.16395	1.76284
PDGFB	PDGFB	5155	platelet derived growth factor subunit B	0.0937513	5.50993	1.76298	0.077931	0.99998	-4.27089	1.76282
CD36	CD36	948	CD36 molecule	-0.255334	9.1661	-1.76768	0.0779576	0.99998	-4.21244	-1.76266
PHLDA2	PHLDA2	7262	pleckstrin homology like domain family A member 2	0.0989109	5.27276	1.76282	0.0779659	0.99998	-4.25296	1.76261
TMEM88	TMEM88	92162	transmembrane protein 88	0.125773	5.11745	1.76295	0.0779672	0.99998	-4.19128	1.7626
MORN5	MORN5	254956	MORN repeat containing 5	0.124538	5.74138	1.76224	0.0780573	0.99998	-4.28204	1.76207
CD1D	CD1D	912	CD1d molecule	0.124054	5.42494	1.76036	0.0783743	0.99998	-4.27009	1.7602
PIGS	PIGS	94005	phosphatidylinositol glycan anchor biosynthesis class S	-0.0889446	6.24109	-1.76033	0.0783778	0.99998	-4.2956	-1.76018
DKK2	DKK2	27123	dickkopf WNT signaling pathway inhibitor 2	0.115789	5.24679	1.76012	0.0784216	0.99998	-4.25541	1.75992
PTPN9	PTPN9	5780	protein tyrosine phosphatase non-receptor type 9	0.117165	5.77157	1.75891	0.0786439	0.99998	-4.22025	1.75861
KRIT1	KRIT1	889	KRIT1 ankyrin repeat containing	-0.107635	5.62334	-1.75875	0.0786455	0.99998	-4.28512	-1.7586
AGO3	AGO3	192669	argonaute RISC catalytic component 3	0.150101	5.52455	1.7584	0.0788082	0.99998	-4.15368	1.75764
F12	F12	2161	coagulation factor XII	0.127851	5.59487	1.75768	0.0788623	0.99998	-4.20469	1.75733
RPL30	RPL30	6156	ribosomal protein L30	-0.196635	8.65978	-1.75813	0.0788867	0.99998	-4.1449	-1.75718
SRXN1	SRXN1	140809	sulfiredoxin 1	-0.151793	6.09318	-1.75731	0.0789091	0.99998	-4.22942	-1.75705
RPS27L	RPS27L	51065	ribosomal protein S27 like	-0.256351	7.48922	-1.7588	0.0789744	0.99998	-4.15323	-1.75667
C1R	C1R	715	complement C1r	0.152231	5.4452	1.75681	0.078978	0.99998	-4.27605	1.75665
RBMXL1	RBMXL1	494115	RBMX like 1	-0.110302	5.39768	-1.75495	0.079299	0.99998	-4.27592	-1.75477
PRDM10	PRDM10	56980	PR/SET domain 10	0.139016	5.64278	1.75477	0.0793982	0.99998	-4.17024	1.75419
NSD2	NSD2	7468	nuclear receptor binding SET domain protein 2	-0.102794	6.30929	-1.75374	0.0794987	0.99998	-4.3075	-1.7536
MFAP4	MFAP4	4239	microfibril associated protein 4	0.195775	6.28056	1.7532	0.0796208	0.99998	-4.22093	1.75289
NOL3	NOL3	8996	nucleolar protein 3	0.107885	6.11465	1.75287	0.0796477	0.99998	-4.30879	1.75273
TXN	TXN	7295	thioredoxin	-0.119724	5.73648	-1.75276	0.0796677	0.99998	-4.29884	-1.75262
CYSLTR2	CYSLTR2	57105	cysteinyl leukotriene receptor 2	0.11272	5.44291	1.75271	0.0796815	0.99998	-4.28035	1.75254
PHACTR4	PHACTR4	65979	phosphatase and actin regulator 4	0.108202	5.6879	1.75136	0.079934	0.99998	-4.2327	1.75107
DLL1	DLL1	28514	delta like canonical Notch ligand 1	0.153477	5.33712	1.7515	0.0800006	0.99998	-4.15721	1.75068
FBH1	FBH1	84893	F-box DNA helicase 1	-0.134344	6.33027	-1.75035	0.0801572	0.99998	-4.17866	-1.74977
PFAS	PFAS	5198	phosphoribosylformylglycinamidine synthase	0.101642	5.3838	1.74953	0.0802289	0.99998	-4.28143	1.74936
FZD4	FZD4	8322	frizzled class receptor 4	0.130918	5.60486	1.74897	0.0803711	0.99998	-4.1945	1.74854
TEPP	TEPP	374739	testis, prostate and placenta expressed	0.186503	5.08703	1.75033	0.0803965	0.99998	-4.15986	1.74839
RHOJ	RHOJ	57381	ras homolog family member J	0.169453	5.21252	1.74844	0.0805767	0.99998	-4.15497	1.74735
SRGAP2B	SRGAP2B	647135	SLIT-ROBO Rho GTPase activating protein 2B	0.103905	5.71308	1.74553	0.0809187	0.99998	-4.30717	1.74538
GADD45GIP1	GADD45GIP1	90480	GADD45G interacting protein 1	-0.115745	6.80092	-1.74582	0.0809213	0.99998	-4.19627	-1.74537
STT3B	STT3B	201595	STT3 oligosaccharyltransferase complex catalytic subunit B	-0.121532	5.49925	-1.74466	0.0810696	0.99998	-4.30273	-1.74451
MTRNR2L10	MTRNR2L10	100463488	MT-RNR2 like 10	0.126199	5.4024	1.74483	0.0810889	0.99998	-4.19976	1.7444
PTCH2	PTCH2	8643	patched 2	0.147539	5.42599	1.74487	0.0811785	0.99998	-4.16182	1.74389
ACAD9	ACAD9	28976	acyl-CoA dehydrogenase family member 9	0.137967	5.6685	1.74398	0.0812592	0.99998	-4.1854	1.74343
RPP30	RPP30	10556	ribonuclease P/MRP subunit p30	0.0920735	5.62572	1.74288	0.0813829	0.99998	-4.30542	1.74272
ITSN2	ITSN2	50618	intersectin 2	-0.123295	5.5351	-1.74295	0.0813837	0.99998	-4.25289	-1.74271
H4C6	H4C6	8361	H4 clustered histone 6	0.149672	5.06513	1.74264	0.0814827	0.99998	-4.19043	1.74215
QRFPR	QRFPR	84109	pyroglutamylated RFamide peptide receptor	0.130537	5.61676	1.74175	0.0815814	0.99998	-4.30508	1.74158
TAP1	TAP1	6890	transporter 1, ATP binding cassette subfamily B member	-0.30773	6.00843	-1.74328	0.0816494	0.99998	-4.17039	-1.74119
COG4	COG4	25839	component of oligomeric golgi complex 4	0.0868271	6.09119	1.7405	0.0817963	0.99998	-4.32409	1.74036
DNAAF8	DNAAF8	146562		0.135612	5.66251	1.74024	0.0818944	0.99998	-4.20411	1.7398
OGT	OGT	8473	O-linked N-acetylglucosamine (GlcNAc) transferase	-0.140486	5.72653	-1.73997	0.0819848	0.99998	-4.17745	-1.73928
LETMD1	LETMD1	25875	LETM1 domain containing 1	-0.0939216	5.91923	-1.73936	0.0819947	0.99998	-4.32393	-1.73923
GBP3	GBP3	2635	guanylate binding protein 3	-0.116509	5.25101	-1.73946	0.0820063	0.99998	-4.23756	-1.73916
IFT74	IFT74	80173	intraflagellar transport 74	-0.0748889	6.40024	-1.73927	0.0820108	0.99998	-4.32704	-1.73914
CSK	CSK	1445	C-terminal Src kinase	0.100056	5.83211	1.73915	0.0820333	0.99998	-4.3216	1.73901
PRXL2A	PRXL2A	84293	peroxiredoxin like 2A	-0.118115	6.411	-1.73906	0.0820504	0.99998	-4.32368	-1.73891
GSX2	GSX2	170825	GS homeobox 2	0.116746	5.57071	1.73894	0.0820747	0.99998	-4.30729	1.73877
CRYGN	CRYGN	155051	crystallin gamma N	0.104872	5.51576	1.73845	0.0821586	0.99998	-4.30637	1.7383
NISCH	NISCH	11188	nischarin	0.118035	5.62147	1.73704	0.0824131	0.99998	-4.29062	1.73685
HS3ST3A1	HS3ST3A1	9955	heparan sulfate-glucosamine 3-sulfotransferase 3A1	-0.109436	4.90289	-1.73666	0.0824844	0.99998	-4.26118	-1.73645
BRI3	BRI3	25798	brain protein I3	-0.222451	7.55762	-1.73868	0.082513	0.99998	-4.17847	-1.73629
ARPC5	ARPC5	10092	actin related protein 2/3 complex subunit 5	-0.09037	5.79569	-1.73584	0.0826185	0.99998	-4.32131	-1.73569
EPM2AIP1	EPM2AIP1	9852	EPM2A interacting protein 1	-0.151267	5.68514	-1.73561	0.0826747	0.99998	-4.26472	-1.73537
PIANP	PIANP	196500	PILR alpha associated neural protein	0.109603	5.70762	1.73445	0.082863	0.99998	-4.32286	1.73431
BCAS2	BCAS2	10286	BCAS2 pre-mRNA processing factor	-0.123808	6.06907	-1.73471	0.0828798	0.99998	-4.20743	-1.73422
CFAP97	CFAP97	57587	cilia and flagella associated protein 97	0.11212	5.37047	1.73428	0.0828972	0.99998	-4.30249	1.73412
CCDC137	CCDC137	339230	coiled-coil domain containing 137	0.17551	6.25522	1.73452	0.0829217	0.99998	-4.20088	1.73398
TMEM160	TMEM160	54958	transmembrane protein 160	0.100647	5.85814	1.73381	0.0829766	0.99998	-4.33013	1.73367
PABIR2	PABIR2	159090		-0.0897292	5.93504	-1.73306	0.0831127	0.99998	-4.32061	-1.7329
TMUB2	TMUB2	79089	transmembrane and ubiquitin like domain containing 2	-0.0950957	5.85463	-1.73257	0.0831955	0.99998	-4.33251	-1.73244
RHBG	RHBG	57127	Rh family B glycoprotein (gene/pseudogene)	0.100482	5.50185	1.73257	0.0831989	0.99998	-4.31617	1.73242
MORF4L2	MORF4L2	9643	mortality factor 4 like 2	-0.180605	6.68373	-1.73404	0.0832886	0.99998	-4.18315	-1.73192
TRBC1	TRBC1	28639	T cell receptor beta constant 1	0.115286	5.04294	1.73136	0.0834667	0.99998	-4.21122	1.73092
C5orf51	C5orf51	285636	chromosome 5 open reading frame 51	0.100022	6.20457	1.73098	0.083482	0.99998	-4.33824	1.73083
APOL2	APOL2	23780	apolipoprotein L2	-0.305112	6.23253	-1.73521	0.0834879	0.99998	-4.22729	-1.7308
CACNA2D1	CACNA2D1	781	calcium voltage-gated channel auxiliary subunit alpha2delta 1	-0.202413	6.9356	-1.73187	0.0835364	0.99998	-4.17406	-1.73053
ANKRD36C	ANKRD36C	400986	ankyrin repeat domain 36C	0.116177	5.31932	1.73069	0.0835384	0.99998	-4.3036	1.73051
EXTL3	EXTL3	2137	exostosin like glycosyltransferase 3	-0.10162	5.93631	-1.7302	0.0836184	0.99998	-4.33836	-1.73007
G3BP1	G3BP1	10146	G3BP stress granule assembly factor 1	-0.0967292	6.39121	-1.73	0.0836555	0.99998	-4.33613	-1.72986
MIER3	MIER3	166968	MIER family member 3	-0.127266	5.56445	-1.72991	0.0837346	0.99998	-4.20821	-1.72942
EVI5L	EVI5L	115704	ecotropic viral integration site 5 like	-0.0898911	5.86771	-1.72908	0.0838215	0.99998	-4.33607	-1.72893
STAT1	STAT1	6772	signal transducer and activator of transcription 1	-0.409978	6.33482	-1.73348	0.0841571	0.99998	-4.27256	-1.72706
HMGA1	HMGA1	3159	high mobility group AT-hook 1	-0.107696	6.46762	-1.72684	0.0842211	0.99998	-4.34347	-1.7267
ARHGAP12	ARHGAP12	94134	Rho GTPase activating protein 12	0.101165	5.53557	1.72627	0.0843284	0.99998	-4.32217	1.72611
CYB5D1	CYB5D1	124637	cytochrome b5 domain containing 1	0.109791	5.28018	1.72605	0.0843693	0.99998	-4.30696	1.72588
ZNF91	ZNF91	7644	zinc finger protein 91	-0.174191	6.00604	-1.72605	0.084402	0.99998	-4.2407	-1.7257
PIWIL2	PIWIL2	55124	piwi like RNA-mediated gene silencing 2	0.128714	5.42404	1.72551	0.0844869	0.99998	-4.25587	1.72523
KANSL1L	KANSL1L	151050	KAT8 regulatory NSL complex subunit 1 like	-0.0886799	5.61021	-1.72413	0.0847101	0.99998	-4.33435	-1.72399
SURF1	SURF1	6834	SURF1 cytochrome c oxidase assembly factor	-0.131405	6.18337	-1.72407	0.0847894	0.99998	-4.2139	-1.72355
HINFP	HINFP	25988	histone H4 transcription factor	0.105494	5.61349	1.72264	0.0849859	0.99998	-4.32138	1.72246
MTA2	MTA2	9219	metastasis associated 1 family member 2	0.0945892	5.50771	1.72247	0.0850125	0.99998	-4.3292	1.72231
CLINT1	CLINT1	9685	clathrin interactor 1	-0.105294	5.96967	-1.72204	0.0850857	0.99998	-4.35106	-1.72191
LRIG3	LRIG3	121227	leucine rich repeats and immunoglobulin like domains 3	0.106209	5.53377	1.72103	0.0852732	0.99998	-4.33227	1.72088
MAD2L2	MAD2L2	10459	mitotic arrest deficient 2 like 2	0.119006	5.75505	1.71849	0.0857539	0.99998	-4.27651	1.71823
CASP4	CASP4	837	caspase 4	0.0867474	5.61577	1.71686	0.0860338	0.99998	-4.34167	1.7167
C7orf25	C7orf25	79020	chromosome 7 open reading frame 25	-0.0871487	5.44837	-1.71674	0.0860566	0.99998	-4.33271	-1.71658
WWP1	WWP1	11059	WW domain containing E3 ubiquitin protein ligase 1	-0.137967	6.56143	-1.71564	0.0862872	0.99998	-4.26106	-1.71532
ZNF257	ZNF257	113835	zinc finger protein 257	0.12944	5.43065	1.71407	0.0865902	0.99998	-4.24249	1.71367
PLN	PLN	5350	phospholamban	-0.324936	10.6193	-1.71931	0.086887	0.99998	-4.2913	-1.71205
ATP6V0A1	ATP6V0A1	535	ATPase H+ transporting V0 subunit a1	-0.103527	5.98593	-1.71133	0.0870465	0.99998	-4.36596	-1.71119
P4HA1	P4HA1	5033	prolyl 4-hydroxylase subunit alpha 1	-0.15295	6.69431	-1.71161	0.0871014	0.99998	-4.2106	-1.71089
MAP3K13	MAP3K13	9175	mitogen-activated protein kinase kinase kinase 13	0.103107	5.4383	1.7102	0.0872641	0.99998	-4.31763	1.71001
ARMC8	ARMC8	25852	armadillo repeat containing 8	-0.0936488	6.04396	-1.70978	0.0873329	0.99998	-4.36148	-1.70964
RPS4X	RPS4X	6191	ribosomal protein S4 X-linked	-0.257399	8.13136	-1.71125	0.0875255	0.99998	-4.20923	-1.7086
PHF2	PHF2	5253	PHD finger protein 2	0.117389	5.85967	1.70855	0.0876107	0.99998	-4.24761	1.70814
NECTIN1	NECTIN1	5818	nectin cell adhesion molecule 1	-0.103444	5.69048	-1.70784	0.0876919	0.99998	-4.35834	-1.7077
ASXL1	ASXL1	171023	ASXL transcriptional regulator 1	0.117733	5.66724	1.70709	0.0878414	0.99998	-4.31968	1.7069
IKBKB	IKBKB	3551	inhibitor of nuclear factor kappa B kinase subunit beta	0.13441	5.79063	1.70715	0.0878551	0.99998	-4.2696	1.70682
CCAR1	CCAR1	55749	cell division cycle and apoptosis regulator 1	-0.0734431	5.79759	-1.70605	0.0880233	0.99998	-4.36858	-1.70592
TRIM17	TRIM17	51127	tripartite motif containing 17	0.112133	5.71948	1.70557	0.0881144	0.99998	-4.36507	1.70543
HDAC9	HDAC9	9734	histone deacetylase 9	-0.171483	6.15641	-1.70572	0.0881503	0.99998	-4.24023	-1.70524
SMC6	SMC6	79677	structural maintenance of chromosomes 6	0.110891	5.67762	1.70497	0.0882479	0.99998	-4.2938	1.70471
CENPA	CENPA	1058	centromere protein A	-0.146632	5.83955	-1.70496	0.0883458	0.99998	-4.21383	-1.70419
OR6C2	OR6C2	341416	olfactory receptor family 6 subfamily C member 2	0.114814	5.21334	1.70403	0.0884074	0.99998	-4.33211	1.70386
AP2A1	AP2A1	160	adaptor related protein complex 2 subunit alpha 1	0.185645	6.28848	1.70462	0.0887259	0.99998	-4.21521	1.70216
TGOLN2	TGOLN2	10618	trans-golgi network protein 2	-0.161245	6.49793	-1.703	0.0888892	0.99998	-4.20542	-1.70129
CACNA2D3	CACNA2D3	55799	calcium voltage-gated channel auxiliary subunit alpha2delta 3	0.112653	5.70981	1.70116	0.0889382	0.99998	-4.37071	1.70103
SPANXN2	SPANXN2	494119	SPANX family member N2	0.142097	5.26496	1.70153	0.0889957	0.99998	-4.21423	1.70072
MALSU1	MALSU1	115416	mitochondrial assembly of ribosomal large subunit 1	-0.0972549	6.60304	-1.70062	0.0890433	0.99998	-4.37461	-1.70047
MKLN1	MKLN1	4289	muskelin 1	0.0875717	6.2589	1.7004	0.0890786	0.99998	-4.38483	1.70028
SHE	SHE	126669	Src homology 2 domain containing E	0.112013	5.48825	1.70057	0.0891037	0.99998	-4.25364	1.70014
SUMO2	SUMO2	6613	small ubiquitin like modifier 2	0.0993248	6.43319	1.7001	0.0891803	0.99998	-4.27421	1.69974
THOC6	THOC6	79228	THO complex 6	0.106876	5.7368	1.69808	0.0895183	0.99998	-4.37612	1.69794
UCMA	UCMA	221044	upper zone of growth plate and cartilage matrix associated	0.109658	5.48743	1.6977	0.0895921	0.99998	-4.36242	1.69755
RND2	RND2	8153	Rho family GTPase 2	0.113585	5.30059	1.69694	0.0897387	0.99998	-4.35122	1.69678
ZNF385D	ZNF385D	79750	zinc finger protein 385D	0.123958	5.39253	1.69663	0.0898271	0.99998	-4.28539	1.69631
CPNE5	CPNE5	57699	copine 5	0.195103	6.12838	1.69689	0.0898306	0.99998	-4.23695	1.69629
NRXN1	NRXN1	9378	neurexin 1	0.100623	5.59643	1.6964	0.089836	0.99998	-4.37057	1.69626
MFSD10	MFSD10	10227	major facilitator superfamily domain containing 10	0.0999688	5.53834	1.6956	0.0899888	0.99998	-4.36915	1.69546
SAA2	SAA2	6289	serum amyloid A2	0.121503	5.15972	1.6937	0.0903647	0.99998	-4.31626	1.69348
TCEANC2	TCEANC2	127428	transcription elongation factor A N-terminal and central domain containing 2	0.110151	5.59065	1.69315	0.0904608	0.99998	-4.35425	1.69297
RND3	RND3	390	Rho family GTPase 3	-0.132049	6.15438	-1.69257	0.0905812	0.99998	-4.32375	-1.69234
PZP	PZP	5858	PZP alpha-2-macroglobulin like	0.105779	5.52539	1.69204	0.0906685	0.99998	-4.37035	1.69188
SIPA1L1	SIPA1L1	26037	signal induced proliferation associated 1 like 1	0.12741	5.56742	1.69141	0.0908392	0.99998	-4.26502	1.69099
PAPOLA	PAPOLA	10914	poly(A) polymerase alpha	-0.125333	6.35877	-1.69099	0.0908938	0.99998	-4.29611	-1.6907
SIGIRR	SIGIRR	59307	single Ig and TIR domain containing	0.101776	6.0955	1.69051	0.0909578	0.99998	-4.39624	1.69037
NIPSNAP3B	NIPSNAP3B	55335	nipsnap homolog 3B	0.114442	5.5659	1.6902	0.0910612	0.99998	-4.27638	1.68983
MPPED2	MPPED2	744	metallophosphoesterase domain containing 2	0.11621	5.87511	1.68968	0.0911143	0.99998	-4.3922	1.68955
GDAP2	GDAP2	54834	ganglioside induced differentiation associated protein 2	-0.0873886	5.77712	-1.68921	0.091204	0.99998	-4.39152	-1.68908
NEB	NEB	4703	nebulin	0.213099	5.67717	1.6883	0.0914384	0.99998	-4.26934	1.68786
PACC1	PACC1	55248	proton activated chloride channel 1	0.0988533	5.42437	1.68752	0.0915326	0.99998	-4.37335	1.68737
SPOP	SPOP	8405	speckle type BTB/POZ protein	-0.0763792	6.1171	-1.68733	0.0915631	0.99998	-4.40335	-1.68721
ATXN1	ATXN1	6310	ataxin 1	-0.0883206	6.39981	-1.68671	0.0916828	0.99998	-4.40297	-1.68659
CSRP3	CSRP3	8048	cysteine and glycine rich protein 3	-0.233687	7.93987	-1.68754	0.0918407	0.99998	-4.22178	-1.68577
OGFR	OGFR	11054	opioid growth factor receptor	-0.0860054	6.10016	-1.68584	0.0918501	0.99998	-4.40615	-1.68572
MTRNR2L5	MTRNR2L5	100463289	MT-RNR2 like 5	-0.18751	5.50326	-1.68662	0.0919397	0.99998	-4.21986	-1.68525
MAP4K1	MAP4K1	11184	mitogen-activated protein kinase kinase kinase kinase 1	0.115692	5.61473	1.68471	0.0920707	0.99998	-4.38812	1.68457
MSANTD4	MSANTD4	84437	Myb/SANT DNA binding domain containing 4 with coiled-coils	-0.129405	5.72837	-1.68468	0.0921053	0.99998	-4.30492	-1.6844
SUSD3	SUSD3	203328	sushi domain containing 3	0.137749	5.61908	1.68422	0.09219	0.99998	-4.31452	1.68396
BLMH	BLMH	642	bleomycin hydrolase	-0.105482	5.87627	-1.68368	0.0922684	0.99998	-4.403	-1.68355
UHMK1	UHMK1	127933	U2AF homology motif kinase 1	0.107986	6.05058	1.68361	0.0922823	0.99998	-4.40672	1.68348
PTGIR	PTGIR	5739	prostaglandin I2 receptor	0.111217	5.32172	1.68274	0.0924566	0.99998	-4.37079	1.68258
CARD19	CARD19	84270	caspase recruitment domain family member 19	0.121968	5.72332	1.68255	0.0925278	0.99998	-4.29435	1.68221
WDR77	WDR77	79084	WD repeat domain 77	-0.0950151	6.05308	-1.68232	0.0925409	0.99998	-4.36722	-1.68214
SH3BP4	SH3BP4	23677	SH3 domain binding protein 4	0.100532	5.55536	1.68208	0.0925806	0.99998	-4.39006	1.68194
CAPG	CAPG	822	capping actin protein, gelsolin like	0.197148	5.18708	1.684	0.0926478	0.99998	-4.23366	1.68159
QKI	QKI	9444	QKI, KH domain containing RNA binding	-0.157769	8.60925	-1.6814	0.0928509	0.99998	-4.23238	-1.68055
FIGNL2	FIGNL2	401720	fidgetin like 2	0.13197	5.34519	1.68042	0.0929093	0.99998	-4.37402	1.68025
SAMD12	SAMD12	401474	sterile alpha motif domain containing 12	0.109997	5.52526	1.68037	0.092934	0.99998	-4.32989	1.68012
SPAG11A	SPAG11A	653423	sperm associated antigen 11A	0.135879	5.71485	1.68017	0.0929899	0.99998	-4.29667	1.67983
ALDH3A2	ALDH3A2	224	aldehyde dehydrogenase 3 family member A2	-0.180728	6.71401	-1.68029	0.0931465	0.99998	-4.22805	-1.67903
P2RX4	P2RX4	5025	purinergic receptor P2X 4	0.102703	5.93043	1.6786	0.0932534	0.99998	-4.4112	1.67848
MAU2	MAU2	23383	MAU2 sister chromatid cohesion factor	-0.0896243	5.5112	-1.67778	0.0934212	0.99998	-4.37863	-1.67762
CIB1	CIB1	10519	calcium and integrin binding 1	0.120565	6.23657	1.67703	0.093592	0.99998	-4.31444	1.67675
KCNK1	KCNK1	3775	potassium two pore domain channel subfamily K member 1	0.20469	5.69341	1.67935	0.0935951	0.99998	-4.24413	1.67673
SERPINA1	SERPINA1	5265	serpin family A member 1	-0.152335	5.79857	-1.67758	0.0937165	0.99998	-4.22955	-1.67611
CLDN34	CLDN34	100288814	claudin 34	0.152762	5.0916	1.67575	0.0938238	0.99998	-4.35815	1.67556
SUPT7L	SUPT7L	9913	SPT7 like, STAGA complex gamma subunit	0.522037	8.89865	1.6766	0.0939343	0.99998	-4.22966	1.675
CPSF4	CPSF4	10898	cleavage and polyadenylation specific factor 4	0.0968162	5.71074	1.67506	0.093965	0.99998	-4.34997	1.67484
BOLA2B	BOLA2B	654483	bolA family member 2B	0.0970809	6.21965	1.67412	0.0941304	0.99998	-4.42339	1.674
SLC29A1	SLC29A1	2030	solute carrier family 29 member 1 (Augustine blood group)	0.202094	5.38456	1.67604	0.0941952	0.99998	-4.24182	1.67367
CMTM3	CMTM3	123920	CKLF like MARVEL transmembrane domain containing 3	0.10077	5.78957	1.67373	0.0942126	0.99998	-4.41049	1.67358
BTAF1	BTAF1	9044	B-TFIID TATA-box binding protein associated factor 1	0.0907864	5.94659	1.67338	0.0942948	0.99998	-4.35087	1.67316
PRAG1	PRAG1	157285	PEAK1 related, kinase-activating pseudokinase 1	0.114247	5.03813	1.67264	0.0944351	0.99998	-4.36027	1.67245
MTHFD1	MTHFD1	4522	methylenetetrahydrofolate dehydrogenase, cyclohydrolase and formyltetrahydrofolate synthetase 1	0.13255	6.17548	1.67282	0.0944555	0.99998	-4.28003	1.67235
EIF3H	EIF3H	8667	eukaryotic translation initiation factor 3 subunit H	-0.160733	6.75557	-1.673	0.0944798	0.99998	-4.24798	-1.67223
STOM	STOM	2040	stomatin	-0.181387	5.93548	-1.67335	0.0946921	0.99998	-4.23995	-1.67115
KHDC3L	KHDC3L	154288	KH domain containing 3 like, subcortical maternal complex member	0.107274	5.69208	1.67073	0.0948044	0.99998	-4.41059	1.67058
SMYD1	SMYD1	150572	SET and MYND domain containing 1	-0.220702	7.8717	-1.67116	0.0948463	0.99998	-4.25247	-1.67037
TTLL12	TTLL12	23170	tubulin tyrosine ligase like 12	0.0863837	5.7096	1.6703	0.0948962	0.99998	-4.37946	1.67012
ATOX1	ATOX1	475	antioxidant 1 copper chaperone	-0.13056	5.99586	-1.67056	0.0949807	0.99998	-4.24715	-1.66969
IFRD1	IFRD1	3475	interferon related developmental regulator 1	-0.218956	5.8168	-1.67111	0.095116	0.99998	-4.24062	-1.66901
PTP4A3	PTP4A3	11156	protein tyrosine phosphatase 4A3	-0.221298	7.6708	-1.67163	0.0951943	0.99998	-4.25739	-1.66861
SREBF1	SREBF1	6720	sterol regulatory element binding transcription factor 1	-0.140787	5.4016	-1.6685	0.0953038	0.99998	-4.28498	-1.66806
LAMP2	LAMP2	3920	lysosomal associated membrane protein 2	-0.121835	6.23458	-1.66762	0.0954844	0.99998	-4.28153	-1.66715
MT2A	MT2A	4502	metallothionein 2A	-0.377425	7.35789	-1.67033	0.0957918	0.99998	-4.28646	-1.66561
SLC4A3	SLC4A3	6508	solute carrier family 4 member 3	0.162721	7.17321	1.6649	0.0960136	0.99998	-4.29644	1.66449
BMS1	BMS1	9790	BMS1 ribosome biogenesis factor	0.108697	5.44563	1.66421	0.096098	0.99998	-4.40669	1.66407
SCPEP1	SCPEP1	59342	serine carboxypeptidase 1	-0.197035	6.35896	-1.66496	0.0962667	0.99998	-4.24324	-1.66323
JADE2	JADE2	23338	jade family PHD finger 2	-0.0900585	5.60127	-1.66326	0.0962895	0.99998	-4.4162	-1.66311
TAOK2	TAOK2	9344	TAO kinase 2	-0.143999	5.14468	-1.6633	0.0963598	0.99998	-4.2755	-1.66276
SLAIN2	SLAIN2	57606	SLAIN motif family member 2	-0.19995	6.91254	-1.6639	0.096467	0.99998	-4.24365	-1.66223
FAM174A	FAM174A	345757	family with sequence similarity 174 member A	-0.0866311	5.95254	-1.65999	0.0969431	0.99998	-4.43585	-1.65986
GPR141	GPR141	353345	G protein-coupled receptor 141	0.116292	5.44495	1.65979	0.0970069	0.99998	-4.34642	1.65954
EIF3E	EIF3E	3646	eukaryotic translation initiation factor 3 subunit E	-0.154087	6.91195	-1.65992	0.0970484	0.99998	-4.27959	-1.65933
HARS1	HARS1	3035	histidyl-tRNA synthetase 1	-0.0864566	5.9057	-1.65908	0.0971231	0.99998	-4.43839	-1.65896
HBG2	HBG2	3048	hemoglobin subunit gamma 2	0.106368	5.65028	1.65851	0.0972582	0.99998	-4.36822	1.65829
TNXB	TNXB	7148	tenascin XB	0.147648	4.95328	1.65875	0.0972715	0.99998	-4.28421	1.65823
DUT	DUT	1854	deoxyuridine triphosphatase	-0.0897929	6.49999	-1.65706	0.0975347	0.99998	-4.43872	-1.65692
RNF217	RNF217	154214	ring finger protein 217	0.126579	5.73474	1.65749	0.0975621	0.99998	-4.2697	1.65679
LRRC4B	LRRC4B	94030	leucine rich repeat containing 4B	0.11522	5.362	1.65634	0.0976885	0.99998	-4.39095	1.65616
ANTXR2	ANTXR2	118429	ANTXR cell adhesion molecule 2	-0.11545	6.18912	-1.65599	0.0977662	0.99998	-4.37464	-1.65578
VPS35	VPS35	55737	VPS35 retromer complex component	-0.113908	6.35548	-1.65589	0.0978164	0.99998	-4.32162	-1.65553
ZBTB7B	ZBTB7B	51043	zinc finger and BTB domain containing 7B	-0.0907359	6.00287	-1.65522	0.0979043	0.99998	-4.4465	-1.6551
DMRTB1	DMRTB1	63948	DMRT like family B with proline rich C-terminal 1	0.140204	5.70233	1.65524	0.0979507	0.99998	-4.31587	1.65487
NKX6-2	NKX6-2	84504	NK6 homeobox 2	-0.1929	4.90958	-1.65484	0.0979929	0.99998	-4.37499	-1.65466
PDCD6IP	PDCD6IP	10015	programmed cell death 6 interacting protein	-0.103059	6.13005	-1.65402	0.0981828	0.99998	-4.34301	-1.65373
ITGB3	ITGB3	3690	integrin subunit beta 3	0.107977	5.21263	1.65379	0.0982068	0.99998	-4.39791	1.65361
ARAF	ARAF	369	A-Raf proto-oncogene, serine/threonine kinase	-0.0914132	6.36458	-1.6535	0.0982533	0.99998	-4.44965	-1.65338
TMEM126A	TMEM126A	84233	transmembrane protein 126A	-0.104738	5.99825	-1.65335	0.0982845	0.99998	-4.44856	-1.65323
YIPF1	YIPF1	54432	Yip1 domain family member 1	0.0978904	5.57713	1.65233	0.0984984	0.99998	-4.42963	1.65218
POLR2M	POLR2M	81488	RNA polymerase II subunit M	0.1555	5.5869	1.65228	0.0986253	0.99998	-4.27359	1.65156
CMIP	CMIP	80790	c-Maf inducing protein	0.100014	5.56742	1.65158	0.0986493	0.99998	-4.43136	1.65144
YTHDF2	YTHDF2	51441	YTH N6-methyladenosine RNA binding protein 2	-0.0882209	6.13447	-1.6515	0.0986604	0.99998	-4.45374	-1.65138
SCARA3	SCARA3	51435	scavenger receptor class A member 3	0.113096	5.39389	1.65126	0.0987183	0.99998	-4.41951	1.6511
TAB3	TAB3	257397	TGF-beta activated kinase 1 (MAP3K7) binding protein 3	0.131917	5.75317	1.65133	0.0987675	0.99998	-4.3023	1.65086
AP3S1	AP3S1	1176	adaptor related protein complex 3 subunit sigma 1	-0.099816	6.00725	-1.65067	0.0988302	0.99998	-4.44775	-1.65055
CFDP1	CFDP1	10428	craniofacial development protein 1	-0.0947282	5.93912	-1.64975	0.0990211	0.99998	-4.44892	-1.64962
SAP25	SAP25	100316904	Sin3A associated protein 25	0.0975408	5.51192	1.64951	0.0990713	0.99998	-4.43057	1.64937
AFF3	AFF3	3899	AF4/FMR2 family member 3	0.115624	5.60055	1.64904	0.0991855	0.99998	-4.38178	1.64882
CFI	CFI	3426	complement factor I	-0.14257	5.45379	-1.64904	0.0993563	0.99998	-4.26053	-1.64798
CARMIL1	CARMIL1	55604	capping protein regulator and myosin 1 linker 1	0.10993	5.25917	1.64789	0.0994072	0.99998	-4.41408	1.64773
RHOBTB1	RHOBTB1	9886	Rho related BTB domain containing 1	-0.12905	5.90275	-1.6483	0.0994416	0.99998	-4.27839	-1.64757
PANO1	PANO1	101927423	proapoptotic nucleolar protein 1	0.145008	4.94293	1.64636	0.0997838	0.99998	-4.30499	1.6459
ZNF282	ZNF282	8427	zinc finger protein 282	0.0886975	5.76793	1.64525	0.0999465	0.99998	-4.44941	1.64511
FBLIM1	FBLIM1	54751	filamin binding LIM protein 1	0.106994	5.80638	1.64492	0.100014	0.99998	-4.43583	1.64478
PMS1	PMS1	5378	PMS1 homolog 1, mismatch repair system component	0.133476	5.80985	1.64559	0.100025	0.99998	-4.27377	1.64473
ZC3H8	ZC3H8	84524	zinc finger CCCH-type containing 8	0.0986455	5.60974	1.64445	0.100114	0.99998	-4.44264	1.6443
SV2C	SV2C	22987	synaptic vesicle glycoprotein 2C	0.0932143	5.60116	1.64406	0.100193	0.99998	-4.4433	1.64392
TMEM204	TMEM204	79652	transmembrane protein 204	0.0978855	5.57527	1.64125	0.100773	0.99998	-4.44653	1.64112
CAMTA1	CAMTA1	23261	calmodulin binding transcription activator 1	-0.0959543	6.80884	-1.64095	0.100846	0.99998	-4.41371	-1.64077
EXOSC10	EXOSC10	5394	exosome component 10	-0.100576	5.98923	-1.64089	0.100869	0.99998	-4.38037	-1.64066
AGBL3	AGBL3	340351	ATP/GTP binding protein like 3	-0.125067	5.57165	-1.64073	0.100879	0.99998	-4.44911	-1.64061
TMEM74B	TMEM74B	55321	transmembrane protein 74B	0.11412	5.00987	1.64045	0.100949	0.99998	-4.39894	1.64027
KIAA1841	KIAA1841	84542	KIAA1841	-0.145826	5.64964	-1.64074	0.101055	0.99998	-4.2725	-1.63976
DHX58	DHX58	79132	DExH-box helicase 58	0.111326	5.56669	1.63967	0.101108	0.99998	-4.43183	1.63951
HERC6	HERC6	55008	HECT and RLD domain containing E3 ubiquitin protein ligase family member 6	-0.113495	5.72611	-1.63923	0.101251	0.99998	-4.32365	-1.63882
QDPR	QDPR	5860	quinoid dihydropteridine reductase	-0.0926938	6.0865	-1.63859	0.101325	0.99998	-4.46834	-1.63847
DUSP5	DUSP5	1847	dual specificity phosphatase 5	-0.118336	5.76057	-1.63832	0.101399	0.99998	-4.39129	-1.63811
GGT5	GGT5	2687	gamma-glutamyltransferase 5	0.132325	4.69633	1.6374	0.101618	0.99998	-4.33787	1.63706
ANAPC11	ANAPC11	51529	anaphase promoting complex subunit 11	-0.076088	6.61652	-1.63694	0.101679	0.99998	-4.43369	-1.63677
CNOT2	CNOT2	4848	CCR4-NOT transcription complex subunit 2	-0.083721	5.86694	-1.63576	0.101914	0.99998	-4.46814	-1.63564
FAHD2B	FAHD2B	151313	fumarylacetoacetate hydrolase domain containing 2B	-0.0976544	6.21107	-1.63574	0.101921	0.99998	-4.47384	-1.63561
BARX1	BARX1	56033	BARX homeobox 1	0.115068	5.63778	1.6353	0.102095	0.99998	-4.31157	1.63478
RNF166	RNF166	115992	ring finger protein 166	0.10245	5.28176	1.63483	0.102159	0.99998	-4.34092	1.63448
PSMA5	PSMA5	5686	proteasome 20S subunit alpha 5	-0.10511	6.12487	-1.63466	0.102194	0.99998	-4.34613	-1.63431
NDUFAF3	NDUFAF3	25915	NADH:ubiquinone oxidoreductase complex assembly factor 3	-0.171463	7.35295	-1.63571	0.102215	0.99998	-4.27041	-1.63421
EPHX1	EPHX1	2052	epoxide hydrolase 1	-0.0960666	6.27396	-1.63421	0.102238	0.99998	-4.47762	-1.6341
TIMM17B	TIMM17B	10245	translocase of inner mitochondrial membrane 17B	0.0939689	6.44249	1.63388	0.102309	0.99998	-4.47725	1.63376
RWDD2A	RWDD2A	112611	RWD domain containing 2A	0.1446	5.51625	1.63429	0.10233	0.99998	-4.30084	1.63366
RAMP3	RAMP3	10268	receptor activity modifying protein 3	0.115727	5.10932	1.63364	0.102373	0.99998	-4.40683	1.63345
IGLL5	IGLL5	100423062	immunoglobulin lambda like polypeptide 5	0.10687	5.48716	1.63243	0.102617	0.99998	-4.45255	1.63229
LACTB2	LACTB2	51110	lactamase beta 2	0.111769	5.88119	1.63216	0.102691	0.99998	-4.40332	1.63194
TAF5L	TAF5L	27097	TATA-box binding protein associated factor 5 like	-0.0914949	5.60085	-1.63158	0.102794	0.99998	-4.4632	-1.63146
ZSCAN26	ZSCAN26	7741	zinc finger and SCAN domain containing 26	-0.0794693	5.76651	-1.63119	0.102875	0.99998	-4.47185	-1.63107
USP21	USP21	27005	ubiquitin specific peptidase 21	0.096	5.70477	1.63091	0.102937	0.99998	-4.46775	1.63078
PPA1	PPA1	5464	inorganic pyrophosphatase 1	-0.194107	6.68192	-1.63169	0.103057	0.99998	-4.27448	-1.63021
STRN	STRN	6801	striatin	-0.123894	6.10273	-1.63019	0.103107	0.99998	-4.40704	-1.62997
COL5A1	COL5A1	1289	collagen type V alpha 1 chain	0.137926	5.84659	1.62978	0.103196	0.99998	-4.39245	1.62955
MPV17L	MPV17L	255027	MPV17 mitochondrial inner membrane protein like	0.115367	5.27616	1.62926	0.10329	0.99998	-4.4398	1.62911
CLCC1	CLCC1	23155	chloride channel CLIC like 1	0.0945124	5.86091	1.62818	0.103531	0.99998	-4.4074	1.62797
BRF1	BRF1	2972	BRF1 RNA polymerase III transcription initiation factor subunit	0.11453	5.41429	1.62768	0.103626	0.99998	-4.45155	1.62752
DMD	DMD	1756	dystrophin	-0.193427	6.08713	-1.62871	0.103661	0.99998	-4.278	-1.62736
PGM2	PGM2	55276	phosphoglucomutase 2	0.127698	5.63448	1.62675	0.103891	0.99998	-4.32812	1.62628
GLRX5	GLRX5	51218	glutaredoxin 5	0.0937543	5.90261	1.62629	0.103917	0.99998	-4.46578	1.62615
MYDGF	MYDGF	56005	myeloid derived growth factor	0.0745038	5.57363	1.62554	0.104077	0.99998	-4.45828	1.6254
NOL10	NOL10	79954	nucleolar protein 10	-0.104405	5.96129	-1.62427	0.10438	0.99998	-4.37518	-1.62398
SOX15	SOX15	6665	SRY-box transcription factor 15	0.125423	5.50247	1.62433	0.104383	0.99998	-4.35231	1.62397
SUGT1	SUGT1	10910	SGT1 homolog, MIS12 kinetochore complex assembly cochaperone	-0.0870355	6.38566	-1.62323	0.104567	0.99998	-4.49005	-1.62311
PITX2	PITX2	5308	paired like homeodomain 2	-0.0904561	5.44468	-1.62286	0.10465	0.99998	-4.46164	-1.62272
C1D	C1D	10438	C1D nuclear receptor corepressor	-0.0977861	5.70896	-1.62216	0.104797	0.99998	-4.48024	-1.62203
DNAAF4	DNAAF4	161582	dynein axonemal assembly factor 4	0.104738	5.58458	1.6219	0.104853	0.99998	-4.47307	1.62177
CASP10	CASP10	843	caspase 10	0.116673	5.79085	1.62139	0.104983	0.99998	-4.40372	1.62116
NUDT12	NUDT12	83594	nudix hydrolase 12	0.100429	5.77883	1.62101	0.105041	0.99998	-4.48547	1.62089
AUTS2	AUTS2	26053	activator of transcription and developmental regulator AUTS2	-0.112286	5.60724	-1.62098	0.105088	0.99998	-4.37207	-1.62067
ZNF404	ZNF404	342908	zinc finger protein 404	-0.111088	5.75693	-1.6207	0.105108	0.99998	-4.48584	-1.62058
ANG	ANG	283	angiogenin	0.10199	5.71744	1.62031	0.105195	0.99998	-4.48124	1.62017
BTG3	BTG3	10950	BTG anti-proliferation factor 3	0.0929192	5.22182	1.61929	0.105422	0.99998	-4.44691	1.61912
MSI2	MSI2	124540	musashi RNA binding protein 2	-0.0904774	6.48194	-1.61875	0.105533	0.99998	-4.4639	-1.6186
ADAMTS2	ADAMTS2	9509	ADAM metallopeptidase with thrombospondin type 1 motif 2	0.161098	5.50543	1.6196	0.105567	0.99998	-4.28895	1.61844
EXOC1	EXOC1	55763	exocyst complex component 1	-0.0838823	5.63115	-1.6183	0.105626	0.99998	-4.4823	-1.61817
PTGDR	PTGDR	5729	prostaglandin D2 receptor	0.0962504	5.46358	1.61826	0.105634	0.99998	-4.47042	1.61813
CTSO	CTSO	1519	cathepsin O	-0.114346	4.54158	-1.6183	0.105666	0.99998	-4.3744	-1.61798
EDN3	EDN3	1908	endothelin 3	0.171676	5.43149	1.61961	0.105773	0.99998	-4.28782	1.61749
TMEM100	TMEM100	55273	transmembrane protein 100	0.108143	5.63937	1.61693	0.105923	0.99998	-4.48011	1.61679
SYNGR2	SYNGR2	9144	synaptogyrin 2	-0.148579	6.8723	-1.61726	0.105934	0.99998	-4.32788	-1.61674
TOX4	TOX4	9878	TOX high mobility group box family member 4	-0.0915014	6.24099	-1.61683	0.10594	0.99998	-4.4959	-1.61671
TDRD9	TDRD9	122402	tudor domain containing 9	0.116731	5.19368	1.61652	0.106016	0.99998	-4.4486	1.61636
TGFBR1	TGFBR1	7046	transforming growth factor beta receptor 1	0.131437	5.28738	1.61652	0.106072	0.99998	-4.34831	1.61611
TRO	TRO	7216	trophinin	-0.0956962	5.21518	-1.61622	0.106083	0.99998	-4.45394	-1.61605
AQP10	AQP10	89872	aquaporin 10	0.107917	5.61814	1.61606	0.106133	0.99998	-4.40777	1.61582
IFITM3	IFITM3	10410	interferon induced transmembrane protein 3	-0.301526	6.64144	-1.6194	0.106243	0.99998	-4.31706	-1.61531
PDCD11	PDCD11	22984	programmed cell death 11	-0.0796092	5.65612	-1.61524	0.106284	0.99998	-4.48861	-1.61512
MAGI1	MAGI1	9223	membrane associated guanylate kinase, WW and PDZ domain containing 1	-0.116505	5.55674	-1.61467	0.106412	0.99998	-4.48178	-1.61453
ILF2	ILF2	3608	interleukin enhancer binding factor 2	0.110767	5.72396	1.61466	0.106421	0.99998	-4.4463	1.61449
BST1	BST1	683	bone marrow stromal cell antigen 1	0.105364	5.37137	1.61425	0.106504	0.99998	-4.46845	1.61411
GMFG	GMFG	9535	glia maturation factor gamma	0.100807	5.28984	1.61344	0.106679	0.99998	-4.46305	1.6133
PDGFRB	PDGFRB	5159	platelet derived growth factor receptor beta	0.112606	5.59145	1.61342	0.106729	0.99998	-4.36672	1.61307
SLC35E4	SLC35E4	339665	solute carrier family 35 member E4	-0.105574	5.37525	-1.61244	0.106893	0.99998	-4.47386	-1.61232
DENND2B	DENND2B	6764	DENN domain containing 2B	0.108317	5.52588	1.61245	0.106902	0.99998	-4.45041	1.61227
F13A1	F13A1	2162	coagulation factor XIII A chain	-0.129452	5.90402	-1.61141	0.107185	0.99998	-4.3515	-1.61098
PTPN7	PTPN7	5778	protein tyrosine phosphatase non-receptor type 7	0.120097	5.52199	1.61069	0.107306	0.99998	-4.4043	1.61042
CNEP1R1	CNEP1R1	255919	CTD nuclear envelope phosphatase 1 regulatory subunit 1	0.103643	5.53202	1.61043	0.107349	0.99998	-4.42325	1.61022
EPYC	EPYC	1833	epiphycan	0.151582	5.53715	1.60983	0.107542	0.99998	-4.34482	1.60934
C15orf48	C15orf48	84419	chromosome 15 open reading frame 48	0.171703	6.00596	1.61047	0.107625	0.99998	-4.29429	1.60896
TMEM218	TMEM218	219854	transmembrane protein 218	0.125391	5.41841	1.60906	0.107632	0.99998	-4.47842	1.60893
VPS37A	VPS37A	137492	VPS37A subunit of ESCRT-I	0.116748	5.44862	1.60869	0.107722	0.99998	-4.45953	1.60852
PRKG1	PRKG1	5592	protein kinase cGMP-dependent 1	-0.0896881	5.61837	-1.60859	0.107733	0.99998	-4.49546	-1.60847
DHX16	DHX16	8449	DEAH-box helicase 16	0.100023	5.73297	1.6084	0.107774	0.99998	-4.49921	1.60828
DDX41	DDX41	51428	DEAD-box helicase 41	0.202935	5.51827	1.61109	0.10784	0.99998	-4.3072	1.60798
CNIH2	CNIH2	254263	cornichon family AMPA receptor auxiliary protein 2	0.116164	5.28746	1.6081	0.107847	0.99998	-4.46208	1.60795
TMEM9B	TMEM9B	56674	TMEM9 domain family member B	-0.0972396	6.21931	-1.60754	0.107986	0.99998	-4.43027	-1.60731
CANX	CANX	821	calnexin	-0.248227	7.49213	-1.61148	0.108047	0.99998	-4.33311	-1.60704
OAF	OAF	220323	out at first homolog	0.134506	5.59956	1.607	0.108167	0.99998	-4.34321	1.60649
SEMA3B	SEMA3B	7869	semaphorin 3B	0.119651	5.22287	1.60647	0.108204	0.99998	-4.46485	1.60632
GDPD5	GDPD5	81544	glycerophosphodiester phosphodiesterase domain containing 5	0.0965419	5.76878	1.6063	0.108233	0.99998	-4.50505	1.60619
EFCAB13	EFCAB13	124989	EF-hand calcium binding domain 13	-0.10561	5.53913	-1.60617	0.108267	0.99998	-4.49265	-1.60603
DNAJC30	DNAJC30	84277	DnaJ heat shock protein family (Hsp40) member C30	0.0981714	5.88631	1.60586	0.108338	0.99998	-4.46802	1.60571
PLPPR2	PLPPR2	64748	phospholipid phosphatase related 2	0.100167	5.39984	1.6055	0.108417	0.99998	-4.47948	1.60535
IGFLR1	IGFLR1	79713	IGF like family receptor 1	0.132281	4.87964	1.6051	0.108519	0.99998	-4.42777	1.60489
GRM4	GRM4	2914	glutamate metabotropic receptor 4	-0.127047	5.63113	-1.60465	0.108637	0.99998	-4.39466	-1.60435
CD9	CD9	928	CD9 molecule	0.124882	6.07432	1.60466	0.108659	0.99998	-4.36431	1.60425
H3C13	H3C13	653604	H3 clustered histone 13	0.113269	5.56947	1.60429	0.108684	0.99998	-4.46458	1.60414
TXNRD1	TXNRD1	7296	thioredoxin reductase 1	-0.261743	6.55244	-1.60432	0.108831	0.99998	-4.31469	-1.60347
FRMD3	FRMD3	257019	FERM domain containing 3	-0.153349	6.57671	-1.60246	0.109178	0.99998	-4.34462	-1.6019
PLEKHA3	PLEKHA3	65977	pleckstrin homology domain containing A3	-0.0968742	5.57558	-1.60193	0.1092	0.99998	-4.49842	-1.6018
RPL7	RPL7	6129	ribosomal protein L7	-0.127271	8.76952	-1.60204	0.109207	0.99998	-4.40598	-1.60177
RASGRP4	RASGRP4	115727	RAS guanyl releasing protein 4	0.136114	4.92186	1.60156	0.109295	0.99998	-4.44092	1.60137
CAMLG	CAMLG	819	calcium modulating ligand	0.0905046	5.82026	1.60135	0.109325	0.99998	-4.51376	1.60123
TCP10L2	TCP10L2	401285	t-complex 10 like 2	0.0989226	5.62786	1.60084	0.109438	0.99998	-4.50567	1.60072
NAXE	NAXE	128240	NAD(P)HX epimerase	-0.156189	6.49691	-1.60128	0.109455	0.99998	-4.33664	-1.60065
BRD1	BRD1	23774	bromodomain containing 1	0.0933745	5.4988	1.60069	0.109475	0.99998	-4.49506	1.60056
GTF2H1	GTF2H1	2965	general transcription factor IIH subunit 1	0.0965884	5.74808	1.60007	0.109657	0.99998	-4.38902	1.59974
EWSR1	EWSR1	2130	EWS RNA binding protein 1	-0.096778	6.56386	-1.59984	0.109662	0.99998	-4.51159	-1.59971
PI16	PI16	221476	peptidase inhibitor 16	0.110259	5.45086	1.59946	0.109747	0.99998	-4.49588	1.59933
BDH1	BDH1	622	3-hydroxybutyrate dehydrogenase 1	-0.163288	6.33461	-1.59928	0.109849	0.99998	-4.37546	-1.59887
GJA4	GJA4	2701	gap junction protein alpha 4	0.163121	5.75897	1.59913	0.110069	0.99998	-4.30748	1.59788
SBF2	SBF2	81846	SET binding factor 2	-0.139465	5.80091	-1.59762	0.110187	0.99998	-4.41277	-1.59736
CYP7B1	CYP7B1	9420	cytochrome P450 family 7 subfamily B member 1	0.101693	5.35085	1.59667	0.110369	0.99998	-4.49019	1.59654
CEL	CEL	1056	carboxyl ester lipase	0.125017	5.80096	1.59707	0.110376	0.99998	-4.34662	1.59651
STOML1	STOML1	9399	stomatin like 1	0.132394	5.51997	1.5965	0.11052	0.99998	-4.33725	1.59586
RC3H1	RC3H1	149041	ring finger and CCCH-type domains 1	0.0958445	5.64575	1.59557	0.110629	0.99998	-4.44807	1.59537
MORC3	MORC3	23515	MORC family CW-type zinc finger 3	0.0851077	5.57919	1.59546	0.110637	0.99998	-4.5091	1.59534
ELOVL6	ELOVL6	79071	ELOVL fatty acid elongase 6	0.194685	5.35198	1.59692	0.110758	0.99998	-4.30766	1.59479
TIAF1	TIAF1	9220	TGFB1-induced anti-apoptotic factor 1	0.112506	5.54178	1.59417	0.110957	0.99998	-4.41642	1.59391
ALDH1A3	ALDH1A3	220	aldehyde dehydrogenase 1 family member A3	-0.128594	5.6343	-1.59424	0.110978	0.99998	-4.3721	-1.59381
USP45	USP45	85015	ubiquitin specific peptidase 45	-0.102063	5.58686	-1.59279	0.111236	0.99998	-4.51403	-1.59266
IFNA4	IFNA4	3441	interferon alpha 4	0.102414	5.63988	1.5924	0.111323	0.99998	-4.50955	1.59227
ABCB1	ABCB1	5243	ATP binding cassette subfamily B member 1	0.100745	5.52986	1.59219	0.111375	0.99998	-4.49141	1.59204
ELOVL5	ELOVL5	60481	ELOVL fatty acid elongase 5	0.121535	6.23237	1.59258	0.111375	0.99998	-4.35538	1.59204
SH3GLB1	SH3GLB1	51100	SH3 domain containing GRB2 like, endophilin B1	-0.255544	7.01627	-1.59599	0.111393	0.99998	-4.33796	-1.59196
CLTCL1	CLTCL1	8218	clathrin heavy chain like 1	0.102572	5.70387	1.59146	0.111535	0.99998	-4.51204	1.59133
NFATC2IP	NFATC2IP	84901	nuclear factor of activated T cells 2 interacting protein	0.120519	5.57601	1.59167	0.111617	0.99998	-4.33713	1.59097
PRKX	PRKX	5613	protein kinase X-linked	0.134993	5.32536	1.59131	0.111621	0.99998	-4.38728	1.59095
HGF	HGF	3082	hepatocyte growth factor	0.0975292	5.63107	1.5908	0.111681	0.99998	-4.51798	1.59068
ISM1	ISM1	140862	isthmin 1	0.0951444	5.79669	1.59071	0.111702	0.99998	-4.52492	1.59059
ADGRE5	ADGRE5	976	adhesion G protein-coupled receptor E5	-0.122424	5.98067	-1.59085	0.111724	0.99998	-4.38808	-1.59049
LNX2	LNX2	222484	ligand of numb-protein X 2	0.0920862	5.56865	1.59054	0.111741	0.99998	-4.51447	1.59041
STIL	STIL	6491	STIL centriolar assembly protein	0.0976214	5.42474	1.58839	0.11223	0.99998	-4.50743	1.58825
PTBP3	PTBP3	9991	polypyrimidine tract binding protein 3	0.113179	5.59195	1.58757	0.112438	0.99998	-4.43859	1.58733
CLBA1	CLBA1	122616	clathrin binding box of aftiphilin containing 1	0.111603	5.5408	1.5871	0.112519	0.99998	-4.51738	1.58697
TRIM43	TRIM43	129868	tripartite motif containing 43	0.113263	5.34395	1.58687	0.11258	0.99998	-4.47193	1.5867
CHIC1	CHIC1	53344	cysteine rich hydrophobic domain 1	-0.106316	5.88389	-1.58667	0.112638	0.99998	-4.44149	-1.58645
SOX12	SOX12	6666	SRY-box transcription factor 12	0.101453	5.50293	1.58626	0.112728	0.99998	-4.44645	1.58605
HADHB	HADHB	3032	hydroxyacyl-CoA dehydrogenase trifunctional multienzyme complex subunit beta	-0.270989	8.64025	-1.58656	0.113023	0.99998	-4.31487	-1.58475
ERVW-1	ERVW-1	30816	endogenous retrovirus group W member 1, envelope	0.0982013	5.43483	1.58428	0.113158	0.99998	-4.5134	1.58416
OSBPL7	OSBPL7	114881	oxysterol binding protein like 7	0.125057	5.43622	1.5842	0.113262	0.99998	-4.36598	1.5837
SRP14	SRP14	6727	signal recognition particle 14	-0.171078	7.75537	-1.58471	0.113283	0.99998	-4.32223	-1.58361
PLCL1	PLCL1	5334	phospholipase C like 1 (inactive)	-0.111556	6.30155	-1.58353	0.113329	0.99998	-4.52889	-1.58341
FAF1	FAF1	11124	Fas associated factor 1	0.0925628	5.91888	1.58344	0.113346	0.99998	-4.54111	1.58333
ASCC3	ASCC3	10973	activating signal cointegrator 1 complex subunit 3	-0.0831613	6.0958	-1.58315	0.113429	0.99998	-4.47512	-1.58297
SSU72	SSU72	29101	SSU72 homolog, RNA polymerase II CTD phosphatase	-0.120794	6.76058	-1.58313	0.113494	0.99998	-4.37617	-1.58268
TESC	TESC	54997	tescalcin	0.189438	6.22433	1.58327	0.1136	0.99998	-4.32663	1.58222
NUDT2	NUDT2	318	nudix hydrolase 2	0.119321	5.63243	1.5822	0.113642	0.99998	-4.47938	1.58203
KCNJ9	KCNJ9	3765	potassium inwardly rectifying channel subfamily J member 9	0.182431	5.84687	1.5825	0.113762	0.99998	-4.32791	1.58151
HLA-DRA	HLA-DRA	3122	major histocompatibility complex, class II, DR alpha	-0.203982	5.63338	-1.58235	0.113863	0.99998	-4.32156	-1.58106
BLVRA	BLVRA	644	biliverdin reductase A	-0.0841973	6.1907	-1.58095	0.113914	0.99998	-4.54951	-1.58084
DDB2	DDB2	1643	damage specific DNA binding protein 2	0.111205	5.73126	1.58026	0.114127	0.99998	-4.40422	1.57991
TNK2	TNK2	10188	tyrosine kinase non receptor 2	0.1106	5.4428	1.58	0.11414	0.99998	-4.51769	1.57986
BEST1	BEST1	7439	bestrophin 1	0.105382	5.39909	1.57901	0.114372	0.99998	-4.48063	1.57884
BCAP31	BCAP31	10134	B cell receptor associated protein 31	-0.118846	6.4217	-1.5785	0.114519	0.99998	-4.42163	-1.5782
ERV3-1	ERV3-1	2086	endogenous retrovirus group 3 member 1, envelope	0.111589	5.36459	1.57772	0.114661	0.99998	-4.50789	1.57758
SSR4	SSR4	6748	signal sequence receptor subunit 4	-0.134672	6.93403	-1.5777	0.114667	0.99998	-4.52002	-1.57756
NKAP	NKAP	79576	NFKB activating protein	-0.108647	5.70697	-1.57727	0.114818	0.99998	-4.402	-1.5769
GPR89A	GPR89A	653519	G protein-coupled receptor 89A	0.108285	5.51391	1.57642	0.114958	0.99998	-4.52942	1.57629
ARL6IP4	ARL6IP4	51329	ADP ribosylation factor like GTPase 6 interacting protein 4	-0.182202	7.06145	-1.57819	0.114968	0.99998	-4.32429	-1.57625
INO80E	INO80E	283899	INO80 complex subunit E	-0.102893	5.85186	-1.57584	0.11513	0.99998	-4.4268	-1.57555
CLIC2	CLIC2	1193	chloride intracellular channel 2	0.103546	5.0452	1.57493	0.11531	0.99998	-4.48929	1.57477
FAM161B	FAM161B	145483	FAM161 centrosomal protein B	0.0985592	5.3569	1.57471	0.115379	0.99998	-4.44798	1.57447
SAMD10	SAMD10	140700	sterile alpha motif domain containing 10	0.10164	5.34088	1.57316	0.115715	0.99998	-4.5187	1.57302
CCL4L2	CCL4L2	9560	C-C motif chemokine ligand 4 like 2	0.109734	5.52175	1.57307	0.115745	0.99998	-4.47897	1.57289
ECI1	ECI1	1632	enoyl-CoA delta isomerase 1	-0.0979937	7.20653	-1.57196	0.11599	0.99998	-4.52989	-1.57183
DMTF1	DMTF1	9988	cyclin D binding myb like transcription factor 1	0.105723	5.74086	1.57204	0.116045	0.99998	-4.38904	1.57159
ESR1	ESR1	2099	estrogen receptor 1	0.0946955	5.80437	1.57163	0.116074	0.99998	-4.49903	1.57147
DAPK1	DAPK1	1612	death associated protein kinase 1	0.144825	5.10244	1.57192	0.116087	0.99998	-4.37731	1.57141
KRTAP29-1	KRTAP29-1	100533177	keratin associated like protein 29-1	0.122542	5.31179	1.56959	0.116547	0.99998	-4.51648	1.56943
BNIP3L	BNIP3L	665	BCL2 interacting protein 3 like	0.0828858	6.32431	1.56952	0.116553	0.99998	-4.56499	1.56941
ASH1L	ASH1L	55870	ASH1 like histone lysine methyltransferase	-0.0871258	6.16702	-1.56954	0.116575	0.99998	-4.4626	-1.56931
WDR26	WDR26	80232	WD repeat domain 26	-0.078347	6.15453	-1.5691	0.116649	0.99998	-4.56595	-1.569
CCDC13	CCDC13	152206	coiled-coil domain containing 13	0.348474	6.29745	1.57651	0.116731	0.99998	-4.40104	1.56864
ARSD	ARSD	414	arylsulfatase D	-0.0916617	5.86027	-1.56846	0.116798	0.99998	-4.55994	-1.56836
RNF8	RNF8	9025	ring finger protein 8	-0.087463	5.31781	-1.56848	0.116798	0.99998	-4.52669	-1.56836
ZFPL1	ZFPL1	7542	zinc finger protein like 1	0.0920245	5.60403	1.56796	0.116938	0.99998	-4.48063	1.56776
LSP1	LSP1	4046	lymphocyte specific protein 1	0.100004	5.50729	1.56759	0.117028	0.99998	-4.46351	1.56737
GPR17	GPR17	2840	G protein-coupled receptor 17	0.110578	5.27052	1.56677	0.117209	0.99998	-4.49127	1.5666
C1orf21	C1orf21	81563	chromosome 1 open reading frame 21	-0.137824	5.7181	-1.56662	0.117291	0.99998	-4.41156	-1.56625
SLC9A5	SLC9A5	6553	solute carrier family 9 member A5	0.131964	5.38548	1.56669	0.117379	0.99998	-4.35306	1.56587
VTI1B	VTI1B	10490	vesicle transport through interaction with t-SNAREs 1B	-0.152101	6.37816	-1.56661	0.117413	0.99998	-4.35016	-1.56573
EGLN3	EGLN3	112399	egl-9 family hypoxia inducible factor 3	-0.307109	7.50235	-1.56852	0.117454	0.99998	-4.33988	-1.56555
LSG1	LSG1	55341	large 60S subunit nuclear export GTPase 1	0.0998387	5.56479	1.56552	0.117498	0.99998	-4.50499	1.56536
LRRC38	LRRC38	126755	leucine rich repeat containing 38	0.128887	5.59136	1.5652	0.117563	0.99998	-4.5489	1.56509
TMSB15A	TMSB15A	11013	thymosin beta 15a	0.110796	5.6263	1.56487	0.117695	0.99998	-4.42344	1.56452
TMEM250	TMEM250	90120	transmembrane protein 250	0.0982602	5.80938	1.56416	0.117811	0.99998	-4.54332	1.56403
PPP1R11	PPP1R11	6992	protein phosphatase 1 regulatory inhibitor subunit 11	0.0845519	5.96992	1.56393	0.117859	0.99998	-4.5689	1.56382
PGAP1	PGAP1	80055	post-GPI attachment to proteins inositol deacylase 1	0.133052	5.56887	1.56375	0.118023	0.99998	-4.37377	1.56313
GABRR1	GABRR1	2569	gamma-aminobutyric acid type A receptor rho1 subunit	0.128398	5.68579	1.56239	0.118283	0.99998	-4.41603	1.56202
CDC5L	CDC5L	988	cell division cycle 5 like	-0.100916	5.95575	-1.56216	0.1183	0.99998	-4.48263	-1.56195
ZP1	ZP1	22917	zona pellucida glycoprotein 1	0.0988719	5.61949	1.56175	0.118377	0.99998	-4.55269	1.56162
FGF2	FGF2	2247	fibroblast growth factor 2	-0.11398	4.96916	-1.56123	0.118513	0.99998	-4.49905	-1.56105
SESN2	SESN2	83667	sestrin 2	0.0847089	5.74056	1.56113	0.11852	0.99998	-4.56382	1.56102
CBLC	CBLC	23624	Cbl proto-oncogene C	0.0820299	5.58267	1.56111	0.118524	0.99998	-4.55524	1.561
TCP1	TCP1	6950	t-complex 1	-0.105783	6.57948	-1.56023	0.118754	0.99998	-4.48553	-1.56002
MRE11	MRE11	4361	MRE11 homolog, double strand break repair nuclease	0.109744	5.25001	1.55936	0.118943	0.99998	-4.52956	1.55922
PTGR1	PTGR1	22949	prostaglandin reductase 1	0.145063	5.774	1.5595	0.119058	0.99998	-4.36437	1.55874
PPARGC1A	PPARGC1A	10891	PPARG coactivator 1 alpha	-0.163394	6.68298	-1.56003	0.119091	0.99998	-4.33972	-1.5586
HEXB	HEXB	3074	hexosaminidase subunit beta	-0.189196	6.71187	-1.55974	0.119129	0.99998	-4.34262	-1.55844
CCDC106	CCDC106	29903	coiled-coil domain containing 106	0.105317	5.53802	1.55835	0.119218	0.99998	-4.45022	1.55807
CLK2	CLK2	1196	CDC like kinase 2	-0.0894469	5.88709	-1.55791	0.119281	0.99998	-4.57071	-1.5578
PLAU	PLAU	5328	plasminogen activator, urokinase	0.112081	5.09586	1.55756	0.119373	0.99998	-4.51878	1.55741
SELENOT	SELENOT	51714	selenoprotein T	0.113046	6.10845	1.55734	0.119437	0.99998	-4.50023	1.55714
RPA3	RPA3	6119	replication protein A3	0.0857826	6.13962	1.55707	0.119479	0.99998	-4.58168	1.55696
PLA2G4C	PLA2G4C	8605	phospholipase A2 group IVC	-0.148282	5.83179	-1.55722	0.119633	0.99998	-4.35577	-1.55632
SIX1	SIX1	6495	SIX homeobox 1	0.109576	5.27068	1.55628	0.119674	0.99998	-4.53628	1.55614
DCAF8	DCAF8	50717	DDB1 and CUL4 associated factor 8	0.0906392	6.80588	1.55609	0.119723	0.99998	-4.52998	1.55594
ARPC2	ARPC2	10109	actin related protein 2/3 complex subunit 2	-0.143764	6.63125	-1.55637	0.119724	0.99998	-4.41255	-1.55593
DNAJB4	DNAJB4	11080	DnaJ heat shock protein family (Hsp40) member B4	-0.159147	7.06454	-1.55644	0.119817	0.99998	-4.35664	-1.55554
JDP2	JDP2	122953	Jun dimerization protein 2	0.0846718	5.3304	1.55496	0.119989	0.99998	-4.54001	1.55482
ETS2	ETS2	2114	ETS proto-oncogene 2, transcription factor	-0.0859846	5.4644	-1.5547	0.120046	0.99998	-4.55594	-1.55458
CLIC5	CLIC5	53405	chloride intracellular channel 5	-0.220664	7.91053	-1.5572	0.120092	0.99998	-4.3496	-1.55439
NCAPH2	NCAPH2	29781	non-SMC condensin II complex subunit H2	0.080512	5.28922	1.55432	0.120143	0.99998	-4.53482	1.55418
ADPGK	ADPGK	83440	ADP dependent glucokinase	0.102289	5.59123	1.55441	0.120143	0.99998	-4.47281	1.55418
SAMD8	SAMD8	142891	sterile alpha motif domain containing 8	-0.0838179	5.85568	-1.55407	0.120196	0.99998	-4.57559	-1.55395
GTF2H5	GTF2H5	404672	general transcription factor IIH subunit 5	0.105379	5.7562	1.55392	0.120228	0.99998	-4.57397	1.55382
TAPBP	TAPBP	6892	TAP binding protein	-0.25619	6.84117	-1.55649	0.120305	0.99998	-4.35043	-1.55349
ZNF621	ZNF621	285268	zinc finger protein 621	0.101871	5.76948	1.55334	0.120394	0.99998	-4.48643	1.55312
C12orf73	C12orf73	728568	chromosome 12 open reading frame 73	0.142716	5.51543	1.55388	0.120394	0.99998	-4.36941	1.55312
PPP1R3E	PPP1R3E	90673	protein phosphatase 1 regulatory subunit 3E	0.0871774	5.55532	1.55206	0.120676	0.99998	-4.56462	1.55194
RTP4	RTP4	64108	receptor transporter protein 4	0.11859	5.45834	1.55201	0.120692	0.99998	-4.55436	1.55187
CAP2	CAP2	10486	cyclase associated actin cytoskeleton regulatory protein 2	-0.130297	6.97054	-1.55182	0.120805	0.99998	-4.41474	-1.5514
ADPRH	ADPRH	141	ADP-ribosylarginine hydrolase	-0.100363	5.58872	-1.55143	0.120834	0.99998	-4.53296	-1.55128
TNFRSF1B	TNFRSF1B	7133	TNF receptor superfamily member 1B	0.0985438	5.54325	1.55119	0.120883	0.99998	-4.56524	1.55108
CHST3	CHST3	9469	carbohydrate sulfotransferase 3	0.0853455	5.80781	1.55067	0.121008	0.99998	-4.57762	1.55056
ABI1	ABI1	10006	abl interactor 1	0.0937189	5.90172	1.55057	0.121042	0.99998	-4.53179	1.55041
FECH	FECH	2235	ferrochelatase	0.132292	6.31169	1.55068	0.121097	0.99998	-4.40483	1.55018
ARAP3	ARAP3	64411	ArfGAP with RhoGAP domain, ankyrin repeat and PH domain 3	0.0967214	5.46995	1.55028	0.121103	0.99998	-4.56053	1.55016
H1-0	H1-0	3005	H1.0 linker histone	-0.195098	6.4762	-1.55168	0.121266	0.99998	-4.34834	-1.54948
SHISA3	SHISA3	152573	shisa family member 3	0.12938	5.27462	1.54963	0.121358	0.99998	-4.39667	1.5491
IFI30	IFI30	10437	IFI30 lysosomal thiol reductase	-0.224144	5.62878	-1.55099	0.121424	0.99998	-4.34739	-1.54882
ACSS2	ACSS2	55902	acyl-CoA synthetase short chain family member 2	-0.10702	6.50787	-1.54884	0.121457	0.99998	-4.53413	-1.54869
NCSTN	NCSTN	23385	nicastrin	0.202613	6.19032	1.54789	0.121689	0.99998	-4.52332	1.54772
IFT27	IFT27	11020	intraflagellar transport 27	0.0953618	5.73186	1.54715	0.121865	0.99998	-4.53898	1.54699
CRB2	CRB2	286204	crumbs cell polarity complex component 2	0.107126	5.2356	1.54715	0.121871	0.99998	-4.50443	1.54697
NPFFR1	NPFFR1	64106	neuropeptide FF receptor 1	-0.133771	5.50174	-1.54736	0.12193	0.99998	-4.38595	-1.54672
WDR46	WDR46	9277	WD repeat domain 46	0.100875	5.38431	1.54681	0.121939	0.99998	-4.55761	1.54669
FTH1	FTH1	2495	ferritin heavy chain 1	-0.22112	10.3649	-1.54693	0.122025	0.99998	-4.39273	-1.54633
PRCD	PRCD	768206	photoreceptor disc component	0.110409	5.33667	1.54506	0.1224	0.99998	-4.46471	1.54478
ADAT1	ADAT1	23536	adenosine deaminase tRNA specific 1	0.0920256	5.59748	1.5445	0.122494	0.99998	-4.577	1.54439
ADAM17	ADAM17	6868	ADAM metallopeptidase domain 17	0.100382	5.72323	1.54448	0.122502	0.99998	-4.58269	1.54436
EFCAB14	EFCAB14	9813	EF-hand calcium binding domain 14	0.0910858	5.55997	1.54431	0.122541	0.99998	-4.57447	1.54419
NFKBIL1	NFKBIL1	4795	NFKB inhibitor like 1	0.109317	5.3759	1.54411	0.122617	0.99998	-4.48362	1.54388
ZNF28	ZNF28	7576	zinc finger protein 28	0.150206	5.85745	1.54361	0.122709	0.99998	-4.59135	1.5435
NARS2	NARS2	79731	asparaginyl-tRNA synthetase 2, mitochondrial	0.0907646	5.71427	1.54356	0.12272	0.99998	-4.58524	1.54346
NLRP12	NLRP12	91662	NLR family pyrin domain containing 12	0.118472	5.28762	1.54353	0.122746	0.99998	-4.52527	1.54335
WDR64	WDR64	128025	WD repeat domain 64	0.0949633	5.34126	1.54349	0.122755	0.99998	-4.51558	1.54331
MS4A5	MS4A5	64232	membrane spanning 4-domains A5	-0.178422	5.19511	-1.54298	0.122891	0.99998	-4.47992	-1.54275
DCN	DCN	1634	decorin	0.206753	6.97529	1.54227	0.123158	0.99998	-4.39484	1.54165
BCDIN3D	BCDIN3D	144233	BCDIN3 domain containing RNA methyltransferase	-0.146233	4.89977	-1.54188	0.12316	0.99998	-4.47238	-1.54164
SESTD1	SESTD1	91404	SEC14 and spectrin domain containing 1	-0.0834139	5.63597	-1.54153	0.123214	0.99998	-4.58477	-1.54142
CDK15	CDK15	65061	cyclin dependent kinase 15	-0.0987667	5.4216	-1.54143	0.123267	0.99998	-4.49199	-1.54121
SLC8A1	SLC8A1	6546	solute carrier family 8 member A1	-0.235984	9.6112	-1.54151	0.123571	0.99998	-4.35406	-1.53995
NHLRC3	NHLRC3	387921	NHL repeat containing 3	-0.0915281	5.54037	-1.53984	0.123646	0.99998	-4.50539	-1.53965
WASHC5	WASHC5	9897	WASH complex subunit 5	0.150143	5.28562	1.54066	0.123712	0.99998	-4.35943	1.53938
KIAA1217	KIAA1217	56243	KIAA1217	-0.0891305	5.32617	-1.53947	0.123724	0.99998	-4.56056	-1.53933
LRBA	LRBA	987	LPS responsive beige-like anchor protein	0.141742	5.51068	1.53951	0.12394	0.99998	-4.3666	1.53845
TXNDC17	TXNDC17	84817	thioredoxin domain containing 17	-0.13689	5.72621	-1.53876	0.124001	0.99998	-4.40204	-1.5382
OR1L8	OR1L8	138881	olfactory receptor family 1 subfamily L member 8	0.114204	5.61763	1.5379	0.124231	0.99998	-4.39481	1.53726
CMC1	CMC1	152100	C-X9-C motif containing 1	-0.0971917	6.33737	-1.53714	0.124348	0.99998	-4.44796	-1.53678
PPWD1	PPWD1	23398	peptidylprolyl isomerase domain and WD repeat containing 1	-0.0831928	5.94905	-1.53634	0.124483	0.99998	-4.60035	-1.53622
DNAJC3	DNAJC3	5611	DnaJ heat shock protein family (Hsp40) member C3	-0.0877517	5.84302	-1.53625	0.124501	0.99998	-4.60152	-1.53615
KAT8	KAT8	84148	lysine acetyltransferase 8	-0.0946491	5.7427	-1.53541	0.12471	0.99998	-4.59631	-1.5353
SLC2A11	SLC2A11	66035	solute carrier family 2 member 11	-0.100103	5.95757	-1.53529	0.124763	0.99998	-4.51877	-1.53509
BMP4	BMP4	652	bone morphogenetic protein 4	0.102201	5.68534	1.53477	0.124879	0.99998	-4.55082	1.53461
ELOA2	ELOA2	51224	elongin A2	0.159469	5.31601	1.53476	0.124909	0.99998	-4.47531	1.53449
PCDH1	PCDH1	5097	protocadherin 1	0.0955913	5.30189	1.53461	0.124914	0.99998	-4.56461	1.53447
PAM	PAM	5066	peptidylglycine alpha-amidating monooxygenase	-0.218719	8.59792	-1.53438	0.125231	0.99998	-4.36533	-1.53318
ANKMY1	ANKMY1	51281	ankyrin repeat and MYND domain containing 1	0.113206	5.38943	1.53316	0.125269	0.99998	-4.57522	1.53303
ANKRA2	ANKRA2	57763	ankyrin repeat family A member 2	0.093107	5.2082	1.53279	0.125373	0.99998	-4.52532	1.53261
ZNF462	ZNF462	58499	zinc finger protein 462	-0.0971813	5.59342	-1.53235	0.125475	0.99998	-4.53947	-1.53219
CNOT7	CNOT7	29883	CCR4-NOT transcription complex subunit 7	-0.0947001	6.00725	-1.53239	0.125496	0.99998	-4.47442	-1.53211
CHD7	CHD7	55636	chromodomain helicase DNA binding protein 7	-0.0981472	5.48624	-1.53213	0.125544	0.99998	-4.50738	-1.53191
CHD1L	CHD1L	9557	chromodomain helicase DNA binding protein 1 like	0.128261	5.77296	1.53231	0.12557	0.99998	-4.4151	1.53181
OR52E8	OR52E8	390079	olfactory receptor family 52 subfamily E member 8	-0.0943895	5.33526	-1.53041	0.125959	0.99998	-4.52221	-1.53023
ZNF334	ZNF334	55713	zinc finger protein 334	0.0861516	5.51904	1.53002	0.126044	0.99998	-4.58854	1.52989
GRIN1	GRIN1	2902	glutamate ionotropic receptor NMDA type subunit 1	0.134065	5.42928	1.53017	0.126071	0.99998	-4.44507	1.52978
RCAN2	RCAN2	10231	regulator of calcineurin 2	-0.242675	7.85376	-1.53214	0.126074	0.99998	-4.36315	-1.52977
MID1	MID1	4281	midline 1	0.130668	5.46412	1.53017	0.126102	0.99998	-4.41889	1.52966
GORASP2	GORASP2	26003	golgi reassembly stacking protein 2	-0.130508	6.31499	-1.53058	0.126103	0.99998	-4.38097	-1.52965
INPPL1	INPPL1	3636	inositol polyphosphate phosphatase like 1	-0.0831157	6.64419	-1.52933	0.126226	0.99998	-4.55112	-1.52916
MICA	MICA	100507436	MHC class I polypeptide-related sequence A	0.139498	5.23174	1.52969	0.126324	0.99998	-4.37832	1.52876
STS	STS	412	steroid sulfatase	-0.0937642	5.19153	-1.52864	0.12639	0.99998	-4.5609	-1.52849
TRAC	TRAC	28755	T cell receptor alpha constant	0.114337	4.7099	1.52866	0.126407	0.99998	-4.49977	1.52842
IL7R	IL7R	3575	interleukin 7 receptor	0.14152	4.89809	1.52886	0.12646	0.99998	-4.40058	1.52821
MINDY4	MINDY4	84182	MINDY lysine 48 deubiquitinase 4	0.0925193	5.31931	1.52822	0.126492	0.99998	-4.57557	1.52808
NAAA	NAAA	27163	N-acylethanolamine acid amidase	-0.083326	5.96628	-1.52804	0.126529	0.99998	-4.61143	-1.52793
MORC2	MORC2	22880	MORC family CW-type zinc finger 2	0.12478	5.70348	1.52845	0.126545	0.99998	-4.41201	1.52787
RBPMS	RBPMS	11030	RNA binding protein, mRNA processing factor	-0.216147	7.84541	-1.53099	0.126554	0.99998	-4.37362	-1.52783
ELAPOR2	ELAPOR2	222223		-0.0913083	5.56261	-1.52772	0.126612	0.99998	-4.5944	-1.5276
RFX8	RFX8	731220	RFX family member 8, lacking RFX DNA binding domain	0.10189	5.75523	1.52727	0.126731	0.99998	-4.56113	1.52712
PAMR1	PAMR1	25891	peptidase domain containing associated with muscle regeneration 1	0.114285	5.76181	1.52722	0.126757	0.99998	-4.52606	1.52701
TSKU	TSKU	25987	tsukushi, small leucine rich proteoglycan	0.0989952	5.55461	1.52718	0.126759	0.99998	-4.53648	1.52701
IGDCC3	IGDCC3	9543	immunoglobulin superfamily DCC subclass member 3	0.129116	5.17548	1.52646	0.126939	0.99998	-4.54376	1.52628
PLA2G2F	PLA2G2F	64600	phospholipase A2 group IIF	0.0929065	5.80623	1.52629	0.126967	0.99998	-4.60905	1.52617
AGGF1	AGGF1	55109	angiogenic factor with G-patch and FHA domains 1	-0.0919122	5.73008	-1.52556	0.127144	0.99998	-4.61056	-1.52546
RTL3	RTL3	203430	retrotransposon Gag like 3	0.100317	5.16603	1.52477	0.127351	0.99998	-4.56606	1.52463
DENND2A	DENND2A	27147	DENN domain containing 2A	0.0996748	5.39814	1.52472	0.127373	0.99998	-4.53408	1.52454
FOSB	FOSB	2354	FosB proto-oncogene, AP-1 transcription factor subunit	0.127834	4.79443	1.5242	0.127511	0.99998	-4.51908	1.52399
CFAP298	CFAP298	56683	cilia and flagella associated protein 298	-0.117815	5.96336	-1.52424	0.12754	0.99998	-4.4559	-1.52387
LYPD4	LYPD4	147719	LY6/PLAUR domain containing 4	0.103147	5.01733	1.52359	0.127649	0.99998	-4.55061	1.52344
TAF6	TAF6	6878	TATA-box binding protein associated factor 6	-0.113618	5.80354	-1.52379	0.127665	0.99998	-4.44192	-1.52338
ANGEL1	ANGEL1	23357	angel homolog 1	0.091457	5.39467	1.52346	0.127674	0.99998	-4.58912	1.52334
CEMIP2	CEMIP2	23670	cell migration inducing hyaluronidase 2	0.135035	5.49094	1.52391	0.127733	0.99998	-4.39383	1.5231
R3HCC1	R3HCC1	203069	R3H domain and coiled-coil containing 1	0.11213	5.97914	1.52352	0.127758	0.99998	-4.42612	1.523
TTC31	TTC31	64427	tetratricopeptide repeat domain 31	-0.0963581	6.02007	-1.52326	0.127759	0.99998	-4.49122	-1.523
TDO2	TDO2	6999	tryptophan 2,3-dioxygenase	0.105277	5.3982	1.52299	0.127812	0.99998	-4.51906	1.52279
CRYZL1	CRYZL1	9946	crystallin zeta like 1	-0.0787489	5.85364	-1.52278	0.127838	0.99998	-4.61852	-1.52268
SKA2	SKA2	348235	spindle and kinetochore associated complex subunit 2	0.116798	5.41928	1.52305	0.127878	0.99998	-4.42377	1.52253
METTL22	METTL22	79091	methyltransferase like 22	0.0802151	5.868	1.52213	0.128004	0.99998	-4.61759	1.52202
TIGAR	TIGAR	57103	TP53 induced glycolysis regulatory phosphatase	0.0859097	5.68113	1.52172	0.128105	0.99998	-4.61193	1.52162
CARS2	CARS2	79587	cysteinyl-tRNA synthetase 2, mitochondrial	-0.118601	5.91189	-1.52233	0.128124	0.99998	-4.39651	-1.52154
TTC19	TTC19	54902	tetratricopeptide repeat domain 19	-0.0799487	5.99195	-1.5215	0.128162	0.99998	-4.62269	-1.52139
METTL5	METTL5	29081	methyltransferase like 5	-0.10685	6.59205	-1.5213	0.128251	0.99998	-4.49359	-1.52103
ARHGAP30	ARHGAP30	257106	Rho GTPase activating protein 30	-0.0947615	5.07469	-1.51982	0.128597	0.99998	-4.5581	-1.51966
TOR1AIP2	TOR1AIP2	163590	torsin 1A interacting protein 2	0.101354	5.39972	1.51943	0.128686	0.99998	-4.591	1.5193
RNPEP	RNPEP	6051	arginyl aminopeptidase	0.319726	6.91291	1.519	0.128787	0.99998	-4.62192	1.5189
EIF2S2	EIF2S2	8894	eukaryotic translation initiation factor 2 subunit beta	-0.0918862	6.30451	-1.51876	0.128849	0.99998	-4.62749	-1.51866
SERPINB9	SERPINB9	5272	serpin family B member 9	0.132681	5.02548	1.51814	0.129101	0.99998	-4.43413	1.51766
IPO11	IPO11	51194	importin 11	-0.0941952	5.99401	-1.51732	0.129238	0.99998	-4.52538	-1.51711
RIPOR3	RIPOR3	140876	RIPOR family member 3	-0.0981168	5.32936	-1.51717	0.129258	0.99998	-4.59089	-1.51703
PCMTD1	PCMTD1	115294	protein-L-isoaspartate (D-aspartate) O-methyltransferase domain containing 1	-0.114868	6.43939	-1.51714	0.12927	0.99998	-4.5684	-1.51699
SCNN1A	SCNN1A	6337	sodium channel epithelial 1 alpha subunit	0.0957434	5.41227	1.5169	0.129353	0.99998	-4.5117	1.51666
HS6ST1	HS6ST1	9394	heparan sulfate 6-O-sulfotransferase 1	-0.109305	5.751	-1.51655	0.12946	0.99998	-4.47726	-1.51624
SMIM21	SMIM21	284274	small integral membrane protein 21	0.111527	5.43679	1.51531	0.129723	0.99998	-4.60168	1.51519
PLEKHO1	PLEKHO1	51177	pleckstrin homology domain containing O1	-0.20248	6.26597	-1.51721	0.129773	0.99998	-4.37478	-1.515
PPFIA1	PPFIA1	8500	PTPRF interacting protein alpha 1	-0.0832454	5.91455	-1.51502	0.129793	0.99998	-4.63004	-1.51492
RAB9A	RAB9A	9367	RAB9A, member RAS oncogene family	-0.077078	5.82049	-1.51464	0.129891	0.99998	-4.62646	-1.51453
COPZ1	COPZ1	22818	coatomer protein complex subunit zeta 1	0.0979925	5.94195	1.51421	0.129997	0.99998	-4.63292	1.51411
STEAP1	STEAP1	26872	STEAP family member 1	-0.145185	5.53505	-1.51465	0.130188	0.99998	-4.38007	-1.51336
GAD2	GAD2	2572	glutamate decarboxylase 2	0.123975	5.47903	1.5136	0.130209	0.99998	-4.47817	1.51328
NIPSNAP1	NIPSNAP1	8508	nipsnap homolog 1	-0.0951744	5.97291	-1.51334	0.13025	0.99998	-4.52594	-1.51312
TEX10	TEX10	54881	testis expressed 10	-0.0834452	5.63321	-1.51194	0.130575	0.99998	-4.62266	-1.51184
XIAP	XIAP	331	X-linked inhibitor of apoptosis	-0.0957704	5.94709	-1.51058	0.130956	0.99998	-4.51469	-1.51034
ZNF470	ZNF470	388566	zinc finger protein 470	0.0858314	5.69865	1.5104	0.130967	0.99998	-4.62735	1.5103
ZNF605	ZNF605	100289635	zinc finger protein 605	0.104561	5.20805	1.51014	0.131044	0.99998	-4.58628	1.51
GABRG1	GABRG1	2565	gamma-aminobutyric acid type A receptor gamma1 subunit	0.143262	5.63296	1.51001	0.131131	0.99998	-4.47376	1.50966
ZNF316	ZNF316	100131017	zinc finger protein 316	0.105971	5.30628	1.50951	0.131208	0.99998	-4.57055	1.50935
TTC8	TTC8	123016	tetratricopeptide repeat domain 8	0.0811688	5.88979	1.50866	0.131412	0.99998	-4.63621	1.50856
UBP1	UBP1	7342	upstream binding protein 1	0.102455	5.81163	1.50898	0.13142	0.99998	-4.44962	1.50852
SPIN1	SPIN1	10927	spindlin 1	-0.0920727	5.87085	-1.50822	0.131522	0.99998	-4.6362	-1.50813
TBC1D2B	TBC1D2B	23102	TBC1 domain family member 2B	0.103118	5.597	1.50816	0.131541	0.99998	-4.62314	1.50805
PAK1IP1	PAK1IP1	55003	PAK1 interacting protein 1	0.109134	5.62498	1.50737	0.131802	0.99998	-4.48012	1.50704
RPIA	RPIA	22934	ribose 5-phosphate isomerase A	0.106397	5.93083	1.50573	0.132172	0.99998	-4.58848	1.50559
MRPL20	MRPL20	55052	mitochondrial ribosomal protein L20	-0.0919456	6.69923	-1.50494	0.13237	0.99998	-4.63569	-1.50482
CLASP1	CLASP1	23332	cytoplasmic linker associated protein 1	-0.103628	6.75842	-1.5049	0.132399	0.99998	-4.55545	-1.50471
FAM193B	FAM193B	54540	family with sequence similarity 193 member B	0.0906012	5.65018	1.50457	0.132463	0.99998	-4.62906	1.50446
PLEKHH2	PLEKHH2	130271	pleckstrin homology, MyTH4 and FERM domain containing H2	0.104287	5.27628	1.50313	0.132837	0.99998	-4.60414	1.50301
GADD45A	GADD45A	1647	growth arrest and DNA damage inducible alpha	-0.292124	7.18005	-1.50554	0.132945	0.99998	-4.39052	-1.50259
MED13L	MED13L	23389	mediator complex subunit 13L	-0.0718164	6.2167	-1.50237	0.133027	0.99998	-4.64876	-1.50227
KCNH6	KCNH6	81033	potassium voltage-gated channel subfamily H member 6	0.121184	5.82983	1.50255	0.133086	0.99998	-4.44628	1.50204
ERBB3	ERBB3	2065	erb-b2 receptor tyrosine kinase 3	0.0927327	5.42252	1.50202	0.133121	0.99998	-4.61786	1.50191
SORBS3	SORBS3	10174	sorbin and SH3 domain containing 3	0.0845736	6.06968	1.50174	0.133189	0.99998	-4.65235	1.50164
RWDD1	RWDD1	51389	RWD domain containing 1	-0.151335	6.44414	-1.50256	0.133204	0.99998	-4.40147	-1.50159
HTRA2	HTRA2	27429	HtrA serine peptidase 2	-0.0791887	5.87444	-1.5016	0.133225	0.99998	-4.64726	-1.5015
PENK	PENK	5179	proenkephalin	0.0953552	5.22196	1.50127	0.133322	0.99998	-4.59865	1.50113
SDF4	SDF4	51150	stromal cell derived factor 4	-0.122418	6.93272	-1.50087	0.133463	0.99998	-4.50779	-1.50058
ADGRA1	ADGRA1	84435	adhesion G protein-coupled receptor A1	0.124576	5.53258	1.50052	0.133528	0.99998	-4.56313	1.50034
TKT	TKT	7086	transketolase	0.101401	5.47196	1.50014	0.13361	0.99998	-4.6223	1.50002
GIMAP6	GIMAP6	474344	GTPase, IMAP family member 6	0.116785	5.37673	1.49878	0.134024	0.99998	-4.48037	1.49842
PTPN3	PTPN3	5774	protein tyrosine phosphatase non-receptor type 3	-0.181353	6.45907	-1.49805	0.134191	0.99998	-4.51745	-1.49778
RALYL	RALYL	138046	RALY RNA binding protein like	0.114542	5.08329	1.49808	0.134193	0.99998	-4.49377	1.49777
MIF	MIF	4282	macrophage migration inhibitory factor	-0.151966	7.02338	-1.49762	0.134262	0.99998	-4.63223	-1.49751
CNP	CNP	1267	2',3'-cyclic nucleotide 3' phosphodiesterase	-0.0835599	5.93569	-1.49738	0.134319	0.99998	-4.65483	-1.49729
BARX2	BARX2	8538	BARX homeobox 2	0.145012	5.61732	1.49819	0.134392	0.99998	-4.39878	1.49701
MRPL51	MRPL51	51258	mitochondrial ribosomal protein L51	-0.163857	6.8485	-1.49776	0.134471	0.99998	-4.40052	-1.4967
SNCAIP	SNCAIP	9627	synuclein alpha interacting protein	0.0961078	5.58351	1.49671	0.134496	0.99998	-4.63718	1.4966
TMEM25	TMEM25	84866	transmembrane protein 25	0.0962486	5.69659	1.49659	0.134583	0.99998	-4.49565	1.49627
S1PR2	S1PR2	9294	sphingosine-1-phosphate receptor 2	0.112377	5.38088	1.49662	0.1346	0.99998	-4.47114	1.49621
CRYZ	CRYZ	1429	crystallin zeta	-0.155449	5.64152	-1.49687	0.134603	0.99998	-4.42936	-1.4962
KIAA0753	KIAA0753	9851	KIAA0753	0.0913134	5.78767	1.49639	0.134608	0.99998	-4.54035	1.49617
ITGAL	ITGAL	3683	integrin subunit alpha L	0.131831	4.98421	1.49536	0.134914	0.99998	-4.48094	1.495
CHTOP	CHTOP	26097	chromatin target of PRMT1	-0.0999709	6.6954	-1.49497	0.134977	0.99998	-4.54448	-1.49476
CHTF8	CHTF8	54921	chromosome transmission fidelity factor 8	-0.072766	6.00792	-1.49419	0.135149	0.99998	-4.66084	-1.4941
ACTR6	ACTR6	64431	actin related protein 6	-0.100981	6.01057	-1.49378	0.135258	0.99998	-4.66149	-1.49368
C1GALT1C1	C1GALT1C1	29071	C1GALT1 specific chaperone 1	0.112276	5.96606	1.49417	0.135265	0.99998	-4.45353	1.49366
UTP3	UTP3	57050	UTP3 small subunit processome component	-0.064375	6.16514	-1.49332	0.13538	0.99998	-4.66018	-1.49322
GIT2	GIT2	9815	GIT ArfGAP 2	0.0644276	6.13516	1.49323	0.135404	0.99998	-4.6621	1.49313
MAP3K7CL	MAP3K7CL	56911	MAP3K7 C-terminal like	-0.322372	5.79981	-1.49318	0.135495	0.99998	-4.47446	-1.49278
LCMT1	LCMT1	51451	leucine carboxyl methyltransferase 1	-0.0799934	5.88157	-1.49285	0.135502	0.99998	-4.65689	-1.49275
SLF2	SLF2	55719	SMC5-SMC6 complex localization factor 2	-0.0705034	6.10389	-1.49279	0.135519	0.99998	-4.66134	-1.49269
TMEM213	TMEM213	155006	transmembrane protein 213	0.112573	5.56384	1.49308	0.13552	0.99998	-4.47657	1.49268
SKAP2	SKAP2	8935	src kinase associated phosphoprotein 2	0.130949	5.33707	1.49266	0.135595	0.99998	-4.52382	1.4924
CREG1	CREG1	8804	cellular repressor of E1A stimulated genes 1	-0.119736	6.18732	-1.49273	0.135599	0.99998	-4.49242	-1.49238
BRD4	BRD4	23476	bromodomain containing 4	-0.0913524	6.66832	-1.49243	0.135615	0.99998	-4.6536	-1.49232
NOL4L	NOL4L	140688	nucleolar protein 4 like	0.132329	5.45904	1.49197	0.135795	0.99998	-4.495	1.49164
CD40	CD40	958	CD40 molecule	0.102231	5.53624	1.49167	0.135836	0.99998	-4.55991	1.49148
KRBA2	KRBA2	124751	KRAB-A domain containing 2	0.138699	5.8613	1.49168	0.136094	0.99998	-4.40448	1.49049
FRK	FRK	2444	fyn related Src family tyrosine kinase	0.102361	5.5575	1.49015	0.13625	0.99998	-4.53263	1.4899
CTSG	CTSG	1511	cathepsin G	0.126883	5.16524	1.49008	0.136354	0.99998	-4.44679	1.48951
SYNC	SYNC	81493	syncoilin, intermediate filament protein	0.0972091	5.81191	1.48911	0.136487	0.99998	-4.63404	1.489
SEL1L3	SEL1L3	23231	SEL1L family member 3	0.0969556	5.49206	1.48891	0.136542	0.99998	-4.63871	1.48879
NUCB2	NUCB2	4925	nucleobindin 2	-0.0831957	5.91638	-1.48876	0.136576	0.99998	-4.66118	-1.48866
SLC66A1	SLC66A1	54896	solute carrier family 66 member 1	0.0792342	5.61333	1.48839	0.136689	0.99998	-4.5914	1.48824
GJC1	GJC1	10052	gap junction protein gamma 1	0.0841844	5.73395	1.48818	0.136729	0.99998	-4.6571	1.48808
SRP68	SRP68	6730	signal recognition particle 68	-0.114704	6.3191	-1.48852	0.136749	0.99998	-4.45361	-1.48801
FBRS	FBRS	64319	fibrosin	0.0993746	5.77733	1.48733	0.136955	0.99998	-4.65811	1.48723
METTL16	METTL16	79066	methyltransferase like 16	0.1167	4.96813	1.48705	0.13704	0.99998	-4.59004	1.4869
PLP1	PLP1	5354	proteolipid protein 1	-0.102264	5.34854	-1.48696	0.137053	0.99998	-4.63289	-1.48685
STARD8	STARD8	9754	StAR related lipid transfer domain containing 8	0.107893	4.95378	1.48645	0.137201	0.99998	-4.58461	1.4863
H4C9	H4C9	8294	H4 clustered histone 9	0.0946308	4.95421	1.48583	0.137368	0.99998	-4.58449	1.48566
LMAN2	LMAN2	10960	lectin, mannose binding 2	-0.13172	5.90049	-1.48602	0.137388	0.99998	-4.47292	-1.48559
CSTB	CSTB	1476	cystatin B	-0.255587	7.2611	-1.49063	0.137561	0.99998	-4.43075	-1.48494
GAREM1	GAREM1	64762	GRB2 associated regulator of MAPK1 subtype 1	-0.128025	5.44322	-1.48467	0.137669	0.99998	-4.59732	-1.48453
LDOC1	LDOC1	23641	LDOC1 regulator of NFKB signaling	0.121148	5.52143	1.48494	0.137676	0.99998	-4.47641	1.4845
TMUB1	TMUB1	83590	transmembrane and ubiquitin like domain containing 1	0.0802288	5.61837	1.48408	0.137815	0.99998	-4.65586	1.48398
MRPL15	MRPL15	29088	mitochondrial ribosomal protein L15	-0.138549	6.58885	-1.48415	0.137909	0.99998	-4.45497	-1.48362
TMC6	TMC6	11322	transmembrane channel like 6	-0.15022	5.65298	-1.4841	0.137967	0.99998	-4.43754	-1.4834
TCOF1	TCOF1	6949	treacle ribosome biogenesis factor 1	0.0713547	5.75032	1.48319	0.138052	0.99998	-4.66362	1.48308
CT45A1	CT45A1	541466	cancer/testis antigen family 45 member A1	-0.115588	5.05391	-1.48321	0.138076	0.99998	-4.55784	-1.48299
IGF2BP1	IGF2BP1	10642	insulin like growth factor 2 mRNA binding protein 1	0.0987731	5.3324	1.48298	0.138112	0.99998	-4.63384	1.48286
DNLZ	DNLZ	728489	DNL-type zinc finger	-0.125718	5.91186	-1.48312	0.138129	0.99998	-4.50722	-1.4828
PLAAT2	PLAAT2	54979	phospholipase A and acyltransferase 2	0.103097	5.4775	1.48294	0.13813	0.99998	-4.59599	1.48279
ZNF721	ZNF721	170960	zinc finger protein 721	-0.115274	5.78826	-1.48233	0.138308	0.99998	-4.55655	-1.48212
ZNF778	ZNF778	197320	zinc finger protein 778	0.116992	5.77889	1.4821	0.138339	0.99998	-4.66369	1.48201
COPS5	COPS5	10987	COP9 signalosome subunit 5	-0.100524	6.62333	-1.48216	0.138346	0.99998	-4.59122	-1.48198
ARFGAP1	ARFGAP1	55738	ADP ribosylation factor GTPase activating protein 1	0.095717	5.25558	1.48204	0.138362	0.99998	-4.62828	1.48192
VCAN	VCAN	1462	versican	0.0983757	5.62228	1.48183	0.138413	0.99998	-4.65772	1.48173
HNRNPA1	HNRNPA1	3178	heterogeneous nuclear ribonucleoprotein A1	-0.184763	8.11534	-1.48269	0.138725	0.99998	-4.40105	-1.48055
GLO1	GLO1	2739	glyoxalase I	-0.130754	6.64725	-1.48093	0.138757	0.99998	-4.47118	-1.48044
SNRK	SNRK	54861	SNF related kinase	-0.097636	5.74404	-1.48056	0.138776	0.99998	-4.56759	-1.48037
MACO1	MACO1	55219	macoilin 1	0.0896077	6.02458	1.48009	0.138874	0.99998	-4.6785	1.48
GPATCH3	GPATCH3	63906	G-patch domain containing 3	-0.0952894	5.86469	-1.48007	0.1389	0.99998	-4.58868	-1.4799
C15orf39	C15orf39	56905	chromosome 15 open reading frame 39	0.0920647	5.31316	1.47979	0.138964	0.99998	-4.63585	1.47966
TXNDC9	TXNDC9	10190	thioredoxin domain containing 9	-0.0718319	5.77896	-1.47966	0.138991	0.99998	-4.67103	-1.47956
SCFD1	SCFD1	23256	sec1 family domain containing 1	-0.107195	5.42525	-1.47917	0.13914	0.99998	-4.58657	-1.479
GPR153	GPR153	387509	G protein-coupled receptor 153	0.0940146	5.37534	1.47809	0.139428	0.99998	-4.58689	1.47792
FBXO34	FBXO34	55030	F-box protein 34	-0.0787214	5.9661	-1.47749	0.13957	0.99998	-4.67759	-1.47739
ABCF2	ABCF2	10061	ATP binding cassette subfamily F member 2	-0.103076	6.16044	-1.47785	0.139575	0.99998	-4.4759	-1.47738
TMOD1	TMOD1	7111	tropomodulin 1	-0.182473	7.91635	-1.47816	0.139648	0.99998	-4.42259	-1.4771
YARS1	YARS1	8565	tyrosyl-tRNA synthetase 1	-0.116872	5.78775	-1.47726	0.139711	0.99998	-4.49213	-1.47687
ATXN1L	ATXN1L	342371	ataxin 1 like	-0.13512	6.07321	-1.47694	0.139829	0.99998	-4.46879	-1.47643
SCAMP3	SCAMP3	10067	secretory carrier membrane protein 3	-0.103517	5.86787	-1.47638	0.139866	0.99998	-4.67888	-1.47629
OGFRL1	OGFRL1	79627	opioid growth factor receptor like 1	-0.103637	5.688	-1.47615	0.14	0.99998	-4.50217	-1.47579
HNRNPLL	HNRNPLL	92906	heterogeneous nuclear ribonucleoprotein L like	-0.0721999	6.04892	-1.47537	0.140136	0.99998	-4.6854	-1.47528
MLLT3	MLLT3	4300	MLLT3 super elongation complex subunit	-0.0833226	5.76298	-1.47501	0.140236	0.99998	-4.67391	-1.47491
SUPT20H	SUPT20H	55578	SPT20 homolog, SAGA complex component	-0.0851088	5.69498	-1.47484	0.140282	0.99998	-4.67217	-1.47474
PPP1R13B	PPP1R13B	23368	protein phosphatase 1 regulatory subunit 13B	-0.117444	5.99688	-1.47423	0.140444	0.99998	-4.68886	-1.47414
WNT5B	WNT5B	81029	Wnt family member 5B	0.0935436	5.41553	1.47418	0.140463	0.99998	-4.65177	1.47407
MASP1	MASP1	5648	mannan binding lectin serine peptidase 1	0.238615	6.84119	1.47507	0.1405	0.99998	-4.4203	1.47393
MAPK6	MAPK6	5597	mitogen-activated protein kinase 6	0.0883471	5.9084	1.47368	0.140608	0.99998	-4.6128	1.47353
RNF167	RNF167	26001	ring finger protein 167	-0.0794019	6.04196	-1.47362	0.140608	0.99998	-4.68766	-1.47353
RAG2	RAG2	5897	recombination activating 2	0.0827657	5.63899	1.47338	0.140677	0.99998	-4.66643	1.47327
EAF1	EAF1	85403	ELL associated factor 1	0.0863859	5.56227	1.47275	0.140846	0.99998	-4.66579	1.47265
MFSD12	MFSD12	126321	major facilitator superfamily domain containing 12	0.0727484	5.76605	1.47264	0.140873	0.99998	-4.67867	1.47255
ZNF620	ZNF620	253639	zinc finger protein 620	0.0962857	5.5042	1.47263	0.140924	0.99998	-4.53842	1.47236
NCKAP5	NCKAP5	344148	NCK associated protein 5	0.0884555	5.56762	1.47241	0.140938	0.99998	-4.66488	1.47231
ZNF622	ZNF622	90441	zinc finger protein 622	-0.137784	6.45292	-1.47266	0.140961	0.99998	-4.49011	-1.47222
EIF2B2	EIF2B2	8892	eukaryotic translation initiation factor 2B subunit beta	-0.0949829	5.72048	-1.4722	0.140992	0.99998	-4.67772	-1.47211
KLF11	KLF11	8462	Kruppel like factor 11	0.0972591	5.75176	1.47198	0.141051	0.99998	-4.67872	1.47189
PIP5K1C	PIP5K1C	23396	phosphatidylinositol-4-phosphate 5-kinase type 1 gamma	0.100299	5.66567	1.4711	0.141348	0.99998	-4.52208	1.47079
SPECC1L	SPECC1L	23384	sperm antigen with calponin homology and coiled-coil domains 1 like	-0.0732518	5.91945	-1.47075	0.141383	0.99998	-4.68771	-1.47066
PRDM12	PRDM12	59335	PR/SET domain 12	0.111285	5.58201	1.47023	0.141538	0.99998	-4.62365	1.47009
TMEM258	TMEM258	746	transmembrane protein 258	-0.130375	7.08497	-1.47057	0.141618	0.99998	-4.4448	-1.46979
FRY	FRY	10129	FRY microtubule binding protein	-0.146767	6.74108	-1.46909	0.1419	0.99998	-4.51459	-1.46875
MYH14	MYH14	79784	myosin heavy chain 14	-0.115634	6.6789	-1.46845	0.142032	0.99998	-4.60251	-1.46827
LRRC8A	LRRC8A	56262	leucine rich repeat containing 8 VRAC subunit A	0.151426	5.15138	1.46951	0.142197	0.99998	-4.41147	1.46766
CD300LG	CD300LG	146894	CD300 molecule like family member g	-0.101658	5.5969	-1.46762	0.142232	0.99998	-4.67668	-1.46753
PACSIN2	PACSIN2	11252	protein kinase C and casein kinase substrate in neurons 2	0.0960886	6.09833	1.46758	0.142244	0.99998	-4.69369	1.46749
C20orf96	C20orf96	140680	chromosome 20 open reading frame 96	0.108405	5.82885	1.46666	0.142554	0.99998	-4.52735	1.46635
VPS18	VPS18	57617	VPS18 core subunit of CORVET and HOPS complexes	0.0886678	5.85635	1.46583	0.142743	0.99998	-4.59575	1.46565
LILRA6	LILRA6	79168	leukocyte immunoglobulin like receptor A6	0.112749	5.6393	1.46561	0.142782	0.99998	-4.68024	1.46551
FKBP6	FKBP6	8468	FKBP prolyl isomerase 6	0.116439	5.65011	1.46582	0.142846	0.99998	-4.46882	1.46527
GRIK2	GRIK2	2898	glutamate ionotropic receptor kainate type subunit 2	0.11897	5.53544	1.46515	0.142956	0.99998	-4.54269	1.46487
SNX7	SNX7	51375	sorting nexin 7	-0.0929927	5.65357	-1.46446	0.143096	0.99998	-4.68186	-1.46436
MAP2	MAP2	4133	microtubule associated protein 2	-0.141214	5.52283	-1.46461	0.143121	0.99998	-4.52025	-1.46427
LCNL1	LCNL1	401562	lipocalin like 1	0.124152	5.18141	1.46358	0.143343	0.99998	-4.64133	1.46345
HERC3	HERC3	8916	HECT and RLD domain containing E3 ubiquitin protein ligase 3	0.084195	5.76984	1.46322	0.143432	0.99998	-4.69046	1.46313
LRRN4CL	LRRN4CL	221091	LRRN4 C-terminal like	0.0812469	5.58079	1.4631	0.143469	0.99998	-4.67668	1.46299
ZBTB38	ZBTB38	253461	zinc finger and BTB domain containing 38	-0.143659	6.80069	-1.46331	0.143608	0.99998	-4.44169	-1.46249
TNFRSF13C	TNFRSF13C	115650	TNF receptor superfamily member 13C	0.107701	4.92716	1.46271	0.143617	0.99998	-4.55552	1.46245
KIF1A	KIF1A	547	kinesin family member 1A	0.0855055	5.44982	1.4625	0.143638	0.99998	-4.66526	1.46238
KCNC4	KCNC4	3749	potassium voltage-gated channel subfamily C member 4	0.14194	5.57919	1.46299	0.143734	0.99998	-4.4375	1.46203
CDKN2AIPNL	CDKN2AIPNL	91368	CDKN2A interacting protein N-terminal like	0.0822886	6.23164	1.46182	0.143814	0.99998	-4.70473	1.46174
GTF2I	GTF2I	2969	general transcription factor IIi	-0.133589	6.06322	-1.46144	0.144003	0.99998	-4.50433	-1.46104
CTC1	CTC1	80169	CST telomere replication complex component 1	0.0939976	5.14696	1.46091	0.144132	0.99998	-4.52045	1.46057
OR2J3	OR2J3	442186	olfactory receptor family 2 subfamily J member 3	-0.0872492	5.59926	-1.46063	0.144154	0.99998	-4.6291	-1.46049
GLRA2	GLRA2	2742	glycine receptor alpha 2	0.0885805	5.5252	1.46057	0.144172	0.99998	-4.63488	1.46043
LITAF	LITAF	9516	lipopolysaccharide induced TNF factor	-0.147285	5.78375	-1.46051	0.144317	0.99998	-4.46894	-1.4599
PRADC1	PRADC1	84279	protease associated domain containing 1	-0.148375	6.34808	-1.46057	0.144409	0.99998	-4.4379	-1.45957
CCDC14	CCDC14	64770	coiled-coil domain containing 14	0.0862518	5.76857	1.45955	0.144443	0.99998	-4.69054	1.45944
ERG	ERG	2078	ETS transcription factor ERG	0.127078	5.3653	1.45938	0.144493	0.99998	-4.66431	1.45926
ATIC	ATIC	471	5-aminoimidazole-4-carboxamide ribonucleotide formyltransferase/IMP cyclohydrolase	0.157391	5.65823	1.45997	0.144601	0.99998	-4.43341	1.45887
GALC	GALC	2581	galactosylceramidase	0.10362	5.74927	1.45806	0.144935	0.99998	-4.50952	1.45766
CELA2A	CELA2A	63036	chymotrypsin like elastase 2A	0.0894213	5.49881	1.45706	0.145127	0.99998	-4.67976	1.45696
CTSC	CTSC	1075	cathepsin C	0.0952149	5.28423	1.45624	0.145357	0.99998	-4.66301	1.45613
USP8	USP8	9101	ubiquitin specific peptidase 8	-0.101091	5.7367	-1.45618	0.14543	0.99998	-4.53493	-1.45587
DENND1A	DENND1A	57706	DENN domain containing 1A	0.0849407	5.86751	1.45588	0.145481	0.99998	-4.5892	1.45568
APOBEC3D	APOBEC3D	140564	apolipoprotein B mRNA editing enzyme catalytic subunit 3D	0.10355	5.38469	1.45557	0.145542	0.99998	-4.67236	1.45546
SYT11	SYT11	23208	synaptotagmin 11	-0.0869728	5.91629	-1.45502	0.145696	0.99998	-4.67119	-1.4549
LAS1L	LAS1L	81887	LAS1 like ribosome biogenesis factor	-0.0853919	5.69961	-1.45384	0.146016	0.99998	-4.69935	-1.45375
LY96	LY96	23643	lymphocyte antigen 96	-0.112987	5.44683	-1.45274	0.146344	0.99998	-4.61214	-1.45257
ERCC6L2	ERCC6L2	375748	ERCC excision repair 6 like 2	0.111942	5.6589	1.45296	0.146356	0.99998	-4.50452	1.45253
NECAB2	NECAB2	54550	N-terminal EF-hand calcium binding protein 2	0.108914	5.12867	1.45274	0.146364	0.99998	-4.57008	1.45249
ISG15	ISG15	9636	ISG15 ubiquitin like modifier	-0.194444	6.08628	-1.45341	0.146376	0.99998	-4.44451	-1.45245
AACS	AACS	65985	acetoacetyl-CoA synthetase	0.0721844	5.62799	1.45237	0.146426	0.99998	-4.69541	1.45227
RAD18	RAD18	56852	RAD18 E3 ubiquitin protein ligase	0.193068	5.25018	1.45482	0.146466	0.99998	-4.42233	1.45213
NOXA1	NOXA1	10811	NADPH oxidase activator 1	0.116185	5.51108	1.45189	0.146591	0.99998	-4.58696	1.45168
OR2A1	OR2A1	346528	olfactory receptor family 2 subfamily A member 1	0.126466	5.54458	1.45138	0.146821	0.99998	-4.49008	1.45085
[truncated: 11,305 more rows]

## Sheet: RAASiARNI_Control_His_CMC
Supplementary Table17. Differentially expressed genes in cardiomyocytes from the Control_His group categorized by RAAS inhibitors and ARNI
[truncated: 12,801 more rows]

[truncated: 15 more sheets: RAASiARNI_Diseased_ES_CMC, Beta-blockers_Control_His_CMC, Beta-blockers_Diseased_ES_CMC, Inotropes_Control_His_CMC, Inotropes_Diseased_ES_CMC, LVAD_Control_His_CMC, LVAD_Diseased_ES_CMC, RRT_Control_His_CMC, RRT_Diseased_ES_CMC, Hemoglobin10_Control_His_CMC, Hemoglobin10_Diseased_ES_CMC, Diabetes_Control_His_CMC, Diabetes_Diseased_ES_CMC, VTVF_Control_His_CMC, VTVF_Diseased_ES_CMC]
