# Supplementary material for: Spatial transcriptional landscape of human heart failure
Source: Eur Heart J. 2025 May 8;46(31):3098–114. doi: 10.1093/eurheartj/ehaf272 (PMC12349961; doi:10.1093/eurheartj/ehaf272)
Supplement: ehaf272_Supplementary_Data [file ehaf272_supplementary_data.zip › SupplementaryTable18.xlsx]

## Sheet: Gender_Diseased_ES_EC
Supplementary Table18. Differentially expressed genes in endothelial cells from the Diseased_ES group categorized by gender (male)
X	SYMBOL	ENTREZID	GENENAME	logFC	AveExpr	t	P.Value	adj.P.Val	B	z.std
RPS4Y1	RPS4Y1	6192	ribosomal protein S4 Y-linked 1	2.17002	6.39825	8.11507	6.52033e-13	8.34602e-09	-2.51006	7.18913
KDM5D	KDM5D	8284	lysine demethylase 5D	1.35899	5.71243	6.7999	3.33983e-10	2.13749e-06	-1.07367	6.28212
DDX3Y	DDX3Y	8653	DEAD-box helicase 3 Y-linked	1.29797	5.74782	5.86108	1.80699e-08	7.70981e-05	-1.29692	5.62953
EIF1AY	EIF1AY	9086	eukaryotic translation initiation factor 1A Y-linked	1.31417	5.6168	5.05199	1.87031e-06	0.005985	-3.19246	4.76695
PDHA1	PDHA1	5160	pyruvate dehydrogenase E1 alpha 1 subunit	-0.812574	6.71004	-4.43001	1.1534e-05	0.029527	-1.70608	-4.38622
ASB11	ASB11	140456	ankyrin repeat and SOCS box containing 11	-0.754289	5.44149	-4.23655	3.53894e-05	0.0754974	-2.77868	-4.13569
UACA	UACA	55075	uveal autoantigen with coiled-coil domains and ankyrin repeats	0.648742	6.22801	4.13092	4.46677e-05	0.0784408	-2.01341	4.08191
ATP2A3	ATP2A3	489	ATPase sarcoplasmic/endoplasmic reticulum Ca2+ transporting 3	0.840112	5.67671	4.126	5.21795e-05	0.0784408	-2.58229	4.04564
MANSC4	MANSC4	100287284	MANSC domain containing 4	-0.996118	5.28669	-4.18273	5.51537e-05	0.0784408	-2.83854	-4.03264
NDUFA13	NDUFA13	51079	NADH:ubiquinone oxidoreductase subunit A13	-0.646853	6.93856	-3.89957	0.00010594	0.135603	-1.92179	-3.87657
RMND5A	RMND5A	64795	required for meiotic nuclear division 5 homolog A	-0.558072	6.16196	-3.77321	0.000187837	0.218574	-2.59091	-3.73484
CEACAM1	CEACAM1	634	CEA cell adhesion molecule 1	-0.728663	5.59945	-3.63363	0.000351636	0.375078	-3.09339	-3.57395
STAM	STAM	8027	signal transducing adaptor molecule	0.683088	5.36921	3.59962	0.000428517	0.421924	-3.09458	3.52187
GAGE10	GAGE10	102724473	G antigen 10	-0.748245	6.95587	-3.54787	0.000485858	0.444213	-3.31288	-3.48843
MN1	MN1	4330	MN1 proto-oncogene, transcriptional regulator	-0.795977	5.57005	-3.50251	0.000578149	0.493354	-3.05674	-3.44166
SMC1A	SMC1A	8243	structural maintenance of chromosomes 1A	-0.591914	6.48961	-3.34119	0.000910887	0.690883	-2.91383	-3.3167
GLRA2	GLRA2	2742	glycine receptor alpha 2	-0.822946	5.23328	-3.37858	0.00091758	0.690883	-3.39877	-3.31465
MGME1	MGME1	92667	mitochondrial genome maintenance exonuclease 1	-0.643052	5.25777	-3.33284	0.00105398	0.749497	-3.27545	-3.27571
COMMD4	COMMD4	54939	COMM domain containing 4	0.373808	6.12675	3.26242	0.00121372	0.8064	-2.97979	3.23564
MEMO1	MEMO1	51072	mediator of cell motility 1	0.620754	6.29046	3.24616	0.00126932	0.8064	-2.84383	3.22283
CXCL10	CXCL10	3627	C-X-C motif chemokine ligand 10	-1.17601	5.05031	-3.28046	0.00138401	0.8064	-3.73579	-3.19797
MRPL51	MRPL51	51258	mitochondrial ribosomal protein L51	-0.54708	6.30909	-3.20028	0.00148762	0.8064	-3.06387	-3.17709
NDUFB3	NDUFB3	4709	NADH:ubiquinone oxidoreductase subunit B3	-0.62783	6.57536	-3.19735	0.00150694	0.8064	-3.084	-3.17334
RXRG	RXRG	6258	retinoid X receptor gamma	-0.958598	5.5715	-3.20007	0.00158633	0.8064	-3.25842	-3.15841
NDUFB2	NDUFB2	4708	NADH:ubiquinone oxidoreductase subunit B2	-0.738067	7.08557	-3.18857	0.00158818	0.8064	-3.24808	-3.15807
PRKCI	PRKCI	5584	protein kinase C iota	-0.476556	6.07942	-3.16909	0.001638	0.8064	-3.01494	-3.14905
EPC2	EPC2	26122	enhancer of polycomb homolog 2	-0.513359	5.96674	-3.12424	0.00195914	0.843355	-3.25244	-3.09636
SNAPC5	SNAPC5	10302	small nuclear RNA activating complex polypeptide 5	-0.707271	5.30392	-3.14853	0.00197454	0.843355	-3.47757	-3.09404
CNN2	CNN2	1265	calponin 2	0.589254	6.22842	3.1149	0.00202128	0.843355	-3.18272	3.08709
IFIH1	IFIH1	64135	interferon induced with helicase C domain 1	-0.808531	6.42529	-3.14828	0.0020382	0.843355	-3.80926	-3.08461
POLR2C	POLR2C	5432	RNA polymerase II subunit C	-0.524886	6.11556	-3.10551	0.00205873	0.843355	-3.21494	-3.08163
AP2A1	AP2A1	160	adaptor related protein complex 2 subunit alpha 1	-0.45352	6.38373	-3.08958	0.00210839	0.843355	-2.97107	-3.07452
AIFM1	AIFM1	9131	apoptosis inducing factor mitochondria associated 1	-0.591354	5.52733	-3.07356	0.00237223	0.861504	-3.35332	-3.03918
CAST	CAST	831	calpastatin	-0.455497	7.30993	-3.03933	0.00245628	0.861504	-2.82829	-3.02868
KDM5C	KDM5C	8242	lysine demethylase 5C	-0.481555	6.38016	-3.04537	0.002482	0.861504	-3.19356	-3.02553
EI24	EI24	9538	EI24 autophagy associated transmembrane protein	-0.422178	6.16207	-3.03935	0.00250401	0.861504	-3.09072	-3.02286
POLR2J2	POLR2J2	246721	RNA polymerase II subunit J2	0.454086	6.16435	3.04336	0.00250618	0.861504	-3.08112	3.02259
MYH14	MYH14	79784	myosin heavy chain 14	-0.804892	5.51332	-3.05292	0.00262429	0.861504	-3.45538	-3.00863
MRPS36	MRPS36	92259	mitochondrial ribosomal protein S36	-0.552317	6.23895	-3.03315	0.00263522	0.861504	-3.36773	-3.00737
TCP1	TCP1	6950	t-complex 1	-0.448537	6.49986	-3.01425	0.0026922	0.861504	-3.00881	-3.00086
GDE1	GDE1	51573	glycerophosphodiester phosphodiesterase 1	-0.730343	5.58027	-3.02501	0.00280365	0.871045	-3.49975	-2.98848
LIPJ	LIPJ	142910	lipase family member J	-0.587866	5.47118	-3.03115	0.00285811	0.871045	-3.67603	-2.9826
HCN4	HCN4	10021	hyperpolarization activated cyclic nucleotide gated potassium channel 4	-0.69951	5.31673	-3.01115	0.00302938	0.876257	-3.57656	-2.96474
ATP6V0E2	ATP6V0E2	155066	ATPase H+ transporting V0 subunit e2	-0.664217	5.81006	-2.98079	0.00309303	0.876257	-3.30048	-2.95834
LMOD3	LMOD3	56203	leiomodin 3	-0.722332	5.54009	-2.99343	0.00311614	0.876257	-3.43169	-2.95604
IDH3A	IDH3A	3419	isocitrate dehydrogenase (NAD(+)) 3 catalytic subunit alpha	-0.530457	5.94821	-2.96347	0.00326621	0.876257	-3.33807	-2.94151
PRADC1	PRADC1	84279	protease associated domain containing 1	-0.739311	5.67972	-2.99463	0.00328578	0.876257	-3.82835	-2.93965
RASAL2	RASAL2	9462	RAS protein activator like 2	0.471201	6.36281	2.97096	0.00329526	0.876257	-3.44679	2.93876
GLYATL2	GLYATL2	219970	glycine-N-acyltransferase like 2	-0.710781	5.15444	-2.9839	0.00335442	0.876257	-3.58593	-2.93324
MAP6	MAP6	4135	microtubule associated protein 6	-0.679237	5.39237	-2.95638	0.00356489	0.893986	-3.59127	-2.9143
PLAGL1	PLAGL1	5325	PLAG1 like zinc finger 1	-0.631339	6.37612	-2.92906	0.00357917	0.893986	-3.23999	-2.91305
IL4I1	IL4I1	259307	interleukin 4 induced 1	0.490968	5.96008	2.92775	0.00363182	0.893986	-3.25301	2.90849
TNNI3	TNNI3	7137	troponin I3, cardiac type	-1.20496	9.9449	-2.90029	0.00386813	0.917359	-3.11275	-2.88872
ASB1	ASB1	51665	ankyrin repeat and SOCS box containing 1	-0.478969	5.75586	-2.90762	0.00389506	0.917359	-3.37126	-2.88654
MYL12A	MYL12A	10627	myosin light chain 12A	-0.64978	9.03474	-2.88484	0.00400384	0.917359	-2.90604	-2.87786
QDPR	QDPR	5860	quinoid dihydropteridine reductase	-0.570498	5.67558	-2.90261	0.00401345	0.917359	-3.42684	-2.8771
MVD	MVD	4597	mevalonate diphosphate decarboxylase	-0.626147	5.88063	-2.89047	0.00409232	0.918977	-3.35321	-2.87096
GNLY	GNLY	10578	granulysin	1.05933	5.20681	2.9753	0.00437647	0.965842	-4.16764	2.84967
TENT5A	TENT5A	55603	terminal nucleotidyltransferase 5A	-0.640434	5.898	-2.85462	0.00457354	0.979618	-3.38262	-2.83563
ALDH1L1	ALDH1L1	10840	aldehyde dehydrogenase 1 family member L1	-0.657234	5.32294	-2.87334	0.00459196	0.979618	-3.59206	-2.83435
DPY19L2	DPY19L2	283417	dpy-19 like 2	-0.644717	5.88843	-2.85226	0.00467448	0.980874	-3.51126	-2.82865
PDPK1	PDPK1	5170	3-phosphoinositide dependent protein kinase 1	-0.439265	5.98033	-2.83478	0.00481711	0.9945	-3.34764	-2.81902
WNT9A	WNT9A	7483	Wnt family member 9A	-0.794438	4.80241	-2.87273	0.00513831	0.999503	-3.804	-2.79823
TAGLN	TAGLN	6876	transgelin	1.0463	8.04629	2.79786	0.00530735	0.999503	-3.15648	2.78776
OR10AD1	OR10AD1	121275	olfactory receptor family 10 subfamily AD member 1	-0.563362	5.60475	-2.79579	0.00557467	0.999503	-3.53058	-2.7718
EPHB2	EPHB2	2048	EPH receptor B2	-0.802126	4.91627	-2.80307	0.00580956	0.999503	-3.81033	-2.75834
ZNF586	ZNF586	54807	zinc finger protein 586	-0.70969	5.17802	-2.79765	0.00587239	0.999503	-3.73284	-2.75482
PDIA6	PDIA6	10130	protein disulfide isomerase family A member 6	-0.422095	7.13382	-2.76475	0.00587616	0.999503	-3.23127	-2.75461
PRIM2	PRIM2	5558	DNA primase subunit 2	-0.461901	5.33586	-2.7802	0.0059387	0.999503	-3.6153	-2.75115
STK11IP	STK11IP	114790	serine/threonine kinase 11 interacting protein	0.618137	5.41753	2.77854	0.00597363	0.999503	-3.60949	2.74923
FREM2	FREM2	341640	FRAS1 related extracellular matrix 2	-0.724167	5.29234	-2.7855	0.00605601	0.999503	-3.67108	-2.74473
ST3GAL1	ST3GAL1	6482	ST3 beta-galactoside alpha-2,3-sialyltransferase 1	-0.555309	5.86072	-2.75297	0.00619337	0.999503	-3.44497	-2.73736
NAA20	NAA20	51126	N(alpha)-acetyltransferase 20, NatB catalytic subunit	-0.466268	6.08301	-2.74133	0.00636994	0.999503	-3.40028	-2.7281
CCDC71	CCDC71	64925	coiled-coil domain containing 71	-0.566897	5.41131	-2.75412	0.0063934	0.999503	-3.62634	-2.72689
TMEM170A	TMEM170A	124491	transmembrane protein 170A	-0.48142	5.8754	-2.74787	0.0064032	0.999503	-3.58899	-2.72639
LTO1	LTO1	220064	LTO1 maturation factor of ABCE1	-0.448904	5.90521	-2.73681	0.00650054	0.999503	-3.46029	-2.7214
GNG7	GNG7	2788	G protein subunit gamma 7	-0.523971	5.76868	-2.73596	0.00658371	0.999503	-3.52895	-2.7172
ARMCX2	ARMCX2	9823	armadillo repeat containing X-linked 2	-0.527404	5.4327	-2.74607	0.00662094	0.999503	-3.70679	-2.71533
VRK3	VRK3	51231	VRK serine/threonine kinase 3	0.429651	5.82307	2.73938	0.00665695	0.999503	-3.67671	2.71354
FIS1	FIS1	51024	fission, mitochondrial 1	-0.492854	6.18958	-2.71226	0.00692615	0.999503	-3.39958	-2.70037
FEM1B	FEM1B	10116	fem-1 homolog B	-0.444696	6.53261	-2.70835	0.00701861	0.999503	-3.40797	-2.69596
H2BS1	H2BS1	54145	H2B.S histone 1	0.515769	6.97263	2.70478	0.00705071	0.999503	-3.25985	2.69444
NFE2L1	NFE2L1	4779	nuclear factor, erythroid 2 like 1	-0.398047	7.81536	-2.70052	0.00708637	0.999503	-3.21671	-2.69276
SPCS3	SPCS3	60559	signal peptidase complex subunit 3	-0.44682	6.83864	-2.69845	0.00714843	0.999503	-3.2693	-2.68985
TNNC1	TNNC1	7134	troponin C1, slow skeletal and cardiac type	-1.01633	9.18407	-2.69415	0.00717393	0.999503	-3.12893	-2.68866
HSPA8	HSPA8	3312	heat shock protein family A (Hsp70) member 8	-0.447328	8.08321	-2.69565	0.0071755	0.999503	-3.18958	-2.68859
PDCD1	PDCD1	5133	programmed cell death 1	-0.528822	5.19178	-2.71146	0.0075498	0.999503	-3.7488	-2.67157
SDC4	SDC4	6385	syndecan 4	-0.553524	5.755	-2.69035	0.00762445	0.999503	-3.65715	-2.66826
KDM4A	KDM4A	9682	lysine demethylase 4A	-0.654285	5.48622	-2.69844	0.0076329	0.999503	-3.66605	-2.66789
ZNF699	ZNF699	374879	zinc finger protein 699	-0.636931	5.3166	-2.69655	0.00774078	0.999503	-3.7746	-2.66317
TUT7	TUT7	79670	terminal uridylyl transferase 7	0.446292	5.77612	2.68149	0.00776863	0.999503	-3.59223	2.66196
MPHOSPH9	MPHOSPH9	10198	M-phase phosphoprotein 9	-0.649255	5.32621	-2.68981	0.00783454	0.999503	-3.77142	-2.65912
RBM12	RBM12	10137	RNA binding motif protein 12	-0.486994	5.43341	-2.67962	0.00795551	0.999503	-3.67506	-2.65395
DIAPH2	DIAPH2	1730	diaphanous related formin 2	0.51	6.20837	2.66775	0.00796828	0.999503	-3.49166	2.65341
XIRP1	XIRP1	165904	xin actin binding repeat containing 1	-0.781039	6.76368	-2.67931	0.00822539	0.999503	-3.93825	-2.64268
C1orf87	C1orf87	127795	chromosome 1 open reading frame 87	-0.714373	5.21254	-2.67456	0.00828521	0.999503	-3.81191	-2.64022
AXIN1	AXIN1	8312	axin 1	0.56206	5.92883	2.65613	0.00831134	0.999503	-3.51658	2.63915
CS	CS	1431	citrate synthase	-0.446457	6.8038	-2.64555	0.00835679	0.999503	-3.33425	-2.6373
GINM1	GINM1	116254	glycoprotein integral membrane 1	0.383101	6.46431	2.64298	0.00853367	0.999503	-3.46906	2.63019
ADIRF	ADIRF	10974	adipogenesis regulatory factor	0.775241	7.28523	2.66163	0.00854983	0.999503	-3.83947	2.62955
CINP	CINP	51550	cyclin dependent kinase 2 interacting protein	-0.618894	5.61939	-2.65089	0.00856173	0.999503	-3.64326	-2.62908
KLHL7	KLHL7	55975	kelch like family member 7	-0.451911	5.7533	-2.64449	0.008581	0.999503	-3.58491	-2.62831
NRAP	NRAP	4892	nebulin related anchoring protein	-1.0255	7.34222	-2.64076	0.00874818	0.999503	-3.66752	-2.62174
FBXO15	FBXO15	201456	F-box protein 15	-0.575701	5.22191	-2.64998	0.00878669	0.999503	-3.73447	-2.62024
FRZB	FRZB	2487	frizzled related protein	0.728317	5.9532	2.6371	0.00879011	0.999503	-3.52908	2.62011
PDCD11	PDCD11	22984	programmed cell death 11	-0.819342	5.37387	-2.68189	0.00881802	0.999503	-4.15423	-2.61903
PPP1R3F	PPP1R3F	89801	protein phosphatase 1 regulatory subunit 3F	-0.648278	5.23985	-2.64583	0.0089608	0.999503	-3.76737	-2.61355
RFT1	RFT1	91869	RFT1 homolog	-0.695206	5.39266	-2.64225	0.00896659	0.999503	-3.79484	-2.61333
FLYWCH2	FLYWCH2	114984	FLYWCH family member 2	-0.428072	6.14687	-2.61705	0.00916119	0.999503	-3.49484	-2.60598
BTN3A1	BTN3A1	11119	butyrophilin subfamily 3 member A1	0.422247	6.44894	2.61249	0.0092807	0.999503	-3.42337	2.60154
LYPD6B	LYPD6B	130576	LY6/PLAUR domain containing 6B	-0.593347	5.26069	-2.63255	0.00928638	0.999503	-3.76942	-2.60133
SFT2D1	SFT2D1	113402	SFT2 domain containing 1	0.429192	6.0189	2.60336	0.00963578	0.999503	-3.53451	2.58863
NOL4L	NOL4L	140688	nucleolar protein 4 like	0.584896	5.83303	2.60596	0.00963623	0.999503	-3.6267	2.58862
ANKZF1	ANKZF1	55139	ankyrin repeat and zinc finger peptidyl tRNA hydrolase 1	0.387297	5.88749	2.59787	0.00981997	0.999503	-3.57509	2.58211
AIFM2	AIFM2	84883	apoptosis inducing factor mitochondria associated 2	-0.364728	5.62188	-2.59961	0.00983731	0.999503	-3.66569	-2.5815
ZNF26	ZNF26	7574	zinc finger protein 26	-0.494398	5.49502	-2.60651	0.0098388	0.999503	-3.78548	-2.58144
H2AZ1	H2AZ1	3015	H2A.Z variant histone 1	0.419505	6.27376	2.59864	0.00987006	0.999503	-3.63771	2.58035
SEC22A	SEC22A	26984	SEC22 homolog A, vesicle trafficking protein	-0.543467	5.5438	-2.59187	0.0101458	0.999503	-3.71497	-2.57082
NR3C2	NR3C2	4306	nuclear receptor subfamily 3 group C member 2	0.569511	5.79504	2.5949	0.0103186	0.999503	-3.80198	2.56496
MYL2	MYL2	4633	myosin light chain 2	-1.15511	10.3472	-2.57015	0.0103368	0.999503	-3.33105	-2.56436
SLAMF1	SLAMF1	6504	signaling lymphocytic activation molecule family member 1	-0.560277	5.45756	-2.58633	0.0103726	0.999503	-3.73496	-2.56315
ZP2	ZP2	7783	zona pellucida glycoprotein 2	-0.794152	5.27211	-2.60309	0.0103893	0.999503	-3.98276	-2.56259
BAMBI	BAMBI	25805	BMP and activin membrane bound inhibitor	-0.514239	5.44503	-2.58172	0.010452	0.999503	-3.73307	-2.56051
ECHDC3	ECHDC3	79746	enoyl-CoA hydratase domain containing 3	-0.606184	5.61344	-2.58049	0.0105285	0.999503	-3.78569	-2.55797
COX5A	COX5A	9377	cytochrome c oxidase subunit 5A	-0.564489	7.14431	-2.56205	0.0106113	0.999503	-3.37932	-2.55525
KLHL36	KLHL36	79786	kelch like family member 36	-0.521681	6.04523	-2.56199	0.0107548	0.999503	-3.57329	-2.55057
LITAF	LITAF	9516	lipopolysaccharide induced TNF factor	-0.492485	6.00102	-2.56996	0.0108793	0.999503	-3.8414	-2.54655
ROCK2	ROCK2	9475	Rho associated coiled-coil containing protein kinase 2	0.425249	6.61366	2.55058	0.0110561	0.999503	-3.46186	2.54092
NDUFA6	NDUFA6	4700	NADH:ubiquinone oxidoreductase subunit A6	-0.565583	6.24531	-2.57133	0.0110798	0.999503	-3.99374	-2.54017
KDM6A	KDM6A	7403	lysine demethylase 6A	-0.380264	6.05763	-2.55058	0.0111015	0.999503	-3.5779	-2.53949
MINAR1	MINAR1	23251	membrane integral NOTCH2 associated receptor 1	-0.638718	5.28006	-2.55896	0.0113418	0.999503	-3.86135	-2.53199
NDUFA10	NDUFA10	4705	NADH:ubiquinone oxidoreductase subunit A10	-0.392275	6.79008	-2.53858	0.0113702	0.999503	-3.44298	-2.53111
SDCCAG8	SDCCAG8	10806	serologically defined colon cancer antigen 8	-0.421598	6.18569	-2.53728	0.0114913	0.999503	-3.55345	-2.52739
MATN2	MATN2	4147	matrilin 2	-0.618133	6.13568	-2.55309	0.0115588	0.999503	-3.93279	-2.52533
TFB2M	TFB2M	64216	transcription factor B2, mitochondrial	-0.502037	5.63347	-2.54288	0.0116613	0.999503	-3.78385	-2.52223
OR2L13	OR2L13	284521	olfactory receptor family 2 subfamily L member 13	-0.620078	5.00614	-2.549	0.0118419	0.999503	-3.9309	-2.51682
CCDC85C	CCDC85C	317762	coiled-coil domain containing 85C	0.668646	5.68738	2.54346	0.0120011	0.999503	-3.88947	2.51211
SLC16A7	SLC16A7	9194	solute carrier family 16 member 7	-0.790645	5.66796	-2.53886	0.0120371	0.999503	-3.92452	-2.51105
ACAT1	ACAT1	38	acetyl-CoA acetyltransferase 1	-0.51464	6.78294	-2.51307	0.0122395	0.999503	-3.4863	-2.50516
NRARP	NRARP	441478	NOTCH regulated ankyrin repeat protein	0.749386	6.55714	2.53839	0.0124148	0.999503	-4.10786	2.50013
LGALS3BP	LGALS3BP	3959	galectin 3 binding protein	-0.641087	7.34333	-2.52561	0.0124321	0.999503	-3.92327	-2.49964
DNAJB14	DNAJB14	79982	DnaJ heat shock protein family (Hsp40) member B14	0.477657	6.08515	2.51067	0.012481	0.999503	-3.64838	2.49824
TXLNB	TXLNB	167838	taxilin beta	-0.795524	5.57721	-2.54152	0.012647	0.999503	-4.15022	-2.49356
RIOK2	RIOK2	55781	RIO kinase 2	-0.491135	5.67975	-2.51165	0.0126707	0.999503	-3.78176	-2.49289
KHNYN	KHNYN	23351	KH and NYN domain containing	-0.378473	6.0624	-2.50306	0.0126802	0.999503	-3.61488	-2.49263
CLEC4E	CLEC4E	26253	C-type lectin domain family 4 member E	-0.667135	5.24955	-2.50912	0.0132005	0.999503	-3.90583	-2.47831
FILIP1	FILIP1	27145	filamin A interacting protein 1	-0.413913	6.76873	-2.48368	0.013265	0.999503	-3.50201	-2.47657
TNFAIP6	TNFAIP6	7130	TNF alpha induced protein 6	-0.651252	5.23075	-2.50438	0.0134866	0.999503	-3.99512	-2.47065
AASS	AASS	10157	aminoadipate-semialdehyde synthase	0.461461	6.04438	2.48165	0.0135857	0.999503	-3.67791	2.46803
PGAP1	PGAP1	80055	post-GPI attachment to proteins inositol deacylase 1	0.484238	5.3633	2.491	0.013611	0.999503	-3.83102	2.46737
SLTM	SLTM	79811	SAFB like transcription modulator	0.40496	6.35172	2.47747	0.0136435	0.999503	-3.63279	2.46651
SDHA	SDHA	6389	succinate dehydrogenase complex flavoprotein subunit A	-0.336067	8.1648	-2.46923	0.0137422	0.999503	-3.4317	-2.46393
DOK6	DOK6	220164	docking protein 6	-0.873093	5.62277	-2.5238	0.0137793	0.999503	-4.27016	-2.46296
LSM7	LSM7	51690	LSM7 homolog, U6 small nuclear RNA and mRNA degradation associated	-0.526089	5.81619	-2.47927	0.0137927	0.999503	-3.783	-2.46262
C15orf48	C15orf48	84419	chromosome 15 open reading frame 48	-0.388102	5.89861	-2.47792	0.0138006	0.999503	-3.7713	-2.46241
ANKRD1	ANKRD1	27063	ankyrin repeat domain 1	-1.06243	8.68927	-2.46444	0.0138997	0.999503	-3.41622	-2.45984
VDAC3	VDAC3	7419	voltage dependent anion channel 3	-0.490306	6.37827	-2.46808	0.013964	0.999503	-3.63805	-2.45819
SF1	SF1	7536	splicing factor 1	-0.349545	6.96574	-2.46411	0.0139911	0.999503	-3.50033	-2.45749
TP53BP1	TP53BP1	7158	tumor protein p53 binding protein 1	-0.507146	6.13205	-2.47049	0.0140065	0.999503	-3.73896	-2.4571
ANKS3	ANKS3	124401	ankyrin repeat and sterile alpha motif domain containing 3	0.511944	5.84475	2.47251	0.014015	0.999503	-3.69824	2.45688
IFNG	IFNG	3458	interferon gamma	-0.728285	5.29358	-2.4916	0.0142265	0.999503	-4.09355	-2.45149
MYH7	MYH7	4625	myosin heavy chain 7	-1.05102	10.0247	-2.45418	0.0142691	0.999503	-3.39061	-2.45042
CFAP52	CFAP52	146845	cilia and flagella associated protein 52	-0.83463	4.91914	-2.50322	0.0143797	0.999503	-4.1852	-2.44764
ZNF341	ZNF341	84905	zinc finger protein 341	-0.507215	5.65067	-2.46127	0.0145157	0.999503	-3.7745	-2.44424
RAC2	RAC2	5880	Rac family small GTPase 2	-0.508976	5.67856	-2.45166	0.0148553	0.999503	-3.77098	-2.43589
STK39	STK39	27347	serine/threonine kinase 39	-0.534031	5.19891	-2.46197	0.0149594	0.999503	-3.89763	-2.43336
GFPT1	GFPT1	2673	glutamine--fructose-6-phosphate transaminase 1	-0.336955	6.70786	-2.43931	0.0150013	0.999503	-3.55633	-2.43235
HNRNPAB	HNRNPAB	3182	heterogeneous nuclear ribonucleoprotein A/B	-0.341101	6.75644	-2.43811	0.0150476	0.999503	-3.54936	-2.43123
SARM1	SARM1	23098	sterile alpha and TIR motif containing 1	-0.806001	5.22809	-2.45711	0.0150946	0.999503	-3.9373	-2.4301
SLIRP	SLIRP	81892	SRA stem-loop interacting RNA binding protein	-0.409839	6.51985	-2.43528	0.015185	0.999503	-3.59029	-2.42794
UPK3B	UPK3B	105375355	uroplakin 3B	-0.514855	5.87761	-2.44077	0.0152601	0.999503	-3.79062	-2.42615
H2BC4	H2BC4	8347	H2B clustered histone 4	0.496481	6.5056	2.43525	0.0152635	0.999503	-3.59017	2.42606
RHOQ	RHOQ	23433	ras homolog family member Q	-0.657894	7.26022	-2.4646	0.0152814	0.999503	-4.15234	-2.42564
NINJ1	NINJ1	4814	ninjurin 1	0.607282	6.10064	2.4363	0.0154644	0.999503	-3.71552	2.42132
GPR52	GPR52	9293	G protein-coupled receptor 52	-0.548273	5.30047	-2.44653	0.015468	0.999503	-3.88001	-2.42123
PRRG3	PRRG3	79057	proline rich and Gla domain 3	-0.576157	5.25666	-2.44749	0.015477	0.999503	-3.94678	-2.42102
PMM2	PMM2	5373	phosphomannomutase 2	0.47137	6.06873	2.43066	0.0155521	0.999503	-3.67161	2.41926
AURKA	AURKA	6790	aurora kinase A	-0.579662	5.65207	-2.43264	0.0156396	0.999503	-3.78894	-2.41722
CLDN34	CLDN34	100288814	claudin 34	-0.631475	4.83989	-2.45794	0.015707	0.999503	-4.00316	-2.41565
XAGE5	XAGE5	170627	X antigen family member 5	-0.483315	5.42782	-2.43499	0.0157901	0.999503	-3.88581	-2.41373
NCF2	NCF2	4688	neutrophil cytosolic factor 2	-0.493749	5.75175	-2.43035	0.0157965	0.999503	-3.84528	-2.41358
UQCC2	UQCC2	84300	ubiquinol-cytochrome c reductase complex assembly factor 2	-0.424217	6.16679	-2.42104	0.0158556	0.999503	-3.66479	-2.41222
CHRNE	CHRNE	1145	cholinergic receptor nicotinic epsilon subunit	-0.629483	5.97292	-2.42498	0.015913	0.999503	-3.79785	-2.41091
C17orf58	C17orf58	284018	chromosome 17 open reading frame 58	-0.652657	5.23256	-2.44001	0.0159655	0.999503	-3.94303	-2.4097
NDUFA1	NDUFA1	4694	NADH:ubiquinone oxidoreductase subunit A1	-0.607655	7.90376	-2.4204	0.0160144	0.999503	-3.72516	-2.40859
DNAJB6	DNAJB6	10049	DnaJ heat shock protein family (Hsp40) member B6	-0.386337	6.90377	-2.41485	0.0160177	0.999503	-3.55734	-2.40851
LUZP6	LUZP6	767558	leucine zipper protein 6	0.440262	5.70661	2.42215	0.0160754	0.999503	-3.77273	2.4072
GPRASP2	GPRASP2	114928	G protein-coupled receptor associated sorting protein 2	-0.489854	5.5217	-2.42306	0.0160937	0.999503	-3.82248	-2.40678
GCH1	GCH1	2643	GTP cyclohydrolase 1	-0.630983	6.00741	-2.42325	0.016224	0.999503	-3.92373	-2.40384
MRPL16	MRPL16	54948	mitochondrial ribosomal protein L16	-0.700818	5.60414	-2.42129	0.0162264	0.999503	-3.8386	-2.40378
POLH	POLH	5429	DNA polymerase eta	-0.544618	5.21549	-2.42819	0.0162699	0.999503	-3.94991	-2.4028
GCM2	GCM2	9247	glial cells missing transcription factor 2	-0.588356	5.18208	-2.43208	0.0162733	0.999503	-3.92296	-2.40273
FUT2	FUT2	2524	fucosyltransferase 2	-0.421921	5.64702	-2.41623	0.0163132	0.999503	-3.7962	-2.40183
RAPGEF3	RAPGEF3	10411	Rap guanine nucleotide exchange factor 3	0.375615	6.08282	2.41144	0.0163842	0.999503	-3.71094	2.40024
CYHR1	CYHR1	50626	cysteine and histidine rich 1	-0.560468	5.6492	-2.41383	0.0164656	0.999503	-3.80525	-2.39843
FLNC	FLNC	2318	filamin C	-0.520284	6.75813	-2.41699	0.0165024	0.999503	-3.90662	-2.39761
WIPF1	WIPF1	7456	WAS/WASL interacting protein family member 1	0.327833	6.82836	2.40004	0.0167246	0.999503	-3.58459	2.39271
KLHL6	KLHL6	89857	kelch like family member 6	-0.475206	5.74115	-2.40473	0.0167782	0.999503	-3.78417	-2.39153
GABRA4	GABRA4	2557	gamma-aminobutyric acid type A receptor alpha4 subunit	-0.667207	5.23848	-2.41731	0.0167905	0.999503	-3.91455	-2.39126
MRPL34	MRPL34	64981	mitochondrial ribosomal protein L34	-0.46532	6.37673	-2.39997	0.0168444	0.999503	-3.72081	-2.39009
NDUFV2	NDUFV2	4729	NADH:ubiquinone oxidoreductase core subunit V2	-0.40514	6.94692	-2.39781	0.0168486	0.999503	-3.6571	-2.38999
ACSS1	ACSS1	84532	acyl-CoA synthetase short chain family member 1	-0.425841	6.22054	-2.40085	0.016859	0.999503	-3.75419	-2.38977
MFN2	MFN2	9927	mitofusin 2	-0.459357	6.6423	-2.39162	0.0170816	0.999503	-3.61111	-2.38495
MPC1	MPC1	51660	mitochondrial pyruvate carrier 1	-0.676789	6.55742	-2.40985	0.0172458	0.999503	-4.06575	-2.38142
TALDO1	TALDO1	6888	transaldolase 1	-0.434931	6.38992	-2.40066	0.0173798	0.999503	-3.97776	-2.37857
EMCN	EMCN	51705	endomucin	0.381706	7.4271	2.38266	0.017473	0.999503	-3.56233	2.3766
COX20	COX20	116228	cytochrome c oxidase assembly factor COX20	-0.555886	6.05924	-2.38813	0.017477	0.999503	-3.7812	-2.37652
GRM2	GRM2	2912	glutamate metabotropic receptor 2	-0.526355	5.35244	-2.39703	0.0175972	0.999503	-3.92608	-2.37399
PAQR9	PAQR9	344838	progestin and adipoQ receptor family member 9	-0.443163	5.56402	-2.38925	0.0176489	0.999503	-3.84371	-2.3729
CSRP3	CSRP3	8048	cysteine and glycine rich protein 3	-0.740055	5.98502	-2.3849	0.0178327	0.999503	-3.89015	-2.36907
AJUBA	AJUBA	84962	ajuba LIM protein	-0.484136	5.57473	-2.38349	0.0179173	0.999503	-3.84583	-2.36732
RSBN1	RSBN1	54665	round spermatid basic protein 1	-0.45243	5.65088	-2.37309	0.0182769	0.999503	-3.81978	-2.35996
DTNA	DTNA	1837	dystrobrevin alpha	-0.444563	6.03455	-2.36213	0.0186247	0.999503	-3.74506	-2.35296
PLXDC1	PLXDC1	57125	plexin domain containing 1	-0.708109	6.24702	-2.36287	0.0186524	0.999503	-3.79139	-2.35241
F2RL1	F2RL1	2150	F2R like trypsin receptor 1	-0.714174	5.24813	-2.40012	0.0187259	0.999503	-4.24299	-2.35094
SUSD1	SUSD1	64420	sushi domain containing 1	0.558391	5.62539	2.36699	0.0187546	0.999503	-3.8398	2.35037
RBMS2	RBMS2	5939	RNA binding motif single stranded interacting protein 2	0.468633	7.09157	2.35639	0.0187826	0.999503	-3.61009	2.34982
C1QL2	C1QL2	165257	complement C1q like 2	-0.50222	5.87761	-2.36243	0.0187987	0.999503	-3.83598	-2.3495
TRDN	TRDN	10345	triadin	-0.650738	6.65261	-2.35522	0.0189408	0.999503	-3.7308	-2.34669
ZSCAN16	ZSCAN16	80345	zinc finger and SCAN domain containing 16	0.80675	5.24647	2.38067	0.0189468	0.999503	-3.97601	2.34658
TFIP11	TFIP11	24144	tuftelin interacting protein 11	-0.364373	5.87829	-2.35594	0.0190076	0.999503	-3.78541	-2.34538
LPAR2	LPAR2	9170	lysophosphatidic acid receptor 2	0.501618	5.70806	2.36606	0.0190375	0.999503	-3.96593	2.3448
MBD1	MBD1	4152	methyl-CpG binding domain protein 1	0.410589	6.1849	2.35347	0.0190708	0.999503	-3.71464	2.34414
PREB	PREB	10113	prolactin regulatory element binding	-0.442181	5.99069	-2.35195	0.0191579	0.999503	-3.7651	-2.34244
HELZ2	HELZ2	85441	helicase with zinc finger 2	-0.449302	6.18977	-2.35519	0.0191738	0.999503	-3.86076	-2.34213
RAB11FIP1	RAB11FIP1	80223	RAB11 family interacting protein 1	-0.510503	5.65043	-2.35159	0.0192543	0.999503	-3.79881	-2.34057
ADAM19	ADAM19	8728	ADAM metallopeptidase domain 19	-0.614465	5.42075	-2.35684	0.0194231	0.999503	-3.93396	-2.33731
DBI	DBI	1622	diazepam binding inhibitor, acyl-CoA binding protein	-0.409736	6.56432	-2.3443	0.0194871	0.999503	-3.72883	-2.33608
KIF5B	KIF5B	3799	kinesin family member 5B	-0.448737	6.44467	-2.34717	0.0195208	0.999503	-3.81994	-2.33543
TRIM63	TRIM63	84676	tripartite motif containing 63	-0.690076	5.26505	-2.3565	0.0195996	0.999503	-3.98435	-2.33393
CRYBG3	CRYBG3	131544	crystallin beta-gamma domain containing 3	-0.41011	6.15446	-2.34387	0.0196237	0.999503	-3.7975	-2.33347
MCEE	MCEE	84693	methylmalonyl-CoA epimerase	-0.59464	5.5989	-2.35045	0.0196715	0.999503	-3.9214	-2.33255
PLD4	PLD4	122618	phospholipase D family member 4	-0.422246	5.87997	-2.34112	0.0197641	0.999503	-3.79621	-2.3308
TTC4	TTC4	7268	tetratricopeptide repeat domain 4	0.570071	5.50638	2.36252	0.0198164	0.999503	-4.06603	2.32981
MEOX1	MEOX1	4222	mesenchyme homeobox 1	-0.663319	6.6811	-2.36298	0.0199916	0.999503	-4.20313	-2.32651
PREPL	PREPL	9581	prolyl endopeptidase like	-0.424575	6.25138	-2.33785	0.0201075	0.999503	-3.88454	-2.32434
PPP1R3A	PPP1R3A	5506	protein phosphatase 1 regulatory subunit 3A	-0.634841	5.43739	-2.3425	0.020209	0.999503	-3.96282	-2.32244
PPP1R8	PPP1R8	5511	protein phosphatase 1 regulatory subunit 8	-0.359477	6.19914	-2.33085	0.0202941	0.999503	-3.80211	-2.32087
RASIP1	RASIP1	54922	Ras interacting protein 1	0.57516	6.26864	2.33034	0.0203321	0.999503	-3.77219	2.32016
CAMKK2	CAMKK2	10645	calcium/calmodulin dependent protein kinase kinase 2	0.338536	6.2325	2.32637	0.0204697	0.999503	-3.73043	2.31763
PLCH1	PLCH1	23007	phospholipase C eta 1	-0.575926	5.26207	-2.34145	0.0204782	0.999503	-3.95748	-2.31747
AP1G1	AP1G1	164	adaptor related protein complex 1 subunit gamma 1	-0.363892	6.03965	-2.32405	0.0205928	0.999503	-3.77195	-2.31537
CCT3	CCT3	7203	chaperonin containing TCP1 subunit 3	-0.382955	6.36748	-2.32275	0.0206568	0.999503	-3.76655	-2.3142
FABP3	FABP3	2170	fatty acid binding protein 3	-0.875806	8.36591	-2.32356	0.0206734	0.999503	-3.7813	-2.3139
SLITRK4	SLITRK4	139065	SLIT and NTRK like family member 4	-0.5405	5.15365	-2.33954	0.0209125	0.999503	-4.08459	-2.30956
ARL8B	ARL8B	55207	ADP ribosylation factor like GTPase 8B	-0.357721	6.29649	-2.31353	0.0210931	0.999503	-3.73523	-2.30631
EGFL7	EGFL7	51162	EGF like domain multiple 7	0.56751	8.91137	2.31771	0.0211365	0.999503	-3.90009	2.30554
AKR1C1	AKR1C1	1645	aldo-keto reductase family 1 member C1	0.718976	5.10367	2.34181	0.021198	0.999503	-4.1348	2.30444
CKS1B	CKS1B	1163	CDC28 protein kinase regulatory subunit 1B	0.314406	7.54905	2.30835	0.0212782	0.999503	-3.63426	2.30301
SRA1	SRA1	10011	steroid receptor RNA activator 1	-0.400653	5.87981	-2.31321	0.021292	0.999503	-3.82914	-2.30277
CEBPZOS	CEBPZOS	100505876	CEBPZ opposite strand	-0.370992	6.0907	-2.31086	0.0214096	0.999503	-3.82744	-2.30068
MGMT	MGMT	4255	O-6-methylguanine-DNA methyltransferase	0.371673	5.91268	2.3113	0.0214127	0.999503	-3.79309	2.30063
IRF3	IRF3	3661	interferon regulatory factor 3	0.318371	6.50045	2.30736	0.0214278	0.999503	-3.74948	2.30036
POLR2L	POLR2L	5441	RNA polymerase II subunit L	-0.473876	7.57394	-2.31376	0.0215745	0.999503	-3.95324	-2.29778
OR9Q2	OR9Q2	219957	olfactory receptor family 9 subfamily Q member 2	-0.566531	5.77308	-2.30873	0.0216341	0.999503	-3.85544	-2.29673
ATF5	ATF5	22809	activating transcription factor 5	-0.477268	5.68607	-2.31087	0.0217107	0.999503	-3.9264	-2.29539
CDKN1A	CDKN1A	1026	cyclin dependent kinase inhibitor 1A	-0.84696	6.86481	-2.32182	0.021815	0.999503	-4.14377	-2.29357
ROR1	ROR1	4919	receptor tyrosine kinase like orphan receptor 1	-0.560976	5.134	-2.31704	0.021862	0.999503	-3.99927	-2.29276
PAQR7	PAQR7	164091	progestin and adipoQ receptor family member 7	-0.422941	5.61634	-2.30506	0.021945	0.999503	-3.89008	-2.29132
ACTN2	ACTN2	88	actinin alpha 2	-0.906882	8.01184	-2.29956	0.0219919	0.999503	-3.7891	-2.29051
HSPA12B	HSPA12B	116835	heat shock protein family A (Hsp70) member 12B	0.436189	6.26661	2.29931	0.0220145	0.999503	-3.75404	2.29012
COBL	COBL	23242	cordon-bleu WH2 repeat protein	-0.461001	5.87118	-2.30105	0.0221462	0.999503	-3.90589	-2.28785
MMRN2	MMRN2	79812	multimerin 2	0.545356	6.46718	2.2926	0.022325	0.999503	-3.72939	2.28479
ZNF526	ZNF526	116115	zinc finger protein 526	-0.621343	5.23521	-2.30456	0.0225016	0.999503	-4.02279	-2.28179
ATF3	ATF3	467	activating transcription factor 3	-0.816161	5.82809	-2.30181	0.0225922	0.999503	-4.06903	-2.28026
MYOC	MYOC	4653	myocilin	-0.464863	5.7368	-2.29008	0.0227021	0.999503	-3.87276	-2.27841
ATP1B4	ATP1B4	23439	ATPase Na+/K+ transporting family member beta 4	-0.577348	5.32978	-2.29186	0.0231473	0.999503	-4.00389	-2.27099
ANKRD6	ANKRD6	22881	ankyrin repeat domain 6	-0.482129	5.57865	-2.28351	0.0231946	0.999503	-3.90966	-2.27021
ACOT7	ACOT7	11332	acyl-CoA thioesterase 7	-0.684824	5.42953	-2.28765	0.0233225	0.999503	-3.9945	-2.26811
UBALD1	UBALD1	124402	UBA like domain containing 1	-0.440469	6.14292	-2.27285	0.0234982	0.999503	-3.80174	-2.26524
OSGIN1	OSGIN1	29948	oxidative stress induced growth inhibitor 1	-0.4823	5.72309	-2.28093	0.0235297	0.999503	-3.98915	-2.26472
SCLY	SCLY	51540	selenocysteine lyase	-0.545986	5.16479	-2.28787	0.0235305	0.999503	-4.0394	-2.26471
ALOX15	ALOX15	246	arachidonate 15-lipoxygenase	-0.462223	5.72677	-2.28954	0.0235853	0.999503	-4.12385	-2.26382
DLK1	DLK1	8788	delta like non-canonical Notch ligand 1	-1.02977	5.6497	-2.27735	0.0236703	0.999503	-3.91472	-2.26244
TCAP	TCAP	8557	titin-cap	-0.841176	10.301	-2.26369	0.0237769	0.999503	-3.61003	-2.26071
CYC1	CYC1	1537	cytochrome c1	-0.328134	6.77506	-2.2656	0.023919	0.999503	-3.78666	-2.25843
B4GALT7	B4GALT7	11285	beta-1,4-galactosyltransferase 7	0.457458	6.15818	2.26403	0.0241704	0.999503	-3.81056	2.25441
ZC2HC1C	ZC2HC1C	79696	zinc finger C2HC-type containing 1C	-0.893889	7.9979	-2.25754	0.0242264	0.999503	-3.67008	-2.25352
ZNF688	ZNF688	146542	zinc finger protein 688	-0.479922	5.67517	-2.26737	0.024342	0.999503	-3.9731	-2.25169
PSMD1	PSMD1	5707	proteasome 26S subunit, non-ATPase 1	-0.465961	5.97199	-2.26924	0.0243611	0.999503	-4.03979	-2.25139
NPC2	NPC2	10577	NPC intracellular cholesterol transporter 2	0.439226	6.90798	2.25766	0.0243612	0.999503	-3.72222	2.25138
C18orf21	C18orf21	83608	chromosome 18 open reading frame 21	-0.451923	5.9294	-2.2632	0.0243702	0.999503	-3.92395	-2.25124
MUL1	MUL1	79594	mitochondrial E3 ubiquitin protein ligase 1	-0.358931	5.96428	-2.25734	0.0245436	0.999503	-3.84877	-2.24851
GRAMD1C	GRAMD1C	54762	GRAM domain containing 1C	-0.641234	4.88911	-2.29064	0.0245695	0.999503	-4.23334	-2.24811
ABCE1	ABCE1	6059	ATP binding cassette subfamily E member 1	-0.478411	5.63802	-2.26041	0.0245808	0.999503	-3.91565	-2.24793
ACLY	ACLY	47	ATP citrate lyase	0.426522	6.12803	2.25632	0.0245967	0.999503	-3.80052	2.24768
SLC2A4	SLC2A4	6517	solute carrier family 2 member 4	-0.479124	6.14705	-2.25252	0.0247592	0.999503	-3.81695	-2.24514
ZNF200	ZNF200	7752	zinc finger protein 200	-0.488633	5.55093	-2.25963	0.0247802	0.999503	-3.94552	-2.24481
STAU2	STAU2	27067	staufen double-stranded RNA binding protein 2	-0.410725	6.08544	-2.2506	0.0249023	0.999503	-3.82655	-2.24292
ANAPC15	ANAPC15	25906	anaphase promoting complex subunit 15	-0.573661	5.51594	-2.25611	0.0251045	0.999503	-4.00323	-2.23979
COX17	COX17	10063	cytochrome c oxidase copper chaperone COX17	-0.462727	6.36956	-2.24852	0.0251464	0.999503	-3.87795	-2.23915
MYOM1	MYOM1	8736	myomesin 1	-0.728186	7.41388	-2.26259	0.0251936	0.999503	-4.13447	-2.23842
ABCG1	ABCG1	9619	ATP binding cassette subfamily G member 1	0.604119	6.14491	2.2502	0.0252036	0.999503	-3.88016	2.23827
LYST	LYST	1130	lysosomal trafficking regulator	0.455184	6.42628	2.2432	0.0253315	0.999503	-3.77978	2.23631
CPLANE1	CPLANE1	65250	ciliogenesis and planar polarity effector 1	-0.41488	6.0193	-2.24294	0.0254277	0.999503	-3.84758	-2.23484
CFAP298	CFAP298	56683	cilia and flagella associated protein 298	-0.38296	5.99112	-2.23933	0.0256747	0.999503	-3.85315	-2.2311
CKMT2	CKMT2	1160	creatine kinase, mitochondrial 2	-0.781009	6.74876	-2.24816	0.0257439	0.999503	-4.05601	-2.23005
MYH6	MYH6	4624	myosin heavy chain 6	0.693608	5.1904	2.25224	0.0257938	0.999503	-4.04234	2.2293
TIMM8B	TIMM8B	26521	translocase of inner mitochondrial membrane 8 homolog B	-0.505957	6.37965	-2.25462	0.0260284	0.999503	-4.19643	-2.22579
SOS2	SOS2	6655	SOS Ras/Rho guanine nucleotide exchange factor 2	-0.479358	6.35717	-2.23351	0.0261296	0.999503	-3.891	-2.22428
SMIM21	SMIM21	284274	small integral membrane protein 21	-0.584892	5.23321	-2.24268	0.0262041	0.999503	-4.01859	-2.22317
ITGAL	ITGAL	3683	integrin subunit alpha L	0.505184	5.591	2.2341	0.0263541	0.999503	-3.93094	2.22095
HSPB8	HSPB8	26353	heat shock protein family B (small) member 8	-0.567508	7.12565	-2.23594	0.0264008	0.999503	-4.01304	-2.22026
ESF1	ESF1	51575	ESF1 nucleolar pre-rRNA processing protein homolog	-0.569815	5.431	-2.23704	0.0265071	0.999503	-4.02741	-2.2187
HAUS6	HAUS6	54801	HAUS augmin like complex subunit 6	-0.47151	5.4776	-2.23287	0.0265387	0.999503	-3.97789	-2.21824
CCL2	CCL2	6347	C-C motif chemokine ligand 2	-1.02864	6.51966	-2.22349	0.026616	0.999503	-3.82512	-2.2171
SSX3	SSX3	10214	SSX family member 3	-0.384668	6.07517	-2.22329	0.0267259	0.999503	-3.86012	-2.2155
SELENBP1	SELENBP1	8991	selenium binding protein 1	0.397396	6.32551	2.22288	0.0267386	0.999503	-3.84897	2.21531
METTL21C	METTL21C	196541	methyltransferase like 21C	-0.512925	5.1657	-2.23687	0.0267459	0.999503	-4.04833	-2.21521
CAMK2D	CAMK2D	817	calcium/calmodulin dependent protein kinase II delta	-0.340615	7.09915	-2.22003	0.026746	0.999503	-3.74041	-2.21521
ALDOA	ALDOA	226	aldolase, fructose-bisphosphate A	-0.423263	9.40824	-2.22472	0.0267944	0.999503	-3.91021	-2.2145
FBXO21	FBXO21	23014	F-box protein 21	0.312329	6.12732	2.22326	0.0268381	0.999503	-3.88473	2.21386
PLSCR3	PLSCR3	57048	phospholipid scramblase 3	0.517574	6.15076	2.22233	0.0269401	0.999503	-3.87094	2.21238
RAN	RAN	5901	RAN, member RAS oncogene family	-0.301839	7.24371	-2.21689	0.0269516	0.999503	-3.73597	-2.21222
WDTC1	WDTC1	23038	WD and tetratricopeptide repeats 1	-0.489791	6.24666	-2.21923	0.0269528	0.999503	-3.8442	-2.2122
MLLT6	MLLT6	4302	MLLT6, PHD finger containing	0.367773	7.26384	2.21889	0.027101	0.999503	-3.89912	2.21006
ZNF669	ZNF669	79862	zinc finger protein 669	-0.481008	5.5405	-2.2219	0.0271326	0.999503	-3.95028	-2.2096
MYLK3	MYLK3	91807	myosin light chain kinase 3	-0.893648	4.72611	-2.27936	0.0272068	0.999503	-4.41196	-2.20854
EFEMP1	EFEMP1	2202	EGF containing fibulin extracellular matrix protein 1	1.02199	6.73246	2.26825	0.0272134	0.999503	-4.40996	2.20844
PPM1A	PPM1A	5494	protein phosphatase, Mg2+/Mn2+ dependent 1A	-0.491948	6.41408	-2.22688	0.0273484	0.999503	-4.11022	-2.20651
CLP1	CLP1	10978	cleavage and polyadenylation factor I subunit 1	-0.415466	5.94333	-2.21655	0.0273572	0.999503	-3.92677	-2.20638
ENKUR	ENKUR	219670	enkurin, TRPC channel interacting protein	-0.668865	5.35219	-2.22984	0.0274124	0.999503	-4.13356	-2.20559
ST7	ST7	7982	suppression of tumorigenicity 7	-0.587286	5.2358	-2.22649	0.0274484	0.999503	-4.03324	-2.20508
CASQ2	CASQ2	845	calsequestrin 2	-0.694601	7.94476	-2.22725	0.0274876	0.999503	-4.14583	-2.20452
PRDX5	PRDX5	25824	peroxiredoxin 5	-0.349482	7.08531	-2.2092	0.0274951	0.999503	-3.75806	-2.20442
SNRK	SNRK	54861	SNF related kinase	0.428449	6.47266	2.22194	0.0277001	0.999503	-4.07308	2.20151
RNF146	RNF146	81847	ring finger protein 146	-0.397268	6.15338	-2.20972	0.0278081	0.999503	-3.92855	-2.19998
LCLAT1	LCLAT1	253558	lysocardiolipin acyltransferase 1	-0.464538	5.83943	-2.20763	0.0279339	0.999503	-3.91331	-2.19821
SPIRE1	SPIRE1	56907	spire type actin nucleation factor 1	-0.462613	5.84847	-2.20977	0.0280089	0.999503	-3.9913	-2.19716
ECSCR	ECSCR	641700	endothelial cell surface expressed chemotaxis and apoptosis regulator	0.434852	7.06722	2.20226	0.0280401	0.999503	-3.76681	2.19673
ASPRV1	ASPRV1	151516	aspartic peptidase retroviral like 1	-0.51778	5.36129	-2.21588	0.0280467	0.999503	-4.04737	-2.19663
USP1	USP1	7398	ubiquitin specific peptidase 1	-0.558281	5.13843	-2.21776	0.0281427	0.999503	-4.08201	-2.19529
NDUFB6	NDUFB6	4712	NADH:ubiquinone oxidoreductase subunit B6	-0.333586	6.63702	-2.20043	0.0281675	0.999503	-3.79504	-2.19495
VPS26B	VPS26B	112936	VPS26, retromer complex component B	-0.435706	5.74535	-2.20452	0.0282028	0.999503	-3.9308	-2.19445
VPS50	VPS50	55610	VPS50 subunit of EARP/GARPII complex	0.490884	5.49569	2.20537	0.0284625	0.999503	-3.98337	2.19085
ALDH2	ALDH2	217	aldehyde dehydrogenase 2 family member	-0.423778	6.66775	-2.19697	0.0285227	0.999503	-3.86083	-2.19002
GAPVD1	GAPVD1	26130	GTPase activating protein and VPS9 domains 1	0.633574	5.60158	2.23581	0.028537	0.999503	-4.30739	2.18982
PGK1	PGK1	5230	phosphoglycerate kinase 1	-0.337121	7.65047	-2.19325	0.0285903	0.999503	-3.74861	-2.18909
TRRAP	TRRAP	8295	transformation/transcription domain associated protein	-0.462935	6.00233	-2.19678	0.0286061	0.999503	-3.89163	-2.18887
MB	MB	4151	myoglobin	-0.974724	10.152	-2.18956	0.0287558	0.999503	-3.69729	-2.18682
PLCG2	PLCG2	5336	phospholipase C gamma 2	0.468593	5.9327	2.19552	0.0287959	0.999503	-3.90152	2.18627
IGSF9B	IGSF9B	22997	immunoglobulin superfamily member 9B	0.380083	6.26005	2.19396	0.0288077	0.999503	-3.84627	2.18611
GALNT11	GALNT11	63917	polypeptide N-acetylgalactosaminyltransferase 11	-0.621849	5.66633	-2.19417	0.0291042	0.999503	-3.9637	-2.18207
C1orf21	C1orf21	81563	chromosome 1 open reading frame 21	0.45024	5.77816	2.19762	0.0291148	0.999503	-3.99216	2.18193
TTLL11	TTLL11	158135	tubulin tyrosine ligase like 11	-0.484759	5.64868	-2.19318	0.0294414	0.999503	-4.05916	-2.17753
GPI	GPI	2821	glucose-6-phosphate isomerase	-0.317451	7.38313	-2.18174	0.0294479	0.999503	-3.77252	-2.17744
RPUSD4	RPUSD4	84881	RNA pseudouridine synthase D4	-0.585277	5.41409	-2.20126	0.0294777	0.999503	-4.15236	-2.17704
NDUFS6	NDUFS6	4726	NADH:ubiquinone oxidoreductase subunit S6	-0.445711	6.79653	-2.18251	0.0295626	0.999503	-3.86999	-2.1759
RNF19B	RNF19B	127544	ring finger protein 19B	-0.648229	5.85866	-2.20496	0.0296758	0.999503	-4.25353	-2.17439
IKBIP	IKBIP	121457	IKBKB interacting protein	-0.479702	5.68781	-2.18543	0.0296759	0.999503	-3.96137	-2.17439
SDR39U1	SDR39U1	56948	short chain dehydrogenase/reductase family 39U member 1	-0.452713	5.95249	-2.18331	0.0296852	0.999503	-3.93782	-2.17427
HOGA1	HOGA1	112817	4-hydroxy-2-oxoglutarate aldolase 1	-0.543855	5.25118	-2.19164	0.0297541	0.999503	-4.07453	-2.17335
LMBRD1	LMBRD1	55788	LMBR1 domain containing 1	-0.336846	6.4588	-2.17904	0.0297559	0.999503	-3.83412	-2.17332
TNC	TNC	3371	tenascin C	-1.129	6.23132	-2.18605	0.0298296	0.999503	-4.05499	-2.17235
CCNP	CCNP	79935		-0.548756	5.03981	-2.19731	0.0298941	0.999503	-4.09252	-2.17149
DCX	DCX	1641	doublecortin	-0.59721	5.50777	-2.18321	0.0301652	0.999503	-4.04744	-2.16791
LPL	LPL	4023	lipoprotein lipase	-0.656757	6.98848	-2.16912	0.0304144	0.999503	-3.79821	-2.16465
ZCRB1	ZCRB1	85437	zinc finger CCHC-type and RNA binding motif containing 1	-0.438496	5.63473	-2.17562	0.0304268	0.999503	-3.97555	-2.16449
FITM1	FITM1	161247	fat storage inducing transmembrane protein 1	-0.409965	6.11193	-2.17112	0.030444	0.999503	-3.88907	-2.16427
NPPC	NPPC	4880	natriuretic peptide C	-0.521562	5.42709	-2.18156	0.0305279	0.999503	-4.10155	-2.16317
COL9A3	COL9A3	1299	collagen type IX alpha 3 chain	-0.580691	5.07608	-2.19109	0.0305575	0.999503	-4.1567	-2.16279
CHCHD5	CHCHD5	84269	coiled-coil-helix-coiled-coil-helix domain containing 5	-0.462153	5.81793	-2.17035	0.0307089	0.999503	-3.94921	-2.16082
ITGA2B	ITGA2B	3674	integrin subunit alpha 2b	-0.63383	5.44672	-2.18455	0.0307221	0.999503	-4.17388	-2.16065
VMAC	VMAC	400673	vimentin type intermediate filament associated coiled-coil protein	-0.446121	5.75998	-2.16998	0.0307442	0.999503	-3.95492	-2.16037
PGM1	PGM1	5236	phosphoglucomutase 1	-0.576841	6.28848	-2.17235	0.0308245	0.999503	-4.03975	-2.15933
KCNK1	KCNK1	3775	potassium two pore domain channel subfamily K member 1	-0.391586	5.35385	-2.17539	0.0308546	0.999503	-4.07281	-2.15894
CNTLN	CNTLN	54875	centlein	0.807675	5.27519	2.20415	0.0309342	0.999503	-4.28138	2.15792
UBA7	UBA7	7318	ubiquitin like modifier activating enzyme 7	0.358834	6.61929	2.16344	0.0309804	0.999503	-3.83343	2.15732
KRT18	KRT18	3875	keratin 18	-0.40179	6.639	-2.15949	0.0312057	0.999503	-3.83756	-2.15444
SELENON	SELENON	57190	selenoprotein N	0.491634	7.10003	2.16672	0.0315397	0.999503	-4.13768	2.1502
KLK8	KLK8	11202	kallikrein related peptidase 8	-0.407791	5.51157	-2.16242	0.0315462	0.999503	-4.00761	-2.15011
ATP5MC3	ATP5MC3	518	ATP synthase membrane subunit c locus 3	-0.471347	7.82999	-2.15356	0.0315758	0.999503	-3.78149	-2.14974
SLMAP	SLMAP	7871	sarcolemma associated protein	-0.534641	6.47067	-2.15636	0.0315762	0.999503	-3.89202	-2.14974
UHRF2	UHRF2	115426	ubiquitin like with PHD and ring finger domains 2	0.339796	5.75793	2.15915	0.0316234	0.999503	-3.95586	2.14914
INHBE	INHBE	83729	inhibin subunit beta E	-0.51125	5.42288	-2.16233	0.0317019	0.999503	-4.02803	-2.14815
ARRDC5	ARRDC5	645432	arrestin domain containing 5	-0.632873	5.34064	-2.163	0.0317247	0.999503	-4.04282	-2.14786
CLCC1	CLCC1	23155	chloride channel CLIC like 1	-0.435166	5.85471	-2.15587	0.03178	0.999503	-3.95019	-2.14717
TTN	TTN	7273	titin	-0.954496	8.72632	-2.18309	0.031792	0.999503	-4.3311	-2.14702
RTN1	RTN1	6252	reticulon 1	-0.601853	5.01705	-2.17134	0.0317987	0.999503	-4.13208	-2.14693
CAPN1	CAPN1	823	calpain 1	0.350883	6.18578	2.15028	0.0321505	0.999503	-3.9259	2.14253
CST7	CST7	8530	cystatin F	0.409424	5.67238	2.1544	0.032201	0.999503	-4.00056	2.14191
TMEM9B	TMEM9B	56674	TMEM9 domain family member B	-0.383129	6.1259	-2.14821	0.0322264	0.999503	-3.90853	-2.14159
STYXL2	STYXL2	92235		-0.590337	6.07482	-2.15875	0.0323019	0.999503	-4.12759	-2.14065
PLP1	PLP1	5354	proteolipid protein 1	-0.65472	4.8691	-2.16849	0.0323203	0.999503	-4.14707	-2.14043
TMEM101	TMEM101	84336	transmembrane protein 101	0.420316	5.57711	2.14997	0.0325466	0.999503	-3.99996	2.13763
KRT77	KRT77	374454	keratin 77	-0.425544	5.67895	-2.14558	0.0329331	0.999503	-4.04705	-2.1329
MMP28	MMP28	79148	matrix metallopeptidase 28	0.659104	5.59975	2.16596	0.0329664	0.999503	-4.25622	2.13249
CHD1L	CHD1L	9557	chromodomain helicase DNA binding protein 1 like	-0.686777	5.25705	-2.15079	0.0330111	0.999503	-4.10312	-2.13195
GTF2H4	GTF2H4	2968	general transcription factor IIH subunit 4	0.403906	5.53392	2.14398	0.0330872	0.999503	-4.01614	2.13102
MTMR14	MTMR14	64419	myotubularin related protein 14	-0.336078	6.11714	-2.13584	0.0332326	0.999503	-3.91496	-2.12926
GFOD2	GFOD2	81577	glucose-fructose oxidoreductase domain containing 2	0.398162	5.8815	2.13755	0.0333107	0.999503	-3.95095	2.12832
COPS3	COPS3	8533	COP9 signalosome subunit 3	-0.367271	5.97145	-2.13124	0.033675	0.999503	-3.94227	-2.12394
AP1S3	AP1S3	130340	adaptor related protein complex 1 subunit sigma 3	-0.489585	5.45915	-2.1365	0.0337347	0.999503	-4.03808	-2.12323
SMPX	SMPX	23676	small muscle protein X-linked	-0.826471	6.99411	-2.16511	0.0337394	0.999503	-4.37531	-2.12317
COX6B1	COX6B1	1340	cytochrome c oxidase subunit 6B1	-0.459742	7.18769	-2.12631	0.0338923	0.999503	-3.8613	-2.12135
LYNX1	LYNX1	66004	Ly6/neurotoxin 1	-0.405124	6.17297	-2.12704	0.0339374	0.999503	-3.91644	-2.12081
GCAT	GCAT	23464	glycine C-acetyltransferase	-0.542905	5.57397	-2.14078	0.0339897	0.999503	-4.17502	-2.12019
YIPF6	YIPF6	286451	Yip1 domain family member 6	-0.44696	5.94467	-2.12472	0.034243	0.999503	-3.95603	-2.1172
SNCG	SNCG	6623	synuclein gamma	0.42546	6.78914	2.12172	0.0343208	0.999503	-3.86014	2.11628
VMA21	VMA21	203547	vacuolar ATPase assembly factor VMA21	-0.448852	5.70508	-2.1253	0.0343958	0.999503	-4.00009	-2.1154
ATP2B2	ATP2B2	491	ATPase plasma membrane Ca2+ transporting 2	-0.741159	5.40495	-2.12773	0.0346005	0.999503	-4.05692	-2.113
ALKBH5	ALKBH5	54890	alkB homolog 5, RNA demethylase	-0.281688	6.75753	-2.11742	0.0346299	0.999503	-3.86311	-2.11266
FXYD1	FXYD1	5348	FXYD domain containing ion transport regulator 1	-0.355561	7.08468	-2.1169	0.034635	0.999503	-3.84887	-2.1126
FAM83B	FAM83B	222584	family with sequence similarity 83 member B	-0.499064	5.3947	-2.13448	0.0346599	0.999503	-4.19622	-2.11231
OR4X1	OR4X1	390113	olfactory receptor family 4 subfamily X member 1 (gene/pseudogene)	-0.395339	5.76312	-2.12711	0.0346689	0.999503	-4.11197	-2.11221
MSN	MSN	4478	moesin	0.453583	7.68495	2.11576	0.0347336	0.999503	-3.83283	2.11145
TSC22D2	TSC22D2	9819	TSC22 domain family member 2	-0.505636	5.28631	-2.12646	0.0348101	0.999503	-4.07757	-2.11056
BTN1A1	BTN1A1	696	butyrophilin subfamily 1 member A1	-0.432936	5.23694	-2.12765	0.0348775	0.999503	-4.08941	-2.10978
H3C2	H3C2	8358	H3 clustered histone 2	0.871234	5.2419	2.15397	0.0348959	0.999503	-4.28541	2.10956
LYSMD3	LYSMD3	116068	LysM domain containing 3	-0.416131	5.76542	-2.11911	0.0349141	0.999503	-3.99873	-2.10935
MDH1	MDH1	4190	malate dehydrogenase 1	-0.67388	7.75137	-2.11585	0.0349634	0.999503	-3.93163	-2.10878
CRYAB	CRYAB	1410	crystallin alpha B	-0.745717	10.1418	-2.11115	0.0350487	0.999503	-3.81979	-2.1078
CHCHD10	CHCHD10	400916	coiled-coil-helix-coiled-coil-helix domain containing 10	-0.612691	7.60849	-2.11016	0.0351757	0.999503	-3.83537	-2.10633
PCBP3	PCBP3	54039	poly(rC) binding protein 3	-0.444031	5.5351	-2.11665	0.0352831	0.999503	-4.03531	-2.10509
EDRF1	EDRF1	26098	erythroid differentiation regulatory factor 1	-0.3817	5.40168	-2.11916	0.0353903	0.999503	-4.09712	-2.10386
STXBP6	STXBP6	29091	syntaxin binding protein 6	-0.6575	5.13724	-2.11997	0.0356162	0.999503	-4.1111	-2.10128
THEM4	THEM4	117145	thioesterase superfamily member 4	-0.473701	5.43402	-2.11481	0.0356182	0.999503	-4.05457	-2.10126
DDIT4	DDIT4	54541	DNA damage inducible transcript 4	0.856705	6.02635	2.11662	0.0357645	0.999503	-4.09091	2.09959
CCSER2	CCSER2	54462	coiled-coil serine rich protein 2	-0.353865	6.38137	-2.1045	0.0358252	0.999503	-3.91417	-2.09891
CHAC1	CHAC1	79094	ChaC glutathione specific gamma-glutamylcyclotransferase 1	0.402212	5.74353	2.10838	0.0358332	0.999503	-3.99651	2.09882
APOE	APOE	348	apolipoprotein E	-0.789361	6.39616	-2.10524	0.0359115	0.999503	-3.97473	-2.09793
THBS4	THBS4	7060	thrombospondin 4	-1.28336	9.53087	-2.09758	0.0361717	0.999503	-3.80818	-2.09499
PLN	PLN	5350	phospholamban	-0.725117	8.30934	-2.09862	0.0362206	0.999503	-3.86158	-2.09444
HIF1AN	HIF1AN	55662	hypoxia inducible factor 1 subunit alpha inhibitor	-0.429963	5.74026	-2.10822	0.0362299	0.999503	-4.10885	-2.09434
MCMBP	MCMBP	79892	minichromosome maintenance complex binding protein	-0.339377	6.03472	-2.10181	0.0362998	0.999503	-3.99872	-2.09355
APOD	APOD	347	apolipoprotein D	-0.801292	9.19704	-2.09591	0.0364254	0.999503	-3.85254	-2.09215
CLDN11	CLDN11	5010	claudin 11	0.431194	5.44883	2.10305	0.0367263	0.999503	-4.06489	2.08879
OAT	OAT	4942	ornithine aminotransferase	-0.329628	6.36067	-2.09322	0.0368087	0.999503	-3.92293	-2.08788
ADM	ADM	133	adrenomedullin	0.55376	5.69846	2.09674	0.036871	0.999503	-3.99633	2.08719
DNAJC16	DNAJC16	23341	DnaJ heat shock protein family (Hsp40) member C16	-0.452822	5.61541	-2.09811	0.036996	0.999503	-4.06143	-2.08581
MCM5	MCM5	4174	minichromosome maintenance complex component 5	-0.382215	6.05374	-2.09196	0.0370499	0.999503	-3.97055	-2.08521
ECI1	ECI1	1632	enoyl-CoA delta isomerase 1	-0.389484	6.43335	-2.09144	0.0370793	0.999503	-3.95939	-2.08489
CCDC61	CCDC61	729440	coiled-coil domain containing 61	-0.358327	5.98905	-2.09109	0.0371426	0.999503	-3.97461	-2.08419
NDUFAF1	NDUFAF1	51103	NADH:ubiquinone oxidoreductase complex assembly factor 1	-0.399283	5.83301	-2.0915	0.0372087	0.999503	-3.99959	-2.08347
EIF4A2	EIF4A2	1974	eukaryotic translation initiation factor 4A2	-0.526254	7.87641	-2.10298	0.0377092	0.999503	-4.29029	-2.078
LDHB	LDHB	3945	lactate dehydrogenase B	-0.532014	8.59195	-2.08321	0.0377657	0.999503	-3.93156	-2.07739
UBA1	UBA1	7317	ubiquitin like modifier activating enzyme 1	-0.497874	5.87171	-2.08317	0.0379689	0.999503	-4.00431	-2.07519
MT2A	MT2A	4502	metallothionein 2A	-0.720878	7.8351	-2.08953	0.0380536	0.999503	-4.14292	-2.07428
SELE	SELE	6401	selectin E	-1.21864	6.27686	-2.09367	0.0380619	0.999503	-4.22	-2.07419
SLC8A3	SLC8A3	6547	solute carrier family 8 member A3	-0.572311	5.01371	-2.10245	0.0380844	0.999503	-4.15584	-2.07395
SPTLC1	SPTLC1	10558	serine palmitoyltransferase long chain base subunit 1	0.412793	5.64628	2.08404	0.0381308	0.999503	-4.0456	2.07345
NR0B2	NR0B2	8431	nuclear receptor subfamily 0 group B member 2	-0.530573	5.39593	-2.08599	0.0383405	0.999503	-4.11344	-2.0712
CACNA2D1	CACNA2D1	781	calcium voltage-gated channel auxiliary subunit alpha2delta 1	-0.351918	6.27324	-2.07458	0.0385637	0.999503	-3.95586	-2.06881
GTF3C5	GTF3C5	9328	general transcription factor IIIC subunit 5	-0.459568	5.64741	-2.08473	0.038613	0.999503	-4.16722	-2.06829
RAB5B	RAB5B	5869	RAB5B, member RAS oncogene family	-0.382047	6.51628	-2.0717	0.038745	0.999503	-3.92623	-2.06689
SEC16A	SEC16A	9919	SEC16 homolog A, endoplasmic reticulum export factor	-0.275268	6.54949	-2.07254	0.0387938	0.999503	-3.9602	-2.06637
KLF10	KLF10	7071	Kruppel like factor 10	-0.335262	6.40768	-2.07141	0.0388048	0.999503	-3.93538	-2.06625
ALPL	ALPL	249	alkaline phosphatase, biomineralization associated	-0.375387	6.493	-2.06944	0.0389645	0.999503	-3.92996	-2.06456
GBP1	GBP1	2633	guanylate binding protein 1	-0.900593	6.43508	-2.09932	0.0389952	0.999503	-4.36226	-2.06424
RELA	RELA	5970	RELA proto-oncogene, NF-kB subunit	-0.47192	6.42525	-2.07799	0.0390062	0.999503	-4.14336	-2.06412
RAB34	RAB34	83871	RAB34, member RAS oncogene family	-0.335777	6.57825	-2.06806	0.0391617	0.999503	-3.9509	-2.06248
SMIM14	SMIM14	201895	small integral membrane protein 14	0.438807	6.22197	2.06884	0.0391894	0.999503	-3.95727	2.06219
PYY	PYY	5697	peptide YY	-0.518619	5.39302	-2.07578	0.039274	0.999503	-4.09345	-2.0613
FKBP4	FKBP4	2288	FKBP prolyl isomerase 4	-0.322285	6.31411	-2.0664	0.0392991	0.999503	-3.94956	-2.06104
NYNRIN	NYNRIN	57523	NYN domain and retroviral integrase containing	0.31564	6.37119	2.0642	0.0395844	0.999503	-3.94553	2.05806
OR4E2	OR4E2	26686	olfactory receptor family 4 subfamily E member 2 (gene/pseudogene)	-0.533549	5.41597	-2.07232	0.0395905	0.999503	-4.1087	-2.058
NHSL1	NHSL1	57224	NHS like 1	-0.356404	6.08186	-2.06402	0.039602	0.999503	-3.98013	-2.05788
PCGF2	PCGF2	7703	polycomb group ring finger 2	0.377396	6.95361	2.06248	0.039623	0.999503	-3.90746	2.05766
IKZF4	IKZF4	64375	IKAROS family zinc finger 4	-0.426604	5.53236	-2.06744	0.0397012	0.999503	-4.06704	-2.05684
POGK	POGK	57645	pogo transposable element derived with KRAB domain	-0.441728	5.74382	-2.06476	0.0397802	0.999503	-4.03628	-2.05602
CASD1	CASD1	64921	CAS1 domain containing 1	-0.396448	5.83971	-2.06251	0.0398839	0.999503	-4.01695	-2.05495
MYL3	MYL3	4634	myosin light chain 3	-0.898953	9.23825	-2.05719	0.0399244	0.999503	-3.8572	-2.05453
OGDH	OGDH	4967	oxoglutarate dehydrogenase	-0.36421	6.06876	-2.06066	0.0399587	0.999503	-3.98921	-2.05418
SLC30A2	SLC30A2	7780	solute carrier family 30 member 2	-0.340664	5.63813	-2.06334	0.0399836	0.999503	-4.05174	-2.05392
HIGD2A	HIGD2A	192286	HIG1 hypoxia inducible domain family member 2A	-0.363221	7.03789	-2.05868	0.0400113	0.999503	-3.94804	-2.05363
PSME1	PSME1	5720	proteasome activator subunit 1	0.398065	6.47289	2.05336	0.0405744	0.999503	-3.9446	2.04785
ABCC3	ABCC3	8714	ATP binding cassette subfamily C member 3	-0.393196	5.57281	-2.06053	0.0410444	0.999503	-4.19225	-2.04308
PTPMT1	PTPMT1	114971	protein tyrosine phosphatase mitochondrial 1	-0.441508	5.74998	-2.05356	0.0410875	0.999503	-4.09815	-2.04265
MPC2	MPC2	25874	mitochondrial pyruvate carrier 2	-0.428439	6.32044	-2.04703	0.0411639	0.999503	-3.96673	-2.04188
ABCD3	ABCD3	5825	ATP binding cassette subfamily D member 3	-0.446575	5.45651	-2.05318	0.0412112	0.999503	-4.09168	-2.0414
SNCAIP	SNCAIP	9627	synuclein alpha interacting protein	0.412495	5.78102	2.04882	0.0413326	0.999503	-4.03146	2.04018
NDUFC1	NDUFC1	4717	NADH:ubiquinone oxidoreductase subunit C1	-0.408565	6.51512	-2.04473	0.0413473	0.999503	-3.95489	-2.04003
EMC4	EMC4	51234	ER membrane protein complex subunit 4	-0.394994	6.21258	-2.04643	0.0413607	0.999503	-4.01232	-2.0399
GAD1	GAD1	2571	glutamate decarboxylase 1	-0.416986	5.65897	-2.04692	0.0415491	0.999503	-4.0584	-2.03801
AURKAIP1	AURKAIP1	54998	aurora kinase A interacting protein 1	-0.277482	6.4805	-2.04281	0.0415492	0.999503	-3.95385	-2.03801
FLOT2	FLOT2	2319	flotillin 2	0.35043	6.83885	2.0426	0.0415612	0.999503	-3.93242	2.03789
FSIP1	FSIP1	161835	fibrous sheath interacting protein 1	-0.474629	5.14362	-2.05527	0.0416057	0.999503	-4.18275	-2.03744
PJA1	PJA1	64219	praja ring finger ubiquitin ligase 1	-0.490692	5.70594	-2.04917	0.0418254	0.999503	-4.15643	-2.03525
CYB5R4	CYB5R4	51167	cytochrome b5 reductase 4	-0.56785	5.45624	-2.04784	0.0419337	0.999503	-4.13438	-2.03418
ABCB1	ABCB1	5243	ATP binding cassette subfamily B member 1	-0.454956	5.79554	-2.04162	0.0419767	0.999503	-4.04292	-2.03375
DES	DES	1674	desmin	-0.901163	9.9628	-2.04473	0.0419989	0.999503	-4.11771	-2.03353
MRPL4	MRPL4	51073	mitochondrial ribosomal protein L4	-0.36419	5.91857	-2.04195	0.0420608	0.999503	-4.07193	-2.03292
RUNX2	RUNX2	860	RUNX family transcription factor 2	-0.448885	5.38815	-2.04411	0.0421341	0.999503	-4.10664	-2.03219
LONRF2	LONRF2	164832	LON peptidase N-terminal domain and ring finger 2	-0.547034	5.53533	-2.06043	0.0421382	0.999503	-4.30877	-2.03215
MOB2	MOB2	81532	MOB kinase activator 2	0.411419	6.37069	2.03781	0.0421779	0.999503	-3.96906	2.03176
TMEM230	TMEM230	29058	transmembrane protein 230	-0.359484	6.29001	-2.03622	0.042322	0.999503	-3.99688	-2.03034
MS4A4A	MS4A4A	51338	membrane spanning 4-domains A4A	0.66269	5.46209	2.04177	0.0425277	0.999503	-4.10306	2.02832
MATR3	MATR3	9782	matrin 3	-0.26319	7.03491	-2.03304	0.0425413	0.999503	-3.96524	-2.02819
CAVIN2	CAVIN2	8436	caveolae associated protein 2	0.352205	6.37116	2.03334	0.0426012	0.999503	-3.97146	2.0276
HEY2	HEY2	23493	hes related family bHLH transcription factor with YRPW motif 2	-0.542507	5.66319	-2.03694	0.0426556	0.999503	-4.07332	-2.02707
CRTAP	CRTAP	10491	cartilage associated protein	0.344693	6.81653	2.0316	0.0426833	0.999503	-3.94255	2.0268
MYOZ2	MYOZ2	51778	myozenin 2	-0.747838	7.19238	-2.03607	0.0427446	0.999503	-4.08286	-2.0262
SYTL4	SYTL4	94121	synaptotagmin like 4	-0.456456	5.41237	-2.03917	0.0427768	0.999503	-4.14372	-2.02588
ARL16	ARL16	339231	ADP ribosylation factor like GTPase 16	-0.368573	5.83997	-2.03501	0.0429785	0.999503	-4.12364	-2.02392
CLTB	CLTB	1212	clathrin light chain B	-0.24829	7.46804	-2.02786	0.0430154	0.999503	-3.94313	-2.02356
ZC3HAV1	ZC3HAV1	56829	zinc finger CCCH-type containing, antiviral 1	-0.346122	6.26318	-2.02856	0.043035	0.999503	-3.98859	-2.02337
TEK	TEK	7010	TEK receptor tyrosine kinase	0.386636	6.63251	2.02869	0.0430737	0.999503	-3.9855	2.02299
EIF1AX	EIF1AX	1964	eukaryotic translation initiation factor 1A X-linked	-0.530048	6.23168	-2.04397	0.0431402	0.999503	-4.29322	-2.02235
ASGR2	ASGR2	433	asialoglycoprotein receptor 2	-0.50049	5.42173	-2.0333	0.0432259	0.999503	-4.10962	-2.02152
FAM163B	FAM163B	642968	family with sequence similarity 163 member B	-0.565314	5.14237	-2.03973	0.0432853	0.999503	-4.15413	-2.02095
RALGPS2	RALGPS2	55103	Ral GEF with PH domain and SH3 binding motif 2	-0.622876	5.30922	-2.04234	0.0432938	0.999503	-4.24278	-2.02086
NGDN	NGDN	25983	neuroguidin	-0.530965	5.75878	-2.03025	0.0433183	0.999503	-4.08967	-2.02063
AKAP13	AKAP13	11214	A-kinase anchoring protein 13	-0.467629	6.34189	-2.02489	0.043385	0.999503	-3.98493	-2.01998
COX7C	COX7C	1350	cytochrome c oxidase subunit 7C	-0.457637	7.24715	-2.02823	0.0438444	0.999503	-4.14174	-2.01558
ACTN4	ACTN4	81	actinin alpha 4	0.441311	8.29219	2.01914	0.0438691	0.999503	-3.93713	2.01534
LAMA2	LAMA2	3908	laminin subunit alpha 2	-0.662927	7.07533	-2.04556	0.0439827	0.999503	-4.36489	-2.01426
ERGIC1	ERGIC1	57222	endoplasmic reticulum-golgi intermediate compartment 1	-0.301464	6.32097	-2.01614	0.0444345	0.999503	-4.02771	-2.00997
STK17A	STK17A	9263	serine/threonine kinase 17a	-0.470228	5.25138	-2.01882	0.0447197	0.999503	-4.11915	-2.00728
FAM78B	FAM78B	149297	family with sequence similarity 78 member B	-0.336994	5.54097	-2.01649	0.0447942	0.999503	-4.09991	-2.00658
SOX6	SOX6	55553	SRY-box transcription factor 6	-0.556693	5.09813	-2.02465	0.0449156	0.999503	-4.17457	-2.00544
ASIP	ASIP	434	agouti signaling protein	-0.485734	4.96554	-2.0289	0.0449255	0.999503	-4.19687	-2.00535
CLIC6	CLIC6	54102	chloride intracellular channel 6	-0.600006	4.82386	-2.02483	0.0449925	0.999503	-4.21883	-2.00472
UQCR10	UQCR10	29796	ubiquinol-cytochrome c reductase, complex III subunit X	-0.526435	6.10916	-2.01136	0.0450432	0.999503	-4.05865	-2.00425
TPM1	TPM1	7168	tropomyosin 1	-0.610708	10.1854	-2.00638	0.0450553	0.999503	-3.90049	-2.00414
TMEM68	TMEM68	137695	transmembrane protein 68	-0.457321	5.45982	-2.01517	0.0450581	0.999503	-4.11494	-2.00411
ANK3	ANK3	288	ankyrin 3	-0.638865	5.61458	-2.01572	0.0450952	0.999503	-4.14219	-2.00377
PKNOX2	PKNOX2	63876	PBX/knotted 1 homeobox 2	-0.36011	6.29127	-2.00875	0.0450959	0.999503	-4.00193	-2.00376
VTI1B	VTI1B	10490	vesicle transport through interaction with t-SNAREs 1B	0.332939	6.35424	2.00895	0.0451661	0.999503	-4.00286	2.0031
OR4S1	OR4S1	256148	olfactory receptor family 4 subfamily S member 1	-0.578671	5.12341	-2.02004	0.0452619	0.999503	-4.19612	-2.00221
DUSP3	DUSP3	1845	dual specificity phosphatase 3	-0.377541	6.21541	-2.01261	0.0453	0.999503	-4.14207	-2.00186
SLC43A2	SLC43A2	124935	solute carrier family 43 member 2	0.464894	5.50116	2.01499	0.045367	0.999503	-4.14823	2.00124
OR4F4	OR4F4	26682	olfactory receptor family 4 subfamily F member 4	-0.344516	6.06029	-2.00555	0.0455267	0.999503	-4.02972	-1.99975
PSMD11	PSMD11	5717	proteasome 26S subunit, non-ATPase 11	0.616024	5.67124	2.01003	0.0455593	0.999503	-4.1101	1.99945
IRAK3	IRAK3	11213	interleukin 1 receptor associated kinase 3	-0.394768	5.57094	-2.01115	0.0455604	0.999503	-4.14641	-1.99944
YEATS2	YEATS2	55689	YEATS domain containing 2	-0.370655	6.19805	-2.00418	0.045614	0.999503	-4.01668	-1.99895
PAM	PAM	5066	peptidylglycine alpha-amidating monooxygenase	-0.581169	7.41275	-2.02508	0.0457225	0.999503	-4.34128	-1.99795
ANAPC5	ANAPC5	51433	anaphase promoting complex subunit 5	0.2635	6.67731	2.00262	0.0457903	0.999503	-3.99485	1.99732
RPS25	RPS25	6230	ribosomal protein S25	0.337033	8.68163	2.00038	0.0458194	0.999503	-3.93845	1.99705
MYZAP	MYZAP	100820829	myocardial zonula adherens protein	-0.690404	6.91564	-2.00103	0.0458789	0.999503	-3.98926	-1.99651
DNAJC21	DNAJC21	134218	DnaJ heat shock protein family (Hsp40) member C21	-0.368789	6.10368	-2.00581	0.045995	0.999503	-4.13353	-1.99544
TPO	TPO	7173	thyroid peroxidase	0.373874	6.42706	2.00294	0.0460038	0.999503	-4.04952	1.99536
PLGRKT	PLGRKT	55848	plasminogen receptor with a C-terminal lysine	-0.336733	5.66024	-2.00403	0.0460998	0.999503	-4.10852	-1.99448
OR51Q1	OR51Q1	390061	olfactory receptor family 51 subfamily Q member 1 (gene/pseudogene)	-0.393637	5.26686	-2.00819	0.0461551	0.999503	-4.15541	-1.99397
ACAT2	ACAT2	39	acetyl-CoA acetyltransferase 2	-0.440013	5.40533	-2.00737	0.0461818	0.999503	-4.16683	-1.99373
BICD1	BICD1	636	BICD cargo adaptor 1	-0.396731	6.118	-1.99946	0.0462193	0.999503	-4.04461	-1.99339
KLHL41	KLHL41	10324	kelch like family member 41	-0.43596	5.40178	-2.00437	0.0462629	0.999503	-4.13018	-1.99299
ABRACL	ABRACL	58527	ABRA C-terminal like	-0.393654	5.90076	-2.00062	0.046324	0.999503	-4.09097	-1.99243
PCOLCE2	PCOLCE2	26577	procollagen C-endopeptidase enhancer 2	-0.60172	5.71676	-1.99905	0.0465278	0.999503	-4.08869	-1.99057
RNF139	RNF139	11236	ring finger protein 139	0.311465	6.45198	1.99508	0.0466593	0.999503	-4.01832	1.98938
OR4D9	OR4D9	390199	olfactory receptor family 4 subfamily D member 9	-0.501512	5.27481	-2.00484	0.0467334	0.999503	-4.17838	-1.98871
SCN9A	SCN9A	6335	sodium voltage-gated channel alpha subunit 9	-0.543461	5.03694	-2.00689	0.0467467	0.999503	-4.2038	-1.98859
PFDN2	PFDN2	5202	prefoldin subunit 2	-0.302697	6.21093	-1.99362	0.0467563	0.999503	-4.02321	-1.9885
EDN1	EDN1	1906	endothelin 1	-0.371067	5.99668	-1.99252	0.0469754	0.999503	-4.04717	-1.98652
WDFY4	WDFY4	57705	WDFY family member 4	-0.46194	5.36482	-2.00091	0.0469757	0.999503	-4.1731	-1.98652
INO80E	INO80E	283899	INO80 complex subunit E	-0.382713	6.35173	-1.99067	0.0470357	0.999503	-4.01226	-1.98598
DEFB113	DEFB113	245927	defensin beta 113	-0.436556	5.41361	-1.99401	0.0474392	0.999503	-4.13696	-1.98236
ACSF2	ACSF2	80221	acyl-CoA synthetase family member 2	0.398378	6.09974	1.9884	0.0474595	0.999503	-4.03656	1.98218
GPKOW	GPKOW	27238	G-patch domain and KOW motifs	0.353493	5.50656	1.99267	0.0475997	0.999503	-4.13694	1.98093
ZSCAN18	ZSCAN18	65982	zinc finger and SCAN domain containing 18	-0.376824	5.89143	-1.99397	0.0477211	0.999503	-4.20705	-1.97984
RAMP1	RAMP1	10267	receptor activity modifying protein 1	-0.394441	5.28918	-1.99266	0.0477928	0.999503	-4.15772	-1.97921
DRG2	DRG2	1819	developmentally regulated GTP binding protein 2	-0.373842	6.03092	-1.98488	0.0478437	0.999503	-4.06009	-1.97875
NDUFS2	NDUFS2	4720	NADH:ubiquinone oxidoreductase core subunit S2	-0.325792	6.67169	-1.984	0.0478456	0.999503	-4.03177	-1.97874
LYSMD1	LYSMD1	388695	LysM domain containing 1	-0.550674	5.71065	-2.00496	0.0478617	0.999503	-4.33642	-1.97859
ACO2	ACO2	50	aconitase 2	-0.535376	6.73302	-1.99432	0.0480388	0.999503	-4.24675	-1.97702
DCAF17	DCAF17	80067	DDB1 and CUL4 associated factor 17	-0.392036	6.051	-1.98488	0.0480445	0.999503	-4.1022	-1.97697
IDUA	IDUA	3425	alpha-L-iduronidase	0.359602	6.04583	1.98304	0.0480769	0.999503	-4.04685	1.97669
TBX18	TBX18	9096	T-box transcription factor 18	-0.395329	5.74738	-1.98306	0.048245	0.999503	-4.09402	-1.9752
ZBTB6	ZBTB6	10773	zinc finger and BTB domain containing 6	0.418063	5.3708	1.9872	0.0483608	0.999503	-4.15122	1.97418
ATP5PD	ATP5PD	10476	ATP synthase peripheral stalk subunit d	-0.392141	7.02477	-1.97757	0.0483879	0.999503	-3.9798	-1.97395
MT1M	MT1M	4499	metallothionein 1M	-0.670228	6.61375	-1.9963	0.0484243	0.999503	-4.31466	-1.97363
EHBP1L1	EHBP1L1	254102	EH domain binding protein 1 like 1	0.355167	6.1979	1.98256	0.0484931	0.999503	-4.11322	1.97302
SH3PXD2B	SH3PXD2B	285590	SH3 and PX domains 2B	0.446554	6.22901	1.97877	0.0485536	0.999503	-4.04767	1.97249
NOL11	NOL11	25926	nucleolar protein 11	-0.407006	5.65536	-1.98082	0.0486179	0.999503	-4.11028	-1.97193
IST1	IST1	9798	IST1 factor associated with ESCRT-III	-0.350707	6.23844	-1.97831	0.0486271	0.999503	-4.07344	-1.97185
ARHGAP27	ARHGAP27	201176	Rho GTPase activating protein 27	0.28613	6.17853	1.97749	0.0486335	0.999503	-4.03648	1.97179
POLDIP2	POLDIP2	26073	DNA polymerase delta interacting protein 2	-0.322372	6.5429	-1.97674	0.0486728	0.999503	-4.03844	-1.97145
CAMSAP2	CAMSAP2	23271	calmodulin regulated spectrin associated protein family member 2	-0.604404	5.588	-1.98263	0.0487066	0.999503	-4.16038	-1.97115
KBTBD11	KBTBD11	9920	kelch repeat and BTB domain containing 11	-0.329113	5.68211	-1.97916	0.0487084	0.999503	-4.10264	-1.97114
ZNF608	ZNF608	57507	zinc finger protein 608	0.493779	5.34449	1.98172	0.048959	0.999503	-4.15731	1.96895
CABP1	CABP1	9478	calcium binding protein 1	-0.435209	5.74458	-1.97586	0.0490515	0.999503	-4.09855	-1.96814
DIRAS1	DIRAS1	148252	DIRAS family GTPase 1	-0.662521	4.79506	-2.01083	0.0490721	0.999503	-4.41094	-1.96796
ACCS	ACCS	84680	1-aminocyclopropane-1-carboxylate synthase homolog (inactive)	0.863489	5.21448	2.02207	0.0490762	0.999503	-4.4516	1.96793
NPRL3	NPRL3	8131	NPR3 like, GATOR1 complex subunit	0.395548	5.71182	1.97563	0.0491552	0.999503	-4.09777	1.96724
GRIA4	GRIA4	2893	glutamate ionotropic receptor AMPA type subunit 4	-0.519014	5.32695	-1.97791	0.0494847	0.999503	-4.18532	-1.96439
CEP192	CEP192	55125	centrosomal protein 192	0.406669	5.29777	1.97727	0.0494945	0.999503	-4.16727	1.96431
EGR2	EGR2	1959	early growth response 2	-0.579938	5.82382	-1.97269	0.049521	0.999503	-4.12319	-1.96408
LIMS2	LIMS2	55679	LIM zinc finger domain containing 2	0.33026	8.04661	1.96497	0.0498477	0.999503	-3.99719	1.96127
PGD	PGD	5226	phosphogluconate dehydrogenase	0.32902	6.20483	1.96588	0.0500237	0.999503	-4.07293	1.95976
H2AC6	H2AC6	8334	H2A clustered histone 6	0.42638	6.84813	1.9629	0.0501663	0.999503	-4.00397	1.95854
SLC8A1	SLC8A1	6546	solute carrier family 8 member A1	-0.781129	7.81749	-1.96476	0.0503914	0.999503	-4.12241	-1.95663
REM1	REM1	28954	RRAD and GEM like GTPase 1	-0.364698	5.60088	-1.96584	0.0505659	0.999503	-4.16129	-1.95515
RHOBTB2	RHOBTB2	23221	Rho related BTB domain containing 2	-0.3733	5.8211	-1.96086	0.0506874	0.999503	-4.09451	-1.95412
PPIH	PPIH	10465	peptidylprolyl isomerase H	0.367697	5.9281	1.96125	0.0507121	0.999503	-4.08006	1.95391
CT45A1	CT45A1	541466	cancer/testis antigen family 45 member A1	-0.560736	5.27361	-1.96308	0.0509163	0.999503	-4.14965	-1.95218
LRP12	LRP12	29967	LDL receptor related protein 12	-0.468471	5.76535	-1.9581	0.0510673	0.999503	-4.10594	-1.95091
H2BC5	H2BC5	3017	H2B clustered histone 5	0.504563	6.7982	1.96606	0.0517557	0.999503	-4.3022	1.94516
SPC24	SPC24	147841	SPC24 component of NDC80 kinetochore complex	-0.608774	5.57202	-1.97173	0.0518371	0.999503	-4.35556	-1.94448
GAB2	GAB2	9846	GRB2 associated binding protein 2	-0.369334	6.31314	-1.94969	0.0519617	0.999503	-4.09469	-1.94345
HSPB6	HSPB6	126393	heat shock protein family B (small) member 6	-0.6084	8.21261	-1.94574	0.0520152	0.999503	-3.98545	-1.94301
ABCC6	ABCC6	368	ATP binding cassette subfamily C member 6	-0.455436	5.27423	-1.95599	0.0520873	0.999503	-4.18291	-1.94241
RGS16	RGS16	6004	regulator of G protein signaling 16	-0.691131	5.93664	-1.96111	0.0522289	0.999503	-4.30405	-1.94124
NPDC1	NPDC1	56654	neural proliferation, differentiation and control 1	0.409311	8.87693	1.95014	0.0522374	0.999503	-4.15872	1.94117
ANXA7	ANXA7	310	annexin A7	-0.307686	6.68311	-1.94337	0.0525762	0.999503	-4.06398	-1.93839
NRGN	NRGN	4900	neurogranin	0.512103	5.86667	1.94475	0.0527971	0.999503	-4.10288	1.93658
SMC2	SMC2	10592	structural maintenance of chromosomes 2	-0.349732	5.85641	-1.94234	0.0528838	0.999503	-4.10612	-1.93587
SLC25A3	SLC25A3	5250	solute carrier family 25 member 3	-0.438621	7.10303	-1.94439	0.0530087	0.999503	-4.15616	-1.93485
SOD2	SOD2	6648	superoxide dismutase 2	-0.65578	7.66796	-1.95891	0.05314	0.999503	-4.3637	-1.93378
ZNF117	ZNF117	51351	zinc finger protein 117	-0.423667	6.13412	-1.93765	0.0532843	0.999503	-4.07464	-1.93261
TRIM51	TRIM51	84767	tripartite motif-containing 51	0.306973	6.32886	1.93738	0.0533465	0.999503	-4.05685	1.93211
IKBKB	IKBKB	3551	inhibitor of nuclear factor kappa B kinase subunit beta	0.284155	6.35473	1.9371	0.0533496	0.999503	-4.05431	1.93208
PLIN3	PLIN3	10226	perilipin 3	0.413661	5.7064	1.94281	0.0533705	0.999503	-4.1752	1.93191
C19orf47	C19orf47	126526	chromosome 19 open reading frame 47	-0.51769	5.84207	-1.94585	0.0537347	0.999503	-4.27967	-1.92897
CAVIN1	CAVIN1	284119	caveolae associated protein 1	0.313127	7.50863	1.93223	0.0537497	0.999503	-4.01234	1.92885
BLM	BLM	641	BLM RecQ like helicase	-0.432426	5.8494	-1.9413	0.0538484	0.999503	-4.23817	-1.92805
NOS2	NOS2	4843	nitric oxide synthase 2	0.487594	5.71634	1.94617	0.0539449	0.999503	-4.29926	1.92728
RHOT2	RHOT2	89941	ras homolog family member T2	0.287523	6.38965	1.93092	0.0540737	0.999503	-4.05488	1.92625
CNKSR3	CNKSR3	154043	CNKSR family member 3	-0.433982	5.53036	-1.93515	0.0540906	0.999503	-4.1547	-1.92611
PIGA	PIGA	5277	phosphatidylinositol glycan anchor biosynthesis class A	-0.446792	5.4366	-1.93604	0.0541844	0.999503	-4.17717	-1.92536
DNAAF6	DNAAF6	139212		-0.571476	4.92743	-1.94282	0.0542423	0.999503	-4.25604	-1.9249
AKAP6	AKAP6	9472	A-kinase anchoring protein 6	-0.512307	5.49858	-1.9401	0.0543863	0.999503	-4.26871	-1.92375
AIDA	AIDA	64853	axin interactor, dorsalization associated	0.352309	6.88939	1.92716	0.0544753	0.999503	-4.03479	1.92304
SPCS2	SPCS2	9789	signal peptidase complex subunit 2	-0.417981	5.87345	-1.93045	0.0545133	0.999503	-4.14281	-1.92274
AK3	AK3	50808	adenylate kinase 3	-0.336003	6.25518	-1.92726	0.0545205	0.999503	-4.07263	-1.92268
CCL14	CCL14	6358	C-C motif chemokine ligand 14	1.04378	6.59854	1.93127	0.0545306	0.999503	-4.1261	1.9226
GIMAP2	GIMAP2	26157	GTPase, IMAP family member 2	0.357092	6.04472	1.9281	0.0546592	0.999503	-4.09208	1.92158
FAM220A	FAM220A	84792	family with sequence similarity 220 member A	-0.386516	5.55466	-1.93018	0.0546703	0.999503	-4.15419	-1.92149
C22orf39	C22orf39	128977	chromosome 22 open reading frame 39	-0.326728	5.86547	-1.92651	0.0548202	0.999503	-4.11499	-1.9203
GALNT15	GALNT15	117248	polypeptide N-acetylgalactosaminyltransferase 15	0.657288	5.50458	1.93281	0.0549659	0.999503	-4.19846	1.91915
MTHFS	MTHFS	10588	methenyltetrahydrofolate synthetase	-0.492268	5.20245	-1.93205	0.055118	0.999503	-4.22545	-1.91795
ABCC8	ABCC8	6833	ATP binding cassette subfamily C member 8	-0.58596	5.28644	-1.93068	0.0552805	0.999503	-4.22122	-1.91667
GCNT2	GCNT2	2651	glucosaminyl (N-acetyl) transferase 2 (I blood group)	-0.511272	5.23789	-1.92761	0.055454	0.999503	-4.2014	-1.9153
SMARCD3	SMARCD3	6604	SWI/SNF related, matrix associated, actin dependent regulator of chromatin, subfamily d, member 3	-0.352576	5.78795	-1.9216	0.0554939	0.999503	-4.12684	-1.91499
RNF144B	RNF144B	255488	ring finger protein 144B	-0.391589	6.15176	-1.92	0.0555034	0.999503	-4.09473	-1.91491
SHTN1	SHTN1	57698	shootin 1	-0.532862	5.45705	-1.93995	0.0555821	0.999503	-4.3617	-1.9143
MDK	MDK	4192	midkine	0.418786	6.11486	1.92242	0.0556519	0.999503	-4.13999	1.91375
FAM32A	FAM32A	26017	family with sequence similarity 32 member A	-0.425999	6.09591	-1.91981	0.0556844	0.999503	-4.12498	-1.9135
SLC2A10	SLC2A10	81031	solute carrier family 2 member 10	-0.561172	4.98894	-1.93126	0.055804	0.999503	-4.24026	-1.91256
KHDRBS3	KHDRBS3	10656	KH RNA binding domain containing, signal transduction associated 3	-0.48325	5.88384	-1.91819	0.0558824	0.999503	-4.12235	-1.91195
ELMOD2	ELMOD2	255520	ELMO domain containing 2	-0.352709	5.78651	-1.91867	0.0560466	0.999503	-4.15776	-1.91067
PHF12	PHF12	57649	PHD finger protein 12	-0.337957	5.89575	-1.91789	0.0560696	0.999503	-4.15222	-1.91049
PROB1	PROB1	389333	proline rich basic protein 1	-0.502075	5.35739	-1.92036	0.0562147	0.999503	-4.18917	-1.90937
ZBTB9	ZBTB9	221504	zinc finger and BTB domain containing 9	-0.526267	5.04027	-1.92428	0.0563038	0.999503	-4.23367	-1.90868
HK2	HK2	3099	hexokinase 2	-0.486301	5.42444	-1.91993	0.0563072	0.999503	-4.18385	-1.90865
PPARGC1A	PPARGC1A	10891	PPARG coactivator 1 alpha	-0.504738	5.35466	-1.92021	0.0563602	0.999503	-4.19252	-1.90824
IFNA4	IFNA4	3441	interferon alpha 4	-0.377351	5.84566	-1.91386	0.0564456	0.999503	-4.12771	-1.90758
RUNX1T1	RUNX1T1	862	RUNX1 partner transcriptional co-repressor 1	0.354317	6.64146	1.9185	0.0564574	0.999503	-4.19148	1.90749
TNKS2	TNKS2	80351	tankyrase 2	-0.374962	6.05219	-1.91164	0.0565855	0.999503	-4.10467	-1.9065
GAL3ST2	GAL3ST2	64090	galactose-3-O-sulfotransferase 2	0.494825	5.34009	1.91836	0.0566054	0.999503	-4.19635	1.90635
CARD19	CARD19	84270	caspase recruitment domain family member 19	0.334515	5.91504	1.91233	0.0566803	0.999503	-4.11651	1.90577
KRTAP3-3	KRTAP3-3	85293	keratin associated protein 3-3	-0.504086	5.22342	-1.92092	0.056723	0.999503	-4.24325	-1.90544
TRIP4	TRIP4	9325	thyroid hormone receptor interactor 4	0.364569	5.77146	1.91254	0.0568094	0.999503	-4.13523	1.90477
NTPCR	NTPCR	84284	nucleoside-triphosphatase, cancer-related	-0.318028	6.18117	-1.90848	0.0571678	0.999503	-4.13841	-1.90203
OR4K5	OR4K5	79317	olfactory receptor family 4 subfamily K member 5	-0.592491	5.07957	-1.91832	0.0572037	0.999503	-4.23318	-1.90175
CLCN3	CLCN3	1182	chloride voltage-gated channel 3	-0.315632	6.28468	-1.90608	0.057211	0.999503	-4.08703	-1.9017
TM2D1	TM2D1	83941	TM2 domain containing 1	0.35652	6.22854	1.90653	0.0572552	0.999503	-4.08969	1.90136
TECRL	TECRL	253017	trans-2,3-enoyl-CoA reductase like	-0.547173	7.30191	-1.9036	0.0574139	0.999503	-4.0525	-1.90015
PRCC	PRCC	5546	proline rich mitotic checkpoint control factor	-0.501277	5.94465	-1.90629	0.0574347	0.999503	-4.13607	-1.89999
FOXC1	FOXC1	2296	forkhead box C1	0.415103	5.67062	1.90875	0.0574661	0.999503	-4.16766	1.89975
IFIT3	IFIT3	3437	interferon induced protein with tetratricopeptide repeats 3	-0.720932	6.55519	-1.91272	0.0574972	0.999503	-4.25779	-1.89951
ARHGEF25	ARHGEF25	115557	Rho guanine nucleotide exchange factor 25	0.608476	5.85505	1.91872	0.0575597	0.999503	-4.32548	1.89904
DLG4	DLG4	1742	discs large MAGUK scaffold protein 4	0.427639	5.64448	1.90721	0.0576347	0.999503	-4.16163	1.89847
PDLIM5	PDLIM5	10611	PDZ and LIM domain 5	-0.376904	7.3431	-1.90439	0.0576631	0.999503	-4.11656	-1.89825
STK40	STK40	83931	serine/threonine kinase 40	-0.327477	6.25264	-1.90085	0.0579064	0.999503	-4.09367	-1.89641
MEAK7	MEAK7	57707	MTOR associated protein, eak-7 homolog	-0.384211	5.83519	-1.90251	0.057926	0.999503	-4.137	-1.89626
STARD10	STARD10	10809	StAR related lipid transfer domain containing 10	-0.406934	5.5477	-1.90558	0.0579859	0.999503	-4.20067	-1.8958
ATP5F1B	ATP5F1B	506	ATP synthase F1 subunit beta	-0.508141	8.73747	-1.90154	0.0580124	0.999503	-4.11892	-1.8956
MAP2K4	MAP2K4	6416	mitogen-activated protein kinase kinase 4	-0.441685	5.79254	-1.90201	0.0580928	0.999503	-4.14739	-1.895
POLR1E	POLR1E	64425	RNA polymerase I subunit E	-0.447822	5.52256	-1.9015	0.0583322	0.999503	-4.16908	-1.89319
SLC9A1	SLC9A1	6548	solute carrier family 9 member A1	-0.532181	5.60636	-1.90173	0.0583919	0.999503	-4.17192	-1.89274
FBXW4	FBXW4	6468	F-box and WD repeat domain containing 4	-0.255568	7.06921	-1.89553	0.0584564	0.999503	-4.05436	-1.89226
EGR3	EGR3	1960	early growth response 3	-0.64011	6.00831	-1.89731	0.0585312	0.999503	-4.1275	-1.8917
KLK4	KLK4	9622	kallikrein related peptidase 4	-0.51246	4.93258	-1.91083	0.0586109	0.999503	-4.25919	-1.8911
MGST3	MGST3	4259	microsomal glutathione S-transferase 3	-0.420876	7.64708	-1.8926	0.0587887	0.999503	-4.04471	-1.88977
ZNF480	ZNF480	147657	zinc finger protein 480	-0.476242	5.29826	-1.90057	0.0590231	0.999503	-4.21204	-1.88802
SCN7A	SCN7A	6332	sodium voltage-gated channel alpha subunit 7	-0.361282	7.19716	-1.89147	0.0590801	0.999503	-4.08317	-1.8876
SGCD	SGCD	6444	sarcoglycan delta	-0.47409	5.82039	-1.89303	0.0592475	0.999503	-4.14999	-1.88635
GPC1	GPC1	2817	glypican 1	-0.491823	5.82797	-1.89307	0.0592802	0.999503	-4.16233	-1.88611
DDR2	DDR2	4921	discoidin domain receptor tyrosine kinase 2	0.31613	6.22889	1.89066	0.0594238	0.999503	-4.12459	1.88504
CYB5R1	CYB5R1	51706	cytochrome b5 reductase 1	-0.398113	5.83697	-1.89108	0.0594258	0.999503	-4.14198	-1.88503
EGLN1	EGLN1	54583	egl-9 family hypoxia inducible factor 1	0.469578	5.87954	1.88897	0.0596727	0.999503	-4.13333	1.8832
PVR	PVR	5817	PVR cell adhesion molecule	0.4413	5.66083	1.8924	0.0596783	0.999503	-4.16717	1.88316
CYB5D2	CYB5D2	124936	cytochrome b5 domain containing 2	0.293289	5.9699	1.88793	0.0598202	0.999503	-4.128	1.88212
NDUFS5	NDUFS5	4725	NADH:ubiquinone oxidoreductase subunit S5	-0.416238	7.07249	-1.89303	0.0598227	0.999503	-4.22456	-1.8821
SLC38A6	SLC38A6	145389	solute carrier family 38 member 6	-0.391385	5.84282	-1.88709	0.059965	0.999503	-4.14644	-1.88105
ZCCHC14	ZCCHC14	23174	zinc finger CCHC-type containing 14	0.339174	6.28747	1.88459	0.0601683	0.999503	-4.10341	1.87956
TPBG	TPBG	7162	trophoblast glycoprotein	-0.552438	5.62957	-1.88647	0.0602551	0.999503	-4.17275	-1.87892
FLNA	FLNA	2316	filamin A	0.664778	9.04994	1.88348	0.0603691	0.999503	-4.11967	1.87809
PKIA	PKIA	5569	cAMP-dependent protein kinase inhibitor alpha	-0.488541	5.4763	-1.8871	0.0604037	0.999503	-4.19345	-1.87784
RAPGEF2	RAPGEF2	9693	Rap guanine nucleotide exchange factor 2	0.26552	6.6699	1.88176	0.0604239	0.999503	-4.08306	1.87769
SH3BP2	SH3BP2	6452	SH3 domain binding protein 2	0.290233	6.56848	1.88183	0.0604427	0.999503	-4.08793	1.87755
LZTFL1	LZTFL1	54585	leucine zipper transcription factor like 1	-0.443127	5.70529	-1.89195	0.0604436	0.999503	-4.28293	-1.87754
TUBA4A	TUBA4A	7277	tubulin alpha 4a	-0.293497	6.54235	-1.88094	0.0604948	0.999503	-4.0899	-1.87717
ACAP2	ACAP2	23527	ArfGAP with coiled-coil, ankyrin repeat and PH domains 2	0.325928	6.13151	1.88207	0.0605256	0.999503	-4.11689	1.87695
INTS7	INTS7	25896	integrator complex subunit 7	0.413861	5.6033	1.88573	0.0605932	0.999503	-4.17812	1.87645
CCNJ	CCNJ	54619	cyclin J	-0.657334	5.68885	-1.90243	0.0607813	0.999503	-4.39873	-1.87508
MSH6	MSH6	2956	mutS homolog 6	-0.478499	5.83449	-1.88012	0.0609419	0.999503	-4.15475	-1.87392
HSP90AA1	HSP90AA1	3320	heat shock protein 90 alpha family class A member 1	-0.416992	8.05785	-1.88632	0.0609454	0.999503	-4.27322	-1.87389
PABPC1L2A	PABPC1L2A	340529	poly(A) binding protein cytoplasmic 1 like 2A	-0.566518	5.07662	-1.90005	0.06101	0.999503	-4.38335	-1.87342
NDRG4	NDRG4	65009	NDRG family member 4	-0.519617	6.21131	-1.88036	0.0610599	0.999503	-4.18044	-1.87306
APTX	APTX	54840	aprataxin	-0.49006	5.82192	-1.88893	0.0611391	0.999503	-4.31184	-1.87249
ZNF471	ZNF471	57573	zinc finger protein 471	-0.504777	5.22026	-1.88422	0.0614052	0.999503	-4.23927	-1.87057
TNFRSF13C	TNFRSF13C	115650	TNF receptor superfamily member 13C	0.413379	5.38994	1.88065	0.0614488	0.999503	-4.20924	1.87025
PNPLA6	PNPLA6	10908	patatin like phospholipase domain containing 6	-0.439327	5.62481	-1.88218	0.0615059	0.999503	-4.26115	-1.86984
CBLB	CBLB	868	Cbl proto-oncogene B	-0.380155	5.8442	-1.87573	0.0615487	0.999503	-4.16011	-1.86953
BCL2L15	BCL2L15	440603	BCL2 like 15	-0.490066	5.19437	-1.88755	0.0616056	0.999503	-4.31281	-1.86912
FOXL2	FOXL2	668	forkhead box L2	-0.442897	5.13225	-1.87895	0.0620157	0.999503	-4.25538	-1.86618
ERLIN1	ERLIN1	10613	ER lipid raft associated 1	-0.454627	5.96661	-1.8731	0.0621557	0.999503	-4.20212	-1.86518
ARHGEF15	ARHGEF15	22899	Rho guanine nucleotide exchange factor 15	0.300599	7.12671	1.86897	0.0621687	0.999503	-4.09498	1.86509
UBB	UBB	7314	ubiquitin B	-0.385283	6.73834	-1.86798	0.0622437	0.999503	-4.09103	-1.86456
SMARCC2	SMARCC2	6601	SWI/SNF related, matrix associated, actin dependent regulator of chromatin subfamily c member 2	0.264673	6.88978	1.86804	0.0623147	0.999503	-4.09632	1.86405
OR4D11	OR4D11	219986	olfactory receptor family 4 subfamily D member 11	-0.418331	5.28258	-1.87712	0.0624412	0.999503	-4.2663	-1.86315
IL13RA2	IL13RA2	3598	interleukin 13 receptor subunit alpha 2	-0.457561	5.26119	-1.87523	0.0624849	0.999503	-4.25051	-1.86284
CELF3	CELF3	11189	CUGBP Elav-like family member 3	-0.563825	4.78388	-1.87997	0.0625401	0.999503	-4.28396	-1.86245
HADHB	HADHB	3032	hydroxyacyl-CoA dehydrogenase trifunctional multienzyme complex subunit beta	-0.456952	7.09583	-1.86446	0.0626819	0.999503	-4.08167	-1.86144
UBTFL1	UBTFL1	642623	upstream binding transcription factor like 1	-0.510038	5.33791	-1.8729	0.0627184	0.999503	-4.22313	-1.86118
BIK	BIK	638	BCL2 interacting killer	-0.485852	5.37699	-1.87147	0.0627397	0.999503	-4.21673	-1.86103
KATNAL1	KATNAL1	84056	katanin catalytic subunit A1 like 1	-0.589328	5.43483	-1.87896	0.0628058	0.999503	-4.33378	-1.86056
HECTD3	HECTD3	79654	HECT domain E3 ubiquitin protein ligase 3	-0.36599	5.74547	-1.86811	0.0628431	0.999503	-4.19622	-1.8603
PURA	PURA	5813	purine rich element binding protein A	0.334928	6.25319	1.86459	0.0629431	0.999503	-4.12204	1.85959
ADPRHL1	ADPRHL1	113622	ADP-ribosylhydrolase like 1	-0.673938	5.97405	-1.8777	0.0629757	0.999503	-4.33002	-1.85936
EXOSC6	EXOSC6	118460	exosome component 6	0.354212	5.68528	1.86728	0.0629847	0.999503	-4.19311	1.8593
PPID	PPID	5481	peptidylprolyl isomerase D	-0.407628	5.49707	-1.8676	0.062995	0.999503	-4.20084	-1.85923
POLE4	POLE4	56655	DNA polymerase epsilon 4, accessory subunit	0.391014	5.5861	1.86616	0.0631614	0.999503	-4.18974	1.85805
LRRC61	LRRC61	65999	leucine rich repeat containing 61	-0.489916	5.44621	-1.86676	0.0632131	0.999503	-4.20876	-1.85769
NELFCD	NELFCD	51497	negative elongation factor complex member C/D	-0.31938	6.11492	-1.86144	0.0633336	0.999503	-4.13606	-1.85684
EMC3	EMC3	55831	ER membrane protein complex subunit 3	-0.324766	6.10082	-1.86116	0.0633795	0.999503	-4.13821	-1.85652
NWD2	NWD2	57495	NACHT and WD repeat domain containing 2	-0.557301	5.14786	-1.87076	0.0633915	0.999503	-4.24857	-1.85644
PRKACA	PRKACA	5566	protein kinase cAMP-activated catalytic subunit alpha	-0.500261	7.36247	-1.876	0.0634559	0.999503	-4.3609	-1.85598
GCA	GCA	25801	grancalcin	-0.403921	5.73404	-1.86273	0.0634893	0.999503	-4.17995	-1.85575
SLC16A8	SLC16A8	23539	solute carrier family 16 member 8	-0.53043	5.21433	-1.86829	0.063611	0.999503	-4.25456	-1.8549
RIOK1	RIOK1	83732	RIO kinase 1	-0.399483	5.61245	-1.86118	0.0638015	0.999503	-4.19021	-1.85356
EXO1	EXO1	9156	exonuclease 1	-0.52883	5.13459	-1.86646	0.0640731	0.999503	-4.26988	-1.85167
PHF20L1	PHF20L1	51105	PHD finger protein 20 like 1	-0.395036	6.22885	-1.86315	0.0640929	0.999503	-4.26225	-1.85153
MDN1	MDN1	23195	midasin AAA ATPase 1	-0.401372	5.8059	-1.85785	0.0643437	0.999503	-4.21151	-1.84979
PSMF1	PSMF1	9491	proteasome inhibitor subunit 1	-0.28157	6.56987	-1.85341	0.0643515	0.999503	-4.11131	-1.84974
CTSG	CTSG	1511	cathepsin G	-0.811786	4.70661	-1.87572	0.06451	0.999503	-4.37313	-1.84864
NUBPL	NUBPL	80224	nucleotide binding protein like	-0.381449	5.63839	-1.85516	0.0646098	0.999503	-4.19265	-1.84795
HRC	HRC	3270	histidine rich calcium binding protein	-0.646105	7.26434	-1.85031	0.0646715	0.999503	-4.09042	-1.84752
BANF1	BANF1	8815	barrier to autointegration factor 1	-0.370423	7.00203	-1.85052	0.0646847	0.999503	-4.09699	-1.84743
INMT	INMT	11185	indolethylamine N-methyltransferase	0.434091	7.22073	1.84921	0.0649117	0.999503	-4.09581	1.84587
MRPS22	MRPS22	56945	mitochondrial ribosomal protein S22	-0.345828	6.12531	-1.85151	0.064987	0.999503	-4.18272	-1.84535
P2RX7	P2RX7	5027	purinergic receptor P2X 7	-0.354816	5.08806	-1.85798	0.0650008	0.999503	-4.26862	-1.84525
AKR1C3	AKR1C3	8644	aldo-keto reductase family 1 member C3	0.536517	6.08683	1.86518	0.0650598	0.999503	-4.36386	1.84485
ZSWIM3	ZSWIM3	140831	zinc finger SWIM-type containing 3	0.318138	5.87756	1.85042	0.0651159	0.999503	-4.16512	1.84446
HNRNPF	HNRNPF	3185	heterogeneous nuclear ribonucleoprotein F	0.298098	6.61008	1.84756	0.0652572	0.999503	-4.11852	1.84349
F8A1	F8A1	8263	coagulation factor VIII associated 1	-0.320033	6.40169	-1.84704	0.0652927	0.999503	-4.12716	-1.84325
RNF130	RNF130	55819	ring finger protein 130	-0.4982	6.46655	-1.86143	0.0653859	0.999503	-4.38189	-1.84261
CPLX3	CPLX3	594855	complexin 3	-0.45978	5.34567	-1.85276	0.0654464	0.999503	-4.23164	-1.8422
BTF3L4	BTF3L4	91408	basic transcription factor 3 like 4	0.339885	5.77934	1.85017	0.065508	0.999503	-4.21268	1.84178
EEF2K	EEF2K	29904	eukaryotic elongation factor 2 kinase	0.616829	6.28327	1.86768	0.0655136	0.999503	-4.41398	1.84174
SUCLG1	SUCLG1	8802	succinate-CoA ligase alpha subunit	-0.391698	6.4097	-1.84547	0.0655144	0.999503	-4.12859	-1.84173
INO80	INO80	54617	INO80 complex ATPase subunit	0.405725	5.74463	1.84871	0.0655216	0.999503	-4.1819	1.84168
CD2AP	CD2AP	23607	CD2 associated protein	-0.483735	5.53457	-1.84912	0.0659011	0.999503	-4.24283	-1.8391
SPATS2L	SPATS2L	26010	spermatogenesis associated serine rich 2 like	-0.296312	6.50358	-1.84334	0.0659104	0.999503	-4.13944	-1.83903
RNF166	RNF166	115992	ring finger protein 166	0.464513	5.58483	1.84661	0.0659375	0.999503	-4.20221	1.83885
TMEM88B	TMEM88B	643965	transmembrane protein 88B	0.421203	5.83761	1.85086	0.065998	0.999503	-4.26027	1.83844
WFDC5	WFDC5	149708	WAP four-disulfide core domain 5	0.51895	5.18212	1.8484	0.0661701	0.999503	-4.23812	1.83727
LDB2	LDB2	9079	LIM domain binding 2	0.332315	7.68428	1.83957	0.0662797	0.999503	-4.10225	1.83653
FPGT	FPGT	8790	fucose-1-phosphate guanylyltransferase	-0.378394	5.75068	-1.84288	0.0663282	0.999503	-4.19418	-1.8362
FLI1	FLI1	2313	Fli-1 proto-oncogene, ETS transcription factor	0.300076	6.44602	1.83856	0.0665954	0.999503	-4.13013	1.83439
VPS53	VPS53	55275	VPS53 subunit of GARP complex	-0.328423	5.84071	-1.84006	0.0667187	0.999503	-4.19525	-1.83356
MRPL47	MRPL47	57129	mitochondrial ribosomal protein L47	-0.302538	5.94038	-1.83977	0.0668418	0.999503	-4.20981	-1.83274
BCS1L	BCS1L	617	BCS1 homolog, ubiquinol-cytochrome c reductase complex chaperone	0.310694	5.75845	1.83908	0.0669019	0.999503	-4.1866	1.83233
GRSF1	GRSF1	2926	G-rich RNA sequence binding factor 1	-0.508308	5.55267	-1.84006	0.0669287	0.999503	-4.21316	-1.83215
H2BC11	H2BC11	8970	H2B clustered histone 11	0.322656	5.5387	1.83928	0.0670708	0.999503	-4.21283	1.8312
LIMCH1	LIMCH1	22998	LIM and calponin homology domains 1	-0.371666	6.47914	-1.83479	0.0671242	0.999503	-4.14071	-1.83084
U2AF2	U2AF2	11338	U2 small nuclear RNA auxiliary factor 2	0.227209	6.73672	1.83436	0.0671535	0.999503	-4.12128	1.83065
PTPN12	PTPN12	5782	protein tyrosine phosphatase non-receptor type 12	0.248195	6.60537	1.83217	0.0675393	0.999503	-4.13412	1.82807
CBX3	CBX3	11335	chromobox 3	-0.346289	6.74803	-1.83659	0.0675502	0.999503	-4.22898	-1.828
ORAI2	ORAI2	80228	ORAI calcium release-activated calcium modulator 2	-0.316236	5.71456	-1.83312	0.0677338	0.999503	-4.19743	-1.82677
CCDC13	CCDC13	152206	coiled-coil domain containing 13	0.65176	6.15008	1.83252	0.0677944	0.999503	-4.16008	1.82637
AQP1	AQP1	358	aquaporin 1 (Colton blood group)	0.672444	7.25102	1.83101	0.0678076	0.999503	-4.14275	1.82628
PMS2	PMS2	5395	PMS1 homolog 2, mismatch repair system component	-0.304347	5.51482	-1.83357	0.0678989	0.999503	-4.22014	-1.82568
DAND5	DAND5	199699	DAN domain BMP antagonist family member 5	-0.502135	5.03083	-1.84029	0.0679266	0.999503	-4.28894	-1.82549
PRKD1	PRKD1	5587	protein kinase D1	-0.455156	5.48731	-1.84329	0.0679576	0.999503	-4.34918	-1.82529
COX8A	COX8A	1351	cytochrome c oxidase subunit 8A	-0.421688	7.89371	-1.82903	0.0680152	0.999503	-4.1411	-1.82491
TOX4	TOX4	9878	TOX high mobility group box family member 4	-0.382093	6.18326	-1.83238	0.0683594	0.999503	-4.25913	-1.82263
PPP1R15A	PPP1R15A	23645	protein phosphatase 1 regulatory subunit 15A	-0.538526	6.70431	-1.83562	0.0684525	0.999503	-4.31374	-1.82202
BPGM	BPGM	669	bisphosphoglycerate mutase	-0.439944	5.40155	-1.83204	0.0685201	0.999503	-4.25254	-1.82157
PDHB	PDHB	5162	pyruvate dehydrogenase E1 beta subunit	-0.281711	6.36792	-1.82406	0.0687136	0.999503	-4.14739	-1.8203
YARS1	YARS1	8565	tyrosyl-tRNA synthetase 1	0.319882	5.89573	1.82606	0.0687642	0.999503	-4.18241	1.81997
NUFIP1	NUFIP1	26747	nuclear FMR1 interacting protein 1	-0.466551	5.55039	-1.83101	0.0688613	0.999503	-4.28876	-1.81933
KLHL8	KLHL8	57563	kelch like family member 8	-0.610612	5.3268	-1.83052	0.0688774	0.999503	-4.26891	-1.81922
RALGAPA2	RALGAPA2	57186	Ral GTPase activating protein catalytic alpha subunit 2	0.279844	6.61336	1.82225	0.0690069	0.999503	-4.13642	1.81837
ATP5MG	ATP5MG	10632	ATP synthase membrane subunit g	-0.330776	7.48214	-1.82303	0.0690466	0.999503	-4.16905	-1.81811
ZSCAN31	ZSCAN31	64288	zinc finger and SCAN domain containing 31	-0.434192	5.51667	-1.82916	0.0691854	0.999503	-4.29041	-1.81721
TTLL3	TTLL3	26140	tubulin tyrosine ligase like 3	0.371783	6.60211	1.82	0.0693634	0.999503	-4.13908	1.81605
GSTM4	GSTM4	2948	glutathione S-transferase mu 4	-0.365332	5.87324	-1.82073	0.0696857	0.999503	-4.21883	-1.81395
KLHL20	KLHL20	27252	kelch like family member 20	-0.349347	5.85835	-1.8183	0.0698501	0.999503	-4.19324	-1.81288
TMEM198	TMEM198	130612	transmembrane protein 198	-0.477328	5.35777	-1.82197	0.0698671	0.999503	-4.24551	-1.81277
UNC45B	UNC45B	146862	unc-45 myosin chaperone B	-0.522739	6.22636	-1.8312	0.0698953	0.999503	-4.37164	-1.81259
SKP1	SKP1	6500	S-phase kinase associated protein 1	-0.204595	8.14854	-1.81462	0.0699505	0.999503	-4.11378	-1.81223
NET1	NET1	10276	neuroepithelial cell transforming 1	0.628809	6.83583	1.83359	0.070032	0.999503	-4.3783	1.8117
YME1L1	YME1L1	10730	YME1 like 1 ATPase	-0.27281	6.77971	-1.8155	0.0700648	0.999503	-4.16197	-1.81149
MRPS2	MRPS2	51116	mitochondrial ribosomal protein S2	-0.37265	5.95994	-1.81593	0.0701351	0.999503	-4.18505	-1.81104
ENDOV	ENDOV	284131	endonuclease V	0.592703	5.12307	1.83408	0.0703027	0.999503	-4.36805	1.80996
ADSS1	ADSS1	122622	adenylosuccinate synthase 1	-0.457769	5.65032	-1.82986	0.0703505	0.999503	-4.38221	-1.80965
LAMB1	LAMB1	3912	laminin subunit beta 1	-0.44418	7.91224	-1.81166	0.0704131	0.999503	-4.11805	-1.80924
RGMA	RGMA	56963	repulsive guidance molecule BMP co-receptor a	-0.273136	6.67589	-1.81085	0.0706724	0.999503	-4.14274	-1.80758
ZNF395	ZNF395	55893	zinc finger protein 395	0.375115	6.12577	1.82014	0.0709599	0.999503	-4.32327	1.80573
LRRK2	LRRK2	120892	leucine rich repeat kinase 2	-0.305002	5.73084	-1.81074	0.0711257	0.999503	-4.21082	-1.80467
AHCTF1	AHCTF1	25909	AT-hook containing transcription factor 1	-0.340409	6.17188	-1.80791	0.0712608	0.999503	-4.1734	-1.80381
LTC4S	LTC4S	4056	leukotriene C4 synthase	0.551798	6.2623	1.80845	0.071298	0.999503	-4.18181	1.80357
CTNNA3	CTNNA3	29119	catenin alpha 3	-0.642107	5.2217	-1.81578	0.0713268	0.999503	-4.28763	-1.80339
PHF14	PHF14	9678	PHD finger protein 14	0.372491	5.93896	1.80679	0.0716566	0.999503	-4.19097	1.80129
CYCS	CYCS	54205	cytochrome c, somatic	-0.378636	6.77062	-1.80853	0.0716734	0.999503	-4.22903	-1.80119
CNDP2	CNDP2	55748	carnosine dipeptidase 2	-0.467956	6.34407	-1.82287	0.0717034	0.999503	-4.40454	-1.801
CKMT1A	CKMT1A	548596	creatine kinase, mitochondrial 1A	-0.373613	5.71177	-1.80831	0.0717767	0.999503	-4.24561	-1.80053
NEB	NEB	4703	nebulin	-0.384241	5.1383	-1.81194	0.0718341	0.999503	-4.27841	-1.80017
ZNF334	ZNF334	55713	zinc finger protein 334	-0.488622	5.12471	-1.81342	0.0719502	0.999503	-4.29836	-1.79943
SLC12A9	SLC12A9	56996	solute carrier family 12 member 9	0.381921	5.89952	1.80512	0.0720354	0.999503	-4.20371	1.79889
ZNF551	ZNF551	90233	zinc finger protein 551	-0.253983	5.85073	-1.80429	0.0720415	0.999503	-4.20517	-1.79886
CCNC	CCNC	892	cyclin C	-0.419148	5.80688	-1.80637	0.0722099	0.999503	-4.26349	-1.79779
DYRK1B	DYRK1B	9149	dual specificity tyrosine phosphorylation regulated kinase 1B	-0.402446	5.70078	-1.80435	0.0723284	0.999503	-4.24074	-1.79705
KCNJ12	KCNJ12	3768	potassium inwardly rectifying channel subfamily J member 12	-0.360639	6.18032	-1.80046	0.072426	0.999503	-4.18008	-1.79643
TBX2	TBX2	6909	T-box transcription factor 2	0.441782	7.41115	1.8009	0.0727394	0.999503	-4.21828	1.79446
RETREG1	RETREG1	54463	reticulophagy regulator 1	-0.3815	5.66655	-1.80116	0.0727418	0.999503	-4.23022	-1.79445
HHATL	HHATL	57467	hedgehog acyltransferase like	-0.585859	6.40954	-1.80122	0.072834	0.999503	-4.2421	-1.79387
PTPRN	PTPRN	5798	protein tyrosine phosphatase receptor type N	-0.474816	5.20787	-1.8052	0.0729909	0.999503	-4.27625	-1.79289
PRY	PRY	9081	PTPN13 like Y-linked	0.744074	5.35514	1.83463	0.0730597	0.999503	-4.49027	1.79246
THRSP	THRSP	7069	thyroid hormone responsive	-0.392542	5.56113	-1.80029	0.0730623	0.999503	-4.24549	-1.79244
MGA	MGA	23269	MAX dimerization protein MGA	-0.274625	5.79001	-1.7968	0.0732713	0.999503	-4.2152	-1.79114
DOK4	DOK4	55715	docking protein 4	0.460083	5.17648	1.80553	0.073292	0.999503	-4.29001	1.79101
MATN3	MATN3	4148	matrilin 3	0.333235	5.26292	1.8017	0.0733598	0.999503	-4.28476	1.79059
SREBF2	SREBF2	6721	sterol regulatory element binding transcription factor 2	-0.301669	6.38708	-1.79447	0.0734517	0.999503	-4.19077	-1.79001
REV1	REV1	51455	REV1 DNA directed polymerase	0.351189	5.62922	1.79904	0.0735042	0.999503	-4.26983	1.78969
HMGXB4	HMGXB4	10042	HMG-box containing 4	-0.306174	5.81699	-1.79626	0.0735359	0.999503	-4.23649	-1.78949
RECQL	RECQL	5965	RecQ like helicase	-0.350166	5.95861	-1.79417	0.0735592	0.999503	-4.20246	-1.78935
TMEM144	TMEM144	55314	transmembrane protein 144	-0.413184	5.31363	-1.79872	0.0735917	0.999503	-4.26465	-1.78914
ANAPC10	ANAPC10	10393	anaphase promoting complex subunit 10	-0.352143	5.77235	-1.79848	0.0735998	0.999503	-4.28119	-1.78909
CDK7	CDK7	1022	cyclin dependent kinase 7	-0.499936	5.42076	-1.80232	0.0736567	0.999503	-4.32587	-1.78874
NDEL1	NDEL1	81565	nudE neurodevelopment protein 1 like 1	0.352465	6.26901	1.79275	0.0736987	0.999503	-4.17704	1.78848
KCNK18	KCNK18	338567	potassium two pore domain channel subfamily K member 18	-0.485389	5.14497	-1.80358	0.073789	0.999503	-4.33703	-1.78792
MMP20	MMP20	9313	matrix metallopeptidase 20	-0.501979	4.99836	-1.80196	0.0738137	0.999503	-4.31226	-1.78777
SLC45A3	SLC45A3	85414	solute carrier family 45 member 3	-0.389923	5.38526	-1.79804	0.0738259	0.999503	-4.27859	-1.78769
STT3B	STT3B	201595	STT3 oligosaccharyltransferase complex catalytic subunit B	-0.448012	5.24804	-1.79725	0.0739432	0.999503	-4.27304	-1.78696
KRT76	KRT76	51350	keratin 76	-0.533677	5.21086	-1.79792	0.0741259	0.999503	-4.29004	-1.78584
BMS1	BMS1	9790	BMS1 ribosome biogenesis factor	0.392521	5.8778	1.79131	0.074205	0.999503	-4.20845	1.78535
NAA40	NAA40	79829	N(alpha)-acetyltransferase 40, NatD catalytic subunit	-0.375538	5.73739	-1.79189	0.0743679	0.999503	-4.25393	-1.78434
CC2D1A	CC2D1A	54862	coiled-coil and C2 domain containing 1A	-0.37037	5.60128	-1.79289	0.0743759	0.999503	-4.26782	-1.78429
FDX1	FDX1	2230	ferredoxin 1	-0.406364	5.42005	-1.79125	0.0744382	0.999503	-4.24549	-1.78391
IGFBP6	IGFBP6	3489	insulin like growth factor binding protein 6	-0.535536	5.30227	-1.79369	0.0744477	0.999503	-4.26928	-1.78385
PSIP1	PSIP1	11168	PC4 and SFRS1 interacting protein 1	0.336952	6.79408	1.78953	0.0744927	0.999503	-4.22373	1.78358
NRXN1	NRXN1	9378	neurexin 1	-0.392028	5.50254	-1.79032	0.0746923	0.999503	-4.25001	-1.78235
COX6A2	COX6A2	1339	cytochrome c oxidase subunit 6A2	-0.674181	7.79728	-1.7831	0.0749547	0.999503	-4.14605	-1.78074
SNX19	SNX19	399979	sorting nexin 19	-0.400491	5.8034	-1.78556	0.0749794	0.999503	-4.21231	-1.78059
CD36	CD36	948	CD36 molecule	-0.586853	8.87709	-1.79463	0.0750587	0.999503	-4.35396	-1.78011
CNOT3	CNOT3	4849	CCR4-NOT transcription complex subunit 3	0.27934	6.14447	1.78408	0.0751811	0.999503	-4.19321	1.77936
PKIB	PKIB	5570	cAMP-dependent protein kinase inhibitor beta	-0.391053	5.36155	-1.78839	0.0752226	0.999503	-4.26614	-1.7791
TBK1	TBK1	29110	TANK binding kinase 1	0.280506	6.00127	1.78389	0.0753227	0.999503	-4.20339	1.77849
TMEM59L	TMEM59L	25789	transmembrane protein 59 like	-0.366623	5.65925	-1.78445	0.0753904	0.999503	-4.23603	-1.77808
HPS1	HPS1	3257	HPS1 biogenesis of lysosomal organelles complex 3 subunit 1	-0.412118	5.99463	-1.78734	0.0754044	0.999503	-4.2886	-1.778
SLC5A4	SLC5A4	6527	solute carrier family 5 member 4	0.360183	5.72728	1.78411	0.0754877	0.999503	-4.22759	1.77749
EPAS1	EPAS1	2034	endothelial PAS domain protein 1	0.434897	9.11511	1.78381	0.0756233	0.999503	-4.26052	1.77667
CSPP1	CSPP1	79848	centrosome and spindle pole associated protein 1	-0.453318	5.31555	-1.78683	0.0756359	0.999503	-4.27333	-1.77659
PIANP	PIANP	196500	PILR alpha associated neural protein	0.308713	6.17411	1.78095	0.0756624	0.999503	-4.1923	1.77643
PPP1R14C	PPP1R14C	81706	protein phosphatase 1 regulatory inhibitor subunit 14C	-0.377594	5.67781	-1.78236	0.0758341	0.999503	-4.24891	-1.77539
CYP2J2	CYP2J2	1573	cytochrome P450 family 2 subfamily J member 2	-0.477673	5.73702	-1.7888	0.0758356	0.999503	-4.33731	-1.77538
AFF1	AFF1	4299	AF4/FMR2 family member 1	-0.341184	7.17704	-1.77797	0.0758471	0.999503	-4.15755	-1.77531
MXRA5	MXRA5	25878	matrix remodeling associated 5	-0.761034	6.62637	-1.79649	0.0758734	0.999503	-4.42512	-1.77515
CACUL1	CACUL1	143384	CDK2 associated cullin domain 1	0.291537	5.7813	1.78218	0.0758928	0.999503	-4.23341	1.77503
DNAJC14	DNAJC14	85406	DnaJ heat shock protein family (Hsp40) member C14	-0.415329	5.89288	-1.78168	0.0764624	0.999503	-4.30784	-1.77159
CNOT4	CNOT4	4850	CCR4-NOT transcription complex subunit 4	0.420222	6.00991	1.79005	0.0764736	0.999503	-4.37159	1.77152
SLC16A6	SLC16A6	9120	solute carrier family 16 member 6	0.304942	5.58678	1.77896	0.0765275	0.999503	-4.25723	1.7712
MAB21L4	MAB21L4	79919	mab-21 like 4	0.446313	5.3593	1.77956	0.0766783	0.999503	-4.27105	1.77029
ZDHHC15	ZDHHC15	158866	zinc finger DHHC-type containing 15	-0.413988	5.45777	-1.77768	0.0767859	0.999503	-4.26145	-1.76965
CBFA2T2	CBFA2T2	9139	CBFA2/RUNX1 partner transcriptional co-repressor 2	-0.485568	5.78001	-1.78606	0.0768467	0.999503	-4.37542	-1.76928
HAUS2	HAUS2	55142	HAUS augmin like complex subunit 2	-0.486904	5.04702	-1.78336	0.0769114	0.999503	-4.30617	-1.76889
NBN	NBN	4683	nibrin	-0.489062	5.58671	-1.77611	0.0769287	0.999503	-4.25125	-1.76879
CLCNKA	CLCNKA	1187	chloride voltage-gated channel Ka	0.459721	5.10199	1.7814	0.0769461	0.999503	-4.30403	1.76869
BCR	BCR	613	BCR activator of RhoGEF and GTPase	0.267993	6.04335	1.77296	0.0770339	0.999503	-4.20712	1.76816
PINK1	PINK1	65018	PTEN induced kinase 1	-0.265813	6.514	-1.77141	0.0770362	0.999503	-4.18292	-1.76815
RASL10A	RASL10A	10633	RAS like family 10 member A	-0.337023	5.68629	-1.77304	0.0772728	0.999503	-4.24242	-1.76673
MYBPC3	MYBPC3	4607	myosin binding protein C, cardiac	-0.627803	7.1993	-1.7831	0.0773266	0.999503	-4.38162	-1.76641
SDHB	SDHB	6390	succinate dehydrogenase complex iron sulfur subunit B	-0.426505	6.86392	-1.77155	0.0775718	0.999503	-4.24502	-1.76495
MRGPRX2	MRGPRX2	117194	MAS related GPR family member X2	-0.468469	5.30561	-1.77425	0.0776156	0.999503	-4.2798	-1.76469
CAVIN4	CAVIN4	347273	caveolae associated protein 4	-0.427885	5.35507	-1.7722	0.077832	0.999503	-4.27502	-1.76341
PDE4DIP	PDE4DIP	9659	phosphodiesterase 4D interacting protein	-0.629661	8.52332	-1.76774	0.0778885	0.999503	-4.21123	-1.76307
GABPB1	GABPB1	2553	GA binding protein transcription factor subunit beta 1	-0.317135	5.59676	-1.7681	0.078061	0.999503	-4.24416	-1.76205
RPL32	RPL32	6161	ribosomal protein L32	0.262011	9.69259	1.76345	0.0781389	0.999503	-4.15443	1.76159
CXCL14	CXCL14	9547	C-X-C motif chemokine ligand 14	-0.460855	5.30067	-1.77367	0.0781885	0.999503	-4.32173	-1.7613
C8orf88	C8orf88	100127983	chromosome 8 open reading frame 88	-0.306192	5.15662	-1.77134	0.0782908	0.999503	-4.29713	-1.76069
CNOT1	CNOT1	23019	CCR4-NOT transcription complex subunit 1	-0.257328	6.2428	-1.76394	0.0783676	0.999503	-4.20201	-1.76024
FAM131B	FAM131B	9715	family with sequence similarity 131 member B	-0.398095	5.46182	-1.76817	0.0783934	0.999503	-4.26736	-1.76008
TMEM138	TMEM138	51524	transmembrane protein 138	0.304819	5.82787	1.76532	0.0784639	0.999503	-4.22996	1.75967
NFATC2IP	NFATC2IP	84901	nuclear factor of activated T cells 2 interacting protein	0.31885	6.00392	1.76394	0.0785638	0.999503	-4.21652	1.75908
CEP70	CEP70	80321	centrosomal protein 70	-0.447762	5.32145	-1.76674	0.0788383	0.999503	-4.28784	-1.75747
COX7A2	COX7A2	1347	cytochrome c oxidase subunit 7A2	-0.384408	7.00935	-1.76702	0.0788986	0.999503	-4.30327	-1.75711
ATL3	ATL3	25923	atlastin GTPase 3	0.390561	5.92209	1.76258	0.0789012	0.999503	-4.22467	1.7571
PFN2	PFN2	5217	profilin 2	-0.437599	5.65991	-1.76344	0.0790524	0.999503	-4.26728	-1.75621
FAM107B	FAM107B	83641	family with sequence similarity 107 member B	-0.306605	5.71619	-1.76122	0.0790863	0.999503	-4.23626	-1.75601
PLA2G1B	PLA2G1B	5319	phospholipase A2 group IB	-0.383458	5.45471	-1.76241	0.0793737	0.999503	-4.27146	-1.75433
CYP4Z1	CYP4Z1	199974	cytochrome P450 family 4 subfamily Z member 1	-0.292121	6.09271	-1.75825	0.0793959	0.999503	-4.21556	-1.7542
EDIL3	EDIL3	10085	EGF like repeats and discoidin domains 3	0.365426	5.80772	1.75883	0.0794623	0.999503	-4.2282	1.75381
ASH2L	ASH2L	9070	ASH2 like, histone lysine methyltransferase complex subunit	-0.378639	5.60573	-1.76009	0.0794785	0.999503	-4.25536	-1.75372
ECE1	ECE1	1889	endothelin converting enzyme 1	0.353363	6.89056	1.75593	0.0796712	0.999503	-4.19822	1.7526
SHANK2	SHANK2	22941	SH3 and multiple ankyrin repeat domains 2	-0.460217	5.22996	-1.7613	0.0799004	0.999503	-4.29469	-1.75126
PPP1R11	PPP1R11	6992	protein phosphatase 1 regulatory inhibitor subunit 11	-0.40407	5.93343	-1.75933	0.0799561	0.999503	-4.29716	-1.75094
ULBP1	ULBP1	80329	UL16 binding protein 1	-0.466326	5.69012	-1.75643	0.0799972	0.999503	-4.24768	-1.7507
ZNF106	ZNF106	64397	zinc finger protein 106	-0.532943	7.2722	-1.76064	0.0801511	0.999503	-4.32253	-1.74981
DUSP10	DUSP10	11221	dual specificity phosphatase 10	-0.474689	5.43163	-1.75658	0.0803229	0.999503	-4.27552	-1.74882
CXCL2	CXCL2	2920	C-X-C motif chemokine ligand 2	-1.00988	6.8682	-1.77464	0.0803293	0.999503	-4.4607	-1.74878
PHACTR1	PHACTR1	221692	phosphatase and actin regulator 1	-0.403074	6.0958	-1.76053	0.0803711	0.999503	-4.34046	-1.74854
ETFB	ETFB	2109	electron transfer flavoprotein subunit beta	-0.418073	6.27414	-1.75121	0.0805198	0.999503	-4.211	-1.74768
NCAPD3	NCAPD3	23310	non-SMC condensin II complex subunit D3	-0.406224	5.36219	-1.75622	0.0807254	0.999503	-4.3019	-1.74649
LATS1	LATS1	9113	large tumor suppressor kinase 1	-0.302273	5.85907	-1.75056	0.0809687	0.999503	-4.25117	-1.74509
SNAPC2	SNAPC2	6618	small nuclear RNA activating complex polypeptide 2	-0.361521	5.50203	-1.75211	0.0810098	0.999503	-4.2717	-1.74486
MAT2A	MAT2A	4144	methionine adenosyltransferase 2A	-0.249628	7.5053	-1.7464	0.0811595	0.999503	-4.18161	-1.744
KHDC4	KHDC4	22889	KH domain containing 4, pre-mRNA splicing factor	0.423931	5.78678	1.76073	0.0811871	0.999503	-4.3667	1.74384
ADGRD2	ADGRD2	347088	adhesion G protein-coupled receptor D2	0.304693	5.86978	1.7472	0.0815321	0.999503	-4.23885	1.74186
SYNM	SYNM	23336	synemin	-0.422038	7.25405	-1.7453	0.0815472	0.999503	-4.2057	-1.74178
RAMAC	RAMAC	83640	RNA guanine-7 methyltransferase activating subunit	-0.316824	6.21179	-1.74541	0.0815509	0.999503	-4.21798	-1.74176
CCN5	CCN5	8839	cellular communication network factor 5	0.808223	5.62617	1.78168	0.0817105	0.999503	-4.51128	1.74085
KTN1	KTN1	3895	kinectin 1	-0.314566	7.0838	-1.74385	0.0817267	0.999503	-4.20058	-1.74075
MAP3K19	MAP3K19	80122	mitogen-activated protein kinase kinase kinase 19	0.637836	4.89518	1.75901	0.0819494	0.999503	-4.35028	1.73949
OAS2	OAS2	4939	2'-5'-oligoadenylate synthetase 2	-0.6483	6.11905	-1.74221	0.0821927	0.999503	-4.23181	-1.7381
RSPH1	RSPH1	89765	radial spoke head component 1	-0.607707	5.17163	-1.75115	0.0822443	0.999503	-4.32463	-1.73781
PSMA5	PSMA5	5686	proteasome 20S subunit alpha 5	-0.401328	5.61325	-1.74345	0.0823656	0.999503	-4.26642	-1.73712
PSG11	PSG11	5680	pregnancy specific beta-1-glycoprotein 11	-0.397223	5.24143	-1.74739	0.0823872	0.999503	-4.30236	-1.737
INTU	INTU	27152	inturned planar cell polarity protein	-0.391331	5.83575	-1.74319	0.0823921	0.999503	-4.2686	-1.73697
MRGPRX4	MRGPRX4	117196	MAS related GPR family member X4	-0.404421	5.35538	-1.74566	0.0825644	0.999503	-4.29324	-1.736
DBNL	DBNL	28988	drebrin like	0.269717	6.31045	1.73777	0.0829336	0.999503	-4.21853	1.73391
KLHL2	KLHL2	11275	kelch like family member 2	-0.428838	5.6963	-1.73966	0.0830994	0.999503	-4.26982	-1.73298
C5orf51	C5orf51	285636	chromosome 5 open reading frame 51	-0.349482	5.8333	-1.73725	0.0831815	0.999503	-4.24714	-1.73252
RPL34	RPL34	6164	ribosomal protein L34	0.258381	9.62572	1.73425	0.0831945	0.999503	-4.18279	1.73244
LEPROT	LEPROT	54741	leptin receptor overlapping transcript	0.323829	7.33549	1.7336	0.0834661	0.999503	-4.19606	1.73092
NKPD1	NKPD1	284353	NTPase KAP family P-loop domain containing 1	-0.438083	5.52494	-1.73813	0.0835012	0.999503	-4.29019	-1.73072
CDC7	CDC7	8317	cell division cycle 7	-0.434266	5.5676	-1.74035	0.0837398	0.999503	-4.3389	-1.72939
ZBTB47	ZBTB47	92999	zinc finger and BTB domain containing 47	-0.353476	6.0008	-1.73319	0.0839523	0.999503	-4.25619	-1.7282
IL1RAP	IL1RAP	3556	interleukin 1 receptor accessory protein	-0.471786	5.18384	-1.73902	0.0840986	0.999503	-4.32796	-1.72738
IL25	IL25	64806	interleukin 25	0.390691	5.5908	1.73395	0.0841259	0.999503	-4.27291	1.72723
SLC22A24	SLC22A24	283238	solute carrier family 22 member 24	-0.36321	5.31946	-1.73547	0.0841696	0.999503	-4.29873	-1.72699
KLHL17	KLHL17	339451	kelch like family member 17	-0.354195	5.53455	-1.73319	0.0842485	0.999503	-4.27905	-1.72655
BMT2	BMT2	154743	base methyltransferase of 25S rRNA 2 homolog	0.458707	5.23363	1.73619	0.084342	0.999503	-4.31074	1.72603
SEMA6A	SEMA6A	57556	semaphorin 6A	0.365296	6.33857	1.72959	0.0843846	0.999503	-4.22273	1.72579
SESTD1	SESTD1	91404	SEC14 and spectrin domain containing 1	-0.344895	5.80162	-1.73043	0.0844588	0.999503	-4.25794	-1.72538
CECR2	CECR2	27443	CECR2 histone acetyl-lysine reader	-0.560422	5.36812	-1.73841	0.0845605	0.999503	-4.36451	-1.72482
MTMR9	MTMR9	66036	myotubularin related protein 9	-0.265781	5.91366	-1.72921	0.0845802	0.999503	-4.24857	-1.72471
SULT1A4	SULT1A4	445329	sulfotransferase family 1A member 4	0.533786	6.82672	1.74817	0.0846315	0.999503	-4.45325	1.72442
C8orf74	C8orf74	203076	chromosome 8 open reading frame 74	-0.336413	6.09535	-1.72737	0.0847965	0.999503	-4.23824	-1.72351
TEAD4	TEAD4	7004	TEA domain transcription factor 4	-0.320231	6.00177	-1.72654	0.085005	0.999503	-4.24626	-1.72236
PAK3	PAK3	5063	p21 (RAC1) activated kinase 3	-0.659995	5.38408	-1.74025	0.0854709	0.999503	-4.42286	-1.71979
TNIP1	TNIP1	10318	TNFAIP3 interacting protein 1	-0.321233	7.05557	-1.72344	0.0855186	0.999503	-4.23608	-1.71953
ZNF658	ZNF658	26149	zinc finger protein 658	0.324519	5.40702	1.72779	0.085589	0.999503	-4.30495	1.71914
CILP	CILP	8483	cartilage intermediate layer protein	-0.818108	7.03736	-1.721	0.0856815	0.999503	-4.21011	-1.71863
CDH23	CDH23	64072	cadherin related 23	0.347849	5.92298	1.72396	0.0857697	0.999503	-4.26373	1.71815
ATP5ME	ATP5ME	521	ATP synthase membrane subunit e	-0.353207	7.76022	-1.72074	0.0857793	0.999503	-4.21273	-1.71809
CHIC1	CHIC1	53344	cysteine rich hydrophobic domain 1	-0.327853	5.85849	-1.72273	0.0857908	0.999503	-4.258	-1.71803
BDKRB1	BDKRB1	623	bradykinin receptor B1	-0.676475	5.1932	-1.7484	0.0860245	0.999503	-4.48602	-1.71675
VANGL2	VANGL2	57216	VANGL planar cell polarity protein 2	0.244648	6.02438	1.71939	0.086391	0.999503	-4.24753	1.71475
ALG12	ALG12	79087	ALG12 alpha-1,6-mannosyltransferase	-0.385742	5.88184	-1.71832	0.0865723	0.999503	-4.25922	-1.71376
DEFB121	DEFB121	245934	defensin beta 121	-0.412256	5.09694	-1.72484	0.0866791	0.999503	-4.32831	-1.71318
MYBBP1A	MYBBP1A	10514	MYB binding protein 1a	-0.355207	5.51496	-1.71994	0.0866842	0.999503	-4.28637	-1.71315
IL13RA1	IL13RA1	3597	interleukin 13 receptor subunit alpha 1	0.284574	6.6119	1.71588	0.0868917	0.999503	-4.2392	1.71203
ECI2	ECI2	10455	enoyl-CoA delta isomerase 2	-0.307697	6.2564	-1.7146	0.0870485	0.999503	-4.23875	-1.71118
EMILIN2	EMILIN2	84034	elastin microfibril interfacer 2	-0.434584	5.71674	-1.7272	0.0870585	0.999503	-4.39878	-1.71112
XIRP2	XIRP2	129446	xin actin binding repeat containing 2	-0.575457	6.81763	-1.72241	0.0872621	0.999503	-4.36942	-1.71002
PTX3	PTX3	5806	pentraxin 3	0.593228	5.28504	1.74318	0.0872989	0.999503	-4.47914	1.70982
SIRPA	SIRPA	140885	signal regulatory protein alpha	0.404381	5.90379	1.71534	0.0873892	0.999503	-4.27166	1.70933
FOXJ3	FOXJ3	22887	forkhead box J3	0.303723	6.07144	1.71343	0.087455	0.999503	-4.24894	1.70898
PKP2	PKP2	5318	plakophilin 2	-0.448727	6.24132	-1.71507	0.0875169	0.999503	-4.29336	-1.70864
WASHC2A	WASHC2A	387680	WASH complex subunit 2A	-0.394056	5.94149	-1.71464	0.0875269	0.999503	-4.29044	-1.70859
PAPSS1	PAPSS1	9061	3'-phosphoadenosine 5'-phosphosulfate synthase 1	-0.428181	5.87391	-1.71239	0.0877145	0.999503	-4.26727	-1.70758
TMEM164	TMEM164	84187	transmembrane protein 164	-0.38436	5.69807	-1.71253	0.0878511	0.999503	-4.27973	-1.70684
TBX5	TBX5	6910	T-box transcription factor 5	-0.469452	5.1304	-1.71754	0.0879614	0.999503	-4.32815	-1.70625
IL24	IL24	11009	interleukin 24	0.211998	6.22528	1.70998	0.0879865	0.999503	-4.24282	1.70612
AVPR2	AVPR2	554	arginine vasopressin receptor 2	-0.363358	5.67371	-1.71135	0.0880741	0.999503	-4.2816	-1.70565
SLC15A3	SLC15A3	51296	solute carrier family 15 member 3	-0.339335	6.10434	-1.70927	0.0880944	0.999503	-4.25137	-1.70554
FBLN1	FBLN1	2192	fibulin 1	0.532945	7.05408	1.71717	0.0883233	0.999503	-4.36785	1.70431
STEAP2	STEAP2	261729	STEAP2 metalloreductase	-0.33681	5.66429	-1.71493	0.0883256	0.999503	-4.34968	-1.7043
MCM4	MCM4	4173	minichromosome maintenance complex component 4	-0.415757	5.58875	-1.71123	0.0884752	0.999503	-4.3103	-1.7035
MDM2	MDM2	4193	MDM2 proto-oncogene	-0.44815	5.3258	-1.71519	0.0885215	0.999503	-4.35739	-1.70325
DCST2	DCST2	127579	DC-STAMP domain containing 2	-0.471116	5.39075	-1.70974	0.0887009	0.999503	-4.30585	-1.70229
OR10G4	OR10G4	390264	olfactory receptor family 10 subfamily G member 4	0.308952	5.93558	1.70737	0.0887096	0.999503	-4.26257	1.70224
SMIM6	SMIM6	100130933	small integral membrane protein 6	-0.427081	5.35706	-1.71088	0.0887459	0.999503	-4.3114	-1.70205
MRPL52	MRPL52	122704	mitochondrial ribosomal protein L52	-0.379766	5.97368	-1.70585	0.0888304	0.999503	-4.26447	-1.7016
IL32	IL32	9235	interleukin 32	-0.574902	7.30508	-1.71846	0.0890971	0.999503	-4.43095	-1.70018
H4C1	H4C1	8359	H4 clustered histone 1	0.299973	5.83954	1.70518	0.0891638	0.999503	-4.27033	1.69983
NAGK	NAGK	55577	N-acetylglucosamine kinase	0.32759	6.31471	1.70385	0.0891662	0.999503	-4.24466	1.69981
PTP4A3	PTP4A3	11156	protein tyrosine phosphatase 4A3	-0.33293	7.32303	-1.70131	0.0893203	0.999503	-4.22296	-1.69899
KPNA5	KPNA5	3841	karyopherin subunit alpha 5	0.442967	5.49397	1.71877	0.0894058	0.999503	-4.42059	1.69854
TENT5C	TENT5C	54855	terminal nucleotidyltransferase 5C	0.500652	5.05901	1.70755	0.0897108	0.999503	-4.32834	1.69693
UNC5B	UNC5B	219699	unc-5 netrin receptor B	-0.341775	6.41045	-1.6993	0.0898473	0.999503	-4.24379	-1.6962
PDE10A	PDE10A	10846	phosphodiesterase 10A	-0.408013	5.8464	-1.70099	0.0898593	0.999503	-4.27742	-1.69614
SFRP5	SFRP5	6425	secreted frizzled related protein 5	-0.495768	5.14188	-1.7074	0.0899356	0.999503	-4.33388	-1.69574
WARS2	WARS2	10352	tryptophanyl tRNA synthetase 2, mitochondrial	0.565697	5.43758	1.72189	0.0899378	0.999503	-4.45019	1.69573
ANO10	ANO10	55129	anoctamin 10	0.26837	5.9187	1.70026	0.0900937	0.999503	-4.27829	1.6949
FNDC1	FNDC1	84624	fibronectin type III domain containing 1	-0.580352	5.53844	-1.70317	0.0905455	0.999503	-4.35803	-1.69253
BICD2	BICD2	23299	BICD cargo adaptor 2	-0.266259	6.13365	-1.69554	0.090649	0.999503	-4.25985	-1.69198
SENP6	SENP6	26054	SUMO specific peptidase 6	0.363077	5.95202	1.69696	0.0906912	0.999503	-4.26937	1.69176
MRPL41	MRPL41	64975	mitochondrial ribosomal protein L41	-0.423882	6.85717	-1.69326	0.0908921	0.999503	-4.23629	-1.69071
DHX35	DHX35	60625	DEAH-box helicase 35	0.363251	5.41408	1.69826	0.0909191	0.999503	-4.31157	1.69057
UBE2J1	UBE2J1	51465	ubiquitin conjugating enzyme E2 J1	-0.299035	6.64283	-1.69204	0.0911667	0.999503	-4.24218	-1.68928
ATP5F1D	ATP5F1D	513	ATP synthase F1 subunit delta	-0.332256	6.98219	-1.69287	0.0912907	0.999503	-4.26487	-1.68863
NAPA	NAPA	8775	NSF attachment protein alpha	-0.283867	6.14073	-1.69194	0.0913353	0.999503	-4.2615	-1.6884
TMEM219	TMEM219	124446	transmembrane protein 219	0.41093	6.87704	1.69434	0.0915181	0.999503	-4.30158	1.68744
S1PR3	S1PR3	1903	sphingosine-1-phosphate receptor 3	-0.389367	5.63776	-1.69376	0.091672	0.999503	-4.31602	-1.68664
ARID1A	ARID1A	8289	AT-rich interaction domain 1A	0.297037	6.09692	1.69113	0.0917207	0.999503	-4.27429	1.68639
MSC	MSC	9242	musculin	-0.44328	5.5381	-1.69226	0.0918111	0.999503	-4.30387	-1.68592
MIEF2	MIEF2	125170	mitochondrial elongation factor 2	-0.458155	5.37937	-1.6933	0.0919002	0.999503	-4.31763	-1.68546
MAMLD1	MAMLD1	10046	mastermind like domain containing 1	-0.421292	5.56538	-1.69154	0.0919056	0.999503	-4.30185	-1.68543
MPEG1	MPEG1	219972	macrophage expressed 1	0.414026	6.07063	1.68929	0.0919467	0.999503	-4.26591	1.68522
DUSP26	DUSP26	78986	dual specificity phosphatase 26	-0.522154	5.91173	-1.70701	0.0919487	0.999503	-4.46214	-1.68521
EPB42	EPB42	2038	erythrocyte membrane protein band 4.2	0.381411	5.88527	1.69255	0.0920011	0.999503	-4.30909	1.68494
ACVR1	ACVR1	90	activin A receptor type 1	-0.309844	5.82591	-1.68922	0.0920627	0.999503	-4.2823	-1.68462
MFGE8	MFGE8	4240	milk fat globule-EGF factor 8 protein	-0.323719	8.43836	-1.68635	0.0920924	0.999503	-4.23071	-1.68446
VPS16	VPS16	64601	VPS16 core subunit of CORVET and HOPS complexes	-0.440299	5.77731	-1.69797	0.0921813	0.999503	-4.39777	-1.684
SHROOM3	SHROOM3	57619	shroom family member 3	-0.645763	4.9243	-1.69998	0.0921942	0.999503	-4.39616	-1.68394
PRKCB	PRKCB	5579	protein kinase C beta	-0.389728	5.21623	-1.69403	0.0922835	0.999503	-4.34988	-1.68347
PDZK1	PDZK1	5174	PDZ domain containing 1	-0.408263	5.30941	-1.69553	0.0924371	0.999503	-4.3806	-1.68268
TRIM24	TRIM24	8805	tripartite motif containing 24	-0.327901	5.99699	-1.68594	0.0925681	0.999503	-4.27445	-1.682
MCTP1	MCTP1	79772	multiple C2 and transmembrane domain containing 1	-0.321388	6.51838	-1.68422	0.0926875	0.999503	-4.25237	-1.68139
SLC25A4	SLC25A4	291	solute carrier family 25 member 4	-0.71949	7.28387	-1.68391	0.0927713	0.999503	-4.25355	-1.68096
MLF1	MLF1	4291	myeloid leukemia factor 1	-0.388838	5.24572	-1.68942	0.0929763	0.999503	-4.34452	-1.6799
CDS2	CDS2	8760	CDP-diacylglycerol synthase 2	-0.374625	5.46514	-1.68684	0.0929793	0.999503	-4.3136	-1.67989
ADRM1	ADRM1	11047	adhesion regulating molecule 1	-0.227235	6.67172	-1.68234	0.0930363	0.999503	-4.24913	-1.67959
HSPB7	HSPB7	27129	heat shock protein family B (small) member 7	-0.649155	8.71686	-1.68199	0.0931899	0.999503	-4.25666	-1.67881
ASB2	ASB2	51676	ankyrin repeat and SOCS box containing 2	-0.571011	5.51203	-1.70289	0.0932443	0.999503	-4.47212	-1.67853
NAGS	NAGS	162417	N-acetylglutamate synthase	-0.538079	5.23551	-1.68624	0.0934331	0.999503	-4.33336	-1.67756
RTL8C	RTL8C	8933	retrotransposon Gag like 8C	-0.196545	8.07872	-1.67874	0.0935915	0.999503	-4.2388	-1.67675
PXDNL	PXDNL	137902	peroxidasin like	-0.480822	5.65565	-1.68144	0.093766	0.999503	-4.3017	-1.67586
ATP5MJ	ATP5MJ	9556		-0.434483	6.79199	-1.68331	0.0938251	0.999503	-4.32997	-1.67556
FAM9C	FAM9C	171484	family with sequence similarity 9 member C	-0.478977	4.76793	-1.69235	0.0939644	0.999503	-4.37745	-1.67485
CALHM6	CALHM6	441168	calcium homeostasis modulator family member 6	0.401752	5.32842	1.68747	0.0940375	0.999503	-4.36556	1.67447
S100A1	S100A1	6271	S100 calcium binding protein A1	-0.58028	7.68408	-1.67561	0.0942689	0.999503	-4.24752	-1.6733
MYO7A	MYO7A	4647	myosin VIIA	0.563884	5.66344	1.68303	0.0943473	0.999503	-4.33357	1.6729
COL5A3	COL5A3	50509	collagen type V alpha 3 chain	-0.350475	6.77978	-1.67634	0.0944158	0.999503	-4.27293	-1.67255
NDUFV1	NDUFV1	4723	NADH:ubiquinone oxidoreductase core subunit V1	-0.39705	6.83027	-1.6817	0.0948248	0.999503	-4.37784	-1.67048
APPL1	APPL1	26060	adaptor protein, phosphotyrosine interacting with PH domain and leucine zipper 1	-0.427424	6.461	-1.68471	0.0949232	0.999503	-4.41561	-1.66998
RBX1	RBX1	9978	ring-box 1	-0.316654	6.5601	-1.67314	0.0949457	0.999503	-4.26929	-1.66987
SSX4B	SSX4B	548313	SSX family member 4B	-0.435506	5.48204	-1.67795	0.0949724	0.999503	-4.34185	-1.66973
OR56A4	OR56A4	120793	olfactory receptor family 56 subfamily A member 4	-0.299477	5.7364	-1.67409	0.0950976	0.999503	-4.29973	-1.6691
OTUD1	OTUD1	220213	OTU deubiquitinase 1	-0.396811	5.86081	-1.67295	0.0952159	0.999503	-4.29272	-1.6685
MCM3	MCM3	4172	minichromosome maintenance complex component 3	-0.366906	6.11112	-1.67845	0.0952213	0.999503	-4.36916	-1.66848
UTP18	UTP18	51096	UTP18 small subunit processome component	0.31513	5.8317	1.67353	0.0953026	0.999503	-4.29288	1.66807
ZMYND11	ZMYND11	10771	zinc finger MYND-type containing 11	-0.257845	6.59952	-1.67084	0.0954211	0.999503	-4.27057	-1.66747
ST6GALNAC2	ST6GALNAC2	10610	ST6 N-acetylgalactosaminide alpha-2,6-sialyltransferase 2	-0.378822	5.32724	-1.67666	0.0954349	0.999503	-4.34114	-1.6674
ISOC2	ISOC2	79763	isochorismatase domain containing 2	-0.261272	6.2488	-1.67021	0.0955196	0.999503	-4.27208	-1.66697
RSF1	RSF1	51773	remodeling and spacing factor 1	-0.260617	6.73448	-1.66944	0.0955539	0.999503	-4.25823	-1.6668
MAP2K1	MAP2K1	5604	mitogen-activated protein kinase kinase 1	-0.246414	6.18687	-1.67002	0.0955789	0.999503	-4.27498	-1.66668
SPNS1	SPNS1	83985	sphingolipid transporter 1 (putative)	-0.313318	5.77732	-1.67153	0.0955908	0.999503	-4.29984	-1.66662
KIAA1143	KIAA1143	57456	KIAA1143	0.313102	5.97246	1.67107	0.0956231	0.999503	-4.28493	1.66645
ASB16	ASB16	92591	ankyrin repeat and SOCS box containing 16	-0.361072	5.19802	-1.67654	0.0956477	0.999503	-4.34392	-1.66633
UPF1	UPF1	5976	UPF1 RNA helicase and ATPase	-0.25834	5.96071	-1.67021	0.0956632	0.999503	-4.28632	-1.66625
PIGV	PIGV	55650	phosphatidylinositol glycan anchor biosynthesis class V	-0.340756	5.488	-1.67197	0.0958107	0.999503	-4.31961	-1.66551
CD6	CD6	923	CD6 molecule	-0.376346	5.36302	-1.67381	0.095854	0.999503	-4.34372	-1.66529
PODXL2	PODXL2	50512	podocalyxin like 2	-0.450203	5.12577	-1.67683	0.0959386	0.999503	-4.35141	-1.66487
H2BC17	H2BC17	8348	H2B clustered histone 17	0.313798	5.63628	1.67004	0.0960163	0.999503	-4.30787	1.66448
ZNF350	ZNF350	59348	zinc finger protein 350	-0.690291	5.58154	-1.69371	0.0963603	0.999503	-4.51099	-1.66276
TRIAP1	TRIAP1	51499	TP53 regulated inhibitor of apoptosis 1	-0.401121	5.52854	-1.66973	0.0964898	0.999503	-4.33713	-1.66211
MAVS	MAVS	57506	mitochondrial antiviral signaling protein	-0.309154	6.29794	-1.66805	0.0966188	0.999503	-4.32766	-1.66147
ERG28	ERG28	11161	ergosterol biosynthesis 28 homolog	0.317009	5.82708	1.66639	0.0966671	0.999503	-4.30755	1.66123
ACADSB	ACADSB	36	acyl-CoA dehydrogenase short/branched chain	-0.413207	5.91157	-1.67203	0.0966941	0.999503	-4.3832	-1.6611
ZBTB4	ZBTB4	57659	zinc finger and BTB domain containing 4	0.289591	7.22124	1.66359	0.0966971	0.999503	-4.25736	1.66108
RPS4X	RPS4X	6191	ribosomal protein S4 X-linked	-0.369743	9.08048	-1.66877	0.0967589	0.999503	-4.35672	-1.66077
CUL9	CUL9	23113	cullin 9	-0.345929	5.86177	-1.66601	0.0970259	0.999503	-4.33467	-1.65945
WARS1	WARS1	7453	tryptophanyl-tRNA synthetase 1	-0.599222	5.64627	-1.67283	0.097134	0.999503	-4.41118	-1.65891
ADH5	ADH5	128	alcohol dehydrogenase 5 (class III), chi polypeptide	0.284048	6.85411	1.66254	0.097145	0.999503	-4.27528	1.65886
RPAIN	RPAIN	84268	RPA interacting protein	-0.315977	5.99893	-1.66208	0.0972596	0.999503	-4.2898	-1.65829
OR6C74	OR6C74	254783	olfactory receptor family 6 subfamily C member 74	-0.652395	4.97173	-1.67302	0.0972889	0.999503	-4.37358	-1.65814
PDRG1	PDRG1	81572	p53 and DNA damage regulated 1	-0.301049	5.64524	-1.66309	0.0973031	0.999503	-4.308	-1.65807
PPP2R3A	PPP2R3A	5523	protein phosphatase 2 regulatory subunit B''alpha	-0.440373	5.34414	-1.6687	0.0973754	0.999503	-4.37765	-1.65771
GSTA2	GSTA2	2939	glutathione S-transferase alpha 2	-0.403035	5.23745	-1.66633	0.0974957	0.999503	-4.35176	-1.65712
ZBTB25	ZBTB25	7597	zinc finger and BTB domain containing 25	0.382797	5.60435	1.66615	0.0976035	0.999503	-4.35293	1.65658
ATRN	ATRN	8455	attractin	-0.44383	5.86483	-1.66078	0.0976209	0.999503	-4.29955	-1.6565
OR2T35	OR2T35	403244	olfactory receptor family 2 subfamily T member 35	-0.324423	5.68379	-1.66057	0.097827	0.999503	-4.3111	-1.65548
FBLN7	FBLN7	129804	fibulin 7	0.505351	4.73376	1.67008	0.0979373	0.999503	-4.39492	1.65494
MMD	MMD	23531	monocyte to macrophage differentiation associated	-0.273773	5.9785	-1.65861	0.0979695	0.999503	-4.29393	-1.65478
EEF2KMT	EEF2KMT	196483	eukaryotic elongation factor 2 lysine methyltransferase	0.304773	5.92055	1.65946	0.0980329	0.999503	-4.30927	1.65447
CRPPA	CRPPA	729920	CDP-L-ribitol pyrophosphorylase A	0.421096	4.99236	1.66752	0.0981916	0.999503	-4.37472	1.65368
ATAD3C	ATAD3C	219293	ATPase family AAA domain containing 3C	-0.517625	5.32403	-1.67523	0.0982679	0.999503	-4.46149	-1.65331
EIF2B3	EIF2B3	8891	eukaryotic translation initiation factor 2B subunit gamma	0.397944	5.65426	1.66505	0.098309	0.999503	-4.37937	1.65311
C1QTNF7	C1QTNF7	114905	C1q and TNF related 7	-0.319299	5.47974	-1.65915	0.0983995	0.999503	-4.32802	-1.65266
PDSS2	PDSS2	57107	decaprenyl diphosphate synthase subunit 2	-0.597463	5.2669	-1.67686	0.0984204	0.999503	-4.47791	-1.65256
IGBP1	IGBP1	3476	immunoglobulin binding protein 1	0.392744	5.86456	1.66291	0.0984256	0.999503	-4.36576	1.65253
ZFP90	ZFP90	146198	ZFP90 zinc finger protein	0.293961	6.02537	1.65547	0.098661	0.999503	-4.29231	1.65138
ODF1	ODF1	4956	outer dense fiber of sperm tails 1	-0.36986	5.19427	-1.65839	0.0990954	0.999503	-4.35207	-1.64926
CKM	CKM	1158	creatine kinase, M-type	-0.734944	8.48288	-1.65191	0.0992431	0.999503	-4.28509	-1.64853
TMEM14B	TMEM14B	81853	transmembrane protein 14B	-0.287368	6.06587	-1.65246	0.0993053	0.999503	-4.30524	-1.64823
PTGR2	PTGR2	145482	prostaglandin reductase 2	-0.449552	5.5644	-1.66002	0.0993254	0.999503	-4.3969	-1.64813
PLXNB1	PLXNB1	5364	plexin B1	0.326972	5.72323	1.65348	0.0994143	0.999503	-4.31316	1.6477
LNP1	LNP1	348801	leukemia NUP98 fusion partner 1	-0.426414	5.29759	-1.65625	0.0994222	0.999503	-4.34559	-1.64766
METTL9	METTL9	51108	methyltransferase like 9	-0.336168	6.21542	-1.65146	0.099514	0.999503	-4.307	-1.64721
NEXN	NEXN	91624	nexilin F-actin binding protein	-0.424683	6.81028	-1.64919	0.0996295	0.999503	-4.27594	-1.64665
FAM83D	FAM83D	81610	family with sequence similarity 83 member D	-0.35933	5.48192	-1.65392	0.099674	0.999503	-4.34536	-1.64644
ZCCHC17	ZCCHC17	51538	zinc finger CCHC-type containing 17	0.436019	5.28905	1.65428	0.0997103	0.999503	-4.34653	1.64626
TMUB1	TMUB1	83590	transmembrane and ubiquitin like domain containing 1	-0.401478	5.68146	-1.65471	0.0997433	0.999503	-4.36714	-1.6461
RGL2	RGL2	5863	ral guanine nucleotide dissociation stimulator like 2	0.320029	6.77719	1.6514	0.0998386	0.999503	-4.31702	1.64564
CIPC	CIPC	85457	CLOCK interacting pacemaker	-0.413773	5.28571	-1.65369	0.099919	0.999503	-4.35866	-1.64525
PIM2	PIM2	11040	Pim-2 proto-oncogene, serine/threonine kinase	-0.415555	5.31767	-1.65577	0.0999267	0.999503	-4.37958	-1.64521
TYW1	TYW1	55253	tRNA-yW synthesizing protein 1 homolog	-0.343612	5.72532	-1.6508	0.0999379	0.999503	-4.32549	-1.64515
DNAJA1	DNAJA1	3301	DnaJ heat shock protein family (Hsp40) member A1	-0.478456	6.2631	-1.65319	0.100085	0.999503	-4.36987	-1.64444
RPL26L1	RPL26L1	51121	ribosomal protein L26 like 1	-0.562584	5.98715	-1.66681	0.100132	0.999503	-4.47989	-1.64422
CD320	CD320	51293	CD320 molecule	0.45852	6.24373	1.65047	0.100282	0.999503	-4.33801	1.64349
IL27RA	IL27RA	9466	interleukin 27 receptor subunit alpha	-0.445392	5.72715	-1.64893	0.100356	0.999503	-4.33251	-1.64313
PAX6	PAX6	5080	paired box 6	-0.498325	5.0911	-1.65404	0.100426	0.999503	-4.36727	-1.64279
PML	PML	5371	promyelocytic leukemia	-0.339044	6.75252	-1.6447	0.100539	0.999503	-4.27783	-1.64225
CEP85	CEP85	64793	centrosomal protein 85	-0.384393	5.70278	-1.64901	0.100687	0.999503	-4.35486	-1.64153
PDE1C	PDE1C	5137	phosphodiesterase 1C	-0.460123	5.47592	-1.64895	0.100743	0.999503	-4.3545	-1.64126
BSG	BSG	682	basigin (Ok blood group)	-0.382853	8.18386	-1.64268	0.100829	0.999503	-4.27036	-1.64085
PTPN6	PTPN6	5777	protein tyrosine phosphatase non-receptor type 6	0.393064	5.93588	1.64388	0.101112	0.999503	-4.30508	1.63948
UQCRHL	UQCRHL	440567	ubiquinol-cytochrome c reductase hinge protein like	-0.466483	7.76434	-1.64544	0.101273	0.999503	-4.34303	-1.63871
LRP6	LRP6	4040	LDL receptor related protein 6	0.255441	6.38067	1.63943	0.101802	0.999503	-4.29013	1.63618
PYGM	PYGM	5837	glycogen phosphorylase, muscle associated	-0.354096	5.87271	-1.64023	0.101825	0.999503	-4.31313	-1.63607
DNAJC2	DNAJC2	27000	DnaJ heat shock protein family (Hsp40) member C2	-0.453872	5.12322	-1.64567	0.102039	0.999503	-4.36499	-1.63505
UBE3A	UBE3A	7337	ubiquitin protein ligase E3A	-0.44998	5.89104	-1.63908	0.102052	0.999503	-4.31299	-1.63499
SREK1	SREK1	140890	splicing regulatory glutamic acid and lysine rich protein 1	0.261879	6.77287	1.63642	0.102363	0.999503	-4.28775	1.63351
PEX11G	PEX11G	92960	peroxisomal biogenesis factor 11 gamma	-0.35681	5.39538	-1.64103	0.102372	0.999503	-4.34972	-1.63346
PELP1	PELP1	27043	proline, glutamate and leucine rich protein 1	0.378198	5.48921	1.63925	0.102474	0.999503	-4.33832	1.63298
PRKAA2	PRKAA2	5563	protein kinase AMP-activated catalytic subunit alpha 2	-0.392516	5.60952	-1.63781	0.10253	0.999503	-4.32751	-1.63271
ZNF121	ZNF121	7675	zinc finger protein 121	-0.357375	5.65425	-1.63998	0.102565	0.999503	-4.35963	-1.63254
CD300LB	CD300LB	124599	CD300 molecule like family member b	0.3615	5.36056	1.63973	0.102679	0.999503	-4.34949	1.632
SBDS	SBDS	51119	SBDS ribosome maturation factor	-0.213655	7.2057	-1.63384	0.102757	0.999503	-4.28165	-1.63163
ATG7	ATG7	10533	autophagy related 7	-0.280512	5.84263	-1.63573	0.10278	0.999503	-4.31706	-1.63152
POMZP3	POMZP3	22932	POM121 and ZP3 fusion	0.201586	6.7571	1.63405	0.102827	0.999503	-4.28666	1.6313
PLEKHH3	PLEKHH3	79990	pleckstrin homology, MyTH4 and FERM domain containing H3	0.418655	5.24365	1.64237	0.102917	0.999503	-4.38421	1.63087
LIMS3	LIMS3	96626	LIM zinc finger domain containing 3	0.299637	6.83586	1.63245	0.10318	0.999503	-4.28905	1.62963
SMYD2	SMYD2	56950	SET and MYND domain containing 2	-0.318775	6.76164	-1.63065	0.103517	0.999503	-4.29177	-1.62804
MED19	MED19	219541	mediator complex subunit 19	-0.294217	5.651	-1.63288	0.103561	0.999503	-4.33035	-1.62783
SDCBP2	SDCBP2	27111	syndecan binding protein 2	-0.37713	5.45167	-1.63413	0.103586	0.999503	-4.34417	-1.62771
CEBPZ	CEBPZ	10153	CCAAT enhancer binding protein zeta	-0.328764	5.64977	-1.63301	0.103589	0.999503	-4.33215	-1.6277
CIDEA	CIDEA	1149	cell death inducing DFFA like effector a	-0.403145	5.26056	-1.63615	0.103613	0.999503	-4.3587	-1.62759
SPATA45	SPATA45	149643	spermatogenesis associated 45	-0.34956	5.34803	-1.63522	0.10373	0.999503	-4.36352	-1.62703
ZIC5	ZIC5	85416	Zic family member 5	-0.421657	5.24953	-1.63454	0.103817	0.999503	-4.35863	-1.62662
GTSF1L	GTSF1L	149699	gametocyte specific factor 1 like	-0.615165	5.189	-1.64858	0.103829	0.999503	-4.47305	-1.62657
STAT4	STAT4	6775	signal transducer and activator of transcription 4	-0.401845	5.39517	-1.63407	0.103877	0.999503	-4.36357	-1.62634
KIF20A	KIF20A	10112	kinesin family member 20A	-0.387204	5.1653	-1.63529	0.103968	0.999503	-4.37602	-1.62591
ARMCX1	ARMCX1	51309	armadillo repeat containing X-linked 1	-0.391369	5.82796	-1.62964	0.104123	0.999503	-4.32398	-1.62519
CDC6	CDC6	990	cell division cycle 6	-0.405024	5.41758	-1.63295	0.104149	0.999503	-4.36382	-1.62506
TOPORS	TOPORS	10210	TOP1 binding arginine/serine rich protein	-0.294394	5.93493	-1.62871	0.104239	0.999503	-4.32005	-1.62464
MRPL12	MRPL12	6182	mitochondrial ribosomal protein L12	-0.296697	6.27498	-1.63124	0.104324	0.999503	-4.35752	-1.62424
FBH1	FBH1	84893	F-box DNA helicase 1	-0.331365	6.19904	-1.62688	0.104424	0.999503	-4.30579	-1.62377
ADGRA1	ADGRA1	84435	adhesion G protein-coupled receptor A1	-0.383412	5.37818	-1.63087	0.104501	0.999503	-4.35271	-1.62341
TRMT2B	TRMT2B	79979	tRNA methyltransferase 2 homolog B	-0.338451	6.27038	-1.62629	0.104572	0.999503	-4.30673	-1.62308
LDB3	LDB3	11155	LIM domain binding 3	-0.456652	7.96449	-1.62473	0.10461	0.999503	-4.28647	-1.6229
CTSH	CTSH	1512	cathepsin H	0.28471	6.50729	1.62541	0.104704	0.999503	-4.29798	1.62247
GPBP1	GPBP1	65056	GC-rich promoter binding protein 1	-0.335982	5.84768	-1.62653	0.104716	0.999503	-4.32266	-1.62241
SS18	SS18	6760	SS18 subunit of BAF chromatin remodeling complex	-0.42028	6.13921	-1.63553	0.104809	0.999503	-4.42856	-1.62198
OR7C2	OR7C2	26658	olfactory receptor family 7 subfamily C member 2 (gene/pseudogene)	-0.492177	5.17617	-1.63407	0.104928	0.999503	-4.40528	-1.62142
ARSD	ARSD	414	arylsulfatase D	-0.342159	5.8401	-1.62735	0.105102	0.999503	-4.36181	-1.62061
NUPR1	NUPR1	26471	nuclear protein 1, transcriptional regulator	0.349527	6.37319	1.62388	0.10512	0.999503	-4.30239	1.62052
DCUN1D3	DCUN1D3	123879	defective in cullin neddylation 1 domain containing 3	-0.312251	5.79684	-1.62724	0.105248	0.999503	-4.36841	-1.61993
GGTLC2	GGTLC2	91227	gamma-glutamyltransferase light chain 2	-0.316165	5.51402	-1.62441	0.105548	0.999503	-4.34429	-1.61853
SF3B1	SF3B1	23451	splicing factor 3b subunit 1	-0.270126	7.30864	-1.62174	0.105644	0.999503	-4.31195	-1.61809
DST	DST	667	dystonin	-0.355844	6.99397	-1.62208	0.105826	0.999503	-4.32967	-1.61724
RSPO1	RSPO1	284654	R-spondin 1	-0.378864	5.37245	-1.6242	0.105854	0.999503	-4.35586	-1.61711
NME6	NME6	10201	NME/NM23 nucleoside diphosphate kinase 6	-0.336622	5.55676	-1.62255	0.105862	0.999503	-4.34252	-1.61708
SSRP1	SSRP1	6749	structure specific recognition protein 1	-0.285767	6.34973	-1.6202	0.105878	0.999503	-4.31234	-1.617
SSX2IP	SSX2IP	117178	SSX family member 2 interacting protein	-0.44087	5.06814	-1.62729	0.105886	0.999503	-4.37798	-1.61696
USP17L12	USP17L12	100287205	ubiquitin specific peptidase 17 like family member 12	-0.268328	7.98075	-1.61847	0.105957	0.999503	-4.29192	-1.61664
BRD3	BRD3	8019	bromodomain containing 3	-0.230201	6.34434	-1.61947	0.105972	0.999503	-4.3071	-1.61657
MEA1	MEA1	4201	male-enhanced antigen 1	-0.321621	5.84384	-1.62019	0.106094	0.999503	-4.32806	-1.616
RGS19	RGS19	10287	regulator of G protein signaling 19	0.357206	5.27784	1.62586	0.106358	0.999503	-4.38846	1.61478
BDH1	BDH1	622	3-hydroxybutyrate dehydrogenase 1	-0.428898	5.2739	-1.62228	0.106466	0.999503	-4.36428	-1.61428
HSPB3	HSPB3	8988	heat shock protein family B (small) member 3	-0.509765	5.37439	-1.62206	0.106493	0.999503	-4.35893	-1.61416
NADK2	NADK2	133686	NAD kinase 2, mitochondrial	-0.358445	5.53395	-1.61891	0.106735	0.999503	-4.34767	-1.61304
CLDN2	CLDN2	9075	claudin 2	-0.484223	5.45663	-1.6187	0.106869	0.999503	-4.35257	-1.61243
ADORA2A	ADORA2A	135	adenosine A2a receptor	-0.261729	6.17348	-1.61523	0.106936	0.999503	-4.31485	-1.61212
ABCC4	ABCC4	10257	ATP binding cassette subfamily C member 4	-0.568684	5.07161	-1.62914	0.106997	0.999503	-4.4447	-1.61184
KIF18A	KIF18A	81930	kinesin family member 18A	-0.437355	5.16417	-1.62056	0.107004	0.999503	-4.37317	-1.61181
FBXW7	FBXW7	55294	F-box and WD repeat domain containing 7	0.307868	5.82119	1.61521	0.107295	0.999503	-4.3305	1.61047
ENOSF1	ENOSF1	55556	enolase superfamily member 1	0.341471	5.72372	1.61639	0.107309	0.999503	-4.34877	1.61041
SVEP1	SVEP1	79987	sushi, von Willebrand factor type A, EGF and pentraxin domain containing 1	0.627813	6.3069	1.6281	0.107327	0.999503	-4.45715	1.61032
EIF2S1	EIF2S1	1965	eukaryotic translation initiation factor 2 subunit alpha	-0.409254	5.75437	-1.61546	0.107349	0.999503	-4.34584	-1.61023
HMGCR	HMGCR	3156	3-hydroxy-3-methylglutaryl-CoA reductase	-0.391037	5.65462	-1.61442	0.107397	0.999503	-4.33441	-1.61
KRTAP2-4	KRTAP2-4	85294	keratin associated protein 2-4	-0.441108	5.30455	-1.61626	0.107423	0.999503	-4.3522	-1.60988
ZDBF2	ZDBF2	57683	zinc finger DBF-type containing 2	-0.310833	5.62654	-1.61589	0.107473	0.999503	-4.35905	-1.60966
THBS1	THBS1	7057	thrombospondin 1	-0.418001	6.94365	-1.61057	0.107753	0.999503	-4.30283	-1.60838
CMYA5	CMYA5	202333	cardiomyopathy associated 5	-0.71443	7.47882	-1.61811	0.107884	0.999503	-4.40791	-1.60778
CREBBP	CREBBP	1387	CREB binding protein	0.216277	6.65122	1.61074	0.107916	0.999503	-4.31451	1.60763
SH3BGR	SH3BGR	6450	SH3 domain binding glutamate rich protein	-0.522604	5.77471	-1.61247	0.108086	0.999503	-4.35538	-1.60686
ALPK2	ALPK2	115701	alpha kinase 2	-0.379007	5.45156	-1.61345	0.108097	0.999503	-4.35912	-1.60681
ARHGAP23	ARHGAP23	57636	Rho GTPase activating protein 23	0.364036	6.25284	1.6146	0.108098	0.999503	-4.37294	1.6068
SIX6	SIX6	4990	SIX homeobox 6	-0.445295	5.31626	-1.61499	0.108109	0.999503	-4.37744	-1.60675
SLC39A14	SLC39A14	23516	solute carrier family 39 member 14	-0.492526	5.46482	-1.62167	0.108139	0.999503	-4.44537	-1.60662
EIF4E2	EIF4E2	9470	eukaryotic translation initiation factor 4E family member 2	-0.247174	6.02041	-1.61007	0.108144	0.999503	-4.32404	-1.60659
CNOT11	CNOT11	55571	CCR4-NOT transcription complex subunit 11	-0.217164	6.06698	-1.60978	0.108176	0.999503	-4.32256	-1.60645
APLF	APLF	200558	aprataxin and PNKP like factor	-0.385288	5.37279	-1.61327	0.108328	0.999503	-4.36782	-1.60576
ATP5F1A	ATP5F1A	498	ATP synthase F1 subunit alpha	-0.41663	8.03639	-1.60681	0.108503	0.999503	-4.30247	-1.60496
RAB3IL1	RAB3IL1	5866	RAB3A interacting protein like 1	-0.364122	5.97336	-1.60887	0.108643	0.999503	-4.34188	-1.60432
EFHC2	EFHC2	80258	EF-hand domain containing 2	-0.377611	5.85553	-1.60941	0.108698	0.999503	-4.35321	-1.60407
SP100	SP100	6672	SP100 nuclear antigen	-0.315608	7.05689	-1.60588	0.108772	0.999503	-4.30571	-1.60374
IGF1R	IGF1R	3480	insulin like growth factor 1 receptor	0.270387	6.03594	1.60727	0.108846	0.999503	-4.32529	1.6034
GALNT18	GALNT18	374378	polypeptide N-acetylgalactosaminyltransferase 18	-0.33185	7.0501	-1.60593	0.108918	0.999503	-4.31383	-1.60308
RNF24	RNF24	11237	ring finger protein 24	-0.348484	6.25108	-1.60499	0.109149	0.999503	-4.31948	-1.60203
NFE2L3	NFE2L3	9603	nuclear factor, erythroid 2 like 3	0.288136	5.88815	1.60469	0.109492	0.999503	-4.3334	1.60048
CLASP2	CLASP2	23122	cytoplasmic linker associated protein 2	-0.373702	5.34841	-1.60753	0.109498	0.999503	-4.36781	-1.60045
LUC7L	LUC7L	55692	LUC7 like	-0.263153	6.70864	-1.60229	0.109621	0.999503	-4.31205	-1.5999
RPL31	RPL31	6160	ribosomal protein L31	0.255185	9.28112	1.5994	0.110076	0.999503	-4.30789	1.59785
ATP5PF	ATP5PF	522	ATP synthase peripheral stalk subunit F6	-0.417278	7.87841	-1.6101	0.110249	0.999503	-4.44639	-1.59708
CETN2	CETN2	1069	centrin 2	-0.457849	5.6413	-1.61386	0.110266	0.999503	-4.4622	-1.597
RINT1	RINT1	60561	RAD50 interactor 1	0.476862	5.85387	1.60034	0.110592	0.999503	-4.33908	1.59554
ALG3	ALG3	10195	ALG3 alpha-1,3- mannosyltransferase	0.448724	5.45452	1.60118	0.110817	0.999503	-4.3631	1.59453
SH3TC1	SH3TC1	54436	SH3 domain and tetratricopeptide repeats 1	-0.366253	5.37827	-1.60113	0.110921	0.999503	-4.36848	-1.59407
COQ8B	COQ8B	79934	coenzyme Q8B	-0.228984	6.1122	-1.5972	0.110925	0.999503	-4.32973	-1.59405
ANXA5	ANXA5	308	annexin A5	-0.406958	7.72102	-1.60439	0.111072	0.999503	-4.4207	-1.59339
TNS2	TNS2	23371	tensin 2	0.30143	8.31457	1.595	0.111182	0.999503	-4.31552	1.5929
FIBIN	FIBIN	387758	fin bud initiation factor homolog	-0.510631	6.38273	-1.60987	0.111249	0.999503	-4.47718	-1.5926
RPL37	RPL37	6167	ribosomal protein L37	0.247297	9.41804	1.59419	0.111275	0.999503	-4.3131	1.59249
TRAPPC2	TRAPPC2	6399	trafficking protein particle complex 2	-0.528352	5.55386	-1.60226	0.111295	0.999503	-4.41001	-1.5924
ZRANB2	ZRANB2	9406	zinc finger RANBP2-type containing 2	-0.198995	6.6402	-1.59448	0.111382	0.999503	-4.31905	-1.59201
MAGED2	MAGED2	10916	MAGE family member D2	-0.288811	6.97636	-1.59337	0.111558	0.999503	-4.31643	-1.59123
THOP1	THOP1	7064	thimet oligopeptidase 1	-0.375908	5.76196	-1.59467	0.111665	0.999503	-4.34291	-1.59076
FLNB	FLNB	2317	filamin B	0.378339	6.66186	1.59863	0.111665	0.999503	-4.38189	1.59075
TSPAN31	TSPAN31	6302	tetraspanin 31	0.291388	5.92204	1.59642	0.112042	0.999503	-4.37973	1.58908
NAPSA	NAPSA	9476	napsin A aspartic peptidase	-0.426841	5.48702	-1.59461	0.112089	0.999503	-4.36363	-1.58887
ANKRD13A	ANKRD13A	88455	ankyrin repeat domain 13A	0.29493	5.97518	1.59324	0.112121	0.999503	-4.34759	1.58873
GOPC	GOPC	57120	golgi associated PDZ and coiled-coil motif containing	-0.289825	6.15282	-1.59521	0.112248	0.999503	-4.38353	-1.58817
DNM2	DNM2	1785	dynamin 2	0.267159	6.94054	1.59056	0.112255	0.999503	-4.31936	1.58814
POLD2	POLD2	5425	DNA polymerase delta 2, accessory subunit	-0.401635	5.86812	-1.59688	0.112354	0.999503	-4.4049	-1.5877
PARP8	PARP8	79668	poly(ADP-ribose) polymerase family member 8	-0.373214	5.40202	-1.59468	0.112385	0.999503	-4.37815	-1.58756
SLC25A30	SLC25A30	253512	solute carrier family 25 member 30	-0.341385	5.67584	-1.59168	0.112535	0.999503	-4.35485	-1.5869
DLGAP3	DLGAP3	58512	DLG associated protein 3	-0.266094	6.10535	-1.58957	0.112663	0.999503	-4.33468	-1.58634
KCTD12	KCTD12	115207	potassium channel tetramerization domain containing 12	0.251443	7.01478	1.58889	0.112685	0.999503	-4.3262	1.58624
PTGIS	PTGIS	5740	prostaglandin I2 synthase	0.381336	6.44132	1.59315	0.112703	0.999503	-4.37167	1.58616
BBS10	BBS10	79738	Bardet-Biedl syndrome 10	0.6095	5.31121	1.61189	0.112778	0.999503	-4.49694	1.58583
SS18L1	SS18L1	26039	SS18L1 subunit of BAF chromatin remodeling complex	0.275254	5.87032	1.58944	0.112829	0.999503	-4.34253	1.5856
C12orf76	C12orf76	400073	chromosome 12 open reading frame 76	-0.338735	5.32149	-1.59263	0.112876	0.999503	-4.37626	-1.5854
RAB3IP	RAB3IP	117177	RAB3A interacting protein	-0.400771	5.26295	-1.59326	0.112891	0.999503	-4.38026	-1.58533
DMAC2L	DMAC2L	27109	distal membrane arm assembly complex 2 like	-0.406642	5.24869	-1.59306	0.112972	0.999503	-4.3915	-1.58498
MTFR1L	MTFR1L	56181	mitochondrial fission regulator 1 like	-0.382712	5.73413	-1.58953	0.112975	0.999503	-4.35364	-1.58496
FBXO32	FBXO32	114907	F-box protein 32	-0.544632	5.8404	-1.59799	0.112981	0.999503	-4.44194	-1.58494
SUGT1	SUGT1	10910	SGT1 homolog, MIS12 kinetochore complex assembly cochaperone	0.314408	6.53673	1.58934	0.113123	0.999503	-4.35528	1.58431
INTS3	INTS3	65123	integrator complex subunit 3	-0.327789	6.48403	-1.58608	0.1133	0.999503	-4.328	-1.58353
SIMC1	SIMC1	375484	SUMO interacting motifs containing 1	-0.4961	5.48993	-1.60167	0.113326	0.999503	-4.47872	-1.58342
TICRR	TICRR	90381	TOPBP1 interacting checkpoint and replication regulator	-0.387155	5.30423	-1.59042	0.113342	0.999503	-4.37799	-1.58335
GSTP1	GSTP1	2950	glutathione S-transferase pi 1	0.180468	7.20756	1.58467	0.113542	0.999503	-4.3226	1.58247
PHF3	PHF3	23469	PHD finger protein 3	-0.247644	6.79725	-1.58391	0.113819	0.999503	-4.33047	-1.58126
PSME3	PSME3	10197	proteasome activator subunit 3	-0.287528	5.87855	-1.58412	0.114044	0.999503	-4.34947	-1.58028
TNNT2	TNNT2	7139	troponin T2, cardiac type	-0.631758	9.26865	-1.58155	0.114137	0.999503	-4.32451	-1.57987
SUB1	SUB1	10923	SUB1 regulator of transcription	-0.222764	6.96233	-1.58101	0.114368	0.999503	-4.32668	-1.57886
BUD31	BUD31	8896	BUD31 homolog	0.295479	6.15578	1.58432	0.114432	0.999503	-4.37723	1.57858
DKK1	DKK1	22943	dickkopf WNT signaling pathway inhibitor 1	0.317035	5.891	1.58241	0.114608	0.999503	-4.34901	1.57782
PCMTD1	PCMTD1	115294	protein-L-isoaspartate (D-aspartate) O-methyltransferase domain containing 1	0.313888	6.68761	1.58045	0.114637	0.999503	-4.32986	1.57769
FBXO48	FBXO48	554251	F-box protein 48	-0.479255	5.22972	-1.58507	0.11473	0.999503	-4.38605	-1.57729
JPT1	JPT1	51155	Jupiter microtubule associated homolog 1	0.337813	5.76615	1.5819	0.114809	0.999503	-4.36416	1.57694
KDM6B	KDM6B	23135	lysine demethylase 6B	-0.443039	6.06725	-1.58008	0.114893	0.999503	-4.34926	-1.57658
DUOX1	DUOX1	53905	dual oxidase 1	-0.279951	5.80907	-1.57999	0.114957	0.999503	-4.34991	-1.5763
SLC49A4	SLC49A4	84925	solute carrier family 49 member 4	-0.347729	5.46667	-1.58171	0.115089	0.999503	-4.37276	-1.57573
ALDH7A1	ALDH7A1	501	aldehyde dehydrogenase 7 family member A1	-0.326254	5.51307	-1.58126	0.115148	0.999503	-4.37064	-1.57547
INHBB	INHBB	3625	inhibin subunit beta B	-0.37389	5.65015	-1.5824	0.115203	0.999503	-4.39324	-1.57523
ATOX1	ATOX1	475	antioxidant 1 copper chaperone	-0.331599	6.06091	-1.57878	0.115225	0.999503	-4.35108	-1.57514
EIF1	EIF1	10209	eukaryotic translation initiation factor 1	-0.228697	8.16593	-1.57612	0.115386	0.999503	-4.32816	-1.57444
SPATA13	SPATA13	221178	spermatogenesis associated 13	0.347113	6.31305	1.58062	0.115599	0.999503	-4.38925	1.57352
SH3YL1	SH3YL1	26751	SH3 and SYLF domain containing 1	-0.312606	5.65673	-1.57779	0.11573	0.999503	-4.36448	-1.57295
ZNF254	ZNF254	9534	zinc finger protein 254	-0.328092	5.61448	-1.57755	0.115789	0.999503	-4.36574	-1.5727
SACM1L	SACM1L	22908	SAC1 like phosphatidylinositide phosphatase	-0.250793	6.14859	-1.57648	0.115811	0.999503	-4.35593	-1.5726
ZNF792	ZNF792	126375	zinc finger protein 792	0.46456	5.47143	1.58777	0.115933	0.999503	-4.45038	1.57207
PEBP1	PEBP1	5037	phosphatidylethanolamine binding protein 1	-0.321896	6.95802	-1.57379	0.116139	0.999503	-4.33768	-1.57119
RUNDC1	RUNDC1	146923	RUN domain containing 1	-0.317638	5.86113	-1.57495	0.116152	0.999503	-4.3557	-1.57113
BASP1	BASP1	10409	brain abundant membrane attached signal protein 1	0.223862	6.71971	1.57264	0.116477	0.999503	-4.34073	1.56973
CCDC85B	CCDC85B	11007	coiled-coil domain containing 85B	0.390698	5.73499	1.5739	0.116571	0.999503	-4.36064	1.56933
CNPY2	CNPY2	10330	canopy FGF signaling regulator 2	-0.273172	6.41455	-1.57121	0.116727	0.999503	-4.34036	-1.56866
FAM47B	FAM47B	170062	family with sequence similarity 47 member B	-0.333898	5.67106	-1.57284	0.117064	0.999503	-4.37889	-1.56722
RCAN1	RCAN1	1827	regulator of calcineurin 1	-0.33366	6.13732	-1.5711	0.117126	0.999503	-4.36398	-1.56695
ARFGAP1	ARFGAP1	55738	ADP ribosylation factor GTPase activating protein 1	-0.352148	5.57096	-1.57214	0.117209	0.999503	-4.37325	-1.56659
LIPE	LIPE	3991	lipase E, hormone sensitive type	0.305744	5.63631	1.57153	0.117212	0.999503	-4.36737	1.56658
ZSCAN26	ZSCAN26	7741	zinc finger and SCAN domain containing 26	-0.314171	5.67937	-1.57072	0.117302	0.999503	-4.36658	-1.5662
MLIP	MLIP	90523	muscular LMNA interacting protein	-0.409506	5.80487	-1.56948	0.117481	0.999503	-4.362	-1.56543
MZT2A	MZT2A	653784	mitotic spindle organizing protein 2A	0.393876	5.35586	1.57304	0.117506	0.999503	-4.39645	1.56533
NCAM1	NCAM1	4684	neural cell adhesion molecule 1	-0.438926	6.07932	-1.57453	0.117525	0.999503	-4.41947	-1.56525
C9orf92	C9orf92	100129385	chromosome 9 open reading frame 92	0.364592	5.3569	1.57111	0.117718	0.999503	-4.38523	1.56442
USP9Y	USP9Y	8287	ubiquitin specific peptidase 9 Y-linked	0.532611	4.9661	1.58639	0.11772	0.999503	-4.49369	1.56442
POLR3D	POLR3D	661	RNA polymerase III subunit D	-0.302236	5.68435	-1.56877	0.117742	0.999503	-4.36717	-1.56432
C1orf68	C1orf68	100129271	chromosome 1 open reading frame 68	-0.43902	5.20676	-1.5719	0.117816	0.999503	-4.39864	-1.56401
TSHZ3	TSHZ3	57616	teashirt zinc finger homeobox 3	0.336354	5.62328	1.56814	0.11804	0.999503	-4.37025	1.56305
CCDC68	CCDC68	80323	coiled-coil domain containing 68	-0.300934	5.79771	-1.56671	0.118091	0.999503	-4.36203	-1.56284
RBM33	RBM33	155435	RNA binding motif protein 33	0.312502	5.81037	1.56651	0.118276	0.999503	-4.36195	1.56205
PRXL2A	PRXL2A	84293	peroxiredoxin like 2A	-0.26307	6.30918	-1.56464	0.118471	0.999503	-4.3576	-1.56122
TM6SF1	TM6SF1	53346	transmembrane 6 superfamily member 1	0.377148	6.29994	1.56362	0.118588	0.999503	-4.34689	1.56073
FGF1	FGF1	2246	fibroblast growth factor 1	-0.391573	6.01613	-1.56124	0.119225	0.999503	-4.3574	-1.55803
GJA4	GJA4	2701	gap junction protein alpha 4	0.432477	6.93986	1.55991	0.119386	0.999503	-4.34807	1.55735
OBSL1	OBSL1	23363	obscurin like cytoskeletal adaptor 1	-0.359898	6.14856	-1.56071	0.119397	0.999503	-4.36032	-1.55731
ATL1	ATL1	51062	atlastin GTPase 1	-0.407826	5.56471	-1.56844	0.119435	0.999503	-4.4399	-1.55715
ACBD5	ACBD5	91452	acyl-CoA binding domain containing 5	-0.312189	6.12064	-1.56211	0.119495	0.999503	-4.38141	-1.5569
ABCA1	ABCA1	19	ATP binding cassette subfamily A member 1	0.284653	5.57261	1.56256	0.119502	0.999503	-4.38504	1.55687
GTSE1	GTSE1	51512	G2 and S-phase expressed 1	-0.611199	5.29637	-1.58226	0.119533	0.999503	-4.51716	-1.55674
CWC25	CWC25	54883	CWC25 spliceosome associated protein homolog	0.289247	5.54686	1.56185	0.119551	0.999503	-4.37718	1.55666
LZIC	LZIC	84328	leucine zipper and CTNNBIP1 domain containing	-0.430087	5.48137	-1.57156	0.119591	0.999503	-4.46889	-1.55649
CGB2	CGB2	114336	chorionic gonadotropin subunit beta 2	-0.262588	6.73269	-1.55921	0.119614	0.999503	-4.35346	-1.55639
CDC26	CDC26	246184	cell division cycle 26	-0.300338	6.12028	-1.55858	0.119794	0.999503	-4.3562	-1.55564
ZNF32	ZNF32	7580	zinc finger protein 32	-0.399473	5.638	-1.56072	0.11981	0.999503	-4.38071	-1.55557
MTLN	MTLN	205251	mitoregulin	-0.329547	5.50647	-1.56052	0.119886	0.999503	-4.38114	-1.55525
ZFYVE9	ZFYVE9	9372	zinc finger FYVE-type containing 9	0.340335	5.69837	1.55995	0.12002	0.999503	-4.38025	1.55469
REEP4	REEP4	80346	receptor accessory protein 4	-0.430393	4.76745	-1.5687	0.120282	0.999503	-4.42763	-1.55359
RETN	RETN	56729	resistin	0.432148	5.02334	1.56385	0.120306	0.999503	-4.41494	1.55349
XPOT	XPOT	11260	exportin for tRNA	-0.255688	6.3408	-1.55581	0.120399	0.999503	-4.35465	-1.5531
CHCHD3	CHCHD3	54927	coiled-coil-helix-coiled-coil-helix domain containing 3	-0.405843	6.61622	-1.56527	0.120423	0.999503	-4.45229	-1.553
SRMS	SRMS	6725	src-related kinase lacking C-terminal regulatory tyrosine and N-terminal myristylation sites	0.351094	5.34768	1.55824	0.120732	0.999503	-4.39231	1.55171
MRPS17	MRPS17	51373	mitochondrial ribosomal protein S17	0.324526	5.5681	1.55633	0.120958	0.999503	-4.38074	1.55076
TFG	TFG	10342	trafficking from ER to golgi regulator	-0.39693	6.65417	-1.55908	0.121136	0.999503	-4.43154	-1.55002
TMEM9	TMEM9	252839	transmembrane protein 9	-0.368502	5.72085	-1.56376	0.121195	0.999503	-4.46388	-1.54978
ZNF587	ZNF587	84914	zinc finger protein 587	0.313446	8.16623	1.5547	0.121446	0.999503	-4.3906	1.54873
ARL15	ARL15	54622	ADP ribosylation factor like GTPase 15	0.366264	6.39645	1.5501	0.121817	0.999503	-4.35599	1.54719
KCNK4	KCNK4	50801	potassium two pore domain channel subfamily K member 4	0.269775	6.40031	1.54987	0.121872	0.999503	-4.35711	1.54696
FMNL2	FMNL2	114793	formin like 2	-0.472211	5.32197	-1.55546	0.121917	0.999503	-4.41676	-1.54678
VDAC1	VDAC1	7416	voltage dependent anion channel 1	-0.357328	6.07268	-1.54934	0.122023	0.999503	-4.36419	-1.54634
MRPL20	MRPL20	55052	mitochondrial ribosomal protein L20	-0.258409	6.46514	-1.54861	0.122051	0.999503	-4.35658	-1.54622
KIF1B	KIF1B	23095	kinesin family member 1B	-0.302817	5.79208	-1.55066	0.122164	0.999503	-4.38604	-1.54576
USP29	USP29	57663	ubiquitin specific peptidase 29	-0.3682	5.45473	-1.55094	0.122278	0.999503	-4.38985	-1.54528
DERA	DERA	51071	deoxyribose-phosphate aldolase	-0.484107	5.68854	-1.5554	0.122296	0.999503	-4.43899	-1.54521
CTDP1	CTDP1	9150	CTD phosphatase subunit 1	0.444281	5.38394	1.55939	0.122409	0.999503	-4.45259	1.54474
TRIM54	TRIM54	57159	tripartite motif containing 54	-0.464934	5.60763	-1.54948	0.122478	0.999503	-4.38611	-1.54446
LMOD2	LMOD2	442721	leiomodin 2	-0.644219	7.39981	-1.54793	0.122498	0.999503	-4.36742	-1.54437
AP4M1	AP4M1	9179	adaptor related protein complex 4 subunit mu 1	-0.410436	4.99456	-1.55494	0.122674	0.999503	-4.42175	-1.54364
TMED10	TMED10	10972	transmembrane p24 trafficking protein 10	-0.241869	7.05197	-1.54486	0.122857	0.999503	-4.35484	-1.54289
PRKCZ	PRKCZ	5590	protein kinase C zeta	-0.382041	5.35975	-1.54924	0.123009	0.999503	-4.39746	-1.54227
MRGBP	MRGBP	55257	MRG domain binding protein	-0.374007	5.24039	-1.54934	0.12309	0.999503	-4.40329	-1.54193
TMEM244	TMEM244	253582	transmembrane protein 244	-0.324073	5.64651	-1.55034	0.123148	0.999503	-4.42665	-1.54169
CPLX1	CPLX1	10815	complexin 1	0.370961	6.05991	1.54598	0.123438	0.999503	-4.39425	1.5405
C14orf119	C14orf119	55017	chromosome 14 open reading frame 119	-0.396168	5.37652	-1.55193	0.123453	0.999503	-4.44691	-1.54044
COMT	COMT	1312	catechol-O-methyltransferase	-0.401577	6.52601	-1.542	0.123626	0.999503	-4.3604	-1.53973
PKDCC	PKDCC	91461	protein kinase domain containing, cytoplasmic	-0.336592	6.00243	-1.54132	0.124013	0.999503	-4.37076	-1.53815
FASTKD3	FASTKD3	79072	FAST kinase domains 3	-0.465495	5.17772	-1.54625	0.124097	0.999503	-4.41753	-1.5378
POMT1	POMT1	10585	protein O-mannosyltransferase 1	0.323739	5.65631	1.54175	0.124225	0.999503	-4.38375	1.53728
C20orf96	C20orf96	140680	chromosome 20 open reading frame 96	-0.336044	5.75122	-1.54122	0.124302	0.999503	-4.38371	-1.53696
BOLA3	BOLA3	388962	bolA family member 3	-0.334669	5.85235	-1.5405	0.124322	0.999503	-4.37726	-1.53688
GAS2	GAS2	2620	growth arrest specific 2	-0.412053	5.12413	-1.54915	0.124326	0.999503	-4.44918	-1.53687
ADCY9	ADCY9	115	adenylate cyclase 9	-0.302012	5.54722	-1.54172	0.124382	0.999503	-4.39032	-1.53664
TBC1D22A	TBC1D22A	25771	TBC1 domain family member 22A	0.304088	6.40184	1.53901	0.12448	0.999503	-4.36383	1.53624
KRTAP8-1	KRTAP8-1	337879	keratin associated protein 8-1	-0.48698	5.25655	-1.54366	0.124565	0.999503	-4.40714	-1.53589
KLRC2	KLRC2	3822	killer cell lectin like receptor C2	-0.531165	5.62117	-1.55168	0.124615	0.999503	-4.48183	-1.53569
RUNDC3B	RUNDC3B	154661	RUN domain containing 3B	-0.413336	5.3245	-1.54215	0.12467	0.999503	-4.40208	-1.53546
PWWP2A	PWWP2A	114825	PWWP domain containing 2A	-0.353404	5.80528	-1.53905	0.124708	0.999503	-4.37924	-1.53531
MBTD1	MBTD1	54799	mbt domain containing 1	0.34303	5.30312	1.54143	0.124714	0.999503	-4.39677	1.53529
HSPA4	HSPA4	3308	heat shock protein family A (Hsp70) member 4	-0.505469	6.18159	-1.5522	0.125049	0.999503	-4.49957	-1.53392
GPATCH3	GPATCH3	63906	G-patch domain containing 3	-0.291881	6.31798	-1.53752	0.125059	0.999503	-4.37892	-1.53388
TPD52L2	TPD52L2	7165	TPD52 like 2	0.34923	5.87217	1.54404	0.125109	0.999503	-4.43595	1.53368
USP27X	USP27X	389856	ubiquitin specific peptidase 27 X-linked	-0.50019	4.90139	-1.54381	0.12522	0.999503	-4.42751	-1.53323
NOM1	NOM1	64434	nucleolar protein with MIF4G domain 1	-0.334753	5.9004	-1.53718	0.125266	0.999503	-4.38533	-1.53304
DDAH2	DDAH2	23564	dimethylarginine dimethylaminohydrolase 2	0.279182	6.19012	1.5356	0.125385	0.999503	-4.36976	1.53256
ARHGAP10	ARHGAP10	79658	Rho GTPase activating protein 10	-0.334717	5.80513	-1.53593	0.125491	0.999503	-4.38229	-1.53213
BTBD2	BTBD2	55643	BTB domain containing 2	0.437778	6.29387	1.54638	0.125599	0.999503	-4.47227	1.53169
NDUFB11	NDUFB11	54539	NADH:ubiquinone oxidoreductase subunit B11	-0.225048	6.27308	-1.53385	0.125709	0.999503	-4.36959	-1.53124
OXTR	OXTR	5021	oxytocin receptor	-0.412784	5.11899	-1.53943	0.125718	0.999503	-4.41522	-1.53121
TM2D2	TM2D2	83877	TM2 domain containing 2	0.310194	5.95712	1.53471	0.125719	0.999503	-4.37622	1.5312
ENTPD2	ENTPD2	954	ectonucleoside triphosphate diphosphohydrolase 2	-0.28174	5.78913	-1.53451	0.125843	0.999503	-4.38334	-1.5307
MCRIP2	MCRIP2	84331	MAPK regulated corepressor interacting protein 2	-0.324365	6.57912	-1.53269	0.125907	0.999503	-4.36658	-1.53044
CFAP44	CFAP44	55779	cilia and flagella associated protein 44	-0.248893	5.54206	-1.53468	0.126087	0.999503	-4.39416	-1.52971
CAPN11	CAPN11	11131	calpain 11	0.423504	5.16422	1.53763	0.12614	0.999503	-4.41535	1.5295
NRXN2	NRXN2	9379	neurexin 2	-0.36289	5.3867	-1.53479	0.126301	0.999503	-4.402	-1.52885
DBN1	DBN1	1627	drebrin 1	0.343055	6.40108	1.53554	0.126426	0.999503	-4.4239	1.52835
ABRAXAS1	ABRAXAS1	84142	abraxas 1, BRCA1 A complex subunit	0.460282	5.47727	1.54269	0.126763	0.999503	-4.47197	1.52699
GATAD1	GATAD1	57798	GATA zinc finger domain containing 1	0.299562	6.28514	1.53003	0.12683	0.999503	-4.37711	1.52672
MTIF3	MTIF3	219402	mitochondrial translational initiation factor 3	-0.358416	6.03847	-1.53111	0.126843	0.999503	-4.39194	-1.52667
TREML4	TREML4	285852	triggering receptor expressed on myeloid cells like 4	-0.323982	5.08644	-1.53443	0.12692	0.999503	-4.42365	-1.52636
CCDC112	CCDC112	153733	coiled-coil domain containing 112	0.27842	5.86089	1.52923	0.127155	0.999503	-4.3826	1.52542
GET3	GET3	439	guided entry of tail-anchored proteins factor 3, ATPase	-0.216148	6.20071	-1.52777	0.127225	0.999503	-4.37495	-1.52514
GMPPA	GMPPA	29926	GDP-mannose pyrophosphorylase A	-0.292153	6.01832	-1.52809	0.127246	0.999503	-4.37946	-1.52505
RIPK1	RIPK1	8737	receptor interacting serine/threonine kinase 1	-0.354286	6.21305	-1.53046	0.127321	0.999503	-4.40741	-1.52475
TMTC1	TMTC1	83857	transmembrane O-mannosyltransferase targeting cadherins 1	0.255711	6.65728	1.52709	0.127416	0.999503	-4.37363	1.52437
INPP5B	INPP5B	3633	inositol polyphosphate-5-phosphatase B	0.314233	5.92686	1.52792	0.127541	0.999503	-4.38234	1.52387
FAM98A	FAM98A	25940	family with sequence similarity 98 member A	-0.442682	5.76238	-1.53713	0.127559	0.999503	-4.47713	-1.5238
TMEM167A	TMEM167A	153339	transmembrane protein 167A	-0.25083	6.28332	-1.52631	0.127576	0.999503	-4.3748	-1.52373
ATP6AP2	ATP6AP2	10159	ATPase H+ transporting accessory protein 2	0.25673	6.59801	1.52577	0.127691	0.999503	-4.37207	1.52327
PKHD1L1	PKHD1L1	93035	PKHD1 like 1	0.451365	5.18498	1.53002	0.127813	0.999503	-4.41299	1.52278
PDE12	PDE12	201626	phosphodiesterase 12	-0.275363	5.76049	-1.5265	0.127847	0.999503	-4.38844	-1.52265
C19orf48	C19orf48	84798	chromosome 19 open reading frame 48	-0.312894	5.66041	-1.5266	0.127857	0.999503	-4.39021	-1.52261
VIT	VIT	5212	vitrin	-0.466832	5.56993	-1.52796	0.127904	0.999503	-4.40518	-1.52242
SH3BGRL2	SH3BGRL2	83699	SH3 domain binding glutamate rich protein like 2	0.421197	5.74364	1.52661	0.128044	0.999503	-4.39644	1.52186
CCDC9B	CCDC9B	388115	coiled-coil domain containing 9B	-0.496108	5.98923	-1.53928	0.128153	0.999503	-4.50322	-1.52143
IRX3	IRX3	79191	iroquois homeobox 3	-0.286629	5.8241	-1.52552	0.128203	0.999503	-4.39495	-1.52123
RPLP2	RPLP2	6181	ribosomal protein lateral stalk subunit P2	0.247889	9.40457	1.52369	0.128214	0.999503	-4.37676	1.52118
HOPX	HOPX	84525	HOP homeobox	-0.301002	5.67926	-1.52515	0.128312	0.999503	-4.39415	-1.52079
SLC22A31	SLC22A31	146429	solute carrier family 22 member 31	0.397617	5.40151	1.53096	0.128321	0.999503	-4.44591	1.52076
PRPF6	PRPF6	24148	pre-mRNA processing factor 6	0.260201	6.37613	1.52211	0.128669	0.999503	-4.37629	1.51937
LILRB5	LILRB5	10990	leukocyte immunoglobulin like receptor B5	0.304677	5.40814	1.52525	0.128698	0.999503	-4.40682	1.51925
NT5C3A	NT5C3A	51251	5'-nucleotidase, cytosolic IIIA	-0.331511	5.88283	-1.52258	0.128724	0.999503	-4.38758	-1.51915
GRK3	GRK3	157	G protein-coupled receptor kinase 3	-0.534053	5.01888	-1.53118	0.128736	0.999503	-4.44817	-1.51911
VSTM1	VSTM1	284415	V-set and transmembrane domain containing 1	0.360614	5.13024	1.52796	0.128745	0.999503	-4.42345	1.51907
NDUFB9	NDUFB9	4715	NADH:ubiquinone oxidoreductase subunit B9	-0.415826	6.71994	-1.52846	0.128783	0.999503	-4.44521	-1.51892
QSOX1	QSOX1	5768	quiescin sulfhydryl oxidase 1	0.257765	6.44027	1.52325	0.128783	0.999503	-4.39486	1.51892
TTC12	TTC12	54970	tetratricopeptide repeat domain 12	-0.294638	5.46956	-1.52447	0.128786	0.999503	-4.40392	-1.51891
NDE1	NDE1	54820	nudE neurodevelopment protein 1	-0.279221	6.3609	-1.52102	0.128846	0.999503	-4.37757	-1.51867
TOMM70	TOMM70	9868	translocase of outer mitochondrial membrane 70	-0.374752	5.18116	-1.52745	0.128877	0.999503	-4.41895	-1.51855
STARD8	STARD8	9754	StAR related lipid transfer domain containing 8	-0.306244	5.67831	-1.52284	0.128903	0.999503	-4.39576	-1.51844
CHST15	CHST15	51363	carbohydrate sulfotransferase 15	0.360459	5.93436	1.5224	0.128903	0.999503	-4.38638	1.51844
FCHO2	FCHO2	115548	FCH and mu domain containing endocytic adaptor 2	0.235611	6.24993	1.52125	0.128909	0.999503	-4.37856	1.51842
OR10H2	OR10H2	26538	olfactory receptor family 10 subfamily H member 2	0.323632	5.41733	1.52744	0.128954	0.999503	-4.44038	1.51824
FANCG	FANCG	2189	FA complementation group G	-0.305692	5.68816	-1.52218	0.129001	0.999503	-4.3946	-1.51805
FAM162A	FAM162A	26355	family with sequence similarity 162 member A	-0.323192	6.16104	-1.51995	0.1292	0.999503	-4.38174	-1.51726
ZMAT2	ZMAT2	153527	zinc finger matrin-type 2	0.338564	6.33325	1.51982	0.129294	0.999503	-4.37862	1.51689
MDH2	MDH2	4191	malate dehydrogenase 2	-0.329445	7.14864	-1.51836	0.129386	0.999503	-4.37569	-1.51653
RGS21	RGS21	431704	regulator of G protein signaling 21	-0.362613	5.44363	-1.52197	0.129404	0.999503	-4.40602	-1.51646
SNX9	SNX9	51429	sorting nexin 9	0.225893	6.33295	1.51901	0.129517	0.999503	-4.38211	1.51601
ARIH2	ARIH2	10425	ariadne RBR E3 ubiquitin protein ligase 2	-0.338875	5.97444	-1.5193	0.129554	0.999503	-4.39022	-1.51586
TSR1	TSR1	55720	TSR1 ribosome maturation factor	-0.431038	5.01855	-1.52537	0.129616	0.999503	-4.42829	-1.51562
OR2M5	OR2M5	127059	olfactory receptor family 2 subfamily M member 5	0.386728	5.81707	1.51941	0.129719	0.999503	-4.39098	1.51521
SNRPA	SNRPA	6626	small nuclear ribonucleoprotein polypeptide A	0.30564	6.12792	1.51808	0.12978	0.999503	-4.383	1.51497
NIPA1	NIPA1	123606	NIPA magnesium transporter 1	-0.388338	5.62772	-1.51923	0.129824	0.999503	-4.39909	-1.51479
PHF19	PHF19	26147	PHD finger protein 19	-0.313567	5.64043	-1.51916	0.129871	0.999503	-4.39935	-1.51461
GIN1	GIN1	54826	gypsy retrotransposon integrase 1	-0.47543	5.09691	-1.52426	0.129915	0.999503	-4.4415	-1.51444
CBX7	CBX7	23492	chromobox 7	-0.261904	6.85053	-1.51631	0.129972	0.999503	-4.37801	-1.51421
MAPKBP1	MAPKBP1	23005	mitogen-activated protein kinase binding protein 1	-0.22244	7.31217	-1.51628	0.129974	0.999503	-4.37931	-1.5142
SAMSN1	SAMSN1	64092	SAM domain, SH3 domain and nuclear localization signals 1	0.245985	5.79618	1.51808	0.129999	0.999503	-4.39211	1.51411
ZNF318	ZNF318	24149	zinc finger protein 318	0.30929	5.88741	1.51765	0.130039	0.999503	-4.38994	1.51395
SGSM2	SGSM2	9905	small G protein signaling modulator 2	-0.324931	6.03177	-1.51666	0.130103	0.999503	-4.38629	-1.51369
GTF2A2	GTF2A2	2958	general transcription factor IIA subunit 2	-0.327613	5.87315	-1.51678	0.130185	0.999503	-4.39116	-1.51337
PHACTR2	PHACTR2	9749	phosphatase and actin regulator 2	-0.299176	6.7404	-1.51944	0.130187	0.999503	-4.42108	-1.51336
LYPD1	LYPD1	116372	LY6/PLAUR domain containing 1	-0.388662	5.44659	-1.51854	0.130281	0.999503	-4.40791	-1.513
PIGP	PIGP	51227	phosphatidylinositol glycan anchor biosynthesis class P	-0.413828	5.7512	-1.51693	0.130285	0.999503	-4.39603	-1.51298
PIGL	PIGL	9487	phosphatidylinositol glycan anchor biosynthesis class L	0.371456	5.53843	1.51754	0.130491	0.999503	-4.40395	1.51217
CUL2	CUL2	8453	cullin 2	-0.249327	5.84689	-1.51505	0.130647	0.999503	-4.39327	-1.51156
RYR2	RYR2	6262	ryanodine receptor 2	-0.666929	6.70791	-1.51366	0.130871	0.999503	-4.38751	-1.51067
GRM6	GRM6	2916	glutamate metabotropic receptor 6	-0.414382	5.31783	-1.51897	0.130942	0.999503	-4.43765	-1.5104
CDR2	CDR2	1039	cerebellar degeneration related protein 2	-0.346959	5.85592	-1.51276	0.131226	0.999503	-4.39457	-1.50928
TMEM132C	TMEM132C	92293	transmembrane protein 132C	-0.439819	5.44198	-1.51473	0.131384	0.999503	-4.41311	-1.50867
CABLES1	CABLES1	91768	Cdk5 and Abl enzyme substrate 1	0.356249	5.38805	1.51429	0.131467	0.999503	-4.41575	1.50834
STX4	STX4	6810	syntaxin 4	-0.260083	6.67105	-1.50981	0.131627	0.999503	-4.38301	-1.50772
WDR37	WDR37	22884	WD repeat domain 37	-0.27365	5.61791	-1.51204	0.131655	0.999503	-4.40359	-1.50761
TMEM98	TMEM98	26022	transmembrane protein 98	0.336585	5.82039	1.5117	0.131663	0.999503	-4.39556	1.50758
ALYREF	ALYREF	10189	Aly/REF export factor	0.240859	6.3282	1.50994	0.131766	0.999503	-4.38547	1.50717
ZNF654	ZNF654	55279	zinc finger protein 654	0.304899	5.41717	1.51266	0.131772	0.999503	-4.40968	1.50715
CCNG2	CCNG2	901	cyclin G2	0.297232	6.17535	1.51194	0.131911	0.999503	-4.41065	1.50661
UBTD1	UBTD1	80019	ubiquitin domain containing 1	-0.263009	5.8094	-1.5101	0.131932	0.999503	-4.39725	-1.50653
ARHGEF40	ARHGEF40	55701	Rho guanine nucleotide exchange factor 40	-0.364216	6.42909	-1.50835	0.132049	0.999503	-4.3857	-1.50607
CADM4	CADM4	199731	cell adhesion molecule 4	-0.381813	5.28623	-1.51152	0.132335	0.999503	-4.41931	-1.50496
POU6F1	POU6F1	5463	POU class 6 homeobox 1	0.346362	5.43142	1.51078	0.132403	0.999503	-4.41696	1.50469
AGT	AGT	183	angiotensinogen	-0.529948	7.01219	-1.5186	0.132426	0.999503	-4.48791	-1.5046
DCAF8L2	DCAF8L2	347442	DDB1 and CUL4 associated factor 8 like 2	-0.313018	5.61484	-1.50861	0.132547	0.999503	-4.40584	-1.50413
RSU1	RSU1	6251	Ras suppressor protein 1	0.370461	6.67857	1.51506	0.132629	0.999503	-4.46774	1.50381
NXPE1	NXPE1	120400	neurexophilin and PC-esterase domain family member 1	-0.500243	5.11143	-1.51311	0.132802	0.999503	-4.43025	-1.50314
PLIN5	PLIN5	440503	perilipin 5	-0.38352	5.47718	-1.50781	0.132946	0.999503	-4.41234	-1.50258
IGSF11	IGSF11	152404	immunoglobulin superfamily member 11	-0.395598	5.21491	-1.5098	0.133021	0.999503	-4.42852	-1.50229
LIMK1	LIMK1	3984	LIM domain kinase 1	-0.515513	5.30476	-1.52169	0.133077	0.999503	-4.51186	-1.50208
LDLRAP1	LDLRAP1	26119	low density lipoprotein receptor adaptor protein 1	0.297646	5.94878	1.5055	0.133084	0.999503	-4.39369	1.50205
ATP11C	ATP11C	286410	ATPase phospholipid transporting 11C	0.262794	5.62954	1.50629	0.133148	0.999503	-4.40553	1.5018
DHX57	DHX57	90957	DExH-box helicase 57	-0.382118	5.38515	-1.50813	0.133232	0.999503	-4.42539	-1.50148
CRISPLD2	CRISPLD2	83716	cysteine rich secretory protein LCCL domain containing 2	-0.394879	6.44115	-1.50386	0.133256	0.999503	-4.39087	-1.50138
EIF4G3	EIF4G3	8672	eukaryotic translation initiation factor 4 gamma 3	0.318052	6.45457	1.50373	0.133323	0.999503	-4.38872	1.50113
SVIL	SVIL	6840	supervillin	-0.276377	7.25984	-1.50288	0.133353	0.999503	-4.38786	-1.50101
RASAL3	RASAL3	64926	RAS protein activator like 3	0.283125	5.53809	1.50548	0.133519	0.999503	-4.4103	1.50037
HTRA3	HTRA3	94031	HtrA serine peptidase 3	-0.340816	6.68618	-1.50188	0.133653	0.999503	-4.38887	-1.49985
PPM1K	PPM1K	152926	protein phosphatase, Mg2+/Mn2+ dependent 1K	-0.439144	6.39892	-1.50193	0.133705	0.999503	-4.39059	-1.49965
GYPC	GYPC	2995	glycophorin C (Gerbich blood group)	0.532556	6.70372	1.50896	0.133732	0.999503	-4.44903	1.49955
HRH2	HRH2	3274	histamine receptor H2	-0.439229	5.41749	-1.51038	0.133768	0.999503	-4.46458	-1.49941
SNRNP70	SNRNP70	6625	small nuclear ribonucleoprotein U1 subunit 70	0.239402	7.18927	1.50133	0.133776	0.999503	-4.38903	1.49938
THAP1	THAP1	55145	THAP domain containing 1	-0.515519	5.35451	-1.51089	0.133789	0.999503	-4.4667	-1.49933
AKAP9	AKAP9	10142	A-kinase anchoring protein 9	-0.329233	5.72616	-1.50427	0.133797	0.999503	-4.41662	-1.49929
HACD1	HACD1	9200	3-hydroxyacyl-CoA dehydratase 1	-0.408057	5.449	-1.51288	0.133885	0.999503	-4.48144	-1.49896
GSTO1	GSTO1	9446	glutathione S-transferase omega 1	-0.2916	6.36068	-1.50114	0.133899	0.999503	-4.39106	-1.4989
UBE4B	UBE4B	10277	ubiquitination factor E4B	0.285171	5.93644	1.5024	0.133926	0.999503	-4.39783	1.4988
ATP13A3	ATP13A3	79572	ATPase 13A3	-0.247667	6.54572	-1.50094	0.133934	0.999503	-4.3906	-1.49877
ZNF182	ZNF182	7569	zinc finger protein 182	-0.404918	5.42862	-1.50323	0.134368	0.999503	-4.41806	-1.4971
SPAG6	SPAG6	9576	sperm associated antigen 6	-0.447103	5.05972	-1.50662	0.134478	0.999503	-4.43644	-1.49667
APBA2	APBA2	321	amyloid beta precursor protein binding family A member 2	0.319711	5.55617	1.50275	0.134559	0.999503	-4.42513	1.49636
RASL10B	RASL10B	91608	RAS like family 10 member B	-0.433917	5.10433	-1.50416	0.134699	0.999503	-4.43265	-1.49583
PRR14	PRR14	78994	proline rich 14	0.265948	6.51775	1.49826	0.134748	0.999503	-4.39313	1.49564
DNTT	DNTT	1791	DNA nucleotidylexotransferase	-0.361403	5.25655	-1.50188	0.134791	0.999503	-4.42513	-1.49547
PLIN4	PLIN4	729359	perilipin 4	-0.333693	6.32862	-1.49748	0.134878	0.999503	-4.39452	-1.49514
CD300LG	CD300LG	146894	CD300 molecule like family member g	-0.305489	6.01339	-1.49793	0.134908	0.999503	-4.3991	-1.49502
ZNF891	ZNF891	101060200	zinc finger protein 891	-0.420658	4.88736	-1.50702	0.134926	0.999503	-4.44455	-1.49495
HCCS	HCCS	3052	holocytochrome c synthase	-0.344671	5.17174	-1.50201	0.135001	0.999503	-4.43527	-1.49467
MRPL33	MRPL33	9553	mitochondrial ribosomal protein L33	-0.340806	6.56257	-1.49987	0.135539	0.999503	-4.43818	-1.49261
GAREM2	GAREM2	150946	GRB2 associated regulator of MAPK1 subtype 2	-0.384094	5.43777	-1.49793	0.135548	0.999503	-4.41898	-1.49258
GAA	GAA	2548	glucosidase alpha, acid	0.254821	6.06633	1.49494	0.135704	0.999503	-4.39918	1.49198
OXCT2	OXCT2	64064	3-oxoacid CoA-transferase 2	-0.366664	5.62965	-1.49631	0.135764	0.999503	-4.41301	-1.49175
IPP	IPP	3652	intracisternal A particle-promoted polypeptide	-0.31988	5.58384	-1.49606	0.135782	0.999503	-4.41326	-1.49168
CCDC190	CCDC190	339512	coiled-coil domain containing 190	-0.41396	5.36391	-1.49643	0.135919	0.999503	-4.41868	-1.49116
DNAJA3	DNAJA3	9093	DnaJ heat shock protein family (Hsp40) member A3	-0.318595	5.78466	-1.49597	0.136104	0.999503	-4.42632	-1.49046
GDI2	GDI2	2665	GDP dissociation inhibitor 2	-0.206669	6.96212	-1.49182	0.136245	0.999503	-4.39624	-1.48992
FCGRT	FCGRT	2217	Fc fragment of IgG receptor and transporter	0.431097	6.67854	1.50134	0.136284	0.999503	-4.47259	1.48977
NHLRC2	NHLRC2	374354	NHL repeat containing 2	0.315368	5.81731	1.49308	0.136414	0.999503	-4.40589	1.48928
LY6K	LY6K	54742	lymphocyte antigen 6 family member K	-0.382098	5.40236	-1.49506	0.136469	0.999503	-4.4229	-1.48907
DENND5B	DENND5B	160518	DENN domain containing 5B	0.246147	5.7665	1.49091	0.136948	0.999503	-4.40881	1.48725
CDX4	CDX4	1046	caudal type homeobox 4	-0.435165	5.24284	-1.49177	0.137485	0.999503	-4.43089	-1.48522
MYOM2	MYOM2	9172	myomesin 2	-0.455576	6.69171	-1.48717	0.137487	0.999503	-4.39975	-1.48522
CUL4B	CUL4B	8450	cullin 4B	-0.249632	6.09925	-1.48738	0.137624	0.999503	-4.40413	-1.4847
RGMB	RGMB	285704	repulsive guidance molecule BMP co-receptor b	-0.358665	5.27269	-1.49028	0.13782	0.999503	-4.43019	-1.48396
TARS2	TARS2	80222	threonyl-tRNA synthetase 2, mitochondrial	-0.269966	5.87194	-1.48697	0.137881	0.999503	-4.40906	-1.48373
MCU	MCU	90550	mitochondrial calcium uniporter	0.274272	6.18006	1.49023	0.138004	0.999503	-4.43696	1.48327
OSGEPL1	OSGEPL1	64172	O-sialoglycoprotein endopeptidase like 1	-0.301462	5.5088	-1.4874	0.13816	0.999503	-4.42124	-1.48268
LDLR	LDLR	3949	low density lipoprotein receptor	-0.420633	5.76243	-1.49263	0.138207	0.999503	-4.46904	-1.4825
UQCRFS1	UQCRFS1	7386	ubiquinol-cytochrome c reductase, Rieske iron-sulfur polypeptide 1	-0.318209	6.08195	-1.48495	0.138251	0.999503	-4.40547	-1.48233
RAE1	RAE1	8480	ribonucleic acid export 1	-0.41573	5.28922	-1.48901	0.138265	0.999503	-4.42949	-1.48228
KRTAP10-2	KRTAP10-2	386679	keratin associated protein 10-2	-0.329468	5.63802	-1.4863	0.138596	0.999503	-4.42811	-1.48104
MEIS1	MEIS1	4211	Meis homeobox 1	-0.436262	5.51342	-1.49707	0.138736	0.999503	-4.50464	-1.48051
ZMYM5	ZMYM5	9205	zinc finger MYM-type containing 5	0.248896	6.15879	1.48342	0.138767	0.999503	-4.40693	1.4804
ZNF316	ZNF316	100131017	zinc finger protein 316	0.277872	5.55088	1.48767	0.138882	0.999503	-4.44107	1.47997
ABAT	ABAT	18	4-aminobutyrate aminotransferase	-0.34951	5.32226	-1.48568	0.138932	0.999503	-4.43014	-1.47978
NATD1	NATD1	256302	N-acetyltransferase domain containing 1	-0.386925	5.26691	-1.48689	0.138975	0.999503	-4.4335	-1.47962
SPEG	SPEG	10290	striated muscle enriched protein kinase	-0.487073	5.6284	-1.48345	0.139056	0.999503	-4.41901	-1.47932
SOX21	SOX21	11166	SRY-box transcription factor 21	-0.557042	5.31133	-1.49765	0.139177	0.999503	-4.51278	-1.47886
MAZ	MAZ	4150	MYC associated zinc finger protein	-0.237007	9.09319	-1.47873	0.139594	0.999503	-4.40957	-1.4773
CCNL2	CCNL2	81669	cyclin L2	0.182018	7.36752	1.47885	0.139653	0.999503	-4.40692	1.47708
MAPK12	MAPK12	6300	mitogen-activated protein kinase 12	-0.228869	5.79252	-1.48026	0.139737	0.999503	-4.41581	-1.47677
ELN	ELN	2006	elastin	0.380522	7.44109	1.47839	0.139853	0.999503	-4.40663	1.47634
PHF11	PHF11	51131	PHD finger protein 11	0.259154	6.42955	1.47868	0.139886	0.999503	-4.40662	1.47621
EIF1B	EIF1B	10289	eukaryotic translation initiation factor 1B	-0.319397	7.17887	-1.4813	0.139892	0.999503	-4.42729	-1.47619
SMNDC1	SMNDC1	10285	survival motor neuron domain containing 1	0.25203	6.2276	1.48036	0.139902	0.999503	-4.41764	1.47616
PERP	PERP	64065	p53 apoptosis effector related to PMP22	-0.321765	6.10143	-1.48276	0.139944	0.999503	-4.4432	-1.476
BTC	BTC	685	betacellulin	-0.373535	5.44225	-1.48096	0.139971	0.999503	-4.42736	-1.4759
KRTAP12-3	KRTAP12-3	386683	keratin associated protein 12-3	0.492565	6.7025	1.49271	0.13999	0.999503	-4.51329	1.47583
BORCS8	BORCS8	729991	BLOC-1 related complex subunit 8	0.292203	5.77238	1.47923	0.140093	0.999503	-4.41624	1.47544
FOSB	FOSB	2354	FosB proto-oncogene, AP-1 transcription factor subunit	0.550006	4.68137	1.48915	0.140133	0.999503	-4.47091	1.4753
POU3F4	POU3F4	5456	POU class 3 homeobox 4	-0.3931	5.50327	-1.48302	0.140325	0.999503	-4.45855	-1.47458
PRPF18	PRPF18	8559	pre-mRNA processing factor 18	-0.269499	5.73062	-1.478	0.140392	0.999503	-4.41834	-1.47433
AKAP1	AKAP1	8165	A-kinase anchoring protein 1	-0.294753	6.26362	-1.48007	0.14042	0.999503	-4.43736	-1.47423
MXRA7	MXRA7	439921	matrix remodeling associated 7	-0.221865	7.10536	-1.47586	0.140447	0.999503	-4.40855	-1.47413
SOD1	SOD1	6647	superoxide dismutase 1	-0.257461	6.66889	-1.47584	0.140531	0.999503	-4.40809	-1.47382
COX4I1	COX4I1	1327	cytochrome c oxidase subunit 4I1	-0.375795	8.01749	-1.48185	0.140571	0.999503	-4.46132	-1.47367
SLC25A28	SLC25A28	81894	solute carrier family 25 member 28	-0.30574	5.89185	-1.47676	0.140593	0.999503	-4.41565	-1.47359
SELP	SELP	6403	selectin P	0.514698	5.94847	1.48902	0.140609	0.999503	-4.49742	1.47353
RMI2	RMI2	116028	RecQ mediated genome instability 2	0.400558	5.61999	1.48288	0.140731	0.999503	-4.46035	1.47307
ODR4	ODR4	54953	odr-4 GPCR localization factor homolog	0.361918	5.82406	1.47657	0.140831	0.999503	-4.4199	1.4727
DTX2	DTX2	113878	deltex E3 ubiquitin ligase 2	-0.410342	5.52929	-1.48479	0.140836	0.999503	-4.48444	-1.47269
MRPL57	MRPL57	78988	mitochondrial ribosomal protein L57	-0.237807	5.91354	-1.47562	0.140869	0.999503	-4.41513	-1.47256
GPR21	GPR21	2844	G protein-coupled receptor 21	-0.40617	5.43494	-1.47758	0.140898	0.999503	-4.4295	-1.47246
MEX3A	MEX3A	92312	mex-3 RNA binding family member A	-0.391495	5.50982	-1.47821	0.140911	0.999503	-4.43797	-1.47241
UBL3	UBL3	5412	ubiquitin like 3	-0.319606	6.15257	-1.47919	0.140949	0.999503	-4.44878	-1.47227
NUMBL	NUMBL	9253	NUMB like endocytic adaptor protein	-0.352996	5.69482	-1.47621	0.140977	0.999503	-4.42192	-1.47216
DTX4	DTX4	23220	deltex E3 ubiquitin ligase 4	-0.35415	5.74906	-1.47558	0.141033	0.999503	-4.41988	-1.47196
C7orf33	C7orf33	202865	chromosome 7 open reading frame 33	-0.434011	5.20825	-1.48388	0.141057	0.999503	-4.4821	-1.47187
MCM6	MCM6	4175	minichromosome maintenance complex component 6	-0.400351	5.32164	-1.47802	0.141058	0.999503	-4.4345	-1.47186
SMYD1	SMYD1	150572	SET and MYND domain containing 1	-0.352219	6.21984	-1.47427	0.141071	0.999503	-4.41118	-1.47181
COX14	COX14	84987	cytochrome c oxidase assembly factor COX14	-0.274164	6.70894	-1.47347	0.141144	0.999503	-4.40982	-1.47154
PLAAT3	PLAAT3	11145	phospholipase A and acyltransferase 3	-0.241731	6.50096	-1.47294	0.141335	0.999503	-4.41046	-1.47084
AHI1	AHI1	54806	Abelson helper integration site 1	0.285118	5.60686	1.4753	0.141348	0.999503	-4.42403	1.47079
ZNF793	ZNF793	390927	zinc finger protein 793	-0.493563	5.17375	-1.47944	0.141365	0.999503	-4.44201	-1.47073
OR7A10	OR7A10	390892	olfactory receptor family 7 subfamily A member 10	0.337638	5.43929	1.47778	0.141652	0.999503	-4.44786	1.46967
TSG101	TSG101	7251	tumor susceptibility 101	-0.299313	6.131	-1.4724	0.141779	0.999503	-4.4189	-1.4692
WDR6	WDR6	11180	WD repeat domain 6	0.2408	6.24471	1.47181	0.141799	0.999503	-4.41257	1.46912
GPT2	GPT2	84706	glutamic--pyruvic transaminase 2	-0.289994	5.85595	-1.47253	0.141969	0.999503	-4.42597	-1.4685
DDX17	DDX17	10521	DEAD-box helicase 17	0.199976	9.07652	1.47076	0.142081	0.999503	-4.41729	1.46808
XPNPEP3	XPNPEP3	63929	X-prolyl aminopeptidase 3	0.373313	5.70555	1.472	0.142136	0.999503	-4.4226	1.46788
SLC10A2	SLC10A2	6555	solute carrier family 10 member 2	-0.545548	5.24462	-1.48335	0.142286	0.999503	-4.50262	-1.46733
HIBCH	HIBCH	26275	3-hydroxyisobutyryl-CoA hydrolase	-0.391582	5.8414	-1.47011	0.142438	0.999503	-4.42101	-1.46677
TLCD1	TLCD1	116238	TLC domain containing 1	-0.391967	5.25268	-1.4727	0.14265	0.999503	-4.44651	-1.46599
NUP133	NUP133	55746	nucleoporin 133	-0.29727	5.80953	-1.46863	0.142817	0.999503	-4.42137	-1.46538
KCTD7	KCTD7	154881	potassium channel tetramerization domain containing 7	-0.287735	5.75689	-1.46889	0.142819	0.999503	-4.42326	-1.46537
ITGAX	ITGAX	3687	integrin subunit alpha X	0.32723	5.97883	1.46829	0.142881	0.999503	-4.41821	1.46515
MAPK15	MAPK15	225689	mitogen-activated protein kinase 15	-0.434567	5.03924	-1.47308	0.143011	0.999503	-4.45308	-1.46467
ANAPC2	ANAPC2	29882	anaphase promoting complex subunit 2	0.299138	5.86301	1.46936	0.143133	0.999503	-4.43654	1.46422
NUP153	NUP153	9972	nucleoporin 153	-0.285978	6.03209	-1.46638	0.143289	0.999503	-4.41894	-1.46365
GALE	GALE	2582	UDP-galactose-4-epimerase	-0.35801	5.89779	-1.4695	0.143455	0.999503	-4.44938	-1.46305
LBH	LBH	81606	LBH regulator of WNT signaling pathway	-0.293661	6.76469	-1.46433	0.143624	0.999503	-4.41661	-1.46243
GAB3	GAB3	139716	GRB2 associated binding protein 3	-0.338893	5.55251	-1.46714	0.143664	0.999503	-4.43185	-1.46228
PALMD	PALMD	54873	palmdelphin	0.353613	7.02801	1.46421	0.143755	0.999503	-4.41697	1.46195
SOX9	SOX9	6662	SRY-box transcription factor 9	-0.299497	6.0594	-1.4642	0.143868	0.999503	-4.41979	-1.46154
PC	PC	5091	pyruvate carboxylase	-0.261079	5.86191	-1.46496	0.143994	0.999503	-4.42969	-1.46108
TAOK1	TAOK1	57551	TAO kinase 1	-0.273952	6.82216	-1.46441	0.144078	0.999503	-4.42513	-1.46077
PPBP	PPBP	5473	pro-platelet basic protein	-0.426122	5.26172	-1.46925	0.144219	0.999503	-4.46589	-1.46026
ZNF286A	ZNF286A	57335	zinc finger protein 286A	-0.377328	5.35328	-1.46573	0.144451	0.999503	-4.44942	-1.45942
SFRP1	SFRP1	6422	secreted frizzled related protein 1	-0.456977	5.60613	-1.4708	0.144676	0.999503	-4.48977	-1.4586
PLPP7	PLPP7	84814	phospholipid phosphatase 7 (inactive)	-0.29842	5.87794	-1.46054	0.145224	0.999503	-4.43256	-1.45661
DNAJC30	DNAJC30	84277	DnaJ heat shock protein family (Hsp40) member C30	-0.284766	5.4605	-1.46074	0.145325	0.999503	-4.43502	-1.45624
P2RY8	P2RY8	286530	P2Y receptor family member 8	0.277544	5.98667	1.45924	0.145394	0.999503	-4.42393	1.456
ZCCHC4	ZCCHC4	29063	zinc finger CCHC-type containing 4	-0.376404	5.60107	-1.46452	0.1455	0.999503	-4.47047	-1.45561
GKAP1	GKAP1	80318	G kinase anchoring protein 1	-0.335259	5.7078	-1.4602	0.145565	0.999503	-4.44006	-1.45538
AMFR	AMFR	267	autocrine motility factor receptor	-0.235011	6.33499	-1.45673	0.145803	0.999503	-4.42233	-1.45452
ARMCX6	ARMCX6	54470	armadillo repeat containing X-linked 6	-0.350986	5.85023	-1.45831	0.145839	0.999503	-4.43354	-1.45439
H1-3	H1-3	3007	H1.3 linker histone, cluster member	0.485378	5.44356	1.45931	0.14586	0.999503	-4.43847	1.45431
CSTA	CSTA	1475	cystatin A	0.312721	5.46392	1.45872	0.145861	0.999503	-4.4346	1.45431
ZNF770	ZNF770	54989	zinc finger protein 770	-0.357596	5.99207	-1.45702	0.145891	0.999503	-4.4259	-1.4542
LPIN2	LPIN2	9663	lipin 2	-0.304129	5.5128	-1.45882	0.145893	0.999503	-4.43669	-1.45419
TANGO2	TANGO2	128989	transport and golgi organization 2 homolog	-0.309155	5.92603	-1.45672	0.146025	0.999503	-4.42726	-1.45372
FBP1	FBP1	2203	fructose-bisphosphatase 1	-0.443395	5.3033	-1.46127	0.146033	0.999503	-4.45962	-1.45369
CEP68	CEP68	23177	centrosomal protein 68	0.369013	6.71184	1.4624	0.14609	0.999503	-4.4679	1.45348
ESYT3	ESYT3	83850	extended synaptotagmin 3	-0.289576	5.21668	-1.45968	0.146183	0.999503	-4.44746	-1.45315
GZMK	GZMK	3003	granzyme K	-0.411956	5.19426	-1.45978	0.14625	0.999503	-4.44855	-1.45291
DPAGT1	DPAGT1	1798	dolichyl-phosphate N-acetylglucosaminephosphotransferase 1	-0.352578	5.54274	-1.45727	0.146438	0.999503	-4.44208	-1.45223
DPYSL2	DPYSL2	1808	dihydropyrimidinase like 2	-0.349037	7.36489	-1.45355	0.146505	0.999503	-4.42697	-1.45199
TEX45	TEX45	374877	testis expressed 45	-0.408513	5.26076	-1.45763	0.14661	0.999503	-4.44638	-1.45161
RMDN1	RMDN1	51115	regulator of microtubule dynamics 1	-0.335566	6.11606	-1.45689	0.146628	0.999503	-4.44753	-1.45155
RBM43	RBM43	375287	RNA binding motif protein 43	0.287462	5.52752	1.45628	0.146643	0.999503	-4.43928	1.45149
CENATAC	CENATAC	338657		0.219742	5.91325	1.45416	0.146771	0.999503	-4.42809	1.45103
C6orf223	C6orf223	221416	chromosome 6 open reading frame 223	-0.494741	5.11523	-1.45742	0.147084	0.999503	-4.45667	-1.44991
JAG1	JAG1	182	jagged canonical Notch ligand 1	0.396023	7.45263	1.45124	0.147258	0.999503	-4.42664	1.44928
WFIKKN1	WFIKKN1	117166	WAP, follistatin/kazal, immunoglobulin, kunitz and netrin domain containing 1	-0.431161	5.04171	-1.4577	0.147293	0.999503	-4.45829	-1.44916
MALL	MALL	7851	mal, T cell differentiation protein like	0.367406	6.86137	1.45126	0.147341	0.999503	-4.42617	1.44899
GFM1	GFM1	85476	G elongation factor mitochondrial 1	-0.238423	6.89031	-1.45074	0.147473	0.999503	-4.4267	-1.44851
SERP1	SERP1	27230	stress associated endoplasmic reticulum protein 1	-0.205196	6.3522	-1.45072	0.147495	0.999503	-4.42668	-1.44844
SLC35D1	SLC35D1	23169	solute carrier family 35 member D1	-0.301836	5.62546	-1.4521	0.147578	0.999503	-4.43658	-1.44814
C2CD4B	C2CD4B	388125	C2 calcium dependent domain containing 4B	-0.624327	5.43925	-1.45387	0.147596	0.999503	-4.44318	-1.44808
PKMYT1	PKMYT1	9088	protein kinase, membrane associated tyrosine/threonine 1	-0.382621	6.36343	-1.4536	0.14776	0.999503	-4.45413	-1.44749
CMTM3	CMTM3	123920	CKLF like MARVEL transmembrane domain containing 3	-0.315843	6.62384	-1.4521	0.147801	0.999503	-4.44214	-1.44734
GLT8D1	GLT8D1	55830	glycosyltransferase 8 domain containing 1	-0.371753	5.71326	-1.45071	0.147866	0.999503	-4.43503	-1.44711
C1orf50	C1orf50	79078	chromosome 1 open reading frame 50	-0.275166	6.26713	-1.44949	0.148043	0.999503	-4.43205	-1.44648
MOB1A	MOB1A	55233	MOB kinase activator 1A	0.214395	6.71528	1.44803	0.148198	0.999503	-4.42835	1.44593
BCL2L12	BCL2L12	83596	BCL2 like 12	-0.262497	5.92931	-1.44873	0.148224	0.999503	-4.43168	-1.44583
RAB4A	RAB4A	5867	RAB4A, member RAS oncogene family	0.348672	6.01452	1.45179	0.148266	0.999503	-4.44609	1.44568
TRIM49D2	TRIM49D2	729384	tripartite motif containing 49D2	-0.343682	5.25693	-1.45184	0.148406	0.999503	-4.45015	-1.44518
ZC3H7B	ZC3H7B	23264	zinc finger CCCH-type containing 7B	0.271468	5.95895	1.44818	0.148501	0.999503	-4.43132	1.44485
TMBIM1	TMBIM1	64114	transmembrane BAX inhibitor motif containing 1	-0.214779	7.021	-1.44641	0.148542	0.999503	-4.43082	-1.4447
CHD6	CHD6	84181	chromodomain helicase DNA binding protein 6	-0.311359	5.7281	-1.44823	0.148567	0.999503	-4.43614	-1.44461
SCCPDH	SCCPDH	51097	saccharopine dehydrogenase (putative)	-0.307621	5.77815	-1.44838	0.14875	0.999503	-4.44406	-1.44396
PLAA	PLAA	9373	phospholipase A2 activating protein	0.291054	5.76788	1.44796	0.148795	0.999503	-4.43894	1.4438
SIK2	SIK2	23235	salt inducible kinase 2	-0.309747	5.79345	-1.44654	0.14894	0.999503	-4.43535	-1.44328
EPB41L3	EPB41L3	23136	erythrocyte membrane protein band 4.1 like 3	0.462469	5.4008	1.45246	0.149075	0.999503	-4.47455	1.44281
COL6A3	COL6A3	1293	collagen type VI alpha 3 chain	-0.463252	8.19559	-1.44353	0.149245	0.999503	-4.43802	-1.4422
HERC2	HERC2	8924	HECT and RLD domain containing E3 ubiquitin protein ligase 2	0.27886	5.74269	1.44634	0.149252	0.999503	-4.44099	1.44218
ODF2	ODF2	4957	outer dense fiber of sperm tails 2	-0.241976	5.90669	-1.44555	0.149314	0.999503	-4.43845	-1.44196
ADH1B	ADH1B	125	alcohol dehydrogenase 1B (class I), beta polypeptide	0.540169	5.98371	1.44466	0.14946	0.999503	-4.43594	1.44144
BPHL	BPHL	670	biphenyl hydrolase like	-0.332513	5.38443	-1.44627	0.149767	0.999503	-4.4539	-1.44035
ZNF548	ZNF548	147694	zinc finger protein 548	-0.407307	5.35358	-1.44811	0.149769	0.999503	-4.46826	-1.44035
KDM1A	KDM1A	23028	lysine demethylase 1A	-0.304426	6.36265	-1.44291	0.149826	0.999503	-4.43425	-1.44015
CABIN1	CABIN1	23523	calcineurin binding protein 1	0.470557	5.95583	1.45712	0.149827	0.999503	-4.51612	1.44014
RACK1	RACK1	10399	receptor for activated C kinase 1	0.342614	8.55063	1.44869	0.149851	0.999503	-4.47747	1.44006
GZF1	GZF1	64412	GDNF inducible zinc finger protein 1	-0.307319	5.94331	-1.44338	0.149937	0.999503	-4.44045	-1.43976
BTG3	BTG3	10950	BTG anti-proliferation factor 3	-0.260541	5.55566	-1.44387	0.150122	0.999503	-4.44692	-1.4391
IFRD2	IFRD2	7866	interferon related developmental regulator 2	-0.322975	5.45066	-1.44283	0.15024	0.999503	-4.4433	-1.43868
LRIG3	LRIG3	121227	leucine rich repeats and immunoglobulin like domains 3	-0.360664	5.66452	-1.44223	0.15028	0.999503	-4.44069	-1.43854
RTF1	RTF1	23168	RTF1 homolog, Paf1/RNA polymerase II complex component	0.475337	5.98686	1.45527	0.150356	0.999503	-4.52247	1.43828
NAA38	NAA38	84316	N(alpha)-acetyltransferase 38, NatC auxiliary subunit	-0.24721	6.3088	-1.44047	0.150402	0.999503	-4.43368	-1.43811
DSN1	DSN1	79980	DSN1 component of MIS12 kinetochore complex	-0.439762	5.2837	-1.45142	0.150519	0.999503	-4.50713	-1.4377
CZIB	CZIB	54987	CXXC motif containing zinc binding protein	0.332808	6.0104	1.44279	0.150757	0.999503	-4.45531	1.43686
NFXL1	NFXL1	152518	nuclear transcription factor, X-box binding like 1	-0.28843	5.46551	-1.44144	0.150821	0.999503	-4.44736	-1.43664
XAGE1A	XAGE1A	653220	X antigen family member 1A	-0.474037	5.07495	-1.4483	0.150864	0.999503	-4.49024	-1.43649
LCNL1	LCNL1	401562	lipocalin like 1	0.460467	4.97963	1.44517	0.150925	0.999503	-4.46679	1.43627
SMCR8	SMCR8	140775	SMCR8-C9orf72 complex subunit	-0.363979	5.53113	-1.44666	0.151243	0.999503	-4.4953	-1.43515
MAP3K14	MAP3K14	9020	mitogen-activated protein kinase kinase kinase 14	-0.351714	5.61157	-1.43909	0.151268	0.999503	-4.44437	-1.43507
LRRC4C	LRRC4C	57689	leucine rich repeat containing 4C	-0.40842	5.20173	-1.44164	0.151366	0.999503	-4.45821	-1.43472
ACTC1	ACTC1	70	actin alpha cardiac muscle 1	-0.657533	9.36411	-1.437	0.151744	0.999503	-4.44389	-1.4334
SLC15A4	SLC15A4	121260	solute carrier family 15 member 4	-0.32378	5.43248	-1.43835	0.151762	0.999503	-4.45107	-1.43334
ST6GALNAC4	ST6GALNAC4	27090	ST6 N-acetylgalactosaminide alpha-2,6-sialyltransferase 4	-0.319908	5.48743	-1.43742	0.151856	0.999503	-4.44712	-1.43301
GPN3	GPN3	51184	GPN-loop GTPase 3	-0.337354	5.64687	-1.43617	0.15207	0.999503	-4.44525	-1.43226
CADM1	CADM1	23705	cell adhesion molecule 1	-0.376577	5.39834	-1.43708	0.152315	0.999503	-4.45763	-1.4314
C8G	C8G	733	complement C8 gamma chain	-0.344094	5.75355	-1.43528	0.15236	0.999503	-4.44838	-1.43125
HOOK3	HOOK3	84376	hook microtubule tethering protein 3	0.186081	6.66002	1.43329	0.152369	0.999503	-4.43878	1.43121
MEX3C	MEX3C	51320	mex-3 RNA binding family member C	-0.301438	5.69149	-1.43466	0.152418	0.999503	-4.44479	-1.43104
SERPINA7	SERPINA7	6906	serpin family A member 7	-0.50158	5.24264	-1.43773	0.152435	0.999503	-4.46266	-1.43098
ETV1	ETV1	2115	ETS variant transcription factor 1	-0.303764	5.61344	-1.43593	0.152477	0.999503	-4.456	-1.43084
SLC30A6	SLC30A6	55676	solute carrier family 30 member 6	-0.325187	5.55012	-1.43586	0.152492	0.999503	-4.45532	-1.43079
TEAD3	TEAD3	7005	TEA domain transcription factor 3	-0.353338	5.59573	-1.43449	0.152571	0.999503	-4.44702	-1.43051
NKG7	NKG7	4818	natural killer cell granule protein 7	0.655475	5.71746	1.44849	0.152577	0.999503	-4.52082	1.43049
IDH2	IDH2	3418	isocitrate dehydrogenase (NADP(+)) 2	-0.441582	6.62272	-1.43861	0.152619	0.999503	-4.47882	-1.43034
NELFE	NELFE	7936	negative elongation factor complex member E	0.237014	5.94981	1.43345	0.152634	0.999503	-4.4404	1.43029
CLIC2	CLIC2	1193	chloride intracellular channel 2	-0.287786	5.83592	-1.43332	0.152655	0.999503	-4.44257	-1.43022
KCTD17	KCTD17	79734	potassium channel tetramerization domain containing 17	0.371038	5.5195	1.43455	0.152725	0.999503	-4.44894	1.42997
MZT2B	MZT2B	80097	mitotic spindle organizing protein 2B	0.58479	10.1121	1.44249	0.152734	0.999503	-4.51036	1.42994
COP1	COP1	64326	COP1 E3 ubiquitin ligase	0.353789	5.80631	1.43345	0.152772	0.999503	-4.44263	1.42981
PRAF2	PRAF2	11230	PRA1 domain family member 2	-0.53055	4.77568	-1.45082	0.152795	0.999503	-4.53299	-1.42973
NRF1	NRF1	4899	nuclear respiratory factor 1	0.329547	5.7184	1.43387	0.152847	0.999503	-4.44466	1.42955
GNA11	GNA11	2767	G protein subunit alpha 11	0.247087	6.67389	1.43187	0.152854	0.999503	-4.43949	1.42952
CHIC2	CHIC2	26511	cysteine rich hydrophobic domain 2	-0.243831	6.12148	-1.43148	0.152984	0.999503	-4.44016	-1.42907
COPG1	COPG1	22820	coatomer protein complex subunit gamma 1	0.286144	5.90723	1.43101	0.153342	0.999503	-4.44237	1.42782
CASP7	CASP7	840	caspase 7	0.312884	5.82745	1.43129	0.153847	0.999503	-4.46144	1.42607
MPDZ	MPDZ	8777	multiple PDZ domain crumbs cell polarity complex component	0.322681	6.08175	1.43047	0.153854	0.999503	-4.44933	1.42605
TOMM6	TOMM6	100188893	translocase of outer mitochondrial membrane 6	0.253197	7.10016	1.42755	0.153933	0.999503	-4.44499	1.42578
SPRY2	SPRY2	10253	sprouty RTK signaling antagonist 2	-0.274904	5.95507	-1.42836	0.153977	0.999503	-4.44364	-1.42562
DALRD3	DALRD3	55152	DALR anticodon binding domain containing 3	-0.32514	5.66898	-1.42859	0.154217	0.999503	-4.44896	-1.42479
EAF2	EAF2	55840	ELL associated factor 2	0.316171	5.59654	1.42907	0.155026	0.999503	-4.47413	1.422
SPNS2	SPNS2	124976	sphingolipid transporter 2	0.366376	6.1606	1.4245	0.155063	0.999503	-4.44439	1.42187
AEBP2	AEBP2	121536	AE binding protein 2	0.276422	6.04495	1.42413	0.155369	0.999503	-4.44746	1.42082
LSM2	LSM2	57819	LSM2 homolog, U6 small nuclear RNA and mRNA degradation associated	0.26122	6.26925	1.42307	0.155404	0.999503	-4.44509	1.4207
IPO9	IPO9	55705	importin 9	0.248881	6.35338	1.42318	0.155415	0.999503	-4.44508	1.42066
RSL1D1	RSL1D1	26156	ribosomal L1 domain containing 1	-0.237264	6.28694	-1.42263	0.155464	0.999503	-4.4454	-1.42049
PRMT8	PRMT8	56341	protein arginine methyltransferase 8	0.242037	8.46332	1.42267	0.155757	0.999503	-4.44934	1.41949
PSMA3	PSMA3	5684	proteasome 20S subunit alpha 3	-0.284575	6.22201	-1.42171	0.155758	0.999503	-4.44607	-1.41949
AFDN	AFDN	4301	afadin, adherens junction formation factor	0.336411	6.30105	1.422	0.155791	0.999503	-4.44672	1.41937
CARTPT	CARTPT	9607	CART prepropeptide	-0.359512	5.25591	-1.42454	0.155863	0.999503	-4.46033	-1.41912
GZMA	GZMA	3001	granzyme A	-0.44722	4.8747	-1.42736	0.156	0.999503	-4.47839	-1.41865
FAM47A	FAM47A	158724	family with sequence similarity 47 member A	-0.423587	5.32362	-1.42434	0.156094	0.999503	-4.46602	-1.41833
OR7A5	OR7A5	26659	olfactory receptor family 7 subfamily A member 5	-0.371197	5.26248	-1.42356	0.156182	0.999503	-4.4623	-1.41803
ITPRIPL1	ITPRIPL1	150771	ITPRIP like 1	-0.319376	5.39829	-1.42323	0.1562	0.999503	-4.46146	-1.41797
SYTL5	SYTL5	94122	synaptotagmin like 5	-0.456164	5.14085	-1.43008	0.156251	0.999503	-4.50207	-1.41779
MAP7D2	MAP7D2	256714	MAP7 domain containing 2	-0.429208	4.99142	-1.42666	0.156313	0.999503	-4.47534	-1.41758
PLAAT4	PLAAT4	5920	phospholipase A and acyltransferase 4	-0.379583	5.38816	-1.42194	0.15657	0.999503	-4.45974	-1.4167
ZC3H12A	ZC3H12A	80149	zinc finger CCCH-type containing 12A	-0.391841	5.54856	-1.42352	0.156624	0.999503	-4.47648	-1.41652
ZBTB38	ZBTB38	253461	zinc finger and BTB domain containing 38	0.1734	6.68392	1.41771	0.156857	0.999503	-4.44998	1.41572
SOCS3	SOCS3	9021	suppressor of cytokine signaling 3	-0.609895	6.85559	-1.41628	0.157162	0.999503	-4.45205	-1.41468
CPSF7	CPSF7	79869	cleavage and polyadenylation specific factor 7	0.308688	6.5715	1.42261	0.157209	0.999503	-4.48138	1.41452
SLC30A3	SLC30A3	7781	solute carrier family 30 member 3	-0.383735	5.56495	-1.4202	0.157223	0.999503	-4.46868	-1.41447
PDK4	PDK4	5166	pyruvate dehydrogenase kinase 4	-0.63697	7.04475	-1.427	0.157409	0.999503	-4.51759	-1.41384
TBC1D2	TBC1D2	55357	TBC1 domain family member 2	0.389716	5.80577	1.42671	0.157428	0.999503	-4.5064	1.41378
TLCD5	TLCD5	219902	TLC domain containing 5	-0.273103	5.52264	-1.41801	0.157429	0.999503	-4.45769	-1.41377
MYL12B	MYL12B	103910	myosin light chain 12B	0.261138	7.79708	1.41503	0.15749	0.999503	-4.45801	1.41356
IL1F10	IL1F10	84639	interleukin 1 family member 10	-0.414161	5.65607	-1.41721	0.157506	0.999503	-4.45524	-1.41351
ERV3-1	ERV3-1	2086	endogenous retrovirus group 3 member 1, envelope	0.282833	5.88532	1.41645	0.157559	0.999503	-4.45136	1.41333
NIP7	NIP7	51388	nucleolar pre-rRNA processing protein NIP7	0.268671	5.82056	1.41762	0.157586	0.999503	-4.45617	1.41324
DLD	DLD	1738	dihydrolipoamide dehydrogenase	-0.329454	6.55666	-1.41478	0.157726	0.999503	-4.45082	-1.41276
OR5AR1	OR5AR1	219493	olfactory receptor family 5 subfamily AR member 1 (gene/pseudogene)	-0.34989	5.38784	-1.41858	0.157798	0.999503	-4.47062	-1.41252
FBXW10	FBXW10	10517	F-box and WD repeat domain containing 10	-0.4016	5.54077	-1.41673	0.1579	0.999503	-4.45868	-1.41217
MRTFB	MRTFB	57496	myocardin related transcription factor B	0.365433	6.82403	1.41732	0.157938	0.999503	-4.46351	1.41204
VPS41	VPS41	27072	VPS41 subunit of HOPS complex	0.211387	6.02771	1.4148	0.157944	0.999503	-4.45116	1.41202
QPRT	QPRT	23475	quinolinate phosphoribosyltransferase	-0.377581	5.22527	-1.41786	0.158154	0.999503	-4.46703	-1.41131
NPIPA1	NPIPA1	9284	nuclear pore complex interacting protein family member A1	-0.171449	8.05368	-1.41252	0.158187	0.999503	-4.46168	-1.4112
EXT1	EXT1	2131	exostosin glycosyltransferase 1	0.25891	6.3321	1.41351	0.158192	0.999503	-4.4515	1.41118
SLC25A6	SLC25A6	293	solute carrier family 25 member 6	0.272551	7.59211	1.41666	0.158215	0.999503	-4.46725	1.4111
GPRIN3	GPRIN3	285513	GPRIN family member 3	-0.319982	5.76165	-1.41658	0.158477	0.999503	-4.47555	-1.41021
SPACA6	SPACA6	147650	sperm acrosome associated 6	0.288232	5.97099	1.41384	0.158572	0.999503	-4.45941	1.40989
IL33	IL33	90865	interleukin 33	0.321571	6.86215	1.41174	0.158589	0.999503	-4.45515	1.40983
CCDC12	CCDC12	151903	coiled-coil domain containing 12	-0.307103	5.85679	-1.41245	0.158675	0.999503	-4.45426	-1.40954
NRROS	NRROS	375387	negative regulator of reactive oxygen species	0.241426	6.15775	1.41202	0.158703	0.999503	-4.45244	1.40945
MKKS	MKKS	8195	McKusick-Kaufman syndrome	-0.506982	5.89406	-1.42605	0.15886	0.999503	-4.53383	-1.40891
RBMS3	RBMS3	27303	RNA binding motif single stranded interacting protein 3	-0.268347	6.4399	-1.41086	0.15887	0.999503	-4.45359	-1.40888
YBX3	YBX3	8531	Y-box binding protein 3	-0.272648	7.96209	-1.41072	0.15889	0.999503	-4.45669	-1.40881
STRADA	STRADA	92335	STE20 related adaptor alpha	-0.356934	5.67526	-1.41567	0.158962	0.999503	-4.48005	-1.40857
PHF2	PHF2	5253	PHD finger protein 2	0.303139	6.12747	1.41042	0.15926	0.999503	-4.45357	1.40757
RARG	RARG	5916	retinoic acid receptor gamma	0.275556	5.59801	1.41207	0.159262	0.999503	-4.46336	1.40756
SHMT1	SHMT1	6470	serine hydroxymethyltransferase 1	-0.292179	5.94029	-1.41019	0.159431	0.999503	-4.45724	-1.40699
ALAS1	ALAS1	211	5'-aminolevulinate synthase 1	-0.260122	6.11213	-1.40918	0.159474	0.999503	-4.45438	-1.40684
ZDHHC8	ZDHHC8	29801	zinc finger DHHC-type containing 8	-0.239901	6.58456	-1.40891	0.159497	0.999503	-4.4547	-1.40676
UNC119B	UNC119B	84747	unc-119 lipid binding chaperone B	-0.461695	5.52619	-1.41042	0.159643	0.999503	-4.46149	-1.40627
AQP10	AQP10	89872	aquaporin 10	-0.423734	5.26284	-1.41442	0.159659	0.999503	-4.48554	-1.40622
FAM106A	FAM106A	80039	family with sequence similarity 106 member A	0.389867	5.3758	1.41166	0.159729	0.999503	-4.46578	1.40598
SLC24A1	SLC24A1	9187	solute carrier family 24 member 1	-0.454308	5.47078	-1.41125	0.159829	0.999503	-4.46842	-1.40565
DYNLRB1	DYNLRB1	83658	dynein light chain roadblock-type 1	-0.194848	6.81281	-1.40732	0.159839	0.999503	-4.45834	-1.40561
CCDC124	CCDC124	115098	coiled-coil domain containing 124	-0.292259	6.11343	-1.40904	0.159865	0.999503	-4.45981	-1.40552
CAMTA1	CAMTA1	23261	calmodulin binding transcription activator 1	-0.229867	6.40363	-1.40704	0.16002	0.999503	-4.45607	-1.40501
ZXDB	ZXDB	158586	zinc finger X-linked duplicated B	-0.29513	5.59237	-1.40867	0.160124	0.999503	-4.46134	-1.40465
SNUPN	SNUPN	10073	snurportin 1	-0.355671	5.66588	-1.40893	0.160176	0.999503	-4.46553	-1.40448
ENHO	ENHO	375704	energy homeostasis associated	-0.349434	5.61952	-1.40835	0.160207	0.999503	-4.4622	-1.40438
NUP88	NUP88	4927	nucleoporin 88	-0.281845	5.2941	-1.40967	0.160233	0.999503	-4.46799	-1.40429
ACKR1	ACKR1	2532	atypical chemokine receptor 1 (Duffy blood group)	0.672346	6.30816	1.40658	0.160446	0.999503	-4.45839	1.40357
UQCRQ	UQCRQ	27089	ubiquinol-cytochrome c reductase complex III subunit VII	-0.340517	7.78127	-1.40747	0.160527	0.999503	-4.46366	-1.4033
NCOR2	NCOR2	9612	nuclear receptor corepressor 2	-0.217028	7.14603	-1.40488	0.16055	0.999503	-4.46123	-1.40322
FSCN2	FSCN2	25794	fascin actin-bundling protein 2, retinal	-0.380207	5.38439	-1.40879	0.160578	0.999503	-4.47229	-1.40313
ARRDC1	ARRDC1	92714	arrestin domain containing 1	0.218174	6.47037	1.40475	0.160726	0.999503	-4.45795	1.40263
GADL1	GADL1	339896	glutamate decarboxylase like 1	-0.495098	5.41339	-1.41812	0.160787	0.999503	-4.52458	-1.40243
ANGPTL4	ANGPTL4	51129	angiopoietin like 4	0.577396	4.94055	1.41713	0.160939	0.999503	-4.50477	1.40192
NDUFA4	NDUFA4	4697	NDUFA4 mitochondrial complex associated	-0.34741	7.3354	-1.4033	0.160971	0.999503	-4.46467	-1.40181
GAB1	GAB1	2549	GRB2 associated binding protein 1	-0.267783	5.865	-1.40474	0.161006	0.999503	-4.45961	-1.40169
COL6A2	COL6A2	1292	collagen type VI alpha 2 chain	-0.362156	9.22684	-1.40237	0.161127	0.999503	-4.47575	-1.40129
OXSM	OXSM	54995	3-oxoacyl-ACP synthase, mitochondrial	-0.312113	5.56143	-1.40466	0.161343	0.999503	-4.46399	-1.40057
MYBPHL	MYBPHL	343263	myosin binding protein H like	0.266135	5.68568	1.40401	0.161477	0.999503	-4.46196	1.40012
ALDH1A2	ALDH1A2	8854	aldehyde dehydrogenase 1 family member A2	-0.275934	5.61758	-1.40435	0.161529	0.999503	-4.46736	-1.39995
RPS21	RPS21	6227	ribosomal protein S21	0.252395	8.61088	1.40119	0.161576	0.999503	-4.4687	1.39979
RBIS	RBIS	401466	ribosomal biogenesis factor	0.267392	6.28734	1.4018	0.161692	0.999503	-4.45913	1.3994
SHARPIN	SHARPIN	81858	SHANK associated RH domain interactor	0.238388	6.42022	1.40155	0.161705	0.999503	-4.45984	1.39936
TGIF1	TGIF1	7050	TGFB induced factor homeobox 1	-0.257569	5.55552	-1.40322	0.161745	0.999503	-4.46498	-1.39923
PBXIP1	PBXIP1	57326	PBX homeobox interacting protein 1	0.378058	6.42588	1.40882	0.161801	0.999503	-4.49608	1.39904
CCDC8	CCDC8	83987	coiled-coil domain containing 8	-0.289854	5.62783	-1.40272	0.161841	0.999503	-4.46435	-1.39891
USP21	USP21	27005	ubiquitin specific peptidase 21	0.2858	5.66709	1.40249	0.161958	0.999503	-4.46498	1.39852
MTMR6	MTMR6	9107	myotubularin related protein 6	0.25878	5.61696	1.40234	0.162003	0.999503	-4.4636	1.39837
PCED1B	PCED1B	91523	PC-esterase domain containing 1B	0.270524	5.4837	1.40242	0.162063	0.999503	-4.46629	1.39817
PLEKHA4	PLEKHA4	57664	pleckstrin homology domain containing A4	-0.235829	6.63084	-1.39985	0.162126	0.999503	-4.46173	-1.39796
NGLY1	NGLY1	55768	N-glycanase 1	0.206927	6.00737	1.40067	0.162128	0.999503	-4.45998	1.39795
LRP1	LRP1	4035	LDL receptor related protein 1	-0.356314	8.13046	-1.39981	0.162242	0.999503	-4.46286	-1.39757
RABGAP1	RABGAP1	23637	RAB GTPase activating protein 1	0.245544	6.5001	1.39959	0.162265	0.999503	-4.4616	1.39749
GSG1L2	GSG1L2	644070	GSG1 like 2	0.465472	4.61333	1.40907	0.16246	0.999503	-4.49394	1.39685
IFI27L2	IFI27L2	83982	interferon alpha inducible protein 27 like 2	-0.293685	5.91595	-1.3993	0.162521	0.999503	-4.46138	-1.39664
NFIX	NFIX	4784	nuclear factor I X	-0.241416	6.97494	-1.39855	0.162592	0.999503	-4.4623	-1.39641
HTRA1	HTRA1	5654	HtrA serine peptidase 1	0.334141	7.1583	1.3979	0.162652	0.999503	-4.46712	1.39621
NSD3	NSD3	54904	nuclear receptor binding SET domain protein 3	0.221914	6.58401	1.39653	0.163254	0.999503	-4.4633	1.39421
NAXE	NAXE	128240	NAD(P)HX epimerase	-0.286154	6.15408	-1.39926	0.163277	0.999503	-4.47479	-1.39413
BCO2	BCO2	83875	beta-carotene oxygenase 2	-0.304147	5.54146	-1.39746	0.163478	0.999503	-4.46764	-1.39347
PAIP2B	PAIP2B	400961	poly(A) binding protein interacting protein 2B	-0.351396	5.52369	-1.39791	0.163542	0.999503	-4.4689	-1.39326
CX3CL1	CX3CL1	6376	C-X3-C motif chemokine ligand 1	-0.667478	6.67806	-1.40019	0.163586	0.999503	-4.48806	-1.39311
MBOAT1	MBOAT1	154141	membrane bound O-acyltransferase domain containing 1	0.304968	5.73099	1.39894	0.16369	0.999503	-4.47925	1.39277
AGTR1	AGTR1	185	angiotensin II receptor type 1	-0.269424	5.81299	-1.39572	0.163692	0.999503	-4.46437	-1.39276
MRPL9	MRPL9	65005	mitochondrial ribosomal protein L9	-0.247173	6.09015	-1.39466	0.16382	0.999503	-4.46352	-1.39234
ELOVL6	ELOVL6	79071	ELOVL fatty acid elongase 6	-0.4219	5.15245	-1.39889	0.163847	0.999503	-4.47881	-1.39225
NFKBIL1	NFKBIL1	4795	NFKB inhibitor like 1	-0.40693	5.34782	-1.39786	0.16388	0.999503	-4.47606	-1.39214
MSX1	MSX1	4487	msh homeobox 1	-0.381956	5.70968	-1.39751	0.16391	0.999503	-4.47937	-1.39204
ABCD4	ABCD4	5826	ATP binding cassette subfamily D member 4	0.271045	6.02953	1.3944	0.164012	0.999503	-4.46378	1.3917
RGR	RGR	5995	retinal G protein coupled receptor	-0.363782	5.40322	-1.39623	0.16403	0.999503	-4.47142	-1.39164
PCNT	PCNT	5116	pericentrin	-0.281862	5.88784	-1.39428	0.164066	0.999503	-4.4647	-1.39153
PCMTD2	PCMTD2	55251	protein-L-isoaspartate (D-aspartate) O-methyltransferase domain containing 2	-0.522749	6.29045	-1.401	0.164264	0.999503	-4.50854	-1.39087
S100A8	S100A8	6279	S100 calcium binding protein A8	0.725598	5.81007	1.39435	0.164287	0.999503	-4.46531	1.3908
COMP	COMP	1311	cartilage oligomeric matrix protein	0.41047	6.14966	1.3974	0.164293	0.999503	-4.4813	1.39078
PDE6D	PDE6D	5147	phosphodiesterase 6D	-0.258313	5.6441	-1.39396	0.164384	0.999503	-4.46758	-1.39048
UBA5	UBA5	79876	ubiquitin like modifier activating enzyme 5	-0.270292	6.13445	-1.39259	0.164425	0.999503	-4.46481	-1.39034
PLSCR4	PLSCR4	57088	phospholipid scramblase 4	0.46604	5.91409	1.40535	0.164489	0.999503	-4.52657	1.39013
ARMC2	ARMC2	84071	armadillo repeat containing 2	-0.331638	5.50985	-1.39413	0.16451	0.999503	-4.47014	-1.39006
MEN1	MEN1	4221	menin 1	0.300641	5.90195	1.39333	0.164514	0.999503	-4.4651	1.39005
PRKAR1B	PRKAR1B	5575	protein kinase cAMP-dependent type I regulatory subunit beta	-0.334742	5.53933	-1.39484	0.164525	0.999503	-4.47467	-1.39001
TGFA	TGFA	7039	transforming growth factor alpha	-0.491377	5.32196	-1.39859	0.164714	0.999503	-4.49985	-1.38939
RPL22L1	RPL22L1	200916	ribosomal protein L22 like 1	-0.249396	5.93793	-1.39337	0.164871	0.999503	-4.47505	-1.38888
ZDHHC5	ZDHHC5	25921	zinc finger DHHC-type containing 5	-0.322754	6.01083	-1.39784	0.165057	0.999503	-4.5047	-1.38826
ACAD8	ACAD8	27034	acyl-CoA dehydrogenase family member 8	-0.28611	5.7353	-1.39207	0.165068	0.999503	-4.4709	-1.38823
GLT1D1	GLT1D1	144423	glycosyltransferase 1 domain containing 1	-0.355854	5.30569	-1.39306	0.16529	0.999503	-4.4799	-1.3875
UTP11	UTP11	51118	UTP11 small subunit processome component	-0.291372	5.95861	-1.39001	0.165305	0.999503	-4.46676	-1.38745
CFL2	CFL2	1073	cofilin 2	-0.42041	6.91103	-1.3905	0.165314	0.999503	-4.46821	-1.38742
HOMER2	HOMER2	9455	homer scaffold protein 2	-0.369214	5.55931	-1.39155	0.165472	0.999503	-4.47474	-1.3869
PKP3	PKP3	11187	plakophilin 3	-0.388373	4.93674	-1.39478	0.165538	0.999503	-4.48895	-1.38669
FUOM	FUOM	282969	fucose mutarotase	0.307449	5.4824	1.39642	0.16557	0.999503	-4.49963	1.38658
ARMC10	ARMC10	83787	armadillo repeat containing 10	-0.308426	5.93823	-1.38882	0.165683	0.999503	-4.4676	-1.38621
CDC25C	CDC25C	995	cell division cycle 25C	-0.39866	4.71969	-1.3951	0.165855	0.999503	-4.49525	-1.38565
MOB1B	MOB1B	92597	MOB kinase activator 1B	-0.532045	5.705	-1.40218	0.16593	0.999503	-4.53783	-1.3854
PCDH9	PCDH9	5101	protocadherin 9	-0.295837	5.81459	-1.388	0.166025	0.999503	-4.46885	-1.38509
SPAG16	SPAG16	79582	sperm associated antigen 16	-0.281482	5.73223	-1.38815	0.166077	0.999503	-4.46986	-1.38492
RGS7BP	RGS7BP	401190	regulator of G protein signaling 7 binding protein	0.434154	5.36926	1.39491	0.166122	0.999503	-4.49578	1.38477
APOL2	APOL2	23780	apolipoprotein L2	-0.301999	6.19292	-1.38679	0.166157	0.999503	-4.46856	-1.38466
MAP9	MAP9	79884	microtubule associated protein 9	-0.43599	5.30183	-1.38975	0.16619	0.999503	-4.47718	-1.38455
VPS28	VPS28	51160	VPS28 subunit of ESCRT-I	-0.326331	6.33382	-1.3864	0.166216	0.999503	-4.46926	-1.38446
FPR3	FPR3	2359	formyl peptide receptor 3	-0.364348	5.34458	-1.38993	0.166265	0.999503	-4.47992	-1.38431
PIGZ	PIGZ	80235	phosphatidylinositol glycan anchor biosynthesis class Z	-0.23447	6.20315	-1.38624	0.166323	0.999503	-4.46895	-1.38412
ZBTB20	ZBTB20	26137	zinc finger and BTB domain containing 20	0.299	6.25868	1.38532	0.166635	0.999503	-4.46982	1.3831
IGF2BP1	IGF2BP1	10642	insulin like growth factor 2 mRNA binding protein 1	-0.328804	5.38722	-1.38762	0.16666	0.999503	-4.47601	-1.38301
NRP2	NRP2	8828	neuropilin 2	0.306949	5.98703	1.3854	0.166738	0.999503	-4.46934	1.38276
CITED2	CITED2	10370	Cbp/p300 interacting transactivator with Glu/Asp rich carboxy-terminal domain 2	-0.233272	5.99988	-1.38502	0.166797	0.999503	-4.46958	-1.38257
AP4E1	AP4E1	23431	adaptor related protein complex 4 subunit epsilon 1	0.324896	5.59376	1.38654	0.166834	0.999503	-4.47427	1.38245
ICOSLG	ICOSLG	23308	inducible T cell costimulator ligand	-0.235892	6.39915	-1.38417	0.166951	0.999503	-4.4706	-1.38207
TMEM218	TMEM218	219854	transmembrane protein 218	-0.273902	5.59913	-1.3856	0.166994	0.999503	-4.47302	-1.38193
WASHC5	WASHC5	9897	WASH complex subunit 5	0.333351	5.50863	1.38659	0.167023	0.999503	-4.47451	1.38183
UBE2G2	UBE2G2	7327	ubiquitin conjugating enzyme E2 G2	-0.219567	6.77281	-1.38295	0.167204	0.999503	-4.47438	-1.38124
KBTBD4	KBTBD4	55709	kelch repeat and BTB domain containing 4	-0.354418	5.24967	-1.38625	0.16742	0.999503	-4.48036	-1.38054
EBNA1BP2	EBNA1BP2	10969	EBNA1 binding protein 2	0.308161	6.01023	1.38434	0.167558	0.999503	-4.47801	1.38009
MASP2	MASP2	10747	mannan binding lectin serine peptidase 2	0.304661	5.7734	1.38324	0.167706	0.999503	-4.47365	1.37961
RGS12	RGS12	6002	regulator of G protein signaling 12	-0.365715	5.5107	-1.38307	0.167714	0.999503	-4.47366	-1.37959
R3HDM4	R3HDM4	91300	R3H domain containing 4	-0.29654	6.8811	-1.38214	0.167892	0.999503	-4.47468	-1.37901
GSPT1	GSPT1	2935	G1 to S phase transition 1	-0.249862	5.83282	-1.38149	0.168237	0.999503	-4.47563	-1.37789
ZNF273	ZNF273	10793	zinc finger protein 273	0.489657	4.94679	1.38591	0.168248	0.999503	-4.49107	1.37786
TMOD1	TMOD1	7111	tropomodulin 1	-0.355667	6.40771	-1.37968	0.168257	0.999503	-4.4742	-1.37783
CISD3	CISD3	284106	CDGSH iron sulfur domain 3	0.288115	5.94275	1.38018	0.168479	0.999503	-4.47264	1.37711
RUVBL2	RUVBL2	10856	RuvB like AAA ATPase 2	0.239363	6.91368	1.37878	0.168493	0.999503	-4.47929	1.37706
MRPS10	MRPS10	55173	mitochondrial ribosomal protein S10	-0.309272	5.86533	-1.37956	0.168573	0.999503	-4.47326	-1.3768
AFG3L2	AFG3L2	10939	AFG3 like matrix AAA peptidase subunit 2	-0.364191	6.14489	-1.38449	0.168848	0.999503	-4.50415	-1.37591
FAM207A	FAM207A	85395	family with sequence similarity 207 member A	-0.240075	5.83164	-1.37825	0.168999	0.999503	-4.47424	-1.37543
PFKP	PFKP	5214	phosphofructokinase, platelet	-0.2991	6.51769	-1.37683	0.16912	0.999503	-4.47716	-1.37504
MEF2B	MEF2B	100271849	myocyte enhancer factor 2B	-0.314303	5.48776	-1.3791	0.169125	0.999503	-4.47821	-1.37502
CREBZF	CREBZF	58487	CREB/ATF bZIP transcription factor	0.387483	6.23853	1.38601	0.169206	0.999503	-4.51216	1.37476
BVES	BVES	11149	blood vessel epicardial substance	-0.305404	5.99067	-1.37766	0.169289	0.999503	-4.47609	-1.37449
SNRPD1	SNRPD1	6632	small nuclear ribonucleoprotein D1 polypeptide	-0.244111	5.80379	-1.37734	0.169338	0.999503	-4.47539	-1.37433
PHPT1	PHPT1	29085	phosphohistidine phosphatase 1	-0.358357	5.63502	-1.37899	0.169368	0.999503	-4.48366	-1.37424
RFFL	RFFL	117584	ring finger and FYVE like domain containing E3 ubiquitin protein ligase	-0.326621	5.24578	-1.37938	0.169442	0.999503	-4.48332	-1.374
CD300A	CD300A	11314	CD300a molecule	0.303297	5.52331	1.38093	0.1695	0.999503	-4.49065	1.37381
E2F4	E2F4	1874	E2F transcription factor 4	0.307014	6.29251	1.3761	0.169534	0.999503	-4.47586	1.3737
OVCA2	OVCA2	124641	OVCA2 serine hydrolase domain containing	-0.419566	5.99334	-1.38435	0.169659	0.999503	-4.51868	-1.3733
SCFD2	SCFD2	152579	sec1 family domain containing 2	-0.327759	5.72393	-1.37622	0.16972	0.999503	-4.4763	-1.3731
GAPT	GAPT	202309	GRB2 binding adaptor protein, transmembrane	-0.32369	5.19326	-1.37916	0.169857	0.999503	-4.49107	-1.37266
LOXL3	LOXL3	84695	lysyl oxidase like 3	-0.342927	5.39884	-1.37997	0.16995	0.999503	-4.49968	-1.37236
LILRA6	LILRA6	79168	leukocyte immunoglobulin like receptor A6	-0.31967	5.91888	-1.37475	0.170011	0.999503	-4.47591	-1.37217
ADGRE2	ADGRE2	30817	adhesion G protein-coupled receptor E2	-0.341234	5.7522	-1.37478	0.170177	0.999503	-4.4771	-1.37164
CHD4	CHD4	1108	chromodomain helicase DNA binding protein 4	-0.222404	6.87664	-1.37248	0.170404	0.999503	-4.48381	-1.37091
SERPINH1	SERPINH1	871	serpin family H member 1	-0.548683	7.51816	-1.38656	0.170512	0.999503	-4.54357	-1.37056
TXNDC16	TXNDC16	57544	thioredoxin domain containing 16	-0.414292	5.41316	-1.37526	0.170526	0.999503	-4.4819	-1.37051
ZNF461	ZNF461	92283	zinc finger protein 461	0.28398	5.86186	1.37272	0.170725	0.999503	-4.47719	1.36988
VPS54	VPS54	51542	VPS54 subunit of GARP complex	-0.397446	6.14797	-1.38127	0.170728	0.999503	-4.5218	-1.36987
FAM104B	FAM104B	90736	family with sequence similarity 104 member B	-0.401899	5.52221	-1.38064	0.17075	0.999503	-4.51857	-1.3698
ABI3BP	ABI3BP	25890	ABI family member 3 binding protein	-0.396579	6.47978	-1.37154	0.170824	0.999503	-4.47892	-1.36956
LMCD1	LMCD1	29995	LIM and cysteine rich domains 1	0.338595	6.9282	1.37292	0.170892	0.999503	-4.47937	1.36934
KCNMA1	KCNMA1	3778	potassium calcium-activated channel subfamily M alpha 1	-0.235457	5.87179	-1.37199	0.170904	0.999503	-4.47769	-1.3693
PPP4R1	PPP4R1	9989	protein phosphatase 4 regulatory subunit 1	0.249059	6.22386	1.3716	0.171003	0.999503	-4.47793	1.36899
CALHM5	CALHM5	254228	calcium homeostasis modulator family member 5	-0.448337	5.54826	-1.38035	0.171144	0.999503	-4.52109	-1.36854
HERC3	HERC3	8916	HECT and RLD domain containing E3 ubiquitin protein ligase 3	-0.363589	5.21243	-1.37307	0.171214	0.999503	-4.48367	-1.36831
PUDP	PUDP	8226	pseudouridine 5'-phosphatase	-0.397636	5.29241	-1.37274	0.171433	0.999503	-4.48532	-1.36761
MMP15	MMP15	4324	matrix metallopeptidase 15	0.224295	6.19902	1.36919	0.171659	0.999503	-4.47984	1.36689
KLF16	KLF16	83855	Kruppel like factor 16	-0.295827	5.98724	-1.37486	0.171717	0.999503	-4.5054	-1.36671
PPP1R37	PPP1R37	284352	protein phosphatase 1 regulatory subunit 37	-0.403733	5.19257	-1.37501	0.17177	0.999503	-4.50323	-1.36654
EIF4EBP1	EIF4EBP1	1978	eukaryotic translation initiation factor 4E binding protein 1	0.308917	5.13413	1.37533	0.171801	0.999503	-4.50094	1.36644
ALG6	ALG6	29929	ALG6 alpha-1,3-glucosyltransferase	-0.310086	5.81903	-1.36836	0.172101	0.999503	-4.48012	-1.36549
SAFB2	SAFB2	9667	scaffold attachment factor B2	-0.204903	6.55114	-1.36728	0.172143	0.999503	-4.48231	-1.36535
MS4A6E	MS4A6E	245802	membrane spanning 4-domains A6E	-0.369223	4.97476	-1.37343	0.172177	0.999503	-4.49391	-1.36524
C19orf33	C19orf33	64073	chromosome 19 open reading frame 33	0.364797	5.3762	1.3733	0.172223	0.999503	-4.50223	1.3651
TOMM5	TOMM5	401505	translocase of outer mitochondrial membrane 5	-0.325068	6.26391	-1.37146	0.172408	0.999503	-4.50044	-1.36451
PVRIG	PVRIG	79037	PVR related immunoglobulin domain containing	0.374077	5.30895	1.37617	0.172417	0.999503	-4.51264	1.36448
LONP2	LONP2	83752	lon peptidase 2, peroxisomal	0.240598	6.53621	1.36621	0.172485	0.999503	-4.48455	1.36426
APBB1	APBB1	322	amyloid beta precursor protein binding family B member 1	-0.223746	6.27497	-1.36617	0.172507	0.999503	-4.48218	-1.36419
JAZF1	JAZF1	221895	JAZF zinc finger 1	-0.367153	6.12952	-1.37439	0.172532	0.999503	-4.52155	-1.36411
SYT2	SYT2	127833	synaptotagmin 2	0.2249	6.17095	1.36814	0.172669	0.999503	-4.48642	1.36368
AGPAT2	AGPAT2	10555	1-acylglycerol-3-phosphate O-acyltransferase 2	-0.327565	6.13413	-1.36554	0.172759	0.999503	-4.48152	-1.36339
STIP1	STIP1	10963	stress induced phosphoprotein 1	-0.263012	6.38512	-1.36492	0.172853	0.999503	-4.48344	-1.36309
BOD1	BOD1	91272	biorientation of chromosomes in cell division 1	-0.261069	6.13219	-1.36586	0.173043	0.999503	-4.48347	-1.36249
NXPH2	NXPH2	11249	neurexophilin 2	-0.356688	5.13725	-1.36853	0.173149	0.999503	-4.49113	-1.36215
CATSPERG	CATSPERG	57828	cation channel sperm associated auxiliary subunit gamma	0.357081	5.41975	1.36757	0.173227	0.999503	-4.49008	1.36191
IL17RD	IL17RD	54756	interleukin 17 receptor D	0.246167	5.68156	1.36522	0.173236	0.999503	-4.48258	1.36188
TOMM40	TOMM40	10452	translocase of outer mitochondrial membrane 40	-0.223214	6.34392	-1.36358	0.173292	0.999503	-4.48434	-1.3617
ATF7	ATF7	11016	activating transcription factor 7	0.211487	6.57724	1.36341	0.173368	0.999503	-4.48674	1.36146
KLF2	KLF2	10365	Kruppel like factor 2	0.455033	9.14318	1.37043	0.173415	0.999503	-4.51701	1.36131
GPR87	GPR87	53836	G protein-coupled receptor 87	-0.394031	5.35916	-1.36568	0.173496	0.999503	-4.48717	-1.36106
DSP	DSP	1832	desmoplakin	-0.473567	6.27786	-1.36373	0.173584	0.999503	-4.48348	-1.36078
DAAM1	DAAM1	23002	dishevelled associated activator of morphogenesis 1	0.282756	5.80607	1.36342	0.173584	0.999503	-4.48252	1.36078
OR51L1	OR51L1	119682	olfactory receptor family 51 subfamily L member 1	-0.442502	5.15046	-1.36725	0.173627	0.999503	-4.49158	-1.36064
RETREG3	RETREG3	162427	reticulophagy regulator family member 3	0.189016	6.2491	1.36271	0.173674	0.999503	-4.48429	1.36049
ZNF652	ZNF652	22834	zinc finger protein 652	-0.272448	5.72807	-1.36373	0.173739	0.999503	-4.48443	-1.36029
LRRC10	LRRC10	376132	leucine rich repeat containing 10	-0.413785	5.46663	-1.36423	0.173756	0.999503	-4.48584	-1.36023
KYAT3	KYAT3	56267	kynurenine aminotransferase 3	-0.293711	5.23701	-1.36549	0.173874	0.999503	-4.49006	-1.35986
MECP2	MECP2	4204	methyl-CpG binding protein 2	-0.233774	5.62856	-1.36274	0.174039	0.999503	-4.48459	-1.35934
GGNBP2	GGNBP2	79893	gametogenetin binding protein 2	0.252338	6.10242	1.36156	0.174112	0.999503	-4.48406	1.35911
MRS2	MRS2	57380	magnesium transporter MRS2	-0.272507	5.33473	-1.36364	0.174143	0.999503	-4.48849	-1.35901
IFNGR1	IFNGR1	3459	interferon gamma receptor 1	-0.277717	7.22767	-1.36021	0.174205	0.999503	-4.4962	-1.35881
PTPN21	PTPN21	11099	protein tyrosine phosphatase non-receptor type 21	-0.235844	5.89318	-1.36141	0.174222	0.999503	-4.48372	-1.35876
PRSS23	PRSS23	11098	serine protease 23	0.46315	6.23439	1.36832	0.17428	0.999503	-4.5143	1.35858
TSPAN11	TSPAN11	441631	tetraspanin 11	0.36959	5.51805	1.3629	0.174382	0.999503	-4.48645	1.35826
ZNF627	ZNF627	199692	zinc finger protein 627	-0.269367	5.5154	-1.362	0.174472	0.999503	-4.48658	-1.35797
ZNF623	ZNF623	9831	zinc finger protein 623	0.27141	5.5882	1.3604	0.174891	0.999503	-4.48763	1.35665
PIAS1	PIAS1	8554	protein inhibitor of activated STAT 1	0.210756	6.33959	1.35854	0.174964	0.999503	-4.48774	1.35642
EXOSC4	EXOSC4	54512	exosome component 4	-0.2824	5.65252	-1.35984	0.17519	0.999503	-4.48947	-1.35572
RORA	RORA	6095	RAR related orphan receptor A	0.326558	6.03569	1.36454	0.175279	0.999503	-4.51153	1.35543
CAPN10	CAPN10	11132	calpain 10	-0.343361	5.09112	-1.36192	0.175377	0.999503	-4.49779	-1.35513
UTP3	UTP3	57050	UTP3 small subunit processome component	-0.21096	6.08542	-1.35718	0.175394	0.999503	-4.48676	-1.35507
ST3GAL3	ST3GAL3	6487	ST3 beta-galactoside alpha-2,3-sialyltransferase 3	-0.313534	5.47943	-1.35875	0.175483	0.999503	-4.48847	-1.35479
ZNF174	ZNF174	7727	zinc finger protein 174	-0.295439	5.47378	-1.36124	0.175485	0.999503	-4.5012	-1.35479
LAMTOR1	LAMTOR1	55004	late endosomal/lysosomal adaptor, MAPK and MTOR activator 1	0.277329	6.45903	1.35957	0.175494	0.999503	-4.49305	1.35476
ABCD1	ABCD1	215	ATP binding cassette subfamily D member 1	-0.317337	5.69819	-1.3577	0.175577	0.999503	-4.48692	-1.3545
RASA1	RASA1	5921	RAS p21 protein activator 1	-0.239008	6.26579	-1.35629	0.175656	0.999503	-4.48776	-1.35425
HEMK1	HEMK1	51409	HemK methyltransferase family member 1	0.310253	5.35497	1.35916	0.175677	0.999503	-4.49069	1.35419
ATG10	ATG10	83734	autophagy related 10	-0.339934	5.47258	-1.35903	0.175749	0.999503	-4.49424	-1.35396
MAPRE1	MAPRE1	22919	microtubule associated protein RP/EB family member 1	-0.260664	6.98444	-1.35535	0.175776	0.999503	-4.49717	-1.35388
ZNF180	ZNF180	7733	zinc finger protein 180	-0.317708	5.41155	-1.35806	0.175913	0.999503	-4.49019	-1.35345
SYPL2	SYPL2	284612	synaptophysin like 2	0.414642	5.88139	1.36681	0.175944	0.999503	-4.5316	1.35335
ZNF562	ZNF562	54811	zinc finger protein 562	-0.328368	5.59216	-1.36164	0.176043	0.999503	-4.51389	-1.35304
SIPA1	SIPA1	6494	signal-induced proliferation-associated 1	0.261864	6.43712	1.35468	0.176165	0.999503	-4.49122	1.35266
APOA5	APOA5	116519	apolipoprotein A5	0.25951	5.63344	1.35611	0.176176	0.999503	-4.48789	1.35262
IPO4	IPO4	79711	importin 4	0.320657	5.39608	1.36265	0.176184	0.999503	-4.51427	1.3526
GSG1	GSG1	83445	germ cell associated 1	-0.327073	5.3412	-1.35699	0.176405	0.999503	-4.49197	-1.35191
ACVRL1	ACVRL1	94	activin A receptor like type 1	0.267124	7.14792	1.35311	0.176581	0.999503	-4.49423	1.35136
RAB23	RAB23	51715	RAB23, member RAS oncogene family	-0.33112	5.50128	-1.35524	0.176627	0.999503	-4.49012	-1.35121
SENP7	SENP7	57337	SUMO specific peptidase 7	0.256986	6.2512	1.35238	0.17699	0.999503	-4.49078	1.35008
EDC3	EDC3	80153	enhancer of mRNA decapping 3	-0.29204	5.97364	-1.3542	0.177057	0.999503	-4.49406	-1.34987
RAD23A	RAD23A	5886	RAD23 homolog A, nucleotide excision repair protein	-0.180615	7.19461	-1.35127	0.177063	0.999503	-4.50224	-1.34985
ZFP82	ZFP82	284406	ZFP82 zinc finger protein	0.326056	5.84281	1.35517	0.177095	0.999503	-4.49499	1.34975
FGF14	FGF14	2259	fibroblast growth factor 14	-0.345542	5.59971	-1.35834	0.17714	0.999503	-4.5141	-1.34961
S100PBP	S100PBP	64766	S100P binding protein	0.290772	6.06888	1.35637	0.177316	0.999503	-4.50544	1.34906
FAM71F2	FAM71F2	346653	family with sequence similarity 71 member F2	-0.331357	5.36615	-1.35328	0.177481	0.999503	-4.49402	-1.34855
ZBTB37	ZBTB37	84614	zinc finger and BTB domain containing 37	-0.272279	5.64688	-1.35183	0.177483	0.999503	-4.49018	-1.34854
TYK2	TYK2	7297	tyrosine kinase 2	-0.242477	6.16691	-1.35012	0.177685	0.999503	-4.49079	-1.34792
CDK6	CDK6	1021	cyclin dependent kinase 6	-0.260216	5.82783	-1.35108	0.177723	0.999503	-4.49107	-1.3478
KRTAP19-1	KRTAP19-1	337882	keratin associated protein 19-1	-0.26008	5.33194	-1.35133	0.178181	0.999503	-4.49464	-1.34638
NDUFS7	NDUFS7	374291	NADH:ubiquinone oxidoreductase core subunit S7	-0.262932	6.11493	-1.34834	0.178235	0.999503	-4.49217	-1.34621
NOPCHAP1	NOPCHAP1	121053		-0.413004	5.5903	-1.35823	0.178283	0.999503	-4.53077	-1.34606
ZBTB21	ZBTB21	49854	zinc finger and BTB domain containing 21	0.355517	5.50635	1.35028	0.178432	0.999503	-4.49402	1.3456
SIGLEC16	SIGLEC16	400709	sialic acid binding Ig like lectin 16 (gene/pseudogene)	0.300046	6.21287	1.34675	0.178771	0.999503	-4.49408	1.34455
FTH1	FTH1	2495	ferritin heavy chain 1	-0.208802	10.3342	-1.34457	0.179092	0.999503	-4.51914	-1.34356
CCL5	CCL5	6352	C-C motif chemokine ligand 5	0.611034	5.46649	1.36538	0.179192	0.999503	-4.56006	1.34325
DMAC1	DMAC1	90871	distal membrane arm assembly complex 1	-0.23845	6.30295	-1.34503	0.179229	0.999503	-4.496	-1.34313
ATP6V0C	ATP6V0C	527	ATPase H+ transporting V0 subunit c	-0.353719	7.0509	-1.35242	0.179234	0.999503	-4.52265	-1.34312
SMIM27	SMIM27	100129250	small integral membrane protein 27	-0.215323	5.52158	-1.34657	0.179464	0.999503	-4.49555	-1.34241
CA5B	CA5B	11238	carbonic anhydrase 5B	0.221608	5.8195	1.34637	0.179554	0.999503	-4.49578	1.34213
YPEL3	YPEL3	83719	yippee like 3	0.305589	6.84211	1.34352	0.179675	0.999503	-4.50291	1.34176
HBS1L	HBS1L	10767	HBS1 like translational GTPase	-0.250904	6.27163	-1.34359	0.179757	0.999503	-4.49547	-1.3415
PECAM1	PECAM1	5175	platelet and endothelial cell adhesion molecule 1	0.685883	9.10642	1.36252	0.179835	0.999503	-4.56675	1.34126
SEC61A1	SEC61A1	29927	SEC61 translocon alpha 1 subunit	-0.257254	6.55504	-1.3421	0.18011	0.999503	-4.50096	-1.34042
GULP1	GULP1	51454	GULP PTB domain containing engulfment adaptor 1	-0.341557	5.67589	-1.34316	0.18014	0.999503	-4.49418	-1.34032
UQCR11	UQCR11	10975	ubiquinol-cytochrome c reductase, complex III subunit XI	-0.340148	7.47227	-1.34536	0.180445	0.999503	-4.5056	-1.33939
BMP1	BMP1	649	bone morphogenetic protein 1	-0.25054	6.52902	-1.34082	0.180529	0.999503	-4.50113	-1.33913
LY96	LY96	23643	lymphocyte antigen 96	0.246556	5.66091	1.34209	0.180691	0.999503	-4.49512	1.33863
GJD3	GJD3	125111	gap junction protein delta 3	0.315099	6.00834	1.34108	0.180712	0.999503	-4.49593	1.33857
USP17L17	USP17L17	100287327	ubiquitin specific peptidase 17 like family member 17	-0.351129	6.02231	-1.34081	0.180751	0.999503	-4.4957	-1.33845
RNF31	RNF31	55072	ring finger protein 31	0.447319	5.61634	1.35151	0.180758	0.999503	-4.53042	1.33842
LONRF1	LONRF1	91694	LON peptidase N-terminal domain and ring finger 1	0.537945	5.20672	1.34672	0.180765	0.999503	-4.50596	1.3384
TOLLIP	TOLLIP	54472	toll interacting protein	-0.518543	5.45422	-1.35271	0.18085	0.999503	-4.54359	-1.33814
EML1	EML1	2009	EMAP like 1	0.268482	6.13466	1.34063	0.18086	0.999503	-4.49694	1.33811
USP42	USP42	84132	ubiquitin specific peptidase 42	-0.291951	5.4942	-1.34167	0.180918	0.999503	-4.49666	-1.33793
OR11H4	OR11H4	390442	olfactory receptor family 11 subfamily H member 4	-0.268036	5.42766	-1.34182	0.180961	0.999503	-4.49735	-1.3378
S100A4	S100A4	6275	S100 calcium binding protein A4	0.270175	7.43022	1.339	0.181157	0.999503	-4.50563	1.3372
GNG10	GNG10	2790	G protein subunit gamma 10	-0.276623	6.6366	-1.3386	0.181282	0.999503	-4.50199	-1.33682
DPM2	DPM2	8818	dolichyl-phosphate mannosyltransferase subunit 2, regulatory	-0.247841	5.78532	-1.34017	0.181373	0.999503	-4.4977	-1.33654
GMPR2	GMPR2	51292	guanosine monophosphate reductase 2	0.275587	5.97398	1.34024	0.181423	0.999503	-4.49714	1.33639
SRSF3	SRSF3	6428	serine and arginine rich splicing factor 3	-0.30152	7.07119	-1.33972	0.18175	0.999503	-4.50045	-1.33539
TMLHE	TMLHE	55217	trimethyllysine hydroxylase, epsilon	-0.39603	5.92537	-1.34625	0.181765	0.999503	-4.53075	-1.33534
KRTCAP2	KRTCAP2	200185	keratinocyte associated protein 2	0.21392	6.70679	1.33717	0.181793	0.999503	-4.50275	1.33526
MTO1	MTO1	25821	mitochondrial tRNA translation optimization 1	-0.358955	5.52194	-1.3399	0.181807	0.999503	-4.50186	-1.33521
NBEA	NBEA	26960	neurobeachin	-0.299666	5.41061	-1.33884	0.182053	0.999503	-4.49926	-1.33446
LRRC17	LRRC17	10234	leucine rich repeat containing 17	0.439411	5.74092	1.3476	0.182184	0.999503	-4.53365	1.33406
PGAM2	PGAM2	5224	phosphoglycerate mutase 2	-0.391041	6.03389	-1.33569	0.182374	0.999503	-4.49926	-1.33348
TMEM233	TMEM233	387890	transmembrane protein 233	-0.395701	5.1256	-1.34024	0.182416	0.999503	-4.5038	-1.33335
DCP1A	DCP1A	55802	decapping mRNA 1A	0.384018	5.50236	1.34354	0.182438	0.999503	-4.52151	1.33329
ATRX	ATRX	546	ATRX chromatin remodeler	0.288328	7.35953	1.33446	0.18255	0.999503	-4.51282	1.33294
CAPN6	CAPN6	827	calpain 6	-0.346049	5.3385	-1.3368	0.182738	0.999503	-4.50095	-1.33237
CRYZL1	CRYZL1	9946	crystallin zeta like 1	0.351791	5.87149	1.34158	0.18276	0.999503	-4.51899	1.3323
PBX1	PBX1	5087	PBX homeobox 1	0.199549	6.13742	1.3342	0.182875	0.999503	-4.50112	1.33195
MFN1	MFN1	55669	mitofusin 1	0.201882	6.23142	1.33376	0.183001	0.999503	-4.50235	1.33157
DYNLT1	DYNLT1	6993	dynein light chain Tctex-type 1	-0.282301	5.83258	-1.3341	0.183033	0.999503	-4.49919	-1.33148
ICA1	ICA1	3382	islet cell autoantigen 1	-0.345537	5.38712	-1.33518	0.183092	0.999503	-4.5	-1.3313
BTBD3	BTBD3	22903	BTB domain containing 3	-0.258641	5.72963	-1.33357	0.183293	0.999503	-4.49944	-1.33068
GNA13	GNA13	10672	G protein subunit alpha 13	-0.212893	6.50204	-1.33191	0.183504	0.999503	-4.50473	-1.33004
DEDD2	DEDD2	162989	death effector domain containing 2	-0.311741	5.57027	-1.33448	0.18356	0.999503	-4.50402	-1.32987
COLGALT1	COLGALT1	79709	collagen beta(1-O)galactosyltransferase 1	-0.240581	6.87231	-1.33149	0.183607	0.999503	-4.50697	-1.32973
TYW3	TYW3	127253	tRNA-yW synthesizing protein 3 homolog	-0.38006	5.62831	-1.33486	0.183624	0.999503	-4.5069	-1.32968
FAM98C	FAM98C	147965	family with sequence similarity 98 member C	-0.334405	5.44693	-1.33372	0.183708	0.999503	-4.50137	-1.32942
PROX1	PROX1	5629	prospero homeobox 1	-0.316586	5.39467	-1.33227	0.183924	0.999503	-4.50092	-1.32877
DNAJC4	DNAJC4	3338	DnaJ heat shock protein family (Hsp40) member C4	0.252191	5.60997	1.33181	0.183965	0.999503	-4.50047	1.32865
SLC2A5	SLC2A5	6518	solute carrier family 2 member 5	0.329958	5.80956	1.33522	0.184048	0.999503	-4.51155	1.32839
TC2N	TC2N	123036	tandem C2 domains, nuclear	0.252932	5.41249	1.33185	0.184256	0.999503	-4.50233	1.32776
DCHS1	DCHS1	8642	dachsous cadherin-related 1	0.274779	6.13153	1.32962	0.184462	0.999503	-4.50247	1.32714
CCL8	CCL8	6355	C-C motif chemokine ligand 8	-0.758411	5.38447	-1.33927	0.184506	0.999503	-4.5366	-1.32701
ANKRD13B	ANKRD13B	124930	ankyrin repeat domain 13B	-0.377221	5.45261	-1.33081	0.184517	0.999503	-4.50239	-1.32698
BUB3	BUB3	9184	BUB3 mitotic checkpoint protein	0.233732	6.35884	1.32911	0.184522	0.999503	-4.50512	1.32696
ZSCAN9	ZSCAN9	7746	zinc finger and SCAN domain containing 9	-0.286166	5.91817	-1.33025	0.184553	0.999503	-4.50238	-1.32686
ID1	ID1	3397	inhibitor of DNA binding 1, HLH protein	0.444706	9.97688	1.33319	0.184603	0.999503	-4.51699	1.32671
PHLDB1	PHLDB1	23187	pleckstrin homology like domain family B member 1	-0.235173	7.65582	-1.32818	0.184658	0.999503	-4.51444	-1.32655
CLCN4	CLCN4	1183	chloride voltage-gated channel 4	-0.27054	5.28688	-1.33053	0.184954	0.999503	-4.5047	-1.32565
C9orf47	C9orf47	286223	chromosome 9 open reading frame 47	-0.245514	5.80087	-1.32794	0.185062	0.999503	-4.50256	-1.32533
RASA4	RASA4	10156	RAS p21 protein activator 4	0.264365	6.8974	1.32613	0.18532	0.999503	-4.51606	1.32455
UBE2L6	UBE2L6	9246	ubiquitin conjugating enzyme E2 L6	-0.359566	6.21722	-1.32604	0.185454	0.999503	-4.50636	-1.32415
KIAA0100	KIAA0100	9703	KIAA0100	0.211369	6.20731	1.32633	0.185544	0.999503	-4.50425	1.32388
TGFB1I1	TGFB1I1	7041	transforming growth factor beta 1 induced transcript 1	-0.220023	6.8629	-1.32459	0.185798	0.999503	-4.51713	-1.32311
ZNF566	ZNF566	84924	zinc finger protein 566	-0.439584	5.38284	-1.32656	0.186086	0.999503	-4.50528	-1.32225
INSYN2B	INSYN2B	100131897	inhibitory synaptic factor family member 2B	-0.334189	5.23138	-1.32707	0.186208	0.999503	-4.50708	-1.32188
CEP20	CEP20	123811		-0.33337	5.51397	-1.32543	0.186219	0.999503	-4.50455	-1.32185
EOGT	EOGT	285203	EGF domain specific O-linked N-acetylglucosamine transferase	-0.241117	5.67847	-1.32438	0.186404	0.999503	-4.50443	-1.32129
DMD	DMD	1756	dystrophin	-0.330361	5.54121	-1.32989	0.186473	0.999503	-4.52433	-1.32108
GJA5	GJA5	2702	gap junction protein alpha 5	0.319903	6.15859	1.32311	0.1865	0.999503	-4.50699	1.321
CASTOR1	CASTOR1	652968	cytosolic arginine sensor for mTORC1 subunit 1	-0.36314	5.28534	-1.32623	0.186524	0.999503	-4.50889	-1.32093
LMF2	LMF2	91289	lipase maturation factor 2	0.203086	6.57484	1.32243	0.186612	0.999503	-4.51354	1.32067
HIVEP2	HIVEP2	3097	HIVEP zinc finger 2	-0.315896	6.14906	-1.32555	0.186629	0.999503	-4.51172	-1.32062
KLK11	KLK11	11012	kallikrein related peptidase 11	-0.364205	5.50935	-1.32392	0.186776	0.999503	-4.50542	-1.32018
ABHD14B	ABHD14B	84836	abhydrolase domain containing 14B	0.27994	6.10109	1.32456	0.186855	0.999503	-4.50705	1.31994
ZNF451	ZNF451	26036	zinc finger protein 451	0.266304	5.70788	1.32293	0.186885	0.999503	-4.50514	1.31985
ISOC1	ISOC1	51015	isochorismatase domain containing 1	-0.309532	5.67283	-1.32345	0.186942	0.999503	-4.5064	-1.31968
CCDC88C	CCDC88C	440193	coiled-coil domain containing 88C	0.27229	5.88847	1.32228	0.186964	0.999503	-4.5061	1.31961
L1TD1	L1TD1	54596	LINE1 type transposase domain containing 1	-0.387634	5.10472	-1.32516	0.187048	0.999503	-4.50995	-1.31936
PXK	PXK	54899	PX domain containing serine/threonine kinase like	0.377836	5.65481	1.32852	0.187058	0.999503	-4.52487	1.31933
EMC7	EMC7	56851	ER membrane protein complex subunit 7	0.252215	6.08097	1.32168	0.187086	0.999503	-4.50798	1.31925
CRYZ	CRYZ	1429	crystallin zeta	-0.455746	5.03654	-1.33126	0.187186	0.999503	-4.53771	-1.31895
DENND11	DENND11	57189	DENN domain containing 11	0.399709	5.77997	1.32188	0.187257	0.999503	-4.50589	1.31874
FOXE1	FOXE1	2304	forkhead box E1	0.382462	5.60825	1.32465	0.187291	0.999503	-4.51061	1.31864
NFIL3	NFIL3	4783	nuclear factor, interleukin 3 regulated	-0.311134	5.34481	-1.32662	0.187312	0.999503	-4.52223	-1.31857
SKAP2	SKAP2	8935	src kinase associated phosphoprotein 2	0.434487	5.43072	1.3333	0.187326	0.999503	-4.54361	1.31853
ACTA2	ACTA2	59	actin alpha 2, smooth muscle	0.648149	8.41425	1.32082	0.187455	0.999503	-4.51013	1.31814
GTF2E1	GTF2E1	2960	general transcription factor IIE subunit 1	-0.287213	5.28903	-1.323	0.187494	0.999503	-4.50814	-1.31803
PRELID3B	PRELID3B	51012	PRELI domain containing 3B	0.198754	7.37267	1.31909	0.187596	0.999503	-4.5263	1.31772
SRSF8	SRSF8	10929	serine and arginine rich splicing factor 8	0.229052	6.30261	1.31932	0.187688	0.999503	-4.51264	1.31745
VPS4B	VPS4B	9525	vacuolar protein sorting 4 homolog B	-0.27466	5.86324	-1.32152	0.187702	0.999503	-4.5089	-1.31741
VGLL3	VGLL3	389136	vestigial like family member 3	0.324019	5.69812	1.32022	0.187824	0.999503	-4.50657	1.31704
PITPNA	PITPNA	5306	phosphatidylinositol transfer protein alpha	0.295578	5.81533	1.31896	0.188141	0.999503	-4.50754	1.3161
IFT122	IFT122	55764	intraflagellar transport 122	-0.275592	5.68077	-1.31908	0.188175	0.999503	-4.50719	-1.316
RAB5IF	RAB5IF	55969	RAB5 interacting factor	-0.26302	6.01993	-1.31881	0.18823	0.999503	-4.50751	-1.31583
GADD45G	GADD45G	10912	growth arrest and DNA damage inducible gamma	-0.279022	5.45803	-1.31954	0.188268	0.999503	-4.50784	-1.31572
DNMBP	DNMBP	23268	dynamin binding protein	-0.228088	5.75495	-1.31835	0.188314	0.999503	-4.5076	-1.31558
ZNF697	ZNF697	90874	zinc finger protein 697	-0.282525	5.54103	-1.31889	0.18837	0.999503	-4.50765	-1.31542
MFSD11	MFSD11	79157	major facilitator superfamily domain containing 11	-0.237537	5.97402	-1.3182	0.188425	0.999503	-4.50794	-1.31525
SCN5A	SCN5A	6331	sodium voltage-gated channel alpha subunit 5	-0.301682	5.1348	-1.32058	0.188479	0.999503	-4.51131	-1.31509
LRRC39	LRRC39	127495	leucine rich repeat containing 39	-0.434844	5.90935	-1.32468	0.188657	0.999503	-4.53409	-1.31456
ADD3	ADD3	120	adducin 3	-0.191325	6.81608	-1.31576	0.188749	0.999503	-4.52248	-1.31429
[truncated: 10,802 more rows]

## Sheet: RAASiARNI_Diseased_ES_EC
Supplementary Table18. Differentially expressed genes in endothelial cells from the Diseased_ES group categorized by RAAS inhibitors and ARNI
X	SYMBOL	ENTREZID	GENENAME	logFC	AveExpr	t	P.Value	adj.P.Val	B	z.std
ULBP1	ULBP1	80329	UL16 binding protein 1	0.989911	5.69012	4.91199	1.41077e-06	0.0180579	-3.30709	4.82348
LGALSL	LGALSL	29094	galectin like	0.724161	6.03903	4.26364	2.44355e-05	0.156387	-3.33214	4.21995
TICRR	TICRR	90381	TOPBP1 interacting checkpoint and replication regulator	0.766732	5.30423	4.01517	8.12609e-05	0.306725	-3.78181	3.94065
TGFBR2	TGFBR2	7048	transforming growth factor beta receptor 2	-0.808263	7.93723	-3.91775	9.58516e-05	0.306725	-2.9283	-3.90086
ABRACL	ABRACL	58527	ABRA C-terminal like	0.574021	5.90076	3.62558	0.000324045	0.591024	-3.6303	3.59528
SETD4	SETD4	54093	SET domain containing 4	0.779946	5.73048	3.59745	0.0003646	0.591024	-3.69633	3.56446
RRN3	RRN3	54700	RRN3 homolog, RNA polymerase I transcription factor	0.50501	6.20995	3.57169	0.000385153	0.591024	-3.49735	3.55005
BANF1	BANF1	8815	barrier to autointegration factor 1	0.589176	7.00203	3.54389	0.000415655	0.591024	-3.2733	3.52994
C11orf65	C11orf65	160140	chromosome 11 open reading frame 65	0.876386	5.15547	3.57508	0.000451005	0.591024	-3.98028	3.50829
THBS2	THBS2	7058	thrombospondin 2	-0.778733	6.36872	-3.50536	0.000499459	0.591024	-3.49297	-3.48105
NKAIN1	NKAIN1	79570	sodium/potassium transporting ATPase interacting 1	0.63712	5.34354	3.51525	0.000523985	0.591024	-3.89838	3.46819
EIF2B3	EIF2B3	8891	eukaryotic translation initiation factor 2B subunit gamma	-0.622198	5.65426	-3.49743	0.000554085	0.591024	-3.74989	-3.45315
SCAMP5	SCAMP5	192683	secretory carrier membrane protein 5	0.637962	5.76582	3.37481	0.000817155	0.616894	-3.79244	3.34692
ECE2	ECE2	9718	endothelin converting enzyme 2	0.578002	5.36127	3.3648	0.000884896	0.616894	-3.92575	3.32478
CPXM2	CPXM2	119587	carboxypeptidase X, M14 family member 2	-0.701574	5.96124	-3.35222	0.000896138	0.616894	-3.69889	-3.32125
NKX1-2	NKX1-2	390010	NK1 homeobox 2	0.788347	5.45428	3.35051	0.000930325	0.616894	-3.94374	3.31079
PFKP	PFKP	5214	phosphofructokinase, platelet	0.609965	6.51769	3.31963	0.000957844	0.616894	-3.61584	3.30262
CT47B1	CT47B1	643311	cancer/testis antigen family 47 member B1	-0.506526	6.04521	-3.32625	0.000966165	0.616894	-3.68538	-3.3002
GSTK1	GSTK1	373156	glutathione S-transferase kappa 1	-0.512534	7.30505	-3.30049	0.00100668	0.616894	-3.38696	-3.28865
GEMIN7	GEMIN7	79760	gem nuclear organelle associated protein 7	0.618102	5.7758	3.31448	0.00101056	0.616894	-3.81659	3.28757
BMT2	BMT2	154743	base methyltransferase of 25S rRNA 2 homolog	-0.719261	5.23363	-3.35024	0.00103279	0.616894	-3.97241	-3.28144
ALDH1L1	ALDH1L1	10840	aldehyde dehydrogenase 1 family member L1	0.697109	5.32294	3.30481	0.00110319	0.616894	-3.98345	3.26279
ACAP2	ACAP2	23527	ArfGAP with coiled-coil, ankyrin repeat and PH domains 2	-0.492226	6.13151	-3.2788	0.00113602	0.616894	-3.66853	-3.25447
BIK	BIK	638	BCL2 interacting killer	0.730703	5.37699	3.28718	0.00115668	0.616894	-3.96108	3.24935
DGKE	DGKE	8526	diacylglycerol kinase epsilon	0.528292	5.84647	3.25875	0.00121841	0.623828	-3.79965	3.23453
IGFBP1	IGFBP1	3484	insulin like growth factor binding protein 1	0.642284	5.31939	3.25532	0.00133432	0.656894	-4.061	3.2085
RASL10A	RASL10A	10633	RAS like family 10 member A	0.53304	5.68629	3.22265	0.00138683	0.657461	-3.86358	3.19738
CLPX	CLPX	10845	caseinolytic mitochondrial matrix peptidase chaperone subunit	0.597432	6.03071	3.20254	0.00145287	0.664167	-3.73559	3.18394
DUOX1	DUOX1	53905	dual oxidase 1	0.482436	5.80907	3.1885	0.00153596	0.672988	-3.79608	3.1678
ACAT1	ACAT1	38	acetyl-CoA acetyltransferase 1	0.595299	6.78294	3.16729	0.00159997	0.672988	-3.57144	3.15591
HDDC2	HDDC2	51020	HD domain containing 2	0.567318	5.90416	3.17018	0.00162989	0.672988	-3.80976	3.1505
PSMB9	PSMB9	5698	proteasome 20S subunit beta 9	-0.751509	6.564	-3.18651	0.00176907	0.678867	-4.21704	-3.12649
PNPLA6	PNPLA6	10908	patatin like phospholipase domain containing 6	0.581174	5.62481	3.14583	0.00180604	0.678867	-3.90073	3.1204
ZNF254	ZNF254	9534	zinc finger protein 254	0.558825	5.61448	3.14454	0.00181323	0.678867	-3.91581	3.11923
ZNF117	ZNF117	51351	zinc finger protein 117	0.598024	6.13412	3.12811	0.00185628	0.678867	-3.74087	3.11231
CASQ1	CASQ1	844	calsequestrin 1	0.596114	5.58263	3.1307	0.00192054	0.682859	-3.9455	3.10225
ACSF3	ACSF3	197322	acyl-CoA synthetase family member 3	-0.652067	5.48037	-3.11624	0.00204924	0.708925	-3.92432	-3.083
SCD	SCD	6319	stearoyl-CoA desaturase	0.783189	5.88913	3.06617	0.00230429	0.769065	-3.86609	3.04792
ATXN10	ATXN10	25814	ataxin 10	0.424074	6.67129	3.05262	0.00234982	0.769065	-3.63349	3.04204
CDC123	CDC123	8872	cell division cycle 123	0.470472	5.96465	3.05231	0.00240333	0.769065	-3.82912	3.03525
YPEL3	YPEL3	83719	yippee like 3	-0.577758	6.84211	-3.0299	0.00254464	0.775585	-3.62673	-3.01798
NELFCD	NELFCD	51497	negative elongation factor complex member C/D	0.459681	6.11492	3.03273	0.00254489	0.775585	-3.79146	3.01795
ZNF790	ZNF790	388536	zinc finger protein 790	0.563114	5.3876	3.02977	0.00266623	0.779633	-3.9996	3.00381
ITPKC	ITPKC	80271	inositol-trisphosphate 3-kinase C	-0.451999	6.3104	-3.00949	0.00275835	0.779633	-3.74677	-2.99346
KRT18	KRT18	3875	keratin 18	0.510017	6.639	2.98838	0.00290107	0.779633	-3.69318	2.97803
SEPTIN4	SEPTIN4	5414	septin 4	-0.341195	6.67382	-2.98495	0.00294678	0.779633	-3.67273	-2.97324
GALNT15	GALNT15	117248	polypeptide N-acetylgalactosaminyltransferase 15	-1.00977	5.50458	-3.05944	0.0029726	0.779633	-4.28429	-2.97056
CCDC189	CCDC189	90835	coiled-coil domain containing 189	0.893922	5.28919	3.00229	0.00298185	0.779633	-4.08071	2.9696
CCL3L3	CCL3L3	414062	C-C motif chemokine ligand 3 like 3	0.798786	5.78171	2.98805	0.00298453	0.779633	-3.92739	2.96933
GULP1	GULP1	51454	GULP PTB domain containing engulfment adaptor 1	0.651434	5.67589	2.97322	0.00313279	0.798369	-3.93581	2.9544
TRPV4	TRPV4	59341	transient receptor potential cation channel subfamily V member 4	0.812643	5.17309	2.98644	0.00318802	0.798369	-4.12245	2.949
PCGF2	PCGF2	7703	polycomb group ring finger 2	-0.478737	6.95361	-2.94208	0.00336745	0.798369	-3.65684	-2.93204
ESYT3	ESYT3	83850	extended synaptotagmin 3	0.52239	5.21668	2.96491	0.00338214	0.798369	-4.11186	2.93069
SSX2IP	SSX2IP	117178	SSX family member 2 interacting protein	0.693394	5.06814	2.96237	0.00347933	0.798369	-4.1529	2.92187
RCC1L	RCC1L	81554	RCC1 like	-0.466603	5.84277	-2.9461	0.00349173	0.798369	-3.95985	-2.92077
GALNT16	GALNT16	57452	polypeptide N-acetylgalactosaminyltransferase 16	0.713826	5.62848	2.94142	0.00349286	0.798369	-3.98409	2.92066
CECR2	CECR2	27443	CECR2 histone acetyl-lysine reader	0.794771	5.36812	2.94096	0.00360035	0.803536	-4.09104	2.91121
ADAM19	ADAM19	8728	ADAM metallopeptidase domain 19	0.685452	5.42075	2.93178	0.0036582	0.803536	-4.04941	2.90622
IGSF5	IGSF5	150084	immunoglobulin superfamily member 5	0.560276	5.65735	2.92022	0.00373047	0.803536	-3.97622	2.9001
IER5L	IER5L	389792	immediate early response 5 like	0.537177	5.90273	2.89517	0.00398238	0.803536	-3.92699	2.87955
NTNG2	NTNG2	84628	netrin G2	0.492233	5.72036	2.88945	0.0041292	0.803536	-4.01684	2.86812
CBS	CBS	875	cystathionine beta-synthase	-0.447353	6.06002	-2.88476	0.00413536	0.803536	-3.87271	-2.86765
LYPD6B	LYPD6B	130576	LY6/PLAUR domain containing 6B	0.627546	5.26069	2.88928	0.00423618	0.803536	-4.10803	2.86002
FOXD4L1	FOXD4L1	200350	forkhead box D4 like 1	0.687244	6.24259	2.90295	0.00429104	0.803536	-4.2896	2.85593
CD83	CD83	9308	CD83 molecule	0.794466	5.3863	2.87774	0.00433885	0.803536	-4.08193	2.85241
THAP9	THAP9	79725	THAP domain containing 9	0.687512	5.0679	2.8893	0.00436163	0.803536	-4.17633	2.85075
ENDOD1	ENDOD1	23052	endonuclease domain containing 1	-0.439334	6.27451	-2.86346	0.0043768	0.803536	-3.82707	-2.84965
PPME1	PPME1	51400	protein phosphatase methylesterase 1	0.357905	5.96316	2.86093	0.00444548	0.803536	-3.93228	2.84469
GPR135	GPR135	64582	G protein-coupled receptor 135	0.659379	5.3659	2.86872	0.00448665	0.803536	-4.09712	2.84175
MARCHF2	MARCHF2	51257	membrane associated ring-CH-type finger 2	-0.473257	6.58705	-2.85781	0.00456426	0.803536	-4.04124	-2.83628
TNNI3K	TNNI3K	51086	TNNI3 interacting kinase	0.489111	5.46469	2.85778	0.00458589	0.803536	-4.05524	2.83477
MEIOSIN	MEIOSIN	388553		0.762147	5.1597	2.86595	0.00460066	0.803536	-4.14562	2.83374
OXTR	OXTR	5021	oxytocin receptor	0.670615	5.11899	2.86665	0.00461243	0.803536	-4.15562	2.83292
DENND1B	DENND1B	163486	DENN domain containing 1B	0.427668	5.96015	2.84274	0.00468148	0.803536	-3.9401	2.82817
ITGBL1	ITGBL1	9358	integrin subunit beta like 1	-0.826759	5.42656	-2.84159	0.00489081	0.803536	-4.0417	-2.81414
H1-3	H1-3	3007	H1.3 linker histone, cluster member	-0.797614	5.44356	-2.84687	0.00492829	0.803536	-4.07126	-2.81168
NCOA2	NCOA2	10499	nuclear receptor coactivator 2	0.517297	6.21133	2.82221	0.00493812	0.803536	-3.86864	2.81104
PRIMPOL	PRIMPOL	201973	primase and DNA directed polymerase	0.578795	5.94368	2.82414	0.00494983	0.803536	-3.94226	2.81028
MAP1LC3B	MAP1LC3B	81631	microtubule associated protein 1 light chain 3 beta	-0.633141	6.42308	-2.83099	0.00495932	0.803536	-4.00658	-2.80966
MYH6	MYH6	4624	myosin heavy chain 6	-0.788713	5.1904	-2.84377	0.00507939	0.812703	-4.13107	-2.80196
TIMM13	TIMM13	26517	translocase of inner mitochondrial membrane 13	0.44437	6.30002	2.80084	0.00526159	0.831461	-3.85711	2.79057
H1-10	H1-10	8971	H1.10 linker histone	-0.409177	6.5088	-2.79713	0.00533433	0.832677	-3.82056	-2.78612
IGF2BP1	IGF2BP1	10642	insulin like growth factor 2 mRNA binding protein 1	0.582937	5.38722	2.80047	0.00548497	0.845874	-4.10076	2.77708
GSDMD	GSDMD	79792	gasdermin D	-0.610333	6.1568	-2.77494	0.00579375	0.874322	-3.91042	-2.75923
NAA40	NAA40	79829	N(alpha)-acetyltransferase 40, NatD catalytic subunit	0.602326	5.73739	2.79444	0.00587481	0.874322	-4.26852	2.75469
METTL21C	METTL21C	196541	methyltransferase like 21C	0.578682	5.1657	2.78295	0.00594686	0.874322	-4.17786	2.7507
KLF1	KLF1	10661	Kruppel like factor 1	0.686456	5.09696	2.77651	0.00605951	0.874322	-4.18951	2.74454
TCEAL1	TCEAL1	9338	transcription elongation factor A like 1	0.565482	5.84155	2.75863	0.00606132	0.874322	-4.00227	2.74445
SEMA6A	SEMA6A	57556	semaphorin 6A	-0.525003	6.33857	-2.75527	0.00608761	0.874322	-3.87106	-2.74302
H2AC17	H2AC17	8336	H2A clustered histone 17	-0.659002	5.14615	-2.77828	0.00614758	0.874322	-4.15215	-2.7398
SMIM14	SMIM14	201895	small integral membrane protein 14	-0.535114	6.22197	-2.74727	0.00624883	0.875514	-3.89777	-2.73443
CAVIN4	CAVIN4	347273	caveolae associated protein 4	0.594335	5.35507	2.7473	0.00644337	0.875514	-4.12644	2.72432
VPS4B	VPS4B	9525	vacuolar protein sorting 4 homolog B	0.456893	5.86324	2.73735	0.00646017	0.875514	-4.00101	2.72346
OR4F15	OR4F15	390649	olfactory receptor family 4 subfamily F member 15	0.563878	5.3821	2.75246	0.00649034	0.875514	-4.19394	2.72192
APOBEC3H	APOBEC3H	164668	apolipoprotein B mRNA editing enzyme catalytic subunit 3H	0.65866	4.99899	2.75833	0.00651282	0.875514	-4.2294	2.72078
NCBP1	NCBP1	4686	nuclear cap binding protein subunit 1	0.44085	5.74281	2.73354	0.00656635	0.875514	-4.02646	2.71807
DEFB103A	DEFB103A	414325	defensin beta 103A	0.54945	5.45082	2.72599	0.00687246	0.892593	-4.11991	2.70296
MUC17	MUC17	140453	mucin 17, cell surface associated	0.608003	5.69973	2.71649	0.00691421	0.892593	-4.05261	2.70095
ARPIN	ARPIN	348110	actin related protein 2/3 complex inhibitor	-0.43609	5.62014	-2.72062	0.00693242	0.892593	-4.0576	-2.70007
FAM20A	FAM20A	54757	FAM20A golgi associated secretory pathway pseudokinase	-0.614732	5.31719	-2.72244	0.00697338	0.892593	-4.09652	-2.69811
MARVELD1	MARVELD1	83742	MARVEL domain containing 1	-0.535658	6.2128	-2.70169	0.00716943	0.902593	-3.92514	-2.68887
RIOX1	RIOX1	79697	ribosomal oxygenase 1	0.543386	5.54619	2.70324	0.00724786	0.902593	-4.09117	2.68524
POT1	POT1	25913	protection of telomeres 1	0.534952	5.57951	2.70204	0.00726306	0.902593	-4.08512	2.68454
SSX4B	SSX4B	548313	SSX family member 4B	0.602496	5.48204	2.68824	0.00759895	0.915802	-4.11587	2.66939
CLCC1	CLCC1	23155	chloride channel CLIC like 1	0.50976	5.85471	2.68233	0.00760501	0.915802	-4.02229	2.66912
GAGE10	GAGE10	102724473	G antigen 10	0.595749	6.95587	2.69553	0.00762719	0.915802	-4.2544	2.66814
TUT7	TUT7	79670	terminal uridylyl transferase 7	-0.454312	5.77612	-2.69034	0.00771738	0.915802	-4.14091	-2.66419
GNG12	GNG12	55970	G protein subunit gamma 12	-0.460135	5.99062	-2.67237	0.00788662	0.915802	-4.01203	-2.65689
FAM47A	FAM47A	158724	family with sequence similarity 47 member A	0.680186	5.32362	2.68179	0.00790393	0.915802	-4.17419	2.65615
LYRM4	LYRM4	57128	LYR motif containing 4	-0.534556	5.7735	-2.69449	0.00793609	0.915802	-4.25199	-2.65478
ZSCAN26	ZSCAN26	7741	zinc finger and SCAN domain containing 26	0.479745	5.67937	2.66965	0.00794172	0.915802	-4.07609	2.65454
OR2T35	OR2T35	403244	olfactory receptor family 2 subfamily T member 35	0.465685	5.68379	2.66556	0.00804492	0.91942	-4.06743	2.65018
TARS1	TARS1	6897	threonyl-tRNA synthetase 1	0.662551	5.60772	2.66225	0.00814846	0.923011	-4.107	2.64586
LMOD3	LMOD3	56203	leiomodin 3	0.62227	5.54009	2.65306	0.00835699	0.934505	-4.0895	2.6373
ULBP2	ULBP2	80328	UL16 binding protein 2	-0.6794	5.3902	-2.66762	0.00840935	0.934505	-4.15517	-2.63518
H3C15	H3C15	333932	H3 clustered histone 15	-0.682175	5.42276	-2.65128	0.00862025	0.934505	-4.12078	-2.62676
CFAP298	CFAP298	56683	cilia and flagella associated protein 298	0.425199	5.99112	2.63596	0.00867575	0.934505	-4.01932	2.62457
C4orf46	C4orf46	201725	chromosome 4 open reading frame 46	0.453793	8.5604	2.62883	0.00868743	0.934505	-3.74896	2.62412
SPDYE11	SPDYE11	100996746	speedy/RINGO cell cycle regulator family member E11	0.420366	6.0782	2.63371	0.00872251	0.934505	-3.99838	2.62274
PLCE1	PLCE1	51196	phospholipase C epsilon 1	0.565706	6.42176	2.64832	0.00877981	0.934505	-4.27062	2.62051
PRDM10	PRDM10	56980	PR/SET domain 10	0.653495	5.66047	2.63746	0.00883399	0.934505	-4.16565	2.61841
ILK	ILK	3611	integrin linked kinase	-0.393446	6.0236	-2.62464	0.00902441	0.942703	-4.01008	-2.61113
CIAO3	CIAO3	64428	cytosolic iron-sulfur assembly component 3	0.543228	5.51918	2.62455	0.00926072	0.942703	-4.1967	2.60228
SLC25A11	SLC25A11	8402	solute carrier family 25 member 11	0.488288	6.49035	2.60932	0.00927844	0.942703	-3.92664	2.60162
TGFB3	TGFB3	7043	transforming growth factor beta 3	-0.542049	6.52909	-2.60543	0.00943412	0.942703	-3.91787	-2.59591
PTBP3	PTBP3	9991	polypyrimidine tract binding protein 3	-0.471154	6.4926	-2.60319	0.00949013	0.942703	-3.92087	-2.59387
CD320	CD320	51293	CD320 molecule	-0.685968	6.24373	-2.62589	0.00949146	0.942703	-4.26758	-2.59383
ITGA9	ITGA9	3680	integrin subunit alpha 9	-0.519828	6.10556	-2.60973	0.00953834	0.942703	-4.09743	-2.59213
OR1M1	OR1M1	125963	olfactory receptor family 1 subfamily M member 1	0.655234	5.28212	2.61451	0.00956383	0.942703	-4.20608	2.59121
CEL	CEL	1056	carboxyl ester lipase	0.421125	5.9034	2.60449	0.00957433	0.942703	-4.06262	2.59084
UBAP1	UBAP1	51271	ubiquitin associated protein 1	0.453896	5.96087	2.59636	0.0097283	0.945553	-4.02629	2.58534
DDIT4	DDIT4	54541	DNA damage inducible transcript 4	-0.984577	6.02635	-2.60912	0.00977382	0.945553	-4.16979	-2.58373
SNN	SNN	8303	stannin	0.486539	6.15461	2.5945	0.00982489	0.945553	-4.07721	2.58193
FEZ2	FEZ2	9637	fasciculation and elongation protein zeta 2	0.444207	6.12186	2.58586	0.00998892	0.947054	-4.01343	2.57621
ICE1	ICE1	23379	interactor of little elongation complex ELL subunit 1	0.708248	5.31288	2.59505	0.0100401	0.947054	-4.18404	2.57444
TMEM101	TMEM101	84336	transmembrane protein 101	-0.470567	5.57711	-2.59119	0.0101818	0.947054	-4.1232	-2.56959
AP2A2	AP2A2	161	adaptor related protein complex 2 subunit alpha 2	-0.44334	6.82919	-2.57216	0.0103188	0.947054	-3.88742	-2.56496
RNF181	RNF181	51255	ring finger protein 181	-0.533574	7.01803	-2.59093	0.0103448	0.947054	-4.28994	-2.56408
DNA2	DNA2	1763	DNA replication helicase/nuclease 2	0.648258	5.3273	2.58066	0.0104686	0.947054	-4.20084	2.55995
CYP2J2	CYP2J2	1573	cytochrome P450 family 2 subfamily J member 2	0.557131	5.73702	2.57256	0.0105641	0.947054	-4.13147	2.5568
API5	API5	8539	apoptosis inhibitor 5	-0.407319	6.4779	-2.56412	0.0106116	0.947054	-3.9427	-2.55524
UBA5	UBA5	79876	ubiquitin like modifier activating enzyme 5	0.441183	6.13445	2.56141	0.0107019	0.947054	-4.01137	2.55228
TMEM205	TMEM205	374882	transmembrane protein 205	0.359024	6.00712	2.56182	0.0107275	0.947054	-4.03476	2.55145
PRICKLE4	PRICKLE4	29964	prickle planar cell polarity protein 4	-0.61669	5.91118	-2.57596	0.0109363	0.947054	-4.27331	-2.54473
IQGAP1	IQGAP1	8826	IQ motif containing GTPase activating protein 1	-0.493758	6.61191	-2.54798	0.0111018	0.947054	-3.93632	-2.53948
ACTRT1	ACTRT1	139741	actin related protein T1	0.527589	5.29174	2.55547	0.0112371	0.947054	-4.2008	2.53524
ADRA1D	ADRA1D	146	adrenoceptor alpha 1D	0.647744	5.22507	2.5571	0.0112412	0.947054	-4.22375	2.53511
KLHL38	KLHL38	340359	kelch like family member 38	0.565299	5.39313	2.55221	0.0112777	0.947054	-4.17711	2.53398
OR51Q1	OR51Q1	390061	olfactory receptor family 51 subfamily Q member 1 (gene/pseudogene)	0.46962	5.26686	2.55311	0.0113313	0.947054	-4.21214	2.53231
DPH5	DPH5	51611	diphthamide biosynthesis 5	0.476992	5.60334	2.54689	0.0113464	0.947054	-4.14316	2.53184
IGFBP6	IGFBP6	3489	insulin like growth factor binding protein 6	0.698475	5.30227	2.54987	0.0114163	0.947054	-4.21049	2.52969
LTBP2	LTBP2	4053	latent transforming growth factor beta binding protein 2	-0.896495	7.51098	-2.57625	0.0114469	0.947054	-4.42562	-2.52875
MMRN2	MMRN2	79812	multimerin 2	-0.578672	6.46718	-2.5359	0.0115037	0.947054	-3.96118	-2.52702
IGSF11	IGSF11	152404	immunoglobulin superfamily member 11	0.596582	5.21491	2.54651	0.0116174	0.947054	-4.23107	2.52356
MASP1	MASP1	5648	mannan binding lectin serine peptidase 1	0.607066	5.28299	2.54292	0.0116434	0.947054	-4.20865	2.52277
SLC45A3	SLC45A3	85414	solute carrier family 45 member 3	0.475819	5.38526	2.54014	0.0117557	0.947054	-4.19785	2.51939
ATM	ATM	472	ATM serine/threonine kinase	-0.379849	6.31892	-2.52683	0.0118232	0.947054	-3.98855	-2.51738
FURIN	FURIN	5045	furin, paired basic amino acid cleaving enzyme	-0.510374	6.45609	-2.53966	0.0118306	0.947054	-4.25044	-2.51716
TAF11	TAF11	6882	TATA-box binding protein associated factor 11	-0.432922	6.11177	-2.52378	0.011979	0.947054	-4.0286	-2.51276
GLYATL2	GLYATL2	219970	glycine-N-acyltransferase like 2	0.615587	5.15444	2.534	0.0120386	0.947054	-4.23655	2.51101
MRPS10	MRPS10	55173	mitochondrial ribosomal protein S10	0.508096	5.86533	2.52075	0.0120811	0.947054	-4.08741	2.50977
HSD17B11	HSD17B11	51170	hydroxysteroid 17-beta dehydrogenase 11	-0.463876	6.45986	-2.52029	0.0121177	0.947054	-4.05082	-2.5087
HS3ST1	HS3ST1	9957	heparan sulfate-glucosamine 3-sulfotransferase 1	0.586617	5.32402	2.52627	0.012165	0.947054	-4.20712	2.50732
FDX2	FDX2	112812	ferredoxin 2	0.584361	5.2672	2.52685	0.0121878	0.947054	-4.2139	2.50666
NUP153	NUP153	9972	nucleoporin 153	0.442859	6.03209	2.51353	0.0122757	0.947054	-4.05547	2.50412
GABRA4	GABRA4	2557	gamma-aminobutyric acid type A receptor alpha4 subunit	0.688746	5.23848	2.52508	0.0122821	0.947054	-4.23145	2.50393
PTGR2	PTGR2	145482	prostaglandin reductase 2	0.527823	5.5644	2.50946	0.0126058	0.948716	-4.15409	2.49472
GOSR2	GOSR2	9570	golgi SNAP receptor complex member 2	-0.534901	5.7924	-2.51142	0.0126299	0.948716	-4.11304	-2.49404
PLD4	PLD4	122618	phospholipase D family member 4	0.421151	5.87997	2.4978	0.0128803	0.948716	-4.09121	2.48706
CTDP1	CTDP1	9150	CTD phosphatase subunit 1	-0.552072	5.38394	-2.50406	0.0130726	0.948716	-4.19666	-2.48179
PGLS	PGLS	25796	6-phosphogluconolactonase	-0.481307	6.03171	-2.4927	0.0131193	0.948716	-4.06152	-2.48051
FMC1	FMC1	154791	formation of mitochondrial complex V assembly factor 1 homolog	0.394746	5.91129	2.48928	0.0131791	0.948716	-4.09097	2.47889
TMEM50A	TMEM50A	23585	transmembrane protein 50A	-0.452127	6.09037	-2.48946	0.0132463	0.948716	-4.05823	-2.47708
DENND2B	DENND2B	6764	DENN domain containing 2B	-0.540625	5.53859	-2.49461	0.013258	0.948716	-4.14222	-2.47676
EMC7	EMC7	56851	ER membrane protein complex subunit 7	-0.417516	6.08097	-2.48469	0.013398	0.948716	-4.05739	-2.47301
AKR1B15	AKR1B15	441282	aldo-keto reductase family 1 member B15	0.504731	5.59838	2.48513	0.0134539	0.948716	-4.16465	2.47152
NFKB1	NFKB1	4790	nuclear factor kappa B subunit 1	0.472355	5.91803	2.47443	0.0137226	0.948716	-4.09562	2.46444
PI4KB	PI4KB	5298	phosphatidylinositol 4-kinase beta	-0.379327	6.05581	-2.4741	0.0137764	0.948716	-4.06418	-2.46304
APBA3	APBA3	9546	amyloid beta precursor protein binding family A member 3	0.509843	6.1839	2.4693	0.0138489	0.948716	-4.04578	2.46116
AGL	AGL	178	amylo-alpha-1, 6-glucosidase, 4-alpha-glucanotransferase	0.555729	5.50954	2.4753	0.0139305	0.948716	-4.18921	2.45905
LY96	LY96	23643	lymphocyte antigen 96	-0.402749	5.66091	-2.47239	0.0140649	0.948716	-4.14685	-2.4556
EDIL3	EDIL3	10085	EGF like repeats and discoidin domains 3	-0.472915	5.80772	-2.46772	0.0140883	0.948716	-4.09956	-2.455
TGOLN2	TGOLN2	10618	trans-golgi network protein 2	-0.332071	7.00315	-2.45913	0.014154	0.948716	-3.93413	-2.45333
SPRR2F	SPRR2F	6705	small proline rich protein 2F	0.595729	5.38824	2.46825	0.0142196	0.948716	-4.20943	2.45167
PRKAA2	PRKAA2	5563	protein kinase AMP-activated catalytic subunit alpha 2	0.58845	5.60952	2.46426	0.0142366	0.948716	-4.17017	2.45124
FZD6	FZD6	8323	frizzled class receptor 6	0.435159	6.02733	2.45919	0.0142734	0.948716	-4.08161	2.45031
XRCC4	XRCC4	7518	X-ray repair cross complementing 4	0.593487	5.22116	2.46963	0.014315	0.948716	-4.25166	2.44926
PMS2	PMS2	5395	PMS1 homolog 2, mismatch repair system component	0.376826	5.51482	2.46088	0.0144265	0.948716	-4.18483	2.44646
ARID1B	ARID1B	57492	AT-rich interaction domain 1B	-0.364769	6.39592	-2.45449	0.0144365	0.948716	-4.01237	-2.44621
PPP1R14A	PPP1R14A	94274	protein phosphatase 1 regulatory inhibitor subunit 14A	-0.419699	6.27302	-2.45343	0.0145114	0.948716	-4.0452	-2.44435
FAM83B	FAM83B	222584	family with sequence similarity 83 member B	0.480162	5.3947	2.45993	0.0146048	0.948716	-4.22248	2.44203
CAMKK2	CAMKK2	10645	calcium/calmodulin dependent protein kinase kinase 2	-0.341477	6.2325	-2.45067	0.0146157	0.948716	-4.03908	-2.44176
DSC3	DSC3	1825	desmocollin 3	0.618036	6.3477	2.4473	0.014668	0.948716	-4.02897	2.44047
IGSF23	IGSF23	147710	immunoglobulin superfamily member 23	-0.387799	5.35709	-2.46027	0.014711	0.948716	-4.21378	-2.43942
MTFR1	MTFR1	9650	mitochondrial fission regulator 1	0.48198	5.88955	2.44627	0.0148338	0.948716	-4.11541	2.43641
PC	PC	5091	pyruvate carboxylase	0.373511	5.86191	2.44758	0.0148586	0.948716	-4.13059	2.43581
AK4	AK4	205	adenylate kinase 4	0.498166	6.39404	2.44259	0.0148639	0.948716	-4.03314	2.43568
AANAT	AANAT	15	aralkylamine N-acetyltransferase	0.549281	5.46851	2.44953	0.0149163	0.948716	-4.1964	2.4344
GSTA2	GSTA2	2939	glutathione S-transferase alpha 2	0.523357	5.23745	2.44916	0.0151026	0.948716	-4.24631	2.42991
LIPJ	LIPJ	142910	lipase family member J	0.441664	5.47118	2.44454	0.0151767	0.948716	-4.20798	2.42813
NKD2	NKD2	85409	NKD inhibitor of WNT signaling pathway 2	0.51889	5.68588	2.43919	0.015206	0.948716	-4.16214	2.42744
BPHL	BPHL	670	biphenyl hydrolase like	0.487602	5.38443	2.44439	0.0152428	0.948716	-4.22973	2.42656
ATRN	ATRN	8455	attractin	0.587546	5.86483	2.43639	0.0152457	0.948716	-4.12998	2.42649
MMP28	MMP28	79148	matrix metallopeptidase 28	-0.68494	5.59975	-2.46788	0.0152592	0.948716	-4.36722	-2.42617
GPS2	GPS2	2874	G protein pathway suppressor 2	0.454235	6.33022	2.43292	0.0152625	0.948716	-4.03709	2.42609
TMTC1	TMTC1	83857	transmembrane O-mannosyltransferase targeting cadherins 1	-0.352155	6.65728	-2.43268	0.0152684	0.948716	-3.99266	-2.42595
KCNJ13	KCNJ13	3769	potassium inwardly rectifying channel subfamily J member 13	0.628908	5.29956	2.43795	0.0155122	0.952879	-4.24189	2.42019
PKIB	PKIB	5570	cAMP-dependent protein kinase inhibitor beta	0.498689	5.36155	2.43656	0.0155173	0.952879	-4.2278	2.42007
LRP10	LRP10	26020	LDL receptor related protein 10	-0.520509	5.81637	-2.43236	0.0155942	0.952879	-4.13243	-2.41828
USP4	USP4	7375	ubiquitin specific peptidase 4	-0.543712	5.4548	-2.44156	0.015676	0.952879	-4.25673	-2.41637
SLC38A2	SLC38A2	54407	solute carrier family 38 member 2	-0.625119	6.07715	-2.42435	0.0157729	0.952879	-4.07596	-2.41413
SLC25A10	SLC25A10	1468	solute carrier family 25 member 10	0.573948	5.72001	2.42631	0.0157821	0.952879	-4.17097	2.41392
ZRSR2	ZRSR2	8233	zinc finger CCCH-type, RNA binding motif and serine/arginine rich 2	0.568786	5.75088	2.42281	0.0158674	0.953536	-4.15918	2.41195
PMFBP1	PMFBP1	83449	polyamine modulated factor 1 binding protein 1	0.644919	4.96028	2.43809	0.0160037	0.955551	-4.32249	2.40883
MRGPRX2	MRGPRX2	117194	MAS related GPR family member X2	0.586982	5.30561	2.42506	0.0160503	0.955551	-4.23993	2.40777
CRYM	CRYM	1428	crystallin mu	0.749301	5.63894	2.43216	0.0162149	0.960884	-4.34358	2.40404
CHRNB3	CHRNB3	1142	cholinergic receptor nicotinic beta 3 subunit	-0.646378	5.37857	-2.43112	0.0163673	0.965442	-4.29653	-2.40062
GNAI3	GNAI3	2773	G protein subunit alpha i3	-0.342631	6.31143	-2.40229	0.0166552	0.977918	-4.05001	-2.39423
H4C12	H4C12	8362	H4 clustered histone 12	-0.545858	7.55861	-2.40082	0.0170772	0.99548	-4.2647	-2.38504
H4C8	H4C8	8365	H4 clustered histone 8	-0.34106	6.50192	-2.39193	0.0171098	0.99548	-4.04111	-2.38434
SOX12	SOX12	6666	SRY-box transcription factor 12	-0.483573	5.65025	-2.40576	0.017341	0.999343	-4.29016	-2.3794
ASXL3	ASXL3	80816	ASXL transcriptional regulator 3	0.639467	5.43092	2.40121	0.0173959	0.999343	-4.3113	2.37823
MYOM1	MYOM1	8736	myomesin 1	0.688213	7.41388	2.39177	0.0176228	0.999343	-4.30987	2.37345
CELA2A	CELA2A	63036	chymotrypsin like elastase 2A	0.481536	5.43374	2.38757	0.0176398	0.999343	-4.22591	2.37309
INHBE	INHBE	83729	inhibin subunit beta E	0.544353	5.42288	2.38521	0.0177569	0.999343	-4.23025	2.37065
ZBTB34	ZBTB34	403341	zinc finger and BTB domain containing 34	0.458692	5.47269	2.39084	0.0178661	0.999343	-4.30881	2.36838
LRRC20	LRRC20	55222	leucine rich repeat containing 20	0.48921	5.55169	2.38097	0.0179511	0.999343	-4.22292	2.36663
STOML1	STOML1	9399	stomatin like 1	0.550756	5.7576	2.36952	0.0183111	0.999343	-4.16756	2.35927
H2BC4	H2BC4	8347	H2B clustered histone 4	-0.460866	6.5056	-2.36443	0.0184114	0.999343	-4.04519	-2.35724
DSCC1	DSCC1	79075	DNA replication and sister chromatid cohesion 1	0.552766	5.32881	2.36928	0.0186049	0.999343	-4.24987	2.35335
DEPTOR	DEPTOR	64798	DEP domain containing MTOR interacting protein	-0.405801	6.0218	-2.36206	0.0186483	0.999343	-4.1204	-2.35249
IQCN	IQCN	80726	IQ motif containing N	0.429466	5.93651	2.36091	0.0186638	0.999343	-4.1386	2.35218
ALKBH3	ALKBH3	221120	alkB homolog 3, alpha-ketoglutaratedependent dioxygenase	0.418613	5.68626	2.36292	0.0186754	0.999343	-4.18504	2.35195
ICAM1	ICAM1	3383	intercellular adhesion molecule 1	0.890924	6.59618	2.36044	0.0187986	0.999343	-4.2058	2.3495
GDF5	GDF5	8200	growth differentiation factor 5	0.623891	5.35227	2.36997	0.0188718	0.999343	-4.31414	2.34805
PCMTD1	PCMTD1	115294	protein-L-isoaspartate (D-aspartate) O-methyltransferase domain containing 1	-0.428763	6.68761	-2.35209	0.0189887	0.999343	-4.02958	-2.34575
LTV1	LTV1	84946	LTV1 ribosome biogenesis factor	0.431348	5.64341	2.35699	0.0189907	0.999343	-4.19739	2.34571
BAG4	BAG4	9530	BCL2 associated athanogene 4	0.426382	5.75752	2.36283	0.0190614	0.999343	-4.28635	2.34433
FAM86B1	FAM86B1	85002	family with sequence similarity 86 member B1	0.410463	5.74593	2.35223	0.0192202	0.999343	-4.18718	2.34123
SEC61A2	SEC61A2	55176	SEC61 translocon alpha 2 subunit	0.46862	5.77186	2.35953	0.0192715	0.999343	-4.29665	2.34024
NCF1	NCF1	653361	neutrophil cytosolic factor 1	-0.532695	6.46793	-2.34699	0.0193025	0.999343	-4.0604	-2.33964
B4GALT7	B4GALT7	11285	beta-1,4-galactosyltransferase 7	-0.456323	6.15818	-2.34383	0.0195384	0.999343	-4.10487	-2.3351
KANK1	KANK1	23189	KN motif and ankyrin repeat domains 1	0.42517	6.12531	2.34374	0.0196046	0.999343	-4.17763	2.33383
ZC2HC1C	ZC2HC1C	79696	zinc finger C2HC-type containing 1C	0.957105	7.9979	2.35109	0.0196435	0.999343	-4.32842	2.33309
FAM204A	FAM204A	63877	family with sequence similarity 204 member A	0.330475	6.37818	2.33844	0.0197095	0.999343	-4.08636	2.33183
SLC66A3	SLC66A3	130814	solute carrier family 66 member 3	-0.464659	5.66182	-2.34518	0.0197358	0.999343	-4.19292	-2.33133
TPST2	TPST2	8459	tyrosylprotein sulfotransferase 2	-0.436492	6.1055	-2.34018	0.0197457	0.999343	-4.11477	-2.33115
TWF1	TWF1	5756	twinfilin actin binding protein 1	-0.404296	5.7524	-2.34367	0.01981	0.999343	-4.18045	-2.32993
ABCB9	ABCB9	23457	ATP binding cassette subfamily B member 9	0.427355	6.06988	2.33667	0.0198584	0.999343	-4.12408	2.32901
RPL13A	RPL13A	23521	ribosomal protein L13a	-0.339843	6.96786	-2.33301	0.019917	0.999343	-4.00964	-2.32791
TM9SF4	TM9SF4	9777	transmembrane 9 superfamily member 4	0.475944	5.54674	2.33949	0.0199453	0.999343	-4.22772	2.32737
LOX	LOX	4015	lysyl oxidase	-0.486474	5.236	-2.34552	0.0199488	0.999343	-4.24882	-2.32731
MFSD3	MFSD3	113655	major facilitator superfamily domain containing 3	0.41619	5.88138	2.33558	0.0199871	0.999343	-4.15788	2.32659
METTL14	METTL14	57721	methyltransferase like 14	0.451919	5.81188	2.33964	0.0201554	0.999343	-4.28177	2.32344
ST3GAL3	ST3GAL3	6487	ST3 beta-galactoside alpha-2,3-sialyltransferase 3	0.47819	5.47943	2.33605	0.0201727	0.999343	-4.23795	2.32312
PKIA	PKIA	5569	cAMP-dependent protein kinase inhibitor alpha	0.555543	5.4763	2.33338	0.0203318	0.999343	-4.24742	2.32017
AQP1	AQP1	358	aquaporin 1 (Colton blood group)	-0.780382	7.25102	-2.32536	0.0203489	0.999343	-4.03275	-2.31985
ADPRHL1	ADPRHL1	113622	ADP-ribosylhydrolase like 1	0.730706	5.97405	2.33656	0.0205757	0.999343	-4.33236	2.31568
ZNF131	ZNF131	7690	zinc finger protein 131	0.601468	5.25744	2.33078	0.02067	0.999343	-4.28612	2.31396
LTF	LTF	4057	lactotransferrin	-0.529699	5.79295	-2.3263	0.0207117	0.999343	-4.18327	-2.3132
RARS1	RARS1	5917	arginyl-tRNA synthetase 1	0.371057	6.01437	2.31478	0.0210623	0.999343	-4.14213	2.30687
FRZB	FRZB	2487	frizzled related protein	-0.631446	5.9532	-2.31762	0.0210822	0.999343	-4.16	-2.30651
PORCN	PORCN	64840	porcupine O-acyltransferase	0.468562	5.64242	2.31592	0.02117	0.999343	-4.21658	2.30494
ACY1	ACY1	95	aminoacylase 1	0.400113	5.8067	2.31561	0.0212883	0.999343	-4.24163	2.30283
LRATD2	LRATD2	157638	LRAT domain containing 2	0.43692	5.53762	2.31621	0.0212982	0.999343	-4.24595	2.30266
TCF25	TCF25	22980	transcription factor 25	-0.313518	6.68129	-2.30779	0.0213357	0.999343	-4.06136	-2.30199
GPBP1	GPBP1	65056	GC-rich promoter binding protein 1	0.442762	5.84768	2.30978	0.021399	0.999343	-4.17582	2.30087
PKDCC	PKDCC	91461	protein kinase domain containing, cytoplasmic	0.469471	6.00243	2.30786	0.0214431	0.999343	-4.14945	2.30009
FBXO44	FBXO44	93611	F-box protein 44	0.52022	5.6206	2.31126	0.0214435	0.999343	-4.22377	2.30008
DPP8	DPP8	54878	dipeptidyl peptidase 8	-0.368643	6.18614	-2.30644	0.0215402	0.999343	-4.11692	-2.29838
GFOD2	GFOD2	81577	glucose-fructose oxidoreductase domain containing 2	-0.418524	5.8815	-2.30917	0.0215553	0.999343	-4.16877	-2.29811
ZBTB26	ZBTB26	57684	zinc finger and BTB domain containing 26	0.756218	5.61574	2.34789	0.021678	0.999343	-4.47513	2.29596
XPA	XPA	7507	XPA, DNA damage recognition and repair factor	0.364529	5.97186	2.3012	0.0218388	0.999343	-4.15565	2.29316
TAGLN2	TAGLN2	8407	transgelin 2	-0.341946	8.58658	-2.29473	0.0219495	0.999343	-3.97656	-2.29124
LBH	LBH	81606	LBH regulator of WNT signaling pathway	0.418074	6.76469	2.2956	0.0219691	0.999343	-4.046	2.2909
AP3S1	AP3S1	1176	adaptor related protein complex 3 subunit sigma 1	-0.510654	6.39008	-2.30201	0.0221549	0.999343	-4.23077	-2.2877
C1RL	C1RL	51279	complement C1r subcomponent like	-0.451045	5.49037	-2.30361	0.022224	0.999343	-4.2415	-2.28652
TAX1BP1	TAX1BP1	8887	Tax1 binding protein 1	0.516036	6.28031	2.29247	0.0222298	0.999343	-4.11295	2.28642
SLC35D1	SLC35D1	23169	solute carrier family 35 member D1	0.436549	5.62546	2.29707	0.0222463	0.999343	-4.21932	2.28614
C1QTNF1	C1QTNF1	114897	C1q and TNF related 1	-0.368459	6.79244	-2.29426	0.0223122	0.999343	-4.17452	-2.28501
SECISBP2L	SECISBP2L	9728	SECIS binding protein 2 like	-0.448502	6.20491	-2.2891	0.0225571	0.999343	-4.126	-2.28085
TUBA4A	TUBA4A	7277	tubulin alpha 4a	0.334303	6.54235	2.28584	0.0225708	0.999343	-4.07675	2.28062
BRINP3	BRINP3	339479	BMP/retinoic acid inducible neural specific 3	0.627109	5.29177	2.29348	0.0227075	0.999343	-4.28079	2.27832
PSG11	PSG11	5680	pregnancy specific beta-1-glycoprotein 11	0.492637	5.24143	2.294	0.0227332	0.999343	-4.29512	2.27789
N4BP1	N4BP1	9683	NEDD4 binding protein 1	-0.418612	5.74713	-2.28811	0.0227513	0.999343	-4.17959	-2.27759
ACKR3	ACKR3	57007	atypical chemokine receptor 3	-0.618052	5.14359	-2.29583	0.0232155	0.999343	-4.30444	-2.26987
ATP5MC3	ATP5MC3	518	ATP synthase membrane subunit c locus 3	0.477488	7.82999	2.27261	0.0232602	0.999343	-3.99958	2.26913
FHL3	FHL3	2275	four and a half LIM domains 3	-0.450138	6.18299	-2.2761	0.023315	0.999343	-4.13191	-2.26823
CNTNAP1	CNTNAP1	8506	contactin associated protein 1	0.601459	5.58711	2.30705	0.0234202	0.999343	-4.44909	2.26651
HMGXB3	HMGXB3	22993	HMG-box containing 3	-0.461527	5.48434	-2.27733	0.0236141	0.999343	-4.23264	-2.26335
KRTAP8-1	KRTAP8-1	337879	keratin associated protein 8-1	0.642885	5.25655	2.2789	0.0236644	0.999343	-4.30595	2.26253
OR2J3	OR2J3	442186	olfactory receptor family 2 subfamily J member 3	0.47862	5.55309	2.27209	0.0237647	0.999343	-4.24379	2.26091
C1QA	C1QA	712	complement C1q A chain	-0.710575	6.82966	-2.26747	0.0237688	0.999343	-4.10734	-2.26085
PPP2R3A	PPP2R3A	5523	protein phosphatase 2 regulatory subunit B''alpha	0.578652	5.34414	2.28491	0.0238586	0.999343	-4.37553	2.2594
SH3BP2	SH3BP2	6452	SH3 domain binding protein 2	-0.323752	6.56848	-2.26205	0.0240531	0.999343	-4.08661	-2.25628
TMEM59L	TMEM59L	25789	transmembrane protein 59 like	0.430856	5.65925	2.26551	0.024105	0.999343	-4.22646	2.25545
TEDC2	TEDC2	80178	tubulin epsilon and delta complex 2	0.425322	5.56964	2.2649	0.0241916	0.999343	-4.24749	2.25407
DPAGT1	DPAGT1	1798	dolichyl-phosphate N-acetylglucosaminephosphotransferase 1	0.477425	5.54274	2.26431	0.0242918	0.999343	-4.25249	2.25248
ECI2	ECI2	10455	enoyl-CoA delta isomerase 2	0.374382	6.2564	2.25591	0.024451	0.999343	-4.13244	2.24997
MICOS13	MICOS13	125988	mitochondrial contact site and cristae organizing system subunit 13	-0.363205	6.48844	-2.25333	0.0246382	0.999343	-4.10316	-2.24703
CDIN1	CDIN1	84529		0.635006	5.54977	2.26649	0.0249084	0.999343	-4.37351	2.24282
ACADSB	ACADSB	36	acyl-CoA dehydrogenase short/branched chain	0.427047	5.91157	2.24883	0.0250562	0.999343	-4.19071	2.24053
GABRG1	GABRG1	2565	gamma-aminobutyric acid type A receptor gamma1 subunit	0.687703	5.02618	2.26044	0.0251329	0.999343	-4.34697	2.23935
C14orf180	C14orf180	400258	chromosome 14 open reading frame 180	0.689023	5.29169	2.25318	0.0251726	0.999343	-4.29488	2.23874
PRELID3B	PRELID3B	51012	PRELI domain containing 3B	-0.30509	7.37267	-2.24046	0.0253152	0.999343	-4.03796	-2.23656
SMIM6	SMIM6	100130933	small integral membrane protein 6	0.504729	5.35706	2.24882	0.0253894	0.999343	-4.28842	2.23543
OR4K5	OR4K5	79317	olfactory receptor family 4 subfamily K member 5	0.669565	5.07957	2.25459	0.0254211	0.999343	-4.34042	2.23494
MED19	MED19	219541	mediator complex subunit 19	0.378058	5.651	2.24431	0.0254727	0.999343	-4.23325	2.23416
PSG1	PSG1	5669	pregnancy specific beta-1-glycoprotein 1	0.353932	6.08965	2.24057	0.0254966	0.999343	-4.16308	2.23379
IFNA4	IFNA4	3441	interferon alpha 4	0.41776	5.84566	2.24106	0.0255548	0.999343	-4.20555	2.23291
TNFRSF19	TNFRSF19	55504	TNF receptor superfamily member 19	0.397342	6.10048	2.23906	0.0255855	0.999343	-4.16348	2.23245
PELI1	PELI1	57162	pellino E3 ubiquitin protein ligase 1	-0.502188	6.35505	-2.23892	0.0256374	0.999343	-4.12608	-2.23166
ANKRD54	ANKRD54	129138	ankyrin repeat domain 54	0.501962	5.71478	2.23927	0.0257375	0.999343	-4.22967	2.23015
DDX52	DDX52	11056	DExD-box helicase 52	0.616794	5.13094	2.24819	0.0258279	0.999343	-4.33969	2.22879
CCDC107	CCDC107	203260	coiled-coil domain containing 107	0.434028	6.8557	2.23275	0.0258415	0.999343	-4.07225	2.22859
SETDB1	SETDB1	9869	SET domain bifurcated histone lysine methyltransferase 1	0.542276	5.36224	2.24044	0.0258502	0.999343	-4.27787	2.22846
CDH23	CDH23	64072	cadherin related 23	-0.405755	5.92298	-2.23784	0.0259164	0.999343	-4.20256	-2.22746
RPUSD2	RPUSD2	27079	RNA pseudouridine synthase domain containing 2	0.438463	5.53304	2.2417	0.0260167	0.999343	-4.31831	2.22596
C20orf144	C20orf144	128864	chromosome 20 open reading frame 144	0.626796	5.30967	2.23915	0.026067	0.999343	-4.2979	2.22521
BMERB1	BMERB1	89927	bMERB domain containing 1	0.370462	7.35286	2.22991	0.0260922	0.999343	-4.11084	2.22484
IDH2	IDH2	3418	isocitrate dehydrogenase (NADP(+)) 2	0.57375	6.62272	2.23629	0.0261229	0.999343	-4.28797	2.22438
CT45A1	CT45A1	541466	cancer/testis antigen family 45 member A1	0.60844	5.27361	2.23454	0.026212	0.999343	-4.27213	2.22306
FKBP11	FKBP11	51303	FKBP prolyl isomerase 11	-0.403982	5.92531	-2.23221	0.0262285	0.999343	-4.19383	-2.22281
MYL12A	MYL12A	10627	myosin light chain 12A	0.515668	9.03474	2.2244	0.0263119	0.999343	-4.00106	2.22158
WDHD1	WDHD1	11169	WD repeat and HMG-box DNA binding protein 1	0.608449	5.42731	2.23537	0.0265212	0.999343	-4.32951	2.21849
PATE1	PATE1	160065	prostate and testis expressed 1	0.497701	5.17229	2.2344	0.0265441	0.999343	-4.32421	2.21816
SYNPO	SYNPO	11346	synaptopodin	-0.368089	7.94494	-2.22061	0.0266071	0.999343	-4.02982	-2.21723
MPC2	MPC2	25874	mitochondrial pyruvate carrier 2	0.441931	6.32044	2.22178	0.0266689	0.999343	-4.13972	2.21633
LRRC14B	LRRC14B	389257	leucine rich repeat containing 14B	0.846045	5.24917	2.26588	0.0270957	0.999343	-4.49493	2.21014
ARRDC1	ARRDC1	92714	arrestin domain containing 1	-0.320243	6.47037	-2.21596	0.0270991	0.999343	-4.12207	-2.21009
ATF3	ATF3	467	activating transcription factor 3	0.652763	5.82809	2.21725	0.0271554	0.999343	-4.22084	2.20928
DUSP28	DUSP28	285193	dual specificity phosphatase 28	0.543911	5.43677	2.22138	0.0271622	0.999343	-4.29107	2.20918
HMGA1	HMGA1	3159	high mobility group AT-hook 1	0.446325	6.33819	2.21748	0.0274248	0.999343	-4.29617	2.20542
KRT34	KRT34	3885	keratin 34	0.359068	6.08208	2.21176	0.0274436	0.999343	-4.17683	2.20515
TREML4	TREML4	285852	triggering receptor expressed on myeloid cells like 4	0.420756	5.08644	2.22564	0.0274649	0.999343	-4.33353	2.20485
WNT9A	WNT9A	7483	Wnt family member 9A	0.632823	4.80241	2.22782	0.0275319	0.999343	-4.37447	2.20389
DTNA	DTNA	1837	dystrobrevin alpha	0.408977	6.03455	2.2093	0.0276183	0.999343	-4.1895	2.20267
CRTAP	CRTAP	10491	cartilage associated protein	-0.354146	6.81653	-2.20665	0.0276704	0.999343	-4.09206	-2.20193
NBDY	NBDY	550643	negative regulator of P-body association	-0.357252	6.04378	-2.20673	0.0279059	0.999343	-4.18402	-2.19861
PDE5A	PDE5A	8654	phosphodiesterase 5A	-0.474069	5.98344	-2.20728	0.0279482	0.999343	-4.19539	-2.19801
CD59	CD59	966	CD59 molecule (CD59 blood group)	-0.468151	8.96283	-2.20641	0.0279997	0.999343	-4.25924	-2.19729
MGST1	MGST1	4257	microsomal glutathione S-transferase 1	0.516592	5.40953	2.20904	0.028027	0.999343	-4.29493	2.19691
DLK1	DLK1	8788	delta like non-canonical Notch ligand 1	0.973129	5.6497	2.20599	0.0280652	0.999343	-4.26464	2.19637
NBR1	NBR1	4077	NBR1 autophagy cargo receptor	-0.305682	6.70748	-2.20139	0.0280721	0.999343	-4.11084	-2.19628
CAVIN2	CAVIN2	8436	caveolae associated protein 2	-0.364943	6.37116	-2.20226	0.0280852	0.999343	-4.14079	-2.19609
KLHL41	KLHL41	10324	kelch like family member 41	0.467201	5.40178	2.20919	0.0281648	0.999343	-4.31189	2.19498
CHD1	CHD1	1105	chromodomain helicase DNA binding protein 1	0.343383	6.37892	2.19991	0.0282759	0.999343	-4.18279	2.19344
LATS1	LATS1	9113	large tumor suppressor kinase 1	0.346568	5.85907	2.1994	0.0284136	0.999343	-4.21739	2.19153
TLCD1	TLCD1	116238	TLC domain containing 1	0.518522	5.25268	2.20621	0.0285406	0.999343	-4.31944	2.18977
SLC16A7	SLC16A7	9194	solute carrier family 16 member 7	0.649594	5.66796	2.20308	0.0285811	0.999343	-4.31715	2.18922
TBX20	TBX20	57057	T-box transcription factor 20	0.466788	6.54452	2.19682	0.0287227	0.999343	-4.26343	2.18727
ZDHHC15	ZDHHC15	158866	zinc finger DHHC-type containing 15	0.490834	5.45777	2.19528	0.0289694	0.999343	-4.28378	2.1839
HACL1	HACL1	26061	2-hydroxyacyl-CoA lyase 1	0.34817	5.75118	2.1887	0.0292427	0.999343	-4.2386	2.1802
FBXO34	FBXO34	55030	F-box protein 34	0.348999	6.05844	2.18535	0.0293653	0.999343	-4.20278	2.17855
SOX15	SOX15	6665	SRY-box transcription factor 15	0.566522	5.40338	2.18836	0.0295205	0.999343	-4.29495	2.17646
HSPB11	HSPB11	51668	heat shock protein family B (small) member 11	0.561731	5.57977	2.20067	0.0296692	0.999343	-4.41513	2.17448
TMEM254	TMEM254	80195	transmembrane protein 254	0.377732	5.89767	2.18491	0.0297062	0.999343	-4.28452	2.17399
SLC25A23	SLC25A23	79085	solute carrier family 25 member 23	0.508131	5.64119	2.18315	0.0297191	0.999343	-4.25872	2.17381
XIRP2	XIRP2	129446	xin actin binding repeat containing 2	0.63741	6.81763	2.18541	0.0298445	0.999343	-4.33702	2.17215
SF3B6	SF3B6	51639	splicing factor 3b subunit 6	-0.411718	6.24438	-2.17782	0.0299702	0.999343	-4.17369	-2.17048
NHLRC3	NHLRC3	387921	NHL repeat containing 3	-0.560832	5.16517	-2.18883	0.0301479	0.999343	-4.32753	-2.16814
ISOC2	ISOC2	79763	isochorismatase domain containing 2	0.315252	6.2488	2.17095	0.0303703	0.999343	-4.17907	2.16523
SWAP70	SWAP70	23075	switching B cell complex subunit SWAP70	-0.404211	6.48688	-2.16728	0.0306273	0.999343	-4.15051	-2.16188
UBE2G1	UBE2G1	7326	ubiquitin conjugating enzyme E2 G1	0.420141	6.13355	2.16588	0.030783	0.999343	-4.18941	2.15987
PDCD1	PDCD1	5133	programmed cell death 1	0.430745	5.19178	2.17152	0.0310191	0.999343	-4.33644	2.15683
MAP6	MAP6	4135	microtubule associated protein 6	0.497956	5.39237	2.16817	0.0310456	0.999343	-4.30672	2.15649
CRYBG3	CRYBG3	131544	crystallin beta-gamma domain containing 3	0.349328	6.15446	2.16059	0.0311857	0.999343	-4.18869	2.1547
PEDS1	PEDS1	387521		-0.453241	5.66568	-2.16617	0.031207	0.999343	-4.26016	-2.15442
ASB11	ASB11	140456	ankyrin repeat and SOCS box containing 11	0.427013	5.44149	2.16456	0.0313004	0.999343	-4.29443	2.15323
IPP	IPP	3652	intracisternal A particle-promoted polypeptide	0.422578	5.58384	2.15752	0.0317183	0.999343	-4.27676	2.14794
MED22	MED22	6837	mediator complex subunit 22	0.437255	5.61004	2.15618	0.0318002	0.999343	-4.27309	2.14691
XKR3	XKR3	150165	XK related 3	0.658741	5.30051	2.15799	0.0319669	0.999343	-4.3235	2.14482
FBXO48	FBXO48	554251	F-box protein 48	0.60881	5.22972	2.15857	0.0319743	0.999343	-4.33384	2.14473
BOLA2B	BOLA2B	654483	bolA family member 2B	0.36941	6.31488	2.14789	0.0321357	0.999343	-4.17705	2.14272
GLI3	GLI3	2737	GLI family zinc finger 3	-0.414677	5.57952	-2.15651	0.0321486	0.999343	-4.28038	-2.14256
RNASEH2B	RNASEH2B	79621	ribonuclease H2 subunit B	0.390989	5.85054	2.14916	0.0322203	0.999343	-4.23751	2.14167
PIGP	PIGP	51227	phosphatidylinositol glycan anchor biosynthesis class P	0.533547	5.7512	2.14929	0.0322425	0.999343	-4.25781	2.14139
OR4F4	OR4F4	26682	olfactory receptor family 4 subfamily F member 4	0.355913	6.06029	2.14711	0.0322817	0.999343	-4.20845	2.1409
LIPE	LIPE	3991	lipase E, hormone sensitive type	-0.394561	5.63631	-2.14914	0.0325068	0.999343	-4.26984	-2.13812
CAMSAP2	CAMSAP2	23271	calmodulin regulated spectrin associated protein family member 2	0.588982	5.588	2.14701	0.0326097	0.999343	-4.29252	2.13686
CD109	CD109	135228	CD109 molecule	-0.33577	6.00381	-2.14095	0.0328883	0.999343	-4.21847	-2.13344
WRN	WRN	7486	WRN RecQ like helicase	0.510383	5.41247	2.14385	0.0329522	0.999343	-4.30735	2.13267
PLPP4	PLPP4	196051	phospholipid phosphatase 4	0.408106	5.43055	2.14595	0.0329587	0.999343	-4.33489	2.13259
FOXC2	FOXC2	2303	forkhead box C2	-0.480085	5.83958	-2.13732	0.0333265	0.999343	-4.24407	-2.12813
SAT2	SAT2	112483	spermidine/spermine N1-acetyltransferase family member 2	-0.456543	5.97954	-2.13372	0.0335478	0.999343	-4.23329	-2.12547
NOL11	NOL11	25926	nucleolar protein 11	0.425293	5.65536	2.13107	0.0337858	0.999343	-4.27966	2.12262
GPATCH8	GPATCH8	23131	G-patch domain containing 8	0.387535	5.81157	2.1312	0.0337869	0.999343	-4.26165	2.12261
PPP1R7	PPP1R7	5510	protein phosphatase 1 regulatory subunit 7	-0.347414	6.32302	-2.12708	0.0339287	0.999343	-4.18498	-2.12092
ASPG	ASPG	374569	asparaginase	0.50367	5.29249	2.13138	0.0341196	0.999343	-4.33739	2.11866
TBC1D22A	TBC1D22A	25771	TBC1 domain family member 22A	-0.386551	6.40184	-2.12259	0.0342568	0.999343	-4.17644	-2.11704
GNPDA1	GNPDA1	10007	glucosamine-6-phosphate deaminase 1	-0.400006	5.58694	-2.12804	0.0344037	0.999343	-4.28695	-2.11531
COMP	COMP	1311	cartilage oligomeric matrix protein	-0.555001	6.14966	-2.1269	0.0345914	0.999343	-4.32632	-2.11311
FGF6	FGF6	2251	fibroblast growth factor 6	0.612851	5.3418	2.12467	0.0346846	0.999343	-4.32386	2.11202
TIMP3	TIMP3	7078	TIMP metallopeptidase inhibitor 3	-0.461485	9.43432	-2.1172	0.0347126	0.999343	-4.21265	-2.11169
ELF2	ELF2	1998	E74 like ETS transcription factor 2	0.294068	6.35688	2.11583	0.0348331	0.999343	-4.19872	2.11029
HYAL2	HYAL2	8692	hyaluronidase 2	-0.562217	7.65428	-2.12522	0.034914	0.999343	-4.4002	-2.10935
GRAMD1C	GRAMD1C	54762	GRAM domain containing 1C	0.492599	4.88911	2.12588	0.0349559	0.999343	-4.37229	2.10887
POLR1E	POLR1E	64425	RNA polymerase I subunit E	0.471709	5.52256	2.11749	0.034969	0.999343	-4.29163	2.10872
ECI1	ECI1	1632	enoyl-CoA delta isomerase 1	0.362417	6.43335	2.11302	0.0350046	0.999343	-4.18319	2.10831
ETFB	ETFB	2109	electron transfer flavoprotein subunit beta	0.4744	6.27414	2.11286	0.0350299	0.999343	-4.19982	2.10801
LMBRD1	LMBRD1	55788	LMBR1 domain containing 1	0.316581	6.4588	2.11237	0.0350399	0.999343	-4.17356	2.1079
USP1	USP1	7398	ubiquitin specific peptidase 1	0.506913	5.13843	2.12174	0.0351126	0.999343	-4.35152	2.10706
LRRC10	LRRC10	376132	leucine rich repeat containing 10	0.568625	5.46663	2.11647	0.0351742	0.999343	-4.31046	2.10635
SLC5A4	SLC5A4	6527	solute carrier family 5 member 4	-0.408521	5.72728	-2.11616	0.0351963	0.999343	-4.26854	-2.10609
EMP2	EMP2	2013	epithelial membrane protein 2	-0.350809	6.7705	-2.10897	0.0353277	0.999343	-4.14919	-2.10458
PRRT2	PRRT2	112476	proline rich transmembrane protein 2	0.452079	5.75508	2.11194	0.0353456	0.999343	-4.2695	2.10438
RCN1	RCN1	5954	reticulocalbin 1	-0.334365	7.42958	-2.11171	0.0354877	0.999343	-4.3	-2.10275
TRMT2B	TRMT2B	79979	tRNA methyltransferase 2 homolog B	0.400842	6.27038	2.1073	0.0355222	0.999343	-4.19269	2.10235
DNAJC8	DNAJC8	22826	DnaJ heat shock protein family (Hsp40) member C8	0.381735	6.71074	2.10501	0.0356462	0.999343	-4.16974	2.10094
SPAG6	SPAG6	9576	sperm associated antigen 6	0.581173	5.05972	2.11661	0.0357278	0.999343	-4.37472	2.10001
RETREG1	RETREG1	54463	reticulophagy regulator 1	0.422278	5.66655	2.10752	0.0357966	0.999343	-4.282	2.09923
SPINK6	SPINK6	404203	serine peptidase inhibitor, Kazal type 6	0.513686	5.53124	2.11299	0.0359608	0.999343	-4.37245	2.09737
STAT5B	STAT5B	6777	signal transducer and activator of transcription 5B	0.37208	6.46853	2.10278	0.0360346	0.999343	-4.24764	2.09654
SVEP1	SVEP1	79987	sushi, von Willebrand factor type A, EGF and pentraxin domain containing 1	-0.705197	6.3069	-2.1206	0.0360767	0.999343	-4.43589	-2.09606
NDUFS3	NDUFS3	4722	NADH:ubiquinone oxidoreductase core subunit S3	0.420319	6.35702	2.10536	0.0361178	0.999343	-4.3172	2.0956
FBXO9	FBXO9	26268	F-box protein 9	0.35455	5.95196	2.10179	0.0361312	0.999343	-4.2439	2.09545
FAM229A	FAM229A	100128071	family with sequence similarity 229 member A	0.414891	5.64916	2.10209	0.0362827	0.999343	-4.28697	2.09375
CALCOCO1	CALCOCO1	57658	calcium binding and coiled-coil domain 1	-0.360377	6.77969	-2.09758	0.0363204	0.999343	-4.15381	-2.09332
PABIR2	PABIR2	159090		-0.412517	6.12895	-2.09952	0.0363769	0.999343	-4.21531	-2.09269
SMG6	SMG6	23293	SMG6 nonsense mediated mRNA decay factor	0.479848	5.54069	2.1017	0.0363948	0.999343	-4.30383	2.09249
MYDGF	MYDGF	56005	myeloid derived growth factor	-0.497351	5.9546	-2.10019	0.0364021	0.999343	-4.24216	-2.09241
SMARCAL1	SMARCAL1	50485	SWI/SNF related, matrix associated, actin dependent regulator of chromatin, subfamily a like 1	-0.443113	5.42756	-2.10471	0.036666	0.999343	-4.31873	-2.08946
SOX6	SOX6	55553	SRY-box transcription factor 6	0.56107	5.09813	2.10385	0.036719	0.999343	-4.36585	2.08887
PRDX5	PRDX5	25824	peroxiredoxin 5	0.326778	7.08531	2.0909	0.0368495	0.999343	-4.14403	2.08743
ATP5MK	ATP5MK	84833		0.486248	7.17318	2.09789	0.0370963	0.999343	-4.3786	2.0847
SNED1	SNED1	25992	sushi, nidogen and EGF like domains 1	-0.404697	5.99364	-2.0901	0.0372882	0.999343	-4.24147	-2.08259
CSTA	CSTA	1475	cystatin A	-0.416074	5.46392	-2.09277	0.0373433	0.999343	-4.29996	-2.08199
EPPIN	EPPIN	57119	epididymal peptidase inhibitor	0.457097	5.28917	2.0935	0.0373875	0.999343	-4.34341	2.08151
MICALL1	MICALL1	85377	MICAL like 1	0.508486	5.66644	2.10893	0.0373898	0.999343	-4.45644	2.08148
DCLK3	DCLK3	85443	doublecortin like kinase 3	0.566086	5.28767	2.09255	0.0374695	0.999343	-4.34334	2.08061
FARP1	FARP1	10160	FERM, ARH/RhoGEF and pleckstrin domain protein 1	0.342657	6.21072	2.0855	0.0375137	0.999343	-4.22564	2.08013
MMP20	MMP20	9313	matrix metallopeptidase 20	0.543557	4.99836	2.09595	0.0377237	0.999343	-4.38556	2.07784
GRM2	GRM2	2912	glutamate metabotropic receptor 2	0.443745	5.35244	2.0889	0.0377245	0.999343	-4.335	2.07784
DNASE1L1	DNASE1L1	1774	deoxyribonuclease 1 like 1	-0.374912	5.96367	-2.09181	0.0377554	0.999343	-4.36026	-2.0775
PRPF40A	PRPF40A	55660	pre-mRNA processing factor 40 homolog A	-0.393044	6.12579	-2.08405	0.0377871	0.999343	-4.22847	-2.07716
ATP6V1F	ATP6V1F	9296	ATPase H+ transporting V1 subunit F	0.31528	6.5327	2.08164	0.0377873	0.999343	-4.19275	2.07715
WDR46	WDR46	9277	WD repeat domain 46	0.356539	5.6954	2.08343	0.0379246	0.999343	-4.28542	2.07567
ATP9B	ATP9B	374868	ATPase phospholipid transporting 9B (putative)	0.451419	5.54941	2.08302	0.0380615	0.999343	-4.29967	2.07419
HAND2	HAND2	9464	heart and neural crest derivatives expressed 2	0.50924	5.80691	2.08562	0.0380646	0.999343	-4.34231	2.07416
ZNF709	ZNF709	163051	zinc finger protein 709	0.445614	5.46758	2.08449	0.0380949	0.999343	-4.32652	2.07383
THY1	THY1	7070	Thy-1 cell surface antigen	-0.816284	5.58147	-2.084	0.0381308	0.999343	-4.3065	-2.07345
PHF24	PHF24	23349	PHD finger protein 24	0.42311	5.60011	2.08257	0.0381364	0.999343	-4.29744	2.07339
TARS2	TARS2	80222	threonyl-tRNA synthetase 2, mitochondrial	0.365362	5.87194	2.08137	0.0382015	0.999343	-4.30199	2.07269
VDAC3	VDAC3	7419	voltage dependent anion channel 3	0.391088	6.37827	2.07518	0.038381	0.999343	-4.20174	2.07076
PHKA2	PHKA2	5256	phosphorylase kinase regulatory subunit alpha 2	0.45076	5.61768	2.08872	0.0384492	0.999343	-4.40645	2.07003
C7orf25	C7orf25	79020	chromosome 7 open reading frame 25	0.58109	5.33009	2.1045	0.038462	0.999343	-4.47717	2.0699
AHCTF1	AHCTF1	25909	AT-hook containing transcription factor 1	0.382755	6.17188	2.07254	0.038694	0.999343	-4.22693	2.06743
LDOC1	LDOC1	23641	LDOC1 regulator of NFKB signaling	-0.289071	5.90377	-2.07453	0.0388032	0.999343	-4.26393	-2.06627
ARPC4	ARPC4	10093	actin related protein 2/3 complex subunit 4	-0.317551	6.75929	-2.0703	0.0388045	0.999343	-4.16831	-2.06625
TMEM250	TMEM250	90120	transmembrane protein 250	0.349712	6.17416	2.07025	0.038902	0.999343	-4.22889	2.06522
MMRN1	MMRN1	22915	multimerin 1	-0.47169	5.30257	-2.07946	0.0389688	0.999343	-4.33918	-2.06452
PDCD11	PDCD11	22984	programmed cell death 11	0.652592	5.37387	2.1012	0.039011	0.999343	-4.48583	2.06407
ELK3	ELK3	2004	ETS transcription factor ELK3	-0.461628	6.58391	-2.06774	0.0390919	0.999343	-4.18457	-2.06322
ABHD16A	ABHD16A	7920	abhydrolase domain containing 16A	-0.427688	6.42144	-2.0666	0.0392715	0.999343	-4.20263	-2.06133
PKD2	PKD2	5311	polycystin 2, transient receptor potential cation channel	-0.415709	6.58365	-2.06541	0.0393194	0.999343	-4.18645	-2.06083
EZH1	EZH1	2145	enhancer of zeste 1 polycomb repressive complex 2 subunit	0.394003	6.65162	2.06378	0.0393935	0.999343	-4.18025	2.06005
ZNF33A	ZNF33A	7581	zinc finger protein 33A	0.37892	5.69955	2.06906	0.0394214	0.999343	-4.31835	2.05976
FAM220A	FAM220A	84792	family with sequence similarity 220 member A	0.394703	5.55466	2.06712	0.0395763	0.999343	-4.31071	2.05814
OR2M2	OR2M2	391194	olfactory receptor family 2 subfamily M member 2	0.430479	5.43438	2.06887	0.0395922	0.999343	-4.33762	2.05798
PDGFD	PDGFD	80310	platelet derived growth factor D	-0.566775	5.79391	-2.06581	0.0398379	0.999343	-4.28451	-2.05543
TRPS1	TRPS1	7227	transcriptional repressor GATA binding 1	-0.524392	5.15066	-2.07373	0.0398716	0.999343	-4.37611	-2.05508
MAF	MAF	4094	MAF bZIP transcription factor	-0.619533	6.21603	-2.06167	0.0399504	0.999343	-4.23738	-2.05426
C11orf97	C11orf97	643037	chromosome 11 open reading frame 97	-0.339324	5.27171	-2.06515	0.0402478	0.999343	-4.34583	-2.0512
CWF19L1	CWF19L1	55280	CWF19 like cell cycle control factor 1	0.538609	5.85615	2.07482	0.0402979	0.999343	-4.4494	2.05068
PRORP	PRORP	9692	protein only RNase P catalytic subunit	0.418175	5.27922	2.06201	0.0403246	0.999343	-4.35248	2.05041
SLC23A3	SLC23A3	151295	solute carrier family 23 member 3	0.372577	5.81562	2.0575	0.0403261	0.999343	-4.28656	2.05039
SNRPC	SNRPC	6631	small nuclear ribonucleoprotein polypeptide C	0.322719	6.80581	2.05291	0.0404203	0.999343	-4.17246	2.04943
C1QB	C1QB	713	complement C1q B chain	-0.761083	7.54306	-2.06331	0.0406377	0.999343	-4.41866	-2.04721
KBTBD2	KBTBD2	25948	kelch repeat and BTB domain containing 2	-0.358992	6.73308	-2.05108	0.0406541	0.999343	-4.18056	-2.04704
CXCR4	CXCR4	7852	C-X-C motif chemokine receptor 4	-0.351367	6.53468	-2.04987	0.040832	0.999343	-4.20232	-2.04523
DCLRE1B	DCLRE1B	64858	DNA cross-link repair 1B	0.504603	5.44484	2.05506	0.0409185	0.999343	-4.34299	2.04435
CPLX3	CPLX3	594855	complexin 3	0.48282	5.34567	2.05437	0.0409854	0.999343	-4.34517	2.04368
DACH1	DACH1	1602	dachshund family transcription factor 1	0.507896	5.74717	2.05395	0.0410367	0.999343	-4.34873	2.04316
CDK11A	CDK11A	728642	cyclin dependent kinase 11A	0.278548	7.08942	2.0471	0.0410822	0.999343	-4.2132	2.0427
RFT1	RFT1	91869	RFT1 homolog	0.510017	5.39266	2.0524	0.0411369	0.999343	-4.33563	2.04215
MSI1	MSI1	4440	musashi RNA binding protein 1	0.559196	5.31214	2.05317	0.0411482	0.999343	-4.35447	2.04203
CDC40	CDC40	51362	cell division cycle 40	0.390374	5.41561	2.04972	0.041404	0.999343	-4.33806	2.03946
EIF1AY	EIF1AY	9086	eukaryotic translation initiation factor 1A Y-linked	-0.715109	5.6168	-2.07619	0.0415544	0.999343	-4.48935	-2.03796
ARIH2	ARIH2	10425	ariadne RBR E3 ubiquitin protein ligase 2	0.415304	5.97444	2.04341	0.0415761	0.999343	-4.26757	2.03774
WDR33	WDR33	55339	WD repeat domain 33	-0.376492	5.86374	-2.04457	0.0417006	0.999343	-4.28172	-2.0365
ORAI1	ORAI1	84876	ORAI calcium release-activated calcium modulator 1	-0.444533	5.77764	-2.04384	0.0417634	0.999343	-4.29017	-2.03587
VCAM1	VCAM1	7412	vascular cell adhesion molecule 1	0.661986	5.77324	2.04886	0.0418187	0.999343	-4.38456	2.03532
WFS1	WFS1	7466	wolframin ER transmembrane glycoprotein	-0.411469	5.91024	-2.04169	0.0418668	0.999343	-4.26432	-2.03484
KRTAP3-1	KRTAP3-1	83896	keratin associated protein 3-1	0.595791	5.07364	2.0502	0.0418861	0.999343	-4.39228	2.03465
CPNE3	CPNE3	8895	copine 3	-0.338904	6.02278	-2.03993	0.0420166	0.999343	-4.25732	-2.03336
AMPD2	AMPD2	271	adenosine monophosphate deaminase 2	-0.518638	5.84882	-2.04843	0.0422147	0.999343	-4.38507	-2.0314
RETN	RETN	56729	resistin	-0.521712	5.02334	-2.05024	0.0422884	0.999343	-4.38189	-2.03067
ZNF621	ZNF621	285268	zinc finger protein 621	0.430111	5.6471	2.03811	0.0423035	0.999343	-4.31305	2.03052
GFM2	GFM2	84340	G elongation factor mitochondrial 2	0.387133	6.24142	2.0329	0.0425357	0.999343	-4.23564	2.02824
VIPR1	VIPR1	7433	vasoactive intestinal peptide receptor 1	0.461819	5.39527	2.0383	0.0426115	0.999343	-4.34441	2.0275
XPO1	XPO1	7514	exportin 1	-0.299225	6.36362	-2.03233	0.0426302	0.999343	-4.22285	-2.02732
USP18	USP18	11274	ubiquitin specific peptidase 18	0.314626	6.85736	2.02892	0.0428019	0.999343	-4.18159	2.02564
NNMT	NNMT	4837	nicotinamide N-methyltransferase	-0.643946	6.49623	-2.04439	0.042816	0.999343	-4.43064	-2.0255
TUFM	TUFM	7284	Tu translation elongation factor, mitochondrial	0.590605	6.38971	2.05156	0.0428569	0.999343	-4.48133	2.0251
ZFP30	ZFP30	22835	ZFP30 zinc finger protein	0.445869	5.55735	2.03317	0.0428758	0.999343	-4.32627	2.02492
PLA2G2A	PLA2G2A	5320	phospholipase A2 group IIA	-0.618979	6.42833	-2.0408	0.0429356	0.999343	-4.40763	-2.02434
GARRE1	GARRE1	9710		-0.453755	6.06704	-2.03031	0.042986	0.999343	-4.2599	-2.02385
TMEM147	TMEM147	10430	transmembrane protein 147	-0.304307	6.00163	-2.02994	0.0430054	0.999343	-4.26085	-2.02366
COL5A2	COL5A2	1290	collagen type V alpha 2 chain	-0.560657	6.97032	-2.02688	0.0430525	0.999343	-4.18139	-2.0232
TMEM119	TMEM119	338773	transmembrane protein 119	-0.522832	5.75156	-2.03708	0.0430607	0.999343	-4.36831	-2.02312
NAT14	NAT14	57106	N-acetyltransferase 14 (putative)	0.579981	5.04605	2.03746	0.0430882	0.999343	-4.38776	2.02285
ACTR2	ACTR2	10097	actin related protein 2	-0.295432	7.39337	-2.02426	0.0432478	0.999343	-4.16082	-2.02131
PTTG1IP	PTTG1IP	754	PTTG1 interacting protein	-0.398671	7.2609	-2.02687	0.0434746	0.999343	-4.31779	-2.01912
LPAR6	LPAR6	10161	lysophosphatidic acid receptor 6	-0.50109	6.35639	-2.02166	0.0437667	0.999343	-4.23223	-2.01632
TIMM44	TIMM44	10469	translocase of inner mitochondrial membrane 44	0.487791	5.111	2.02969	0.043779	0.999343	-4.37968	2.0162
NLGN2	NLGN2	57555	neuroligin 2	0.410621	5.81577	2.02463	0.0437801	0.999343	-4.32418	2.01619
MUC2	MUC2	4583	mucin 2, oligomeric mucus/gel-forming	0.699459	4.96777	2.03275	0.0437993	0.999343	-4.40439	2.01601
LDHB	LDHB	3945	lactate dehydrogenase B	0.472988	8.59195	2.01654	0.0439852	0.999343	-4.13922	2.01423
VPS53	VPS53	55275	VPS53 subunit of GARP complex	0.335044	5.84071	2.02093	0.0440043	0.999343	-4.30038	2.01405
IKZF4	IKZF4	64375	IKAROS family zinc finger 4	0.40839	5.53236	2.02256	0.0440098	0.999343	-4.32915	2.014
CAPN3	CAPN3	825	calpain 3	0.376584	5.62944	2.02392	0.0441118	0.999343	-4.35874	2.01303
NCKIPSD	NCKIPSD	51517	NCK interacting protein with SH3 domain	-0.350207	5.72096	-2.02169	0.0441699	0.999343	-4.30657	-2.01248
SPIN4	SPIN4	139886	spindlin family member 4	-0.355356	5.52079	-2.02353	0.0441833	0.999343	-4.32899	-2.01235
SLC10A2	SLC10A2	6555	solute carrier family 10 member 2	0.690171	5.24462	2.04788	0.0442135	0.999343	-4.4916	2.01206
PLCH1	PLCH1	23007	phospholipase C eta 1	0.485406	5.26207	2.0231	0.044219	0.999343	-4.36582	2.01201
SELE	SELE	6401	selectin E	1.02932	6.27686	2.01841	0.0442517	0.999343	-4.31513	2.0117
UQCC2	UQCC2	84300	ubiquinol-cytochrome c reductase complex assembly factor 2	0.343739	6.16679	2.01566	0.044378	0.999343	-4.25544	2.0105
ATP9A	ATP9A	10079	ATPase phospholipid transporting 9A (putative)	0.521344	5.4516	2.01905	0.0444069	0.999343	-4.33662	2.01023
GPBP1L1	GPBP1L1	60313	GC-rich promoter binding protein 1 like 1	-0.349566	6.98021	-2.01261	0.0445193	0.999343	-4.18578	-2.00917
MCCC1	MCCC1	56922	methylcrotonoyl-CoA carboxylase 1	0.368895	5.76842	2.01526	0.0445428	0.999343	-4.29878	2.00895
RBMX	RBMX	27316	RNA binding motif protein X-linked	-0.311372	6.43319	-2.0134	0.0445796	0.999343	-4.2317	-2.0086
CCNG2	CCNG2	901	cyclin G2	-0.324678	6.17535	-2.01313	0.0447157	0.999343	-4.25966	-2.00732
MS4A4A	MS4A4A	51338	membrane spanning 4-domains A4A	-0.638563	5.46209	-2.01905	0.0448548	0.999343	-4.34073	-2.00601
SENP5	SENP5	205564	SUMO specific peptidase 5	0.33987	6.11589	2.01071	0.0448848	0.999343	-4.26017	2.00573
OR9Q2	OR9Q2	219957	olfactory receptor family 9 subfamily Q member 2	0.518502	5.77308	2.01219	0.0448918	0.999343	-4.30492	2.00567
ITGB2	ITGB2	3689	integrin subunit beta 2	-0.477406	6.14844	-2.01138	0.0449363	0.999343	-4.25699	-2.00525
PLD1	PLD1	5337	phospholipase D1	0.424007	6.1597	2.0094	0.0449597	0.999343	-4.25081	2.00503
OPLAH	OPLAH	26873	5-oxoprolinase, ATP-hydrolysing	0.37154	5.33626	2.01443	0.0450762	0.999343	-4.35502	2.00394
OR8G1	OR8G1	26494	olfactory receptor family 8 subfamily G member 1 (gene/pseudogene)	0.473903	5.99893	2.00842	0.0451712	0.999343	-4.27686	2.00306
C1orf198	C1orf198	84886	chromosome 1 open reading frame 198	-0.339451	6.24488	-2.00755	0.0452623	0.999343	-4.24652	-2.00221
ATP5PD	ATP5PD	10476	ATP synthase peripheral stalk subunit d	0.383392	7.02477	2.00412	0.0453748	0.999343	-4.18511	2.00116
PDHA1	PDHA1	5160	pyruvate dehydrogenase E1 alpha 1 subunit	0.428423	6.71004	2.00422	0.0454043	0.999343	-4.20623	2.00089
TM7SF2	TM7SF2	7108	transmembrane 7 superfamily member 2	0.469844	5.50579	2.01587	0.0455886	0.999343	-4.41442	1.99918
SLC39A11	SLC39A11	201266	solute carrier family 39 member 11	0.458064	5.7587	2.01468	0.0456672	0.999343	-4.41969	1.99846
NR2C2AP	NR2C2AP	126382	nuclear receptor 2C2 associated protein	0.480237	5.65428	2.00537	0.0456773	0.999343	-4.31375	1.99836
MOB2	MOB2	81532	MOB kinase activator 2	-0.394852	6.37069	-2.00341	0.045686	0.999343	-4.23801	-1.99828
ARL16	ARL16	339231	ADP ribosylation factor like GTPase 16	0.317952	5.83997	2.00507	0.0457132	0.999343	-4.30353	1.99803
IKBIP	IKBIP	121457	IKBKB interacting protein	0.427503	5.68781	2.00374	0.045856	0.999343	-4.31771	1.99672
DAND5	DAND5	199699	DAN domain BMP antagonist family member 5	0.509679	5.03083	2.01104	0.0458777	0.999343	-4.39249	1.99652
DDX19A	DDX19A	55308	DEAD-box helicase 19A	-0.468921	5.77021	-2.02018	0.0459135	0.999343	-4.44821	-1.99619
R3HDM4	R3HDM4	91300	R3H domain containing 4	0.352541	6.8811	1.9997	0.0459222	0.999343	-4.21327	1.99611
ZNF707	ZNF707	286075	zinc finger protein 707	-0.437665	5.78387	-2.00403	0.0459891	0.999343	-4.30362	-1.99549
MOB1A	MOB1A	55233	MOB kinase activator 1A	-0.275676	6.71528	-1.99625	0.0463244	0.999343	-4.21013	-1.99243
TTC3	TTC3	7267	tetratricopeptide repeat domain 3	0.412948	6.39954	2.00779	0.0464005	0.999343	-4.43548	1.99173
ELOA3P	ELOA3P	162699		0.471185	6.66197	1.99818	0.0464096	0.999343	-4.30886	1.99165
ABCA1	ABCA1	19	ATP binding cassette subfamily A member 1	-0.327511	5.57261	-2.00086	0.0464493	0.999343	-4.33303	-1.99129
XXYLT1	XXYLT1	152002	xyloside xylosyltransferase 1	0.413966	5.45791	2.00757	0.0465494	0.999343	-4.42073	1.99038
LCN1	LCN1	3933	lipocalin 1	0.439382	5.53946	1.99846	0.0465572	0.999343	-4.33715	1.99031
DZIP1	DZIP1	22873	DAZ interacting zinc finger protein 1	0.422188	5.31507	2.00064	0.0465573	0.999343	-4.36425	1.99031
POFUT1	POFUT1	23509	protein O-fucosyltransferase 1	0.332264	5.99755	1.99565	0.0466118	0.999343	-4.28598	1.98981
SHROOM1	SHROOM1	134549	shroom family member 1	0.334764	5.8814	1.99462	0.0467412	0.999343	-4.29412	1.98864
SPATA24	SPATA24	202051	spermatogenesis associated 24	0.4188	5.51357	1.99639	0.0469283	0.999343	-4.35276	1.98695
NFATC2IP	NFATC2IP	84901	nuclear factor of activated T cells 2 interacting protein	-0.345005	6.00392	-1.99258	0.046996	0.999343	-4.27901	-1.98634
C6orf120	C6orf120	387263	chromosome 6 open reading frame 120	0.485872	5.59923	1.99341	0.0470451	0.999343	-4.3357	1.98589
TAF7	TAF7	6879	TATA-box binding protein associated factor 7	-0.325699	6.39508	-1.98822	0.047298	0.999343	-4.24014	-1.98362
GPCPD1	GPCPD1	56261	glycerophosphocholine phosphodiesterase 1	-0.41685	5.57383	-1.99322	0.0473476	0.999343	-4.33216	-1.98318
RFTN2	RFTN2	130132	raftlin family member 2	0.456944	5.63411	2.00371	0.0474887	0.999343	-4.45826	1.98192
ANKS3	ANKS3	124401	ankyrin repeat and sterile alpha motif domain containing 3	-0.40843	5.84475	-1.98959	0.0475367	0.999343	-4.30242	-1.98149
LTC4S	LTC4S	4056	leukotriene C4 synthase	-0.564105	6.2623	-1.98664	0.0475381	0.999343	-4.25828	-1.98147
ABI2	ABI2	10152	abl interactor 2	0.323764	6.28772	1.98595	0.0475591	0.999343	-4.26767	1.98129
C1QC	C1QC	714	complement C1q C chain	-0.782079	6.43193	-1.98588	0.0475796	0.999343	-4.25159	-1.9811
MTMR6	MTMR6	9107	myotubularin related protein 6	-0.343357	5.61696	-1.99047	0.047636	0.999343	-4.3286	-1.9806
PRMT7	PRMT7	54496	protein arginine methyltransferase 7	0.398382	5.93714	1.99111	0.0476566	0.999343	-4.37637	1.98042
EIF4EBP1	EIF4EBP1	1978	eukaryotic translation initiation factor 4E binding protein 1	-0.432407	5.13413	-2.00575	0.0477031	0.999343	-4.44567	-1.98
SMARCD3	SMARCD3	6604	SWI/SNF related, matrix associated, actin dependent regulator of chromatin, subfamily d, member 3	0.35296	5.78795	1.98609	0.0477443	0.999343	-4.30864	1.97964
MCM5	MCM5	4174	minichromosome maintenance complex component 5	0.353667	6.05374	1.9829	0.0479519	0.999343	-4.28352	1.97779
TRAK1	TRAK1	22906	trafficking kinesin protein 1	0.430684	6.60419	1.98125	0.0479544	0.999343	-4.22495	1.97777
CDCA5	CDCA5	113130	cell division cycle associated 5	0.319546	5.47374	1.98603	0.04812	0.999343	-4.35203	1.97631
PDGFA	PDGFA	5154	platelet derived growth factor subunit A	-0.392526	5.50258	-1.9877	0.0481373	0.999343	-4.34455	-1.97615
FXYD1	FXYD1	5348	FXYD domain containing ion transport regulator 1	0.326348	7.08468	1.97888	0.0481618	0.999343	-4.20412	1.97594
RAB2B	RAB2B	84932	RAB2B, member RAS oncogene family	0.387009	5.76722	1.98239	0.0481764	0.999343	-4.31235	1.97581
ACOT7	ACOT7	11332	acyl-CoA thioesterase 7	0.56821	5.42953	1.98468	0.0481866	0.999343	-4.35531	1.97572
CXCL9	CXCL9	4283	C-X-C motif chemokine ligand 9	0.882306	5.58582	2.02576	0.0482054	0.999343	-4.53622	1.97555
PDE10A	PDE10A	10846	phosphodiesterase 10A	0.442368	5.8464	1.98164	0.0482068	0.999343	-4.31348	1.97554
GZMA	GZMA	3001	granzyme A	0.569728	4.8747	1.99293	0.0482976	0.999343	-4.41719	1.97474
ELAPOR2	ELAPOR2	222223		-0.35976	5.53929	-1.9842	0.0483363	0.999343	-4.33453	-1.9744
NPRL3	NPRL3	8131	NPR3 like, GATOR1 complex subunit	-0.391733	5.71182	-1.98162	0.0485003	0.999343	-4.31972	-1.97296
CLGN	CLGN	1047	calmegin	0.553352	4.81737	1.99261	0.0485595	0.999343	-4.43791	1.97244
MAP9	MAP9	79884	microtubule associated protein 9	0.563036	5.30183	1.98212	0.048627	0.999343	-4.37554	1.97185
ZNF586	ZNF586	54807	zinc finger protein 586	0.512716	5.17802	1.9836	0.048642	0.999343	-4.38303	1.97172
TP53I3	TP53I3	9540	tumor protein p53 inducible protein 3	-0.291299	5.84767	-1.97883	0.0486856	0.999343	-4.30634	-1.97133
VPS33B	VPS33B	26276	VPS33B late endosome and lysosome associated	0.46616	5.48618	1.98036	0.0487465	0.999343	-4.35791	1.9708
ITSN1	ITSN1	6453	intersectin 1	-0.493471	6.11149	-1.98513	0.0488302	0.999343	-4.40487	-1.97007
LCN6	LCN6	158062	lipocalin 6	-0.554299	6.27281	-1.9736	0.0490516	0.999343	-4.26196	-1.96814
CYP46A1	CYP46A1	10858	cytochrome P450 family 46 subfamily A member 1	0.315201	5.68611	1.97216	0.0493704	0.999343	-4.32837	1.96538
CNKSR3	CNKSR3	154043	CNKSR family member 3	0.422656	5.53036	1.97303	0.0493955	0.999343	-4.3483	1.96516
KRTAP9-4	KRTAP9-4	85280	keratin associated protein 9-4	0.513065	5.69479	1.98315	0.049476	0.999343	-4.4471	1.96447
CDH13	CDH13	1012	cadherin 13	0.489327	6.7632	1.97727	0.0495992	0.999343	-4.4315	1.9634
TRIM32	TRIM32	22954	tripartite motif containing 32	0.307837	5.60751	1.97015	0.049692	0.999343	-4.33632	1.96261
BCORL1	BCORL1	63035	BCL6 corepressor like 1	-0.330933	5.8201	-1.96948	0.0497725	0.999343	-4.31104	-1.96191
ZNF19	ZNF19	7567	zinc finger protein 19	0.63281	5.18865	1.98172	0.0498302	0.999343	-4.44899	1.96142
ZNF668	ZNF668	79759	zinc finger protein 668	0.4553	5.20737	1.97246	0.0498737	0.999343	-4.38208	1.96105
LMCD1	LMCD1	29995	LIM and cysteine rich domains 1	-0.435848	6.9282	-1.96597	0.049911	0.999343	-4.28155	-1.96073
ARL8B	ARL8B	55207	ADP ribosylation factor like GTPase 8B	0.303161	6.29649	1.96486	0.0499114	0.999343	-4.25997	1.96072
TPM4	TPM4	7171	tropomyosin 4	-0.376587	7.2346	-1.96277	0.0500095	0.999343	-4.20067	-1.95988
REPIN1	REPIN1	29803	replication initiator 1	-0.296446	6.06683	-1.96537	0.0502047	0.999343	-4.31331	-1.95822
GFM1	GFM1	85476	G elongation factor mitochondrial 1	0.285186	6.89031	1.96063	0.0502965	0.999343	-4.22659	1.95743
ADAMTS9	ADAMTS9	56999	ADAM metallopeptidase with thrombospondin type 1 motif 9	-0.699992	6.03766	-1.97105	0.0505896	0.999343	-4.4257	-1.95494
PTPN12	PTPN12	5782	protein tyrosine phosphatase non-receptor type 12	-0.25277	6.60537	-1.95785	0.0507365	0.999343	-4.24733	-1.9537
ATL1	ATL1	51062	atlastin GTPase 1	0.394789	5.56471	1.9612	0.0507998	0.999343	-4.34765	1.95317
NUTF2	NUTF2	10204	nuclear transport factor 2	-0.297827	6.3468	-1.95524	0.0510899	0.999343	-4.25961	-1.95072
FCHSD2	FCHSD2	9873	FCH and double SH3 domains 2	-0.305898	6.21387	-1.95587	0.0510921	0.999343	-4.27276	-1.95071
GBP7	GBP7	388646	guanylate binding protein 7	0.555593	5.25947	1.96095	0.0511659	0.999343	-4.38925	1.95009
HLA-DRB1	HLA-DRB1	3123	major histocompatibility complex, class II, DR beta 1	-0.582757	9.62057	-1.95166	0.0512114	0.999343	-4.16184	-1.9497
TXNRD3	TXNRD3	114112	thioredoxin reductase 3	0.685057	5.60749	1.99324	0.0512421	0.999343	-4.53054	1.94945
CDH11	CDH11	1009	cadherin 11	-0.581463	6.14033	-1.95424	0.051329	0.999343	-4.28335	-1.94872
RBP7	RBP7	116362	retinol binding protein 7	-0.428454	6.60098	-1.95724	0.0513509	0.999343	-4.359	-1.94854
TMEM150A	TMEM150A	129303	transmembrane protein 150A	0.472678	5.69232	1.95496	0.0513634	0.999343	-4.33574	1.94843
DENND4B	DENND4B	9909	DENN domain containing 4B	-0.314412	6.53936	-1.95031	0.0516098	0.999343	-4.2455	-1.94637
LIMS3	LIMS3	96626	LIM zinc finger domain containing 3	-0.334648	6.83586	-1.9481	0.0518005	0.999343	-4.22643	-1.94479
KANSL2	KANSL2	54934	KAT8 regulatory NSL complex subunit 2	0.582933	5.78832	1.95891	0.0518368	0.999343	-4.42615	1.94449
EIF1AD	EIF1AD	84285	eukaryotic translation initiation factor 1A domain containing	0.339921	5.73567	1.95079	0.0518444	0.999343	-4.32884	1.94442
CASP7	CASP7	840	caspase 7	-0.355486	5.82745	-1.94945	0.0520673	0.999343	-4.32009	-1.94258
DOK3	DOK3	79930	docking protein 3	0.339323	5.86399	1.94733	0.0521784	0.999343	-4.31636	1.94166
PRKX	PRKX	5613	protein kinase X-linked	0.45217	6.00832	1.94603	0.0522476	0.999343	-4.29995	1.94109
CYP1B1	CYP1B1	1545	cytochrome P450 family 1 subfamily B member 1	-0.56435	7.47143	-1.94825	0.0522791	0.999343	-4.35404	-1.94083
CCL8	CCL8	6355	C-C motif chemokine ligand 8	0.991643	5.38447	1.96639	0.0522968	0.999343	-4.48195	1.94068
SIAH2	SIAH2	6478	siah E3 ubiquitin protein ligase 2	0.553555	5.89485	1.94642	0.0523245	0.999343	-4.33102	1.94045
SOS2	SOS2	6655	SOS Ras/Rho guanine nucleotide exchange factor 2	0.374662	6.35717	1.94397	0.0523708	0.999343	-4.27097	1.94007
ARHGEF35	ARHGEF35	445328	Rho guanine nucleotide exchange factor 35	0.323065	6.27438	1.94385	0.0523949	0.999343	-4.27324	1.93987
MPEG1	MPEG1	219972	macrophage expressed 1	-0.461622	6.07063	-1.94461	0.0525074	0.999343	-4.29184	-1.93895
CYB5A	CYB5A	1528	cytochrome b5 type A	0.360119	6.15072	1.9424	0.0526111	0.999343	-4.28798	1.9381
SMTN	SMTN	6525	smoothelin	-0.350153	6.32975	-1.9413	0.0527757	0.999343	-4.26785	-1.93675
OGA	OGA	10724	O-GlcNAcase	-0.267782	7.46521	-1.93903	0.0528133	0.999343	-4.20602	-1.93644
MTPAP	MTPAP	55149	mitochondrial poly(A) polymerase	0.422726	5.8652	1.94708	0.0529077	0.999343	-4.40297	1.93567
PDE4C	PDE4C	5143	phosphodiesterase 4C	-0.517218	6.0023	-1.94219	0.0529705	0.999343	-4.30576	-1.93516
SELENOT	SELENOT	51714	selenoprotein T	-0.356625	6.20769	-1.94001	0.052988	0.999343	-4.27981	-1.93502
GGT7	GGT7	2686	gamma-glutamyltransferase 7	0.52982	5.17152	1.94607	0.053018	0.999343	-4.39877	1.93477
GCM2	GCM2	9247	glial cells missing transcription factor 2	0.469472	5.18208	1.9454	0.0530209	0.999343	-4.39297	1.93475
PYCARD	PYCARD	29108	PYD and CARD domain containing	-0.347124	5.65258	-1.94937	0.0531042	0.999343	-4.41289	-1.93407
DEFB121	DEFB121	245934	defensin beta 121	0.457207	5.09694	1.94583	0.0531845	0.999343	-4.40865	1.93342
NRTN	NRTN	4902	neurturin	0.382273	5.5146	1.94118	0.0532345	0.999343	-4.36291	1.93301
EGFR	EGFR	1956	epidermal growth factor receptor	0.473768	5.83176	1.93857	0.0532466	0.999343	-4.32373	1.93292
SCLY	SCLY	51540	selenocysteine lyase	0.485339	5.16479	1.95028	0.0532521	0.999343	-4.43741	1.93287
DEFB136	DEFB136	613210	defensin beta 136	0.415908	5.42985	1.94136	0.0532667	0.999343	-4.36668	1.93275
FOXL2	FOXL2	668	forkhead box L2	0.435679	5.13225	1.94622	0.0533085	0.999343	-4.40191	1.93241
NXF2	NXF2	56001	nuclear RNA export factor 2	0.421588	5.94689	1.93274	0.0539022	0.999343	-4.31193	1.92762
CNTNAP3	CNTNAP3	79937	contactin associated protein like 3	0.443079	5.89244	1.93239	0.0539789	0.999343	-4.31776	1.92701
FAM72B	FAM72B	653820	family with sequence similarity 72 member B	0.328999	5.71472	1.93294	0.0540272	0.999343	-4.33788	1.92662
SAP25	SAP25	100316904	Sin3A associated protein 25	0.3097	5.95808	1.93064	0.0541553	0.999343	-4.3117	1.92559
POMT1	POMT1	10585	protein O-mannosyltransferase 1	-0.385272	5.65631	-1.93248	0.0543264	0.999343	-4.3426	-1.92423
VWCE	VWCE	220001	von Willebrand factor C and EGF domains	-0.319761	5.69026	-1.93163	0.0543563	0.999343	-4.33858	-1.92399
BPGM	BPGM	669	bisphosphoglycerate mutase	0.438861	5.40155	1.93197	0.0544413	0.999343	-4.37361	1.92331
ORC2	ORC2	4999	origin recognition complex subunit 2	0.413616	5.29274	1.93226	0.0544955	0.999343	-4.38325	1.92288
SLC2A10	SLC2A10	81031	solute carrier family 2 member 10	0.550784	4.98894	1.93849	0.0545458	0.999343	-4.43679	1.92248
CCDC88C	CCDC88C	440193	coiled-coil domain containing 88C	-0.367267	5.88847	-1.92849	0.054624	0.999343	-4.31841	-1.92186
NUP133	NUP133	55746	nucleoporin 133	0.369119	5.80953	1.92484	0.0549528	0.999343	-4.32759	1.91925
DBI	DBI	1622	diazepam binding inhibitor, acyl-CoA binding protein	0.314134	6.56432	1.92204	0.0550105	0.999343	-4.25764	1.91879
RAD21	RAD21	5885	RAD21 cohesin complex component	-0.262194	6.82849	-1.92105	0.055134	0.999343	-4.24271	-1.91782
MYOZ3	MYOZ3	91977	myozenin 3	0.461336	5.43676	1.92604	0.0552217	0.999343	-4.37514	1.91713
MYL2	MYL2	4633	myosin light chain 2	0.863719	10.3472	1.91795	0.0553191	0.999343	-4.17044	1.91636
KIF18A	KIF18A	81930	kinesin family member 18A	0.486279	5.16417	1.92707	0.0553786	0.999343	-4.4027	1.91589
ERP27	ERP27	121506	endoplasmic reticulum protein 27	0.505178	5.22384	1.92662	0.0554024	0.999343	-4.40358	1.91571
VIT	VIT	5212	vitrin	0.535227	5.56993	1.92238	0.0554831	0.999343	-4.35698	1.91507
COL9A3	COL9A3	1299	collagen type IX alpha 3 chain	0.513007	5.07608	1.93011	0.055722	0.999343	-4.44425	1.9132
MYCT1	MYCT1	80177	MYC target 1	-0.3913	6.59873	-1.92177	0.0559319	0.999343	-4.39564	-1.91157
NFYB	NFYB	4801	nuclear transcription factor Y subunit beta	0.671088	5.74656	1.92129	0.0561696	0.999343	-4.41937	1.90972
MCM6	MCM6	4175	minichromosome maintenance complex component 6	0.48551	5.32164	1.91772	0.0563245	0.999343	-4.39041	1.90852
DST	DST	667	dystonin	0.370318	6.99397	1.91167	0.0563796	0.999343	-4.27337	1.90809
LINGO1	LINGO1	84894	leucine rich repeat and Ig domain containing 1	0.348496	5.87143	1.91342	0.056387	0.999343	-4.32668	1.90803
GJA5	GJA5	2702	gap junction protein alpha 5	-0.420871	6.15859	-1.9122	0.0564722	0.999343	-4.29678	-1.90737
MEX3A	MEX3A	92312	mex-3 RNA binding family member A	0.510025	5.50982	1.92059	0.0564974	0.999343	-4.42908	1.90718
COPG1	COPG1	22820	coatomer protein complex subunit gamma 1	-0.35769	5.90723	-1.91234	0.0566309	0.999343	-4.3236	-1.90615
GPR87	GPR87	53836	G protein-coupled receptor 87	0.513139	5.35916	1.91444	0.0566926	0.999343	-4.38644	1.90567
MEAK7	MEAK7	57707	MTOR associated protein, eak-7 homolog	0.379887	5.83519	1.91037	0.0567822	0.999343	-4.33507	1.90498
NBN	NBN	4683	nibrin	0.492462	5.58671	1.9116	0.0568108	0.999343	-4.36387	1.90476
MATK	MATK	4145	megakaryocyte-associated tyrosine kinase	0.438913	5.68891	1.91016	0.0569567	0.999343	-4.35297	1.90364
AVPR1A	AVPR1A	552	arginine vasopressin receptor 1A	-0.351037	5.7737	-1.91115	0.0569662	0.999343	-4.33885	-1.90357
SSPOP	SSPOP	23145		0.608026	5.39946	1.94174	0.0571503	0.999343	-4.52766	1.90216
AURKAIP1	AURKAIP1	54998	aurora kinase A interacting protein 1	0.252858	6.4805	1.90507	0.057214	0.999343	-4.27098	1.90167
QPRT	QPRT	23475	quinolinate phosphoribosyltransferase	0.467282	5.22527	1.91112	0.0573012	0.999343	-4.40041	1.90101
CFAP46	CFAP46	54777	cilia and flagella associated protein 46	0.490194	5.47794	1.90834	0.0573285	0.999343	-4.37099	1.9008
LAIR1	LAIR1	3903	leukocyte associated immunoglobulin like receptor 1	0.488072	5.28476	1.92471	0.0574174	0.999343	-4.48046	1.90012
VKORC1L1	VKORC1L1	154807	vitamin K epoxide reductase complex subunit 1 like 1	-0.393012	5.6269	-1.90843	0.0574219	0.999343	-4.35413	-1.90009
HDHD2	HDHD2	84064	haloacid dehalogenase like hydrolase domain containing 2	0.375311	5.66477	1.90554	0.0575372	0.999343	-4.35403	1.89921
MN1	MN1	4330	MN1 proto-oncogene, transcriptional regulator	0.454937	5.57005	1.90504	0.0576803	0.999343	-4.36152	1.89812
CORIN	CORIN	10699	corin, serine peptidase	0.467457	5.63354	1.90991	0.0577952	0.999343	-4.42365	1.89725
CATSPERG	CATSPERG	57828	cation channel sperm associated auxiliary subunit gamma	-0.44186	5.41975	-1.90647	0.0579243	0.999343	-4.37577	-1.89627
CXCL1	CXCL1	2919	C-X-C motif chemokine ligand 1	0.941437	4.70121	1.95682	0.0579848	0.999343	-4.55154	1.89581
FUNDC1	FUNDC1	139341	FUN14 domain containing 1	0.415816	5.42014	1.90946	0.0580291	0.999343	-4.43158	1.89548
KCNAB1	KCNAB1	7881	potassium voltage-gated channel subfamily A member regulatory beta subunit 1	0.511468	5.54587	1.90034	0.0583274	0.999343	-4.36809	1.89323
PHF11	PHF11	51131	PHD finger protein 11	-0.314528	6.42955	-1.89699	0.0583531	0.999343	-4.27935	-1.89304
LRFN3	LRFN3	79414	leucine rich repeat and fibronectin type III domain containing 3	0.470263	5.39734	1.9009	0.0584276	0.999343	-4.38241	1.89248
TRAPPC12	TRAPPC12	51112	trafficking protein particle complex 12	-0.318025	6.13088	-1.89482	0.0587801	0.999343	-4.30633	-1.88983
ASPA	ASPA	443	aspartoacylase	0.43991	5.51855	1.89869	0.0587887	0.999343	-4.39205	1.88977
INMT	INMT	11185	indolethylamine N-methyltransferase	-0.425881	7.22073	-1.89135	0.0589342	0.999343	-4.24007	-1.88868
SDHAF4	SDHAF4	135154	succinate dehydrogenase complex assembly factor 4	0.328909	5.37674	1.89765	0.0590033	0.999343	-4.38877	1.88817
ELAC2	ELAC2	60528	elaC ribonuclease Z 2	0.363184	6.09397	1.89235	0.0590131	0.999343	-4.31338	1.8881
DEFB113	DEFB113	245927	defensin beta 113	0.397082	5.41361	1.89583	0.0590711	0.999343	-4.38286	1.88766
AURKA	AURKA	6790	aurora kinase A	0.454836	5.65207	1.89344	0.0591434	0.999343	-4.3592	1.88713
TMEM182	TMEM182	130827	transmembrane protein 182	0.510859	5.73013	1.90722	0.0593031	0.999343	-4.48432	1.88594
C12orf57	C12orf57	113246	chromosome 12 open reading frame 57	0.284895	7.48554	1.88802	0.0593304	0.999343	-4.23202	1.88574
AMOTL1	AMOTL1	154810	angiomotin like 1	0.452856	6.12074	1.88761	0.0596417	0.999343	-4.31185	1.88343
EID1	EID1	23741	EP300 interacting inhibitor of differentiation 1	0.249374	7.4979	1.88551	0.0596684	0.999343	-4.23315	1.88324
DCUN1D2	DCUN1D2	55208	defective in cullin neddylation 1 domain containing 2	0.533002	5.85337	1.90337	0.0597496	0.999343	-4.4874	1.88264
PPIP5K2	PPIP5K2	23262	diphosphoinositol pentakisphosphate kinase 2	-0.347434	6.22291	-1.88911	0.0597504	0.999343	-4.34103	-1.88263
TMEM169	TMEM169	92691	transmembrane protein 169	0.434057	5.49623	1.89444	0.0597602	0.999343	-4.4219	1.88256
LIPA	LIPA	3988	lipase A, lysosomal acid type	-0.291157	6.50145	-1.8862	0.0597629	0.999343	-4.27851	-1.88254
SLC20A2	SLC20A2	6575	solute carrier family 20 member 2	0.407432	6.28946	1.88603	0.0597934	0.999343	-4.29609	1.88231
ACER2	ACER2	340485	alkaline ceramidase 2	0.40619	6.05984	1.88581	0.0598977	0.999343	-4.32156	1.88155
AREG	AREG	374	amphiregulin	0.489251	5.18534	1.89159	0.0599648	0.999343	-4.41207	1.88105
SBSPON	SBSPON	157869	somatomedin B and thrombospondin type 1 domain containing	0.368354	5.2343	1.88845	0.0603433	0.999343	-4.40594	1.87828
PAG1	PAG1	55824	phosphoprotein membrane anchor with glycosphingolipid microdomains 1	-0.374354	6.03696	-1.88354	0.0604085	0.999343	-4.32199	-1.8778
ZCCHC4	ZCCHC4	29063	zinc finger CCHC-type containing 4	0.453837	5.60107	1.8928	0.0605168	0.999343	-4.45305	1.87701
MRPS23	MRPS23	51649	mitochondrial ribosomal protein S23	0.289182	5.9902	1.88143	0.0605454	0.999343	-4.32696	1.8768
ASB10	ASB10	136371	ankyrin repeat and SOCS box containing 10	0.539788	5.56931	1.88077	0.0609349	0.999343	-4.37147	1.87397
INVS	INVS	27130	inversin	0.380205	5.58448	1.87928	0.0611027	0.999343	-4.37122	1.87275
TTLL12	TTLL12	23170	tubulin tyrosine ligase like 12	0.445667	5.76472	1.87803	0.0611647	0.999343	-4.35046	1.8723
PRKCSH	PRKCSH	5589	protein kinase C substrate 80K-H	-0.316577	6.85609	-1.87531	0.0611858	0.999343	-4.26796	-1.87215
C7orf33	C7orf33	202865	chromosome 7 open reading frame 33	0.441884	5.20825	1.88296	0.0611959	0.999343	-4.40835	1.87208
PIN4	PIN4	5303	peptidylprolyl cis/trans isomerase, NIMA-interacting 4	0.425374	5.20648	1.88094	0.0612571	0.999343	-4.40001	1.87164
TINF2	TINF2	26277	TERF1 interacting nuclear factor 2	-0.243815	6.31433	-1.87559	0.0613003	0.999343	-4.30421	-1.87132
DMC1	DMC1	11144	DNA meiotic recombinase 1	0.470043	5.24871	1.8794	0.0614925	0.999343	-4.40574	1.86994
FNBP1	FNBP1	23048	formin binding protein 1	-0.283512	6.40373	-1.87374	0.0615072	0.999343	-4.29206	-1.86983
PTTG1	PTTG1	9232	PTTG1 regulator of sister chromatid separation, securin	-0.436402	4.99274	-1.88571	0.0615215	0.999343	-4.42516	-1.86973
B3GAT3	B3GAT3	26229	beta-1,3-glucuronyltransferase 3	0.237636	6.5077	1.8718	0.0616793	0.999343	-4.28437	1.86859
FNDC1	FNDC1	84624	fibronectin type III domain containing 1	0.597831	5.53844	1.87896	0.0617378	0.999343	-4.425	1.86817
NBPF14	NBPF14	25832	NBPF member 14	0.249871	7.09832	1.87061	0.0617407	0.999343	-4.25256	1.86815
KNOP1	KNOP1	400506	lysine rich nucleolar protein 1	0.397111	5.43319	1.87608	0.0617606	0.999343	-4.38503	1.86801
LRRTM2	LRRTM2	26045	leucine rich repeat transmembrane neuronal 2	0.44862	5.58829	1.87648	0.0619036	0.999343	-4.40961	1.86699
GCNT2	GCNT2	2651	glucosaminyl (N-acetyl) transferase 2 (I blood group)	0.487228	5.23789	1.87437	0.0621996	0.999343	-4.40887	1.86487
DNAJC15	DNAJC15	29103	DnaJ heat shock protein family (Hsp40) member C15	-0.419977	6.18423	-1.86942	0.0622271	0.999343	-4.3128	-1.86467
SSH2	SSH2	85464	slingshot protein phosphatase 2	-0.335492	5.96484	-1.86907	0.0624764	0.999343	-4.33672	-1.8629
TNNI3	TNNI3	7137	troponin I3, cardiac type	0.786079	9.9449	1.86394	0.0625494	0.999343	-4.20985	1.86238
CEP162	CEP162	22832	centrosomal protein 162	0.463014	5.38965	1.86953	0.0627413	0.999343	-4.40366	1.86102
PLXNB2	PLXNB2	23654	plexin B2	-0.268724	6.59177	-1.86318	0.0629355	0.999343	-4.28991	-1.85965
RHOD	RHOD	29984	ras homolog family member D	0.582052	4.98885	1.87209	0.0629553	0.999343	-4.43452	1.85951
PPBP	PPBP	5473	pro-platelet basic protein	0.456106	5.26172	1.86777	0.0630989	0.999343	-4.4059	1.85849
AXL	AXL	558	AXL receptor tyrosine kinase	-0.283314	6.88277	-1.86124	0.0631288	0.999343	-4.27016	-1.85828
SLC27A1	SLC27A1	376497	solute carrier family 27 member 1	0.448929	5.38159	1.86877	0.0631659	0.999343	-4.42467	1.85802
UNC13B	UNC13B	10497	unc-13 homolog B	-0.391576	5.59046	-1.86564	0.0632567	0.999343	-4.3724	-1.85738
RPL36AL	RPL36AL	6166	ribosomal protein L36a like	-0.282894	6.87994	-1.86008	0.0632828	0.999343	-4.26896	-1.8572
CD14	CD14	929	CD14 molecule	-0.478978	6.92223	-1.85991	0.0633161	0.999343	-4.26878	-1.85697
AMBP	AMBP	259	alpha-1-microglobulin/bikunin precursor	0.656369	5.08135	1.8983	0.0633932	0.999343	-4.53331	1.85642
CD84	CD84	8832	CD84 molecule	-0.378742	5.53553	-1.86923	0.0634945	0.999343	-4.4241	-1.85571
TLK1	TLK1	9874	tousled like kinase 1	-0.363766	5.96707	-1.86112	0.0635963	0.999343	-4.34345	-1.855
SLC4A5	SLC4A5	57835	solute carrier family 4 member 5	0.420961	5.43159	1.86225	0.0636882	0.999343	-4.39554	1.85436
SPIN1	SPIN1	10927	spindlin 1	0.361279	6.20756	1.86317	0.0637293	0.999343	-4.41474	1.85407
EDN1	EDN1	1906	endothelin 1	0.340565	5.99668	1.85859	0.0637305	0.999343	-4.33452	1.85406
R3HDM2	R3HDM2	22864	R3H domain containing 2	0.363307	6.16312	1.85721	0.0638768	0.999343	-4.32473	1.85304
C1orf174	C1orf174	339448	chromosome 1 open reading frame 174	0.251299	6.25331	1.85527	0.0640826	0.999343	-4.31254	1.8516
RERE	RERE	473	arginine-glutamic acid dipeptide repeats	-0.338161	6.66401	-1.854	0.0642069	0.999343	-4.28383	-1.85074
E2F6	E2F6	1876	E2F transcription factor 6	0.366145	6.4612	1.85373	0.0642354	0.999343	-4.29644	1.85054
PITPNA	PITPNA	5306	phosphatidylinositol transfer protein alpha	-0.383828	5.81533	-1.8566	0.0642979	0.999343	-4.35298	-1.85011
MRPL52	MRPL52	122704	mitochondrial ribosomal protein L52	0.40339	5.97368	1.85424	0.0643951	0.999343	-4.34639	1.84943
TMEM244	TMEM244	253582	transmembrane protein 244	0.306399	5.64651	1.85522	0.0644801	0.999343	-4.36997	1.84885
NSDHL	NSDHL	50814	NAD(P) dependent steroid dehydrogenase-like	0.506262	5.66469	1.85354	0.0646515	0.999343	-4.372	1.84766
TOPBP1	TOPBP1	11073	DNA topoisomerase II binding protein 1	0.411867	6.01105	1.8636	0.0646544	0.999343	-4.46894	1.84764
SMIM19	SMIM19	114926	small integral membrane protein 19	0.318413	6.08535	1.85542	0.0647097	0.999343	-4.40135	1.84726
IGFBP7	IGFBP7	3490	insulin like growth factor binding protein 7	-0.614485	10.6512	-1.86986	0.0647248	0.999343	-4.51664	-1.84715
PSMD10	PSMD10	5716	proteasome 26S subunit, non-ATPase 10	0.344946	6.11079	1.84885	0.0650592	0.999343	-4.32865	1.84485
STARD4	STARD4	134429	StAR related lipid transfer domain containing 4	0.320767	5.76863	1.84937	0.0651738	0.999343	-4.36257	1.84406
ANKRD65	ANKRD65	441869	ankyrin repeat domain 65	-0.473409	5.54633	-1.86179	0.0654805	0.999343	-4.47041	-1.84196
SLC1A4	SLC1A4	6509	solute carrier family 1 member 4	0.447434	5.65814	1.84778	0.0655128	0.999343	-4.37232	1.84174
ARRDC5	ARRDC5	645432	arrestin domain containing 5	0.535788	5.34064	1.8495	0.0655946	0.999343	-4.40324	1.84118
TTLL11	TTLL11	158135	tubulin tyrosine ligase like 11	0.416376	5.64868	1.8521	0.0656111	0.999343	-4.43156	1.84107
NDUFB9	NDUFB9	4715	NADH:ubiquinone oxidoreductase subunit B9	0.440717	6.71994	1.85067	0.0656217	0.999343	-4.43256	1.841
USP40	USP40	55230	ubiquitin specific peptidase 40	-0.365503	5.87643	-1.84891	0.0660201	0.999343	-4.41466	-1.83829
LDLRAD1	LDLRAD1	388633	low density lipoprotein receptor class A domain containing 1	-0.371748	5.49417	-1.84761	0.0660299	0.999343	-4.38876	-1.83822
UBB	UBB	7314	ubiquitin B	0.370277	6.73834	1.84074	0.0660553	0.999343	-4.28489	1.83805
TANC1	TANC1	85461	tetratricopeptide repeat, ankyrin repeat and coiled-coil containing 1	0.31659	6.75663	1.84048	0.0660915	0.999343	-4.28803	1.8378
ADGRE5	ADGRE5	976	adhesion G protein-coupled receptor E5	-0.28087	6.55604	-1.84051	0.066197	0.999343	-4.29696	-1.83709
BEX3	BEX3	27018	brain expressed X-linked 3	-0.403114	6.04467	-1.85158	0.0663147	0.999343	-4.45766	-1.83629
PINK1	PINK1	65018	PTEN induced kinase 1	0.267843	6.514	1.83869	0.0664043	0.999343	-4.30298	1.83569
THOC6	THOC6	79228	THO complex 6	0.276834	5.82493	1.84022	0.0664859	0.999343	-4.35849	1.83513
TNFAIP6	TNFAIP6	7130	TNF alpha induced protein 6	0.446162	5.23075	1.84144	0.0668537	0.999343	-4.41252	1.83266
URM1	URM1	81605	ubiquitin related modifier 1	0.412112	5.18944	1.8419	0.0669095	0.999343	-4.42376	1.83228
FGF1	FGF1	2246	fibroblast growth factor 1	0.446668	6.01613	1.83513	0.0671191	0.999343	-4.34258	1.83088
MAPKAPK3	MAPKAPK3	7867	MAPK activated protein kinase 3	0.372412	6.29275	1.83741	0.0673243	0.999343	-4.41107	1.8295
H2AC8	H2AC8	3012	H2A clustered histone 8	-0.571309	5.08548	-1.85882	0.0674593	0.999343	-4.50786	-1.8286
ENKUR	ENKUR	219670	enkurin, TRPC channel interacting protein	0.557757	5.35219	1.84521	0.0675088	0.999343	-4.47204	1.82827
G2E3	G2E3	55632	G2/M-phase specific E3 ubiquitin protein ligase	-0.316095	5.85177	-1.83279	0.0677703	0.999343	-4.35878	-1.82653
CSHL1	CSHL1	1444	chorionic somatomammotropin hormone like 1	0.35257	5.74531	1.83163	0.0677958	0.999343	-4.37156	1.82636
SIK2	SIK2	23235	salt inducible kinase 2	0.385229	5.79345	1.83242	0.0677973	0.999343	-4.38349	1.82635
MUL1	MUL1	79594	mitochondrial E3 ubiquitin protein ligase 1	0.292391	5.96428	1.83017	0.0679192	0.999343	-4.3528	1.82554
C8B	C8B	732	complement C8 beta chain	0.370203	5.54433	1.83225	0.0679583	0.999343	-4.39499	1.82528
LRRC61	LRRC61	65999	leucine rich repeat containing 61	0.466828	5.44621	1.83241	0.0679907	0.999343	-4.39777	1.82507
MKNK2	MKNK2	2872	MAPK interacting serine/threonine kinase 2	-0.298202	7.29189	-1.82748	0.0679923	0.999343	-4.27639	-1.82506
CMIP	CMIP	80790	c-Maf inducing protein	-0.355545	6.11474	-1.82938	0.0680451	0.999343	-4.33236	-1.82471
LHPP	LHPP	64077	phospholysine phosphohistidine inorganic pyrophosphate phosphatase	-0.275468	5.57791	-1.83055	0.0682624	0.999343	-4.38473	-1.82327
ARMH4	ARMH4	145407	armadillo like helical domain containing 4	0.281851	6.07685	1.82683	0.0683609	0.999343	-4.34874	1.82262
OR1J2	OR1J2	26740	olfactory receptor family 1 subfamily J member 2	0.451501	5.2488	1.83127	0.0684092	0.999343	-4.41679	1.8223
MEOX1	MEOX1	4222	mesenchyme homeobox 1	0.502621	6.6811	1.83878	0.0684385	0.999343	-4.49247	1.82211
LMLN	LMLN	89782	leishmanolysin like peptidase	0.472444	5.19357	1.83243	0.0685109	0.999343	-4.42258	1.82163
COL1A1	COL1A1	1277	collagen type I alpha 1 chain	-0.916733	7.49328	-1.8431	0.068584	0.999343	-4.51165	-1.82115
LMF2	LMF2	91289	lipase maturation factor 2	-0.262812	6.57484	-1.82415	0.0686298	0.999343	-4.30519	-1.82085
ERICH4	ERICH4	100170765	glutamate rich 4	0.464357	5.13685	1.83202	0.0686605	0.999343	-4.4315	1.82065
CD74	CD74	972	CD74 molecule	-0.579202	10.0176	-1.82208	0.0687403	0.999343	-4.2586	-1.82012
UBE2M	UBE2M	9040	ubiquitin conjugating enzyme E2 M	-0.389239	5.92445	-1.82522	0.0688218	0.999343	-4.35416	-1.81959
KBTBD11	KBTBD11	9920	kelch repeat and BTB domain containing 11	0.297907	5.68211	1.8252	0.068851	0.999343	-4.37686	1.8194
DYNC2H1	DYNC2H1	79659	dynein cytoplasmic 2 heavy chain 1	0.518962	4.96169	1.83157	0.0688602	0.999343	-4.44427	1.81934
SLC15A5	SLC15A5	729025	solute carrier family 15 member 5	0.366429	5.64179	1.82429	0.0689854	0.999343	-4.38384	1.81852
PTPN5	PTPN5	84867	protein tyrosine phosphatase non-receptor type 5	-0.33484	5.84672	-1.82278	0.0692608	0.999343	-4.3624	-1.81671
ITIH3	ITIH3	3699	inter-alpha-trypsin inhibitor heavy chain 3	0.446741	5.21196	1.82608	0.0692621	0.999343	-4.42869	1.81671
PDSS2	PDSS2	57107	decaprenyl diphosphate synthase subunit 2	0.442652	5.2669	1.8245	0.0692673	0.999343	-4.41063	1.81667
NMNAT2	NMNAT2	23057	nicotinamide nucleotide adenylyltransferase 2	0.436297	5.69745	1.82102	0.0694528	0.999343	-4.37773	1.81546
CENPC	CENPC	1060	centromere protein C	0.326729	6.0342	1.81863	0.0695827	0.999343	-4.34911	1.81462
OR4S1	OR4S1	256148	olfactory receptor family 4 subfamily S member 1	0.575698	5.12341	1.83507	0.0696927	0.999343	-4.49278	1.8139
EPHA8	EPHA8	2046	EPH receptor A8	0.43684	5.51302	1.82273	0.0697185	0.999343	-4.42241	1.81374
DGCR6L	DGCR6L	85359	DiGeorge syndrome critical region gene 6 like	0.381346	6.05804	1.82052	0.0697983	0.999343	-4.40509	1.81322
SRMS	SRMS	6725	src-related kinase lacking C-terminal regulatory tyrosine and N-terminal myristylation sites	-0.389772	5.34768	-1.8217	0.0698935	0.999343	-4.4084	-1.8126
YTHDC1	YTHDC1	91746	YTH domain containing 1	0.348257	6.94672	1.82151	0.0699126	0.999343	-4.4379	1.81248
HEPN1	HEPN1	641654	hepatocellular carcinoma, down-regulated 1	0.769129	5.23366	1.84241	0.0700204	0.999343	-4.52469	1.81178
MSC	MSC	9242	musculin	0.456281	5.5381	1.81807	0.0700673	0.999343	-4.3934	1.81148
YLPM1	YLPM1	56252	YLP motif containing 1	-0.388675	6.04849	-1.81616	0.0701077	0.999343	-4.34636	-1.81121
H3C10	H3C10	8357	H3 clustered histone 10	-0.38721	5.18542	-1.82307	0.0701801	0.999343	-4.4238	-1.81075
CDC42SE2	CDC42SE2	56990	CDC42 small effector 2	0.394127	5.85977	1.81562	0.0702571	0.999343	-4.36888	1.81025
ZNF284	ZNF284	342909	zinc finger protein 284	0.43837	5.60592	1.8159	0.0703712	0.999343	-4.3867	1.80951
MRPL34	MRPL34	64981	mitochondrial ribosomal protein L34	0.393912	6.37673	1.81886	0.0704019	0.999343	-4.4405	1.80932
PABPC1	PABPC1	26986	poly(A) binding protein cytoplasmic 1	-0.304391	8.24847	-1.81354	0.0704303	0.999343	-4.35794	-1.80913
EPG5	EPG5	57724	ectopic P-granules autophagy protein 5 homolog	0.396441	6.2169	1.81232	0.0704782	0.999343	-4.33447	1.80883
GALC	GALC	2581	galactosylceramidase	-0.331389	6.00697	-1.81289	0.0706277	0.999343	-4.35097	-1.80786
TMEM18	TMEM18	129787	transmembrane protein 18	-0.488503	5.49137	-1.81697	0.0706344	0.999343	-4.3987	-1.80782
PDAP1	PDAP1	11333	PDGFA associated protein 1	0.243492	6.68673	1.81043	0.0706476	0.999343	-4.30202	1.80774
DFFA	DFFA	1676	DNA fragmentation factor subunit alpha	0.411426	5.82679	1.82123	0.0709366	0.999343	-4.48061	1.80588
POR	POR	5447	cytochrome p450 oxidoreductase	0.296312	6.35944	1.80729	0.0712528	0.999343	-4.33188	1.80386
TPPP2	TPPP2	122664	tubulin polymerization promoting protein family member 2	0.54388	5.07376	1.81439	0.0712665	0.999343	-4.44166	1.80378
PSME1	PSME1	5720	proteasome activator subunit 1	-0.343624	6.47289	-1.80649	0.071372	0.999343	-4.31751	-1.8031
STC1	STC1	6781	stanniocalcin 1	-0.583601	5.77008	-1.80982	0.0714899	0.999343	-4.37796	-1.80235
UBTFL1	UBTFL1	642623	upstream binding transcription factor like 1	0.45485	5.33791	1.80962	0.0715022	0.999343	-4.41133	1.80227
SPATA33	SPATA33	124045	spermatogenesis associated 33	0.397963	5.39136	1.80853	0.0716787	0.999343	-4.41133	1.80115
TLCD5	TLCD5	219902	TLC domain containing 5	0.328155	5.52264	1.80739	0.0717112	0.999343	-4.39908	1.80095
MRPS12	MRPS12	6183	mitochondrial ribosomal protein S12	0.481577	5.62002	1.82347	0.0717887	0.999343	-4.51156	1.80046
SMAP2	SMAP2	64744	small ArfGAP2	-0.262387	5.91395	-1.80575	0.0718077	0.999343	-4.36202	-1.80034
ZCCHC24	ZCCHC24	219654	zinc finger CCHC-type containing 24	-0.269612	6.962	-1.80235	0.0718942	0.999343	-4.29448	-1.79979
KCTD17	KCTD17	79734	potassium channel tetramerization domain containing 17	-0.446876	5.5195	-1.80766	0.0719859	0.999343	-4.39916	-1.79921
NXPH2	NXPH2	11249	neurexophilin 2	0.44537	5.13725	1.80818	0.0721171	0.999343	-4.43795	1.79838
STAT4	STAT4	6775	signal transducer and activator of transcription 4	0.39998	5.39517	1.8056	0.0722845	0.999343	-4.41588	1.79732
SEC22A	SEC22A	26984	SEC22 homolog A, vesicle trafficking protein	0.371741	5.5438	1.80236	0.0724302	0.999343	-4.38888	1.7964
VPS26B	VPS26B	112936	VPS26, retromer complex component B	0.369047	5.74535	1.80307	0.0724695	0.999343	-4.40557	1.79616
SIGMAR1	SIGMAR1	10280	sigma non-opioid intracellular receptor 1	-0.39087	5.84276	-1.80939	0.0725328	0.999343	-4.46473	-1.79576
GINS4	GINS4	84296	GINS complex subunit 4	0.5404	5.3119	1.80354	0.0725587	0.999343	-4.42059	1.7956
ABHD14B	ABHD14B	84836	abhydrolase domain containing 14B	-0.332606	6.10109	-1.80129	0.0725637	0.999343	-4.37438	-1.79556
NR0B2	NR0B2	8431	nuclear receptor subfamily 0 group B member 2	0.434235	5.39593	1.80102	0.0728728	0.999343	-4.41158	1.79363
FGF11	FGF11	2256	fibroblast growth factor 11	-0.271847	5.75981	-1.79977	0.072875	0.999343	-4.38016	-1.79361
SPCS2	SPCS2	9789	signal peptidase complex subunit 2	0.357282	5.87345	1.79778	0.0729268	0.999343	-4.36712	1.79329
METTL2B	METTL2B	55798	methyltransferase like 2B	0.332868	6.02564	1.79957	0.0729602	0.999343	-4.40306	1.79308
MRPS11	MRPS11	64963	mitochondrial ribosomal protein S11	0.415868	5.85129	1.79643	0.0731667	0.999343	-4.37219	1.79179
ALS2CL	ALS2CL	259173	ALS2 C-terminal like	-0.4357	6.3281	-1.79518	0.0732696	0.999343	-4.33746	-1.79115
ZNF273	ZNF273	10793	zinc finger protein 273	-0.581874	4.94679	-1.80631	0.073271	0.999343	-4.44713	-1.79114
GTF2B	GTF2B	2959	general transcription factor IIB	-0.410418	5.23091	-1.80273	0.0733246	0.999343	-4.4261	-1.79081
ZC3H7B	ZC3H7B	23264	zinc finger CCCH-type containing 7B	-0.320567	5.95895	-1.79617	0.0733253	0.999343	-4.36259	-1.7908
GPN3	GPN3	51184	GPN-loop GTPase 3	0.39106	5.64687	1.79616	0.0733506	0.999343	-4.3926	1.79064
CEP20	CEP20	123811		0.421211	5.51397	1.79522	0.0736598	0.999343	-4.40288	1.78872
ADNP2	ADNP2	22850	ADNP homeobox 2	-0.312963	5.6569	-1.80059	0.0736709	0.999343	-4.44171	-1.78865
AKT2	AKT2	208	AKT serine/threonine kinase 2	0.284407	6.56169	1.7908	0.0737684	0.999343	-4.31892	1.78805
UBA7	UBA7	7318	ubiquitin like modifier activating enzyme 7	-0.295963	6.61929	-1.7906	0.0738413	0.999343	-4.3159	-1.7876
RSPO1	RSPO1	284654	R-spondin 1	0.399178	5.37245	1.79486	0.0738851	0.999343	-4.41523	1.78732
TRIM63	TRIM63	84676	tripartite motif containing 63	0.516609	5.26505	1.7959	0.0739149	0.999343	-4.42961	1.78714
TMEM132C	TMEM132C	92293	transmembrane protein 132C	0.477549	5.44198	1.79284	0.0740958	0.999343	-4.41541	1.78602
ZSCAN23	ZSCAN23	222696	zinc finger and SCAN domain containing 23	0.499445	5.32175	1.79275	0.0742991	0.999343	-4.42629	1.78477
ACBD5	ACBD5	91452	acyl-CoA binding domain containing 5	0.32344	6.12064	1.78959	0.0743263	0.999343	-4.37865	1.7846
H3C1	H3C1	8350	H3 clustered histone 1	-0.467015	5.2293	-1.79529	0.0743399	0.999343	-4.42655	-1.78452
MAPK4	MAPK4	5596	mitogen-activated protein kinase 4	0.40313	5.22731	1.79265	0.074528	0.999343	-4.43589	1.78336
SMDT1	SMDT1	91689	single-pass membrane protein with aspartate rich tail 1	0.291507	6.58829	1.7866	0.0745815	0.999343	-4.3461	1.78303
ERGIC1	ERGIC1	57222	endoplasmic reticulum-golgi intermediate compartment 1	0.244959	6.32097	1.78566	0.0746687	0.999343	-4.33713	1.78249
LRRC3B	LRRC3B	116135	leucine rich repeat containing 3B	0.372309	5.39674	1.79638	0.0746867	0.999343	-4.4714	1.78238
CCT6A	CCT6A	908	chaperonin containing TCP1 subunit 6A	-0.301446	6.44944	-1.78571	0.0747329	0.999343	-4.33762	-1.7821
POLD2	POLD2	5425	DNA polymerase delta 2, accessory subunit	0.423683	5.86812	1.79321	0.0747488	0.999343	-4.45724	1.782
PIGZ	PIGZ	80235	phosphatidylinositol glycan anchor biosynthesis class Z	0.282256	6.20315	1.78511	0.0748034	0.999343	-4.34634	1.78167
GPR17	GPR17	2840	G protein-coupled receptor 17	-0.431073	5.16681	-1.79193	0.0749462	0.999343	-4.4322	-1.78079
KRTAP9-6	KRTAP9-6	100507608	keratin associated protein 9-6	0.484979	5.47466	1.80005	0.0750914	0.999343	-4.50168	1.77991
SLC25A52	SLC25A52	147407	solute carrier family 25 member 52	-0.506042	5.12873	-1.79191	0.0751292	0.999343	-4.43645	-1.77968
DEPP1	DEPP1	11067	DEPP1 autophagy regulator	-0.635282	7.44277	-1.80253	0.0754212	0.999343	-4.53016	-1.77789
CHST14	CHST14	113189	carbohydrate sulfotransferase 14	0.535044	5.56157	1.79303	0.0755878	0.999343	-4.48963	1.77688
HAUS3	HAUS3	79441	HAUS augmin like complex subunit 3	0.424042	5.46596	1.78348	0.0756473	0.999343	-4.41841	1.77652
FAM162A	FAM162A	26355	family with sequence similarity 162 member A	0.361756	6.16104	1.78002	0.0756478	0.999343	-4.35212	1.77652
ADCY7	ADCY7	113	adenylate cyclase 7	-0.401507	5.41866	-1.7853	0.0756707	0.999343	-4.41398	-1.77638
RELL1	RELL1	768211	RELT like 1	-0.495304	6.63046	-1.79515	0.0759268	0.999343	-4.51441	-1.77483
SPRR2B	SPRR2B	6701	small proline rich protein 2B	0.397846	5.82496	1.78428	0.0759803	0.999343	-4.44576	1.7745
RASA4	RASA4	10156	RAS p21 protein activator 4	-0.330483	6.8974	-1.77689	0.0760038	0.999343	-4.30937	-1.77436
KXD1	KXD1	79036	KxDL motif containing 1	-0.269497	6.32589	-1.77789	0.0760106	0.999343	-4.33985	-1.77432
GEMIN5	GEMIN5	25929	gem nuclear organelle associated protein 5	0.457128	5.13523	1.78363	0.0760335	0.999343	-4.44322	1.77418
ANO10	ANO10	55129	anoctamin 10	-0.262349	5.9187	-1.77887	0.0761455	0.999343	-4.37217	-1.7735
CTSS	CTSS	1520	cathepsin S	-0.599545	6.13026	-1.78047	0.0761885	0.999343	-4.39675	-1.77324
SMNDC1	SMNDC1	10285	survival motor neuron domain containing 1	-0.277806	6.2276	-1.7765	0.0764433	0.999343	-4.36943	-1.77171
HOXD3	HOXD3	3232	homeobox D3	0.450205	5.46741	1.79341	0.0764638	0.999343	-4.50992	1.77158
TIMM23	TIMM23	100287932	translocase of inner mitochondrial membrane 23	-0.503577	5.82136	-1.77635	0.0767144	0.999343	-4.38289	-1.77008
NOM1	NOM1	64434	nucleolar protein with MIF4G domain 1	0.350916	5.9004	1.774	0.0768252	0.999343	-4.37665	1.76941
SLC25A12	SLC25A12	8604	solute carrier family 25 member 12	0.321795	5.51191	1.77523	0.076882	0.999343	-4.41093	1.76907
USP9Y	USP9Y	8287	ubiquitin specific peptidase 9 Y-linked	-0.571711	4.9661	-1.80127	0.0770155	0.999343	-4.53064	-1.76827
COX7B	COX7B	1349	cytochrome c oxidase subunit 7B	0.479198	6.85727	1.77477	0.0770254	0.999343	-4.42082	1.76821
BIN1	BIN1	274	bridging integrator 1	0.435853	5.58832	1.77411	0.0770449	0.999343	-4.40589	1.7681
ICE2	ICE2	79664	interactor of little elongation complex ELL subunit 2	-0.315816	5.86125	-1.77423	0.0770804	0.999343	-4.39433	-1.76788
FXYD2	FXYD2	486	FXYD domain containing ion transport regulator 2	0.45956	5.76333	1.77827	0.0770924	0.999343	-4.45823	1.76781
MAP3K13	MAP3K13	9175	mitogen-activated protein kinase kinase kinase 13	-0.315874	5.95112	-1.77138	0.0773313	0.999343	-4.37405	-1.76638
AADAC	AADAC	13	arylacetamide deacetylase	0.483447	5.4445	1.78456	0.0774276	0.999343	-4.50018	1.76581
PRPSAP1	PRPSAP1	5635	phosphoribosyl pyrophosphate synthetase associated protein 1	0.259359	6.1253	1.76943	0.0774387	0.999343	-4.35802	1.76574
TBC1D22B	TBC1D22B	55633	TBC1 domain family member 22B	0.499302	5.48507	1.78365	0.0775922	0.999343	-4.49938	1.76483
VCP	VCP	7415	valosin containing protein	-0.287337	7.20789	-1.76707	0.0775967	0.999343	-4.3072	-1.7648
SOCS2	SOCS2	8835	suppressor of cytokine signaling 2	0.294926	6.26367	1.768	0.0776106	0.999343	-4.34829	1.76472
PTGIS	PTGIS	5740	prostaglandin I2 synthase	-0.388846	6.44132	-1.76929	0.0778869	0.999343	-4.4022	-1.76308
SAMD11	SAMD11	148398	sterile alpha motif domain containing 11	0.443838	5.2917	1.77532	0.0779095	0.999343	-4.46164	1.76295
AMH	AMH	268	anti-Mullerian hormone	0.292107	5.71033	1.76879	0.0779103	0.999343	-4.39969	1.76294
ERAP2	ERAP2	64167	endoplasmic reticulum aminopeptidase 2	-0.589147	5.59017	-1.77033	0.0779147	0.999343	-4.40344	-1.76292
CDC26	CDC26	246184	cell division cycle 26	0.325133	6.12028	1.76646	0.0779193	0.999343	-4.36046	1.76289
OLIG3	OLIG3	167826	oligodendrocyte transcription factor 3	0.290075	5.53558	1.76852	0.0780145	0.999343	-4.40885	1.76232
C17orf49	C17orf49	124944	chromosome 17 open reading frame 49	-0.291414	6.48617	-1.76464	0.0781788	0.999343	-4.3365	-1.76135
VPS54	VPS54	51542	VPS54 subunit of GARP complex	0.444731	6.14797	1.77747	0.078179	0.999343	-4.5008	1.76135
WNK2	WNK2	65268	WNK lysine deficient protein kinase 2	0.377735	5.68601	1.76635	0.0782175	0.999343	-4.3968	1.76112
UQCC1	UQCC1	55245	ubiquinol-cytochrome c reductase complex assembly factor 1	-0.289585	5.81363	-1.76674	0.078265	0.999343	-4.38568	-1.76084
PLCB4	PLCB4	5332	phospholipase C beta 4	-0.400615	5.57192	-1.76856	0.0783862	0.999343	-4.40807	-1.76013
CALML3	CALML3	810	calmodulin like 3	0.295983	6.04417	1.76457	0.0784771	0.999343	-4.39005	1.75959
EHD4	EHD4	30844	EH domain containing 4	-0.355317	6.19883	-1.76344	0.0785243	0.999343	-4.3561	-1.75931
BTG2	BTG2	7832	BTG anti-proliferation factor 2	-0.487277	7.4098	-1.76385	0.0788677	0.999343	-4.42388	-1.75729
METTL26	METTL26	84326	methyltransferase like 26	0.332136	5.79558	1.76191	0.0788844	0.999343	-4.38856	1.7572
SLC37A3	SLC37A3	84255	solute carrier family 37 member 3	0.333004	6.02343	1.76023	0.0789205	0.999343	-4.35771	1.75698
SPON1	SPON1	10418	spondin 1	-0.447672	5.92876	-1.76199	0.0790493	0.999343	-4.38702	-1.75623
CSGALNACT2	CSGALNACT2	55454	chondroitin sulfate N-acetylgalactosaminyltransferase 2	0.367495	6.18942	1.75863	0.0792324	0.999343	-4.36551	1.75516
C9orf47	C9orf47	286223	chromosome 9 open reading frame 47	0.305538	5.80087	1.75896	0.0793922	0.999343	-4.3876	1.75422
SLC66A1	SLC66A1	54896	solute carrier family 66 member 1	0.322869	6.23379	1.75729	0.0794144	0.999343	-4.35597	1.75409
CST7	CST7	8530	cystatin F	-0.333714	5.67238	-1.76025	0.0795343	0.999343	-4.40747	-1.75339
TRIM7	TRIM7	81786	tripartite motif containing 7	0.575712	5.67463	1.78034	0.0795567	0.999343	-4.53367	1.75326
C8orf88	C8orf88	100127983	chromosome 8 open reading frame 88	0.293901	5.15662	1.75946	0.0800967	0.999343	-4.44171	1.75013
ADAM33	ADAM33	80332	ADAM metallopeptidase domain 33	0.384399	6.01032	1.75389	0.0801422	0.999343	-4.37945	1.74986
ACTN2	ACTN2	88	actinin alpha 2	0.662227	8.01184	1.7513	0.0801907	0.999343	-4.29828	1.74958
SLC25A34	SLC25A34	284723	solute carrier family 25 member 34	0.423272	5.61846	1.75443	0.0802782	0.999343	-4.40819	1.74907
ADD3	ADD3	120	adducin 3	0.237607	6.81608	1.75091	0.0803609	0.999343	-4.32436	1.7486
SMIM24	SMIM24	284422	small integral membrane protein 24	0.444487	5.23344	1.75639	0.0804163	0.999343	-4.44128	1.74828
ZC3H8	ZC3H8	84524	zinc finger CCCH-type containing 8	-0.310003	5.58281	-1.7548	0.0804515	0.999343	-4.408	-1.74807
NSUN2	NSUN2	54888	NOP2/Sun RNA methyltransferase 2	0.258888	6.02726	1.75061	0.0806745	0.999343	-4.37339	1.74679
SYS1	SYS1	90196	SYS1 golgi trafficking protein	0.345453	5.65908	1.75165	0.0806867	0.999343	-4.39911	1.74672
TTLL10	TTLL10	254173	tubulin tyrosine ligase like 10	0.389689	5.50819	1.75303	0.0807208	0.999343	-4.41859	1.74652
SLC2A11	SLC2A11	66035	solute carrier family 2 member 11	0.307164	5.73352	1.75186	0.0807266	0.999343	-4.40499	1.74649
DDX28	DDX28	55794	DEAD-box helicase 28	0.378087	5.34198	1.75206	0.081066	0.999343	-4.42892	1.74453
MGP	MGP	4256	matrix Gla protein	-0.605867	9.57637	-1.75029	0.0811459	0.999343	-4.43033	-1.74408
LPCAT3	LPCAT3	10162	lysophosphatidylcholine acyltransferase 3	0.303278	5.52814	1.75001	0.0811642	0.999343	-4.41531	1.74397
PLK2	PLK2	10769	polo like kinase 2	-0.379082	7.00475	-1.74596	0.081224	0.999343	-4.32107	-1.74363
KIFAP3	KIFAP3	22920	kinesin associated protein 3	0.38015	5.78001	1.74757	0.0813316	0.999343	-4.39897	1.74301
SLC4A4	SLC4A4	8671	solute carrier family 4 member 4	0.388851	5.17583	1.75186	0.0813602	0.999343	-4.44841	1.74285
RCAN1	RCAN1	1827	regulator of calcineurin 1	0.313683	6.13732	1.74642	0.081384	0.999343	-4.37307	1.74271
PLXDC1	PLXDC1	57125	plexin domain containing 1	0.50801	6.24702	1.74526	0.0814649	0.999343	-4.3631	1.74225
KRTAP13-3	KRTAP13-3	337960	keratin associated protein 13-3	0.430704	5.11366	1.75184	0.0814693	0.999343	-4.45032	1.74222
H3C2	H3C2	8358	H3 clustered histone 2	-0.663356	5.2419	-1.76424	0.0814778	0.999343	-4.50459	-1.74218
CHRAC1	CHRAC1	54108	chromatin accessibility complex subunit 1	0.335029	5.70752	1.74658	0.0815613	0.999343	-4.40269	1.7417
TXNDC15	TXNDC15	79770	thioredoxin domain containing 15	0.292303	6.5028	1.74528	0.0816887	0.999343	-4.38789	1.74097
DNAJC14	DNAJC14	85406	DnaJ heat shock protein family (Hsp40) member C14	0.343578	5.89288	1.74395	0.08193	0.999343	-4.39002	1.7396
SEPTIN9	SEPTIN9	10801	septin 9	-0.337317	7.26918	-1.74362	0.0821636	0.999343	-4.41164	-1.73827
RABGEF1	RABGEF1	27342	RAB guanine nucleotide exchange factor 1	0.349555	5.8746	1.74123	0.0823832	0.999343	-4.38984	1.73702
FMOD	FMOD	2331	fibromodulin	-0.665667	6.27421	-1.7468	0.082499	0.999343	-4.45971	-1.73637
SPATA20	SPATA20	64847	spermatogenesis associated 20	0.296238	5.96681	1.74016	0.0825129	0.999343	-4.38312	1.73629
VDAC1	VDAC1	7416	voltage dependent anion channel 1	0.38325	6.07268	1.73962	0.0825347	0.999343	-4.37696	1.73617
JAG2	JAG2	3714	jagged canonical Notch ligand 2	-0.409626	7.31015	-1.73795	0.0825984	0.999343	-4.32073	-1.7358
ADGB	ADGB	79747	androglobin	0.464715	5.09859	1.74453	0.0827377	0.999343	-4.45078	1.73502
TIPIN	TIPIN	54962	TIMELESS interacting protein	0.436253	5.83864	1.7509	0.0828789	0.999343	-4.5056	1.73422
BGN	BGN	633	biglycan	-0.509076	9.1596	-1.74089	0.0829222	0.999343	-4.44474	-1.73398
H2BU1	H2BU1	128312	H2B.U histone 1	0.431599	5.07312	1.75484	0.0829467	0.999343	-4.50749	1.73384
SYNGR4	SYNGR4	23546	synaptogyrin 4	0.347529	5.64154	1.73794	0.0831479	0.999343	-4.40998	1.73271
RPRD1A	RPRD1A	55197	regulation of nuclear pre-mRNA domain containing 1A	-0.346237	5.91517	-1.73737	0.0832149	0.999343	-4.38748	-1.73233
PHF6	PHF6	84295	PHD finger protein 6	-0.348399	5.3539	-1.74043	0.0832631	0.999343	-4.43027	-1.73206
HM13	HM13	81502	histocompatibility minor 13	0.310683	6.16962	1.73483	0.0833689	0.999343	-4.36872	1.73146
COPS5	COPS5	10987	COP9 signalosome subunit 5	0.278893	5.9305	1.73494	0.0834628	0.999343	-4.38733	1.73094
DNAJB6	DNAJB6	10049	DnaJ heat shock protein family (Hsp40) member B6	0.284442	6.90377	1.7331	0.0834684	0.999343	-4.33118	1.73091
PDX1	PDX1	3651	pancreatic and duodenal homeobox 1	-0.390038	5.58838	-1.73717	0.0835206	0.999343	-4.4101	-1.73061
DLC1	DLC1	10395	DLC1 Rho GTPase activating protein	0.275779	6.27488	1.73353	0.0835722	0.999343	-4.36612	1.73033
ATG101	ATG101	60673	autophagy related 101	0.570389	5.70495	1.75498	0.0837836	0.999343	-4.53493	1.72914
WDCP	WDCP	80304	WD repeat and coiled coil containing	0.455648	6.04877	1.7372	0.0838458	0.999343	-4.45014	1.7288
TP53BP1	TP53BP1	7158	tumor protein p53 binding protein 1	0.338684	6.13205	1.73245	0.0838622	0.999343	-4.37762	1.7287
PBX1	PBX1	5087	PBX homeobox 1	-0.246636	6.13742	-1.73158	0.0840487	0.999343	-4.37222	-1.72766
IARS2	IARS2	55699	isoleucyl-tRNA synthetase 2, mitochondrial	0.242104	6.36296	1.73042	0.0840993	0.999343	-4.36394	1.72738
RFX2	RFX2	5990	regulatory factor X2	0.465238	6.28399	1.74313	0.0842841	0.999343	-4.5145	1.72635
MRRF	MRRF	92399	mitochondrial ribosome recycling factor	0.302482	5.87986	1.7305	0.0842866	0.999343	-4.39276	1.72634
IGF2BP2	IGF2BP2	10644	insulin like growth factor 2 mRNA binding protein 2	0.392866	5.64049	1.73051	0.0843536	0.999343	-4.40391	1.72597
H2AC19	H2AC19	723790	H2A clustered histone 19	-0.314196	7.39155	-1.72728	0.0844725	0.999343	-4.32054	-1.72531
RITA1	RITA1	84934	RBPJ interacting and tubulin associated 1	0.468296	5.41011	1.73134	0.0845478	0.999343	-4.43216	1.72489
PFDN5	PFDN5	5204	prefoldin subunit 5	-0.229964	7.68074	-1.72377	0.0850852	0.999343	-4.31894	-1.72191
SMIM10L1	SMIM10L1	100129361	small integral membrane protein 10 like 1	0.435101	5.91891	1.72516	0.0852055	0.999343	-4.39343	1.72125
SUCLG1	SUCLG1	8802	succinate-CoA ligase alpha subunit	0.356068	6.4097	1.72251	0.0854612	0.999343	-4.3597	1.71984
PPP1R3A	PPP1R3A	5506	protein phosphatase 1 regulatory subunit 3A	0.454978	5.43739	1.72528	0.0856449	0.999343	-4.43295	1.71883
LRP11	LRP11	84918	LDL receptor related protein 11	-0.563043	5.2578	-1.72891	0.0856804	0.999343	-4.44298	-1.71864
NADK2	NADK2	133686	NAD kinase 2, mitochondrial	0.366528	5.53395	1.72228	0.0860419	0.999343	-4.42435	1.71666
PREX2	PREX2	80243	phosphatidylinositol-3,4,5-trisphosphate dependent Rac exchange factor 2	0.235176	7.39066	1.71822	0.0860972	0.999343	-4.32529	1.71635
TSPYL4	TSPYL4	23270	TSPY like 4	0.306178	6.01928	1.71982	0.0861037	0.999343	-4.38268	1.71632
RUNX2	RUNX2	860	RUNX family transcription factor 2	0.375864	5.38815	1.72273	0.0861909	0.999343	-4.43353	1.71584
CLEC12B	CLEC12B	387837	C-type lectin domain family 12 member B	0.464227	5.68095	1.7241	0.0863435	0.999343	-4.46071	1.71501
DDX19B	DDX19B	11269	DEAD-box helicase 19B	0.398016	5.68763	1.71952	0.0864052	0.999343	-4.41231	1.71467
COL5A3	COL5A3	50509	collagen type V alpha 3 chain	0.350359	6.77978	1.71783	0.0865813	0.999343	-4.39923	1.71371
FST	FST	10468	follistatin	-0.373906	5.29321	-1.7259	0.0867725	0.999343	-4.47789	-1.71267
GOLGA8A	GOLGA8A	23015	golgin A8 family member A	-0.356428	6.56489	-1.71507	0.0868676	0.999343	-4.35437	-1.71216
CLK3	CLK3	1198	CDC like kinase 3	-0.371514	5.5784	-1.71926	0.0868865	0.999343	-4.42091	-1.71206
ADH7	ADH7	131	alcohol dehydrogenase 7 (class IV), mu or sigma polypeptide	0.67154	5.24786	1.74659	0.0869521	0.999343	-4.55143	1.7117
BCL2L11	BCL2L11	10018	BCL2 like 11	-0.234637	6.16241	-1.71541	0.0869821	0.999343	-4.381	-1.71154
DCAKD	DCAKD	79877	dephospho-CoA kinase domain containing	-0.37903	5.44263	-1.7176	0.0872547	0.999343	-4.43067	-1.71006
ORC1	ORC1	4998	origin recognition complex subunit 1	0.355431	5.10177	1.71826	0.0872551	0.999343	-4.4527	1.71006
CADPS2	CADPS2	93664	calcium dependent secretion activator 2	-0.348225	5.97482	-1.71694	0.0874008	0.999343	-4.43529	-1.70927
CYHR1	CYHR1	50626	cysteine and histidine rich 1	0.414666	5.6492	1.71384	0.0874761	0.999343	-4.4174	1.70886
PPP2R5E	PPP2R5E	5529	protein phosphatase 2 regulatory subunit B'epsilon	-0.359358	5.78208	-1.7139	0.087491	0.999343	-4.4001	-1.70878
BTN1A1	BTN1A1	696	butyrophilin subfamily 1 member A1	0.355914	5.23694	1.71603	0.0875605	0.999343	-4.45003	1.70841
DNAJB13	DNAJB13	374407	DnaJ heat shock protein family (Hsp40) member B13	0.420626	5.19916	1.71695	0.0877061	0.999343	-4.46391	1.70762
PLCG2	PLCG2	5336	phospholipase C gamma 2	-0.357779	5.9327	-1.7116	0.0877426	0.999343	-4.38659	-1.70743
ENO3	ENO3	2027	enolase 3	0.561313	6.65061	1.71274	0.0878584	0.999343	-4.43657	1.7068
ZNF236	ZNF236	7776	zinc finger protein 236	-0.289947	5.43882	-1.71264	0.0879973	0.999343	-4.4251	-1.70606
ACTR10	ACTR10	55860	actin related protein 10	0.260073	6.60954	1.70779	0.0881536	0.999343	-4.35901	1.70522
OR5L1	OR5L1	219437	olfactory receptor family 5 subfamily L member 1 (gene/pseudogene)	-0.258032	6.50347	-1.70719	0.0883205	0.999343	-4.36036	-1.70432
ARHGEF18	ARHGEF18	23370	Rho/Rac guanine nucleotide exchange factor 18	-0.361724	6.06223	-1.7122	0.0883951	0.999343	-4.44612	-1.70392
CFAP61	CFAP61	26074	cilia and flagella associated protein 61	0.596804	5.4643	1.72139	0.0887057	0.999343	-4.51838	1.70226
MAP3K20	MAP3K20	51776	mitogen-activated protein kinase kinase kinase 20	0.310252	7.02939	1.70384	0.0887912	0.999343	-4.3405	1.70181
SCN4B	SCN4B	6330	sodium voltage-gated channel beta subunit 4	-0.307612	6.09454	-1.7054	0.0888995	0.999343	-4.38683	-1.70123
CDK19	CDK19	23097	cyclin dependent kinase 19	0.336986	5.87261	1.70523	0.0889003	0.999343	-4.40272	1.70123
SLCO2A1	SLCO2A1	6578	solute carrier organic anion transporter family member 2A1	-0.576381	6.93884	-1.70957	0.0890578	0.999343	-4.47487	-1.70039
JPT1	JPT1	51155	Jupiter microtubule associated homolog 1	-0.339667	5.76615	-1.7055	0.0890891	0.999343	-4.41176	-1.70022
NSL1	NSL1	25936	NSL1 component of MIS12 kinetochore complex	0.46422	5.14023	1.72123	0.0891429	0.999343	-4.52036	1.69994
MYH7B	MYH7B	57644	myosin heavy chain 7B	0.382323	5.82368	1.70391	0.0891452	0.999343	-4.40785	1.69992
HNF1A	HNF1A	6927	HNF1 homeobox A	0.411829	5.34656	1.70645	0.0891783	0.999343	-4.44324	1.69975
FATE1	FATE1	89885	fetal and adult testis expressed 1	0.569148	5.3876	1.7058	0.089259	0.999343	-4.44533	1.69932
CD2	CD2	914	CD2 molecule	-0.478724	5.46641	-1.71253	0.0892778	0.999343	-4.47615	-1.69922
SETD6	SETD6	79918	SET domain containing 6, protein lysine methyltransferase	0.421585	5.51138	1.70962	0.0892871	0.999343	-4.47691	1.69917
C11orf52	C11orf52	91894	chromosome 11 open reading frame 52	0.541854	5.37944	1.70789	0.0892998	0.999343	-4.46171	1.6991
DUT	DUT	1854	deoxyuridine triphosphatase	-0.279164	6.73968	-1.70128	0.089353	0.999343	-4.35172	-1.69882
ELP1	ELP1	8518	elongator complex protein 1	0.422814	6.03361	1.71091	0.0894075	0.999343	-4.49643	1.69853
PLOD3	PLOD3	8985	procollagen-lysine,2-oxoglutarate 5-dioxygenase 3	-0.322815	5.95248	-1.70664	0.0896471	0.999343	-4.45758	-1.69726
NDUFAF8	NDUFAF8	284184	NADH:ubiquinone oxidoreductase complex assembly factor 8	0.422344	6.01121	1.71167	0.0896755	0.999343	-4.50663	1.69711
THAP4	THAP4	51078	THAP domain containing 4	0.353733	5.99246	1.70504	0.0898512	0.999343	-4.46786	1.69618
DIAPH2	DIAPH2	1730	diaphanous related formin 2	-0.319192	6.20837	-1.69927	0.0899635	0.999343	-4.38294	-1.69559
SLC44A1	SLC44A1	23446	solute carrier family 44 member 1	-0.459357	5.10084	-1.70505	0.0899999	0.999343	-4.45862	-1.6954
SIGLEC1	SIGLEC1	6614	sialic acid binding Ig like lectin 1	-0.513222	5.50476	-1.70795	0.0900129	0.999343	-4.47528	-1.69533
SCN2B	SCN2B	6327	sodium voltage-gated channel beta subunit 2	0.571753	5.05335	1.71213	0.0901923	0.999343	-4.51121	1.69438
KBTBD4	KBTBD4	55709	kelch repeat and BTB domain containing 4	0.416367	5.24967	1.70058	0.0904158	0.999343	-4.4521	1.69321
CTSG	CTSG	1511	cathepsin G	0.707843	4.70661	1.71179	0.0904776	0.999343	-4.51166	1.69288
C1orf68	C1orf68	100129271	chromosome 1 open reading frame 68	0.56899	5.20676	1.71803	0.0904778	0.999343	-4.53199	1.69288
SLC25A13	SLC25A13	10165	solute carrier family 25 member 13	-0.394094	5.72054	-1.70497	0.0905907	0.999343	-4.48111	-1.69229
TMEM106C	TMEM106C	79022	transmembrane protein 106C	-0.248657	8.84307	-1.69344	0.0906558	0.999343	-4.32172	-1.69195
KDM5B	KDM5B	10765	lysine demethylase 5B	0.280963	5.56245	1.69639	0.0907725	0.999343	-4.4254	1.69134
TCOF1	TCOF1	6949	treacle ribosome biogenesis factor 1	0.39111	5.6281	1.6955	0.0907863	0.999343	-4.41383	1.69126
NAP1L4	NAP1L4	4676	nucleosome assembly protein 1 like 4	0.365952	6.68785	1.69813	0.0908206	0.999343	-4.45773	1.69108
SLC16A5	SLC16A5	9121	solute carrier family 16 member 5	-0.253343	5.44875	-1.69813	0.0908345	0.999343	-4.43564	-1.69101
OLIG1	OLIG1	116448	oligodendrocyte transcription factor 1	0.263777	5.7185	1.69564	0.090835	0.999343	-4.417	1.69101
TCEA3	TCEA3	6920	transcription elongation factor A3	0.420513	5.85613	1.69429	0.0909689	0.999343	-4.40803	1.69031
APBA2	APBA2	321	amyloid beta precursor protein binding family A member 2	-0.339008	5.55617	-1.69718	0.0910993	0.999343	-4.44223	-1.68963
ATP5MC1	ATP5MC1	516	ATP synthase membrane subunit c locus 1	0.454256	6.4478	1.69264	0.0913214	0.999343	-4.41052	1.68847
OGN	OGN	4969	osteoglycin	0.524323	6.69186	1.69041	0.0913667	0.999343	-4.36101	1.68823
RAB42	RAB42	115273	RAB42, member RAS oncogene family	0.326687	5.62092	1.69526	0.0915156	0.999343	-4.4579	1.68746
USP17L3	USP17L3	645836	ubiquitin specific peptidase 17 like family member 3	0.292599	7.56274	1.69046	0.0915684	0.999343	-4.3922	1.68718
APIP	APIP	51074	APAF1 interacting protein	-0.381726	5.84607	-1.69198	0.0916201	0.999343	-4.40895	-1.68691
NUP188	NUP188	23511	nucleoporin 188	0.349056	5.79334	1.69117	0.0916603	0.999343	-4.42004	1.6867
SFRP1	SFRP1	6422	secreted frizzled related protein 1	0.490844	5.60613	1.70228	0.0917697	0.999343	-4.51142	1.68614
TFB2M	TFB2M	64216	transcription factor B2, mitochondrial	0.353721	5.63347	1.69429	0.0917717	0.999343	-4.46109	1.68613
SH3YL1	SH3YL1	26751	SH3 and SYLF domain containing 1	0.326791	5.65673	1.6903	0.091876	0.999343	-4.42505	1.68558
WFDC2	WFDC2	10406	WAP four-disulfide core domain 2	0.446265	5.43703	1.69756	0.0918985	0.999343	-4.48977	1.68547
SLC22A24	SLC22A24	283238	solute carrier family 22 member 24	0.341373	5.31946	1.6914	0.0920598	0.999343	-4.44898	1.68463
MRPL16	MRPL16	54948	mitochondrial ribosomal protein L16	0.479052	5.60414	1.68895	0.0921862	0.999343	-4.42917	1.68398
C9orf78	C9orf78	51759	chromosome 9 open reading frame 78	0.311888	5.96557	1.68761	0.0921876	0.999343	-4.40175	1.68397
RNF145	RNF145	153830	ring finger protein 145	-0.332135	6.61347	-1.68739	0.0921894	0.999343	-4.38767	-1.68396
ISCA2	ISCA2	122961	iron-sulfur cluster assembly 2	0.289287	5.80159	1.68825	0.0922381	0.999343	-4.41773	1.68371
SMCO1	SMCO1	255798	single-pass membrane protein with coiled-coil domains 1	0.435421	5.6414	1.6996	0.0923997	0.999343	-4.51358	1.68287
CELF3	CELF3	11189	CUGBP Elav-like family member 3	0.546046	4.78388	1.70185	0.0924094	0.999343	-4.514	1.68282
RSBN1	RSBN1	54665	round spermatid basic protein 1	0.327977	5.65088	1.68731	0.0924813	0.999343	-4.42227	1.68245
PSME2	PSME2	5721	proteasome activator subunit 2	0.324731	6.41239	1.68382	0.0927103	0.999343	-4.3752	1.68127
SLC41A3	SLC41A3	54946	solute carrier family 41 member 3	-0.285461	5.94903	-1.68697	0.0927139	0.999343	-4.42787	-1.68125
SLC48A1	SLC48A1	55652	solute carrier family 48 member 1	0.390004	5.71816	1.68559	0.0927597	0.999343	-4.42026	1.68102
FEM1A	FEM1A	55527	fem-1 homolog A	0.277455	5.74517	1.68535	0.0927818	0.999343	-4.41836	1.6809
SVOPL	SVOPL	136306	SVOP like	0.269119	5.83743	1.68442	0.092971	0.999343	-4.41623	1.67993
PCNA	PCNA	5111	proliferating cell nuclear antigen	0.353627	5.56189	1.68531	0.0929791	0.999343	-4.43539	1.67989
PLAAT5	PLAAT5	117245	phospholipase A and acyltransferase 5	0.348819	5.56394	1.68501	0.0930339	0.999343	-4.43172	1.67961
FBXW5	FBXW5	54461	F-box and WD repeat domain containing 5	0.341046	5.94169	1.68359	0.0933401	0.999343	-4.4385	1.67804
PLEKHJ1	PLEKHJ1	55111	pleckstrin homology domain containing J1	0.337577	5.84635	1.681	0.0935514	0.999343	-4.41337	1.67695
ATP1A2	ATP1A2	477	ATPase Na+/K+ transporting subunit alpha 2	0.359884	6.77141	1.67914	0.0935531	0.999343	-4.36284	1.67695
KATNA1	KATNA1	11104	katanin catalytic subunit A1	-0.325844	5.81833	-1.68077	0.0937488	0.999343	-4.41399	-1.67595
PFDN2	PFDN2	5202	prefoldin subunit 2	0.253728	6.21093	1.67721	0.0940766	0.999343	-4.38946	1.67428
SSBP1	SSBP1	6742	single stranded DNA binding protein 1	0.247079	6.59585	1.67638	0.0941223	0.999343	-4.36862	1.67404
TSHZ3	TSHZ3	57616	teashirt zinc finger homeobox 3	-0.348869	5.62328	-1.67977	0.0941843	0.999343	-4.42874	-1.67373
PRDX4	PRDX4	10549	peroxiredoxin 4	0.32634	5.71472	1.67861	0.0942268	0.999343	-4.42872	1.67351
EFR3B	EFR3B	22979	EFR3 homolog B	0.357191	5.36763	1.68318	0.0942295	0.999343	-4.47551	1.6735
DNM1	DNM1	1759	dynamin 1	-0.286029	5.73219	-1.67862	0.0942502	0.999343	-4.4215	-1.67339
CERCAM	CERCAM	51148	cerebral endothelial cell adhesion molecule	-0.490657	6.46401	-1.68781	0.094358	0.999343	-4.51544	-1.67284
CD27	CD27	939	CD27 molecule	0.306239	5.56452	1.67781	0.0943879	0.999343	-4.43523	1.67269
TAS2R3	TAS2R3	50831	taste 2 receptor member 3	0.380726	5.65769	1.6767	0.0945408	0.999343	-4.42765	1.67192
NINJ1	NINJ1	4814	ninjurin 1	-0.417897	6.10064	-1.67548	0.0946142	0.999343	-4.39744	-1.67154
HHATL	HHATL	57467	hedgehog acyltransferase like	0.511602	6.40954	1.67335	0.0950115	0.999343	-4.41276	1.66953
CYC1	CYC1	1537	cytochrome c1	0.229914	6.77506	1.66998	0.0953607	0.999343	-4.36748	1.66777
EXOSC4	EXOSC4	54512	exosome component 4	0.315987	5.65252	1.67236	0.0954894	0.999343	-4.4341	1.66713
FBXL19	FBXL19	54620	F-box and leucine rich repeat protein 19	0.322066	5.81489	1.67325	0.0956828	0.999343	-4.45942	1.66615
EBF1	EBF1	1879	EBF transcription factor 1	0.237886	6.64577	1.66844	0.0956966	0.999343	-4.37448	1.66608
VCL	VCL	7414	vinculin	-0.294696	6.48951	-1.6684	0.0958069	0.999343	-4.37965	-1.66553
MCPH1	MCPH1	79648	microcephalin 1	0.366612	5.75443	1.6699	0.0958081	0.999343	-4.42246	1.66553
GSG1	GSG1	83445	germ cell associated 1	0.380976	5.3412	1.67073	0.0960373	0.999343	-4.45463	1.66438
ANXA4	ANXA4	307	annexin A4	-0.306689	5.83785	-1.66848	0.0961332	0.999343	-4.41657	-1.6639
PPP1R14C	PPP1R14C	81706	protein phosphatase 1 regulatory inhibitor subunit 14C	0.333992	5.67781	1.66795	0.0962859	0.999343	-4.43161	1.66313
PRIMA1	PRIMA1	145270	proline rich membrane anchor 1	0.36147	5.79361	1.66673	0.0963737	0.999343	-4.42202	1.66269
SELENON	SELENON	57190	selenoprotein N	-0.360072	7.10003	-1.66879	0.096625	0.999343	-4.47321	-1.66144
TTC39B	TTC39B	158219	tetratricopeptide repeat domain 39B	0.365762	5.64932	1.66592	0.0966357	0.999343	-4.43293	1.66139
SLC22A15	SLC22A15	55356	solute carrier family 22 member 15	0.344389	5.52079	1.66554	0.0968772	0.999343	-4.44124	1.66019
ATP1B3	ATP1B3	483	ATPase Na+/K+ transporting subunit beta 3	-0.341005	6.81619	-1.66244	0.0968939	0.999343	-4.36806	-1.6601
FOXG1	FOXG1	2290	forkhead box G1	-0.388517	5.27358	-1.66742	0.0970242	0.999343	-4.45629	-1.65945
C19orf48	C19orf48	84798	chromosome 19 open reading frame 48	0.328706	5.66041	1.66296	0.0971693	0.999343	-4.42731	1.65873
PGAM4	PGAM4	441531	phosphoglycerate mutase family member 4	-0.314837	6.88751	-1.66272	0.0972983	0.999343	-4.42811	-1.65809
TGFBI	TGFBI	7045	transforming growth factor beta induced	-0.458487	6.99648	-1.67099	0.0973182	0.999343	-4.51383	-1.658
IRF3	IRF3	3661	interferon regulatory factor 3	-0.241642	6.50045	-1.66081	0.0975052	0.999343	-4.4126	-1.65707
EXOSC10	EXOSC10	5394	exosome component 10	-0.317676	6.19436	-1.66055	0.0975175	0.999343	-4.39741	-1.65701
OR4C46	OR4C46	119749	olfactory receptor family 4 subfamily C member 46	0.378659	5.64294	1.66122	0.097604	0.999343	-4.43433	1.65658
TMEM223	TMEM223	79064	transmembrane protein 223	-0.34874	5.41989	-1.66347	0.0976381	0.999343	-4.44766	-1.65641
CINP	CINP	51550	cyclin dependent kinase 2 interacting protein	0.405841	5.61939	1.66017	0.0978426	0.999343	-4.4361	1.6554
MPC1	MPC1	51660	mitochondrial pyruvate carrier 1	0.444895	6.55742	1.66227	0.0979882	0.999343	-4.47553	1.65469
DIPK2B	DIPK2B	79742	divergent protein kinase domain 2B	-0.311908	6.68514	-1.65641	0.0981244	0.999343	-4.37454	-1.65402
OR56A4	OR56A4	120793	olfactory receptor family 56 subfamily A member 4	0.284769	5.7364	1.6584	0.0981554	0.999343	-4.43112	1.65386
CASK	CASK	8573	calcium/calmodulin dependent serine protein kinase	0.316624	5.50742	1.65798	0.0983832	0.999343	-4.44545	1.65274
ILRUN	ILRUN	64771	inflammation and lipid regulator with UBA-like and NBR1-like domains	-0.220245	6.90075	-1.65474	0.0984057	0.999343	-4.36787	-1.65263
PLAU	PLAU	5328	plasminogen activator, urokinase	-0.331239	6.08503	-1.65628	0.0984069	0.999343	-4.40483	-1.65263
MT4	MT4	84560	metallothionein 4	0.513739	5.32765	1.66904	0.0985648	0.999343	-4.5193	1.65185
IKBKB	IKBKB	3551	inhibitor of nuclear factor kappa B kinase subunit beta	-0.236593	6.35473	-1.65437	0.0986773	0.999343	-4.39409	-1.6513
MSH6	MSH6	2956	mutS homolog 6	0.42452	5.83449	1.65501	0.098718	0.999343	-4.42218	1.6511
HAUS6	HAUS6	54801	HAUS augmin like complex subunit 6	0.352238	5.4776	1.65719	0.0987728	0.999343	-4.45379	1.65083
BAZ2A	BAZ2A	11176	bromodomain adjacent to zinc finger domain 2A	0.288001	6.0105	1.65415	0.0987806	0.999343	-4.41078	1.65079
ZNF791	ZNF791	163049	zinc finger protein 791	0.428358	5.63605	1.6599	0.0988125	0.999343	-4.48594	1.65064
RPL13	RPL13	6137	ribosomal protein L13	-0.2989	9.57939	-1.6519	0.0988152	0.999343	-4.33786	-1.65063
SYNGAP1	SYNGAP1	8831	synaptic Ras GTPase activating protein 1	0.381764	5.84317	1.65395	0.0988576	0.999343	-4.42234	1.65042
EIF2B1	EIF2B1	1967	eukaryotic translation initiation factor 2B subunit alpha	0.305517	6.01631	1.65299	0.0990013	0.999343	-4.41155	1.64971
TMEM9	TMEM9	252839	transmembrane protein 9	0.388109	5.72085	1.66496	0.0993109	0.999343	-4.52326	1.6482
AKTIP	AKTIP	64400	AKT interacting protein	0.318643	5.91496	1.65169	0.0993427	0.999343	-4.4178	1.64805
SNX9	SNX9	51429	sorting nexin 9	-0.226985	6.33295	-1.65061	0.0994315	0.999343	-4.39312	-1.64762
SLC3A2	SLC3A2	6520	solute carrier family 3 member 2	-0.430507	6.33605	-1.65075	0.0994496	0.999343	-4.39624	-1.64753
INPP5K	INPP5K	51763	inositol polyphosphate-5-phosphatase K	0.292032	5.92891	1.65082	0.0995022	0.999343	-4.41751	1.64727
AEBP1	AEBP1	165	AE binding protein 1	-0.654608	8.16332	-1.65765	0.0997473	0.999343	-4.51289	-1.64608
TNFSF13	TNFSF13	8741	TNF superfamily member 13	0.335272	5.27839	1.65268	0.0998058	0.999343	-4.46206	1.6458
DDX42	DDX42	11325	DEAD-box helicase 42	-0.252144	6.66199	-1.64815	0.0998154	0.999343	-4.37915	-1.64575
DRD4	DRD4	1815	dopamine receptor D4	0.337595	6.11333	1.64853	0.100105	0.999343	-4.43059	1.64435
STRADA	STRADA	92335	STE20 related adaptor alpha	0.386083	5.67526	1.65298	0.100182	0.999343	-4.48119	1.64397
RAPGEF3	RAPGEF3	10411	Rap guanine nucleotide exchange factor 3	-0.256381	6.08282	-1.64707	0.100268	0.999343	-4.40818	-1.64356
SRPK3	SRPK3	26576	SRSF protein kinase 3	0.554205	5.08869	1.66004	0.100362	0.999343	-4.51912	1.6431
GFAP	GFAP	2670	glial fibrillary acidic protein	0.360276	5.34396	1.64877	0.100479	0.999343	-4.45812	1.64254
TRIM65	TRIM65	201292	tripartite motif containing 65	-0.225641	6.27079	-1.64566	0.100486	0.999343	-4.39861	-1.6425
RNF150	RNF150	57484	ring finger protein 150	0.380323	5.66951	1.6466	0.100601	0.999343	-4.43582	1.64195
PSMB1	PSMB1	5689	proteasome 20S subunit beta 1	0.283269	6.32415	1.64437	0.100642	0.999343	-4.39585	1.64175
ZP2	ZP2	7783	zona pellucida glycoprotein 2	0.532807	5.27211	1.65439	0.10102	0.999343	-4.5107	1.63993
SEH1L	SEH1L	81929	SEH1 like nucleoporin	0.345117	5.83578	1.64399	0.101137	0.999343	-4.43947	1.63937
DMAC1	DMAC1	90871	distal membrane arm assembly complex 1	0.276463	6.30295	1.64195	0.101138	0.999343	-4.39843	1.63936
ANAPC10	ANAPC10	10393	anaphase promoting complex subunit 10	0.276436	5.77235	1.64339	0.101164	0.999343	-4.43018	1.63924
TBC1D16	TBC1D16	125058	TBC1 domain family member 16	0.257315	6.00862	1.64234	0.101206	0.999343	-4.41521	1.63904
SAMD1	SAMD1	90378	sterile alpha motif domain containing 1	0.264069	6.26377	1.64117	0.101351	0.999343	-4.40572	1.63834
LRRC8C	LRRC8C	84230	leucine rich repeat containing 8 VRAC subunit C	-0.216392	6.40174	-1.64051	0.101473	0.999343	-4.39363	-1.63775
DAB2	DAB2	1601	DAB adaptor protein 2	-0.393625	6.27563	-1.64085	0.101482	0.999343	-4.40036	-1.63771
TYK2	TYK2	7297	tyrosine kinase 2	0.276607	6.16691	1.63976	0.101645	0.999343	-4.40731	1.63693
TLN1	TLN1	7094	talin 1	-0.311405	7.83865	-1.63666	0.10203	0.999343	-4.3606	-1.63509
THAP12	THAP12	5612	THAP domain containing 12	0.322727	6.10781	1.63803	0.102058	0.999343	-4.41051	1.63496
TMEM30A	TMEM30A	55754	transmembrane protein 30A	-0.39489	8.60002	-1.6463	0.102148	0.999343	-4.51728	-1.63453
RANBP6	RANBP6	26953	RAN binding protein 6	0.361423	5.6977	1.63847	0.102171	0.999343	-4.43505	1.63442
SPDYE16	SPDYE16	102723555	speedy/RINGO cell cycle regulator family member E16	0.294752	7.68071	1.63565	0.102237	0.999343	-4.36247	1.63411
CAVIN1	CAVIN1	284119	caveolae associated protein 1	-0.259899	7.50863	-1.6348	0.10244	0.999343	-4.3653	-1.63314
BZW2	BZW2	28969	basic leucine zipper and W2 domains 2	0.410205	6.21238	1.63399	0.10282	0.999343	-4.4076	1.63134
PIP4P2	PIP4P2	55529	phosphatidylinositol-4,5-bisphosphate 4-phosphatase 2	0.394411	5.52963	1.63656	0.102826	0.999343	-4.45254	1.6313
PLIN5	PLIN5	440503	perilipin 5	0.405627	5.47718	1.63655	0.102833	0.999343	-4.45315	1.63127
MYH7	MYH7	4625	myosin heavy chain 7	0.728229	10.0247	1.63235	0.102839	0.999343	-4.34471	1.63124
PLLP	PLLP	51090	plasmolipin	0.32166	5.77883	1.63472	0.102961	0.999343	-4.43241	1.63066
PRCC	PRCC	5546	proline rich mitotic checkpoint control factor	0.410172	5.94465	1.63341	0.103097	0.999343	-4.42293	1.63002
KIAA1109	KIAA1109	84162	KIAA1109	-0.293239	5.74923	-1.63443	0.103116	0.999343	-4.43312	-1.62993
SUGP1	SUGP1	57794	SURP and G-patch domain containing 1	0.236733	5.75178	1.63413	0.103118	0.999343	-4.43422	1.62992
INTS13	INTS13	55726	integrator complex subunit 13	0.344026	5.41438	1.63533	0.103155	0.999343	-4.45845	1.62975
CNTROB	CNTROB	116840	centrobin, centriole duplication and spindle assembly protein	-0.306013	5.66129	-1.63469	0.103221	0.999343	-4.43972	-1.62944
RGPD2	RGPD2	729857	RANBP2 like and GRIP domain containing 2	0.29863	5.70544	1.63383	0.103249	0.999343	-4.43716	1.6293
RBM42	RBM42	79171	RNA binding motif protein 42	-0.236733	6.67415	-1.63137	0.103294	0.999343	-4.38586	-1.62909
LAS1L	LAS1L	81887	LAS1 like ribosome biogenesis factor	0.315017	5.91477	1.63241	0.10333	0.999343	-4.42496	1.62892
MYL12B	MYL12B	103910	myosin light chain 12B	-0.287178	7.79708	-1.63029	0.103371	0.999343	-4.36423	-1.62873
PSMC6	PSMC6	5706	proteasome 26S subunit, ATPase 6	0.31531	5.85134	1.63209	0.103493	0.999343	-4.42909	1.62815
ATL2	ATL2	64225	atlastin GTPase 2	0.317101	6.29821	1.63464	0.10358	0.999343	-4.47517	1.62774
CNTN4	CNTN4	152330	contactin 4	-0.345826	5.47729	-1.63355	0.103728	0.999343	-4.45313	-1.62704
SPANXA2	SPANXA2	728712	SPANX family member A2	0.34482	5.52032	1.63155	0.103785	0.999343	-4.44836	1.62677
ATP5MGL	ATP5MGL	267020	ATP synthase membrane subunit g like	0.439141	5.42331	1.63465	0.10408	0.999343	-4.48995	1.62539
ALDH9A1	ALDH9A1	223	aldehyde dehydrogenase 9 family member A1	0.309893	6.42601	1.6269	0.104245	0.999343	-4.39915	1.62461
SCAMP1	SCAMP1	9522	secretory carrier membrane protein 1	-0.327315	5.84374	-1.62817	0.104493	0.999343	-4.43123	-1.62345
NIBAN2	NIBAN2	64855	niban apoptosis regulator 2	-0.291897	6.68022	-1.62557	0.104534	0.999343	-4.38869	-1.62326
CARTPT	CARTPT	9607	CART prepropeptide	0.382768	5.25591	1.62835	0.104613	0.999343	-4.46007	1.62289
PRKCG	PRKCG	5582	protein kinase C gamma	-0.485844	4.89153	-1.6342	0.104746	0.999343	-4.48868	-1.62227
PCNT	PCNT	5116	pericentrin	0.310903	5.88784	1.62567	0.104767	0.999343	-4.42943	1.62217
GNA13	GNA13	10672	G protein subunit alpha 13	0.237763	6.50204	1.62377	0.104906	0.999343	-4.39588	1.62152
TRIM24	TRIM24	8805	tripartite motif containing 24	0.301741	5.99699	1.62454	0.104982	0.999343	-4.42726	1.62117
PKN3	PKN3	29941	protein kinase N3	0.258303	6.24251	1.62327	0.105104	0.999343	-4.40884	1.6206
NFYC	NFYC	4802	nuclear transcription factor Y subunit gamma	0.265303	6.10383	1.62296	0.105236	0.999343	-4.41787	1.61998
ZNF608	ZNF608	57507	zinc finger protein 608	-0.395323	5.34449	-1.62673	0.105248	0.999343	-4.4624	-1.61993
ZNF639	ZNF639	51193	zinc finger protein 639	0.351477	5.59097	1.62444	0.105304	0.999343	-4.45056	1.61966
RBPMS2	RBPMS2	348093	RNA binding protein, mRNA processing factor 2	0.415958	5.7123	1.62362	0.10533	0.999343	-4.44172	1.61954
STC2	STC2	8614	stanniocalcin 2	-0.392553	5.60055	-1.62558	0.105346	0.999343	-4.44775	-1.61947
CTSL	CTSL	1514	cathepsin L	-0.38818	6.5316	-1.62719	0.105369	0.999343	-4.48296	-1.61936
GM2A	GM2A	2760	GM2 ganglioside activator	0.348105	6.46461	1.62897	0.105413	0.999343	-4.50589	1.61916
CPT1C	CPT1C	126129	carnitine palmitoyltransferase 1C	0.322442	5.79522	1.62496	0.105551	0.999343	-4.46862	1.61852
ALG12	ALG12	79087	ALG12 alpha-1,6-mannosyltransferase	0.355317	5.88184	1.62135	0.105702	0.999343	-4.43088	1.61782
SH3TC1	SH3TC1	54436	SH3 domain and tetratricopeptide repeats 1	0.352766	5.37827	1.62313	0.105801	0.999343	-4.4629	1.61736
UQCRFS1	UQCRFS1	7386	ubiquinol-cytochrome c reductase, Rieske iron-sulfur polypeptide 1	0.334803	6.08195	1.6195	0.105986	0.999343	-4.41844	1.6165
OS9	OS9	10956	OS9 endoplasmic reticulum lectin	0.252769	7.41527	1.61778	0.106052	0.999343	-4.37625	1.61619
TMEM170A	TMEM170A	124491	transmembrane protein 170A	0.273116	5.8754	1.61826	0.106392	0.999343	-4.43331	1.61462
ZFYVE19	ZFYVE19	84936	zinc finger FYVE-type containing 19	0.526587	5.44809	1.62738	0.106468	0.999343	-4.51465	1.61427
NACC2	NACC2	138151	NACC family member 2	0.385342	5.95326	1.61731	0.106538	0.999343	-4.42737	1.61395
DGCR8	DGCR8	54487	DGCR8 microprocessor complex subunit	0.234519	6.45633	1.61572	0.106658	0.999343	-4.40111	1.6134
AGAP2	AGAP2	116986	ArfGAP with GTPase domain, ankyrin repeat and PH domain 2	0.469529	5.82184	1.61946	0.106692	0.999343	-4.47068	1.61324
MRPL41	MRPL41	64975	mitochondrial ribosomal protein L41	0.392624	6.85717	1.61498	0.106711	0.999343	-4.38715	1.61315
SMIM8	SMIM8	57150	small integral membrane protein 8	0.537453	5.41622	1.63745	0.106758	0.999343	-4.55	1.61294
SLBP	SLBP	7884	stem-loop binding protein	-0.302786	5.39988	-1.61937	0.106852	0.999343	-4.46115	-1.6125
CBR1	CBR1	873	carbonyl reductase 1	0.268254	6.08237	1.61489	0.106965	0.999343	-4.42179	1.61198
FAM169A	FAM169A	26049	family with sequence similarity 169 member A	0.393971	5.48928	1.62661	0.107032	0.999343	-4.52126	1.61168
MGAT4A	MGAT4A	11320	alpha-1,3-mannosyl-glycoprotein 4-beta-N-acetylglucosaminyltransferase A	-0.291032	5.53534	-1.61712	0.107083	0.999343	-4.4532	-1.61144
ELL2	ELL2	22936	elongation factor for RNA polymerase II 2	0.44889	5.91441	1.61459	0.107167	0.999343	-4.43517	1.61106
MRPS27	MRPS27	23107	mitochondrial ribosomal protein S27	0.326239	5.39105	1.61636	0.107221	0.999343	-4.46537	1.61081
GLUD1	GLUD1	2746	glutamate dehydrogenase 1	0.2464	6.45845	1.61314	0.10725	0.999343	-4.40697	1.61068
IPO8	IPO8	10526	importin 8	0.29836	6.00673	1.61405	0.107282	0.999343	-4.43513	1.61053
ATPAF1	ATPAF1	64756	ATP synthase mitochondrial F1 complex assembly factor 1	0.287351	6.23934	1.61337	0.107286	0.999343	-4.41784	1.61051
FAM110D	FAM110D	79927	family with sequence similarity 110 member D	-0.394924	5.81824	-1.6141	0.107443	0.999343	-4.43668	-1.60979
ZFPM1	ZFPM1	161882	zinc finger protein, FOG family member 1	0.388594	5.56539	1.62192	0.107606	0.999343	-4.51418	1.60905
TGFBR3L	TGFBR3L	100507588	transforming growth factor beta receptor 3 like	0.254499	6.12326	1.61179	0.107608	0.999343	-4.41851	1.60904
BAX	BAX	581	BCL2 associated X, apoptosis regulator	-0.316333	6.3981	-1.61173	0.107608	0.999343	-4.40594	-1.60904
WBP11	WBP11	51729	WW domain binding protein 11	0.376039	5.72328	1.61317	0.107617	0.999343	-4.44435	1.609
NRGN	NRGN	4900	neurogranin	-0.427355	5.86667	-1.6126	0.107839	0.999343	-4.43545	-1.60798
SDCBP2	SDCBP2	27111	syndecan binding protein 2	0.359948	5.45167	1.61289	0.107938	0.999343	-4.46049	1.60753
WFIKKN1	WFIKKN1	117166	WAP, follistatin/kazal, immunoglobulin, kunitz and netrin domain containing 1	0.445566	5.04171	1.61562	0.107966	0.999343	-4.48605	1.6074
MPHOSPH9	MPHOSPH9	10198	M-phase phosphoprotein 9	0.388335	5.32621	1.61361	0.108003	0.999343	-4.46768	1.60723
CAPN14	CAPN14	440854	calpain 14	-0.352674	5.55337	-1.61269	0.108113	0.999343	-4.45388	-1.60673
SIL1	SIL1	64374	SIL1 nucleotide exchange factor	0.246145	6.04825	1.60931	0.108173	0.999343	-4.42015	1.60646
MEPCE	MEPCE	56257	methylphosphate capping enzyme	-0.248426	7.47501	-1.60801	0.108184	0.999343	-4.37886	-1.60641
NACC1	NACC1	112939	nucleus accumbens associated 1	0.3023	5.94223	1.60923	0.108279	0.999343	-4.43187	1.60598
ADAMTSL3	ADAMTSL3	57188	ADAMTS like 3	-0.298691	5.98772	-1.60962	0.108292	0.999343	-4.42778	-1.60592
SEMA6D	SEMA6D	80031	semaphorin 6D	0.338089	5.21701	1.61201	0.108504	0.999343	-4.47856	1.60495
XAGE5	XAGE5	170627	X antigen family member 5	0.313041	5.42782	1.61004	0.108603	0.999343	-4.46247	1.6045
NUFIP2	NUFIP2	57532	nuclear FMR1 interacting protein 2	0.27689	5.57754	1.60897	0.108641	0.999343	-4.45409	1.60433
LSP1	LSP1	4046	lymphocyte specific protein 1	0.440087	7.15629	1.61542	0.108823	0.999343	-4.52389	1.60351
EZH2	EZH2	2146	enhancer of zeste 2 polycomb repressive complex 2 subunit	-0.381528	5.47488	-1.61741	0.108832	0.999343	-4.51108	-1.60346
ACADM	ACADM	34	acyl-CoA dehydrogenase medium chain	0.308203	6.4687	1.60528	0.108924	0.999343	-4.40515	1.60305
RAE1	RAE1	8480	ribonucleic acid export 1	0.431461	5.28922	1.60846	0.108988	0.999343	-4.47157	1.60276
ZNF598	ZNF598	90850	zinc finger protein 598	0.295547	5.86928	1.60607	0.109003	0.999343	-4.43676	1.60269
CDC42SE1	CDC42SE1	56882	CDC42 small effector 1	-0.367455	6.24072	-1.60976	0.109031	0.999343	-4.47754	-1.60256
TDGF1	TDGF1	6997	teratocarcinoma-derived growth factor 1	0.357763	5.76591	1.60494	0.109343	0.999343	-4.44393	1.60115
CIBAR2	CIBAR2	339145		0.247245	5.69464	1.60507	0.109406	0.999343	-4.4474	1.60087
SLC38A9	SLC38A9	153129	solute carrier family 38 member 9	0.319728	5.5958	1.60743	0.109537	0.999343	-4.48211	1.60028
THUMPD2	THUMPD2	80745	THUMP domain containing 2	0.31358	5.59501	1.6079	0.109576	0.999343	-4.48407	1.6001
ZNF213	ZNF213	7760	zinc finger protein 213	0.41937	5.86397	1.61017	0.109622	0.999343	-4.50758	1.5999
SYT10	SYT10	341359	synaptotagmin 10	0.334891	5.32067	1.60579	0.109642	0.999343	-4.47091	1.5998
AKAP9	AKAP9	10142	A-kinase anchoring protein 9	-0.400827	5.72616	-1.61244	0.109758	0.999343	-4.51067	-1.59928
VPS72	VPS72	6944	vacuolar protein sorting 72 homolog	0.305909	5.59651	1.60344	0.109857	0.999343	-4.4541	1.59884
RPS2	RPS2	6187	ribosomal protein S2	-0.289892	9.26161	-1.59987	0.1099	0.999343	-4.36871	-1.59864
HEYL	HEYL	26508	hes related family bHLH transcription factor with YRPW motif like	-0.413464	6.82004	-1.60819	0.109966	0.999343	-4.5099	-1.59835
SUGT1	SUGT1	10910	SGT1 homolog, MIS12 kinetochore complex assembly cochaperone	0.267982	6.53673	1.60013	0.110045	0.999343	-4.40448	1.59799
PATL1	PATL1	219988	PAT1 homolog 1, processing body mRNA decay factor	-0.404481	5.96818	-1.60655	0.110064	0.999343	-4.48081	-1.5979
TMEM198	TMEM198	130612	transmembrane protein 198	0.406755	5.35777	1.60343	0.110107	0.999343	-4.4694	1.59771
WNK3	WNK3	65267	WNK lysine deficient protein kinase 3	0.419171	5.42249	1.61318	0.110216	0.999343	-4.52781	1.59722
C17orf107	C17orf107	100130311	chromosome 17 open reading frame 107	0.418526	5.3071	1.6025	0.110371	0.999343	-4.47518	1.59653
ELK4	ELK4	2005	ETS transcription factor ELK4	0.211327	6.97541	1.59732	0.110587	0.999343	-4.39343	1.59556
IMP4	IMP4	92856	IMP U3 small nucleolar ribonucleoprotein 4	0.286329	5.64722	1.59945	0.110643	0.999343	-4.45403	1.59531
ASAH2B	ASAH2B	653308	N-acylsphingosine amidohydrolase 2B	0.511298	5.02396	1.60312	0.110822	0.999343	-4.49074	1.59451
ALYREF	ALYREF	10189	Aly/REF export factor	-0.241561	6.3282	-1.59727	0.110831	0.999343	-4.41515	-1.59447
DUSP7	DUSP7	1849	dual specificity phosphatase 7	-0.402617	5.74338	-1.6034	0.110869	0.999343	-4.494	-1.5943
LDHAL6B	LDHAL6B	92483	lactate dehydrogenase A like 6B	0.395354	5.38925	1.60831	0.110898	0.999343	-4.5208	1.59417
ZFYVE16	ZFYVE16	9765	zinc finger FYVE-type containing 16	-0.370001	5.73373	-1.59922	0.110913	0.999343	-4.44763	-1.5941
YTHDF3	YTHDF3	253943	YTH N6-methyladenosine RNA binding protein 3	-0.330121	5.89198	-1.60092	0.110937	0.999343	-4.47285	-1.594
HPGD	HPGD	3248	15-hydroxyprostaglandin dehydrogenase	0.457294	5.23873	1.60496	0.111002	0.999343	-4.50928	1.5937
DNMBP	DNMBP	23268	dynamin binding protein	0.26443	5.75495	1.59696	0.111117	0.999343	-4.44734	1.59319
COX20	COX20	116228	cytochrome c oxidase assembly factor COX20	0.452529	6.05924	1.60504	0.111257	0.999343	-4.523	1.59257
MFAP3	MFAP3	4238	microfibril associated protein 3	-0.31853	6.23191	-1.59555	0.111266	0.999343	-4.42033	-1.59253
ECM1	ECM1	1893	extracellular matrix protein 1	-0.346657	6.08431	-1.60055	0.111304	0.999343	-4.49008	-1.59236
TRADD	TRADD	8717	TNFRSF1A associated via death domain	-0.336927	5.71388	-1.59643	0.111499	0.999343	-4.44906	-1.59149
SH3BGRL2	SH3BGRL2	83699	SH3 domain binding glutamate rich protein like 2	-0.402854	5.74364	-1.59622	0.111511	0.999343	-4.45002	-1.59144
SCN7A	SCN7A	6332	sodium voltage-gated channel alpha subunit 7	0.283534	7.19716	1.59298	0.111543	0.999343	-4.3936	1.5913
BCO2	BCO2	83875	beta-carotene oxygenase 2	0.328899	5.54146	1.59572	0.111558	0.999343	-4.45816	1.59123
BUD31	BUD31	8896	BUD31 homolog	-0.289362	6.15578	-1.59698	0.111641	0.999343	-4.47333	-1.59086
RIT2	RIT2	6014	Ras like without CAAX 2	0.351263	5.1344	1.59735	0.111859	0.999343	-4.48016	1.58989
TRIM21	TRIM21	6737	tripartite motif containing 21	-0.228512	6.11949	-1.5931	0.111878	0.999343	-4.42961	-1.58981
HNRNPLL	HNRNPLL	92906	heterogeneous nuclear ribonucleoprotein L like	-0.270885	6.43157	-1.59359	0.111887	0.999343	-4.44003	-1.58977
NRG1	NRG1	3084	neuregulin 1	0.413624	5.56619	1.59863	0.111894	0.999343	-4.49841	1.58974
PPP1R18	PPP1R18	170954	protein phosphatase 1 regulatory subunit 18	-0.370461	6.18589	-1.59207	0.112013	0.999343	-4.41932	-1.58921
OR52E8	OR52E8	390079	olfactory receptor family 52 subfamily E member 8	0.362178	4.93823	1.59806	0.11204	0.999343	-4.49625	1.58909
ZNF786	ZNF786	136051	zinc finger protein 786	0.423465	5.46758	1.5998	0.11212	0.999343	-4.51127	1.58873
NGDN	NGDN	25983	neuroguidin	0.395344	5.75878	1.59234	0.112157	0.999343	-4.44811	1.58857
SRSF8	SRSF8	10929	serine and arginine rich splicing factor 8	-0.26453	6.30261	-1.59083	0.112238	0.999343	-4.41782	-1.58822
EBPL	EBPL	84650	EBP like	0.56708	5.7572	1.61339	0.112257	0.999343	-4.55839	1.58813
IL2RG	IL2RG	3561	interleukin 2 receptor subunit gamma	0.364576	5.61511	1.59166	0.112427	0.999343	-4.45752	1.58738
NDUFA9	NDUFA9	4704	NADH:ubiquinone oxidoreductase subunit A9	0.353591	6.11613	1.59309	0.112438	0.999343	-4.47468	1.58733
H1-0	H1-0	3005	H1.0 linker histone	-0.264466	6.97161	-1.58789	0.112767	0.999343	-4.40174	-1.58588
PTP4A2	PTP4A2	8073	protein tyrosine phosphatase 4A2	0.220408	7.13579	1.58803	0.112793	0.999343	-4.41367	1.58577
PPP1R9B	PPP1R9B	84687	protein phosphatase 1 regulatory subunit 9B	-0.254486	6.22309	-1.58816	0.112922	0.999343	-4.42349	-1.58519
MMP25	MMP25	64386	matrix metallopeptidase 25	0.3533	5.55032	1.58938	0.112933	0.999343	-4.45595	1.58515
SMIM7	SMIM7	79086	small integral membrane protein 7	-0.265904	5.89859	-1.58842	0.113112	0.999343	-4.44082	-1.58436
MATN2	MATN2	4147	matrilin 2	0.43144	6.13568	1.59574	0.113208	0.999343	-4.5219	1.58394
BCL9	BCL9	607	BCL9 transcription coactivator	0.337242	5.54532	1.58823	0.113303	0.999343	-4.46184	1.58352
GAD1	GAD1	2571	glutamate decarboxylase 1	0.331142	5.65897	1.58864	0.113339	0.999343	-4.46845	1.58336
GUCY1A2	GUCY1A2	2977	guanylate cyclase 1 soluble subunit alpha 2	0.452756	6.70764	1.59869	0.113363	0.999343	-4.54093	1.58326
ST3GAL1	ST3GAL1	6482	ST3 beta-galactoside alpha-2,3-sialyltransferase 1	0.34195	5.86072	1.58667	0.113375	0.999343	-4.44198	1.58321
TAAR6	TAAR6	319100	trace amine associated receptor 6	0.480987	5.28892	1.59758	0.113565	0.999343	-4.52833	1.58237
CCDC80	CCDC80	151887	coiled-coil domain containing 80	-0.540227	7.55927	-1.58336	0.113697	0.999343	-4.39065	-1.58179
MLYCD	MLYCD	23417	malonyl-CoA decarboxylase	0.465436	5.76635	1.58403	0.114019	0.999343	-4.45092	1.58038
AMOT	AMOT	154796	angiomotin	0.339316	5.54144	1.58747	0.114125	0.999343	-4.48902	1.57992
TECRL	TECRL	253017	trans-2,3-enoyl-CoA reductase like	0.441026	7.30191	1.58046	0.114347	0.999343	-4.39391	1.57895
WDR89	WDR89	112840	WD repeat domain 89	-0.323019	5.49836	-1.58418	0.114398	0.999343	-4.46484	-1.57873
PPM1B	PPM1B	5495	protein phosphatase, Mg2+/Mn2+ dependent 1B	0.301535	6.42895	1.58408	0.114472	0.999343	-4.47919	1.57841
AGPAT2	AGPAT2	10555	1-acylglycerol-3-phosphate O-acyltransferase 2	0.368136	6.13413	1.5808	0.11452	0.999343	-4.43272	1.5782
PSMD5	PSMD5	5711	proteasome 26S subunit, non-ATPase 5	-0.374676	5.43487	-1.58457	0.114619	0.999343	-4.46958	-1.57777
RAD17	RAD17	5884	RAD17 checkpoint clamp loader component	0.254183	5.62092	1.58195	0.114629	0.999343	-4.4597	1.57772
USP33	USP33	23032	ubiquitin specific peptidase 33	-0.29739	6.25879	-1.58214	0.114699	0.999343	-4.458	-1.57742
IFT74	IFT74	80173	intraflagellar transport 74	-0.291015	6.07731	-1.58051	0.114763	0.999343	-4.43639	-1.57714
PLEKHO2	PLEKHO2	80301	pleckstrin homology domain containing O2	-0.374034	6.28725	-1.58598	0.114784	0.999343	-4.50484	-1.57705
UBE2E2	UBE2E2	7325	ubiquitin conjugating enzyme E2 E2	0.283354	6.13112	1.57911	0.114963	0.999343	-4.43385	1.57627
AIFM1	AIFM1	9131	apoptosis inducing factor mitochondria associated 1	0.387181	5.52733	1.58658	0.114978	0.999343	-4.51027	1.57621
ALDH1A1	ALDH1A1	216	aldehyde dehydrogenase 1 family member A1	-0.302999	6.08768	-1.5794	0.114996	0.999343	-4.43343	-1.57613
CDK2	CDK2	1017	cyclin dependent kinase 2	0.354579	5.70355	1.58016	0.115024	0.999343	-4.45427	1.57601
TP73	TP73	7161	tumor protein p73	0.38805	4.89906	1.58464	0.115159	0.999343	-4.50026	1.57542
SDR39U1	SDR39U1	56948	short chain dehydrogenase/reductase family 39U member 1	0.335231	5.95249	1.5779	0.115438	0.999343	-4.45022	1.57421
ENTPD5	ENTPD5	957	ectonucleoside triphosphate diphosphohydrolase 5 (inactive)	0.361924	5.52335	1.57769	0.115533	0.999343	-4.45444	1.5738
REC8	REC8	9985	REC8 meiotic recombination protein	0.234249	6.18264	1.57609	0.115605	0.999343	-4.4299	1.57349
DHX36	DHX36	170506	DEAH-box helicase 36	-0.28251	6.17315	-1.5766	0.115608	0.999343	-4.43268	-1.57348
SHANK3	SHANK3	85358	SH3 and multiple ankyrin repeat domains 3	-0.376356	7.22053	-1.57612	0.115791	0.999343	-4.44567	-1.57269
OLFM1	OLFM1	10439	olfactomedin 1	-0.466895	6.00367	-1.57501	0.116059	0.999343	-4.44104	-1.57153
HIGD2A	HIGD2A	192286	HIG1 hypoxia inducible domain family member 2A	0.260313	7.03789	1.57307	0.116104	0.999343	-4.40534	1.57134
DCTN1	DCTN1	1639	dynactin subunit 1	0.295192	6.36595	1.5761	0.116202	0.999343	-4.47503	1.57092
F3	F3	2152	coagulation factor III, tissue factor	-0.523098	4.95462	-1.58016	0.11636	0.999343	-4.49623	-1.57024
HOXD8	HOXD8	3234	homeobox D8	-0.375748	5.51116	-1.57725	0.116484	0.999343	-4.48245	-1.5697
MLF2	MLF2	8079	myeloid leukemia factor 2	0.24151	6.42856	1.57139	0.11659	0.999343	-4.42118	1.56925
UBE2R2	UBE2R2	54926	ubiquitin conjugating enzyme E2 R2	0.279673	5.80527	1.57271	0.116613	0.999343	-4.45127	1.56915
ACOX1	ACOX1	51	acyl-CoA oxidase 1	-0.428186	5.38402	-1.58494	0.11668	0.999343	-4.52757	-1.56886
XRCC1	XRCC1	7515	X-ray repair cross complementing 1	-0.305225	5.5899	-1.57389	0.116689	0.999343	-4.46182	-1.56883
MUC5AC	MUC5AC	4586	mucin 5AC, oligomeric mucus/gel-forming	0.373624	5.54079	1.57437	0.116693	0.999343	-4.47596	1.56881
PYGL	PYGL	5836	glycogen phosphorylase L	-0.332481	5.91443	-1.57166	0.116947	0.999343	-4.44583	-1.56772
IFITM1	IFITM1	8519	interferon induced transmembrane protein 1	-0.45824	9.05989	-1.57622	0.116997	0.999343	-4.51563	-1.5675
NDN	NDN	4692	necdin, MAGE family member	0.290046	5.78083	1.57115	0.117014	0.999343	-4.45277	1.56743
OR9G9	OR9G9	504191	olfactory receptor family 9 subfamily G member 9	0.42163	5.16634	1.57385	0.117074	0.999343	-4.48857	1.56717
ARMH3	ARMH3	79591	armadillo like helical domain containing 3	0.322958	6.28687	1.56946	0.117106	0.999343	-4.42758	1.56704
TPPP3	TPPP3	51673	tubulin polymerization promoting protein family member 3	0.287909	6.29817	1.57126	0.11716	0.999343	-4.46529	1.56681
PTPN1	PTPN1	5770	protein tyrosine phosphatase non-receptor type 1	0.373433	6.17551	1.57666	0.117221	0.999343	-4.51812	1.56655
TLE2	TLE2	7089	TLE family member 2, transcriptional corepressor	0.224515	6.19031	1.56897	0.117254	0.999343	-4.43243	1.56641
NAT9	NAT9	26151	N-acetyltransferase 9 (putative)	0.294797	5.95582	1.56885	0.117386	0.999343	-4.44533	1.56584
SLMAP	SLMAP	7871	sarcolemma associated protein	0.385265	6.47067	1.56732	0.117531	0.999343	-4.42094	1.56522
CSF2RA	CSF2RA	1438	colony stimulating factor 2 receptor alpha subunit	0.378649	5.23097	1.57063	0.117715	0.999343	-4.48734	1.56444
CENPT	CENPT	80152	centromere protein T	0.271221	6.59167	1.56632	0.117731	0.999343	-4.41708	1.56437
PRKD1	PRKD1	5587	protein kinase D1	0.330018	5.48731	1.57116	0.11785	0.999343	-4.49179	1.56386
NPPC	NPPC	4880	natriuretic peptide C	0.347638	5.42709	1.56919	0.117913	0.999343	-4.47491	1.56359
NAGLU	NAGLU	4669	N-acetyl-alpha-glucosaminidase	-0.468953	5.39263	-1.57263	0.11802	0.999343	-4.49207	-1.56314
SNRPF	SNRPF	6636	small nuclear ribonucleoprotein polypeptide F	-0.330203	6.01336	-1.56723	0.118186	0.999343	-4.46182	-1.56243
DENND4C	DENND4C	55667	DENN domain containing 4C	-0.291482	6.16413	-1.56478	0.118314	0.999343	-4.43485	-1.56189
SCAF11	SCAF11	9169	SR-related CTD associated factor 11	-0.212193	6.32353	-1.56434	0.118371	0.999343	-4.42941	-1.56165
DCANP1	DCANP1	140947	dendritic cell associated nuclear protein	0.39315	5.19936	1.56945	0.118486	0.999343	-4.50003	1.56116
RPE	RPE	6120	ribulose-5-phosphate-3-epimerase	0.315786	5.69597	1.56466	0.118557	0.999343	-4.46072	1.56086
KLF11	KLF11	8462	Kruppel like factor 11	-0.360274	6.47368	-1.57299	0.118572	0.999343	-4.52973	-1.5608
TMEM135	TMEM135	65084	transmembrane protein 135	0.293502	5.95248	1.564	0.118619	0.999343	-4.44884	1.5606
SDCCAG8	SDCCAG8	10806	serologically defined colon cancer antigen 8	0.282887	6.18569	1.56315	0.118786	0.999343	-4.44756	1.55989
ZNF556	ZNF556	80032	zinc finger protein 556	0.371264	5.2961	1.56954	0.11881	0.999343	-4.50968	1.55979
MTRFR	MTRFR	91574		-0.266039	5.58188	-1.56452	0.118999	0.999343	-4.46656	-1.55899
B3GNT9	B3GNT9	84752	UDP-GlcNAc:betaGal beta-1,3-N-acetylglucosaminyltransferase 9	0.294391	5.58648	1.56313	0.119206	0.999343	-4.47425	1.55811
NAA35	NAA35	60560	N(alpha)-acetyltransferase 35, NatC auxiliary subunit	-0.311883	5.78504	-1.56553	0.11924	0.999343	-4.48846	-1.55797
MTERF1	MTERF1	7978	mitochondrial transcription termination factor 1	0.414293	5.70795	1.56826	0.119246	0.999343	-4.5188	1.55795
MPIG6B	MPIG6B	80739	megakaryocyte and platelet inhibitory receptor G6b	0.386325	6.32832	1.56558	0.119371	0.999343	-4.50898	1.55742
RAB3D	RAB3D	9545	RAB3D, member RAS oncogene family	-0.226434	6.14485	-1.55801	0.119894	0.999343	-4.43727	-1.55522
MTMR10	MTMR10	54893	myotubularin related protein 10	-0.37932	5.93633	-1.55923	0.119929	0.999343	-4.45034	-1.55507
SSRP1	SSRP1	6749	structure specific recognition protein 1	0.257029	6.34973	1.55685	0.120033	0.999343	-4.43023	1.55464
NAPG	NAPG	8774	NSF attachment protein gamma	0.444563	5.67998	1.57019	0.120065	0.999343	-4.53904	1.5545
LRMDA	LRMDA	83938	leucine rich melanocyte differentiation associated	-0.418274	5.45885	-1.56151	0.120337	0.999343	-4.4943	-1.55336
VASP	VASP	7408	vasodilator stimulated phosphoprotein	-0.374858	6.72848	-1.56019	0.120365	0.999343	-4.49864	-1.55325
IGHG3	IGHG3	3502	immunoglobulin heavy constant gamma 3 (G3m marker)	-0.592734	5.6751	-1.56842	0.120365	0.999343	-4.5316	-1.55325
FRY	FRY	10129	FRY microtubule binding protein	0.325547	6.19086	1.55731	0.120387	0.999343	-4.46763	1.55315
GLB1L2	GLB1L2	89944	galactosidase beta 1 like 2	0.386992	5.52577	1.56096	0.120412	0.999343	-4.50212	1.55305
TNS1	TNS1	7145	tensin 1	-0.254185	8.34797	-1.55457	0.120515	0.999343	-4.42155	-1.55262
H1-4	H1-4	3008	H1.4 linker histone, cluster member	-0.390615	6.99259	-1.55885	0.120535	0.999343	-4.4954	-1.55253
QSER1	QSER1	79832	glutamine and serine rich 1	0.238638	6.24312	1.55467	0.120597	0.999343	-4.43555	1.55227
RGCC	RGCC	28984	regulator of cell cycle	-0.529326	6.65393	-1.55434	0.12062	0.999343	-4.42111	-1.55218
RBIS	RBIS	401466	ribosomal biogenesis factor	-0.28403	6.28734	-1.55445	0.120742	0.999343	-4.43554	-1.55167
IL1R1	IL1R1	3554	interleukin 1 receptor type 1	-0.326445	6.49292	-1.55355	0.120856	0.999343	-4.42643	-1.55119
KCNE1	KCNE1	3753	potassium voltage-gated channel subfamily E regulatory subunit 1	0.405759	5.96716	1.55357	0.120998	0.999343	-4.44918	1.5506
PDCD2	PDCD2	5134	programmed cell death 2	-0.352809	5.29192	-1.5573	0.121118	0.999343	-4.48399	-1.5501
PSMD13	PSMD13	5719	proteasome 26S subunit, non-ATPase 13	0.269682	6.14474	1.55264	0.12112	0.999343	-4.44225	1.55009
CCNP	CCNP	79935		0.401467	5.03981	1.5575	0.121146	0.999343	-4.49911	1.54998
MRPS9	MRPS9	64965	mitochondrial ribosomal protein S9	0.273878	5.67681	1.55343	0.121236	0.999343	-4.46504	1.54961
AGTR2	AGTR2	186	angiotensin II receptor type 2	0.383884	5.37103	1.55729	0.121249	0.999343	-4.49863	1.54955
PFKFB2	PFKFB2	5208	6-phosphofructo-2-kinase/fructose-2,6-biphosphatase 2	-0.289714	5.53115	-1.55494	0.121298	0.999343	-4.47183	-1.54935
DPY30	DPY30	84661	dpy-30 histone methyltransferase complex regulatory subunit	0.360145	5.99289	1.55218	0.121328	0.999343	-4.45028	1.54922
COA8	COA8	84334	cytochrome c oxidase assembly factor 8	-0.275389	5.76967	-1.55323	0.121408	0.999343	-4.46094	-1.54889
PLK3	PLK3	1263	polo like kinase 3	-0.275643	6.33511	-1.55139	0.121457	0.999343	-4.43547	-1.54869
RALYL	RALYL	138046	RALY RNA binding protein like	0.412201	4.67822	1.55819	0.121875	0.999343	-4.51729	1.54695
MMP15	MMP15	4324	matrix metallopeptidase 15	-0.242629	6.19902	-1.54921	0.121986	0.999343	-4.43913	-1.54649
RPL23	RPL23	9349	ribosomal protein L23	-0.20133	8.86501	-1.54608	0.122391	0.999343	-4.40269	-1.54482
PRMT2	PRMT2	3275	protein arginine methyltransferase 2	-0.212197	6.76704	-1.54655	0.122429	0.999343	-4.42043	-1.54466
TMEM33	TMEM33	55161	transmembrane protein 33	0.324447	5.78425	1.54863	0.122431	0.999343	-4.46363	1.54465
CLDN2	CLDN2	9075	claudin 2	0.456172	5.45663	1.54931	0.122497	0.999343	-4.47734	1.54438
RPL27	RPL27	6155	ribosomal protein L27	-0.245933	8.58037	-1.54595	0.122519	0.999343	-4.41751	-1.54428
MTHFR	MTHFR	4524	methylenetetrahydrofolate reductase	0.288033	5.845	1.54708	0.122645	0.999343	-4.4574	1.54376
PEX6	PEX6	5190	peroxisomal biogenesis factor 6	0.365032	5.61505	1.54746	0.122722	0.999343	-4.47004	1.54345
ADCY3	ADCY3	109	adenylate cyclase 3	-0.409307	5.65059	-1.54852	0.122739	0.999343	-4.46784	-1.54338
SLC15A1	SLC15A1	6564	solute carrier family 15 member 1	0.422962	5.16254	1.54826	0.123153	0.999343	-4.49774	1.54167
LTBP1	LTBP1	4052	latent transforming growth factor beta binding protein 1	0.325939	7.07613	1.54316	0.123163	0.999343	-4.41492	1.54163
POPDC2	POPDC2	64091	popeye domain containing 2	0.338827	6.27984	1.54449	0.123221	0.999343	-4.45549	1.54139
STARD13	STARD13	90627	StAR related lipid transfer domain containing 13	-0.214482	6.31292	-1.54394	0.123241	0.999343	-4.44056	-1.54131
ART3	ART3	419	ADP-ribosyltransferase 3	0.343103	5.50036	1.54558	0.123333	0.999343	-4.47625	1.54093
DNAJB9	DNAJB9	4189	DnaJ heat shock protein family (Hsp40) member B9	0.27086	5.93243	1.54382	0.123384	0.999343	-4.45378	1.54073
TMPO	TMPO	7112	thymopoietin	0.450647	6.14533	1.55704	0.123531	0.999343	-4.55016	1.54012
ST3GAL2	ST3GAL2	6483	ST3 beta-galactoside alpha-2,3-sialyltransferase 2	0.250112	6.53762	1.54206	0.123563	0.999343	-4.43395	1.53999
FIZ1	FIZ1	84922	FLT3 interacting zinc finger 1	0.241684	6.6878	1.54176	0.123567	0.999343	-4.42459	1.53997
TMEM187	TMEM187	8269	transmembrane protein 187	0.352377	5.44254	1.55015	0.123586	0.999343	-4.51653	1.53989
TSC22D3	TSC22D3	1831	TSC22 domain family member 3	-0.400453	6.31473	-1.54205	0.123722	0.999343	-4.43805	-1.53934
CCDC198	CCDC198	55195	coiled-coil domain containing 198	0.398717	5.42302	1.54439	0.123728	0.999343	-4.48037	1.53931
SMARCA5	SMARCA5	8467	SWI/SNF related, matrix associated, actin dependent regulator of chromatin, subfamily a, member 5	-0.34472	6.29717	-1.54585	0.123828	0.999343	-4.49038	-1.5389
PIK3C2B	PIK3C2B	5287	phosphatidylinositol-4-phosphate 3-kinase catalytic subunit type 2 beta	0.286204	6.6946	1.5406	0.123848	0.999343	-4.4249	1.53882
NECAP1	NECAP1	25977	NECAP endocytosis associated 1	0.298439	5.53402	1.54303	0.123881	0.999343	-4.47579	1.53869
TBC1D8	TBC1D8	11138	TBC1 domain family member 8	0.280122	5.54823	1.54282	0.123988	0.999343	-4.47417	1.53825
NSMAF	NSMAF	8439	neutral sphingomyelinase activation associated factor	-0.321137	5.44858	-1.54413	0.124129	0.999343	-4.48004	-1.53767
AGPAT5	AGPAT5	55326	1-acylglycerol-3-phosphate O-acyltransferase 5	0.289083	5.57819	1.54143	0.12418	0.999343	-4.47016	1.53746
SEMA4C	SEMA4C	54910	semaphorin 4C	-0.245341	6.59918	-1.53952	0.124184	0.999343	-4.42825	-1.53745
UBE2Q2L	UBE2Q2L	100505679	ubiquitin conjugating enzyme E2 Q2 like	0.347097	5.93097	1.54494	0.1242	0.999343	-4.50551	1.53738
AZGP1	AZGP1	563	alpha-2-glycoprotein 1, zinc-binding	0.45126	5.01286	1.5451	0.124214	0.999343	-4.50589	1.53732
MAP2K4	MAP2K4	6416	mitogen-activated protein kinase kinase 4	0.337822	5.79254	1.5402	0.124317	0.999343	-4.46387	1.5369
ZBTB38	ZBTB38	253461	zinc finger and BTB domain containing 38	-0.179889	6.68392	-1.53866	0.124364	0.999343	-4.42607	-1.53671
RNF187	RNF187	149603	ring finger protein 187	0.242426	6.38506	1.53813	0.124527	0.999343	-4.43638	1.53605
TOX4	TOX4	9878	TOX high mobility group box family member 4	0.344607	6.18326	1.54356	0.124694	0.999343	-4.51415	1.53536
MCM10	MCM10	55388	minichromosome maintenance 10 replication initiation factor	-0.434232	5.50891	-1.54124	0.1247	0.999343	-4.4774	-1.53534
LUC7L3	LUC7L3	51747	LUC7 like 3 pre-mRNA splicing factor	0.234733	6.98867	1.53651	0.124798	0.999343	-4.41952	1.53494
SYNGR2	SYNGR2	9144	synaptogyrin 2	0.288161	6.61908	1.53788	0.124824	0.999343	-4.4564	1.53484
MS4A6E	MS4A6E	245802	membrane spanning 4-domains A6E	0.398511	4.97476	1.54282	0.12484	0.999343	-4.50785	1.53477
EIF4G1	EIF4G1	1981	eukaryotic translation initiation factor 4 gamma 1	-0.29905	6.72664	-1.53998	0.124867	0.999343	-4.48666	-1.53466
TCF4	TCF4	6925	transcription factor 4	-0.274121	7.79703	-1.53637	0.124885	0.999343	-4.42489	-1.53459
EXOC3L4	EXOC3L4	91828	exocyst complex component 3 like 4	0.34595	5.23511	1.5399	0.12508	0.999343	-4.49116	1.5338
GDF6	GDF6	392255	growth differentiation factor 6	0.383433	5.85759	1.54166	0.125101	0.999343	-4.51092	1.53371
MTLN	MTLN	205251	mitoregulin	0.312216	5.50647	1.53841	0.125128	0.999343	-4.47923	1.5336
GTPBP4	GTPBP4	23560	GTP binding protein 4	0.272327	6.08343	1.53743	0.125147	0.999343	-4.47113	1.53352
RPS27L	RPS27L	51065	ribosomal protein S27 like	-0.32213	7.36757	-1.53602	0.125231	0.999343	-4.45172	-1.53318
PLVAP	PLVAP	83483	plasmalemma vesicle associated protein	-0.648452	7.18308	-1.54311	0.125392	0.999343	-4.5321	-1.53253
POLDIP2	POLDIP2	26073	DNA polymerase delta interacting protein 2	0.234206	6.5429	1.53316	0.12571	0.999343	-4.43252	1.53124
ZNF3	ZNF3	7551	zinc finger protein 3	0.269077	6.05386	1.53374	0.12576	0.999343	-4.45179	1.53104
POLD4	POLD4	57804	DNA polymerase delta 4, accessory subunit	-0.251508	6.77797	-1.53266	0.125821	0.999343	-4.42762	-1.53079
LGALS9C	LGALS9C	654346	galectin 9C	-0.458751	6.47037	-1.54166	0.126007	0.999343	-4.53253	-1.53004
EED	EED	8726	embryonic ectoderm development	0.210372	5.86306	1.53317	0.126044	0.999343	-4.46063	1.52989
LRFN5	LRFN5	145581	leucine rich repeat and fibronectin type III domain containing 5	0.316035	5.32929	1.53522	0.126102	0.999343	-4.48734	1.52966
NTN1	NTN1	9423	netrin 1	0.41024	4.9226	1.53782	0.126168	0.999343	-4.50908	1.52939
ME3	ME3	10873	malic enzyme 3	-0.311906	5.83763	-1.53314	0.126174	0.999343	-4.46205	-1.52937
PTPN21	PTPN21	11099	protein tyrosine phosphatase non-receptor type 21	0.256	5.89318	1.53241	0.126174	0.999343	-4.461	1.52936
CPSF6	CPSF6	11052	cleavage and polyadenylation specific factor 6	-0.211274	6.44556	-1.53156	0.126185	0.999343	-4.43645	-1.52932
MXD4	MXD4	10608	MAX dimerization protein 4	-0.183735	6.85602	-1.53106	0.12621	0.999343	-4.42784	-1.52922
NFASC	NFASC	23114	neurofascin	0.277259	6.54385	1.53043	0.126384	0.999343	-4.43356	1.52852
FABP2	FABP2	2169	fatty acid binding protein 2	0.504462	5.01333	1.54208	0.126426	0.999343	-4.53051	1.52835
DRD5	DRD5	1816	dopamine receptor D5	-0.358426	6.39362	-1.53765	0.126471	0.999343	-4.52181	-1.52817
TLL1	TLL1	7092	tolloid like 1	-0.551553	5.29744	-1.54938	0.12665	0.999343	-4.55183	-1.52745
SMOC1	SMOC1	64093	SPARC related modular calcium binding 1	0.385514	5.08555	1.5342	0.12668	0.999343	-4.50256	1.52733
FAM200A	FAM200A	221786	family with sequence similarity 200 member A	0.450987	5.43775	1.54162	0.126794	0.999343	-4.53858	1.52687
H2AC21	H2AC21	317772	H2A clustered histone 21	-0.395273	5.68102	-1.53828	0.126827	0.999343	-4.52278	-1.52674
PPIH	PPIH	10465	peptidylprolyl isomerase H	-0.285685	5.9281	-1.53044	0.126857	0.999343	-4.4598	-1.52661
FAM81B	FAM81B	153643	family with sequence similarity 81 member B	0.27607	5.26277	1.53363	0.12686	0.999343	-4.49959	1.5266
ZNF493	ZNF493	284443	zinc finger protein 493	-0.297186	5.52974	-1.53197	0.126889	0.999343	-4.4785	-1.52649
TMEM165	TMEM165	55858	transmembrane protein 165	-0.260261	6.58987	-1.52847	0.126921	0.999343	-4.43353	-1.52636
KLHL18	KLHL18	23276	kelch like family member 18	0.436438	5.39725	1.53128	0.126932	0.999343	-4.48566	1.52631
ZCRB1	ZCRB1	85437	zinc finger CCHC-type and RNA binding motif containing 1	0.31399	5.63473	1.53	0.127002	0.999343	-4.47364	1.52603
ZNF341	ZNF341	84905	zinc finger protein 341	0.316574	5.65067	1.5296	0.127046	0.999343	-4.47114	1.52585
OTOP1	OTOP1	133060	otopetrin 1	0.419091	5.49384	1.54176	0.127142	0.999343	-4.54538	1.52547
CFL2	CFL2	1073	cofilin 2	0.427265	6.91103	1.52784	0.127183	0.999343	-4.45032	1.52531
GJC3	GJC3	349149	gap junction protein gamma 3	0.333869	5.61096	1.53071	0.127185	0.999343	-4.49204	1.5253
SH3BGRL3	SH3BGRL3	83442	SH3 domain binding glutamate rich protein like 3	-0.22442	7.196	-1.52648	0.12727	0.999343	-4.42128	-1.52496
ENHO	ENHO	375704	energy homeostasis associated	0.354568	5.61952	1.52868	0.127317	0.999343	-4.4753	1.52477
MSI2	MSI2	124540	musashi RNA binding protein 2	0.30706	6.13969	1.52728	0.127351	0.999343	-4.45379	1.52463
HOMER2	HOMER2	9455	homer scaffold protein 2	0.363047	5.55931	1.52789	0.127546	0.999343	-4.4799	1.52385
RAD23B	RAD23B	5887	RAD23 homolog B, nucleotide excision repair protein	-0.205644	6.91246	-1.52561	0.12755	0.999343	-4.42867	-1.52384
TSPAN17	TSPAN17	26262	tetraspanin 17	0.267728	5.98508	1.52647	0.127593	0.999343	-4.45768	1.52366
ABRA	ABRA	137735	actin binding Rho activating protein	0.409719	4.85846	1.53225	0.127627	0.999343	-4.51231	1.52353
ADIPOR2	ADIPOR2	79602	adiponectin receptor 2	0.335865	6.03507	1.52821	0.127775	0.999343	-4.49029	1.52294
RAB5A	RAB5A	5868	RAB5A, member RAS oncogene family	0.500857	6.17948	1.54251	0.127839	0.999343	-4.55859	1.52268
RASSF8	RASSF8	11228	Ras association domain family member 8	0.202896	6.25084	1.52453	0.127959	0.999343	-4.4464	1.5222
ECHDC1	ECHDC1	55862	ethylmalonyl-CoA decarboxylase 1	0.205959	6.24847	1.52427	0.128038	0.999343	-4.44894	1.52188
CEACAM19	CEACAM19	56971	CEA cell adhesion molecule 19	0.290392	5.65359	1.52469	0.12828	0.999343	-4.47462	1.52092
MTG1	MTG1	92170	mitochondrial ribosome associated GTPase 1	-0.26367	6.15717	-1.52307	0.128433	0.999343	-4.45073	-1.52031
DLG4	DLG4	1742	discs large MAGUK scaffold protein 4	-0.332193	5.64448	-1.52458	0.128463	0.999343	-4.4743	-1.52019
TEDDM1	TEDDM1	127670	transmembrane epididymal protein 1	0.364971	5.28661	1.52558	0.128523	0.999343	-4.4933	1.51995
SOX17	SOX17	64321	SRY-box transcription factor 17	0.319265	6.75212	1.52171	0.128533	0.999343	-4.43416	1.51991
GNLY	GNLY	10578	granulysin	-0.550781	5.20681	-1.53935	0.128563	0.999343	-4.54682	-1.51979
GALNT5	GALNT5	11227	polypeptide N-acetylgalactosaminyltransferase 5	0.31667	5.28944	1.52514	0.128585	0.999343	-4.49355	1.5197
H4C13	H4C13	8368	H4 clustered histone 13	-0.300731	5.76601	-1.52351	0.128621	0.999343	-4.46865	-1.51956
ATP6V1B1	ATP6V1B1	525	ATPase H+ transporting V1 subunit B1	0.309589	5.57437	1.52285	0.128776	0.999343	-4.47605	1.51895
TRAPPC8	TRAPPC8	22878	trafficking protein particle complex 8	0.291005	5.57545	1.52285	0.128798	0.999343	-4.4797	1.51886
TLL2	TLL2	7093	tolloid like 2	0.453231	5.84734	1.52441	0.128815	0.999343	-4.49868	1.51879
UBL7	UBL7	84993	ubiquitin like 7	0.243617	5.83763	1.52213	0.128908	0.999343	-4.47319	1.51842
TRAPPC3	TRAPPC3	27095	trafficking protein particle complex 3	-0.308222	5.86135	-1.52197	0.12897	0.999343	-4.46684	-1.51818
ZFP36L1	ZFP36L1	677	ZFP36 ring finger protein like 1	-0.27649	8.00964	-1.51955	0.12905	0.999343	-4.43143	-1.51786
ZNF780B	ZNF780B	163131	zinc finger protein 780B	-0.323078	5.64545	-1.52204	0.12914	0.999343	-4.47515	-1.5175
ZBTB6	ZBTB6	10773	zinc finger and BTB domain containing 6	-0.316144	5.3708	-1.52337	0.129228	0.999343	-4.48853	-1.51715
TTN	TTN	7273	titin	0.623465	8.72632	1.52853	0.129574	0.999343	-4.54599	1.51578
OR4X1	OR4X1	390113	olfactory receptor family 4 subfamily X member 1 (gene/pseudogene)	0.3339	5.76312	1.5259	0.129608	0.999343	-4.5268	1.51565
KAZN	KAZN	23254	kazrin, periplakin interacting protein	0.392135	5.40432	1.5204	0.129615	0.999343	-4.48867	1.51562
ARL1	ARL1	400	ADP ribosylation factor like GTPase 1	0.256646	6.00884	1.51837	0.12966	0.999343	-4.46119	1.51544
CTBP2	CTBP2	1488	C-terminal binding protein 2	0.425426	6.58065	1.52889	0.129727	0.999343	-4.54727	1.51518
DAOA	DAOA	267012	D-amino acid oxidase activator	0.366184	5.80566	1.52173	0.129962	0.999343	-4.51188	1.51425
RGS21	RGS21	431704	regulator of G protein signaling 21	0.358808	5.44363	1.51814	0.130136	0.999343	-4.48727	1.51357
SLC38A10	SLC38A10	124565	solute carrier family 38 member 10	0.317449	6.03104	1.51557	0.130282	0.999343	-4.46022	1.51299
IQCF1	IQCF1	132141	IQ motif containing F1	0.416883	5.50607	1.51695	0.130344	0.999343	-4.48554	1.51275
BAG5	BAG5	9529	BCL2 associated athanogene 5	0.240542	6.10782	1.51473	0.13048	0.999343	-4.45615	1.51221
DCAF17	DCAF17	80067	DDB1 and CUL4 associated factor 17	0.276118	6.051	1.51476	0.13058	0.999343	-4.46184	1.51182
ARNTL	ARNTL	406	aryl hydrocarbon receptor nuclear translocator like	-0.330976	5.76396	-1.51699	0.130593	0.999343	-4.48791	-1.51177
SSR3	SSR3	6747	signal sequence receptor subunit 3	0.264445	6.17922	1.51401	0.130605	0.999343	-4.45422	1.51172
SLC25A36	SLC25A36	55186	solute carrier family 25 member 36	0.290815	5.71447	1.51482	0.130713	0.999343	-4.47439	1.5113
CNOT10	CNOT10	25904	CCR4-NOT transcription complex subunit 10	0.272804	5.73512	1.5149	0.130731	0.999343	-4.47627	1.51122
AUP1	AUP1	550	AUP1 lipid droplet regulating VLDL assembly factor	0.374885	6.08617	1.52114	0.130941	0.999343	-4.53396	1.5104
FAM50B	FAM50B	26240	family with sequence similarity 50 member B	0.393205	5.39373	1.51748	0.131066	0.999343	-4.51012	1.50991
SNX21	SNX21	90203	sorting nexin family member 21	0.354683	5.26398	1.51514	0.131135	0.999343	-4.49687	1.50964
DDR1	DDR1	780	discoidin domain receptor tyrosine kinase 1	0.514501	5.56738	1.53127	0.131191	0.999343	-4.56053	1.50942
CHAF1A	CHAF1A	10036	chromatin assembly factor 1 subunit A	0.379662	5.62005	1.51533	0.131219	0.999343	-4.50109	1.50931
TBCD	TBCD	6904	tubulin folding cofactor D	-0.405719	6.43878	-1.51739	0.131283	0.999343	-4.51983	-1.50906
IPPK	IPPK	64768	inositol-pentakisphosphate 2-kinase	0.325553	5.86895	1.51133	0.131479	0.999343	-4.46804	1.5083
ATL3	ATL3	25923	atlastin GTPase 3	-0.335615	5.92209	-1.51048	0.131785	0.999343	-4.46548	-1.5071
CHRNB1	CHRNB1	1140	cholinergic receptor nicotinic beta 1 subunit	0.300209	5.91108	1.51385	0.13184	0.999343	-4.51014	1.50689
LRIG3	LRIG3	121227	leucine rich repeats and immunoglobulin like domains 3	0.361409	5.66452	1.51045	0.13186	0.999343	-4.47832	1.50681
OR5B2	OR5B2	390190	olfactory receptor family 5 subfamily B member 2	0.461006	5.11604	1.51325	0.132005	0.999343	-4.5079	1.50624
MTERF4	MTERF4	130916	mitochondrial transcription termination factor 4	0.341587	5.52536	1.51	0.132144	0.999343	-4.48481	1.5057
PRRG3	PRRG3	79057	proline rich and Gla domain 3	0.382608	5.25666	1.51273	0.132189	0.999343	-4.50993	1.50553
KCTD2	KCTD2	23510	potassium channel tetramerization domain containing 2	0.400644	5.60689	1.51039	0.132266	0.999343	-4.49241	1.50523
ZFP3	ZFP3	124961	ZFP3 zinc finger protein	-0.296423	5.41888	-1.51069	0.13232	0.999343	-4.48876	-1.50502
ZNF101	ZNF101	94039	zinc finger protein 101	-0.656032	5.359	-1.53565	0.132328	0.999343	-4.57117	-1.50498
PPP1R3F	PPP1R3F	89801	protein phosphatase 1 regulatory subunit 3F	0.394183	5.23985	1.51059	0.132342	0.999343	-4.4986	1.50493
KDM5D	KDM5D	8284	lysine demethylase 5D	-0.523311	5.71243	-1.52005	0.132461	0.999343	-4.54848	-1.50447
OSGEP	OSGEP	55644	O-sialoglycoprotein endopeptidase	0.236194	6.03736	1.50706	0.132545	0.999343	-4.46552	1.50414
OR4F17	OR4F17	81099	olfactory receptor family 4 subfamily F member 17	0.346099	5.46849	1.5083	0.132636	0.999343	-4.48806	1.50379
ZNF573	ZNF573	126231	zinc finger protein 573	-0.309473	5.49681	-1.50855	0.132747	0.999343	-4.48646	-1.50336
SH2B3	SH2B3	10019	SH2B adaptor protein 3	0.305585	6.12471	1.50566	0.132759	0.999343	-4.45971	1.50331
RHOG	RHOG	391	ras homolog family member G	0.259082	5.8569	1.50601	0.132861	0.999343	-4.47005	1.50292
THSD7A	THSD7A	221981	thrombospondin type 1 domain containing 7A	0.256809	5.83756	1.50599	0.132867	0.999343	-4.47128	1.50289
[truncated: 11,300 more rows]

## Sheet: Beta-blockers_Diseased_ES_EC
Supplementary Table18. Differentially expressed genes in endothelial cells from the Diseased_ES groups categorized by beta-blockers
[truncated: 12,801 more rows]

[truncated: 6 more sheets: Inotropes_Diseased_ES_EC, LVAD_Diseased_ES_EC, RRT_Diseased_ES_EC, Hemoglobin10_Diseased_ES_EC, Diabetes_Diseased_ES_EC, VTVF_Diseased_ES_EC]
