# Supplementary material for: Spatial transcriptional landscape of human heart failure
Source: Eur Heart J. 2025 May 8;46(31):3098–114. doi: 10.1093/eurheartj/ehaf272 (PMC12349961; doi:10.1093/eurheartj/ehaf272)
Supplement: ehaf272_Supplementary_Data [file ehaf272_supplementary_data.zip › SupplementaryTable19.xlsx]

## Sheet: Clinical Diagnoses(Figure3)
Supplementary Table19-1 Detailed Sample Numbers Used in Differential Expression Analysis for Cardiomyocytes and Endothelial Cells Across Clinical Diagnoses
Cardiomyocytes
Control	7	DCM	13
Control	7	ICM	16
Control	7	HCMrEF	13
Control	7	HCMpEF	18
DCM	13	ICM	16
DCM	14	HCMrEF	11
HCMrEF	12	ICM	16
HCMpEF	18	DCM	13
HCMpEF	18	ICM	16
HCMpEF	18	HCMrEF	11
Endothelial cells
Control	6	DCM	8
Control	6	ICM	7
Control	6	HCMrEF	8
Control	6	HCMpEF	10
DCM	8	ICM	7
DCM	10	HCMrEF	6
HCMrEF	6	ICM	7
HCMpEF	10	DCM	8
HCMpEF	10	ICM	7
HCMpEF	10	HCMrEF	6

## Sheet: Histology (Figure4)
Supplementary Table19-2. Detailed Sample Numbers Used in Differential Expression Analysis for Cardiomyocytes, Endothelial Cells, and Fibroblasts Across Histology
Cardiomyocytes
Grade	0-1	2-3
Hypertrophy	62	6
Degeneration	40	20
Fibrosis	60	8
Grade	0	1-2
Disarray	8	9
Endothelial cells
Grade	0-1	2-3
Hypertrophy	35	4
Degeneration	27	12
Fibrosis	32	7
Grade	0	1-2
Disarray	5	4
Fibroblasts
Grade	0-1	2-3
Hypertrophy	9	2
Degeneration	5	6
Fibrosis	6	5
