# Supplementary material for: Spatial transcriptional landscape of human heart failure
Source: Eur Heart J. 2025 May 8;46(31):3098–114. doi: 10.1093/eurheartj/ehaf272 (PMC12349961; doi:10.1093/eurheartj/ehaf272)
Supplement: ehaf272_Supplementary_Data [file ehaf272_supplementary_data.zip › SupplementaryTable2.xlsx]

## Sheet: Sheet1
Supplementary Table 2. Procedures for tissue collection across clinical phenotypes
Phenotypes	DCMa	ICMb	HCMc		Control
			HCMrEFd	HCMpEFe	Isolated RV failure	Advanced lung disease	Non-cardiac death
Autopsy	0	1	0	0	0	0	4
LVADf	6	7	3	0	0	0	0
Myectomy	0	0	0	9	0	0	0
TPLg	7	4	7	0	1	2	0
a. DCM: Dilated Cardiomyopathy, b. ICM: Ischemic Cardiomyopathy, c. HCM: Hypertrophic Cardiomyopathy, d. HCMrEF: Hypertrophic Cardiomyopathy with Reduced Ejection Fraction, e. HCMpEF: Hypertrophic Cardiomyopathy with Preserved Ejection Fraction, f. LVAD: Left Ventricular Assist Device, g. TPL: transplantation
