# Supplementary material for: Spatial transcriptional landscape of human heart failure
Source: Eur Heart J. 2025 May 8;46(31):3098–114. doi: 10.1093/eurheartj/ehaf272 (PMC12349961; doi:10.1093/eurheartj/ehaf272)
Supplement: ehaf272_Supplementary_Data [file ehaf272_supplementary_data.zip › SupplementaryTable20.xlsx]

## Sheet: Definition
Name	EHR..f.41270.ICD10..f.41280.Date_of_ICD10	EHR..f.41271.ICD9..f.41281.Date_of_ICD9	EHR..f.41272.OPCS4..f.41282.Date_of_OPCS4	EHR..f.41273.OPCS3..f.41283.Date_of_OPCS3	EHR..f.40001.Underlying_cause_of_death_ICD10..f.40000.Date_of_death	EHR..f.40002.Contributory_secondary_causes_of_death_ICD10..f.40000.Date_of_death	INTVW..f.6150.Vascular_heart_problems_diagnosed_by_doctor..f.3894_3627_4056_2966.Age_heart_attack|angina|stroke|high_blood_pressure_diagnosed	INTVW..f.20002.Non_cancer_illness_code_self_reported..f.87.Non_cancer_illness_year_age_first_occurred	INTVW..f.20004.Operation_code_self_reported..f.92.Operation_year_age_first_occurred	FLAG..Algorithmically_defined_outcomes
DCM_strict	I42.0				I42.0	I42.0
HCM_strict	I42.1, I42.2	4251	K16.6, K24.5, K24.6		I42.1, I42.2	I42.1, I42.2
CMP_broad	I42, I43	4251, 4254			I42, I43	I42, I43		1079
CMP_2nd	I42.3, I42.4, I42.6, I42.7, I43				I42.3, I42.4, I42.6, I42.7, I43	I42.3, I42.4, I42.6, I42.7, I43
HF_broad	I50	428			I50	I50		1076
Ischemic_CMP	I25.5				I25.5	I25.5
HF_hypertensive	I11.0, I13.0, I13.2				I11.0, I13.0, I13.2	I11.0, I13.0, I13.2
Cardiac_arrest	I46	4275	K55.2	309.3	I46	I46	1
Myocarditis	I40, I41, I51.4	4229, 4290			I40, I41, I51.4	I40, I41, I51.4
Other_exclusion	I51.0, I51.1, I51.2, I51.3, I51.5, I51.6, I51.7, I51.8, I51.9, I52.8, Z95.8, Z95.9	4292, 4293, 4294, 4298, 4299, V125, V151			I51.0, I51.1, I51.2, I51.3, I51.5, I51.6, I51.7, I51.8, I51.9, I52.8, Z95.8, Z95.9	I51.0, I51.1, I51.2, I51.3, I51.5, I51.6, I51.7, I51.8, I51.9, I52.8, Z95.8, Z95.9		1066
LBBB	I44.7	4263			I44.7	I44.7
Heart_TPL	Z94.1, Z94.3	V433	K01, K02		Z94.1, Z94.3	Z94.1, Z94.3			1098
Heart_assistantdevice			K54, K56
Ischemic_HD	I20, I21, I22, I23, I24, I25, Z95.5, Z95.1	410, 411, 412, 413, 414	K40, K41, K42, K43, K44, K45, K46, K47.1, K47.4, K49, K50, K75	304.1, 304.2, 304.3	I20, I21, I22, I23, I24, I25, Z95.5, Z95.1	I20, I21, I22, I23, I24, I25, Z95.5, Z95.1	2	1074, 1075	1070, 1095	42000
Ischemic_HD_sig	I20.0, I21, I22, I23, I24, I25.2, I25.3, I25.5, Z95.5, Z95.1	410, 411, 412, 4141	K40, K41, K42, K43, K44, K45, K46, K47.1, K47.4, K49, K50, K75	304.1, 304.2, 304.3	I20.0, I21, I22, I23, I24, I25.2, I25.3, I25.5, Z95.5, Z95.1	410, 411, 412, 4141		1075	1070, 1095
VHD_rheumatic	I05, I06, I07, I08	394, 395, 396			I05, I06, I07, I08	I05, I06, I07, I08
Other_rheumatic	I00, I01, I02, I09	309, 391, 398			I00, I01, I02, I09	I00, I01, I02, I09
VHD_others	I34, I35, I36, I36, I37, Z95.2, Z95.3, Z95.4	4240, 4241, 4243, V422	K25, K26, K27, K28, K29, K30, K31, K32, K33, K34, K35, K36, K38, Z32	313.1, 313.2, 314.1, 314.2	I34, I35, I36, I36, I37, Z95.2, Z95.3, Z95.4	I34, I35, I36, I36, I37, Z95.2, Z95.3, Z95.4		1078	1097, 1099, 1100, 1101
VHD_endocarditis	I38, I39	4249			I38, I39	I38, I39
Pulmonary_HD	I26, I27, I28	415, 416, 417			I26, I27, I28	I26, I27, I28
Chronic_pericarditis	I31.0, I31.1				I31.0, I31.1	I31.0, I31.1
Congenital_HD	Q20, Q21, Q22, Q23, Q24, Q25, Q26, Q27, Q28	745, 746, 747	K04, K05, K06, K07, K08, K09, K10, K11, K12, K13, K16.5, K17, K18, K19, K20, K37, K47.2, K47.5, K57.7, L01, L02, L03	315.2, 315.3	Q20, Q21, Q22, Q23, Q24, Q25, Q26, Q27, Q28	Q20, Q21, Q22, Q23, Q24, Q25, Q26, Q27, Q28
Arrhythmia_brady	I44, I45, I49.5, Z95.0	426, V450, V533	K60, K61, K73, K74	305	I44, I45, I49.5, Z95.0	I44, I45, I49.5, Z95.0
Arrhythmia_tachy	I47, I48, I49.0	427	K52, K57.1, K57.2, K57.4, K57.5, K57.6, K59, K62.1, K62.2, K62.3, K62.4, K62.5, K64.1, K72		I47, I48, I49.0	I47, I48, I49.0
Arrhythmia_other	I49.1, I49.2, I49.3, I49.4, I49.8, I49.9	4276, 4278, 4279			I49.1, I49.2, I49.3, I49.4, I49.8, I49.9	I49.1, I49.2, I49.3, I49.4, I49.8, I49.9		1077	1096
Cardiac_intervention_others			K14, K15, K16.1, K16.2, K16.3, K16.4, K16.8, K16.9, K22, K23, K24, K47.3, K47.8, K48, K53, K55.1, K55.3, K55.4, K55.5, K55.6, K55.8, K55.9, K57.3, K57.8, K57.9, K62.8, K62.9, K64.8, K64.9, K76, Z33	317, 319.2					1069
Hypertension	I10, I11, I12, I13, I15	401, 402, 403, 404, 405			I10, I11, I12, I13, I15	I10, I11, I12, I13, I15	4	1065, 1072
Renal_failure	N18, N19, Z94.0	585, 586	M01, M17.2, M17.4, M17.8, M17.9	566	N18, N19, Z94.0	N18, N19, Z94.0		1192, 1193, 1194	1195
Renal_failur_sig	N18.0, N18.4, N18.5, Z94.0	585			N18.0, N18.4, N18.5, Z94.0	585		1193	1195
All_death					A, B, C, D, E, F, G, H, I, J, K, L, M, N, O, P, Q, R, S, T, U, V, W, X, Y, Z	A, B, C, D, E, F, G, H, I, J, K, L, M, N, O, P, Q, R, S, T, U, V, W, X, Y, Z

## Sheet: HF cohort criteria
Inclusion (below age of 60)	DCM_strict
	HCM_strict
	HF_broad
	Ischemic_CMP
Exclusion	CMP_2nd
	HF_hypertensive
	Congenital_HD
	VHD_rheumatic
	VHD_others
	Myocarditis
	Renal_failur_sig

## Sheet: CMP cohort criteria
Inclusion (below age of 60)	DCM_strict
	HCM_strict
	Ischemic_CMP
Exclusion	CMP_2nd
	HF_hypertensive
	Congenital_HD
	VHD_rheumatic
	VHD_others
	Myocarditis
	Renal_failur_sig

## Sheet: Control cohort criteria
Inclusion	Died after 70 years old
Exclusion	DCM_strict
	HCM_strict
	CMP_broad
	CMP_2nd
	HF_broad
	Ischemic_CMP
	HF_hypertensive
	Cardiac_arrest
	Myocarditis
	Other_exclusion
	LBBB
	Heart_TPL
	Heart_assistantdevice
	Ischemic_HD
	Ischemic_HD_sig
	VHD_rheumatic
	Other_rheumatic
	VHD_others
	VHD_endocarditis
	Pulmonary_HD
	Chronic_pericarditis
	Congenital_HD
	Arrhythmia_brady
	Arrhythmia_tachy
	Arrhythmia_other
	Cardiac_intervention_others
