# Supplementary material for: Spatial transcriptional landscape of human heart failure
Source: Eur Heart J. 2025 May 8;46(31):3098–114. doi: 10.1093/eurheartj/ehaf272 (PMC12349961; doi:10.1093/eurheartj/ehaf272)
Supplement: ehaf272_Supplementary_Data [file ehaf272_supplementary_data.zip › SupplementaryTable3.xlsx]

## Sheet: Supplementary Table3
Supplementary Table 3. Component loadings of PC1-5
gene	PC1	PC2	PC3	PC4	PC5
NPPA	0.0201156	-0.0860538	0.0142495	0.00356752	-0.0246278
NPPB	0.0231324	-0.0970821	-0.00549831	0.00128087	-0.0110425
COL3A1	-0.0434752	-0.0630312	0.0547848	-0.00940039	0.0308225
ACTA1	0.0379529	-0.0707601	-0.0178792	-0.00755697	-0.0307366
MGP	-0.048168	-0.0399188	0.0454978	-0.0195085	0.0240471
CD74	-0.0499652	0.00704292	-0.0204974	-0.00435018	0.0462398
THBS4	-0.0394627	-0.0601633	0.0440921	2.65593e-05	0.00297398
MYL7	0.0313473	-0.0449747	-0.000351658	-0.0206141	-0.0271863
COL1A2	-0.043144	-0.04807	0.0526574	-0.0135654	0.0173868
VIM	-0.04798	-0.0115997	0.0127271	-0.0259126	0.0153355
SPARC	-0.0437999	-0.0351666	0.0293691	-0.0178251	0.0170334
TNNI3	0.0449072	-0.0122196	-0.0261616	-0.0140732	-0.0180278
MYL2	0.0421603	-0.0327062	-0.0222989	-0.0233814	-0.0162749
DCN	-0.0425011	-0.00842571	0.051169	-0.0034921	0.0289444
APOD	-0.0365405	-0.00221318	0.0229881	0.0051778	0.0376443
BGN	-0.0418339	-0.0420321	0.0310443	-0.0153747	0.00150419
HLA-B	-0.0420301	0.00695063	-0.0330389	-0.020715	0.0247956
SPARCL1	-0.0442585	0.00283254	0.00804722	-0.0279869	0.0113624
POSTN	-0.0263705	-0.0634527	0.0411943	-0.0117744	0.00313669
ACTC1	0.0412027	-0.0377948	-0.0165669	-0.00673304	-0.00785854
MYL3	0.0415717	-0.0165716	-0.0242714	-0.00131188	0.016618
MB	0.0418665	-0.0205591	-0.0222964	-0.00443976	0.0144574
IGFBP4	-0.0428591	0.00747295	-0.00489895	-0.0128913	0.0330013
HLA-E	-0.0416141	0.0137326	-0.0281441	-0.0215437	0.0186085
PDK4	0.021751	0.00681903	-0.0247004	0.00137835	0.0661726
FN1	-0.0370452	-0.0428703	0.036589	-0.0164033	0.0208972
ZC2HC1C	0.0395781	-0.0240396	-0.0139664	-0.0142467	-0.00976561
MYBPC3	0.0424278	-0.0150309	-0.0143111	-0.00474368	0.00201965
LUM	-0.0374032	-0.0303019	0.0532309	-0.00931945	0.00912726
HLA-DRB1	-0.040326	0.00909089	-0.0199563	0.00060295	0.0406381
MYH7	0.0389759	-0.0246042	-0.0181822	-0.00677776	0.0158833
HBA2	-0.0119459	0.0373514	-0.0471808	-0.0248122	0.0446722
XIRP1	0.0347295	-0.0362437	-0.0259925	0.0122143	0.00638056
ID1	-0.0360231	0.0303622	-0.040918	-0.0413199	0.000790604
CKM	0.039596	-0.000260867	-0.028817	-0.00323821	0.0153373
TTN	0.0390128	-0.0336471	-0.0132241	-0.0151389	0.00202099
HSPB7	0.040071	-0.0208033	-0.0187089	-0.00480727	0.01418
TNNC1	0.0400066	-0.0279664	-0.0188996	-0.00864287	0.0043235
COL6A3	-0.0382288	-0.0214123	0.0406749	0.00411814	0.0321189
COL6A2	-0.0395919	-0.0137435	0.0364834	-0.0109179	0.0185791
LDB3	0.0399354	-0.0171073	-0.0178798	-0.00120408	0.00752185
ANKRD1	0.0322041	-0.0539783	-0.00160809	0.00271668	-0.00256413
IFITM3	-0.0397621	0.00601735	-0.0111139	-0.0141744	0.0289281
CCN2	-0.0346114	-0.0357532	0.0469956	-0.0170508	0.0104707
FOS	-0.0182272	0.0140028	0.0391177	-0.00261539	0.0576021
FABP3	0.0385935	-0.0219191	-0.0214994	-0.00188773	-0.000108667
VWF	-0.0322346	0.0314608	-0.0586833	-0.0419657	0.0143675
HLA-DRA	-0.0368847	0.00585503	-0.0115904	0.0163046	0.0436214
CKMT2	0.0395756	-0.00899076	-0.0110569	-0.0122531	0.00510116
COX6A2	0.0387599	-0.00753223	-0.024838	-0.0111552	0.00559693
TNNT2	0.0381533	-0.0316873	-0.0112718	-0.00204363	0.0197089
PECAM1	-0.0346334	0.0195329	-0.0525599	-0.0402357	0.00489378
S100A1	0.0382439	-0.0238374	-0.0132083	-0.0115212	-0.00124042
SLC25A4	0.0378097	-0.0234682	-0.0152981	-0.00500905	0.0135734
B2M	-0.035161	-0.00929771	-0.0317074	-0.00862103	0.0205585
RYR2	0.0380402	-0.00311962	-0.00746224	-0.0190319	0.000357152
AEBP1	-0.0316609	-0.0383029	0.051106	-0.0127536	-0.00209045
PLN	0.0369542	-0.0219986	-0.0165599	-0.00123138	-0.00517678
TMSB10	-0.0373815	0.000474227	-0.0222387	-0.0251033	0.0222532
SERPINF1	-0.0350463	-0.0224228	0.0414102	-0.00572258	0.0219949
CRYAB	0.03686	-0.0298349	-0.017245	0.00314799	0.0098872
HBB	-0.00361502	0.0289429	-0.0469261	-0.0291857	0.0462038
CFD	-0.0273221	0.0275454	0.032371	0.00943386	0.0482924
IFITM1	-0.0368269	0.0151653	-0.0152611	-0.0195275	0.0237084
HHATL	0.0374843	-0.0121056	-0.0151456	0.00428643	0.0092788
XIRP2	0.0271172	-0.0486054	0.00271188	-0.0242371	-0.0365456
DES	0.0334562	-0.0470457	-0.000341223	-0.0088036	0.0117287
SLC9A3R2	-0.0311355	0.026013	-0.0432552	-0.0375395	-0.0150441
LMOD2	0.0352417	-0.0331513	-0.00375938	-0.00748944	-0.000310555
NMRK2	0.0331936	-0.0207399	-0.0225998	-0.0104743	-0.0059461
RNASE1	-0.0344464	0.0166665	-0.0274274	-0.0228037	0.0202403
MYOZ2	0.0367251	-0.0228994	-0.0201903	-0.00374211	0.00591063
SUPT7L	0.00910686	0.0110143	0.0059034	-0.0162095	0.000703846
TMSB4X	-0.0372455	-0.00715334	-0.0123023	-0.0166837	0.0162375
COL1A1	-0.0255076	-0.0453478	0.0493147	-0.00469775	0.0274748
NRAP	0.0337721	-0.031882	-0.0103114	-0.0131068	0.00213791
NEBL	0.0365109	-0.0208346	-0.0174466	-0.00828599	0.00304415
ACTN2	0.0356675	-0.0286461	-0.0150871	-0.00504849	0.00959577
ADPRHL1	0.0359346	-0.0183702	-0.0101631	-0.00771325	0.00577607
FLNC	0.0348355	-0.021666	-0.0145938	-0.00407937	-0.00425168
CASQ2	0.0357261	-0.0202061	-0.0176321	-0.012536	-0.0148882
LPL	0.0346715	-0.0116624	-0.0181475	-0.0298357	0.00506733
HSPB6	0.0309921	-0.0294335	-0.00527552	0.00209015	0.0162424
IFI27	-0.0347431	0.00370463	-0.0209499	-0.019028	0.00720581
RGS5	-0.0312848	0.011948	-0.0219703	-0.0476098	-0.00843423
C7	-0.0318099	0.00281743	0.0450476	0.00638201	0.0279037
C1R	-0.0322556	-0.0076395	0.0328602	0.0172041	0.0456552
TAGLN	-0.033005	-0.0155277	0.0201617	-0.0208543	-0.00367099
TIMP1	-0.0311085	-0.0374749	0.0216308	0.00621653	0.0330103
LTBP2	-0.0291032	-0.0363775	0.0451913	-0.00348971	0.0128369
MYL4	0.0200268	-0.0317325	0.0104002	0.0198181	-0.00520607
ACTA2	-0.0307009	-0.00106988	0.00941711	-0.0255846	-0.01553
MDH1	0.0350914	-0.0179749	-0.0213528	0.00189065	0.00572684
EGFL7	-0.031447	0.0285104	-0.0381804	-0.0345227	-0.00128115
EGR1	-0.0174835	0.0108545	0.0319229	-0.00243673	0.0358393
PDE4DIP	0.0345896	-0.0274563	-0.0122907	-0.00382559	0.000488239
IGF2	-0.0322291	0.00288084	-0.00832128	-0.0365076	0.000611807
SMPX	0.0341314	-0.0243596	-0.0247521	0.000943978	-0.00493011
FABP4	-0.0295908	0.018808	-0.0184277	-0.041434	0.00840716
SERPING1	-0.0337568	0.00382506	0.0200999	0.00431153	0.0310495
MYL12A	0.0309143	-0.0274945	-0.017028	-0.0072448	-0.0133423
TCAP	0.0326813	-0.0294493	-0.00393843	-0.00364769	0.0102106
GSN	-0.0319874	-0.020764	0.0295377	-0.0135192	0.0100136
CSRP3	0.0321835	-0.0179058	-0.0234329	-0.00158206	-0.00726706
ENG	-0.0341324	0.0116998	-0.00168663	-0.0219513	0.00560811
CMYA5	0.0297568	-0.0328665	-0.00627066	-0.00730132	0.00338496
TPM1	0.0341206	-0.028017	-0.0112319	-0.00800821	0.00398976
MYH6	0.0228116	-0.00777251	-0.00586442	0.00248729	0.0357741
EIF1AY	0.0188209	-0.00623115	0.00603371	-0.0060042	0.00447689
MYOM2	0.0342535	-0.00690284	-0.00879294	-0.00319712	0.00415389
CCDC80	-0.0278337	-0.028472	0.0477362	-0.00587647	0.0200713
TNNT1	0.0304017	-0.0271229	0.00214155	-0.00722945	-0.0205562
PTMA	-0.0341234	-0.00181863	-0.0123707	-0.0169957	0.00952946
HRC	0.033097	-0.017709	-0.000630712	-0.00173126	0.00909772
PKP2	0.0332823	-0.0158725	-0.0065775	-0.00739477	0.00651827
EEF1A2	0.0332438	-0.0166992	-0.010829	-0.0104867	-0.00455741
COL6A1	-0.0317668	-0.017675	0.0352612	-0.00261986	0.0176761
TAGLN2	-0.0335095	0.00584788	-0.00907357	-0.0170138	0.0198119
IGKC	0.00232732	0.000227052	0.0214496	-0.0121954	0.0302675
RPL3L	0.0329864	-0.0155631	-0.00698763	-0.013394	0.00126559
SMOC2	-0.0287899	-0.0214147	0.0360562	-0.00761443	-0.010636
SERPINE2	-0.0269503	-0.0400697	0.0398109	-0.00367736	0.0099898
SORBS2	0.031505	-0.0252693	-0.0107454	-0.00557198	-0.0170766
KLF2	-0.0290327	0.0215485	-0.0283484	-0.0362091	0.0110882
MYZAP	0.0322501	-0.0174769	-0.00765122	-0.00680148	0.0021826
CHCHD10	0.0328112	-0.0192516	-0.0126693	-0.00930795	0.00373665
CDH2	0.0324689	-0.0223829	-0.0119442	0.00697248	-0.00409866
TECRL	0.0312169	-0.0298139	-0.010137	-0.00418047	0.0010623
HSPB3	0.0309899	0.00202269	-0.00591942	-0.00986917	0.0235866
MYH11	-0.0209958	0.010958	0.0130815	-0.0283251	-0.0277711
ZFP36	-0.0208817	0.0166749	0.0140304	-0.00941471	0.0532183
FHL2	0.0272729	-0.0196343	0.00934068	0.00578111	0.00841171
JUNB	-0.0223386	0.00201861	0.0165274	-0.0116678	0.048058
ENO3	0.0309089	-0.0230854	-0.00863791	-0.00717058	-0.00388967
MYOM1	0.0306097	-0.0156555	0.000611197	-0.00894453	-0.0147941
FMOD	-0.0196432	-0.0357092	0.0586398	-0.00451342	0.00635298
HSPB8	0.0316467	-0.0209191	-0.0110315	-0.00122851	-0.000804767
CRIP1	-0.0303248	0.00777996	0.00063898	-0.0254204	-0.00769256
NR4A1	-0.0166575	0.00772821	0.0189266	-0.00941051	0.0419378
SYNPO2L	0.024565	-0.0459259	-0.00363657	-0.00439005	-0.0358243
FLNA	-0.0310574	-0.0116818	0.00611142	-0.0194977	-0.0120193
TRIM63	0.0312512	-0.00842423	-0.00471632	-0.00254159	0.00386996
MYH7B	0.0313405	-0.0176546	-0.00246828	-0.0014255	-0.0111205
COX7A1	0.0317195	-0.00454791	-0.0115854	-0.0137461	-0.0081872
RPS4Y1	0.00673407	-0.00143735	0.00894398	-0.0215889	0.00510535
SRL	0.031706	-0.0149876	-0.00538535	-0.0181474	-0.00496931
NEXN	0.0292816	-0.0360115	0.00294287	-0.0132667	0.00644297
CYP2J2	0.0301966	-0.0158103	-0.0150091	0.000436311	-0.00334403
CEBPD	-0.0214206	0.00961329	0.012468	0.00764167	0.0654349
HLA-DPA1	-0.0293736	0.00526986	-0.0160301	0.0105721	0.0300344
MLIP	0.0310621	-0.0105793	-0.000236125	-0.00634202	0.0162416
HLA-C	-0.0297503	0.00456239	-0.0256679	-0.0179252	0.0191775
FHL1	0.0252449	-0.0417009	-0.00771855	0.003413	-0.0105724
PTGDS	0.0276639	0.00853398	-0.00797147	-0.00113256	0.0192534
TRDN	0.0295879	-0.0335306	-0.000526104	0.00167824	0.00926424
ID3	-0.0311738	0.00547079	-0.00205182	-0.0266742	0.00656035
HBA1	-0.0125592	0.0260502	-0.0323376	-0.0187474	0.0370414
LAMB1	-0.0296862	-0.0130887	0.0291336	-0.011923	0.0144244
GOT1	0.0315929	-0.0115847	-0.0133129	-0.00122924	-0.00298335
RRAD	0.026796	-0.00471413	0.00650148	0.00194375	0.00641369
CFH	-0.0293341	-0.0110303	0.0382274	0.00126742	0.00955924
SLC8A1	0.0288398	-0.0156938	-0.00662985	-0.000700585	-0.00934588
EPAS1	-0.0294393	0.00895777	-0.0229476	-0.0323395	-0.00548632
COL15A1	-0.0287906	-0.0118919	0.0257422	-0.0115043	0.00266997
RBM24	0.0301914	-0.0163096	-0.0184264	0.00219367	-0.00955297
A2M	-0.0284504	-0.00627495	-0.0291569	-0.0243165	0.012401
TRIM54	0.0307148	-0.0156099	-0.00105417	-0.0038158	0.00173143
POPDC2	0.030573	-0.0192792	-0.00665141	-0.00264887	-0.00838197
CFL2	0.0286893	-0.0249962	-0.0203669	-0.00783421	-0.013956
FGF12	0.0210094	0.0202304	-0.0035467	-0.0108709	0.0294388
CRYM	0.028466	-0.0125028	0.000756901	-0.00250834	-0.0138759
FHOD3	0.0294115	-0.0207173	0.00662723	-0.0118879	-0.000553944
DUSP1	-0.0232335	0.00311391	-0.00247714	-0.0268033	0.0322281
COL4A1	-0.0285305	-0.0223761	0.0138693	-0.00722374	0.0172165
FBLN5	-0.0286596	0.000110893	0.0247373	-0.010803	0.0146414
APOA1	0.0233988	-0.00516068	-0.00650708	0.0139074	-0.00675642
LDHB	0.0305817	-0.00955128	-0.0133967	-0.00722728	0.00938296
MMP2	-0.0259087	-0.00928007	0.040737	0.00608396	0.0277552
RETREG1	0.028566	-0.00794089	-0.000491537	0.000509892	0.0186319
SMYD1	0.028696	-0.0192243	-0.00800257	-0.0122679	-3.51516e-05
IGHG1	-0.00439914	-0.00463026	0.019515	-0.00501722	0.0280383
ATP1A3	0.0292145	-0.00908529	-0.0139165	-0.0106303	0.0186381
MYOM3	0.0289103	-0.0160483	-0.0065876	0.00256026	0.0151017
C1QB	-0.0214094	0.00409041	-0.0178029	0.0314981	0.0599852
ATP2A2	0.0252916	-0.00465181	-0.0160729	0.00305427	0.0183923
HLA-A	-0.0254064	-0.00454977	-0.0246514	-0.0142958	0.0182943
C1QC	-0.0159886	-0.000609279	-0.0141768	0.042026	0.0663322
IDH2	0.0285295	-0.0131564	-0.0202742	0.00789018	0.0118741
TIMP3	-0.0284647	-0.00142342	0.0157722	-0.0141341	0.0126701
DSP	0.0275601	-0.0201277	-0.0102889	-0.0016057	0.0238014
PLIN4	0.0259552	0.000550782	-0.00569753	0.00506782	0.024154
TM4SF1	-0.0260405	0.0232091	-0.0327616	-0.0299271	0.000657107
PPM1K	0.0285904	-0.00959515	-0.00121744	-0.00982123	0.01123
FABP5	-0.0267556	0.0147988	-0.0204922	-0.033917	-0.000863298
IGFBP7	-0.0265202	-0.0309771	0.0166596	-0.0183194	0.00362831
MPC1	0.0293211	-0.0114519	-0.0070339	-0.000729099	-0.00323508
TNC	-0.0170958	-0.0261608	0.0219252	0.0153797	0.0368848
SLMAP	0.0271174	-0.0283567	-0.0105282	-0.00621987	-0.0166853
MYPN	0.0275064	-0.0198137	-0.0153074	0.00642887	-0.0206432
CLEC3B	-0.0262086	0.0249562	-0.025474	-0.0216853	-0.0025941
MYO18B	0.0286381	-0.0164242	0.00283599	-0.00252276	-0.00390054
CILP	-0.0193986	-0.0273165	0.0453078	-0.00411504	0.00674329
CYCS	0.0275261	-0.0130775	-0.0176386	-0.0218227	0.012692
MXRA8	-0.0261716	-0.0153968	0.0385052	-0.00337261	0.0102928
IGFBP3	-0.0190303	0.0108251	-0.0265167	-0.0421923	-0.00677002
SMYD2	0.0275638	-0.0227949	-0.0028748	-0.0197201	-0.00698062
TXLNB	0.027375	-0.0176692	-0.0062955	-0.00830744	0.0112253
COX7B	0.027849	-0.0173534	-0.0140829	0.00275597	-0.0029826
ATP5MC2	0.0241744	-0.0127901	-0.0126899	-0.019286	0.0101855
GPC1	0.0253477	-0.031134	0.00633349	0.00840981	-0.0039455
PRKAA2	0.0275738	-0.0204254	-0.0123964	0.00283817	-0.0131391
S100A11	-0.0286945	-0.00830386	-0.00309424	-0.00655697	0.0189616
PGAM2	0.027563	-0.00714692	-0.0131481	0.00062285	0.0087085
LRP1	-0.0263566	-0.0104631	0.0298101	0.0082776	0.022954
COL5A1	-0.0243692	-0.0237243	0.0380848	-0.00748537	0.0106171
SH3BGR	0.0254659	-0.0241747	0.00207008	-0.0103651	-0.00506897
C1S	-0.0246656	-0.0090371	0.030439	0.0188738	0.0363119
MYLK3	0.0258198	-0.0117834	-0.00297223	0.000739698	0.0254898
AZGP1	0.0200972	0.00133937	-0.011941	0.019346	0.0238046
ATP5F1B	0.0282602	-0.018633	-0.0156598	-0.00464047	0.00769285
GOT2	0.0267831	-0.0178813	-0.0187893	-0.00474992	-0.0139915
FBLN2	-0.0274189	-0.000404816	0.0203085	-0.0152812	0.00267148
MT1X	0.00586922	0.00895265	-0.0083109	0.00350758	0.0585817
UNC45B	0.0281091	-0.0185009	-0.00687347	-0.00654486	0.00369098
CCL2	-0.0102076	0.0132656	0.00688924	0.0322621	0.0504787
CD9	-0.0280002	0.00297713	-0.000264433	-0.0140267	0.00191539
CDIN1	0.0259265	-0.00379908	-0.0200999	-0.00854343	0.00811105
BSG	0.026695	-0.0199873	-0.0184771	-0.00303963	0.0126078
CNN1	0.0145064	-0.0276694	0.00105524	-0.0148066	-0.0265937
DPY19L2	0.026721	-0.00605191	-0.00118128	-0.00463495	-0.00132426
EMP1	-0.0255075	-0.00741806	0.021455	-0.0179542	0.0254372
BTNL9	-0.0195869	0.015937	-0.0437175	-0.0358424	-0.00606617
KLHL31	0.0262792	-0.0119024	-0.000505584	-0.00520524	0.0160817
FBLN1	-0.0237446	-0.00940269	0.0456625	-0.000339989	0.0183121
ATP5F1A	0.0277502	-0.0170743	-0.0122474	-0.00321103	0.00551479
IGHG4	-0.00712957	-0.00273714	0.0170528	-0.00285799	0.0275213
LDB2	-0.0253019	0.0205331	-0.0275282	-0.0293155	0.00353607
C11orf96	-0.0206439	0.01234	0.021996	-0.0119846	0.0330548
NDRG4	0.0267959	-0.00916377	-0.0182901	-0.00144734	-0.00216186
ESAM	-0.0242784	0.0215925	-0.0316237	-0.0278465	-0.0101007
IGFBP5	-0.0233958	-0.00947837	-0.00198881	-0.0147682	-0.000817726
UQCRQ	0.0276055	-0.017778	-0.0144041	-0.00947394	-0.00443155
PACSIN3	0.0261781	-0.0218478	-0.00640761	0.0045836	-0.0117618
CDH5	-0.0216413	0.0248528	-0.0348522	-0.0382769	-0.00939056
ACO2	0.0273207	-0.0130458	-0.00977006	0.0057703	0.00591003
PKIA	0.0265971	-0.0142894	-0.00345632	-0.00539519	-0.00675434
STYXL2	0.0250186	-0.0241095	-0.000342156	-0.00684085	-0.00888887
COX5A	0.0269711	-0.0107264	-0.0203281	0.00475216	0.00649355
S100A9	-0.00779743	0.0226542	-0.029684	0.0172662	0.0510012
TMOD1	0.0262879	-0.0174226	0.00351578	-0.00861435	0.0165752
CPT1B	0.0259199	-0.00962865	-0.00251662	-0.00412099	0.00903828
FLT1	-0.0209213	0.0265501	-0.0318132	-0.0372191	0.00426211
SOX18	-0.0199225	0.0270321	-0.0374635	-0.0321039	-0.0043331
NKX2-5	0.0256152	-0.01557	-0.00239592	-0.00166421	-0.00274018
ATP5MC3	0.027185	-0.0138819	-0.00903	-0.00422172	0.00250825
PDLIM5	0.0270534	-0.0134377	-0.0154858	-0.00501764	0.00645213
PPARGC1A	0.0255932	-0.00699704	0.00183303	0.00404042	-0.00122412
MASP1	0.0244176	-0.023343	-0.00224061	-0.0066939	-0.007597
ARHGDIB	-0.0273963	-0.000390378	0.000584317	-0.00893071	0.0118025
IGHG2	-0.00480542	-0.00151605	0.0217761	-0.00591222	0.0251038
ALPK2	0.0254857	-0.00461852	-0.014883	0.00534986	0.0156538
CCN1	-0.00443895	-0.0223984	0.0320635	0.000540276	0.0242404
FBXO32	0.0240187	-0.0239572	0.00195288	-0.0104652	-0.00128841
C3	-0.0139455	0.0190974	0.024202	0.0172111	0.0509507
NDUFA1	0.0267099	-0.0140879	-0.0163384	-0.00599192	0.00649931
HADHB	0.0253009	-0.00858836	-0.0151822	0.00345361	0.01935
CD93	-0.0233817	0.0170909	-0.0328932	-0.0233771	0.00175861
COQ10A	0.023886	-0.00620694	0.00514982	-0.000784966	-0.0032527
FCF1	-0.0231035	0.00104814	0.00522602	0.00645694	0.00287106
HLA-DPB1	-0.0239765	0.00833099	-0.013295	0.0157124	0.0225291
PFKM	0.0267127	-0.0107379	-0.00861192	0.000475098	-0.000751456
UQCRHL	0.0260388	-0.0182606	-0.0203555	-0.00281989	0.000157918
ZFP36L1	-0.0267593	-0.00205641	0.00819689	-0.0128973	0.0128247
MLLT11	0.021946	-0.0193146	-0.00226376	-0.00425953	-0.00883189
MXRA5	-0.0175402	-0.0363997	0.0393612	-0.0176454	0.00113212
TIMP2	-0.0257592	-0.013599	0.0201085	-0.00955571	0.00847725
TMEM182	0.0256706	-0.0013862	-0.005577	-0.00362499	-0.00190531
FBN1	-0.0228641	-0.0144389	0.0370477	-0.0129	0.014994
LRRC2	0.0237342	-0.00371027	-0.00658334	0.0066971	0.00667256
SPHKAP	0.0251149	-0.00167497	-0.00395883	-0.00750801	0.00428372
COX5B	0.025953	-0.013117	-0.0198285	-0.00560779	0.00550398
LRRC39	0.0258145	-0.00386364	-0.00352278	-0.00416498	0.00049601
NDUFAB1	0.026116	-0.00954647	-0.0139962	-0.00720621	0.00536074
ELN	-0.0227155	-0.0099002	0.030072	-0.0237793	0.0137949
RAMP3	-0.0207244	0.0201246	-0.0369681	-0.0117119	0.019765
HACD1	0.0248094	-0.0174391	-0.0150534	-0.00221885	-0.0109155
NPDC1	-0.0251265	0.00929448	-0.0256179	-0.0230014	-0.000190255
CD34	-0.0249438	0.0108179	-0.0131202	-0.0329001	0.00156623
IGHG3	-0.00338134	-0.00518045	0.0101677	-0.014664	0.0373362
ALDOC	0.024572	-0.00825752	-0.0104207	0.00217375	0.014039
NOTCH3	-0.0251039	0.00184458	0.00989831	-0.0267592	-0.00724062
NDUFA4	0.0259886	-0.0142107	-0.0123687	-0.000291461	0.00573921
ANKRD2	0.0204584	-0.00343866	-0.00351882	-0.00724146	5.22638e-05
XAF1	-0.0227956	0.0144313	-0.0125193	-0.0197402	-0.000768595
SORBS1	0.0249355	-0.022123	-0.00574471	-0.00484893	-0.005935
MYH9	-0.0243791	-0.00828805	-0.0140628	-0.0141909	0.00778546
MGST3	0.0254629	-0.0154996	-0.00888673	-0.00261056	-0.00893129
RBM20	0.0245305	-0.01073	-0.00576053	-0.00334488	-0.00749218
COX8A	0.0261541	-0.0162529	-0.0123541	-0.0047176	0.00323978
COL8A1	-0.0214868	-0.0242658	0.0352816	0.00124956	0.0160948
APOBEC2	0.0245231	-0.00405925	0.00152408	-0.00569151	-0.00413759
HAND2	0.0245321	-0.0189552	0.0030748	-0.00179518	-0.00408454
ADAMTS1	-0.0169746	0.0102975	-0.0172564	-0.0268114	0.0199609
ATP5IF1	0.0243312	-0.0215483	-0.0145854	-0.010783	-0.00810596
NCAM1	0.0248333	-0.017787	3.09875e-05	-0.0127133	-0.00332783
BZW2	0.0243656	-0.0112928	-0.0115369	0.00208948	0.00392566
NR2F2	-0.0253635	0.00384125	0.00927761	-0.0149004	0.000777485
EFEMP1	-0.0193341	-0.0161072	0.0348327	0.00683406	0.0270578
PTPRB	-0.0187681	0.0211418	-0.0347377	-0.0429711	-0.00592261
NPR3	0.0183062	-0.0216753	0.0106867	-0.00917113	-0.0226852
IFI44L	-0.0219118	0.00985695	-0.00765582	-0.0137151	0.00810781
ADH1B	-0.0157707	0.00777424	0.0273865	0.00544299	0.0403315
SLC2A4	0.024805	-0.00676045	0.000220821	-0.00360294	0.00194854
UQCRC1	0.0255298	-0.0168457	-0.00686797	-0.00807354	0.00287912
MARCKS	-0.0240627	-0.00730446	0.0220732	0.000417125	0.0117864
IFI6	-0.0197437	-0.00619741	-0.00080692	-0.0018961	0.00937092
ATP5MJ	0.0250001	-0.0119791	-0.00867202	-0.00998301	0.0102728
PTN	-0.0187467	-0.00513482	0.0476621	0.00526898	-0.00197805
AKAP6	0.024127	-0.0158058	-0.00393379	-0.00886262	0.00599197
CSDC2	0.0231161	-0.0107649	0.00567637	-0.00417696	-0.00223063
UQCRB	0.0247984	-0.0101008	-0.0143024	-0.00689915	0.0071352
HSPA2	0.0195173	-0.0267184	-0.006349	0.00279916	-0.00299817
H4C12	-0.0241487	-0.00674422	-0.00154849	-0.0119921	0.0206198
GNG11	-0.0211495	0.0159497	-0.0126354	-0.0274644	-5.5922e-05
CTNNA3	0.0239865	-0.00856587	0.00730657	8.64671e-05	-0.00718502
COL4A2	-0.0227372	-0.0245531	0.0152472	-0.00906054	0.0121789
FSD2	0.0225783	0.00538409	0.00802616	0.0050407	0.00707681
SLC25A3	0.0245054	-0.0153508	-0.0120985	-0.0149665	0.00866622
TNFRSF12A	0.0188543	-0.0214919	-0.00048411	0.00330501	-0.00766851
HLA-F	-0.0222491	0.0166252	-0.026934	-0.00849363	0.0102879
UQCRFS1	0.023232	-0.0137468	-0.0051209	-0.0153067	0.00309533
PEBP4	0.0212775	0.00591999	-0.00558629	0.0030646	0.0273654
CXCL2	-0.00826172	0.0280015	-0.0222227	-0.0209819	0.0426107
GPX3	0.0157882	-0.0231866	-0.0138862	-0.00197577	0.0302687
COL14A1	-0.018465	-0.0211777	0.0479831	-0.00576651	0.000606898
SLC27A6	0.0218674	-0.00216708	0.00515331	-0.00751991	0.00121644
LTBP4	-0.0215001	-0.00780173	0.0345822	-0.0241699	-0.00663813
VLDLR	0.0226397	-0.0138257	-0.0045717	-0.00771635	0.0143126
ANK3	0.0216892	-0.0151915	0.0187899	-0.0030559	0.00456242
C1QA	-0.0178294	0.00819005	-0.0129499	0.0218072	0.0461349
PDE1C	0.0235295	-0.0154834	0.00152403	0.00342094	-0.0088291
LMOD3	0.0240681	-0.00698955	-0.00418818	0.00479964	0.00814496
DIRAS1	0.0226462	-0.00863137	0.00214565	0.0019688	0.0257979
EGLN3	0.0221477	-0.0248564	-0.00464454	0.00538059	-0.00243766
SLC4A3	0.0238278	-0.00802098	-0.000464373	-0.00836449	0.00267747
NDUFB3	0.0238565	-0.00962174	-0.0194881	-0.00770121	0.0188438
OXCT1	0.023094	-0.0147964	0.00217151	-0.0128566	-0.0221368
SLC16A7	0.0228906	-0.00279818	0.00161363	-0.00161179	0.008056
SLC2A3	-0.015458	0.0149408	-0.0015673	-0.00982212	0.0462413
PLTP	-0.019007	0.00950095	0.00271997	0.0232614	0.0431521
ASB2	0.0226433	-0.0135152	-0.00896722	0.00734084	-0.00951532
FBXO40	0.0235472	-0.00673325	-0.00834236	-0.0179291	-0.00640703
COX6C	0.0247268	-0.0136343	-0.0124651	-0.00663243	0.0049558
C10orf71	0.0226477	-0.0175454	-0.00786641	-0.0114409	-0.0108475
SLC41A1	0.0235866	-0.010583	-0.0189825	-0.00123834	0.007493
PDGFRB	-0.0238423	0.00146709	0.0167284	-0.0207249	0.003172
TENM2	0.0230125	-0.0149331	-0.00677944	0.00492343	0.00463031
F3	0.0200444	-0.00702709	0.00923401	-0.00501605	-0.00396128
JPH2	0.0228554	-0.015136	-0.00789731	0.00074713	-0.0158208
C14orf180	0.0221753	-0.00609827	-0.000273671	-0.00470616	-0.00834795
CA3	0.0142002	-0.007979	-0.00139133	0.0080747	0.0165123
ACAT1	0.0241659	-0.00611624	-0.00809886	-0.00134768	0.000309627
ALDOA	0.0237406	-0.0170036	-0.0157965	-0.000256297	0.0146278
ZNF106	0.0226179	-0.024603	-0.00250072	-0.00746574	-0.00217868
KCNIP2	0.0156693	0.0221037	0.0083387	0.00570688	0.0215517
HSPG2	-0.0229787	-0.0187786	0.00245578	-0.0223006	0.000329059
NDUFB10	0.0231153	-0.0153306	-0.01318	-0.0025658	0.0034663
SPEG	0.021453	-0.0167839	0.00711552	-9.10301e-05	-0.0159574
NNT	0.0242633	-0.0100342	-0.00994152	-0.00538103	0.000210809
HSPB1	0.0193798	-0.0294449	-0.00351478	0.00125825	0.00741542
SCN5A	0.0225391	-0.0161014	0.00625256	-0.00417318	-7.15639e-05
FSTL1	-0.0196787	-0.0214518	0.0279164	0.00467819	0.0191989
PODXL	-0.0182629	0.0173326	-0.040224	-0.0241819	-0.00787592
TACC2	0.0237031	-0.0157338	-0.00972061	-0.00132431	0.000940925
PPP1R3A	0.0232322	-0.00896985	0.000660237	0.0114587	0.00722122
SHANK3	-0.0180199	0.0213813	-0.0360656	-0.0300823	-0.00123785
PERM1	0.0216996	0.0033044	-0.0133889	0.00824542	-0.00042544
COX7C	0.0240706	-0.0114545	-0.00635897	-0.0116389	0.00329955
PLXND1	-0.0235262	0.00665889	-0.0114451	-0.0166733	0.000314681
C6	0.0125879	0.00859103	0.00737767	-0.0140783	0.0298543
ANXA1	-0.0237975	0.000743415	0.0111578	0.00360972	0.0188098
MAPKAPK3	0.0231739	-0.00459105	-0.0113394	-0.0100772	0.0220231
ASB11	0.0233601	-0.000586302	0.000320438	-0.00160873	0.0106698
FXYD6	-0.0229337	0.00460238	-0.000263454	-0.0217015	-0.000197322
HLA-DQA1	-0.00737486	-0.00154623	-0.00721153	0.0331894	0.0360138
PDHA1	0.0237586	-0.0137476	-0.00471271	-0.0103819	0.00676649
PPP1R14C	0.0224426	-0.00361977	-0.0150914	-0.0038239	-0.00475926
STAB1	-0.0208791	0.00615944	-0.0118635	0.00817427	0.0312587
USP17L11	-0.0203547	0.00955628	0.0130868	-0.0145209	0.00347452
UQCR10	0.0229522	-0.00939527	0.00459787	-0.0149839	0.000121533
COX6B1	0.0238455	-0.0153319	-0.0121051	0.00530544	0.00522104
NDUFB9	0.0230523	-0.0115505	-0.013609	-0.00112102	-0.000677613
PLA2G2A	-0.0061366	0.0133895	0.0137299	0.00329278	0.0378108
TBX2	-0.0203167	0.0104032	0.000350853	-0.0245909	-0.0257158
ATP5PO	0.023747	-0.0100324	-0.0116244	-0.00848497	0.00129886
PPP1R1C	0.0217313	0.00437736	-0.00624371	0.000228821	-0.00515116
IFI16	-0.0228314	0.00415173	-0.00206208	-0.000522799	0.0271179
ATP5MK	0.0229162	-0.0171243	-0.0175783	-0.00682665	-0.00336991
ADGRF5	-0.0184082	0.0242029	-0.0335139	-0.0352192	0.00158211
VWC2	0.0215788	-0.00775831	0.00110254	-0.00871473	0.00146621
ANO5	0.022164	-0.011563	-0.00102579	-0.00889762	0.00841207
ASAH1	0.0226378	-0.0196455	-0.0120674	-0.00044971	0.0143922
PROX1	0.0220311	-0.00536816	0.000516358	-0.00146711	0.00206832
THBS1	-0.00250774	-0.0115229	0.017633	0.0169404	0.0442323
TYRP1	0.0215614	-0.0155677	-0.00494519	-0.00952979	0.00202663
F2R	-0.0179174	-0.021645	0.0365735	-0.0221413	0.0120219
C4orf46	-0.019701	0.00759916	0.00592095	0.0114346	0.00024151
OTUD1	0.0166908	-0.000211343	-0.00448294	0.00106743	-0.00192152
ACKR1	-0.00934617	0.0172854	-0.0277352	0.00137467	0.0179877
MFN2	0.0219234	-0.022998	-0.00586411	-0.00527388	-0.00148041
PCDH7	0.0207352	-0.00841071	0.00926216	-0.00324975	-0.00355792
SVEP1	-0.0165453	-0.0131388	0.0357377	0.00333193	0.0175901
TNS2	-0.0229182	0.0113218	-0.00305542	-0.0229139	0.00661473
LOXL1	-0.0175376	-0.031434	0.033373	-0.00456471	0.0028615
TUBA3E	0.0196057	-0.0111801	0.013248	-0.00655892	0.0139714
PLVAP	-0.0154432	0.00801331	-0.0330599	-0.0108672	0.0241992
MDH2	0.0227323	-0.0150721	-0.0135154	-0.00240163	0.0127507
PRMT8	-0.021863	0.00664844	0.00307311	0.00290017	-0.00255907
MLYCD	0.0209534	-0.0109344	0.0013006	-0.0142277	0.00713448
ABCA8	-0.0185267	0.00368798	0.0323856	-0.0100565	0.0152829
AQP1	-0.0151363	0.0120928	-0.035918	-0.0395073	0.0100388
G0S2	0.0173881	-0.00350479	-0.0218404	0.000988329	0.0186915
GPNMB	0.0145998	-0.0264054	-0.00266863	0.0162156	0.00613434
SCN7A	-0.0195787	0.00293175	0.0254159	-0.00737181	0.00767903
ATP5PF	0.0230627	-0.0103514	-0.0175608	-0.00197523	-4.73559e-07
TCF4	-0.0224718	-0.00211666	0.00207784	-0.0236775	0.000153464
SYNM	0.021904	-0.0198214	-0.000941789	-0.00304506	-0.00794041
EMCN	-0.0147471	0.027002	-0.0346405	-0.0368112	-0.00838564
CAMK2B	0.0222015	-0.0116051	-0.000242913	-0.0100255	0.0023731
SLC16A1	0.0224963	-0.0112407	-0.00480052	-0.0135067	0.0130265
ART3	0.0200171	0.00363574	-0.013244	0.0108177	0.016187
TNXB	-0.0204516	0.00715616	0.018938	-0.00671274	0.0143799
CLEC14A	-0.0198182	0.0164486	-0.028907	-0.0253092	-0.00883387
CPEB4	0.0222374	-0.0110246	-0.00627147	-0.00275714	0.00830317
MZT2B	-0.00199087	0.0162336	0.00912258	-0.0170507	0.0115691
DUSP26	0.02199	-0.0127073	-0.0108265	-0.000584464	-0.00927923
ABI3BP	-0.0184096	-0.0134591	0.0392481	0.00611793	0.0224567
TOM1L2	0.0206065	-0.0125105	-0.00340374	-0.00991013	0.0107801
LSP1	-0.0209491	-0.00230183	0.0217673	0.000696423	-0.00158478
OBSCN	0.0207178	-0.00775129	-0.00416164	0.000195317	0.0146529
HADH	0.0220885	-0.00663838	-0.0118529	-0.00325161	0.000379377
SOCS3	-0.00560068	0.0226153	0.00364822	-0.00482389	0.0384846
AK1	0.0226136	-0.0147623	-0.0137165	-0.00349491	-0.00505622
BDH1	0.0204636	0.00724177	-0.0144079	-0.00695417	0.000346889
CLGN	0.0193375	-0.000364698	-0.0042038	-0.0066036	0.00591049
NOTCH4	-0.0144607	0.0219067	-0.0353207	-0.042262	-0.0074276
SELE	0.000211585	0.0234948	-0.0061326	-0.00263106	0.0279446
NDUFA8	0.0223887	-0.0115615	-0.0094332	-0.00240248	0.00410644
CISD1	0.0219106	-0.00817617	-0.00948564	-0.0153055	0.00216472
NBPF19	-0.0223481	-0.00544882	0.0204251	-0.00422798	0.00857161
NDUFB2	0.0221912	-0.0111991	-0.010023	-0.00628301	0.0138912
ADSS1	0.021336	-0.00796935	-0.00822341	-0.00400149	0.0101166
UQCR11	0.0225319	-0.0163345	-0.0121136	-1.86751e-05	-0.00181638
SNTA1	0.0225906	-0.0136234	0.00444509	-0.00691145	0.000755774
FXYD1	0.0210558	-0.0198241	0.0162403	-0.0155658	0.00478771
USP13	0.0222763	-0.014412	-0.00191325	-0.00836218	0.00649814
ACOT11	0.0202873	-0.00947969	0.00297853	0.000220704	0.00199587
CDH19	-0.0186283	-0.00414516	0.0306421	0.00636774	0.0161734
TCIM	-0.0170641	0.0212827	-0.0222483	-0.026353	0.0112096
CORIN	0.0143719	0.0227205	0.00943221	0.00468558	0.00342348
PPIF	0.0221061	-0.00965937	-0.00782316	-0.00424137	0.00140953
STOM	-0.0202879	0.0114432	-0.0290047	-0.0190075	0.00857382
MITF	0.0202175	-0.00575906	-0.0105148	0.00446005	0.0196206
DECR1	0.0212902	-0.00448959	-0.0135358	-0.00526875	0.00650031
PERP	0.0225106	-0.0109799	-0.00926726	-0.00130869	-0.0030221
RGCC	-0.0182583	0.00211778	-0.0109951	-0.0298511	0.00579206
NIBAN1	0.0189597	-0.0181884	-0.00759232	-0.0154615	-0.0100814
CAP2	0.0212937	-0.0120005	-0.00428994	-0.0197807	4.49733e-05
SRGN	-0.0198803	0.018964	-0.0199452	-0.00708649	0.0133734
WNK2	0.0210459	0.00107666	0.000262198	-0.00543871	0.000592699
COX4I1	0.0223994	-0.0118776	-0.0161934	-0.00568523	0.0075816
LY6E	-0.0205603	0.00787671	0.000892684	-0.00327549	0.0148739
NDUFA6	0.0218076	-0.0133646	0.000434021	-0.0107923	0.00693657
MYH14	0.0205278	-0.014096	0.00623041	-0.00332687	0.0141828
ADAMTS4	-0.00829101	0.00350899	0.00992918	-0.00129273	0.0367684
NDUFS8	0.0220202	-0.014973	-0.00420366	-0.00095624	0.00941052
SERPINE1	-0.00948947	-0.0172987	0.00586625	0.00390776	0.0506366
CCDC141	0.0211054	0.000368329	-0.0107009	-0.00825435	0.0147725
TUBA8	0.020326	-0.00213441	0.00152749	-0.00074496	-0.0195373
PGM1	0.0215286	-0.0136172	-0.00332707	0.000679129	-0.00741278
NNMT	-0.0168117	-0.00412832	0.0248681	0.0029182	0.0411843
ZFP36L2	-0.0218225	0.00179125	0.0105419	-0.0137684	0.0131279
RHOB	-0.0183633	0.00843315	0.000602316	-0.0262338	0.00791975
USP17L12	-0.0195045	0.00894005	0.00907833	-0.0172773	0.00672302
CYP1B1	-0.0170783	-0.012881	0.00204421	0.00512661	0.0245527
MLF1	0.019801	0.0038062	-0.00381521	-0.00891312	0.0159777
NDUFB4	0.021549	-0.0100767	-0.0133212	-0.000451004	0.00785289
SRPK3	0.0206364	0.00109675	-0.00389469	-0.00934421	0.000359908
FZD4	-0.0221711	0.00171813	0.00434692	-0.0190908	-0.00250858
DNAJA4	0.0187397	-0.025164	0.00178644	-0.0154324	-0.00479119
PI16	-0.0116983	-0.0213438	0.0466986	-0.00579207	0.0127212
PPP1R12B	0.0191155	-0.010731	0.000199923	-0.00182854	-0.00852501
HSPA1A	0.014365	-0.00519311	-0.0169721	0.00281205	0.00497126
LMO7	0.0218297	-0.00785923	0.000812606	-0.00734263	0.00757911
CX3CL1	-0.00951528	0.0246396	-0.0282125	-0.0232421	-0.0021979
NDUFB1	0.0217336	-0.0156618	-0.0120528	-0.00137605	0.00185375
PTMS	-0.021518	-0.0165662	0.00235274	-0.0154662	0.00318104
CYB5R1	0.0205448	-0.0177012	-0.00445865	-0.00527771	-0.00792788
FRZB	-0.0135337	-0.0197153	0.0372882	-0.0114499	-0.0115157
ATP5F1C	0.0220839	-0.0123152	-0.0170054	-0.00142617	0.00205467
ANXA2	-0.02191	-0.00956648	0.00139635	-0.00818522	0.0172917
ATP5ME	0.0219187	-0.0120581	-0.0125677	-0.00409951	0.000809522
CLDN5	-0.0151457	0.017445	-0.0223442	-0.038775	-0.00655578
CFAP61	0.0188361	0.00285259	-0.0153353	-0.00330159	-0.0054661
RBPMS2	0.0197785	-0.0158193	-0.00237475	-0.00173229	-0.0157432
PFKFB2	0.0203574	-0.0109596	-0.00279753	-0.00207323	0.00584598
PYGB	0.0186953	-0.0263638	-0.0081699	0.00890261	0.00817271
KLF4	-0.0156232	0.0226511	-0.0188245	-0.0242371	0.0175356
CYC1	0.0215268	-0.0106222	-0.0156234	0.00057073	0.00777723
PRDX2	0.0215895	-0.01264	-0.00600826	-0.000739705	-0.00240496
APOE	-0.015179	-0.00825744	0.00952413	-0.00649282	0.0251855
PXDNL	0.0206125	-0.00661959	0.00353345	-0.00597639	0.00793285
USP17L3	-0.0188049	0.00781796	0.00881603	-0.00311844	0.00921475
PLSCR1	-0.0203427	0.013922	-0.0083333	-0.00330411	0.02471
FAM107A	-0.0116972	0.0301996	-0.0308346	-0.0309557	0.017044
SHISA4	0.0173027	-0.0182621	-0.0141392	-0.00179557	0.00942176
ADCY5	0.0188531	-0.0131201	-0.000197733	-0.00357818	0.00353169
LHFPL6	-0.0210981	-0.00646485	0.0209833	-0.0201132	7.58814e-05
TMEM71	0.0196534	0.00131363	-0.00683245	-0.00622423	0.00610687
PCOLCE	-0.0162932	-0.0218396	0.034776	0.0108677	0.0230657
PDE3A	0.0196136	-0.00816779	0.0021636	0.000625203	0.00955916
COL5A2	-0.0184532	-0.0168606	0.028953	-0.00193683	0.0151314
GADD45B	-0.00802988	-0.00280841	0.0221826	0.00119037	0.0379633
SFRP4	-0.00673202	-0.0288158	0.0476339	-0.013073	0.0021322
RCAN2	0.0193494	-0.0153695	-0.0133961	-0.0144324	-0.0174923
NBPF12	-0.0212065	-0.00646328	0.0177359	-0.00185294	0.0050191
ASPN	-0.010155	-0.0269354	0.029245	-0.0163011	0.0258282
LRRC14B	0.0186054	0.00794246	-0.00525858	0.00775178	-0.00136379
MMRN2	-0.0168698	0.0158684	-0.024615	-0.0321219	-0.0060082
EIF1B	0.021164	-0.00564666	-0.0165151	-0.00982009	0.0135585
S100A4	-0.0201866	-0.00624705	0.0206438	0.00231751	0.00832391
CIPC	0.019475	-0.00829147	-0.00113999	-0.00805272	-0.00451444
DTNA	0.0208129	-0.00995779	-0.00645923	-0.0137167	0.000101163
LRRC49	0.0185715	-0.0135431	-0.00619167	-0.00788408	-0.0133097
RAMP1	0.0181833	-0.0167052	0.00543653	-0.0115741	0.00558406
CST3	-0.0186955	-0.0136169	0.0143089	0.00891713	0.0270661
BNIP3	0.0204222	-0.00756925	-0.0170016	-0.00612101	0.00892038
SUCLG1	0.0210196	-0.0144594	-0.0127135	-0.00255578	0.014075
CD68	-0.0146794	0.000189648	-0.0141402	0.0282244	0.0399012
LAPTM4B	0.0196061	-0.0133779	-0.00253441	-0.00212406	0.00963143
PPP1R3C	0.0188776	-0.0192715	-0.00194221	-0.0119095	0.00274761
HSPB2	0.0188013	-0.0254232	-0.00850305	-0.0011087	-0.00114653
NDUFA13	0.0211532	-0.0106123	-0.000204753	-0.00709503	0.0105768
VDAC1	0.0193305	-0.0159145	-0.0115097	-0.00522221	0.00288369
ATP5MC1	0.0202502	-0.0051076	-0.0120512	-0.0126286	0.00998343
DLD	0.0200724	-0.0186523	0.000267	-0.0050538	-0.00138813
ADAMTS9	-0.00754377	0.0185948	-0.0160187	-0.0100228	0.0429714
PDGFRA	-0.0173125	-0.00264547	0.0357537	0.0117807	0.0177801
DEPP1	-0.0180248	0.00447032	-0.00105908	-0.0195216	0.0128344
FITM1	0.0209458	-0.000490097	-0.00932485	-0.00293647	0.0022838
NEDD4L	0.0167044	-0.00736025	-0.00869233	-0.0131531	-0.00557709
NDRG1	-0.0205213	0.00614529	-0.00935864	-0.00747853	0.0162151
CDK18	0.0209142	-0.0154312	-0.00580012	-0.00168661	-0.000517596
ADCY4	-0.0164228	0.0252782	-0.0293973	-0.025757	-0.00122788
FITM2	0.0207676	-9.57054e-05	-0.00819142	0.00303437	0.00646935
CAVIN4	0.0203777	-0.00873531	-0.00403795	-0.0111202	0.00229937
LRRC10	0.0187558	-0.000789371	0.00553124	0.00297472	-0.0074958
GPD1L	0.0192026	0.00383201	-0.0113978	-0.0169475	0.0139662
ODF3B	-0.0187522	0.0146913	-0.0107525	0.00191482	0.0143985
CCER2	0.00286173	0.0129434	0.008202	0.0167738	0.0182095
INMT	-0.0198638	0.000819883	0.0103111	-0.00689342	0.00590658
PALLD	0.0134385	-0.0354764	0.00897626	0.00166525	0.00996002
PAM	0.0191369	-0.0271971	-0.00149866	-0.00400443	0.00525969
SFRP1	0.0171064	0.00554961	0.00552306	-0.0163638	-0.0087019
IFI30	-0.00992403	0.00445734	-0.0195279	0.0281824	0.0453121
SLCO2A1	-0.0137711	0.0190395	-0.038216	-0.0129502	0.0141892
COBL	0.0197834	-0.0167238	-6.16815e-05	0.00823352	-4.34222e-06
SGCD	0.0188155	-0.00733455	0.00538889	0.0142917	0.00789865
PLXDC2	-0.0205925	-0.00767282	0.0174408	-0.0119799	-0.00260874
CCL14	-0.0105153	0.0141896	-0.0131504	-0.00580503	0.00262932
TPM3	-0.00565607	-0.0265078	-0.0121879	0.00324443	0.00160652
DKK3	0.0148527	-0.0250823	-0.000200496	-0.0166345	0.00479959
IL32	-0.0173196	0.00651762	-0.0089102	-0.0051058	0.015251
PPP2R3B	0.0196044	-0.00517008	0.00265857	0.00361027	0.00222055
VCAN	-0.0167752	-0.0174018	0.0329721	0.00115343	0.00868712
LYZ	-0.011714	0.0158782	-0.00928389	0.0162697	0.0271712
PODN	-0.0160973	-0.0144991	0.0393153	0.00373107	0.00220479
SPDYE16	-0.0193484	0.00349114	0.0110536	-0.00335844	0.004371
ADIRF	-0.0186511	0.0110889	-0.00112602	-0.0243587	-0.0124992
PLPP7	0.0201476	-0.0148382	-0.000874481	-0.0135347	0.00198897
KDR	-0.0104028	0.0158557	-0.0332942	-0.0390278	0.000693824
PDLIM3	0.0132576	-0.00968494	0.0191815	-0.0164816	0.0038455
NDUFS5	0.0202	-0.0128461	-0.0108006	-0.00546012	0.00721358
IL6	0.0071419	0.0089476	0.00795045	0.00239732	0.0268629
NIPSNAP2	0.0201795	-0.0148559	-0.0110189	-0.00604639	-0.00192311
COQ8A	0.0183103	-0.0043242	-0.00490359	-0.000439444	0.00904719
MT2A	-0.00282439	-0.00175667	-0.00701448	-0.00816809	0.0424302
GALNT17	0.0185441	-0.00875096	0.00323189	-0.00589637	-0.00688353
ICAM1	-0.00642761	0.0246116	-0.00805389	0.00525159	0.0358265
HYAL2	-0.0164615	0.0135729	-0.0336123	-0.0202782	0.0115242
BST2	-0.0191922	0.0114899	-0.0176489	-0.0138469	0.00714058
ITGB1BP2	0.0199655	-0.00622864	-0.0120073	-0.012043	0.00586286
FH	0.0201569	-0.00777859	-0.00256285	-0.014499	0.00867203
CS	0.0203085	-0.0132271	-0.00895819	0.00197467	0.00191482
ANKRD9	0.0190993	-0.00935047	-0.00243913	-0.00506506	0.00421584
SDHB	0.0209869	-0.0100707	-0.00531777	0.00126721	0.00459093
GNAI2	-0.0198963	-0.0059526	-0.018369	-0.0169929	0.0134252
BAG3	0.0170256	-0.018404	-0.0124422	0.00454223	0.012113
UNCX	0.01075	0.0152851	-0.000163792	0.00788816	-0.00900446
LRRC32	-0.0170522	0.0223261	-0.0175415	-0.0201857	0.00432061
NDUFV3	0.0197095	-0.0145648	-0.0112862	-0.00189568	0.00874112
BCAM	-0.0153954	0.00701649	-0.0242412	-0.0380148	-0.015252
SLC25A23	0.0186778	-0.0102002	0.00284465	-0.00205064	0.00286405
ATP5PD	0.0197458	-0.0153709	-0.0105899	0.000188756	0.00978183
NDUFB5	0.01971	-0.0170247	-0.0111225	-0.00180554	0.00304057
CHRM2	0.0170367	0.00560265	0.00464443	-0.00325502	-0.0114463
ABLIM1	0.0196277	-0.013786	-0.0160431	-0.00244729	0.00385542
NDUFS6	0.0203453	-0.0117759	-0.00938195	-0.00782031	0.00459646
ACE2	0.0156	-0.014544	-0.00213446	-0.00544931	-0.0123714
FILIP1	0.0194637	-0.0102076	0.00206858	-0.0239292	-0.0100305
NBL1	-0.0195096	-0.00376673	0.0221201	-0.00418102	0.0161268
CLIC6	0.0170359	-0.000367291	0.0082529	-0.000319839	0.0151737
ACADM	0.0200753	-0.0134181	-0.00864772	-0.00756988	0.00277499
PDGFD	-0.0142933	-0.0220472	0.0241077	0.00561564	0.0163314
CCND2	0.0159022	-0.0267847	0.00357483	0.00387802	-0.00924281
SPP1	-0.00435824	-0.00658218	0.0137061	0.0163637	0.0170042
ZNF587	-0.0172105	0.00630526	0.00467557	0.013225	-0.00370974
TNFRSF11B	0.0155404	-0.00932826	-0.00223445	-0.00847798	-0.00825084
TNNT3	-0.0106684	0.0096399	-0.0154274	-0.0183644	-0.0106167
SVIL	0.018358	-0.0298572	0.00634137	-0.00633968	-0.0118606
XPR1	0.0177069	-0.0112236	-0.012612	-0.00375366	-0.0103666
IER3	0.006932	-0.0210187	0.00920713	0.00512048	0.00311858
CYP1A1	0.00777344	0.0148295	0.00569119	-0.00148991	-0.00323998
IER2	-0.0151833	0.0195312	-0.000441488	-0.0140412	0.00920904
TRIM22	-0.0184108	0.0082631	-0.00985828	-0.00555567	0.0113415
CHPF	0.0128098	-0.0277114	0.0168275	0.0071122	0.0111292
SLC5A1	0.0183625	0.00540139	-0.00291108	-0.00795302	0.00621295
DCXR	0.0187693	-0.00653762	0.00671879	-0.00772799	0.00740328
PLXDC1	-0.0132887	-0.00686791	0.0265152	-0.024546	0.0041274
IRX5	0.0164931	-0.0117435	0.00564826	0.00417404	-0.00386826
ETFB	0.0194012	-0.00272728	-0.00246091	0.00593836	0.00743829
VTN	0.0171038	-0.0067413	0.0045729	0.00635565	-0.0130685
OGN	-0.0132413	-0.0129356	0.045214	-0.00393318	0.00572201
GJA1	0.0178425	-0.0106125	-0.00867975	-0.00880762	0.00887186
ATP5PB	0.019836	-0.0141696	-0.0114605	0.000481427	-0.00422807
NOS3	-0.011105	0.0200584	-0.0333001	-0.0223031	0.00806301
APOO	0.0156164	-0.00389364	-0.00457572	-0.00689185	-0.015216
TPD52L1	0.0173294	-0.0184386	-0.000922374	-0.0105974	-0.00231723
NDUFV2	0.0191039	-0.00826049	-0.0155507	-0.00755208	0.0142777
GADD45G	0.0157687	-0.00309292	0.00310964	-0.00438789	0.00721327
COQ9	0.0194608	-0.0166621	-0.00154824	-0.00422874	0.00400189
ICAM2	-0.0153064	0.0234672	-0.0300662	-0.0263935	-0.00745307
KLHL38	0.0178266	0.00220361	0.0066321	0.000436038	-0.00240161
AFG3L2	0.0193937	-0.00960832	0.00514338	-0.00931269	-0.00101665
HOOK2	0.0161845	-0.0123064	-0.0101722	-0.00452683	-0.013607
CKB	0.0178465	-0.00106777	-0.00234966	-0.00909807	0.0141766
JAG1	-0.0177622	0.000275591	0.00559263	-0.0278424	-0.00961891
NDUFA5	0.0200849	-0.0111633	-0.00197259	-0.00534576	0.00718301
TBX5	0.0174284	-0.00596564	0.0113395	-0.00676305	0.000304734
NDUFS7	0.0191575	-0.0082319	-0.00898451	-0.00521006	0.0159202
MRPL33	0.0201036	-0.00909598	-0.00743113	-0.00599877	-0.00298981
THY1	-0.006523	-0.0178253	0.00793064	-0.0131098	0.00759377
MSRB2	0.0187889	-0.0129259	-0.00787269	-0.00666088	0.00577129
BCO2	0.0192438	-0.00582228	0.00333755	0.00793204	0.00501502
SGCG	0.0197012	-0.000101574	-0.00396335	0.00264008	-0.0055657
USP17L15	-0.0149769	0.00731829	0.0135865	-0.00849229	0.00200047
NDUFV1	0.0203033	-0.0093968	-0.00611477	-0.00947081	0.00698781
MRPL41	0.0198126	-0.0128236	-0.00378177	0.00661634	0.00537408
NDUFA12	0.0174414	-0.00628664	-0.0124502	-0.0148063	-0.00166978
MYL6	-0.019634	-0.0115922	-0.00268155	-0.0152983	-0.00272293
CPE	-0.017242	-0.00130933	0.0182625	-0.0250724	-0.00650937
USP28	0.0189563	-0.0106816	-0.00618055	-0.00274287	-0.00800384
HOMER1	0.0186513	-0.00891437	-0.00941992	-0.00202975	-0.0034726
IGF1	-0.0144996	-0.0172939	0.0323557	0.0104936	0.0195379
TRIM55	0.0189001	0.000167929	-0.00163956	0.00904033	-0.000189856
TPM2	0.0168632	-0.0210569	-0.000817457	-0.0130448	-0.0122122
TGM2	0.00455048	-0.0232504	-0.0327655	-0.0055327	0.0154878
PFKP	0.0177494	-0.017298	-0.0108195	0.00669699	-0.000897748
GMPR	0.0187649	-0.00583873	0.00388987	-0.00485399	0.0031178
PXDN	-0.0178288	-0.0117854	0.016866	-0.0144238	0.0102476
CRIP3	0.0148825	-0.000915557	-0.00211934	-0.00587957	-0.00722893
ATP1A2	0.0180675	-0.0136763	-0.00821575	-0.00623931	-0.0179749
MTUS2	0.0181338	-0.000876795	-0.00350897	-0.00553792	0.0163348
IGFBP2	0.0108263	-0.0215144	-0.00539755	-0.0187013	0.00926973
OGDH	0.0195982	-0.00630199	-0.0106065	-0.0021584	-0.000344327
APOL1	-0.014536	0.00059148	-0.0214483	0.00474295	0.0282004
TNNI3K	0.0193571	0.00560112	-0.0108422	-0.0108053	0.00200508
SLC25A11	0.0189585	-0.016226	-0.0125648	0.00352453	0.00260062
ISLR	-0.0182971	-0.0038193	0.020174	-0.00955772	0.00790403
COX7A2	0.0198526	-0.0153924	-0.00645057	-0.00384237	0.00296771
GPAT3	0.0179383	0.00153052	-0.000404023	-0.00262268	0.00056721
ATF3	0.00823511	0.0147005	-0.00843808	0.00294728	0.0352691
ATPAF1	0.0188644	-0.0194324	-0.0133811	0.000616137	-0.00494436
ACTN4	-0.0195399	0.0011236	-0.00722418	-0.0133196	-0.00216089
BCL2A1	0.00993467	0.0214238	-0.00517945	0.0129021	0.0124834
HLA-DQB1	-0.0147949	0.00114752	-0.00675249	0.0121564	0.0311322
ETFDH	0.0186397	0.00191859	5.16112e-06	-0.00750594	-0.00073455
UQCC2	0.0188971	-0.00823876	-0.00205809	-0.0156868	0.0110102
PLCXD3	0.0173309	-0.0036968	0.0135737	0.00869047	-0.0107227
IGHA1	0.00175757	-0.000793349	0.0136808	-0.00693044	0.0298951
SELENOP	-0.0161312	-0.00667413	-0.00249338	0.0144965	0.0336045
UQCRC2	0.0195567	-0.0119665	-0.00877816	-0.00462914	-0.00027404
KBTBD12	0.0175195	-0.0042384	-0.00298559	-0.00997528	0.0024809
ECE1	-0.0169209	0.0074984	-0.015817	-0.0257529	0.00998673
PHAX	-0.0188267	0.0046684	0.00762507	0.00602729	-0.000261082
GPR22	0.0155669	0.000410471	-0.0032289	0.0120357	-0.000279841
PKMYT1	0.0183704	-0.00558778	-0.0162631	-0.00481381	0.0197275
SMIM30	0.0181005	-0.0106892	-0.0124892	0.00642846	-0.00858621
PRADC1	0.0162384	-0.0109214	-0.00157233	0.00109351	-0.00662633
GIMAP4	-0.0142888	0.0212423	-0.029252	-0.0122863	-0.00716291
GREB1L	0.016835	-0.00060628	0.0122764	-0.00202361	0.0095805
GABRA4	0.0180836	-0.00542532	0.00297652	-0.00306775	-0.00295781
MGLL	-0.0156132	0.00856741	-0.0265643	-0.0257752	0.00343316
SOX17	-0.0133747	0.0200325	-0.0277483	-0.0257951	0.000477625
NDUFC1	0.0191716	-0.0159518	-0.0016911	-0.00258179	0.00381184
SPTB	0.0180211	-0.00924952	-0.00603677	-0.00912596	-0.0023643
GYS1	0.0173934	-0.0171747	-0.0127239	0.0051965	-0.013435
GHITM	0.0192287	-0.0124093	-0.00338836	-0.00241369	0.00216444
LDHD	0.0175165	-0.004409	0.00790028	0.00093508	0.00614246
NES	0.00636882	-0.028432	-0.00116774	-0.0236067	-0.00265322
MYL9	0.0133281	-0.0299856	-0.00175647	-0.00607758	-0.0169123
MAP3K20	0.018053	-0.0192208	-0.00841483	-0.00642886	-0.0239878
FBXL22	0.0166056	-0.00549921	0.00928543	-0.00789884	4.72294e-05
KDM5D	0.00528791	-0.00186617	0.0114246	-0.0191853	0.00331335
SLC1A3	0.0151778	-0.00608118	-0.00499374	0.0251957	0.0177269
C8orf88	0.0171405	-0.00316251	0.0012488	-0.00540348	0.000985357
PTGES3L	0.0157374	0.0024355	-0.016581	0.00132784	-0.00708963
AIFM1	0.0185611	-0.00687036	0.00552023	-0.0137965	-0.00319111
TACC1	-0.0191682	0.0102183	-0.00664358	-0.0152625	0.00256963
USP2	0.0179501	-0.00346788	-0.00245865	0.00403959	-0.00850409
TIMM8B	0.0192503	-0.00611778	-0.0130195	-0.00603324	-0.00275191
CALCRL	-0.0127783	0.0115054	-0.0280478	-0.0326592	0.00827867
IP6K3	0.017817	0.00160073	0.00242721	-0.00890536	0.00483195
HSPA1B	0.0133157	0.00845228	0.00186434	-0.0135499	0.00694117
RAMP2	-0.0149994	0.00902354	-0.0223879	-0.0280926	-0.00583149
ISCU	0.0189145	-0.0171404	-0.0105292	-0.00506757	-0.00548369
AKAP1	0.0189284	-9.11967e-05	0.000741351	-0.0176872	-0.00706679
AGL	0.016999	-0.00623058	0.0111636	0.00470431	0.00470082
MAOB	0.0185622	-0.00557396	0.00654254	-0.00283142	-0.00644446
CXCL1	0.00104863	0.0264383	-0.0119822	0.0078348	0.00987446
SDC4	0.0178727	-0.00751507	-0.000703772	-0.0111345	0.020361
MRAS	0.0163753	-0.0179226	-0.0130466	-4.96466e-05	0.00325061
GABRE	0.0158325	0.00232539	-0.00905706	-0.0108916	-0.0122395
COX10	0.0159267	0.0043049	0.00438828	-0.00942622	-0.00181795
POPDC3	0.0180445	0.00229933	-0.0045717	-0.00680498	0.011576
ABRA	0.0161724	0.00195347	-0.00508214	0.0109167	0.0110987
CSRNP1	-0.0119879	0.012552	0.00335641	-0.00254538	0.025109
SLC25A30	0.0171064	-0.0102579	-0.00761182	0.00504256	0.0028251
SAT1	-0.00928591	-0.0190156	-0.0207604	-0.0122866	0.0325686
MTRNR2L1	0.016691	-0.00348799	-0.00393589	-0.00595857	-0.00232634
SOD2	0.0171406	-0.0133195	-0.00464235	0.00543043	0.0264943
GADD45A	0.0121909	-0.0176427	-0.00441231	-0.00547182	-0.00328719
OPA1	0.0179987	-0.00621084	-0.00240061	-0.0100368	0.0145758
RRAGD	0.0172609	-0.00400429	-0.00713163	0.000483479	0.00162395
RCAN1	0.0135091	-0.0173606	-0.00814728	0.00317167	0.0036268
DLK1	0.00379692	0.0267869	0.0112897	0.00386202	-0.015366
ECH1	0.0179803	-0.00437579	-0.00405281	0.00335342	-0.00383729
CPNE4	0.0159204	0.00518775	0.0111389	0.00100267	-0.000641274
ASB18	0.0162619	-0.00521959	-0.004734	-0.00919601	0.00104337
ATP5MG	0.0194881	-0.010722	-0.00903746	-0.0104011	0.00636605
FABP2	0.0111877	0.000676994	0.00319923	0.0187148	0.00533863
B4GALNT3	0.0174951	0.0040341	-0.0039837	-0.000735912	-0.000447231
H2BC21	0.0180312	-0.0129177	-0.0137602	-0.00752377	0.00285209
ASIP	0.0172838	-0.000964572	0.00784478	-0.00280372	0.0135855
ATP5MF	0.0190535	-0.0159624	-0.0120053	0.00401852	0.00544412
PTPN3	0.0179548	0.001095	0.00716181	-0.00517045	-0.00944801
TNFAIP2	-0.0138548	0.00893092	-0.00409723	0.0154846	0.033078
MFAP4	-0.0131922	-0.0114978	0.0352309	0.00331584	0.00791614
ANXA5	-0.0188659	-0.0116908	0.0111121	0.00197169	0.00332686
MRC2	-0.0149035	-0.0110646	0.0339258	-0.00945448	0.00349299
LYRM2	-0.0177557	-0.00184433	-0.00115904	0.00559201	0.00295558
CCL8	0.00447747	0.0120107	0.00185546	0.022329	0.0219837
PENK	0.000153542	-0.0117694	0.0418371	0.0053921	0.00147717
MX1	-0.0130391	0.00837842	-0.00948822	-0.00931035	0.0114566
HIGD1A	0.0188516	-0.0146386	-0.0123235	-0.00339724	0.00380599
CLIC5	0.0161833	-0.00652622	-0.0260957	-0.0109095	-0.0058342
ATP1B1	0.0189851	-0.0125288	-0.00631164	0.00594871	0.00385585
LASP1	-0.0191084	0.00134414	0.012715	-0.0129915	0.00291234
FN3K	0.0177977	-0.00628417	-0.00453849	-0.00644421	0.0111776
THBD	-0.0156414	0.0151175	-0.0166004	-0.0136441	0.0124419
KLHL7	0.0177911	-0.00710625	-0.0153391	-0.00269865	0.00672361
MPC2	0.018782	-0.0152861	-0.00770398	-0.000321437	-0.00422428
NKX1-2	0.00758808	0.00165872	0.00670983	0.000270928	-0.00969023
WIPI1	0.0167704	-0.0165972	0.00608863	-0.00704177	0.00653003
PPP1R13L	0.0159018	-0.0110344	0.000363052	-0.000849374	0.00373056
SIK1	-0.00707237	0.0122754	-0.00309001	-0.0147592	0.0326073
PHYH	0.0184691	-0.00806049	-0.000457235	-0.00451673	0.00950997
ALDH1L1	0.0159102	0.00493904	0.00041885	-0.000151802	0.0166232
TUBA4A	0.0176441	-0.00973623	-0.0107323	-0.000364411	-0.00103526
SNCG	-0.0168368	0.0136903	-0.0123624	-0.012962	0.00144879
MRPL16	0.0166273	-0.00690056	-0.00401866	-0.0133375	0.012472
ATP5F1D	0.0192835	-0.012874	-0.00339446	-0.00750015	0.00451902
SRPX2	-0.0149593	-0.0154788	0.0313001	0.000356119	0.0129785
WFIKKN1	0.0170294	0.00755914	0.0031152	-0.00317056	-0.000159433
BTG2	-0.00744319	0.00890073	0.0156772	-0.00523581	0.0239953
CD14	-0.0129175	0.00754123	-0.00279131	0.0269474	0.0273775
LAPTM5	-0.016303	0.00255329	-0.00277876	0.0164834	0.0230962
ZSCAN16	0.0121292	0.0128298	0.00940575	-0.00527844	0.00166514
ITGBL1	-0.00443755	-0.0222726	0.0365951	0.00523192	0.0146383
EHD2	-0.0183008	0.0112553	-0.000628369	-0.0161188	-0.00577528
KANK1	0.0178291	-0.00418001	0.00619869	-0.0222932	-0.00206065
NT5C1A	0.0159417	-0.00860105	0.0159476	0.000372964	-0.00340688
ERVW-1	0.0149557	0.00623849	0.00596827	0.003897	-0.00785619
TLCD4	0.0172921	-0.000668301	0.00456573	-0.015299	0.00512273
ZNF410	0.0175208	-0.0103325	-0.0001354	-0.00393811	0.0159885
XRCC2	-0.00790032	0.0113083	0.00155289	0.0252454	-0.00358812
DBI	0.018604	-0.0103254	-0.0064788	-0.000942728	0.0106841
ACTN3	0.0159537	-0.00293154	-0.00120889	0.00652981	-0.0162803
CDCA2	0.0143406	0.00581117	-0.00181024	0.00801704	0.0147577
HBEGF	0.0119152	-0.00534833	-0.0104752	-0.00209801	-0.00292047
ECHDC3	0.0163551	-0.00218126	-0.00712673	0.0104798	0.0225409
ECM2	-0.016184	-0.00898266	0.0328647	-0.00676275	0.00342461
MUSTN1	-0.00655128	-0.00301536	0.0185539	-0.0206063	-0.0176448
NID1	-0.0161471	-0.00972222	0.0218145	-0.00767062	0.0215601
INSYN1	0.0116372	-0.0123404	0.0240087	-0.0036068	-0.00197135
TBC1D4	0.0163089	-0.00658333	-0.00756823	0.00573673	-0.00571627
PDK2	0.0170514	-0.00975898	0.00511045	-0.015117	0.0029385
ITGA7	0.0142492	-0.0213948	-0.00595869	0.000503726	-0.00529879
RHOD	0.0136339	0.00471552	-0.0072022	0.00711319	0.00987457
COL12A1	-0.0133022	-0.0167005	0.03705	-0.00336117	0.0123387
SLC6A8	0.018722	-0.00401711	-0.00900913	-0.00331787	-0.000525836
THBS2	-0.0118875	-0.0121921	0.0338108	-0.0171858	0.0224731
UBE2QL1	0.016742	-0.00691827	0.00702029	-0.00458027	-0.0133035
ZP3	0.0112288	0.00883393	0.00675172	0.00366788	-0.00752352
BCL3	-0.0137313	0.0168334	-0.0167022	2.79722e-06	0.0260924
PCCB	0.0178854	-0.0105808	-0.00656272	-0.00509407	0.0127941
SNRPN	0.0184508	-0.0182297	-0.00302682	-0.00816927	-0.0025503
ACAA2	0.0172099	-0.0127819	-0.00550861	-0.00181867	0.0137855
TNFRSF9	0.0134669	0.00781328	0.00678984	0.00327708	0.0104008
LYPLAL1	0.0144069	-0.0202595	-0.0107701	0.00188913	-0.00810708
NDUFS3	0.0180219	-0.0126664	-0.00574687	-0.0055692	-0.00247606
COX20	0.0162614	-0.0164114	-0.00524235	-0.0252218	0.00283807
JAM2	-0.0155247	0.00456801	-0.0163062	-0.0276751	-0.00995748
SCN2B	0.0151395	-0.0034535	-0.00356934	0.0181435	-0.00185826
ADI1	0.0173481	-0.0250972	-0.00498657	0.00503334	0.001415
CXCL9	0.00355409	0.0103329	-0.0207206	0.0266994	0.0219878
CTSS	-0.0106594	0.00292685	-0.0136469	0.02227	0.0216437
FKBP1A	-0.0158776	-0.00911054	-0.0279665	-0.0197553	0.0138773
CDKN1A	0.00449021	-0.00841735	0.00624513	-0.0180119	0.0329735
ETFA	0.0179304	-0.015288	-0.00525778	-0.00714508	0.0151515
GABRG1	0.013363	0.0130384	0.00436739	0.00842766	0.000132422
MCAM	-0.0144145	-0.00627041	-0.00773462	-0.0225966	-0.0179606
RD3L	0.016031	0.00491858	0.00469333	-0.00232094	0.00715161
PROS1	0.00756257	-0.0237906	0.00755947	-0.00470431	-0.00016796
NPIPB3	-0.0179324	-0.0008537	-0.0100543	-0.0142092	0.00596049
POMGNT1	0.0151685	-0.0124786	0.00955079	-0.010932	-0.00372539
TGFBI	-0.0176001	-0.00500264	0.00987204	0.00341475	0.0204725
CTSG	0.00918985	-0.00063423	0.0194164	0.00231197	0.0249103
ACOT1	0.0173554	-0.00931365	-0.00326941	-0.00393406	0.00152754
RNF150	0.0175424	-0.00495941	-0.00370842	0.00271329	-0.00271958
CD163	-0.00975522	0.00929622	-0.00741547	0.023177	0.0418033
LENG8	-0.0189559	-0.00697633	0.00597025	-0.0113967	0.00412533
STEAP4	-0.0129063	0.0119256	0.0125136	-0.00188015	0.0314988
S100A8	0.000996468	0.0137913	-0.0127795	0.00842984	0.0250189
APOLD1	-0.0100675	0.0150107	-0.0273268	-0.0182055	0.0262034
GATM	0.0125239	-0.00892709	0.00337594	-0.00183272	0.00181159
DNAAF10	0.0138616	0.00177171	0.00832333	0.00431214	-0.00777651
DMPK	0.0150215	-0.0227985	0.00304342	-0.0188232	-0.00777256
MAPK4	0.0169867	-0.00311377	-0.00242322	7.59099e-05	-0.00233222
CTSB	-0.00160878	-0.0245846	-0.0182438	0.0260445	0.0416881
HRH2	0.0142687	-0.0152208	0.00790464	0.000574751	-0.0136027
CNN3	-0.018658	-0.00609222	0.0102548	-0.00467778	0.0111662
SEPTIN5	0.0156677	-0.0217297	0.00956212	-0.0158666	-0.00954745
PRKAG2	0.0163341	-0.00600929	-0.0107368	0.00736197	-0.00200558
MTFR1L	0.0164244	-0.0129083	-0.00632089	-0.00403892	0.0112978
SPRY1	-0.016933	0.00414882	0.0122036	-0.0128739	0.0144577
ZPLD1	0.0149356	0.00638486	0.0136833	-0.00028097	-0.00966277
IRX3	0.0158331	-0.0100974	-0.00860367	-0.00132031	0.00756992
TMEM164	0.0170146	-0.00707968	-0.0101183	0.0050396	0.0127054
MAP3K7CL	0.00804132	-0.0192364	-0.000558187	-0.00302871	-0.0106038
RBFOX1	0.0159413	0.00757563	-0.00126116	-0.0109136	0.0139927
CAV1	-0.0119973	0.00344183	-0.0354914	-0.0256169	-0.00313784
ECSCR	-0.0128356	0.0170072	-0.03485	-0.0218565	-0.00207853
KLHL41	0.0155147	0.00124705	-0.00187069	0.0046796	0.00596566
SLC38A1	0.018068	0.00146015	-0.00594766	0.00151065	0.000169493
LARGE1	0.0168249	-0.00452352	-0.000930554	-0.0128961	-0.0113357
GATA4	0.0180456	-0.012041	-0.000486409	-0.00301673	-0.0131361
EDNRB	-0.0135567	0.00366562	-0.00993808	-0.0200609	0.00643088
ITGAV	0.0159947	-0.0272404	-0.00352504	0.00148911	9.66567e-05
CPXCR1	0.0133137	0.0137393	0.00308244	-0.00319759	-0.0191732
EPHB2	0.0121744	0.0132747	-0.00580914	0.000325089	0.0269519
ADGRG1	-0.0112409	0.0196287	-0.0306078	-0.0137908	0.0178496
ST3GAL1	0.0157949	-0.00621398	-0.00379226	0.00702746	0.0074203
TEX45	0.0113972	0.0166726	0.00371082	-0.00388986	-0.00561185
FKBP10	-0.0163392	-0.0103477	0.0205238	0.0115818	0.00491345
RSPH1	0.0134072	0.0192984	0.0124079	-0.00742903	0.000557425
LRRTM1	0.0101587	0.00805102	0.0154061	0.0116823	0.0106032
MZT2A	0.0139431	-0.000167179	0.00377746	-0.010768	0.00853045
RNF207	0.0161146	0.000382673	0.0106524	-0.00719143	-0.00287726
ATP6V1D	0.0163667	-0.0124635	-0.0147109	0.00511363	-0.00123691
H3-3B	-0.0178774	0.00124575	0.00246941	-0.00744905	0.0174123
MYO15B	-0.0175044	0.0107781	-0.00606609	-0.016035	0.00621747
NAMPT	0.00284172	0.00394299	-0.0201529	0.00231085	0.0523769
CASZ1	0.0170201	-0.00518434	-0.0110098	0.00677327	-0.00527535
NFKBIA	-0.0128769	0.0128675	-0.00620765	-0.0154428	0.0179936
TRAK1	0.0175078	-0.0129313	-0.00372584	-0.013959	-0.0109597
PPP1R1A	0.0148082	0.00604106	-0.00689722	0.010766	0.00734079
PLCL1	0.0172763	-0.00276025	-0.0013289	-0.0146533	0.00268777
HACD4	0.0110943	0.00556643	0.00983686	0.0107999	0.0164191
MMP14	-0.0156687	-0.00641456	0.0227973	-0.00966561	0.0148341
VDAC3	0.0175871	-0.0118096	-0.00770813	-0.0043109	0.00374416
SHROOM3	0.0158328	-0.00490018	0.0115409	0.000656812	0.00885969
HDAC9	0.0133948	-0.00666744	0.00304647	-0.00958037	-0.0113267
ECHS1	0.0174941	-0.00655837	-0.00566937	-0.00829353	0.0141654
CLU	-0.00309384	-0.0128577	0.0197694	-0.0165952	-0.0136082
APOH	0.0151051	0.00857179	0.00083166	-0.00972335	0.00146773
RFTN1	-0.0155291	0.0115335	-0.0185349	-0.0205771	0.0122066
IRX6	0.0125559	-0.0103375	-0.00766027	0.00479902	-0.00470014
RHOQ	0.0160949	-0.0132907	-0.00784744	-0.00319414	0.00777038
PPP2R3A	0.0166516	-0.00763168	-0.00734429	0.00153237	0.000360028
PPP1R9A	0.016394	-0.00271968	0.00286066	-0.00631138	-0.00429008
TFPI	-0.0172863	0.00242345	0.0146095	-0.00275266	0.0125927
MAOA	0.0151708	-0.000285236	-0.0177412	0.000743164	0.0142175
NXPE4	0.0129597	0.00960179	0.0078072	0.00562774	-0.000126202
DIPK2B	-0.00667504	0.0247171	-0.0353067	-0.0335294	0.00515716
FAM162A	0.0173617	-0.0116703	-0.00908467	-0.00192688	-0.00116341
GLRX	0.014371	-0.0169147	-0.00537988	0.00882736	0.00668694
FBN2	0.0157732	0.00733398	0.00508693	-0.00952216	0.00790679
MRPL21	0.0142909	0.00263314	-0.00657393	0.00382564	0.00521228
THSD4	0.0180492	-0.00609038	-0.000678559	0.00191609	0.000171549
TGFBR2	-0.0172301	0.00214418	-0.00661831	-0.0128207	0.0173463
SELENOW	0.0165624	-0.0201483	-0.00706031	-0.017354	-0.0125783
CACNB2	0.0138044	0.00592422	0.0066025	0.00257966	0.00452028
SLC2A12	0.0162663	-0.00170492	-0.00427783	0.00736976	-0.0109108
TUBB	-0.0180799	-0.00168886	-0.00332774	-0.00897385	0.0102594
TMEM45B	0.01321	0.00928757	0.00224985	0.000758127	0.00126771
CYBRD1	-0.0162372	-0.00651982	0.0236277	0.00146869	0.0109546
OAS3	-0.0132162	0.0100415	-0.0185609	-0.00353965	0.00754283
NECAB3	0.0170905	-0.00931625	0.00178293	-0.00991162	0.00588778
ARHGAP39	0.0111257	0.00991298	0.0117024	0.00566255	0.0138082
ARPC1B	-0.0180545	-0.000186236	-0.0020203	-0.00166484	0.012341
FIBIN	-0.0101861	-0.015261	0.0415325	-0.0149869	0.00490982
MAP4	0.0128559	-0.0364907	-0.0023549	-0.0055307	-0.0028628
SCHIP1	0.0165721	-0.0114408	-0.0122732	0.0120558	-0.0107173
FXYD5	-0.0184587	0.00768498	-0.0072656	-0.00363216	0.00432494
JAG2	-0.00973342	0.0217772	-0.0338195	-0.026451	-0.00982265
ACSL1	0.0153716	-0.00789771	-0.00593121	-0.0104907	0.0205852
DUSP3	0.0175028	-0.0127902	-0.00845977	0.00374513	0.00217163
EIF2B3	0.0129589	0.00357754	-0.00597986	-0.00977695	0.00197046
DGKG	0.0142309	-3.56584e-05	0.00103911	-0.00761732	-0.00623075
MRPL15	0.0171413	-0.00695112	-0.00543027	-0.00383265	-0.00632076
GRSF1	0.0131964	-0.00249556	-0.00255437	-0.00508645	0.00388091
TPM4	-0.0174448	-0.00174166	-0.00558363	-0.0151359	0.0196288
VDAC2	0.0171364	-0.0146678	-0.00507396	0.00458529	0.000791357
ALDH4A1	0.0160791	-0.00239873	0.00396395	-0.00260679	0.00712469
EXOC6B	0.0161864	-0.0164702	-0.00732802	-0.00125874	-0.00619553
PYGM	0.0147521	0.0105082	-0.00504691	-0.00185735	-0.00677047
ADAM23	0.0149751	-0.00748126	0.0129512	-0.00220054	0.000584557
PHACTR1	0.0157043	0.00427714	-0.0051268	0.0024449	0.00776076
OR51E2	0.0120582	0.00302307	-0.00699635	0.00790526	-0.00379123
MALL	-0.0154912	0.0090721	-0.0222519	-0.0100426	0.00560195
AREG	0.0126656	0.00928777	0.000845515	-0.00446458	0.0194049
GPR12	0.01057	0.00945985	0.00706757	0.00525067	-0.0207077
IDH3A	0.0168564	-0.0183559	-0.00108361	0.00371559	0.00204288
ACTN1	-0.0081786	-0.0296806	-0.00245829	-0.00061916	-0.003424
TPSAB1	-0.00385301	0.00388691	0.0169374	-0.0118536	0.0240341
CAND2	0.0170477	-0.00608457	-0.000646262	0.00142443	-0.000185987
DPT	-0.0125031	-0.0120958	0.0343151	-0.0193414	0.013759
TUBA1C	-0.0153208	-0.0194508	-0.00249536	-0.000381353	0.0144987
B3GALT2	0.0157365	0.00445437	0.000471416	-0.00165544	0.00392367
ALDH6A1	0.0151935	0.00308214	-0.00310647	0.00462139	0.00470491
IDO1	0.00952004	0.00729139	-0.00315944	-0.00552936	0.0128715
DOCK9	-0.0158097	0.018124	-0.0179929	-0.0159284	-0.00569112
GGT5	-0.015079	-0.0019895	0.0257807	-0.00636255	0.0130445
NDUFB6	0.0180422	-0.00561663	-0.00581138	-0.00033401	-0.00401062
CDC42EP1	-0.017204	0.00339903	0.00628071	-0.0205317	0.00464194
CIITA	-0.0127428	0.0130649	-0.0160063	0.0102675	0.020507
TSPAN9	0.0140751	-0.0216515	-0.0116077	-0.00948065	-0.0156688
SMCO1	0.016006	0.00788524	-0.00153833	-0.00409548	-0.00598845
USP27X	0.0137171	-0.0105325	0.0102108	-0.000169339	0.00504078
TMEM233	0.0113396	0.0151778	-0.00242115	0.00527131	-0.0120748
BHLHE40	-0.0104089	0.00728961	0.00140184	-0.0188628	0.0254932
SLC7A1	0.0133983	-0.000517463	0.0066582	-0.00722609	-0.000149465
HCCS	0.0158983	-0.00408747	-0.00801449	-0.00161608	-0.00464681
DLAT	0.0180083	-0.0100476	-0.0065804	-0.00140186	-0.00831755
KCNK18	0.0135794	0.00805804	0.00554133	0.0123171	0.00760019
TMEM67	0.0162752	-0.00551304	0.00575818	-0.00968538	-0.000388102
ASB5	0.0152014	0.00554385	-0.000719388	-0.00374167	0.00964173
ANKRD50	0.00755947	-0.00738876	0.00440038	-0.0164527	-0.00467125
DDX3Y	0.00643088	0.00375401	0.00209151	-0.0213241	0.00186914
TMEM38B	0.0168994	-0.00559249	-0.00237899	0.00570204	0.00177972
PDZRN4	0.014265	0.00771603	-0.00413196	-0.0028899	0.0167253
STXBP6	0.0146131	0.0060442	0.0103178	-0.00604734	0.00176791
C11orf1	0.0145193	0.00580877	0.00360534	-0.00955591	-0.00530412
CYBA	-0.0162638	0.001405	-0.00103508	0.00784257	0.0283911
ABCA9	-0.0133707	0.00630323	0.0196096	-0.0024866	0.0131392
DSG2	0.0152939	0.0066766	0.00294863	-0.00979809	0.00223227
SLC10A2	0.0135348	0.0129567	0.0137617	-0.0016773	-0.00502405
NTN1	0.0144227	0.0024421	0.0154231	-0.00287432	-0.0183619
STAT1	-0.012218	-0.00565326	-0.0148618	0.00917634	0.0173031
MAPRE2	0.0155159	-0.014291	-0.00271177	-0.0145326	-0.0158936
SERPINA3	-0.00163109	0.00267046	0.0123204	0.0121638	0.0296946
RCN3	-0.0100604	-0.0189162	0.0225249	0.0170318	0.0167513
CRISPLD2	-0.0132672	-3.81261e-05	0.0255812	0.00189054	0.0151202
ST3GAL6	0.015775	-0.00892112	-0.0148864	-0.00220189	0.00382072
MICU2	0.0129529	-0.0133955	0.00952609	0.000713437	-0.00167804
SEMA6D	0.0127751	0.00159859	0.00648124	-0.0147251	0.0018508
CORO6	0.0168424	-0.00193143	0.00294975	-0.0028084	-0.000428445
IFI44	-0.0136663	0.00895532	-0.0102622	-0.00559041	0.00478629
HEY1	-0.0139923	0.0071554	-0.00474536	-0.0199866	-0.00962411
ARHGAP32	0.0134578	0.00421735	0.00882595	-0.003686	0.00924153
ETS1	-0.0165497	0.00367566	-0.0115579	-0.0165974	0.00616111
MTLN	0.0156081	-0.00523593	-0.000658325	0.00256144	0.0193868
DDIT4	-0.0119205	-0.000426895	0.00321816	-0.0228982	0.000272717
ACVRL1	-0.0132393	0.0184108	-0.0263359	-0.0114543	0.00823979
IL6ST	-0.0179996	-0.00411695	-0.00351954	-0.00831478	0.00899127
ZNF273	0.00839473	0.00916081	0.0168099	0.013382	-0.00297055
GLRB	0.0158323	-0.00300201	0.000351978	0.0116172	0.00320025
NDUFA9	0.0151201	-0.00441805	-0.00985239	-0.0103078	-0.00242241
ECI1	0.0177147	-0.00753648	-0.00597107	-0.00502371	0.00205515
PCMT1	0.0151579	-0.00557662	-0.00343944	-0.00663299	-0.00244202
MYC	-0.00830094	0.015861	0.00334828	0.0045972	0.0320953
GBP7	0.0122062	0.0122644	0.00112137	-0.00697122	0.0106948
GABBR1	-0.0165767	-0.0011552	0.00832225	-0.00662654	-3.93315e-05
USP9Y	0.0110213	-0.00191426	0.00238422	0.000380987	0.0131593
MAP7D2	0.0118414	0.0126039	-0.00148081	0.00791187	-0.00769491
F13A1	-0.00694537	0.00936986	-0.00927116	0.0268006	0.0335859
PLAC9	-0.0148126	-0.000864949	0.0216794	-0.0212687	0.00814857
SFRP2	0.0110111	0.0020552	0.00748153	0.00268822	0.0110103
WNT9A	0.0132908	-0.000578057	0.0156009	0.00301355	0.00529035
NDUFS2	0.0169903	-0.0131625	-0.00999377	0.00312094	0.00656881
OLFM1	-0.000265071	0.0130677	0.00011905	-0.000680631	0.0308606
PEBP1	0.0167155	-0.0124451	0.000102642	-0.00599739	-0.000871581
PRKACA	0.0158999	-0.0262512	-0.00796545	-0.00023394	0.0089549
ZNF831	0.0132869	0.00345573	0.0184444	-0.00815386	0.0177772
CDCA7L	0.0142542	0.0122248	-0.0076054	0.00926617	0.000926723
HLA-DMA	-0.0144907	0.0123149	-0.016496	0.0120264	0.0247625
DOCK6	-0.0157074	0.0101176	-0.0117724	-0.0167363	-0.00446568
PRKAR1A	0.0157661	-0.0195513	-0.00150636	0.0025348	0.00535538
C6orf136	0.0156027	-0.00728513	-0.00280102	-0.00206577	-0.0178998
HEYL	-0.015475	-0.00660454	0.0157076	-0.0149245	-0.000182852
KLF17	0.0120771	0.0144248	0.0117327	0.00334627	-0.0128351
AFF2	0.0125063	0.00814283	0.00763112	0.00543718	-0.0148498
DAB2	-0.0154328	-0.000666812	0.00124299	0.00239683	0.0301451
IGLL5	0.00791561	0.00740714	0.0161428	0.013902	0.00340508
GJA5	-0.00684759	0.00759229	-0.018676	-0.020721	-0.00742355
CHRDL2	0.00519832	0.0174834	0.0125142	0.00110747	0.00928782
ISG15	-0.0101327	0.00217249	-0.011526	-0.00570125	0.00426791
MAGEA10	0.0125473	0.0156573	-0.00644927	-0.00489492	0.00422733
GBP4	-0.0100049	0.011464	-0.0252043	0.000946617	0.0200686
ECI2	0.0169502	-0.00807628	-0.00323966	-0.00791187	-8.86488e-05
LSMEM2	0.0160303	-0.00126908	0.00308359	-0.005417	-0.0111433
SEC14L1	-0.0146125	0.0159849	-0.0249067	-0.0122839	0.00183474
TYMP	-0.00672532	0.00795544	-0.0146348	0.0193505	0.0417405
PSG6	0.0131905	0.00826273	0.000285859	0.006095	0.0184306
ADGRL4	-0.00940068	0.0185394	-0.0311699	-0.0249143	-0.004662
SEMA3C	0.0100375	-0.0293009	0.0210081	-0.00442742	0.00734123
SULF2	-0.0149791	-3.53664e-05	-0.00671411	-0.0230522	0.0126333
ABCA6	-0.0126251	-0.0026119	0.0346203	-1.64703e-05	0.0151708
ETS2	-0.0133451	0.0158216	-0.0253657	-0.0127928	0.0225939
VSNL1	0.01474	-0.00325947	0.00108735	-0.00181199	0.0123193
EDIL3	-0.000668033	-0.0270066	0.0349503	-0.0111139	0.00898725
CDH11	-0.0100297	-0.0167795	0.0344544	-0.00534571	0.0169459
CERS6	0.0158509	0.00145018	-0.00314898	-0.0113414	-0.000224843
TRPM3	0.0125114	0.0146372	0.0108674	-0.00424093	0.00318474
ETV1	0.0131783	-0.0145881	0.012317	-0.0128514	-0.00414744
C19orf47	0.0166114	-0.00493193	0.00251395	0.00713655	0.00418681
JAK2	0.0126107	-0.00594104	-0.000665599	0.00691421	0.00118264
RARB	0.0127781	0.00286188	0.0155952	0.00173195	0.010163
DMAC1	0.0163341	-0.0112502	-0.0097346	-0.00874625	0.00133738
LAP3	-0.0115189	0.00577896	-0.0337323	-0.00311524	0.0188372
PPTC7	0.0143975	-0.00480739	-0.0204604	0.00114907	0.0163896
LYNX1	0.0166964	-0.00931843	0.00342539	0.000260904	-0.0007664
JCHAIN	0.0101641	0.007435	0.015368	-0.00819613	0.0136755
FCGRT	-0.0152743	-0.00695508	-0.00300306	0.0170245	0.0257821
LPAR3	0.0137343	0.00701507	0.0139292	0.000206792	-0.00250266
COL5A3	-0.0145674	0.00231705	0.0216067	-0.00631973	0.0123182
FSTL3	0.0106071	-0.0263864	0.00340063	-0.00155205	0.00283644
ATP2B2	0.0106737	0.00894829	0.0163006	-0.00545554	-0.00270676
DPYSL2	-0.0152317	-0.00219811	0.00198198	-0.00236118	0.0235328
CFAP52	0.0118419	0.0141025	0.0147404	0.00197953	0.0106164
PDHB	0.0160724	-0.0108132	-0.00874673	-0.00902155	0.00497099
GCNT2	0.0149603	-0.00387312	0.0117627	-0.000414586	0.00806922
GIMAP7	-0.0124888	0.0228648	-0.0264596	-0.0157802	0.006408
JPH1	0.0147407	0.00173581	-0.00160009	0.00724495	0.0054278
MRPL12	0.0171389	-0.0111374	-0.00509643	-0.00788656	0.0137554
SERPINH1	-0.0142632	-0.0137942	0.0118076	-0.011925	0.0111374
NGFR	-0.0107898	-0.0136308	0.0320938	0.0093303	0.0205749
KCND3	0.0110634	0.0111979	0.00681761	0.0155066	-0.0105111
H1-5	-0.00352693	-0.00622182	-0.0016444	0.0254356	0.0274109
DMTN	0.0149319	-0.00409732	-0.0140199	-0.0046198	-0.00496427
CDC42EP3	0.0135009	-0.0146043	-0.0203975	-0.00632987	-0.00367107
HTR1A	0.0131118	0.00861382	0.00565659	-0.00688188	-0.00914208
AMMECR1	0.0114971	0.00939916	0.0086576	0.00267225	-0.0141245
XK	0.0144058	0.0038096	0.00627019	-0.0082755	0.000493064
EFNB2	-0.00608279	0.0177859	-0.0312757	-0.0226624	-0.0147811
IL17RE	0.010596	0.0105595	0.0133434	-0.00733633	-0.010997
DPYSL4	0.0135846	0.00168219	0.00562776	-0.00104915	-0.0131926
GALNT15	-0.00298361	-0.000576954	-0.000582886	-0.0139711	0.0213051
CHST9	0.0111104	0.0104995	-0.0059168	0.0135543	0.00186409
TSC22D3	-0.0127931	-0.00215243	0.0105533	-0.0146804	0.0199977
SRGAP2B	-0.0173821	0.00851897	-0.00350454	-0.00853799	0.00659451
DCDC2	0.0111104	0.0155506	0.0074031	0.00367549	-0.00114071
TMEM178B	0.0125292	-0.00505253	0.00794098	-0.000666573	0.00518437
DDX4	0.00633118	0.0100729	0.00660587	-0.00932747	0.00436386
ATP13A3	0.00962777	-0.0235925	-0.0102667	-0.000989288	0.00850495
CAMK2D	0.0165163	-0.015502	0.00657458	-0.0012304	0.00720126
SNRNP25	0.0148469	0.00114438	-0.0100776	0.00581073	-0.00292819
PLS3	-0.0162385	-0.00349557	0.00725487	-0.021896	-0.00929899
HSDL2	0.0164713	-0.0100336	-0.00393524	0.00525701	-0.00327349
SLC25A31	0.012826	0.00905972	0.0180612	-0.00390998	-0.0124063
ASB10	0.0150427	0.00599005	-0.010118	0.0055051	0.00716206
YBX3	0.0106674	-0.0158522	-0.00981604	-0.00826766	0.0122004
ESRRG	0.0141235	0.00747066	-0.00217743	0.0114673	-0.00528589
ALDH2	0.0165321	-0.00224875	0.000815547	-0.00432488	0.0150295
RBP4	0.010748	0.00940718	0.0119207	0.00163412	0.00731168
KLHL24	0.0157553	-0.00601272	0.00591334	-0.0141146	-0.000139483
OR5M3	0.0122387	0.00264182	0.0154753	-0.00652322	0.00764046
SFTPD	0.0109784	0.0111176	0.0124574	-0.00855798	0.0123467
CCNP	0.010983	0.00897596	0.00152277	0.00376485	0.00225533
FBXO15	0.0141515	-0.00838734	0.00402192	-0.00176804	0.0131653
MRPL46	0.0147876	-0.00772631	-0.00680905	0.00122725	-0.00478873
H2AC14	0.0106276	-0.000466103	0.00841356	0.0163042	0.00828218
CALD1	-0.0133974	-0.0155868	0.00587344	-0.0263575	-0.00540128
GABARAPL1	0.0151863	-0.00652636	-0.0112837	-0.00273404	0.0108369
RNF115	0.0148224	-0.0171501	-0.00811685	-0.00166702	-0.00379954
ANK2	0.0150363	-0.00450101	-0.00258094	-0.00499075	0.010128
NUDT4B	0.0119898	-0.0122216	-0.00322369	-0.00540316	0.0119171
SRRM4	0.012271	0.0104607	-0.000914515	-0.00882493	0.0123978
KLHL21	0.0142544	-0.00989054	0.0030652	0.00556821	0.0180045
FREM2	0.0130728	0.0127998	0.00371592	-0.00700607	0.0197466
EXPH5	0.0127997	0.00910525	0.00576467	-0.00225692	-0.00166608
KCNH2	0.0160893	-0.00501102	0.00702697	-0.00623106	-6.60155e-05
SGMS2	0.012009	-0.000525402	0.00731975	-0.00827207	0.00563285
NUDT7	0.0131805	-0.00141782	-0.00162638	0.0115048	-0.00981399
TJP2	0.0126297	0.00781552	-0.0177997	0.00652872	0.00618872
MROH8	0.0125067	0.0111375	-0.00806623	-0.00593239	0.0030765
TP53INP2	0.013062	-0.0241778	0.00313666	-0.0117117	-0.00894492
STRIP2	0.0152928	-0.00454922	0.00294129	0.0121042	0.0117039
LGMN	-0.00586982	-0.00907314	-0.0137663	0.0263276	0.0371629
DBT	0.0141006	-0.0012377	0.00134664	-0.010364	0.0035573
GBP1	-0.00470234	0.0147317	-0.0155986	0.00679034	0.0206007
SERPINA7	0.0124295	0.0139486	0.0135187	0.00924459	0.00038525
FBLN7	0.00510825	0.00364974	0.011886	-0.00292831	0.00310801
KLHL34	0.0148739	-0.00342166	0.0101684	0.000504223	0.00850589
KRT26	0.0133643	0.0137139	0.0118628	-0.00147098	-0.00975078
PSKH2	0.0111024	0.00499492	0.000225677	0.00140323	0.015231
GLRA2	0.0109418	0.0167158	0.00314556	-0.00258159	0.00519162
PNPLA4	0.0142184	-0.00400806	0.00462934	0.00293702	-0.000996744
MRPS33	0.0161111	-0.00173419	-0.00242947	-0.0123154	0.000437526
SH3BGRL3	-0.0169557	0.00474209	-0.00440782	-0.00429469	0.0155781
ITIH5	-0.0130752	-0.00153869	0.0223426	-0.00508261	-0.00166688
UTF1	-0.0154347	0.0068694	0.0127585	-0.0135945	0.00284516
UBE2D1	0.0139211	0.00109269	-0.0192324	0.0033113	0.000735941
PKD1L2	0.0132951	0.00178929	0.0109509	0.00146683	0.000910434
CD36	0.0120339	0.00126478	-0.023736	-0.0132689	0.00514092
POC1A	0.0103203	0.00850511	0.00457364	-0.00180704	-0.00692151
PGAP4	0.0141868	-0.00525694	-0.013256	-0.00460443	-0.00077966
CUX2	0.0121493	0.00740901	0.00839716	0.00734317	0.000794149
PDPN	0.00997782	0.00276845	0.00395495	0.0112266	0.00646239
NDUFA7	0.0154652	-0.00336853	-0.0188445	-0.0125323	0.0104915
EPB41L4B	0.0134586	0.012323	0.00210578	0.00121844	-0.00183678
COX14	0.016355	-0.0127498	-0.00922438	0.000506589	0.000535432
POLR2L	0.0163853	-0.0182986	-0.0102623	-0.00756803	0.00825208
NCEH1	0.0147568	-0.000300071	-0.00539771	0.00888882	0.0128079
LIF	0.00289629	0.0083521	0.0172021	0.00860663	0.0125581
UCHL1	0.00995052	-0.0178386	0.0120103	0.00878745	-0.00212534
MS4A6E	0.011252	0.00873301	-0.00379903	-0.00273634	0.0179629
ALKBH7	0.0156898	-0.0070857	-0.000927067	-0.00134847	0.00213045
KRTAP10-3	-0.0162038	0.0100184	0.00476232	0.000763287	-0.00149521
SOD1	0.0148767	-0.0210318	0.0015307	-0.00109649	0.00573584
AS3MT	0.0145277	0.00477876	-0.00521596	0.00366964	0.00616489
PAIP2B	0.012547	0.00839904	0.0104064	-0.00306641	0.00776884
RAB9B	0.0147063	0.00573464	-0.00995887	-0.00978057	0.0049405
DNAJB5	0.0136384	-0.00249849	0.00405797	-0.0156519	-0.0187245
FAM155B	0.0126808	0.0078577	-0.000664728	-0.00665836	0.00730039
ZNF91	0.0132357	-0.00818642	-0.00675329	0.00440803	-0.00392613
H2BS1	-0.0152259	-0.003498	-0.00113498	-0.0117597	0.0142837
FOXE1	0.0127416	-0.00370937	0.00192656	0.00257585	-0.00380535
FDX1	0.0138138	-0.0181393	0.00524013	-0.00130245	0.0216142
GADL1	0.0122561	0.0090067	0.00582957	-0.00927467	-0.00187733
SAMHD1	-0.0137841	-0.002835	0.00103312	0.0063452	0.0315957
INO80C	0.0125499	0.000659507	0.000980185	0.00938948	0.016164
MYLK	-0.00919446	0.0128507	0.0085068	-0.0165021	-0.018171
KRTAP3-1	0.010091	0.00374717	-0.000201115	0.000126102	0.00555629
PKP3	0.0139006	-0.00271398	0.00585111	0.00307741	0.0117378
TAP2	-0.0108329	0.0108117	-0.01536	-0.00138349	0.0175338
PPP1R3G	0.0128921	0.00694317	0.0095839	-0.00635847	-0.000910775
LRRIQ3	0.0133946	0.00905061	-0.00702267	0.00367408	0.0107743
PRR15	0.0117555	0.00429211	0.00605841	0.0108295	0.00138567
ASB15	0.0151246	0.00661248	-0.000498105	0.00383059	-0.00677722
RAB4A	0.0143176	-0.0162879	-0.0135004	0.000277596	-0.00679449
ITGA6	-0.00779299	0.00684967	-0.0281778	-0.031366	0.000813399
GAGE10	-0.0105393	0.00874874	0.00583955	0.00978977	-0.000839549
FXR2	0.0164071	-0.00768436	-0.00706679	0.00244479	0.0134715
DCUN1D2	0.0153309	-0.00276642	-0.0038232	0.000748916	-0.00627202
AKR1C1	-0.0110065	-0.000173674	0.0174372	0.00911363	-0.00270273
LMLN	0.0142161	0.00784034	-0.000361304	-0.00510476	0.0169369
FOXR2	0.0112645	0.00905648	0.0082005	0.0227102	-0.0114477
ST8SIA5	0.0149451	0.00648707	0.00138469	-0.0101399	-0.00677088
PTBP1	0.00143157	0.00613301	0.000414802	-0.0185428	-0.00183923
COL18A1	-0.0111977	-0.0167789	0.0225941	-0.00522405	0.0142155
LPAR1	-0.00738485	-0.00405993	0.0324655	-0.00181133	0.0268166
CHIA	0.0107181	0.011467	-0.00616312	-0.00677216	0.00211375
FOSB	0.00934303	0.00715354	0.00149063	0.000285831	0.00203774
ADHFE1	0.0162925	-0.00457948	0.00496203	-0.0102452	-0.00493731
NBPF14	-0.0166292	-0.00149597	0.019117	-0.00758787	0.00428306
HOGA1	0.0127957	0.00063237	0.00958742	0.00201261	-0.0125853
TAC1	0.0109755	0.0166462	0.0133731	0.00170011	0.0101635
HP	0.0136454	0.000891103	0.00717225	-0.00171062	0.000849097
SPAG7	0.0150137	-0.00886067	-0.00139694	-0.000824364	0.00744411
ZNF101	0.00926704	0.0118286	-0.00368837	-0.0103212	0.0177559
DSC2	0.0150623	0.000430865	-0.00804742	0.000698772	0.0118092
SMAD6	-0.00454996	0.019568	-0.00984811	-0.030696	-0.0119192
RTN4IP1	0.014341	0.00831747	-0.0084299	-0.0131651	0.00224252
WIF1	0.0128106	0.00357057	0.00553663	-0.00792213	0.00426783
CTSC	-0.00686192	0.00801546	-0.00342283	0.0247239	0.0332045
OR4K5	0.0105283	0.00479636	0.0116548	-0.00715508	0.00795541
KIFC1	0.0135332	0.00919915	-0.00380572	0.00666523	0.0119411
MTRNR2L5	0.0109216	0.000894491	-0.00377982	0.00876233	0.00661334
MARCOL	0.0117178	0.00867662	0.00121812	-0.00392982	-0.00465723
TMEM37	0.0116106	0.0157784	-0.0197411	0.00613137	0.014524
TMEM88	-0.0114752	0.0164273	-0.0219801	-0.0248975	0.00290789
SMR3A	0.0105753	0.0212658	-0.00723174	-0.00781189	0.00513469
NDUFA2	0.0154163	-0.0120944	-0.00691885	0.00443515	0.00591412
CSRP1	-0.0141402	-0.00169533	0.0111075	-0.0135894	-0.00660926
CDC34	0.0131313	-0.00647328	-0.00635105	-0.00811336	0.00394273
PAQR9	0.0145047	0.0135199	0.0034246	-0.0027949	0.00138735
ZIC4	0.0107965	0.0101227	0.00666733	-0.00390131	0.0150356
ITGB8	0.00109398	-0.00407776	0.027968	-0.00573506	0.0101848
SPON2	-0.0124137	-0.013741	0.0264384	0.000823034	0.0093337
HADHA	0.0148986	-0.00742732	-0.00793134	-0.000882714	0.0112244
HSD11B1	0.0130976	0.00169991	0.00339331	-0.00763519	-0.00631338
CXCL10	0.00994233	0.00928955	0.00416725	0.0158997	0.0144817
TPI1	0.0158255	-0.0150932	-0.0129003	-0.00784836	0.0031338
KCNJ2	0.0132625	0.00182459	0.0004468	-0.0109509	-0.0100019
CGNL1	0.0119796	0.00253663	0.0215767	-0.00765169	0.00626308
CERCAM	-0.0114076	-0.0132535	0.032161	-0.0073692	-0.000887466
GP1BA	0.0127186	0.00675465	0.0129494	-0.00772238	-0.00279905
GAGE1	-0.00930108	0.0149805	-0.000845684	0.00732168	-0.00369528
CLUH	0.0161606	-0.00837599	0.00201174	-0.00763156	-0.00592749
CRHR2	0.0127041	0.0140035	0.0081577	-0.00555061	-0.0149307
DDT	0.0152036	-0.0099829	0.00559217	-0.00956491	0.00862871
CCDC190	0.0122593	0.0081738	0.00849486	-0.0122476	0.00118343
EEFSEC	0.0112723	0.00257738	0.00439624	-0.00735057	0.00210499
NRARP	-0.0103797	0.00889919	-0.00979298	-0.0292463	-0.00349404
UQCC1	0.0149359	-0.00885293	-0.00789696	-0.00365462	0.0108343
ATP6V0E2	0.0144215	-0.00293233	0.000519887	0.00837716	-0.00534752
ZSWIM9	0.0129801	0.0058525	-0.00176669	-0.000639173	-0.0106221
ILVBL	0.0157495	-0.00498722	0.00200985	0.00381456	-0.0109289
ADRB1	0.0130649	0.00123731	0.01398	0.00100085	0.00395808
XKR3	0.0123519	0.0158761	0.00321098	-0.0085292	0.0129181
LAMC1	-0.015324	-0.0129869	0.0114059	-0.0115905	0.00261117
IL23R	0.0123237	0.00982407	-0.00418004	0.000690603	0.00960356
ACOT2	0.0161182	-0.00288807	-0.00246567	-0.00332804	0.00255455
EYA4	0.0130227	0.00393853	0.00409684	-0.00843025	0.0136773
EPB41L2	-0.0161963	0.00682961	0.0125603	-0.0082341	-0.00112745
TMEM119	-0.00604145	-0.0155848	0.0343379	-0.0107317	0.0174393
RILPL1	0.0157245	-0.00620404	0.00213194	-0.015437	0.00108556
GSTA2	0.0129186	0.0119127	0.00675338	-0.0103219	0.000354514
TDRD12	0.00852477	0.00594029	-0.00502429	0.00241232	0.00210743
RPL10	0.010746	0.0103873	0.00880874	0.00709439	0.00154812
TENT5C	0.0108887	0.00613527	0.0130095	0.000464613	0.00380324
FRMPD3	0.00989851	0.0149812	0.00256086	-0.000253147	-0.0153725
C6orf223	0.0110159	0.0111712	0.0112618	0.00810485	0.0099984
ASB16	0.0139019	0.00637192	-0.0116763	0.00377869	0.00275312
SAMD4A	0.0156515	-0.013705	-0.000835168	-9.09515e-05	-0.00511319
MARCKSL1	-0.0138983	0.00927356	-0.00384641	-0.0149103	0.00432251
CALY	0.0116143	0.0145402	0.0129204	0.0121492	0.00411256
MRC1	-0.00718291	9.01164e-05	-0.00825257	0.0217493	0.0365533
CCDC38	0.0128913	0.00498749	0.00776728	-0.00379432	0.00935706
PRODH	0.0113627	0.00724901	-0.000272669	-0.00421426	-0.0128477
NDUFA11	0.0148084	-0.0222032	-0.00815121	-0.00277794	0.00124335
C11orf65	0.0122046	0.00790736	0.0034295	0.00867595	-0.00668279
CCDC13	0.00778489	0.0190693	0.010822	-0.0150189	0.00292011
CLP1	0.0141215	-0.00639813	0.0105052	0.00179254	0.000563666
CLCF1	0.00791473	0.0088337	0.0108215	-0.00777484	0.00433205
SLC6A13	0.0125089	0.00783638	0.00714495	-0.00353341	0.000750642
TCF15	-0.00600013	0.0161703	-0.0140774	-0.0325758	-0.00815723
NOL3	0.0150256	-0.00342411	-0.00541715	-0.013806	0.0104865
PCBD1	0.0152125	-0.0152495	-0.00575653	0.00421147	0.0142374
TMEM38A	0.0142047	0.00308412	-0.000601698	-0.0146467	-0.00494581
GOLGA8A	-0.00980578	-0.00143508	-0.00744913	-0.0102692	0.0261287
ATP5F1E	0.0127576	-0.00623805	-0.00268821	-0.00930916	0.00732264
FOLR2	-0.00938035	-0.00220166	-0.00185392	0.023356	0.032206
TXNIP	-0.00464807	-0.000182032	-0.0192825	-0.00656629	0.0127007
FOSL2	-0.00837424	0.00639425	-0.00606139	0.000268074	0.034334
FGD4	0.00588206	-0.0035502	-0.000611043	-0.0165292	0.0145708
RPL26L1	0.0140396	-0.00388461	-0.0019036	0.00304676	-0.00103801
NPIPB6	-0.0160197	-0.00551333	-0.00320928	-0.0137343	0.000348575
HMGCS2	0.0116165	0.0117549	-0.000248097	0.00240352	0.0017153
SLC27A2	0.0110731	0.00740731	0.0141733	0.00669546	0.00427715
SPIN2A	0.0116715	0.00972374	-0.00474194	0.0111739	0.00354461
ID2	-0.0146733	0.00329286	-0.005044	-0.0135124	0.00616004
PCDH1	-0.0141904	0.0111061	-0.0140063	-0.01924	-0.00469872
CAMK2N1	-0.011476	0.00339492	0.0100343	-0.0144159	0.00081874
PIN4	0.0139086	0.00650125	0.0103605	-0.0130857	-0.00536294
RGS7BP	0.00984249	0.0101601	0.000440491	-0.00968893	-0.0177962
GRAMD4	0.0124438	0.00274356	0.0082637	-0.0123687	-0.00529961
PDZRN3	0.0154315	-0.0099867	0.000484104	-0.000172801	-0.00204887
H3Y2	0.00678952	0.00726613	0.000405756	-0.00013198	-0.00676873
MGAT4B	0.012094	-0.0114125	0.0106113	-0.0174834	-0.00981196
RP9	0.0150723	0.0031014	-0.000660277	-0.0110959	0.00473326
LCN10	-0.00912072	0.0152276	-0.0205807	0.00131527	0.00751014
DMD	0.0128391	-0.0163644	-0.00393581	-0.00510757	0.00553391
RIDA	0.012521	0.00753037	-0.00613752	0.00301987	-0.000522595
PLA2G2F	0.012506	0.00769375	0.0175607	-0.0028297	-0.0160732
IFNE	0.011841	0.0096829	-0.00209112	-0.00439274	0.0148449
C12orf60	0.0115476	0.00941799	0.00848694	0.00115136	0.00851316
NEK7	0.0131314	-0.0268722	-0.00463956	-0.0103815	-0.00270642
ADRA1A	0.0165893	0.000632853	0.00858255	-0.00903185	-0.00233726
SPOCK1	0.00118807	-0.0135784	0.00963266	0.00928538	0.0140429
CXCL8	0.00794176	0.00487901	0.0163858	0.00196182	0.00798276
KRTAP6-2	0.0133175	0.00861185	0.00365708	-0.000941197	-0.00870904
CLSPN	0.0116269	0.00511231	0.00621348	0.00498357	0.00299008
CCNL1	-0.0117538	0.00932612	0.00960899	-0.0109724	0.0221554
KIF21A	0.0158003	-0.00460802	-0.000965945	0.00888142	0.00472696
PRCD	0.00734838	0.0164158	0.00136789	-0.0190896	0.00453656
IFIT1	-0.0078817	0.00207261	-0.00597445	-0.0117809	0.00194285
CFAP251	0.0114701	0.00379854	0.00911108	-0.00798421	-0.00447899
CRLS1	0.015206	-0.00614802	-0.013581	0.00410568	0.00971627
DTWD2	0.0142865	0.00381429	0.00835304	-0.0110164	-0.0116804
CYP19A1	0.0106272	0.0132785	0.0111586	0.00186744	0.0041651
S1PR1	-0.00645048	0.00343461	-0.0259165	-0.0287798	0.00686783
PRSS23	-0.011087	-0.0100374	0.00834968	-0.0111917	-0.00227439
CHL1	0.00962911	0.007172	0.0252485	-0.00139336	0.00746193
GSTO1	0.0134577	-0.019244	-0.00673296	0.00586223	0.0193889
CACNA2D3	0.013031	0.0136314	0.00177386	-0.00332453	0.0120643
PDLIM7	-0.0104548	-0.0210054	0.012888	-0.00399926	-0.00522452
KRTAP19-2	0.0131989	0.011238	0.00601671	-0.00444831	0.0069849
WEE1	0.0124948	-0.00764383	-0.000624792	-0.00263429	0.00730899
QPRT	0.011119	0.0108469	0.00602688	-0.00349662	-0.00597884
ATAD5	0.0137777	0.00306457	0.00931682	0.00301955	-0.00378686
PLP1	0.00894125	0.00434981	0.0236956	0.00406907	0.0147074
TREML4	0.0126019	0.00998972	0.00238283	-0.00862849	0.00471154
MAP7D1	0.0152535	-0.013733	-0.00370822	-0.00708176	0.003748
OR52R1	0.0117686	0.0116722	0.00564207	0.0174688	-0.0021925
GPI	0.0162378	-0.0156344	-0.0064013	-0.00658205	0.00738032
HSPA9	0.0156049	-0.0164377	-0.00366039	-0.00222008	0.0138467
DEFB121	0.0123557	0.0127422	-0.000227332	0.0206731	0.00808245
TMEM144	0.0117789	-0.00215677	0.0124443	-0.012874	-0.00852031
PIP5KL1	0.00804964	0.0136761	-0.00685457	0.00189363	0.000594285
ALAS1	0.0146559	-0.00583389	-0.0143593	0.000145898	0.0120628
TNFSF10	-0.0145693	0.0155424	-0.0112663	-0.0075545	-0.00284604
PNPLA2	0.0148899	-0.0108254	-0.00916031	5.59264e-06	0.0143023
FCGR2C	-0.00994187	0.00186676	-0.0027014	0.0183567	0.0381054
GZMK	0.0088723	0.0102049	-0.00455263	0.010355	0.0245817
F11	0.0129565	0.00563066	0.00125917	-0.00645286	0.00692296
MIB2	0.0141083	0.00289438	-0.00215801	-0.00976185	0.0139239
EMP3	-0.0149491	-0.000281116	-0.00670156	0.00354698	0.0119897
NEURL2	0.011047	-0.00262175	0.00893722	0.000175462	0.00991464
RND2	0.0110836	0.00977428	0.00398174	-0.00120573	0.00493173
DLGAP5	0.0130049	0.0091987	-0.000121125	0.00907821	0.0131615
TMPRSS3	0.0117954	0.00863618	-0.00281422	-0.00584004	0.0104475
ONECUT2	0.00842828	-0.000342994	0.0164898	0.00522203	-0.00292323
MRPS30	0.0127607	-0.00507954	-0.0115789	-0.00513627	0.0119166
ARL15	-0.0110384	0.00847182	-0.0203183	-0.0256694	-0.00161669
COQ6	0.0124746	0.0050047	0.00573894	0.00328319	-0.00144201
ALPI	0.0118751	0.00820953	0.00281272	-0.00485894	0.00573617
AGT	-0.0132513	-0.007999	0.00918259	-0.0132153	0.0242656
SNURF	0.0158394	-0.010855	0.00392578	-0.00580194	0.000746111
HOMER2	0.0145733	-0.00515409	0.00483255	0.00935704	0.00287027
SGK1	-0.012548	0.0182282	-0.0164376	-0.0135648	0.0137874
MPV17L	0.00767447	0.00518615	-0.00855931	0.00716585	0.00856108
NDUFAF4	0.0145733	-0.00307825	-0.00218851	-0.0100084	0.014052
BTBD1	0.0150985	-0.0109272	-0.0123685	-0.00464927	0.0103926
ANO1	-0.0132032	-0.00459391	0.0236012	-0.0128252	-0.0103397
SIAE	0.0133563	-0.00725297	-0.00685514	0.00369111	0.0167754
PTDSS1	0.0114978	0.00388843	-0.0077162	-0.000536769	0.00393866
C4B	0.00252891	-0.015436	-0.00233179	0.0129162	0.0142116
CHRNB3	0.0103386	0.0107892	0.00466194	-0.00298498	0.00106751
HSD17B10	0.0120673	-0.00586647	0.0052842	-0.00500441	0.00871454
KIF1C	0.012431	-0.0123876	-0.00178809	-0.0009936	0.0105611
NRTN	0.0128058	0.00723643	-0.00446371	-0.0147403	-0.00252638
TASL	0.011625	0.0032591	0.0120872	0.0151401	0.0120291
THEGL	0.0123167	0.0151663	0.00871394	-0.00958344	0.00798418
TMEM159	0.0154158	-0.00599085	-0.0027716	0.00128724	0.00380015
UGP2	0.0151849	-0.0193613	-0.0112091	-0.00302543	0.00518467
KCNJ4	0.0124637	0.00415348	-0.00924028	0.0077357	-0.0111242
SORT1	0.0127854	-0.0228168	-0.0103542	-0.00724569	-0.0172056
ROR1	0.0143735	-0.00669625	0.0139749	8.62155e-05	-0.0008231
PCBD2	0.0130144	-0.000690505	0.00289914	-0.00432132	-0.00605006
TPPP2	0.0091008	0.0140333	0.00193744	0.011248	0.00394087
BAMBI	0.0131263	-0.00197389	-0.00697083	0.00239902	0.00501212
RRAS2	0.013085	-0.00813935	-0.00709434	0.00150777	-0.000571939
EPS8	-0.0160806	0.0032325	0.00695737	-0.00910895	0.00734984
DOK7	0.0140247	-0.00686105	-0.0101119	-0.00114992	0.00514654
ID4	-0.00620925	-0.0122658	0.0283116	-0.0151681	-0.00269634
ARHGAP5	0.0123583	-0.0154985	-0.000232779	-0.00861191	-0.0115196
LACTB	0.0112017	0.00314601	0.000182065	0.0100947	0.00652203
TM7SF2	0.0140894	0.000388798	0.0102775	-0.00633484	0.000507991
NUTM1	0.0100648	0.00922348	0.00289145	0.00469301	-0.0127058
RBM38	0.0144768	-0.00210173	0.00652811	0.00883633	0.0041488
EFCAB11	0.0117379	0.0130341	0.00431554	-0.000275779	-0.00200905
CHCHD3	0.0155422	-0.00739535	-0.00931596	-0.00485786	-0.0020702
ADGB	0.0131561	0.010777	0.00977623	-0.00424067	0.00537613
EXTL1	0.0129361	0.00322009	-0.00454021	0.00672061	0.00835031
TMPRSS7	0.0113988	0.0149431	0.0109883	-0.00761158	0.00108428
GATD3A	0.0155784	-0.0112976	0.000913348	-0.00898842	0.00656879
IL1RAP	0.00888568	0.00535642	0.00531464	-0.0052768	0.0161045
BDNF	0.0126651	0.00342632	-0.00152035	0.00612544	-0.000144943
NAT2	0.0126111	0.00654418	0.00607916	-0.0134642	0.00463238
ECSIT	0.014891	-0.00456164	-0.0104461	-0.00536385	-0.00553123
NR4A2	0.0030906	0.0137537	0.000242873	-0.00757005	0.0276232
ELK3	-0.0131224	0.00655767	-0.0132991	-0.021775	0.0032512
TMEM229A	0.0116013	0.0144889	0.00214182	-0.00366464	0.0119223
AP1S2	0.0122146	-0.0194295	-0.00679986	-0.00552757	0.000961461
WNT6	0.00941161	0.00665371	-0.00307654	0.00725744	0.0164704
ITM2A	-0.0110954	0.00934339	-0.00666711	-0.0132647	0.00280479
DPYSL3	-0.0130093	-0.0147925	0.0200366	-0.0048304	4.68923e-06
WDR31	0.0137957	0.00822748	0.0103101	0.00165511	-0.00499242
FOXL2	0.0118957	0.0123669	0.00498778	-0.00589587	0.0228957
ABAT	0.0122329	0.0135151	0.00604649	-0.00601449	-0.00535871
GYG1	0.0135418	-0.0144592	0.00455634	-0.0117018	0.00701991
NEB	0.0123334	-0.00198535	0.011251	-0.00144276	0.000687411
SHE	-0.0112224	0.0220918	-0.0225006	-0.0180807	-0.0101531
DNAAF6	0.0115283	0.00280292	0.00491932	0.01694	0.0114472
PRKAR2B	0.0131678	-0.0128073	0.00131038	0.00795737	0.00242645
TRAC	0.0059452	-0.00355817	0.0014425	0.0173404	0.0181081
NEURL1B	-0.0149449	0.00447803	-0.00409515	-0.012038	0.00446403
TMEM19	0.0105448	-0.00414186	0.000187279	0.00734415	0.0109075
COMP	-0.00378724	-0.0152676	0.0245831	0.00226922	0.00902738
FBXO6	0.0097762	-0.00663653	-0.00877488	0.0129536	0.0236709
COQ3	0.0127754	-0.00277622	-0.010176	0.0011913	0.00212691
C1orf105	0.0130037	0.0104828	-0.00165312	-0.00766305	-0.00645565
GTF3A	0.0128543	-0.0123849	-0.00977972	-0.000329975	-0.00115878
PKM	0.0129583	-0.0210987	-0.00553036	-0.00203964	0.00906024
SEPTIN11	-0.0140803	-0.00974925	0.0228806	-0.00712792	0.0018565
FMC1	0.0154631	-0.000607082	0.00468253	-0.0116629	-0.0028738
PIK3R1	0.0128931	-0.0164139	-0.000653939	0.00851757	0.0179671
NOVA1	0.00874671	0.00509203	0.0146964	-0.00470637	-0.000716435
CYP3A5	0.00968179	0.0126509	-0.00577582	0.00629244	-0.00366205
CACNB4	0.00742097	0.00815557	-0.00426341	0.0262255	-0.0129612
ACADVL	0.0139374	-0.0156013	-0.00570449	-0.000164433	0.0138787
VPS8	0.0127667	-0.00261261	-0.0145217	-0.00985912	-0.00210356
STRN	0.0124479	-0.00259679	-0.00767508	-0.0128607	0.0123969
GIP	0.01041	0.0142275	0.00883683	-0.00950242	-0.00811859
PRMT3	0.010348	0.00311748	0.00673286	-0.0105045	0.00240815
IL33	-0.0148222	0.00263434	0.00629699	-0.021008	-0.00378602
SCX	0.00902132	-0.014299	0.0139775	-0.00680064	5.88885e-05
PDP1	0.0144664	-0.00975896	-0.00677552	-0.00255011	-0.00219434
WARS1	-0.00552187	0.0123427	-0.0205336	0.00462729	0.0227411
GLYATL2	0.0112779	0.00773866	0.0179365	0.00338555	0.00682204
EPHA7	0.0112888	0.00829377	0.000325747	-0.011587	-0.00457199
MRPS28	0.0140742	-0.0076919	-0.00851545	0.00115494	0.0073697
SOHLH2	0.0118392	0.00682821	0.00752758	0.00276156	0.00191996
CCN5	0.000233568	-0.00586792	0.0289596	0.00217362	0.0140631
SERPINA2	0.010546	0.00493136	0.00855187	-0.00289421	-0.00725956
PKLR	0.0133372	0.0104602	0.00255493	-0.00193392	0.00162637
TRPV6	0.0108011	0.0151386	0.0116054	-0.00653032	-0.00747703
HES5	0.00781657	0.0102219	-0.000999961	-0.0131513	0.00740557
RPL39L	0.0130602	0.00929926	0.00276998	-0.00793152	0.00765876
CCDC43	0.0110327	0.000595788	-0.00254442	0.00109438	-0.00912054
LGSN	0.012082	0.00573906	0.00934706	0.000778244	0.00841434
STARD7	0.0138401	-0.0136997	-0.00667023	-0.00738951	0.00346036
PPIB	-0.0156014	-0.00835464	0.0127731	-0.005107	0.0143584
CARTPT	0.0119023	0.00736341	0.00858177	-0.00647329	0.0151501
ICA1	0.0105977	0.00191724	-0.0166337	-0.00153394	-0.000911707
PMVK	0.00991514	-0.00020546	0.0109006	-0.00330631	0.015823
CAPN11	0.0137171	0.00433562	0.000581805	-0.010819	0.000628551
RIT2	0.0134082	-0.0006349	0.0169561	-2.72588e-05	-0.00296599
TIMM23	0.0127646	-0.0116266	-0.00790471	0.00375451	0.00931723
FASTKD1	0.0135013	-0.00740857	0.00376093	-0.0075651	0.00700491
ADIPOQ	0.00605396	0.00706733	0.0102078	0.0105606	0.00558173
BRINP3	0.0113884	0.00921804	0.00523748	-0.0109226	-0.00304461
DYNLL2	0.015406	-0.0166903	-0.00221255	-0.00229735	-0.00640022
ALKAL1	0.011138	0.0161282	-0.00421524	-0.00973044	0.0118013
ASPG	0.012019	0.00932174	0.00438595	0.00378092	0.00270277
IFIT3	-0.00892239	0.00536676	-0.0109166	0.0013427	0.00984519
REG1B	0.0088465	0.00931849	-0.00571907	0.0132047	4.95403e-05
DNAJC2	0.00836546	-0.000173137	0.0097515	-0.000212848	0.0257952
GPAM	0.0114327	0.000705777	0.00526748	0.00324119	0.00981442
BVES	0.0145145	-0.00103147	-0.00684879	0.00748917	-0.0096249
CTSD	0.00808964	-0.0249473	-0.0167033	0.0131982	0.0296742
NPAP1L	-0.0146112	0.00278851	0.00291965	0.00651121	0.00668593
MAPT	0.0139217	0.00387466	-0.00175176	0.00415486	0.00158045
NCSTN	0.00743862	0.00345722	0.00138666	-0.000191357	0.0004619
DRD3	0.011071	0.0107324	-0.00222049	-0.00768984	0.00684804
IL1R1	-0.0137256	-0.00153143	0.0141222	-0.00546595	0.0180487
NAP1L3	0.0120591	0.0105721	0.0103877	-0.0067186	9.87544e-05
CXCL12	-0.0142011	0.00723167	0.00496499	-0.0136993	0.00917652
RASL10B	0.0123472	-0.00285835	0.00396328	-0.0044906	0.00461997
GPC6	0.00739213	-0.00423085	0.0238154	-0.00770351	-0.00198691
RAP1GAP2	0.012086	0.000508228	-0.00841126	0.00823201	0.00287781
OR9A2	0.0105076	0.0107318	0.00802248	0.0156955	-0.00256647
ACTR3B	0.0100385	0.00357209	-0.00138309	0.00229091	0.00597792
IQGAP1	-0.0135432	-0.00486	-0.00049974	0.00228055	0.00759876
NET1	-0.0102402	0.00898668	-0.00503019	-0.010428	-0.0218628
METTL7A	-0.0142253	0.00132057	0.0123766	0.00172021	0.00589281
DCLK3	0.00944773	0.0107689	-0.00123323	-0.00426525	0.00195932
KIF5B	0.011407	-0.0184512	0.00769225	-0.0286736	-0.00994732
NRP1	-0.0142746	-0.0026233	-0.00708192	-0.0200495	0.00100624
MS4A5	0.0102652	0.000907336	0.00411343	-0.00364446	0.00354536
GRIN1	0.010646	0.0100255	0.0135032	0.00984976	-0.000642015
AGRN	-0.0147003	-0.00159858	0.00285955	-0.0147818	-0.0134215
SELENOM	-0.0143833	-0.00763624	0.0153425	0.00177369	0.00397081
UBE3D	0.0113457	0.00854515	-0.00159268	-0.00543835	0.00584806
GUCD1	0.0124157	-0.00856222	0.00123866	-0.00789501	0.0206918
MAP3K15	0.0107748	0.00678115	0.00638869	-0.00561019	0.0134008
AKAP12	-0.0126414	0.00189594	0.0176376	-0.00848002	0.0178581
OPLAH	0.0124642	0.00725448	-0.00765868	0.000155427	-0.00229623
MICOS13	0.0143473	-0.0134671	-0.00240181	-0.010823	0.00930831
HEATR6	0.0108116	0.000268202	-0.00547764	0.00775173	0.0131459
ACADSB	0.0159572	-0.00171109	-0.000228984	-0.00476322	0.001575
SCNN1B	0.00957436	0.0026332	0.00308667	0.0115672	0.00858072
ZSCAN5B	0.0121138	0.00601665	0.00879872	0.00450976	0.00411424
KLHL30	0.0130887	0.003755	0.0027439	-0.0132132	0.0127238
CRISP1	0.0129695	0.00233087	0.0130226	6.63745e-05	-0.00171615
CHPT1	0.0141726	-0.00795737	0.0046517	-0.00578434	0.0060538
RCN1	-0.0160388	0.00223023	-0.00304127	-0.00675856	0.00999178
PHKG1	0.00887294	0.00354308	-0.00788187	0.012525	0.0105826
MMP20	0.0104566	0.0136795	0.00572654	-0.00357546	-0.0098521
ACOT13	0.0144838	0.000416111	0.00864893	0.00491245	0.00411196
CXCL11	0.00581894	0.00775629	-0.00376412	0.0248044	0.0121997
ARIH2	0.0142858	-0.00549335	-0.00316125	-0.00254253	0.00531323
LGALS12	0.00867875	0.0182659	0.00517371	-0.00059888	-0.000255289
EFL1	0.0108874	0.00367006	-0.00198096	-0.0123345	-0.00630608
STOML2	0.0141979	-0.0102184	-0.00172393	0.00378808	0.011172
PPP1R14A	-0.0118121	0.0134772	-0.0118514	-0.0243775	0.00590233
MAGEA2	0.0125514	-0.00188506	0.00715332	0.00516561	0.00599723
SPRR2F	0.00931853	0.00857717	0.00452802	0.0104518	-0.001753
SAMD12	0.012516	-0.00146131	0.00631357	-0.0114137	-0.00536988
RALYL	0.0113361	0.0057863	-0.00242518	-0.00287182	0.00291709
HIRA	0.00818091	0.00221844	0.00281252	-0.00701997	0.00650196
DMRT2	0.00957831	0.0108463	0.00120186	0.00932416	-0.00193861
TMED1	0.0119715	-0.0059109	0.0122496	-0.00509173	0.00551352
SPATA17	0.012002	0.0076368	0.00960661	-0.0077984	0.0100885
DYNC1I1	0.0123959	0.00422864	-0.00528784	0.0104777	0.00682655
SYCE1L	0.00868652	0.0124762	0.0087984	0.00706165	0.00888741
GRIP2	0.0124899	-0.0014537	0.0122698	-0.00223066	-0.00802712
ZNF285	0.0122268	0.0109782	0.00647921	-0.00865647	-0.00645429
ACE	-0.00756514	0.0133854	-0.0258441	-0.0268321	-0.0188092
OR4S1	0.0117542	0.00725395	0.0127622	-0.00428166	-0.00585291
CAP1	-0.0157803	-0.00260288	-0.00173537	0.00201489	0.00992528
PAK1IP1	0.0108823	1.95037e-05	0.00821416	-0.00155565	0.0147132
PHPT1	0.0141506	-0.0159557	-0.0011964	-0.003412	0.00424503
CCL18	-0.00395404	0.00619761	-0.00247478	0.00631138	0.0300242
LCLAT1	0.0128532	0.00638415	0.000213603	0.00101199	-0.0114235
CAST	0.0151321	-0.0100059	-0.00352075	-0.00464276	0.0147797
ODC1	0.0105095	-0.00999736	0.00362656	0.00511649	-0.00556427
GJA3	0.0103148	0.0122864	-0.00165035	-0.00565281	0.0052676
PSTPIP1	-0.000343658	0.0196534	0.00190024	0.0203951	-0.00110915
C4BPA	0.0117885	0.00967499	0.00126153	0.00529036	-0.00413701
FEM1A	0.0144907	-0.00644495	-0.00523658	0.00120892	0.00389053
MAP3K19	0.00935706	0.00998027	0.00169625	0.0107709	-0.00566327
CRH	0.0106338	0.0169324	-0.00236044	-0.0216612	-0.00146638
TTC39A	0.0121795	0.00995138	-0.00509277	-0.00504266	0.00118009
TEX35	0.0116099	0.0109063	-0.00770035	-0.00665153	-0.00410006
NR2C2AP	0.00900432	0.0245374	0.00337308	-0.00748033	-0.00740253
REPS2	0.0103896	0.00793259	0.0067507	-0.0101521	-0.000311677
ESR1	0.00954389	0.00838343	0.0169252	-0.00996774	-0.00487168
PHF21A	0.0106829	0.0068919	0.0096041	-0.0133832	-0.00127031
IRF6	0.0131466	-0.00211127	-0.00513541	-0.00524093	-0.0130705
MC4R	0.0121565	0.0134591	-0.00205622	-0.00816909	0.000589013
ZNF330	0.01432	-0.00835817	0.00271271	-0.0120098	0.00219083
EIF3K	0.0151065	-0.0137796	-0.00422021	-0.00837489	0.00296063
TOMM70	0.0123876	0.0037673	-0.000225862	-0.010382	0.00997386
RTN4	-0.0103905	-0.0240883	0.0016789	-0.000710373	0.00908116
RGN	0.0140911	0.00127546	0.00141327	0.00338185	0.00224995
IPO5	0.0125458	-0.0117862	0.00944884	-0.0146266	0.00369561
DHRSX	0.0108191	-0.00916776	0.00615907	0.00918886	0.000671893
CLCN5	0.0109452	0.00987768	-0.00734884	0.00199826	0.00914308
MSS51	0.00808613	-0.00169482	0.00670514	0.00796039	-0.00602348
SCN3B	0.0101711	0.0118514	-0.00332273	0.0112815	-0.00078476
GRB14	0.0115021	0.0137025	0.00651844	-0.0090853	-0.00827449
ISOC1	0.0135917	0.00029747	-0.00730754	0.00389179	0.00275386
GEM	0.00139809	-0.020343	0.0223161	-0.00920999	0.00823808
EFCAB10	0.00950386	0.00990931	-0.00393622	0.00996523	-0.00484698
RMND5A	0.0146547	-0.0065899	-0.0187268	-0.00322024	-0.00376602
GABRR1	0.0106984	0.00818912	0.00844345	-0.00504196	0.0154308
NLGN4Y	0.00971701	0.00403977	0.0108522	-0.00583279	-0.00817794
MAF	-0.0114016	-0.00268011	0.00399874	0.00221493	0.0217754
SHISA5	-0.0148106	0.00137542	-0.0139532	-0.0156086	0.00921258
BMT2	0.0102862	-0.0104995	-0.00166133	-0.00679282	0.00745009
GATB	0.0133061	0.00234446	-0.00289523	0.00285384	0.00140489
DUSP28	0.00981663	0.0112883	-0.00142409	-0.0133148	0.0123637
ITM2B	-0.0147489	-0.0170329	-8.92597e-05	-0.00280781	0.0109887
RPP25L	0.0113708	0.00187618	-0.00923474	0.0066512	0.00507877
ZBTB47	0.0122286	-0.014462	0.00301469	-0.011191	0.00426026
PHLDB1	-0.0128055	-0.0161946	0.0239741	-0.00774653	-0.000575736
WDR64	0.00950435	0.0135973	0.0095151	0.00158813	0.00843822
PSD	0.0126034	0.0123731	-0.000621032	0.000394761	0.00705304
CLCN4	0.0123476	-0.00200665	0.0118114	-0.00836163	0.0171125
SLC6A6	-0.000704821	-0.00753391	-0.0127685	0.00440751	0.00319054
PDHX	0.0158069	-0.00711111	0.00284619	-0.000235205	-0.00457268
CCDC200	0.0100455	0.0120253	-0.00043544	0.00888948	-0.0076578
MED25	0.0109426	0.00269802	-0.00527597	-0.00643563	0.00604368
ACOX1	0.013516	-0.000606932	-0.000989893	-0.00659735	0.00414723
OBSL1	0.0138497	-0.0106313	0.00162325	0.00160451	-0.00158472
HK2	0.00888544	0.00184836	0.00696567	0.0146383	0.0139155
PEX11A	0.010614	0.00261464	0.0142772	-0.00172399	0.00528611
DDX5	-0.0154561	-0.00796891	-0.00116732	-0.0137036	0.00416095
SPINT1	0.0113545	0.0102968	0.00795006	-0.00175239	-0.00325608
OR6M1	0.0112882	0.00910303	0.00707279	0.00381193	0.00760629
GAMT	0.0130583	-0.000428701	0.00582269	-0.011383	-0.00595827
SBSN	0.0111303	0.0134207	-0.013738	0.00664727	0.0124246
PPP1R3F	0.0114648	0.00777793	0.0123663	0.00102142	0.00361549
WASF1	0.00970597	0.00996991	0.00538192	0.00764432	0.00649366
SH3BGRL	-0.0150984	0.0019607	0.00723925	-0.0144052	0.00263482
ARHGEF15	-0.0108502	0.0200035	-0.0268167	-0.0212691	-0.00824085
OBI1	0.00880866	0.00336048	0.00760918	-0.0019264	0.00904735
KRTAP1-1	0.0110832	0.00733474	0.0136393	-0.00791956	0.0152891
USP17L17	-0.00494759	0.00205264	0.0130822	0.00139712	0.0159454
FCGR2B	0.00104585	0.00561206	-0.00996378	0.0037325	0.0338913
HERC3	0.0116922	0.00724231	0.00410411	0.0103449	0.0060687
CCDC126	0.0120717	0.0100887	-0.00275159	-0.0126914	0.0108134
FUNDC2	0.0148834	-0.00521206	-0.00675571	-0.0120945	0.0178966
TCEA3	0.0142956	-0.00487426	0.0118476	-0.0052156	0.00324162
CCL4L2	-0.00385981	0.0147797	-0.00684711	0.0291897	0.0161166
SYTL5	0.0113187	0.00308977	0.00718191	-0.0105843	0.00347665
NR4A3	0.00744356	0.0116003	0.00731797	0.00292237	0.0231316
PPP2R1A	0.0140062	-0.01991	-0.000926107	-0.000711748	0.00727065
SPRY4	-0.0136781	0.00234251	0.00758013	-0.0143943	0.00637834
DMAC2L	0.0133355	-0.00443331	0.00049393	0.00850821	0.0127393
SH2D3C	-0.0101149	0.0160678	-0.0200349	-0.0220284	-0.00175546
IRF1	-0.00416074	0.0190363	-0.0258946	0.0150755	0.0255538
GDE1	0.013133	-0.0118261	-0.00222642	0.00515235	0.00541813
TOMM20L	0.0104676	0.0068531	0.00712386	0.00165972	-0.00130528
ZNF431	0.00794668	0.00269157	0.00468537	-0.00400828	0.00394422
KLRK1	0.0093987	0.00978991	0.00536366	-0.00113739	0.0242641
KLK4	0.0108184	0.011236	0.00713468	-0.00947857	-0.00233498
CATSPERD	0.0105244	0.00692144	0.00066738	-0.00648748	0.0153262
CCNB1IP1	0.0113835	-0.0114262	-0.0006849	0.00242635	0.00729995
SUCLA2	0.0136364	-0.00917824	0.00897653	-0.00677471	0.00121275
DHRS9	0.00851025	0.00355499	-0.00296305	0.0100881	-0.00167358
PAQR6	0.00917754	0.00567064	0.00803437	-0.00577754	-0.0128891
SPON1	-0.00656918	-0.0138482	0.0283023	-0.0062312	0.0171416
WFDC5	0.00845348	0.0161547	-0.0102866	0.00296723	0.00439002
ALPK3	0.0142935	-0.00339069	-0.00840665	0.00246381	-0.0143508
CADM4	0.0111442	0.0066796	0.0110596	-0.00593526	-0.00228821
MATN2	-0.0108596	0.00372458	0.0245672	0.000477816	0.0018109
OR1L1	0.011097	0.0110523	0.0104343	0.0135875	-0.00957404
GXYLT2	-0.00556629	-0.00972732	0.0299917	-0.00899208	0.00594913
C2CD4B	0.00627825	0.0180972	0.00300189	-0.0195458	0.011966
PCDH12	-0.00607027	0.00765355	-0.0101969	-0.0106733	0.00637071
SMIM22	0.0105167	0.0111341	0.015268	0.000686278	0.00765006
FRMD7	0.0132297	0.00311839	0.00622401	-0.011965	0.0101332
AAK1	0.0128201	-0.00731893	-0.00676179	-0.0179232	0.00824693
FOXD4L5	-0.0104588	0.0107638	0.00763443	0.0129441	0.00937226
IL1RL1	0.00711504	0.0156876	0.00492385	0.0106239	0.0207104
ZNF556	0.0111297	0.0158983	0.0022612	-0.0120182	0.00591913
OR4C3	0.00871397	0.0104878	0.0139848	0.00624125	0.00088874
STK38L	0.00899276	-0.0272137	0.000591262	-0.00931596	-0.0176353
AQP9	0.00903307	0.0174084	-0.00541745	0.00663312	0.0237464
EPHX2	0.0113309	-0.00332751	0.00258846	-0.004024	0.00442614
FBXW5	0.0117612	-0.0165918	-0.00507521	-0.0190111	0.00325714
MRPL50	0.0102169	-0.00264152	0.00488187	-0.00955387	0.00197563
CHRNA5	0.00899949	0.00652805	0.00489892	0.00976705	0.00777649
TSR1	0.0107881	-0.00642015	0.000550577	0.00415278	0.0107908
FAM9C	0.0104627	0.0082023	0.000836754	0.0126513	0.0155242
KIF6	0.0103781	0.00970632	0.00579508	-0.00834979	0.00452649
NATD1	0.00998967	-0.00405506	0.00500029	-0.0053771	0.00334807
DCAF6	0.014689	-0.0171906	-0.00498277	-0.00229166	-0.00161247
RUNX1	-0.00993121	-0.0152753	0.028115	0.00904482	0.0197908
SELENOK	0.0125877	0.00422861	-0.0101762	-0.0136167	0.00885895
MS4A4A	-0.00210652	0.00462893	-0.0104313	0.0169513	0.027911
ARL6IP5	0.0129247	-0.020051	-0.00984607	-0.00312076	0.00620946
TUFM	0.0143035	-0.0122515	-0.000877689	0.00227634	0.00538076
ST3GAL4	0.00972226	-0.0169471	0.0120982	-0.00221821	0.00401388
CTSZ	-0.0113579	-0.0201797	-0.00573043	0.0173965	0.0212551
BUB1B	0.00829092	0.0061532	0.0145628	0.00521382	0.0059249
FOXL2NB	0.00999751	0.010849	0.0118164	-0.00892656	0.00472099
ABCA13	0.0116454	0.00327388	0.0136045	-0.00444114	0.0099955
RORC	0.0129277	0.00892315	0.00632807	-0.0147762	0.0036993
HAX1	0.0138473	-0.0148196	-0.0153714	-0.00308264	0.00843054
ADAL	0.0131112	0.00657508	0.00375501	-0.00862927	-0.0124325
SYNPO	0.0102851	-0.0296171	-0.0113971	-0.00573139	-0.00340593
GUCA2A	0.00996713	0.00773046	-0.00470746	0.0130018	-0.00224682
ARC	0.00914871	0.0160749	0.00945098	-0.0014161	-0.01351
EPM2A	0.0139001	-0.00996522	0.000476131	0.0059495	-0.000203776
GCM2	0.00881972	0.0114802	0.0131295	0.0129308	0.00127013
FRY	0.0133804	-0.0128252	-0.000300199	-0.0069285	-0.0210198
VEGFC	-0.00561117	0.0200945	-0.0185606	-0.0371966	-0.00614771
CRYZ	0.0117394	-0.00646536	0.0120972	0.00150706	0.0021719
IGSF11	0.0108624	0.0010862	0.00684402	0.00468648	0.00289748
SULT2A1	0.00975405	0.0054522	0.0141225	-0.00169172	-0.00134216
PLAT	-0.0116126	0.00718588	-0.00249365	-0.0147867	-0.00496381
NDUFA10	0.0150852	-0.00913695	-0.00201242	-0.0092697	0.00450462
FNDC5	0.0113646	-0.000260545	0.000666312	-0.00941136	-0.00250215
OR1S1	0.011108	0.0169553	0.00620006	0.00096325	0.0017792
DIRAS3	0.0117834	0.00567333	0.0099236	-0.000614317	0.00430034
HAPLN1	0.00185528	-0.00582488	0.0278885	0.00914842	0.00569583
PEX7	0.0110665	-0.000901678	0.00858578	0.010904	-0.0081211
ARMS2	0.0105377	0.00899857	-0.000286944	-0.00702428	0.0111158
FYCO1	0.0147656	-0.00649716	-0.0110187	-0.00339492	0.000484529
AGRP	0.010145	0.00013082	0.014598	-0.00308159	-0.00553333
TRAK2	0.0130378	-0.0216197	0.00155516	-0.00781113	-0.00729869
ADAMTS15	0.00861427	0.00688554	0.00769494	-0.00334526	0.0245321
TRH	0.0128893	0.0109361	0.00737839	-0.0119827	0.0121118
MRPS23	0.0148522	-0.000741013	0.00724538	-0.0121477	0.00475445
ZNF699	0.0124143	0.00949703	0.00049547	0.00275266	0.00451553
SOX13	-0.012385	0.0110494	-0.00209311	-0.0191522	-0.0235793
PSMD8	0.0139417	-0.0149562	-0.00727686	0.000937282	0.0103519
PITRM1	0.0121639	-0.00544583	-0.0019212	-0.000839299	-0.00080227
HDDC3	0.00891056	0.0104809	-0.00700265	0.00689278	0.00176144
CTXN2	0.00835831	0.000996868	0.0126732	0.00213189	-0.000198739
KCNH6	0.012397	0.00744414	0.00348126	-0.0103179	0.0194973
ENPP2	-0.00346759	-0.00626372	-0.000745444	-0.0239993	-0.00237031
CDH17	0.0127756	0.0107159	0.00486637	-0.00764168	0.000210411
ALAD	0.0132491	-0.00381808	0.00625639	-0.00822948	0.00382222
SMLR1	0.00981824	0.00864788	0.00844858	-0.00816747	0.00184664
TUSC3	0.0117646	-0.00759698	0.00299111	-0.0152282	-0.00313411
TIE1	-0.009654	0.020416	-0.0229474	-0.0219621	-0.00812911
HEY2	0.00818596	0.00827477	0.0129247	-0.0180045	-0.0116954
VEGFA	0.00782889	-0.00280845	3.97497e-05	-0.00258648	0.0101758
FAH	0.0114429	-0.00238115	0.00588911	0.00936533	0.0179869
ADAMTSL4	0.0112458	-0.00267129	0.00183714	-0.000753817	0.0176771
RTL9	0.010695	0.00858359	-0.00530247	0.00290492	-0.00488925
CPVL	0.0119886	-0.00742944	-0.0161464	0.017272	0.00897552
SLIRP	0.0149269	-0.005488	-0.00575804	0.00241159	0.00629919
CRYBA4	0.0123868	0.0122156	-0.00225577	-0.00384894	0.00322244
GPR65	0.00805632	0.00274113	0.0174686	-2.28366e-06	0.00469111
IMMT	0.0148981	-0.01165	-0.0063767	0.00210103	0.00730538
FAM189A2	0.0117274	0.0016123	0.0106964	-0.00305624	-0.0103358
DLL4	-0.00408765	0.0148198	-0.0185841	-0.0171482	0.00109555
NXPE3	0.0130439	0.00305881	0.00616344	-0.0145336	-0.00161366
SPATS1	0.0100444	0.0105065	-0.010849	0.0030574	-0.00616944
TCAIM	0.0114914	0.00138006	0.00247055	-0.00171166	0.00369647
RECQL4	0.00985662	0.00657558	0.00821184	-0.00328874	-0.00144012
RMDN1	0.0135687	-0.00817988	-0.00297334	-0.0210216	0.0147195
IFITM2	-0.0148454	-0.0031157	0.00462664	-0.00415607	0.00563603
RBL1	0.0103983	-0.000179252	0.00159416	-0.00944658	0.00136283
AMBP	0.011745	0.0129715	-0.00302501	0.0128764	0.00426099
OR4A15	0.00961644	0.0151166	-0.00524299	0.00582806	0.0164387
ZMYND12	0.0122878	0.00339482	0.0156852	-0.00513985	-0.00135412
ARR3	0.0119459	0.0053067	0.0157481	-0.00392519	-0.00258874
CCDC9B	0.0128753	-0.00417142	0.0047599	-0.0174263	-8.07983e-07
TRIM69	0.0131998	0.00586645	0.0120189	-0.00154413	-0.00150516
HS3ST3A1	0.00801471	0.012458	0.0177803	-0.00210634	-0.0117861
MEFV	0.00909702	0.00388959	0.000208629	-0.00217996	0.0192665
OR51G1	0.0122165	0.0146685	0.00919907	-0.00501862	-0.001111
CHD1L	0.00954544	0.00637396	0.0119748	-0.0143001	-0.00314636
NDUFAF8	0.0139991	-0.00817113	-0.001533	0.000308271	0.00196019
TRIM37	0.0113283	-0.00339712	0.00426001	-0.0144686	0.00221605
RNF213	-0.0147234	-0.000771586	-0.0080541	-0.00413835	0.00917122
CDX1	0.0101952	0.0163332	0.0122885	-0.0103115	-0.00758899
SLC22A3	0.00885434	0.0111959	0.0138924	0.00584283	-0.0143821
FAM83B	0.0100614	0.0142072	-0.002253	-0.000226953	0.00628791
UBXN2A	0.0117814	-0.00653545	0.00438317	0.00560379	0.0187426
CPLX3	0.0129212	0.0140197	-0.000831638	0.00979135	-0.00341852
DBNDD2	0.0140563	-0.0020438	-0.0104883	-0.00904129	0.000767601
SIGLEC15	0.0113524	0.0176992	0.0126283	-0.00809478	0.00572724
GNLY	-0.000557528	0.00583305	-0.0153418	0.024774	0.00416668
UBE2H	0.0105749	-0.0200727	-0.0126625	-0.00466866	-0.00334798
FAM71E2	0.0082662	0.0182705	-0.00466594	0.0038526	-0.00686394
CBARP	0.00767624	0.00988359	0.00499585	-0.0124659	0.00169947
OR10A6	0.0110232	0.0106889	-0.0036308	0.0158192	0.014766
CLIP4	0.0129974	-0.00391009	-0.00490558	-0.000645632	0.00979248
H3C2	0.000659789	-0.00181332	-0.00376779	0.00929318	0.0242984
GRAMD1C	0.00896195	0.00497254	-0.00400064	0.0103481	0.0177371
TBC1D8	0.0133431	-0.0011147	-0.00500627	-0.00816452	-0.00587407
ADH7	0.0130337	0.00538188	0.00972345	-0.00264468	-0.00402585
VWA7	0.0113661	0.00371927	0.0008524	0.00914931	0.00831839
PTGR2	0.0142001	0.00212708	-0.000115439	-0.00734501	0.00568155
FYB2	0.0125254	0.00407972	0.00639947	-0.0112502	0.00310376
GJA4	-0.00776324	0.0129174	-0.00474778	-0.0396597	-0.00131133
SLC8A3	0.00999843	0.0120269	0.0142254	0.00477634	0.0123148
NLRP9	0.00969007	0.0132297	0.0128201	0.00208406	0.00164499
MICOS10	0.0139915	-0.0135557	-0.0139312	-0.00419027	0.00972473
MRPL23	0.0122654	-0.0116547	-0.00534208	0.00257776	0.015896
DMKN	0.0118061	0.0147957	0.00796106	0.00210581	-0.0029397
SARM1	0.0100831	0.00847303	0.000532224	0.0106663	0.0222118
HRH3	0.0102385	0.011518	0.00243157	0.00591249	0.00772779
ASAH2B	0.010547	0.013398	-0.00243814	0.00445137	0.00358601
BDKRB1	0.0113316	0.00621358	0.0057609	-0.00711553	0.0186727
ANXA3	-0.00876732	0.0184236	-0.0195005	-0.0250645	0.00057618
RPUSD4	0.0116064	0.000509948	-0.00668224	0.000432956	0.0155449
SLC30A2	0.0123611	0.0103597	0.0129794	-0.00989755	-0.00262677
MMRN1	0.0101953	0.0102018	0.0124546	-0.00619356	0.00322933
LCNL1	0.00878807	0.00505066	0.00651937	-0.00136896	-0.0052253
S100A10	-0.00914241	0.000578629	-0.00693162	-0.010527	0.026887
FGG	0.0125614	0.00917167	0.0116365	-0.00711259	-0.00366531
PPP2R2B	0.00879473	0.010607	0.00928766	-0.00109491	-0.0145878
DENND3	-0.00566734	0.0112483	-0.016589	-0.028058	0.00297518
CHGB	0.0123017	0.00741749	-0.00299605	0.00730729	0.00425499
SMIM26	0.0127465	-0.0046074	-0.00976648	0.00529915	0.017102
CCSER2	0.0125486	-0.0167705	-0.010483	-0.00024032	-0.00662354
TRIB1	0.00975809	0.000115122	0.0028916	-0.00497732	0.0122282
FAM163B	0.0104909	0.0108724	0.0109306	0.00270143	-0.000662557
AKAP13	0.01022	-0.0234531	0.00439522	0.00634001	0.0115046
CCDC198	0.00931673	0.0145377	-0.0102936	0.0158586	0.00672501
ESYT3	0.0112909	0.0078879	0.00547078	-0.00110299	-0.00216574
PRAF2	0.00948046	0.000315611	0.0063696	0.00139865	0.00277802
OR6C74	0.00858283	0.00563366	0.0122768	0.0144826	-0.00286686
PTGIS	-0.0114874	0.00209267	0.0217688	-0.00088775	0.0117328
ECM1	-0.00799763	-0.00612831	0.0242364	-0.00168105	0.0141457
MSRB1	0.0113683	-0.00046923	-0.00519667	0.00359509	0.00595018
PLAGL1	-0.0112213	-0.00624359	0.0262379	0.00206821	0.0157453
TREX2	0.00861816	0.0087193	4.12607e-05	0.000789304	-0.00476161
TAAR6	0.0120918	0.00712209	0.0101668	-0.00585288	0.00693708
LGALS8	0.0114899	-0.0051989	0.00263175	0.000648721	0.0119153
TPH2	0.0107372	0.006107	-0.00315835	0.0130127	0.0156529
PRKCB	0.00984407	0.0147044	0.00417702	0.0167088	0.0120246
MYO1D	-0.0102277	-0.013805	0.0221583	-0.00403825	-0.00042975
CYGB	-0.0140578	0.00914341	0.00365549	-0.0161149	1.27675e-05
DNLZ	0.0110737	-0.00273336	-0.00914914	0.00642393	0.0141285
TMEM192	0.00969138	0.00289256	-0.00526088	-0.00932419	0.0223228
DYNC2I2	0.0109448	0.000774454	0.00230519	0.00594031	0.000305461
YWHAG	0.0120668	-0.0171031	-0.0145178	-0.00682468	0.0209698
SFXN4	0.0132695	0.00305214	0.00779575	-0.00322988	0.00123022
LHX5	0.0101648	0.0129491	0.0111547	-0.00431941	0.0221522
CBLIF	0.00969651	0.00988903	-0.000419553	0.0107558	-0.0106979
MOS	0.0105016	0.0126036	-0.00958251	0.00763607	-0.00488221
SOX6	0.0101761	0.00436641	0.00621907	0.00564695	0.00485689
MT1A	-0.0059276	0.0161814	0.0093962	0.00645484	0.0159327
IPO13	0.0121575	-0.00588344	-0.000257495	0.00480582	0.000877112
DUSP6	-0.0128359	0.0107468	-0.0043213	-0.0173918	0.00672656
CD3E	0.00886711	0.0112909	-0.00460708	0.0132457	0.00464689
EPHB4	-0.0117951	0.0147528	-0.0193615	-0.0188384	0.00448339
NAA11	0.00888378	0.0116575	0.00101596	-0.00878783	0.0082238
CYYR1	-0.008686	0.0212659	-0.0302077	-0.0143844	-0.00989109
MOV10L1	0.0100313	0.00770987	0.00885538	-0.00668519	0.0110003
PHLDB2	0.0131547	-0.0169444	0.00387728	-0.00520558	-0.00358713
LONRF1	0.0085317	0.00226483	0.00389824	-0.00521285	0.00370482
MRPS24	0.0132303	-0.000618974	-0.0010914	-0.00356901	-0.00134694
SCGB1D4	0.0106006	0.00830753	0.0027673	-0.00419742	0.0135264
MAPKAPK2	0.0145649	-0.0140255	-0.0166046	-0.00161534	0.00576703
NXPH2	0.0108006	0.0101874	0.0033544	0.0105593	0.0154092
TASOR2	-0.0147902	0.00102905	0.00182394	0.0025325	-0.000472448
NKX2-1	0.00848234	0.00635092	0.00476601	-0.00133836	0.0077185
SLC39A14	0.0119303	-0.0118743	0.0113947	0.00175725	0.0169283
NAT1	0.0129594	0.00454393	0.0121276	0.00176896	-0.00344303
ACSS3	0.0121687	0.000445447	0.017433	-0.00672796	-0.003368
SH3RF2	0.0110819	0.0152117	0.000643731	-0.00435704	0.00580275
OPALIN	0.0120791	0.0143495	0.00449568	-0.00897536	0.00993446
OR2W3	0.0103809	0.0118315	-0.0013534	-0.000139824	0.00591411
FGL2	-0.0122075	0.0109262	0.00433984	0.00464695	0.0210733
RNF41	0.0110888	-0.0063023	0.00580863	-0.00602856	0.00937595
LCTL	0.00778822	0.00806218	0.0124513	-0.000885597	-0.00577924
C2orf74	0.0111695	0.00256764	-0.00147088	-0.00977413	-0.0137458
DNASE1L3	0.00325155	0.0187708	0.00646948	-0.0198679	0.00708628
PLAAT4	0.00205604	-0.000125193	0.00492495	-0.00408356	0.0134821
CPA3	0.00465875	0.00593671	0.0155563	0.00831689	0.0145369
EXOSC5	0.0113879	0.0062469	0.00355002	-0.0085621	0.00461511
DYNC1LI1	0.0109579	-0.00887144	0.00346501	-0.00728808	0.0209992
SAG	0.0101634	0.00655507	0.00631886	-0.00726082	0.00587496
MUC2	0.00727362	0.00979454	0.0045799	0.014973	-0.00247293
ARGLU1	-0.0148549	-0.00195861	-0.00696339	-0.0219658	3.41337e-05
SEPTIN14	0.0109139	0.00948544	0.0125896	-0.00139574	-1.79903e-05
PRRT1B	0.00841993	0.0151972	-0.00711987	0.00983607	0.00499325
CES2	0.012994	-0.00613052	-0.00672612	-0.00430776	-1.04352e-05
TSEN15	0.0107539	-0.000610844	0.00231163	-0.0117517	0.00215998
TFDP2	0.0122156	-0.00347798	-0.00716765	0.00552448	0.00917808
CALB2	0.00725374	0.00617936	0.0154701	0.00956892	-0.00686572
GAS2	0.0128865	-0.00124284	0.0167169	0.00280604	0.00649301
H3C3	0.00671613	-0.000124062	0.00724805	0.00256171	0.028663
SLC22A24	0.011121	0.00777631	0.00584905	-0.00838253	-0.00372853
ZNF441	0.0102051	0.00587752	0.00147996	-0.000475296	0.00189747
RWDD3	0.0102993	0.00163369	0.011521	-0.00952066	-0.00748945
CCL13	0.00472183	0.00968264	-0.0227171	0.0230346	0.0214168
CYHR1	0.0101414	0.011271	0.00684979	-0.00370358	0.00504157
NCAPH	0.0112218	0.0156263	0.00245102	-0.0051937	0.00635189
VSTM2A	0.0115095	0.0138776	0.00627411	-0.00556675	0.00245638
SSTR5	0.0110634	0.00744887	0.00228716	-0.00604763	0.0140106
CHRM4	0.00773711	0.0141529	0.00827395	0.0132133	-0.00708197
KLB	0.0120882	0.00547064	0.0133606	-0.00150273	-0.0092062
PNKD	0.011358	0.00252191	0.000126661	-0.000883295	-0.00768571
FMO2	-0.0102787	0.000205163	0.0109896	-0.0138594	0.0166949
ANTXR1	-0.0126297	-0.00171649	0.0236978	-0.0111003	-0.00177007
TSPAN7	-0.00625806	0.0209638	-0.0218472	-0.029669	0.0016854
GATA6	0.0122718	-0.0178079	0.0141694	-0.0162114	-0.00385794
OAS2	-0.0069475	0.00695121	-0.0102113	-0.0010135	0.00207099
OR5H14	0.00738377	0.0131573	0.00363818	-0.00563669	0.00806662
TPPP	0.0111212	0.0126167	0.0116036	-0.00507057	-0.00648089
SPSB4	0.0109175	0.0048944	0.0129252	0.00420684	0.00309449
PTGFR	0.00566508	0.0071111	0.0112588	-0.00595973	0.0146458
C1orf68	0.0102469	0.00540368	0.0101251	-0.0143697	0.00643754
RBBP8NL	0.010528	0.0052085	0.0175953	-0.0031801	-0.000371603
TBX22	0.0103055	0.0084559	0.00237606	0.00827635	0.0173398
TRBC1	0.000539701	0.00443322	-0.0023846	0.0197872	0.0155973
GTF2IRD1	0.0125214	0.000555123	0.00145374	0.00862192	0.00336939
INPP5J	0.010964	-0.000190569	0.00311177	0.0145712	-0.000454436
RSAD2	-0.00416394	0.0135351	-0.0198137	-0.0112368	0.00220581
ABLIM2	0.0117024	0.0064127	0.000545381	0.00186425	0.00874928
PACC1	0.0083636	0.0122284	0.00490502	0.00950725	0.0087283
LCP1	-0.00532827	0.00571942	-0.000545776	0.0206526	0.0323569
OR10W1	0.0108413	0.0104051	0.0145279	0.00388352	0.00956895
IL1B	0.0050146	0.0112434	0.00294484	0.00977427	0.0164658
HLA-DQA2	0.00102049	0.00531873	0.000683465	-0.0164409	0.0162881
ZP4	0.0108603	0.00742431	-0.00449767	0.00291074	0.00131665
CDX4	0.0112026	0.012018	0.00270324	-0.0116418	0.00271861
CEACAM18	0.0071334	0.0175636	-0.004754	-0.0102054	0.00243799
OR2L13	0.011534	0.00526381	0.0110343	0.00281465	0.00921688
FGF7	0.00769744	0.00084703	0.0145094	0.0105626	0.0207269
SLC15A1	0.0101178	0.0068154	0.00661675	0.00653122	0.004298
NDUFB8	0.0145575	-0.0162891	-0.00373229	-0.00303468	0.00305436
MAFK	0.00966745	-0.0243009	0.00583702	-0.00295758	-0.00612205
LFNG	-0.0102075	0.00802981	0.00453163	0.00221621	-0.00525478
GIN1	0.0109964	0.0019799	0.0112485	-0.00343254	-0.00270918
ARHGEF4	0.00812401	0.000615699	1.36683e-05	0.0141852	0.0203705
SIRPG	0.00876833	0.0122961	0.0048307	0.0135445	0.0145037
PRDX5	0.0142714	-0.0120327	-0.00346376	-0.0113402	0.00718524
P2RX5	0.0131714	0.00573791	0.0122639	-0.00408501	0.00327236
OXGR1	0.0108584	0.00118698	0.0166177	-0.00789871	-0.00547366
AQP7	0.0104855	0.00500555	-0.00377892	-0.0217354	0.00686871
VAT1L	0.0129628	-0.0029301	-0.00289273	-0.00208651	-0.0063808
SLC25A12	0.013133	-1.74631e-05	0.00167679	-0.00969334	0.00429501
TSC22D2	0.0105326	0.00362819	0.00698173	-0.00026317	0.0127626
EPB41	0.0113646	0.00379236	0.00932672	-0.00685958	-0.00627605
ALDH3A1	0.0123311	0.014929	0.00494451	-0.00325616	-0.00586616
OR14A16	0.00963251	0.0117158	-0.00730078	0.00733326	-0.000686563
REXO2	0.0143635	-0.016438	0.00100083	0.00440149	-0.00251402
SYDE2	0.0132024	0.0120112	-0.00615318	-0.00590568	-0.0135697
HTR4	0.0087619	0.0105681	0.00227247	0.00251059	0.00358069
MSN	-0.0138925	-0.00653147	-0.0107964	-0.015656	0.00438693
LGALS9C	-0.0125309	0.00198505	-0.0103689	0.00260775	0.015097
IFT88	0.00921021	0.0130047	-0.0108323	0.00695412	0.00917048
CYP11B2	0.00792151	0.00826283	0.00572655	-0.00814012	0.0118393
PCSK5	-0.00347467	0.0102447	-0.00280068	-0.021316	-0.00888909
DKK2	0.00713357	0.0132676	0.000409452	-0.0144671	-0.015828
KATNAL1	0.0121758	-0.0102125	0.0107771	-0.000797809	0.0129522
TTC16	0.00832442	0.00750866	0.00890393	0.00856913	-0.0067896
TXNDC16	0.0100801	0.00428472	0.00466925	-0.0144042	0.00750443
UBE2T	0.0103334	0.0109704	0.00417019	-0.00154202	-0.00205093
AKR1B1	0.0111543	-0.0190391	-0.0122071	-0.000698823	0.00487195
PMFBP1	0.0119747	0.0091118	0.0124241	-0.000608138	-0.0126581
FAM110D	-0.00211565	0.0186497	-0.0170931	-0.00256256	0.0105211
ACTRT1	0.0106519	0.0107598	-0.00252467	0.0102068	0.00307053
BOC	-0.00907918	-0.0104818	0.0263771	0.004645	0.00978916
HTRA3	-0.0101919	-0.00336961	0.0191374	-0.00816824	0.00288994
EGR3	-0.00164849	0.0100562	0.0109466	0.00574769	0.0168179
MRPS36	0.0148901	-0.00536835	0.00114878	-0.00609642	0.00901252
SHBG	0.0105168	0.00777637	0.00629942	-0.00696244	0.00970992
PRR23A	0.0108122	0.00826978	-0.000513961	0.00714444	-0.00302971
EIF4A1	-0.0110923	-0.0104479	-0.00413692	-0.00292287	0.0320036
OR51G2	0.0102267	0.0122588	0.0116599	0.000939411	0.00156739
OR5V1	0.00435367	0.0120099	0.0034244	-1.37998e-05	0.00530663
NDUFB11	0.0141543	-0.00128178	-0.00627019	-0.0130497	0.0114501
TAP1	-0.00817355	0.00646931	-0.0150369	0.000737852	0.026274
OR2W5P	0.0113389	0.00894978	0.00283155	0.0047566	-0.0120025
SEMA3A	0.0100695	0.00645578	-0.00144657	-0.00253778	-0.000247569
OR4C11	0.0111901	0.00935657	0.0114911	-0.00724053	-0.00227338
SYT13	0.0105512	0.0129791	0.00546096	-0.00790931	-0.0122603
CLIC1	-0.0142634	-0.00958628	-0.00660981	-0.00324743	0.0125206
MSX2	0.00807951	0.00582494	0.0233898	-0.000993196	0.00563946
BTBD11	0.0102676	0.00403986	0.0107199	-0.00121433	-0.00469894
PABPC1	-0.0144392	-0.0100067	-0.00135583	-0.00906542	0.0149099
GINS2	0.00725505	0.00420491	0.00358997	-0.00442765	0.0156482
DRC1	0.010424	0.0130095	-0.00316332	0.0135002	0.00462072
PFDN6	0.0114255	-0.000652952	0.00967022	0.00238555	0.008316
ZNF566	0.00844371	0.000968853	0.00914367	-0.0109205	-0.000394569
SKIL	-0.0141741	-0.00467146	0.00496452	-0.00597404	0.00704391
ZNF835	0.00927324	0.0117473	-0.00479993	0.00967884	-0.00961772
NLRP13	0.0103765	0.0124598	0.00150793	0.00916637	0.0101736
MANSC4	0.0103591	0.00955947	0.0106976	-0.00690248	-0.00348056
HS3ST1	0.00810185	0.0152297	-0.00522826	-0.0125088	0.0175566
UPF3B	0.00740666	0.014101	-0.000161736	-0.00422507	-0.0048893
OR1M1	0.00766916	0.00797895	0.0153828	0.00478964	-0.00766123
CRB2	0.00652764	0.00178069	0.00342529	-0.00960545	0.0184463
NABP1	0.00234475	0.0112116	0.00570598	0.0174552	0.0200303
IMPA1	0.011464	-0.00308811	0.00133659	-0.0127877	0.0101259
MEOX1	-0.0119008	-0.00294648	0.00845259	0.0052631	0.00121577
GFPT2	0.000927732	0.00521439	0.0190824	-0.00535052	0.0286003
ADAM11	0.00965128	0.0125618	0.00664903	-0.00636685	0.00635687
F2RL3	0.00538173	0.0107356	-0.0117709	-0.0020298	0.00853133
RBMS2	-0.0145304	0.00292158	-0.00552865	-0.0150797	0.00238215
MIEF2	0.0119578	0.00461432	-0.00191134	-0.0120374	0.0102022
TEK	-0.00769336	0.0195022	-0.0350929	-0.0131236	-0.00470476
GAB3	0.010127	0.00885615	0.00121524	0.010772	0.0132528
TAS2R16	0.00911513	0.00784191	0.00281131	0.00479355	-0.00931808
DRD2	0.0105601	0.00792324	0.00419446	-0.01381	0.00221769
CRPPA	0.0102424	0.000726634	0.00614257	0.0165806	0.000800238
GRK3	0.0103436	0.00403802	0.00236732	0.00899878	0.0147382
CASQ1	0.0103178	-0.000933798	-0.00536612	0.00800844	-0.0212792
STK17A	0.0105746	-0.0117485	0.00746807	0.0103221	-0.00144654
AIG1	0.0121864	-0.0014999	0.00406474	-0.0135991	-0.00926736
TNFRSF1B	-0.011721	0.0173778	-0.0197833	-0.00809463	0.0175367
FAM180A	0.0119441	-0.000600879	-0.000792972	-0.00856843	0.0073413
SLCO5A1	0.0128379	0.00345067	0.0143156	-0.000841355	-0.0117002
NDUFAF1	0.0128307	0.00343981	-0.00470829	0.000546789	-0.00219526
CLEC2D	0.00928097	0.00907032	0.0123532	-0.00648433	-0.00775038
PRKCG	0.0096892	0.000932521	0.00768106	0.00695282	0.00892219
KCTD14	0.0105528	0.00653072	0.00926973	-0.0131306	-0.00250308
ZNF496	0.00936718	0.00695783	0.00760885	-0.0101697	0.00131374
SERP2	0.00923341	0.0105933	-0.00579775	-0.0156692	-0.0061931
MTR	0.0120496	0.000998726	-0.00390326	0.00709827	0.00718853
SMYD3	0.00798814	0.0137777	0.000490019	-0.010605	0.0158016
SASH3	0.00867287	0.00628916	0.00399899	0.0169019	0.00415823
CAPN6	0.00938359	0.00732239	0.00375579	0.012515	-0.0020336
PLSCR5	0.010756	0.00742985	0.00664991	-0.00962251	0.00850975
CISH	0.00958084	0.0172715	0.00612097	-0.00307279	0.00341655
APOL4	0.00294982	0.00441023	-0.008206	0.00023118	0.0208388
CTNND2	0.00894258	0.00294478	-0.00161414	0.0103968	0.00861715
IL10	0.00795413	0.00741515	0.00378771	0.00728917	0.0208893
PANK1	0.0116185	0.00531012	0.0132158	-0.00498532	-0.00842598
BHMT2	0.00845129	0.00312113	0.00566823	0.00472347	-0.00212793
MOAP1	0.0141827	-0.00860973	0.00204012	-0.0164058	0.00145231
C21orf58	0.012173	0.0130301	0.00566403	-0.0118605	0.00430324
C1orf87	0.00965436	0.00321862	-0.00652056	-0.000448725	0.00148305
OR2H1	0.0106878	0.0156482	-0.00537105	0.0111208	0.0120719
NXPE1	0.0099209	0.0088365	0.0181678	-0.000486753	-0.00262668
PRKCZ	0.0107971	0.0087616	0.0153364	-0.00640346	0.000396712
PGM5	0.0097194	0.00049313	-0.0103047	-0.00328264	0.0062601
PSMB9	-0.00982658	0.0117739	-0.0183962	0.00242373	0.00702818
HCN2	0.0113339	-0.00410077	0.003038	-0.00974069	-0.0107895
FCRL3	0.0109973	0.0103193	0.003792	0.00435609	0.00130731
KRT76	0.0103131	0.00872224	0.00745105	0.000997005	-0.00327764
CELF3	0.0093505	0.00362222	0.00444459	0.00150817	0.0122819
NTRK3	0.00627087	0.00855651	0.0103178	-0.0125121	9.32945e-05
QRFPR	0.0120127	0.0166054	0.00646157	-0.0106157	-0.00169876
RASSF6	0.00959728	0.00603812	0.0140823	-0.00766479	-0.0167997
CPNE5	0.00773019	0.0146002	-0.00976078	0.0044429	0.015695
MCCC2	0.0137921	0.000930597	-0.00536897	0.00370063	-0.00270068
TFRC	0.00990814	-0.00234606	-0.00961226	0.00517897	0.0194662
MAST1	0.0106944	0.00581797	0.0115683	-0.0105788	0.00176896
OR8J3	0.00995752	0.0114476	-0.00519332	0.00559689	0.0142775
CITED2	0.0132092	-0.00600315	-4.47853e-05	0.00258604	0.00804535
B3GNT4	0.00836286	0.00648721	0.012371	0.00722496	0.00580331
FAM178B	0.00859149	0.00291281	-0.00143789	0.0125076	0.0060407
DNAH17	0.00957195	0.0131698	0.00410318	0.00910678	-0.00279672
RFX8	0.0101837	0.0128531	0.0103112	-0.00836661	0.000157196
RAG1	0.0106439	0.0111819	0.00369415	0.00954741	-0.00919869
RASD1	0.00476281	0.00983199	0.00262312	-4.20275e-05	0.0265108
ABHD18	0.0120074	0.00435837	-0.00747931	-0.00628341	0.00275013
PRDX3	0.013227	-0.00917491	-0.00799016	-0.000494574	-0.00271297
SLCO4A1	-3.79493e-05	0.0226665	-0.0196996	0.00497275	0.00611858
OR52N2	0.0113448	0.00823929	-0.00165785	-0.00349204	0.0122755
OTULINL	0.00600338	0.0126411	0.00128697	0.00503192	-0.0087778
[truncated: 10,802 more rows]
