# Supplementary material for: Spatial transcriptional landscape of human heart failure
Source: Eur Heart J. 2025 May 8;46(31):3098–114. doi: 10.1093/eurheartj/ehaf272 (PMC12349961; doi:10.1093/eurheartj/ehaf272)
Supplement: ehaf272_Supplementary_Data [file ehaf272_supplementary_data.zip › SupplementaryTable4.xlsx]

## Sheet: CMC_vs_No_Seg
SupplementaryTable4. Differentially expressed genes across cell types (Cardiomyocytes versus No segmentation)
SYMBOL	ENTREZID	GENENAME	logFC	AveExpr	t	P.Value	adj.P.Val	B	z.std
SPARCL1	8404	SPARC like 1	-1.60454	8.19402	-14.8307	3.34227e-49	4.27811e-45	57.6323	-14.7444
VIM	7431	vimentin	-1.70431	7.29427	-13.9151	1.13084e-43	7.23737e-40	52.4883	-13.8585
TAGLN2	8407	transgelin 2	-1.0459	6.9671	-13.1077	5.08819e-39	2.17096e-35	48.3425	-13.0669
DCN	1634	decorin	-1.76784	8.34062	-13.0516	1.4865e-38	4.75681e-35	47.5749	-12.9851
COL6A3	1293	collagen type VI alpha 3 chain	-1.42807	6.92164	-12.9314	5.12949e-38	1.31315e-34	47.1658	-12.8899
TMSB10	9168	thymosin beta 10	-1.23199	8.59067	-12.6746	1.79603e-36	3.83154e-33	45.1366	-12.6128
COL6A2	1292	collagen type VI alpha 2 chain	-1.32952	7.7294	-12.5065	1.20849e-35	2.20981e-32	44.7066	-12.4616
TMSB4X	7114	thymosin beta 4 X-linked	-1.18737	8.84945	-12.5109	1.45902e-35	2.33444e-32	44.1918	-12.4466
HLA-E	3133	major histocompatibility complex, class I, E	-1.36248	7.64514	-12.2566	2.55465e-34	3.63328e-31	42.9798	-12.216
PTMA	5757	prothymosin alpha	-1.06838	7.72969	-12.019	4.48257e-33	5.7377e-30	42.1901	-11.9807
IFITM3	10410	interferon induced transmembrane protein 3	-1.1532	7.89528	-11.7799	7.77886e-32	9.05177e-29	39.9666	-11.7418
LAMB1	3912	laminin subunit beta 1	-1.02555	6.84298	-11.5345	1.21409e-30	1.29503e-27	39.4786	-11.5072
CD74	972	CD74 molecule	-1.68527	7.71848	-11.4331	4.26529e-30	4.19967e-27	38.071	-11.3983
COL15A1	1306	collagen type XV alpha 1 chain	-0.977746	6.17228	-11.3444	1.0492e-29	9.59269e-27	37.8162	-11.3196
IFITM1	8519	interferon induced transmembrane protein 1	-1.01157	7.02972	-11.0312	3.55684e-28	3.03517e-25	35.9524	-11.0065
S100A11	6282	S100 calcium binding protein A11	-0.863762	6.70877	-10.9527	8.33148e-28	6.66518e-25	35.7513	-10.9295
LUM	4060	lumican	-1.50089	7.19695	-10.7864	5.30879e-27	3.9972e-24	35.1227	-10.7601
HLA-B	3106	major histocompatibility complex, class I, B	-1.42755	9.02794	-10.6509	2.70344e-26	1.92244e-23	33.6129	-10.6091
FXYD6	53826	FXYD domain containing ion transport regulator 6	-0.810094	6.67275	-10.6022	3.50108e-26	2.35862e-23	35.9034	-10.5849
PECAM1	5175	platelet and endothelial cell adhesion molecule 1	-1.12857	6.88418	-10.5757	4.81379e-26	3.08082e-23	34.0746	-10.5551
IGFBP4	3487	insulin like growth factor binding protein 4	-1.25987	7.22851	-10.5678	5.3514e-26	3.26181e-23	33.462	-10.5451
RGS5	8490	regulator of G protein signaling 5	-1.39075	7.59193	-10.5144	9.82317e-26	5.7153e-23	33.7397	-10.4879
SLC9A3R2	9351	SLC9A3 regulator 2	-1.25838	7.55394	-10.391	3.50982e-25	1.95329e-22	33.0318	-10.3668
ARHGDIB	397	Rho GDP dissociation inhibitor beta	-0.783966	6.93138	-10.3428	5.47384e-25	2.91938e-22	33.114	-10.3243
TNXB	7148	tenascin XB	-0.770195	5.6962	-10.0845	7.54638e-24	3.86375e-21	31.8215	-10.0694
MXRA8	54587	matrix remodeling associated 8	-0.828119	5.90389	-10.0119	1.57013e-23	7.72986e-21	31.3861	-9.99704
EGFL7	51162	EGF like domain multiple 7	-0.973714	6.79705	-9.90673	4.55974e-23	2.16166e-20	30.6143	-9.89089
ID1	3397	inhibitor of DNA binding 1, HLH protein	-1.28241	7.3926	-9.85109	8.26952e-23	3.78035e-20	29.6013	-9.83112
GSN	2934	gelsolin	-1.21678	9.31707	-9.85339	9.62792e-23	4.24957e-20	29.4851	-9.81579
IFI27	3429	interferon alpha inducible protein 27	-1.06001	6.99499	-9.81357	1.16884e-22	4.98704e-20	29.1963	-9.79621
RNASE1	6035	ribonuclease A family member 1, pancreatic	-1.16268	6.96912	-9.78963	1.47945e-22	6.1087e-20	29.3762	-9.77237
MGP	4256	matrix Gla protein	-1.86952	7.86349	-9.74599	2.44073e-22	9.76292e-20	28.8474	-9.72154
COL6A1	1291	collagen type VI alpha 1 chain	-0.992315	8.21787	-9.73205	2.79337e-22	1.08349e-19	28.7677	-9.70779
NBPF19	101060226	NBPF member 19	-0.628986	6.73219	-9.69064	3.86622e-22	1.45552e-19	28.6081	-9.67459
HLA-DRB1	3123	major histocompatibility complex, class II, DR beta 1	-1.21967	7.72658	-9.68977	4.0749e-22	1.49025e-19	28.3485	-9.66922
LSP1	4046	lymphocyte specific protein 1	-0.726174	6.21897	-9.67954	4.22336e-22	1.50164e-19	29.2382	-9.66555
SERPINF1	5176	serpin family F member 1	-1.25752	7.16457	-9.64291	6.26511e-22	2.16739e-19	28.527	-9.62509
ZFP36L1	677	ZFP36 ring finger protein like 1	-0.746039	6.75755	-9.57288	1.20219e-21	4.04947e-19	28.2194	-9.55786
TIMP2	7077	TIMP metallopeptidase inhibitor 2	-0.811431	7.2082	-9.47272	3.19018e-21	1.04703e-18	27.6281	-9.4563
TCF4	6925	transcription factor 4	-0.716943	6.60655	-9.4641	3.37814e-21	1.081e-18	27.8465	-9.45031
SERPING1	710	serpin family G member 1	-0.966308	7.60583	-9.38279	7.59779e-21	2.37199e-18	26.7298	-9.3651
ENG	2022	endoglin	-0.93608	7.10752	-9.20893	3.74041e-20	1.13993e-17	26.2996	-9.19527
FZD4	8322	frizzled class receptor 4	-0.594467	6.39034	-9.17905	4.89067e-20	1.45583e-17	25.7936	-9.1664
CD34	947	CD34 molecule	-0.720824	6.68943	-9.11353	8.85738e-20	2.57669e-17	26.3146	-9.10213
BGN	633	biglycan	-1.42964	7.75222	-9.08996	1.17032e-19	3.32892e-17	25.0815	-9.07183
EMP1	2012	epithelial membrane protein 1	-0.848923	6.26155	-9.06174	1.42648e-19	3.96935e-17	25.6244	-9.05024
SPARC	6678	secreted protein acidic and cysteine rich	-1.45474	7.36575	-9.06082	1.49312e-19	4.06636e-17	24.93	-9.04526
CD9	928	CD9 molecule	-0.918615	7.01143	-8.9985	2.54765e-19	6.79374e-17	25.787	-8.9867
TNS2	23371	tensin 2	-0.649141	7.00672	-8.98036	3.02906e-19	7.91264e-17	24.945	-8.96765
ID3	3399	inhibitor of DNA binding 3, HLH protein	-0.846421	6.5406	-8.94042	4.31357e-19	1.10428e-16	24.6768	-8.92862
SCN7A	6332	sodium voltage-gated channel alpha subunit 7	-0.770368	6.36555	-8.90992	5.65298e-19	1.41879e-16	24.637	-8.89865
NPDC1	56654	neural proliferation, differentiation and control 1	-0.665438	7.1773	-8.90724	5.89938e-19	1.45215e-16	24.2707	-8.89391
EPAS1	2034	endothelial PAS domain protein 1	-0.885725	7.35855	-8.88203	7.42233e-19	1.79256e-16	24.2847	-8.86837
IGF2	3481	insulin like growth factor 2	-1.20446	7.34657	-8.80803	1.43803e-18	3.40866e-16	24.0498	-8.79441
FBLN1	2192	fibulin 1	-0.865234	6.29382	-8.7462	2.43491e-18	5.66671e-16	23.4891	-8.73508
CFH	3075	complement factor H	-0.838912	6.55531	-8.73395	2.70691e-18	6.18722e-16	23.7132	-8.7231
HLA-C	3107	major histocompatibility complex, class I, C	-0.871497	7.11004	-8.73259	2.78693e-18	6.25837e-16	23.0738	-8.7198
C1R	715	complement C1r	-0.936897	6.41964	-8.68005	4.37703e-18	9.65966e-16	22.8537	-8.66854
LTBP4	8425	latent transforming growth factor beta binding protein 4	-0.783714	7.02597	-8.64735	5.85674e-18	1.27062e-15	22.9799	-8.63531
MMP2	4313	matrix metallopeptidase 2	-0.935613	6.66667	-8.5246	1.68455e-17	3.5937e-15	22.2318	-8.51371
C7	730	complement C7	-1.05051	7.46211	-8.52398	1.73016e-17	3.63049e-15	21.9987	-8.51061
LHFPL6	10186	LHFPL tetraspan subfamily member 6	-0.625752	6.73134	-8.30236	1.10687e-16	2.28515e-14	21.1801	-8.29272
FBLN2	2199	fibulin 2	-0.808909	6.37744	-8.27547	1.37107e-16	2.78566e-14	21.3894	-8.26723
TM4SF1	4071	transmembrane 4 L six family member 1	-0.717206	6.42838	-8.23538	1.9216e-16	3.84321e-14	20.9349	-8.22688
LRP1	4035	LDL receptor related protein 1	-0.807592	7.22939	-8.23535	1.96253e-16	3.86466e-14	20.5806	-8.22435
CRIP1	1396	cysteine rich protein 1	-0.911606	6.32813	-8.22946	2.02556e-16	3.92835e-14	20.7478	-8.22056
IFI16	3428	interferon gamma inducible protein 16	-0.650373	6.70026	-8.15007	3.93416e-16	7.51601e-14	20.116	-8.14057
RFTN1	23180	raftlin, lipid raft linker 1	-0.498299	6.1419	-8.13364	4.4673e-16	8.40903e-14	20.1512	-8.12517
HLA-F	3134	major histocompatibility complex, class I, F	-0.596844	5.94781	-8.11889	5.06542e-16	9.39671e-14	19.7963	-8.10992
CLEC3B	7123	C-type lectin domain family 3 member B	-0.738528	6.51722	-8.10491	5.6564e-16	1.03431e-13	20.1319	-8.0965
H4C12	8362	H4 clustered histone 12	-0.710811	6.3472	-8.10158	5.83789e-16	1.04889e-13	19.9362	-8.09265
APOD	347	apolipoprotein D	-1.66641	7.8356	-8.10555	5.89999e-16	1.04889e-13	19.7282	-8.09136
NBPF12	149013	NBPF member 12	-0.515362	6.90396	-8.08642	6.66074e-16	1.16791e-13	19.6069	-8.07658
SMOC2	64094	SPARC related modular calcium binding 2	-0.961513	6.94324	-7.97071	1.70665e-15	2.95205e-13	19.0813	-7.96099
NBL1	4681	NBL1, DAN family BMP antagonist	-0.59681	6.26731	-7.95388	1.91048e-15	3.26055e-13	19.7988	-7.94702
LDB2	9079	LIM domain binding 2	-0.602884	6.00242	-7.93486	2.22567e-15	3.7485e-13	19.6035	-7.92808
CYBRD1	79901	cytochrome b reductase 1	-0.605425	6.7858	-7.90361	2.8918e-15	4.80715e-13	19.1909	-7.89549
FBLN5	10516	fibulin 5	-0.728214	6.55441	-7.89379	3.11646e-15	5.11419e-13	18.986	-7.88615
PDGFRB	5159	platelet derived growth factor receptor beta	-0.626235	6.40196	-7.84818	4.45193e-15	7.21325e-13	19.1726	-7.8415
ITIH5	80760	inter-alpha-trypsin inhibitor heavy chain 5	-0.549932	5.07821	-7.82356	5.43639e-15	8.69822e-13	18.923	-7.81638
HLA-DRA	3122	major histocompatibility complex, class II, DR alpha	-1.08941	6.82113	-7.74269	1.03956e-14	1.64276e-12	17.8212	-7.73432
ABCA8	10351	ATP binding cassette subfamily A member 8	-0.733692	6.75735	-7.72012	1.23408e-14	1.92636e-12	18.1245	-7.71247
KLF2	10365	Kruppel like factor 2	-0.950021	7.06983	-7.67119	1.81953e-14	2.80602e-12	17.6135	-7.66278
XAF1	54739	XIAP associated factor 1	-0.696645	6.4074	-7.61357	2.82357e-14	4.30258e-12	17.2284	-7.60616
DOCK6	57572	dedicator of cytokinesis 6	-0.541529	6.05226	-7.59138	3.31027e-14	4.98488e-12	17.7859	-7.58557
FABP5	2171	fatty acid binding protein 5	-0.670904	6.6774	-7.58863	3.42309e-14	5.09484e-12	17.0719	-7.58122
VWF	7450	von Willebrand factor	-1.09741	7.49933	-7.57756	3.74321e-14	5.50725e-12	17.7332	-7.56962
ANXA1	301	annexin A1	-0.630654	6.53315	-7.43252	1.1198e-13	1.6288e-11	16.465	-7.42594
LENG8	114823	leukocyte receptor cluster member 8	-0.478056	7.47525	-7.41298	1.31686e-13	1.89391e-11	16.1216	-7.40446
ESAM	90952	endothelial cell adhesion molecule	-0.640331	6.65363	-7.39203	1.50942e-13	2.14673e-11	16.6796	-7.38633
NR2F2	7026	nuclear receptor subfamily 2 group F member 2	-0.632	6.48261	-7.37918	1.66624e-13	2.34372e-11	16.3209	-7.37317
B2M	567	beta-2-microglobulin	-1.03516	9.44736	-7.2596	4.33776e-13	5.99745e-11	15.2434	-7.24458
ISLR	3671	immunoglobulin superfamily containing leucine rich repeat	-0.518516	5.7919	-7.24912	4.35752e-13	5.99745e-11	15.8208	-7.24397
PLXND1	23129	plexin D1	-0.600703	6.59277	-7.21277	5.69939e-13	7.76087e-11	15.6803	-7.20749
PTMS	5763	parathymosin	-0.579225	7.32256	-7.18594	7.06192e-13	9.515e-11	14.8916	-7.17823
FLT1	2321	fms related tyrosine kinase 1	-0.688012	6.40467	-7.16357	8.18081e-13	1.09077e-10	15.1941	-7.15809
S100A4	6275	S100 calcium binding protein A4	-0.627392	6.76105	-7.10189	1.28751e-12	1.69078e-10	14.6324	-7.09564
ANXA2	302	annexin A2	-0.544027	7.10667	-7.10188	1.29451e-12	1.69078e-10	14.4728	-7.09489
MARCKS	4082	myristoylated alanine rich protein kinase C substrate	-0.580803	6.45755	-7.08028	1.49971e-12	1.93902e-10	14.5003	-7.07452
EPB41L2	2037	erythrocyte membrane protein band 4.1 like 2	-0.450124	6.20223	-7.07631	1.53204e-12	1.96101e-10	14.9353	-7.07156
WIPF1	7456	WAS/WASL interacting protein family member 1	-0.387705	6.1464	-7.03748	2.03053e-12	2.57334e-10	14.4972	-7.03237
LTBP2	4053	latent transforming growth factor beta binding protein 2	-1.08774	6.71372	-7.02196	2.28943e-12	2.87301e-10	14.2685	-7.01561
TRIM22	10346	tripartite motif containing 22	-0.548473	6.0017	-6.96517	3.40984e-12	4.23748e-10	13.8634	-6.95971
CDH5	1003	cadherin 5	-0.642321	6.34782	-6.951	3.74857e-12	4.61362e-10	14.2407	-6.94635
FABP4	2167	fatty acid binding protein 4	-0.93802	6.88175	-6.9345	4.25966e-12	5.19272e-10	13.6764	-6.92829
H3-3B	3021	H3.3 histone B	-0.460158	7.51588	-6.91639	4.87086e-12	5.88179e-10	13.5217	-6.90929
TUBB	203068	tubulin beta class I	-0.463729	6.48289	-6.90633	5.15799e-12	6.1703e-10	13.7219	-6.90116
SPDYE16	102723555	speedy/RINGO cell cycle regulator family member E16	-0.536498	6.71382	-6.88532	6.00815e-12	7.12077e-10	13.3583	-6.87946
PLAC9	219348	placenta associated 9	-0.503963	5.59043	-6.82142	9.31925e-12	1.09437e-09	13.3179	-6.81664
COL1A2	1278	collagen type I alpha 2 chain	-1.39696	8.18292	-6.81859	9.76379e-12	1.13615e-09	13.0799	-6.80994
NPIPB3	23117	nuclear pore complex interacting protein family member B3	-0.515038	7.13555	-6.78124	1.24247e-11	1.43276e-09	12.9373	-6.77518
FBN1	2200	fibrillin 1	-0.650593	5.92929	-6.7772	1.26764e-11	1.44873e-09	12.9815	-6.77228
WASF2	10163	WASP family member 2	-0.369173	6.90614	-6.76624	1.37068e-11	1.55263e-09	13.0229	-6.76097
C1S	716	complement C1s	-0.670802	6.86083	-6.76016	1.43357e-11	1.60962e-09	12.7579	-6.75447
INMT	11185	indolethylamine N-methyltransferase	-0.556193	6.35701	-6.75741	1.452e-11	1.61614e-09	12.9489	-6.75262
ADGRF5	221395	adhesion G protein-coupled receptor F5	-0.536939	6.43625	-6.72427	1.82021e-11	1.99286e-09	12.9015	-6.71976
NDRG1	10397	N-myc downstream regulated 1	-0.551729	6.58943	-6.72426	1.8216e-11	1.99286e-09	12.8878	-6.71965
SRGAP2B	647135	SLIT-ROBO Rho GTPase activating protein 2B	-0.393956	6.33077	-6.71045	2.00228e-11	2.17196e-09	12.7405	-6.70586
TIMP3	7078	TIMP metallopeptidase inhibitor 3	-0.722814	8.19472	-6.70907	2.06481e-11	2.22097e-09	12.5401	-6.70137
CYFIP1	23191	cytoplasmic FMR1 interacting protein 1	-0.363935	5.91094	-6.70247	2.11504e-11	2.24345e-09	12.6436	-6.69785
TACC1	6867	transforming acidic coiled-coil containing protein 1	-0.442216	6.4521	-6.70166	2.12076e-11	2.24345e-09	12.8946	-6.69746
CAP1	10487	cyclase associated actin cytoskeleton regulatory protein 1	-0.401073	6.33407	-6.67325	2.57686e-11	2.70359e-09	12.7113	-6.66892
ZEB2	9839	zinc finger E-box binding homeobox 2	-0.410398	6.61451	-6.61817	3.74967e-11	3.90209e-09	12.3569	-6.61365
BST2	684	bone marrow stromal cell antigen 2	-0.473117	6.14387	-6.60254	4.16395e-11	4.29827e-09	12.1366	-6.59812
AEBP1	165	AE binding protein 1	-1.1026	7.14256	-6.58979	4.5861e-11	4.69617e-09	11.9853	-6.58379
ABI3BP	25890	ABI family member 3 binding protein	-0.581502	6.00377	-6.58125	4.80048e-11	4.86268e-09	12.1042	-6.577
CD93	22918	CD93 molecule	-0.631799	6.5893	-6.58031	4.82469e-11	4.86268e-09	12.2914	-6.57625
IL6ST	3572	interleukin 6 signal transducer	-0.477436	7.23402	-6.57403	5.06853e-11	5.06853e-09	12.0926	-6.56891
BTNL9	153579	butyrophilin like 9	-0.673515	6.15315	-6.56008	5.54488e-11	5.50189e-09	11.8564	-6.55552
ZFP36L2	678	ZFP36 ring finger protein like 2	-0.483995	6.37897	-6.55474	5.74136e-11	5.65303e-09	11.8909	-6.55032
LAMC1	3915	laminin subunit gamma 1	-0.457607	7.40433	-6.54393	6.2351e-11	6.09231e-09	11.7293	-6.53799
ANXA5	308	annexin A5	-0.48816	6.92014	-6.51877	7.3338e-11	7.08049e-09	11.6095	-6.51367
STOM	2040	stomatin	-0.484112	6.71666	-6.51796	7.35707e-11	7.08049e-09	11.6135	-6.51319
HLA-DPA1	3113	major histocompatibility complex, class II, DP alpha 1	-0.79009	6.62847	-6.4939	8.62889e-11	8.24253e-09	11.4957	-6.48921
NAB1	4664	NGFI-A binding protein 1	-0.381462	6.3137	-6.48465	9.13391e-11	8.6603e-09	11.6978	-6.48063
GNAI2	2771	G protein subunit alpha i2	-0.477661	6.76205	-6.47749	9.62452e-11	9.05837e-09	11.4049	-6.47273
SEPTIN11	55752	septin 11	-0.415101	6.08935	-6.47135	9.98169e-11	9.31036e-09	11.5453	-6.46723
DAB2	1601	DAB adaptor protein 2	-0.458255	5.52065	-6.47043	1.00377e-10	9.31036e-09	11.5533	-6.46638
COL4A1	1282	collagen type IV alpha 1 chain	-0.725802	7.42034	-6.45357	1.13331e-10	1.04363e-08	11.2502	-6.44801
MGLL	11343	monoglyceride lipase	-0.513034	6.57558	-6.43402	1.27733e-10	1.16784e-08	11.3825	-6.42985
SKI	6497	SKI proto-oncogene	-0.348645	6.64986	-6.43137	1.30143e-10	1.18144e-08	11.2944	-6.427
CDC42EP1	11135	CDC42 effector protein 1	-0.427757	5.74142	-6.39138	1.68521e-10	1.51906e-08	11.1726	-6.38759
SH3BGRL3	83442	SH3 domain binding glutamate rich protein like 3	-0.398754	6.29381	-6.36549	1.99818e-10	1.78858e-08	10.977	-6.36148
MYO15B	80022	myosin XVB	-0.408863	5.89776	-6.32623	2.56688e-10	2.28167e-08	10.9995	-6.32291
PLXDC2	84898	plexin domain containing 2	-0.493125	6.08913	-6.28092	3.44527e-10	3.04134e-08	10.6561	-6.27729
GABBR1	2550	gamma-aminobutyric acid type B receptor subunit 1	-0.424554	5.92767	-6.27574	3.55826e-10	3.11957e-08	10.6415	-6.27227
HLA-A	3105	major histocompatibility complex, class I, A	-0.728844	7.62792	-6.27026	3.73675e-10	3.25377e-08	10.3454	-6.26465
CDH19	28513	cadherin 19	-0.561881	6.10448	-6.26647	3.78066e-10	3.26976e-08	10.5295	-6.26282
UTF1	8433	undifferentiated embryonic cell transcription factor 1	-0.445563	6.37907	-6.24309	4.39988e-10	3.77976e-08	10.3338	-6.23914
PRMT8	56341	protein arginine methyltransferase 8	-0.599991	7.32106	-6.23952	4.52762e-10	3.86356e-08	10.2387	-6.23466
NBPF14	25832	NBPF member 14	-0.350321	6.22788	-6.20977	5.43421e-10	4.60649e-08	10.1723	-6.20602
NOTCH3	4854	notch receptor 3	-0.607846	6.8716	-6.17975	6.57637e-10	5.538e-08	10.1259	-6.17596
RCN1	5954	reticulocalbin 1	-0.391337	6.6124	-6.16644	7.16086e-10	5.99079e-08	9.94721	-6.16249
CCDC80	151887	coiled-coil domain containing 80	-0.939663	6.73402	-6.14967	7.97197e-10	6.62605e-08	9.88268	-6.14548
TCIM	56892	transcriptional and immune response regulator	-0.607346	6.70809	-6.14763	8.07557e-10	6.66886e-08	9.8068	-6.14344
SOX18	54345	SRY-box transcription factor 18	-0.611835	6.52443	-6.14481	8.19703e-10	6.72577e-08	9.91142	-6.14106
ABCA6	23460	ATP binding cassette subfamily A member 6	-0.444303	5.96569	-6.13343	8.77982e-10	7.15807e-08	9.93103	-6.13015
CLEC14A	161198	C-type lectin domain containing 14A	-0.490014	6.59673	-6.1281	9.07643e-10	7.35305e-08	10.013	-6.12486
RAMP3	10268	receptor activity modifying protein 3	-0.553829	5.8552	-6.12101	9.5082e-10	7.6544e-08	9.75309	-6.11745
USP17L11	100287178	ubiquitin specific peptidase 17 like family member 11	-0.503356	6.80621	-6.11184	1.01128e-09	8.09021e-08	9.56365	-6.10762
TFPI	7035	tissue factor pathway inhibitor	-0.407609	6.2371	-6.10021	1.0823e-09	8.60459e-08	9.6935	-6.09678
NPIPA1	9284	nuclear pore complex interacting protein family member A1	-0.337505	7.37349	-6.09762	1.10854e-09	8.75886e-08	9.58651	-6.09294
LASP1	3927	LIM and SH3 protein 1	-0.389625	6.15121	-6.09078	1.14532e-09	8.99392e-08	9.81483	-6.08772
PLXDC1	57125	plexin domain containing 1	-0.532265	5.64698	-6.04266	1.54899e-09	1.20897e-07	9.4052	-6.03918
CYBA	1535	cytochrome b-245 alpha chain	-0.416176	5.5743	-6.01397	1.84778e-09	1.43343e-07	9.27107	-6.01065
DOCK9	23348	dedicator of cytokinesis 9	-0.367329	6.28058	-5.97945	2.2806e-09	1.75853e-07	9.21375	-5.97644
HSPG2	3339	heparan sulfate proteoglycan 2	-0.610556	7.54542	-5.96095	2.57902e-09	1.97673e-07	8.92715	-5.95637
PTPRB	5787	protein tyrosine phosphatase receptor type B	-0.499027	5.88951	-5.9538	2.66768e-09	2.03252e-07	9.07263	-5.95084
TIMP1	7076	TIMP metallopeptidase inhibitor 1	-0.844827	7.00164	-5.95325	2.69597e-09	2.04191e-07	8.86276	-5.94911
PDGFRA	5156	platelet derived growth factor receptor alpha	-0.468126	5.91063	-5.94706	2.78423e-09	2.09636e-07	8.9213	-5.94384
ARGLU1	55082	arginine and glutamate rich 1	-0.372533	6.80726	-5.94571	2.81494e-09	2.10709e-07	8.89998	-5.94204
TPM4	7171	tropomyosin 4	-0.413225	6.31831	-5.94038	2.9005e-09	2.15501e-07	8.9148	-5.93713
FN1	2335	fibronectin 1	-1.08414	7.33819	-5.94098	2.91263e-09	2.15501e-07	8.84077	-5.93645
SPRY1	10252	sprouty RTK signaling antagonist 1	-0.463864	6.35684	-5.92794	3.12568e-09	2.29278e-07	8.93083	-5.92486
F2R	2149	coagulation factor II thrombin receptor	-0.545924	5.49234	-5.92751	3.13466e-09	2.29278e-07	8.90335	-5.92439
USP17L12	100287205	ubiquitin specific peptidase 17 like family member 12	-0.492674	6.90311	-5.92656	3.169e-09	2.30473e-07	8.71418	-5.9226
A2M	2	alpha-2-macroglobulin	-0.828054	8.57982	-5.88315	4.17518e-09	3.01934e-07	8.61094	-5.8771
PODN	127435	podocan	-0.493353	6.22096	-5.87149	4.4047e-09	3.16743e-07	8.57989	-5.86823
APP	351	amyloid beta precursor protein	-0.413376	8.14528	-5.86877	4.53773e-09	3.24486e-07	8.51224	-5.86329
ADCY4	196883	adenylate cyclase 4	-0.416137	6.13075	-5.86469	4.5749e-09	3.25326e-07	8.6814	-5.86194
COL5A1	1289	collagen type V alpha 1 chain	-0.646539	6.5919	-5.85785	4.78854e-09	3.38637e-07	8.45061	-5.85436
SH3BGRL	6451	SH3 domain binding glutamate rich protein like	-0.348342	5.7674	-5.85267	4.91469e-09	3.45649e-07	8.65022	-5.85004
HNRNPH1	3187	heterogeneous nuclear ribonucleoprotein H1	-0.358421	7.30287	-5.84159	5.29299e-09	3.7022e-07	8.43436	-5.83769
AGT	183	angiotensinogen	-0.451837	6.29906	-5.83616	5.44979e-09	3.79116e-07	8.35307	-5.83282
NBPF15	284565	NBPF member 15	-0.362464	7.21456	-5.83332	5.56701e-09	3.85177e-07	8.31006	-5.82927
MRC2	9902	mannose receptor C type 2	-0.486326	5.81169	-5.81895	6.02868e-09	4.14877e-07	8.33715	-5.81596
COLEC12	81035	collectin subfamily member 12	-0.380824	6.09465	-5.79064	7.12155e-09	4.87464e-07	8.35323	-5.78803
BAGE3	85318	BAGE family member 3	-0.359895	6.22398	-5.78465	7.40703e-09	5.04309e-07	8.11506	-5.78143
PODXL	5420	podocalyxin like	-0.491861	6.11258	-5.76752	8.17516e-09	5.53662e-07	8.17395	-5.76481
DUSP6	1848	dual specificity phosphatase 6	-0.40669	6.37495	-5.73425	9.97738e-09	6.7216e-07	7.89888	-5.73111
RGCC	28984	regulator of cell cycle	-0.513763	5.53504	-5.72828	1.03242e-08	6.91881e-07	7.90068	-5.72532
SASH1	23328	SAM and SH3 domain containing 1	-0.334841	6.10213	-5.72537	1.04793e-08	6.98621e-07	8.00633	-5.72278
RBMS2	5939	RNA binding motif single stranded interacting protein 2	-0.335143	6.11791	-5.69412	1.25995e-08	8.35617e-07	7.78996	-5.69141
STAT6	6778	signal transducer and activator of transcription 6	-0.346823	6.57673	-5.68262	1.34814e-08	8.89496e-07	7.78258	-5.67985
AKT3	10000	AKT serine/threonine kinase 3	-0.32618	5.83292	-5.67996	1.36773e-08	8.97792e-07	7.75712	-5.67738
CST3	1471	cystatin C	-0.51347	8.78143	-5.67276	1.45589e-08	9.46248e-07	7.60467	-5.66668
EBF1	1879	EBF transcription factor 1	-0.29188	5.9245	-5.66905	1.45633e-08	9.46248e-07	7.76763	-5.66663
GAS7	8522	growth arrest specific 7	-0.459736	6.20479	-5.66467	1.49958e-08	9.69428e-07	7.56786	-5.66161
IL32	9235	interleukin 32	-0.560087	6.46833	-5.646	1.672e-08	1.07546e-06	7.47715	-5.64291
THBS4	7060	thrombospondin 4	-1.57969	8.08791	-5.63634	1.79048e-08	1.14591e-06	7.46923	-5.63112
FCF1	51077	FCF1 rRNA-processing protein	-0.589997	8.23422	-5.62697	1.88398e-08	1.19975e-06	7.37205	-5.62233
FOXP1	27086	forkhead box P1	-0.325828	6.01341	-5.61827	1.95986e-08	1.24189e-06	7.37182	-5.61551
COL8A1	1295	collagen type VIII alpha 1 chain	-0.528272	5.95176	-5.61147	2.03815e-08	1.28514e-06	7.36126	-5.60873
SEC14L1	6397	SEC14 like lipid binding 1	-0.377889	6.42786	-5.60552	2.10825e-08	1.32282e-06	7.40022	-5.60288
CNN3	1266	calponin 3	-0.410225	6.91925	-5.59447	2.25105e-08	1.40553e-06	7.31572	-5.59151
CYGB	114757	cytoglobin	-0.341859	6.23166	-5.56693	2.62741e-08	1.6216e-06	7.29545	-5.56461
SHANK3	85358	SH3 and multiple ankyrin repeat domains 3	-0.460332	5.90392	-5.56685	2.63202e-08	1.6216e-06	7.19236	-5.5643
MGAT1	4245	alpha-1,3-mannosyl-glycoprotein 2-beta-N-acetylglucosaminyltransferase	-0.316824	6.1092	-5.56647	2.6351e-08	1.6216e-06	7.26265	-5.5641
PPIB	5479	peptidylprolyl isomerase B	-0.373078	6.71413	-5.54698	2.95592e-08	1.81032e-06	7.051	-5.54403
EMP3	2014	epithelial membrane protein 3	-0.393546	6.20802	-5.54592	2.97049e-08	1.81058e-06	7.0274	-5.54317
PTN	5764	pleiotrophin	-0.56029	6.26923	-5.52532	3.34064e-08	2.02655e-06	6.93736	-5.52258
ZNF417	147687	zinc finger protein 417	-0.336353	6.3757	-5.51248	3.59693e-08	2.17173e-06	6.85422	-5.50958
SPON2	10417	spondin 2	-0.430361	6.06211	-5.4959	3.94127e-08	2.36846e-06	6.8912	-5.49346
LY6E	4061	lymphocyte antigen 6 family member E	-0.4465	6.17019	-5.48583	4.18039e-08	2.50042e-06	6.72614	-5.48306
ARHGDIA	396	Rho GDP dissociation inhibitor alpha	-0.324623	6.71997	-5.46572	4.68989e-08	2.79212e-06	6.64628	-5.46268
HTRA3	94031	HtrA serine peptidase 3	-0.42108	6.20654	-5.46078	4.80979e-08	2.85025e-06	6.67504	-5.4582
OGN	4969	osteoglycin	-0.47278	6.29701	-5.45888	4.8629e-08	2.86844e-06	6.6651	-5.45625
PDGFD	80310	platelet derived growth factor D	-0.475347	5.43597	-5.44197	5.34275e-08	3.13703e-06	6.60685	-5.43951
KRTAP10-3	386682	keratin associated protein 10-3	-0.382131	6.81461	-5.4361	5.53696e-08	3.23621e-06	6.50879	-5.43314
ID2	3398	inhibitor of DNA binding 2	-0.417486	6.33774	-5.43053	5.69358e-08	3.29862e-06	6.60961	-5.42817
PLSCR1	5359	phospholipid scramblase 1	-0.442893	6.40299	-5.43081	5.69528e-08	3.29862e-06	6.48786	-5.42811
ANKRD36	375248	ankyrin repeat domain 36	-0.337167	6.18819	-5.41226	6.30936e-08	3.63783e-06	6.4684	-5.4098
ARPC5	10092	actin related protein 2/3 complex subunit 5	-0.306934	6.20457	-5.40762	6.47178e-08	3.71474e-06	6.48106	-5.40525
SHISA5	51246	shisa family member 5	-0.347065	6.22994	-5.38757	7.23765e-08	4.12138e-06	6.36345	-5.38517
FMOD	2331	fibromodulin	-0.85797	5.73405	-5.38743	7.24461e-08	4.12138e-06	6.37991	-5.385
EPS8	2059	epidermal growth factor receptor pathway substrate 8	-0.334776	6.02714	-5.38583	7.29601e-08	4.13225e-06	6.4395	-5.38372
DDX5	1655	DEAD-box helicase 5	-0.374947	8.16235	-5.38077	7.58789e-08	4.27863e-06	6.30779	-5.37666
CFD	1675	complement factor D	-0.937512	6.44438	-5.36307	8.30615e-08	4.6631e-06	6.18828	-5.36035
USP17L3	645836	ubiquitin specific peptidase 17 like family member 3	-0.460713	6.60047	-5.35724	8.58119e-08	4.79647e-06	6.13196	-5.35446
EMCN	51705	endomucin	-0.453397	6.10649	-5.34287	9.25288e-08	5.14943e-06	6.26244	-5.34082
PCDH1	5097	protocadherin 1	-0.339191	5.8756	-5.34053	9.37078e-08	5.19247e-06	6.2484	-5.33852
SOX17	64321	SRY-box transcription factor 17	-0.409036	5.4603	-5.32591	1.01651e-07	5.58475e-06	6.1429	-5.32375
TNFAIP2	7127	TNF alpha induced protein 2	-0.513746	6.1639	-5.32634	1.0166e-07	5.58475e-06	6.04151	-5.32373
NNMT	4837	nicotinamide N-methyltransferase	-0.523765	5.94456	-5.30381	1.14915e-07	6.28597e-06	5.9652	-5.3014
VCAN	1462	versican	-0.456559	6.17045	-5.29354	1.21455e-07	6.61544e-06	5.97362	-5.29129
ECM2	1842	extracellular matrix protein 2	-0.387297	6.20094	-5.28296	1.28533e-07	6.9713e-06	5.97935	-5.28092
PNN	5411	pinin, desmosome associated protein	-0.267646	6.60849	-5.25185	1.52502e-07	8.2364e-06	5.80207	-5.24951
ABCA9	10350	ATP binding cassette subfamily A member 9	-0.427676	6.03986	-5.24458	1.58505e-07	8.52464e-06	5.72115	-5.2424
ELK4	2005	ETS transcription factor ELK4	-0.283065	6.35856	-5.24021	1.62232e-07	8.68855e-06	5.76728	-5.23811
EHD2	30846	EH domain containing 2	-0.364925	5.91706	-5.23523	1.66574e-07	8.88395e-06	5.73661	-5.23323
IGFBP7	3490	insulin like growth factor binding protein 7	-0.658293	9.53675	-5.23609	1.69517e-07	9.00341e-06	5.73064	-5.22999
MEOX1	4222	mesenchyme homeobox 1	-0.3894	6.02309	-5.21697	1.83807e-07	9.722e-06	5.67698	-5.21501
COL12A1	1303	collagen type XII alpha 1 chain	-0.439482	6.05597	-5.20959	1.91309e-07	1.00534e-05	5.63591	-5.20759
COL5A3	50509	collagen type V alpha 3 chain	-0.399168	6.00992	-5.20943	1.91642e-07	1.00534e-05	5.57643	-5.20727
FLNA	2316	filamin A	-0.687525	7.62786	-5.20597	1.96094e-07	1.02449e-05	5.54405	-5.203
NEURL1B	54492	neuralized E3 ubiquitin protein ligase 1B	-0.339092	6.08295	-5.20353	1.9771e-07	1.02873e-05	5.57201	-5.20148
UBE2Z	65264	ubiquitin conjugating enzyme E2 Z	-0.332458	6.4173	-5.18636	2.17177e-07	1.12545e-05	5.44091	-5.184
TASOR2	54906	transcription activation suppressor family member 2	-0.345973	7.27455	-5.16158	2.48561e-07	1.2829e-05	5.32854	-5.15878
NPIPB6	728741	nuclear pore complex interacting protein family member B6	-0.364486	7.05923	-5.15115	2.62598e-07	1.3499e-05	5.2799	-5.14849
CCN2	1490	cellular communication network factor 2	-0.889279	7.20138	-5.14861	2.66281e-07	1.36336e-05	5.31413	-5.14587
PHLDB1	23187	pleckstrin homology like domain family B member 1	-0.383498	7.14661	-5.14754	2.67824e-07	1.3658e-05	5.2797	-5.14479
ICAM2	3384	intercellular adhesion molecule 2	-0.355429	6.41061	-5.13574	2.84022e-07	1.44265e-05	5.29823	-5.13375
COL14A1	7373	collagen type XIV alpha 1 chain	-0.579679	6.39334	-5.11268	3.21319e-07	1.62564e-05	5.16976	-5.11049
PTGIS	5740	prostaglandin I2 synthase	-0.403171	5.90467	-5.1089	3.2734e-07	1.64959e-05	5.16285	-5.10698
DPYSL2	1808	dihydropyrimidinase like 2	-0.357613	6.6104	-5.10391	3.37047e-07	1.69184e-05	5.05594	-5.10146
SPRY4	81848	sprouty RTK signaling antagonist 4	-0.334583	5.68904	-5.09656	3.4926e-07	1.7463e-05	5.13462	-5.09472
COL3A1	1281	collagen type III alpha 1 chain	-1.29603	6.93341	-5.08093	3.8074e-07	1.89629e-05	4.99289	-5.07834
SERPINE2	5270	serpin family E member 2	-0.720733	6.51589	-5.06907	4.04627e-07	2.00745e-05	4.95019	-5.06677
H2BS1	54145	H2B.S histone 1	-0.364007	6.12604	-5.06776	4.06501e-07	2.00896e-05	4.99708	-5.06589
PHAX	51808	phosphorylated adaptor for RNA export	-0.449032	7.43706	-5.05287	4.41369e-07	2.17289e-05	4.87927	-5.05019
EMP2	2013	epithelial membrane protein 2	-0.312223	6.08932	-5.04814	4.50924e-07	2.20342e-05	4.85814	-5.0461
SELENOM	140606	selenoprotein M	-0.345057	6.2508	-5.04779	4.52106e-07	2.20342e-05	4.83226	-5.0456
PLCG1	5335	phospholipase C gamma 1	-0.280139	6.18585	-5.04706	4.52733e-07	2.20342e-05	4.94494	-5.04533
WSB1	26118	WD repeat and SOCS box containing 1	-0.350836	7.18632	-5.04415	4.61763e-07	2.23885e-05	4.84872	-5.04156
CTDSP2	10106	CTD small phosphatase 2	-0.299734	6.72292	-5.04197	4.66443e-07	2.25301e-05	4.82095	-5.03963
MSN	4478	moesin	-0.341126	6.94271	-5.03272	4.89615e-07	2.35604e-05	4.79014	-5.03034
PABPC1	26986	poly(A) binding protein cytoplasmic 1	-0.360301	7.53791	-5.02572	5.09001e-07	2.44015e-05	4.77093	-5.02289
GASK1B	51313	golgi associated kinase 1B	-0.414816	7.21198	-5.02385	5.13712e-07	2.45355e-05	4.74345	-5.02112
LYRM2	57226	LYR motif containing 2	-0.439202	8.09057	-5.02291	5.17689e-07	2.46335e-05	4.76219	-5.01964
PLS3	5358	plastin 3	-0.401997	6.43579	-5.01384	5.38945e-07	2.555e-05	4.74958	-5.0119
IQGAP1	8826	IQ motif containing GTPase activating protein 1	-0.345566	5.93026	-4.99853	5.82959e-07	2.75346e-05	4.70493	-4.99678
ITM2B	9445	integral membrane protein 2B	-0.399771	9.04711	-4.99937	5.88892e-07	2.77126e-05	4.71481	-4.99482
PCOLCE	5118	procollagen C-endopeptidase enhancer	-0.427896	5.92205	-4.9931	6.00262e-07	2.81442e-05	4.62237	-4.99113
ETS2	2114	ETS proto-oncogene 2, transcription factor	-0.341374	6.01665	-4.97903	6.45658e-07	3.01621e-05	4.55516	-4.97703
JAM2	58494	junctional adhesion molecule 2	-0.426361	6.44268	-4.97608	6.5577e-07	3.05231e-05	4.54457	-4.97402
MYH9	4627	myosin heavy chain 9	-0.550004	7.84109	-4.96891	6.83199e-07	3.16846e-05	4.53513	-4.96608
CPE	1363	carboxypeptidase E	-0.385597	5.92759	-4.95966	7.12781e-07	3.29069e-05	4.50663	-4.95785
COL4A2	1284	collagen type IV alpha 2 chain	-0.506206	7.25418	-4.95981	7.14697e-07	3.29069e-05	4.47064	-4.95733
SRGN	5552	serglycin	-0.4179	6.32247	-4.95488	7.30966e-07	3.35353e-05	4.46641	-4.95295
ATL3	25923	atlastin GTPase 3	-0.328546	5.39646	-4.94634	7.63165e-07	3.48876e-05	4.46339	-4.94456
H2AC19	723790	H2A clustered histone 19	-0.369139	6.7155	-4.91774	8.85256e-07	4.03248e-05	4.30697	-4.91557
ARPC1B	10095	actin related protein 2/3 complex subunit 1B	-0.354771	6.01107	-4.91284	9.0508e-07	4.10817e-05	4.35227	-4.91123
HYAL2	8692	hyaluronidase 2	-0.403985	6.52687	-4.90185	9.58355e-07	4.33461e-05	4.27051	-4.9
IL1R1	3554	interleukin 1 receptor type 1	-0.345981	5.79517	-4.89743	9.79608e-07	4.41514e-05	4.24617	-4.89569
SGK1	6446	serum/glucocorticoid regulated kinase 1	-0.353	6.01416	-4.89447	9.94948e-07	4.46854e-05	4.21751	-4.89264
SRPX2	27286	sushi repeat containing protein X-linked 2	-0.374849	5.64546	-4.87675	1.08769e-06	4.86799e-05	4.17595	-4.87507
FKBP1A	2280	FKBP prolyl isomerase 1A	-0.433486	7.0818	-4.87176	1.11878e-06	4.98969e-05	4.12893	-4.8695
DPT	1805	dermatopontin	-0.450011	6.52499	-4.86194	1.17325e-06	5.21446e-05	4.11488	-4.8601
POU5F1	5460	POU class 5 homeobox 1	-0.281162	5.8231	-4.84953	1.24853e-06	5.52982e-05	4.03286	-4.84778
FXYD5	53827	FXYD domain containing ion transport regulator 5	-0.322781	6.31094	-4.84864	1.25349e-06	5.53266e-05	4.06202	-4.84699
TAP2	6891	transporter 2, ATP binding cassette subfamily B member	-0.37599	5.77259	-4.84742	1.26323e-06	5.55648e-05	3.991	-4.84545
APOL3	80833	apolipoprotein L3	-0.295643	6.06432	-4.84354	1.2866e-06	5.6399e-05	4.02103	-4.84181
CLIC1	1192	chloride intracellular channel 1	-0.321065	6.69615	-4.84132	1.30345e-06	5.69425e-05	3.9693	-4.83923
FIBIN	387758	fin bud initiation factor homolog	-0.435407	6.13325	-4.83325	1.35381e-06	5.87449e-05	4.03024	-4.83169
HNRNPA3	220988	heterogeneous nuclear ribonucleoprotein A3	-0.265204	7.4075	-4.83413	1.35389e-06	5.87449e-05	3.97461	-4.83168
AHNAK	79026	AHNAK nucleoprotein	-0.364927	8.32973	-4.82742	1.40577e-06	6.07902e-05	3.97173	-4.82418
RNF152	220441	ring finger protein 152	-0.316644	5.90461	-4.81744	1.46661e-06	6.31739e-05	3.90425	-4.81573
TGFBI	7045	transforming growth factor beta induced	-0.362366	6.4093	-4.81696	1.47077e-06	6.31739e-05	3.89748	-4.81517
IGFBP5	3488	insulin like growth factor binding protein 5	-0.686988	6.93434	-4.80988	1.52591e-06	6.53233e-05	3.86379	-4.80781
DDX17	10521	DEAD-box helicase 17	-0.363192	8.27379	-4.8003	1.60833e-06	6.86219e-05	3.88922	-4.79728
CLTA	1211	clathrin light chain A	-0.25308	6.722	-4.79598	1.63489e-06	6.95237e-05	3.81017	-4.794
IL33	90865	interleukin 33	-0.349386	6.06165	-4.76453	1.90664e-06	8.08114e-05	3.73819	-4.76308
NUTM2G	441457	NUT family member 2G	-0.311971	6.12498	-4.75941	1.95909e-06	8.27601e-05	3.63778	-4.7576
ANTXR1	84168	ANTXR cell adhesion molecule 1	-0.360106	6.43284	-4.75728	1.97756e-06	8.32658e-05	3.70298	-4.7557
RASSF1	11186	Ras association domain family member 1	-0.272549	6.21336	-4.75526	1.99688e-06	8.38035e-05	3.68215	-4.75374
MLLT6	4302	MLLT6, PHD finger containing	-0.290896	6.53438	-4.74107	2.14574e-06	8.97566e-05	3.56702	-4.73919
RBM39	9584	RNA binding motif protein 39	-0.250904	6.93477	-4.74038	2.15439e-06	8.98246e-05	3.58539	-4.73838
TBX2	6909	T-box transcription factor 2	-0.476156	6.09148	-4.73523	2.20355e-06	9.15761e-05	3.61683	-4.7338
DOCK1	1793	dedicator of cytokinesis 1	-0.275101	5.84063	-4.72976	2.26403e-06	9.37849e-05	3.582	-4.7283
ETS1	2113	ETS proto-oncogene 1, transcription factor	-0.322383	5.92762	-4.70095	2.60829e-06	0.000107697	3.44794	-4.69948
YWHAZ	7534	tyrosine 3-monooxygenase/tryptophan 5-monooxygenase activation protein zeta	-0.292004	7.33861	-4.69951	2.6358e-06	0.000108483	3.43751	-4.69733
ODF3B	440836	outer dense fiber of sperm tails 3B	-0.385342	5.49618	-4.69512	2.68744e-06	0.000110254	3.38943	-4.69337
MARCKSL1	65108	MARCKS like 1	-0.356737	6.10273	-4.69375	2.70106e-06	0.000110459	3.4472	-4.69233
CCNL2	81669	cyclin L2	-0.234651	6.7639	-4.69057	2.74702e-06	0.00011198	3.40892	-4.68888
RAP1B	5908	RAP1B, member of RAS oncogene family	-0.255561	6.41141	-4.68784	2.78187e-06	0.000113041	3.39923	-4.6863
KLF4	9314	Kruppel like factor 4	-0.471823	6.20622	-4.67927	2.90268e-06	0.000117577	3.32404	-4.67759
C11orf96	387763	chromosome 11 open reading frame 96	-0.549929	6.42968	-4.67599	2.95257e-06	0.00011922	3.30172	-4.67409
MYL6	4637	myosin light chain 6	-0.438789	7.84989	-4.66456	3.12905e-06	0.000125949	3.31078	-4.66216
DPYSL3	1809	dihydropyrimidinase like 3	-0.370828	6.3655	-4.6576	3.22788e-06	0.00012952	3.23204	-4.65576
NRP1	8829	neuropilin 1	-0.376747	6.95217	-4.65335	3.2954e-06	0.000131816	3.24312	-4.65149
IFITM2	10581	interferon induced transmembrane protein 2	-0.311198	6.22969	-4.65195	3.31328e-06	0.000132118	3.22527	-4.65038
GOLGA8A	23015	golgin A8 family member A	-0.354389	5.9136	-4.65027	3.34332e-06	0.000132902	3.18441	-4.64852
MFAP4	4239	microfibril associated protein 4	-0.507378	6.73277	-4.63707	3.56187e-06	0.000141151	3.22288	-4.63544
SKIL	6498	SKI like proto-oncogene	-0.313087	6.25908	-4.63442	3.60506e-06	0.000142422	3.19011	-4.63294
TTLL3	26140	tubulin tyrosine ligase like 3	-0.247868	5.80448	-4.63132	3.65652e-06	0.000144011	3.18485	-4.63001
LPAR6	10161	lysophosphatidic acid receptor 6	-0.316962	5.67028	-4.62852	3.70695e-06	0.000145549	3.16809	-4.62717
SPATA6	54558	spermatogenesis associated 6	-0.284737	5.49044	-4.62524	3.76722e-06	0.000147463	3.14225	-4.62383
RAB5C	5878	RAB5C, member RAS oncogene family	-0.235673	6.54782	-4.62179	3.83319e-06	0.000149588	3.12503	-4.62023
CRTAP	10491	cartilage associated protein	-0.299678	6.37436	-4.61265	4.00808e-06	0.000155938	3.05558	-4.61096
ECE1	1889	endothelin converting enzyme 1	-0.35574	5.67921	-4.60941	4.06927e-06	0.000157838	3.04483	-4.60781
TMEM50B	757	transmembrane protein 50B	-0.262011	6.6027	-4.60197	4.21499e-06	0.000162997	3.06775	-4.60049
CTNND1	1500	catenin delta 1	-0.301729	5.44994	-4.59822	4.29107e-06	0.000165439	3.02641	-4.59676
LRRC32	2615	leucine rich repeat containing 32	-0.360806	6.15965	-4.59011	4.46444e-06	0.000171606	2.96191	-4.5885
TAGLN	6876	transgelin	-0.724838	6.69853	-4.58519	4.56955e-06	0.000175121	2.97224	-4.58364
ITPRIPL2	162073	ITPRIP like 2	-0.269269	5.87744	-4.57987	4.68161e-06	0.000178879	2.97616	-4.57857
TMBIM6	7009	transmembrane BAX inhibitor motif containing 6	-0.283965	7.19868	-4.56691	4.99497e-06	0.000190284	2.89732	-4.565
LOXL1	4016	lysyl oxidase like 1	-0.476734	6.23108	-4.56266	5.08874e-06	0.000193282	2.86489	-4.5611
SLFN11	91607	schlafen family member 11	-0.257199	5.77896	-4.55767	5.20372e-06	0.000197064	2.88511	-4.5564
APOBEC3A_B	100913187	APOBEC3A and APOBEC3B deletion hybrid	-0.321028	7.08254	-4.55481	5.29023e-06	0.000199749	2.84565	-4.55294
HLA-DPB1	3115	major histocompatibility complex, class II, DP beta 1	-0.500478	6.27757	-4.55123	5.37134e-06	0.000202215	2.81973	-4.54974
MMRN2	79812	multimerin 2	-0.34568	5.19428	-4.54548	5.5187e-06	0.000207154	2.83777	-4.54404
RAB34	83871	RAB34, member RAS oncogene family	-0.255313	6.09319	-4.53258	5.86178e-06	0.000219388	2.7899	-4.53131
CAPN2	824	calpain 2	-0.261402	6.64431	-4.53195	5.8882e-06	0.000219734	2.75965	-4.53036
ACTN4	81	actinin alpha 4	-0.377063	7.15884	-4.53109	5.91726e-06	0.000220177	2.75166	-4.52932
ELOVL5	60481	ELOVL fatty acid elongase 5	-0.2927	6.77214	-4.52559	6.06889e-06	0.000225165	2.72909	-4.52398
CEBPD	1052	CCAAT enhancer binding protein delta	-0.537167	6.67236	-4.50831	6.58776e-06	0.000243709	2.62622	-4.50659
PTPN12	5782	protein tyrosine phosphatase non-receptor type 12	-0.225763	6.05268	-4.50687	6.61772e-06	0.000244112	2.68529	-4.50563
OLFML3	56944	olfactomedin like 3	-0.301775	6.14504	-4.50419	6.70816e-06	0.000246737	2.63406	-4.50274
IFI44L	10964	interferon induced protein 44 like	-0.45801	6.29366	-4.48944	7.19276e-06	0.000263803	2.55892	-4.4879
USP17L15	100288520	ubiquitin specific peptidase 17 like family member 15	-0.359316	6.23772	-4.48783	7.2507e-06	0.000265168	2.54692	-4.48619
CXCL12	6387	C-X-C motif chemokine ligand 12	-0.315543	6.23442	-4.483	7.40928e-06	0.000269504	2.5539	-4.48158
ANKRD10	55608	ankyrin repeat domain 10	-0.283896	6.4077	-4.48286	7.41136e-06	0.000269504	2.57961	-4.48152
SP100	6672	SP100 nuclear antigen	-0.26225	6.24167	-4.47967	7.53093e-06	0.000273076	2.52439	-4.4781
APOL1	8542	apolipoprotein L1	-0.369934	5.84753	-4.4786	7.56955e-06	0.000273701	2.5108	-4.47701
CYP1B1	1545	cytochrome P450 family 1 subfamily B member 1	-0.562956	6.73023	-4.47546	7.68119e-06	0.000276955	2.53617	-4.47388
UTRN	7402	utrophin	-0.270639	6.48994	-4.46729	7.97538e-06	0.000286755	2.50423	-4.46584
SHE	126669	Src homology 2 domain containing E	-0.308096	5.89501	-4.46226	8.15881e-06	0.000292529	2.48568	-4.46097
ADH1B	125	alcohol dehydrogenase 1B (class I), beta polypeptide	-0.472483	5.59349	-4.45805	8.32865e-06	0.000297784	2.434	-4.45656
ABCC9	10060	ATP binding cassette subfamily C member 9	-0.34173	6.04669	-4.44929	8.66903e-06	0.000309091	2.43309	-4.44796
BCAM	4059	basal cell adhesion molecule (Lutheran blood group)	-0.43777	6.8027	-4.4411	9.01329e-06	0.000320472	2.40475	-4.43958
CLSTN1	22883	calsyntenin 1	-0.230928	6.38189	-4.42215	9.83571e-06	0.000348745	2.33141	-4.42075
THBD	7056	thrombomodulin	-0.386242	6.33381	-4.42	9.92981e-06	0.000351109	2.32266	-4.4187
STEAP4	79689	STEAP4 metalloreductase	-0.418386	6.30982	-4.413	1.0265e-05	0.00036196	2.27054	-4.41152
MYO1D	4642	myosin ID	-0.330874	5.30005	-4.41049	1.037e-05	0.000364658	2.3026	-4.40931
SLC16A1	6566	solute carrier family 16 member 1	0.311645	6.72291	4.40443	1.069e-05	0.000374882	2.2793	4.40272
RNF213	57674	ring finger protein 213	-0.280723	6.35939	-4.40329	1.07317e-05	0.000375317	2.24381	-4.40188
ABCA10	10349	ATP binding cassette subfamily A member 10	-0.304633	5.91357	-4.39634	1.10674e-05	0.000386002	2.24623	-4.39519
ARHGEF15	22899	Rho guanine nucleotide exchange factor 15	-0.270566	6.08894	-4.39463	1.11549e-05	0.000387998	2.24093	-4.39348
SNTA1	6640	syntrophin alpha 1	0.307102	6.70179	4.3925	1.1287e-05	0.000391526	2.24393	4.39092
LAP3	51056	leucine aminopeptidase 3	-0.336313	6.8003	-4.3871	1.15737e-05	0.000400387	2.17671	-4.38547
PLSCR4	57088	phospholipid scramblase 4	-0.287909	5.34087	-4.37986	1.19385e-05	0.000411896	2.18428	-4.37871
CRISPLD2	83716	cysteine rich secretory protein LCCL domain containing 2	-0.352296	5.90712	-4.37557	1.21861e-05	0.000419308	2.12747	-4.37423
ADGRL4	64123	adhesion G protein-coupled receptor L4	-0.335262	5.84358	-4.37333	1.22999e-05	0.000422086	2.15595	-4.3722
SNCG	6623	synuclein gamma	-0.33538	5.70947	-4.36855	1.25831e-05	0.00043065	2.10319	-4.36723
LPAR1	1902	lysophosphatidic acid receptor 1	-0.341728	5.00442	-4.36199	1.29673e-05	0.000442617	2.10896	-4.36066
TMEM88	92162	transmembrane protein 88	-0.259707	5.63812	-4.36009	1.308e-05	0.000445275	2.06582	-4.35876
UPK3BL1	100134938	uroplakin 3B like 1	-0.280232	6.48608	-4.35678	1.32919e-05	0.00045129	2.05123	-4.35524
YWHAH	7533	tyrosine 3-monooxygenase/tryptophan 5-monooxygenase activation protein eta	-0.26822	6.44292	-4.35441	1.34214e-05	0.00045448	2.07833	-4.35312
ARHGAP29	9411	Rho GTPase activating protein 29	-0.269305	6.26602	-4.3534	1.34777e-05	0.000455182	2.06927	-4.3522
METTL7A	25840	methyltransferase like 7A	-0.297517	5.87959	-4.33377	1.47453e-05	0.000496682	1.96084	-4.33246
RAMP2	10266	receptor activity modifying protein 2	-0.353322	5.86021	-4.33144	1.48875e-05	0.000499446	1.99273	-4.33035
AQP1	358	aquaporin 1 (Colton blood group)	-0.430765	6.00321	-4.33138	1.49053e-05	0.000499446	1.96239	-4.33008
SAMHD1	25939	SAM and HD domain containing deoxynucleoside triphosphate triphosphohydrolase 1	-0.333776	5.66515	-4.32353	1.54466e-05	0.000516231	1.93049	-4.32222
PML	5371	promyelocytic leukemia	-0.270456	5.98161	-4.32246	1.55119e-05	0.000517063	1.94727	-4.32129
EVL	51466	Enah/Vasp-like	-0.287676	6.45828	-4.31809	1.58441e-05	0.000526764	1.91253	-4.31661
TGFBR2	7048	transforming growth factor beta receptor 2	-0.385083	7.07658	-4.31737	1.58993e-05	0.000527232	1.93334	-4.31585
EFEMP1	2202	EGF containing fibulin extracellular matrix protein 1	-0.460196	6.05459	-4.29309	1.77159e-05	0.000585951	1.82311	-4.29189
EDNRB	1910	endothelin receptor type B	-0.386743	5.96085	-4.288	1.81287e-05	0.000598059	1.80425	-4.28677
HMGB1	3146	high mobility group box 1	-0.235295	7.09422	-4.28759	1.81938e-05	0.000598666	1.81484	-4.28598
FCGRT	2217	Fc fragment of IgG receptor and transporter	-0.330271	6.01372	-4.28666	1.82412e-05	0.000598686	1.79279	-4.2854
BRD2	6046	bromodomain containing 2	-0.207884	6.61533	-4.28597	1.83068e-05	0.000599303	1.7995	-4.2846
NDUFA4L2	56901	NDUFA4 mitochondrial complex associated like 2	-0.305772	6.29141	-4.28162	1.86449e-05	0.000608812	1.80745	-4.28053
TRAM1	23471	translocation associated membrane protein 1	-0.265568	6.31121	-4.28041	1.87604e-05	0.000611026	1.78195	-4.27916
FKBP10	60681	FKBP prolyl isomerase 10	-0.334689	5.71336	-4.27572	1.91532e-05	0.000622235	1.75738	-4.27454
MAN1A1	4121	mannosidase alpha class 1A member 1	-0.290529	5.82934	-4.27016	1.9631e-05	0.000636144	1.74487	-4.26905
MYO1B	4430	myosin IB	-0.266901	5.91358	-4.25722	2.08066e-05	0.000672537	1.68871	-4.25605
TSPAN14	81619	tetraspanin 14	-0.276023	5.96813	-4.24024	2.24319e-05	0.000723244	1.6405	-4.2392
GNG11	2791	G protein subunit gamma 11	-0.478324	6.52249	-4.23892	2.2585e-05	0.00072635	1.62175	-4.23767
ADIRF	10974	adipogenesis regulatory factor	-0.410092	6.2364	-4.23537	2.29251e-05	0.000735442	1.62733	-4.23431
STAB1	23166	stabilin 1	-0.442243	6.34535	-4.22326	2.42081e-05	0.000774658	1.5601	-4.22206
CTSH	1512	cathepsin H	-0.278075	5.65408	-4.20265	2.65141e-05	0.000846334	1.48017	-4.20151
DEPP1	11067	DEPP1 autophagy regulator	-0.446711	6.59426	-4.19167	2.78418e-05	0.000886504	1.44984	-4.19044
ELK3	2004	ETS transcription factor ELK3	-0.312986	5.69094	-4.18246	2.89631e-05	0.00091992	1.42265	-4.18147
C4orf46	201725	chromosome 4 open reading frame 46	-0.45229	7.55766	-4.1781	2.96023e-05	0.000937896	1.41672	-4.1765
RANBP2	5903	RAN binding protein 2	-0.253574	6.93329	-4.17283	3.02556e-05	0.000956227	1.39733	-4.17153
APOLD1	81575	apolipoprotein L domain containing 1	-0.397626	6.13813	-4.15517	3.26802e-05	0.00103031	1.2989	-4.15394
CD44	960	CD44 molecule (Indian blood group)	-0.281396	6.01717	-4.1536	3.28697e-05	0.00103214	1.31707	-4.15262
ACAP2	23527	ArfGAP with coiled-coil, ankyrin repeat and PH domains 2	-0.233015	5.4954	-4.15291	3.29694e-05	0.00103214	1.30752	-4.15192
GBP4	115361	guanylate binding protein 4	-0.373673	5.63113	-4.15306	3.29799e-05	0.00103214	1.2919	-4.15185
TIMP4	7079	TIMP metallopeptidase inhibitor 4	-0.262554	5.92867	-4.14793	3.37039e-05	0.00105222	1.28519	-4.14688
CGB2	114336	chorionic gonadotropin subunit beta 2	-0.225154	6.19934	-4.14645	3.39293e-05	0.00105668	1.28171	-4.14535
RIN2	54453	Ras and Rab interactor 2	-0.234537	5.99881	-4.13915	3.50074e-05	0.00108761	1.26138	-4.13818
ADD3	120	adducin 3	-0.232016	6.47818	-4.13695	3.53697e-05	0.0010962	1.2548	-4.13581
KDELR2	11014	KDEL endoplasmic reticulum protein retention receptor 2	-0.260423	6.24384	-4.13556	3.55765e-05	0.00109995	1.24382	-4.13448
RSRP1	57035	arginine and serine rich protein 1	-0.248482	6.59883	-4.13223	3.6125e-05	0.00111422	1.22737	-4.13096
AKR1C1	1645	aldo-keto reductase family 1 member C1	-0.340387	4.61589	-4.12652	3.70554e-05	0.00114017	1.26097	-4.12511
CORO6	84940	coronin 6	0.263698	5.59679	4.11926	3.81804e-05	0.00117196	1.17248	4.11822
TMOD3	29766	tropomodulin 3	-0.236672	5.71079	-4.11551	3.87905e-05	0.00118784	1.1711	-4.11457
ANKRD9	122416	ankyrin repeat domain 9	0.284242	5.81709	4.11025	3.9696e-05	0.00121267	1.1467	4.10924
LAMP1	3916	lysosomal associated membrane protein 1	-0.246119	7.05181	-4.10719	4.02924e-05	0.00122796	1.15485	-4.1058
ACVRL1	94	activin A receptor like type 1	-0.294149	6.11267	-4.10576	4.04781e-05	0.00123069	1.12792	-4.10473
PPIA	5478	peptidylprolyl isomerase A	-0.279245	8.17195	-4.10157	4.13778e-05	0.00125396	1.18135	-4.09965
MMP14	4323	matrix metallopeptidase 14	-0.299866	5.66019	-4.10031	4.14396e-05	0.00125396	1.10819	-4.0993
TNKS1BP1	85456	tankyrase 1 binding protein 1	-0.248223	6.25282	-4.09808	4.18484e-05	0.00126335	1.09784	-4.09703
SH2D3C	10044	SH2 domain containing 3C	-0.274532	5.86963	-4.09723	4.19809e-05	0.00126437	1.10455	-4.0963
GIMAP4	55303	GTPase, IMAP family member 4	-0.323834	5.98286	-4.08035	4.51607e-05	0.00135694	1.03356	-4.07936
SP3	6670	Sp3 transcription factor	-0.206086	6.39065	-4.07464	4.62766e-05	0.00138721	1.0322	-4.07368
TBC1D3C	414060	TBC1 domain family member 3C	-0.277116	6.33099	-4.06155	4.89931e-05	0.00146521	0.960438	-4.06038
GAS1	2619	growth arrest specific 1	-0.319997	5.62566	-4.04831	5.17923e-05	0.00154532	0.920419	-4.04739
ELN	2006	elastin	-0.469459	6.40341	-4.03524	5.47902e-05	0.00163096	0.873739	-4.03419
ITM2A	9452	integral membrane protein 2A	-0.303307	6.04097	-4.02912	5.61999e-05	0.00166905	0.855706	-4.02822
DBN1	1627	drebrin 1	-0.245879	5.66778	-4.02155	5.80328e-05	0.00171949	0.825247	-4.02067
DPYD	1806	dihydropyrimidine dehydrogenase	-0.265429	5.39776	-4.01428	5.98651e-05	0.00176969	0.798779	-4.01334
ASB11	140456	ankyrin repeat and SOCS box containing 11	0.269194	6.31629	3.99667	6.45747e-05	0.00190451	0.74846	3.99544
NOTCH4	4855	notch receptor 4	-0.357597	6.17182	-3.99546	6.48157e-05	0.00190722	0.732477	-3.99456
RPL3L	6123	ribosomal protein L3 like	0.336012	6.64007	3.99308	6.55296e-05	0.0019238	0.772281	3.99196
IRF9	10379	interferon regulatory factor 9	-0.232684	6.04177	-3.98844	6.67992e-05	0.00195659	0.69432	-3.98741
CLIC2	1193	chloride intracellular channel 2	-0.267964	5.37666	-3.98474	6.78234e-05	0.00198205	0.689183	-3.98379
SF3B1	23451	splicing factor 3b subunit 1	-0.211516	6.77001	-3.97905	6.95224e-05	0.00202427	0.683278	-3.97791
BOC	91653	BOC cell adhesion associated, oncogene regulated	-0.286725	5.84448	-3.97856	6.95844e-05	0.00202427	0.670693	-3.9777
SULT1A4	445329	sulfotransferase family 1A member 4	-0.247955	6.02827	-3.96452	7.38619e-05	0.00214384	0.611694	-3.96349
NPAP1L	729159	nuclear pore associated protein 1 like	-0.296966	6.57709	-3.9495	7.86777e-05	0.00227845	0.564013	-3.94839
SULF2	55959	sulfatase 2	-0.294711	5.34025	-3.94499	8.00937e-05	0.00231422	0.555423	-3.94412
PCGF2	7703	polycomb group ring finger 2	-0.229559	6.15436	-3.94193	8.11481e-05	0.00233941	0.534374	-3.94098
FUS	2521	FUS RNA binding protein	-0.218823	7.01063	-3.93101	8.50095e-05	0.00244042	0.521921	-3.92982
ANO1	55107	anoctamin 1	-0.31236	6.01765	-3.93059	8.50334e-05	0.00244042	0.499026	-3.92975
GGT5	2687	gamma-glutamyltransferase 5	-0.278882	5.20575	-3.92634	8.66293e-05	0.00248066	0.496273	-3.92528
PLGRKT	55848	plasminogen receptor with a C-terminal lysine	0.213792	5.81959	3.92517	8.69626e-05	0.00248399	0.477058	3.92435
EWSR1	2130	EWS RNA binding protein 1	-0.213898	6.86157	-3.92477	8.72439e-05	0.00248399	0.499585	-3.92358
AKAP12	9590	A-kinase anchoring protein 12	-0.301794	5.95859	-3.92432	8.73276e-05	0.00248399	0.469072	-3.92335
RHOC	389	ras homolog family member C	-0.271576	7.32022	-3.91798	8.97779e-05	0.00254802	0.484001	-3.91668
ARHGEF7	8874	Rho guanine nucleotide exchange factor 7	-0.221602	6.0044	-3.91462	9.08831e-05	0.00257368	0.437697	-3.91372
SRRM2	23524	serine/arginine repetitive matrix 2	-0.243616	7.7446	-3.91342	9.15042e-05	0.00258555	0.499205	-3.91208
LTBP3	4054	latent transforming growth factor beta binding protein 3	-0.265886	6.97727	-3.91126	9.22768e-05	0.00260164	0.452361	-3.91005
CLDN5	7122	claudin 5	-0.407889	6.26588	-3.90906	9.30206e-05	0.00261684	0.418153	-3.90811
SFPQ	6421	splicing factor proline and glutamine rich	-0.18968	7.24425	-3.90736	9.38059e-05	0.00263315	0.448777	-3.90608
NOTCH2	4853	notch receptor 2	-0.200607	6.11031	-3.90596	9.41772e-05	0.00263779	0.411307	-3.90512
MAN2A1	4124	mannosidase alpha class 2A member 1	-0.210257	5.68359	-3.90326	9.5254e-05	0.00266212	0.39498	-3.90237
CAVIN1	284119	caveolae associated protein 1	-0.286804	6.76576	-3.90167	9.59641e-05	0.00267612	0.40973	-3.90058
CILP	8483	cartilage intermediate layer protein	-0.59187	6.38357	-3.89936	9.68603e-05	0.00269524	0.394967	-3.89833
OSMR	9180	oncostatin M receptor	-0.283831	5.65713	-3.88436	0.000102989	0.00285956	0.328946	-3.88344
USP2	9099	ubiquitin specific peptidase 2	0.258344	5.85751	3.88315	0.000103497	0.00286744	0.324467	3.88224
SVEP1	79987	sushi, von Willebrand factor type A, EGF and pentraxin domain containing 1	-0.353075	5.62008	-3.88237	0.000103838	0.00287068	0.321098	-3.88144
SHROOM3	57619	shroom family member 3	0.268034	5.48745	3.88114	0.000104322	0.00287784	0.31758	3.88031
NT5DC1	221294	5'-nucleotidase domain containing 1	0.228031	5.86555	3.87409	0.000107395	0.00295625	0.289123	3.87325
NBPF26	101060684	NBPF member 26	-0.246873	6.1091	-3.8697	0.000109395	0.00299988	0.279088	-3.86875
SOX7	83595	SRY-box transcription factor 7	-0.26541	6.08628	-3.86955	0.000109449	0.00299988	0.278572	-3.86863
IER2	9592	immediate early response 2	-0.405634	6.10834	-3.86635	0.00011092	0.00303371	0.270865	-3.86537
MLXIP	22877	MLX interacting protein	-0.224422	5.9625	-3.86573	0.000111158	0.00303373	0.265083	-3.86485
UPK3BL2	107983993	uroplakin 3B like 2	-0.251443	6.4039	-3.86272	0.000112628	0.00305706	0.265665	-3.86164
TNFSF10	8743	TNF superfamily member 10	-0.258871	5.94106	-3.86237	0.000112717	0.00305706	0.251109	-3.86145
APOE	348	apolipoprotein E	-0.435853	5.93936	-3.86227	0.000112729	0.00305706	0.255774	-3.86142
DENND3	22898	DENN domain containing 3	-0.285902	5.33106	-3.8522	0.000117502	0.00317977	0.220066	-3.85128
NID1	4811	nidogen 1	-0.309071	6.56269	-3.84885	0.000119133	0.00321709	0.212319	-3.8479
GNB1	2782	G protein subunit beta 1	-0.261958	6.08113	-3.84347	0.000121724	0.00328014	0.187111	-3.84263
ADAMTS1	9510	ADAM metallopeptidase with thrombospondin type 1 motif 1	-0.502991	6.5264	-3.83998	0.000123568	0.00332024	0.188312	-3.83894
SLC2A3	6515	solute carrier family 2 member 3	-0.470909	5.96588	-3.83959	0.000123731	0.00332024	0.174197	-3.83861
DUSP1	1843	dual specificity phosphatase 1	-0.609988	7.03736	-3.83826	0.000124492	0.00333367	0.200788	-3.83711
STING1	340061	stimulator of interferon response cGAMP interactor 1	-0.227508	6.06741	-3.83703	0.000125003	0.00334038	0.164882	-3.8361
PKD2	5311	polycystin 2, transient receptor potential cation channel	-0.212915	6.28325	-3.82335	0.000132078	0.00352208	0.127216	-3.82255
TM9SF3	56889	transmembrane 9 superfamily member 3	-0.217014	6.77782	-3.81359	0.000137463	0.00365806	0.112334	-3.81269
HIC1	3090	HIC ZBTB transcriptional repressor 1	-0.260381	5.74633	-3.81142	0.000138627	0.00368138	0.0735927	-3.81061
APOBEC2	10930	apolipoprotein B mRNA editing enzyme catalytic subunit 2	0.306186	6.38025	3.80809	0.000140603	0.00372613	0.0899282	3.8071
KHSRP	8570	KH-type splicing regulatory protein	-0.198282	6.70049	-3.80675	0.000141367	0.00373864	0.0779103	-3.80576
RAC1	5879	Rac family small GTPase 1	-0.235741	6.68167	-3.8055	0.000142071	0.00374951	0.0753002	-3.80453
FGL2	10875	fibrinogen like 2	-0.28131	6.05637	-3.8008	0.000144755	0.00381247	0.0374539	-3.7999
EIF4A1	1973	eukaryotic translation initiation factor 4A1	-0.300435	6.69413	-3.787	0.000153126	0.00402468	0.0140995	-3.78594
SPTBN1	6711	spectrin beta, non-erythrocytic 1	-0.317383	8.24232	-3.78702	0.000153447	0.00402485	0.0923779	-3.78542
H1-4	3008	H1.4 linker histone, cluster member	-0.286501	6.41243	-3.7837	0.000155139	0.0040609	-0.00269499	-3.7827
CALHM2	51063	calcium homeostasis modulator family member 2	-0.233035	6.16436	-3.78048	0.000156997	0.00410007	-0.0278304	-3.77973
HNRNPH3	3189	heterogeneous nuclear ribonucleoprotein H3	-0.204454	7.29548	-3.78049	0.000157276	0.00410007	0.0230399	-3.77929
PDGFB	5155	platelet derived growth factor subunit B	-0.209294	5.80573	-3.76662	0.000165995	0.00431857	-0.0819535	-3.76583
ATP6AP2	10159	ATPase H+ transporting accessory protein 2	-0.190365	6.19374	-3.763	0.000168413	0.0043726	-0.0879445	-3.76222
CDC42EP5	148170	CDC42 effector protein 5	-0.22237	6.18151	-3.74588	0.000180293	0.00466787	-0.149306	-3.74514
ARF3	377	ADP ribosylation factor 3	-0.223859	5.66654	-3.74559	0.000180515	0.00466787	-0.152162	-3.74483
PXDN	7837	peroxidasin	-0.334267	6.30209	-3.73977	0.0001848	0.00476902	-0.167153	-3.73894
ACTR2	10097	actin related protein 2	-0.219616	6.92595	-3.73559	0.000188033	0.00484271	-0.151682	-3.73457
BNIP3L	665	BCL2 interacting protein 3 like	-0.216225	6.63642	-3.73157	0.00019088	0.00490616	-0.18026	-3.73079
TGFB1	7040	transforming growth factor beta 1	-0.256377	6.52529	-3.72818	0.000193489	0.00496324	-0.201445	-3.72737
RHOB	388	ras homolog family member B	-0.405003	6.84084	-3.72524	0.000195876	0.00501442	-0.19793	-3.72428
GNB2	2783	G protein subunit beta 2	-0.189353	6.79325	-3.7217	0.000198676	0.00507595	-0.203769	-3.72069
HEYL	26508	hes related family bHLH transcription factor with YRPW motif like	-0.290628	6.00137	-3.71779	0.000201533	0.00513869	-0.247034	-3.71709
ICOSLG	23308	inducible T cell costimulator ligand	-0.208024	5.84735	-3.71689	0.000202302	0.00514804	-0.250013	-3.71612
NKX2-5	1482	NK2 homeobox 5	0.295824	6.4965	3.71583	0.000203363	0.00516478	-0.212449	3.7148
HBA2	3040	hemoglobin subunit alpha 2	-0.92707	6.48763	-3.71278	0.000205787	0.00521598	-0.230445	-3.7118
JUNB	3726	JunB proto-oncogene, AP-1 transcription factor subunit	-0.568033	7.06232	-3.71199	0.000206528	0.00522444	-0.221252	-3.71089
PLAGL1	5325	PLAG1 like zinc finger 1	-0.239559	5.96276	-3.70795	0.000209529	0.00528988	-0.279487	-3.70724
IP6K3	117283	inositol hexakisphosphate kinase 3	0.246685	5.69079	3.70454	0.000212479	0.0053538	-0.287956	3.7037
SERPINH1	871	serpin family H member 1	-0.329357	6.78088	-3.69619	0.000219717	0.00552531	-0.288264	-3.6952
MATN2	4147	matrilin 2	-0.271474	5.72016	-3.69431	0.00022112	0.00554968	-0.326976	-3.69358
CALCRL	10203	calcitonin receptor like receptor	-0.335309	5.96324	-3.69376	0.000221573	0.00555016	-0.327657	-3.69306
PLTP	5360	phospholipid transfer protein	-0.440133	6.1173	-3.6905	0.000224551	0.00560391	-0.330798	-3.68966
MYCT1	80177	MYC target 1	-0.229354	5.71143	-3.6903	0.000224594	0.00560391	-0.34239	-3.68961
FRZB	2487	frizzled related protein	-0.372481	5.62369	-3.68954	0.000225375	0.00561245	-0.337272	-3.68873
THBS2	7058	thrombospondin 2	-0.324435	5.89386	-3.6876	0.000227063	0.00564351	-0.345254	-3.68683
AP2A2	161	adaptor related protein complex 2 subunit alpha 2	-0.191001	6.20367	-3.68476	0.000229698	0.00569795	-0.348265	-3.68389
NCOR2	9612	nuclear receptor corepressor 2	-0.208034	6.7034	-3.68369	0.000230714	0.00571206	-0.33765	-3.68277
SRSF5	6430	serine and arginine rich splicing factor 5	-0.272712	7.89919	-3.67974	0.000234583	0.00579664	-0.284979	-3.67853
DIPK2B	79742	divergent protein kinase domain 2B	-0.263113	5.68115	-3.67869	0.000235068	0.00579743	-0.380822	-3.678
PMPCA	23203	peptidase, mitochondrial processing alpha subunit	0.17962	6.16666	3.67466	0.00023889	0.00588036	-0.386462	3.67389
TNFRSF1B	7133	TNF receptor superfamily member 1B	-0.237007	5.96677	-3.66447	0.000248568	0.00610684	-0.427835	-3.66373
ETV3	2117	ETS variant transcription factor 3	-0.178301	6.5118	-3.66116	0.000251817	0.00617482	-0.417634	-3.66041
ZFP36	7538	ZFP36 ring finger protein	-0.565131	7.11561	-3.64483	0.000268685	0.00657584	-0.439011	-3.64376
WARS1	7453	tryptophanyl-tRNA synthetase 1	-0.308854	5.22781	-3.64169	0.000271772	0.00663869	-0.484931	-3.64082
MRPL12	6182	mitochondrial ribosomal protein L12	0.230311	6.66683	3.64095	0.000272615	0.00664661	-0.465764	3.64002
GNPAT	8443	glyceronephosphate O-acyltransferase	0.194726	5.82147	3.63149	0.000282517	0.00687493	-0.540234	3.63083
PFKM	5213	phosphofructokinase, muscle	0.305313	7.71823	3.62332	0.000292347	0.00710065	-0.447388	3.62199
SRSF2	6427	serine and arginine rich splicing factor 2	-0.203648	7.02416	-3.62011	0.000295531	0.00716353	-0.534211	-3.61919
MALL	7851	mal, T cell differentiation protein like	-0.274473	5.86111	-3.61938	0.000296055	0.00716353	-0.580638	-3.61873
HNRNPM	4670	heterogeneous nuclear ribonucleoprotein M	-0.198836	6.70565	-3.61726	0.000298722	0.00719464	-0.557833	-3.61641
NFE2L2	4780	nuclear factor, erythroid 2 like 2	-0.213415	6.03858	-3.61687	0.000298953	0.00719464	-0.585433	-3.61621
SORBS3	10174	sorbin and SH3 domain containing 3	-0.217796	6.55611	-3.61694	0.000299027	0.00719464	-0.570532	-3.61614
FKBP9	11328	FKBP prolyl isomerase 9	-0.224034	6.99334	-3.61436	0.000302199	0.00725731	-0.550584	-3.61341
FGD5	152273	FYVE, RhoGEF and PH domain containing 5	-0.230026	5.89637	-3.61329	0.000303097	0.00726524	-0.59999	-3.61264
NUMA1	4926	nuclear mitotic apparatus protein 1	-0.226092	6.66217	-3.61168	0.000305213	0.00730229	-0.579226	-3.61083
C19orf47	126526	chromosome 19 open reading frame 47	0.232611	6.43089	3.60839	0.000309066	0.00738069	-0.588299	3.60758
ELMO1	9844	engulfment and cell motility 1	-0.223125	5.43201	-3.60697	0.000310568	0.00740274	-0.621325	-3.60632
VAMP5	10791	vesicle associated membrane protein 5	-0.232309	6.4711	-3.60398	0.000314339	0.00747358	-0.614126	-3.60319
ESRRA	2101	estrogen related receptor alpha	0.200556	5.80037	3.60352	0.000314708	0.00747358	-0.633516	3.60288
ITPRID2	6744	ITPR interacting domain containing 2	-0.215257	6.35248	-3.60169	0.000317093	0.00751629	-0.622803	-3.60092
TRAM2	9697	translocation associated membrane protein 2	-0.186823	5.79229	-3.60101	0.000317914	0.00752182	-0.634191	-3.60025
PRXL2B	127281	peroxiredoxin like 2B	-0.261387	5.65944	-3.59772	0.000321826	0.00760032	-0.652759	-3.59707
TRIM54	57159	tripartite motif containing 54	0.295311	6.79674	3.59549	0.000324937	0.00765966	-0.594909	3.59456
TBC1D8	11138	TBC1 domain family member 8	0.221881	5.84081	3.59456	0.000325756	0.00766485	-0.661142	3.59391
LGALS9C	654346	galectin 9C	-0.26308	5.65776	-3.59308	0.000327663	0.00767768	-0.664186	-3.59239
RUNX1	861	RUNX family transcription factor 1	-0.26966	5.99086	-3.59284	0.000327925	0.00767768	-0.660828	-3.59218
MEPCE	56257	methylphosphate capping enzyme	-0.218739	7.06304	-3.593	0.000328101	0.00767768	-0.615249	-3.59204
EPHB4	2050	EPH receptor B4	-0.225609	6.02264	-3.59101	0.0003302	0.00771271	-0.673926	-3.59038
LUC7L3	51747	LUC7 like 3 pre-mRNA splicing factor	-0.200111	6.54947	-3.58773	0.000334593	0.00780107	-0.661485	-3.58693
WWTR1	25937	WW domain containing transcription regulator 1	-0.283755	6.41462	-3.58399	0.000339453	0.0079	-0.674262	-3.58317
HBA1	3039	hemoglobin subunit alpha 1	-0.70333	6.79728	-3.58304	0.000340807	0.00791712	-0.655814	-3.58213
RRBP1	6238	ribosome binding protein 1	-0.250922	5.63745	-3.58049	0.000343777	0.00797164	-0.710348	-3.57986
MAPKAPK3	7867	MAPK activated protein kinase 3	0.285961	6.96804	3.57807	0.000347406	0.00804122	-0.650907	3.57712
VAT1	10493	vesicle amine transport 1	-0.212023	6.29864	-3.57466	0.000351712	0.0081262	-0.71241	-3.57389
OAS3	4940	2'-5'-oligoadenylate synthetase 3	-0.296532	5.69422	-3.57303	0.000353875	0.00816145	-0.724882	-3.57229
TMOD1	7111	tropomodulin 1	0.323647	7.33018	3.5703	0.000358079	0.00824354	-0.64807	3.5692
OBSL1	23363	obscurin like cytoskeletal adaptor 1	0.23015	6.71542	3.56766	0.000361349	0.00830389	-0.709079	3.56681
CAMK2N1	55450	calcium/calmodulin dependent protein kinase II inhibitor 1	-0.334735	6.1117	-3.56587	0.000363584	0.00831372	-0.749773	-3.5652
IFI6	2537	interferon alpha inducible protein 6	-0.394531	6.73858	-3.56581	0.000363915	0.00831372	-0.727656	-3.56496
CDIN1	84529	NA	0.311535	6.43211	3.56556	0.000364354	0.00831372	-0.710713	3.56464
RETREG1	54463	reticulophagy regulator 1	0.311641	6.83508	3.5657	0.000364375	0.00831372	-0.681427	3.56463
FSTL1	11167	follistatin like 1	-0.383045	6.70877	-3.56479	0.000365307	0.00831721	-0.732942	-3.56396
AXL	558	AXL receptor tyrosine kinase	-0.22881	6.25395	-3.56402	0.000366101	0.00831721	-0.759258	-3.56339
CASP4	837	caspase 4	-0.208588	6.00969	-3.56374	0.000366477	0.00831721	-0.763961	-3.56312
ITGB1BP2	26548	integrin subunit beta 1 binding protein 2	0.243117	6.10845	3.56226	0.000368623	0.0083511	-0.755947	3.56158
EBF2	64641	EBF transcription factor 2	-0.211841	5.67466	-3.55368	0.000380834	0.00861249	-0.795955	-3.55302
COL5A2	1290	collagen type V alpha 2 chain	-0.340702	6.35933	-3.55047	0.000385667	0.00870642	-0.789599	-3.5497
MAF	4094	MAF bZIP transcription factor	-0.268439	5.73124	-3.54919	0.000387362	0.00872928	-0.810961	-3.54855
NFYA	4800	nuclear transcription factor Y subunit alpha	-0.198216	6.80667	-3.5481	0.000389264	0.00875219	-0.779927	-3.54726
PREX2	80243	phosphatidylinositol-3,4,5-trisphosphate dependent Rac exchange factor 2	-0.217766	6.63135	-3.54768	0.000389746	0.00875219	-0.794366	-3.54693
DUX4	100288687	double homeobox 4	-0.28886	8.75417	-3.5477	0.000390826	0.00876108	-0.669384	-3.5462
MYO18B	84700	myosin XVIIIB	0.309184	6.98832	3.54212	0.000398452	0.00891641	-0.756061	3.54111
KDR	3791	kinase insert domain receptor	-0.335338	5.92007	-3.53705	0.000405664	0.00906196	-0.843929	-3.53637
SLC40A1	30061	solute carrier family 40 member 1	-0.252099	6.28158	-3.53407	0.000410411	0.00915202	-0.838953	-3.5333
HSD17B11	51170	hydroxysteroid 17-beta dehydrogenase 11	-0.208477	5.78777	-3.53268	0.000412477	0.00918209	-0.858352	-3.53197
SELENOP	6414	selenoprotein P	-0.382966	7.07929	-3.53116	0.000415096	0.00922436	-0.825712	-3.5303
CSDC2	27254	cold shock domain containing C2	0.316779	6.58941	3.52892	0.000418644	0.00928707	-0.828407	3.52804
RHOJ	57381	ras homolog family member J	-0.215931	5.6681	-3.52279	0.000428108	0.00948059	-0.893402	-3.52212
TMEM38B	55151	transmembrane protein 38B	0.204432	5.97994	3.5211	0.000430772	0.00952312	-0.897591	3.52048
DTX3	196403	deltex E3 ubiquitin ligase 3	-0.189791	5.96812	-3.52011	0.000432445	0.00954362	-0.901482	-3.51945
PGGHG	80162	protein-glucosylgalactosylhydroxylysine glucosidase	-0.205585	5.19734	-3.51857	0.000434927	0.00958186	-0.905108	-3.51793
ZNF28	7576	zinc finger protein 28	-0.258283	6.303	-3.51585	0.000439594	0.00966233	-0.903349	-3.5151
STK33	65975	serine/threonine kinase 33	0.197649	5.83661	3.51514	0.000440593	0.00966233	-0.91872	3.51449
PLPP3	8613	phospholipid phosphatase 3	-0.308924	7.06925	-3.51514	0.000440844	0.00966233	-0.880632	-3.51434
UBA7	7318	ubiquitin like modifier activating enzyme 7	-0.223521	5.91206	-3.5142	0.000442221	0.00967595	-0.918184	-3.51351
AGRN	375790	agrin	-0.236777	5.81659	-3.50689	0.000454468	0.00992696	-0.945496	-3.50625
CCNL1	57018	cyclin L1	-0.265274	5.95399	-3.50416	0.000459304	0.0100155	-0.943703	-3.50343
TRA2A	29896	transformer 2 alpha homolog	-0.170251	6.64742	-3.50325	0.000460901	0.0100307	-0.933516	-3.50251
PPP1R14A	94274	protein phosphatase 1 regulatory inhibitor subunit 14A	-0.231865	5.42606	-3.50273	0.00046157	0.0100307	-0.96109	-3.50212
AZGP1	563	alpha-2-glycoprotein 1, zinc-binding	0.409696	5.78629	3.49932	0.000467883	0.010135	-0.94008	3.4985
TCIRG1	10312	T cell immune regulator 1, ATPase H+ transporting V0 subunit a3	-0.181143	6.05641	-3.49901	0.000468032	0.010135	-0.974604	-3.49842
HEY1	23462	hes related family bHLH transcription factor with YRPW motif 1	-0.291864	6.12465	-3.49861	0.000468744	0.010135	-0.973777	-3.49801
COPS5	10987	COP9 signalosome subunit 5	0.200834	6.40864	3.4951	0.000475079	0.0102416	-0.966334	3.49443
FMO2	2327	flavin containing dimethylaniline monoxygenase 2	-0.253791	5.46209	-3.49502	0.000475275	0.0102416	-0.975168	-3.49432
HNRNPU	3192	heterogeneous nuclear ribonucleoprotein U	-0.20947	7.83658	-3.48992	0.000485141	0.0104367	-0.905311	-3.48883
ZEB1	6935	zinc finger E-box binding homeobox 1	-0.221754	6.5189	-3.48071	0.000501571	0.010772	-0.998525	-3.47992
FLNC	2318	filamin C	0.401335	8.09541	3.48045	0.000503352	0.0107921	-0.873851	3.47897
PAQR9	344838	progestin and adipoQ receptor family member 9	0.227978	5.74495	3.47573	0.000510599	0.0109292	-1.05013	3.47513
SEC62	7095	SEC62 homolog, preprotein translocation factor	-0.18753	6.53641	-3.47496	0.000512293	0.0109347	-1.02603	-3.47424
BTBD19	149478	BTB domain containing 19	-0.202675	6.04902	-3.47468	0.000512566	0.0109347	-1.05421	-3.4741
RAPGEF1	2889	Rap guanine nucleotide exchange factor 1	-0.231678	6.35453	-3.47237	0.000517255	0.0110164	-1.04211	-3.47166
CERCAM	51148	cerebral endothelial cell adhesion molecule	-0.287364	5.96612	-3.46915	0.000523366	0.0111281	-1.06354	-3.4685
GANAB	23193	glucosidase II alpha subunit	-0.185037	6.62539	-3.46802	0.000525905	0.0111635	-1.03443	-3.4672
SLC4A3	6508	solute carrier family 4 member 3	0.278118	6.64442	3.46711	0.000527716	0.0111834	-1.02361	3.46628
ESYT2	57488	extended synaptotagmin 2	-0.207573	6.78363	-3.46056	0.000540649	0.0114385	-1.05918	-3.45976
EPB41L1	2036	erythrocyte membrane protein band 4.1 like 1	-0.205747	6.05376	-3.45934	0.000542661	0.0114622	-1.10154	-3.45876
TRIM63	84676	tripartite motif containing 63	0.316289	6.46225	3.45732	0.000547275	0.0115351	-1.05404	3.45648
RPS11	6205	ribosomal protein S11	-0.329583	8.75332	-3.45749	0.000547915	0.0115351	-0.955297	-3.45617
MAP3K11	4296	mitogen-activated protein kinase kinase kinase 11	-0.211058	5.634	-3.45241	0.000556785	0.0117025	-1.12735	-3.45184
TRIB2	28951	tribbles pseudokinase 2	-0.194651	6.43687	-3.44771	0.000566715	0.0118795	-1.12339	-3.44706
TC2N	123036	tandem C2 domains, nuclear	0.219498	5.35699	3.44748	0.000567062	0.0118795	-1.14314	3.4469
MAP3K6	9064	mitogen-activated protein kinase kinase kinase 6	-0.205406	5.90286	-3.44585	0.000570645	0.0119351	-1.13605	-3.4452
FBXL3	26224	F-box and leucine rich repeat protein 3	-0.158733	6.43125	-3.44371	0.000575137	0.0120094	-1.13712	-3.44308
GIMAP7	168537	GTPase, IMAP family member 7	-0.244717	6.24566	-3.43767	0.00058813	0.0122607	-1.16136	-3.43703
WBP4	11193	WW domain binding protein 4	0.190592	6.3142	3.43588	0.000591945	0.0123202	-1.16416	3.43528
PLOD1	5351	procollagen-lysine,2-oxoglutarate 5-dioxygenase 1	-0.255129	6.95592	-3.43477	0.000594753	0.0123412	-1.13708	-3.434
DUSP13	51207	dual specificity phosphatase 13	0.208803	5.60489	3.43449	0.000594884	0.0123412	-1.18704	3.43394
ADGRG1	9289	adhesion G protein-coupled receptor G1	-0.26258	5.63639	-3.43011	0.00060481	0.0125268	-1.18283	-3.42945
PI16	221476	peptidase inhibitor 16	-0.340368	5.8859	-3.42624	0.0006135	0.0126863	-1.19037	-3.42557
POM121C	100101267	POM121 transmembrane nucleoporin C	-0.184963	6.16069	-3.42444	0.000617397	0.0126974	-1.20857	-3.42385
ECM1	1893	extracellular matrix protein 1	-0.27269	5.69266	-3.4241	0.000618137	0.0126974	-1.21325	-3.42353
SEZ6	124925	seizure related 6 homolog	0.223028	5.19692	3.42399	0.000618361	0.0126974	-1.21772	3.42343
PRKCH	5583	protein kinase C eta	-0.236689	5.69911	-3.42336	0.000619784	0.0126974	-1.22032	-3.42281
PCSK6	5046	proprotein convertase subtilisin/kexin type 6	-0.24964	5.98203	-3.42346	0.000619815	0.0126974	-1.20312	-3.42279
ASB2	51676	ankyrin repeat and SOCS box containing 2	0.276843	6.25099	3.42351	0.00061999	0.0126974	-1.17064	3.42272
C8orf88	100127983	chromosome 8 open reading frame 88	0.246001	5.64463	3.41977	0.000628165	0.0128443	-1.22156	3.41915
GBP2	2634	guanylate binding protein 2	-0.260536	5.93164	-3.41863	0.000630891	0.0128747	-1.21857	-3.41797
CDK9	1025	cyclin dependent kinase 9	-0.180399	6.48684	-3.4183	0.000631665	0.0128747	-1.21299	-3.41764
HNRNPA1	3178	heterogeneous nuclear ribonucleoprotein A1	-0.252788	8.50631	-3.4184	0.000632885	0.012879	-1.08785	-3.41712
HLA-DMA	3108	major histocompatibility complex, class II, DM alpha	-0.26884	5.83915	-3.4172	0.000634239	0.0128861	-1.22159	-3.41653
EEF1A2	1917	eukaryotic translation elongation factor 1 alpha 2	0.32748	7.14025	3.41686	0.000635796	0.0128973	-1.13793	3.41587
EPHX1	2052	epoxide hydrolase 1	-0.206424	6.6403	-3.41556	0.000638023	0.012922	-1.22154	-3.41491
RBM38	55544	RNA binding motif protein 38	0.210726	5.74225	3.41259	0.000644785	0.0130383	-1.25425	3.41204
BVES	11149	blood vessel epicardial substance	0.208944	6.37624	3.41116	0.000648674	0.0130963	-1.21468	3.4104
SPDYE5	442590	speedy/RINGO cell cycle regulator family member E5	-0.202322	5.80535	-3.40998	0.000651265	0.0131279	-1.24394	-3.40931
COQ8A	56997	coenzyme Q8A	0.270613	6.11859	3.40907	0.000653513	0.0131525	-1.23644	3.40837
SYPL2	284612	synaptophysin like 2	0.17258	6.02388	3.40025	0.000674752	0.0135586	-1.28004	3.39964
MRPS23	51649	mitochondrial ribosomal protein S23	0.206274	6.33487	3.39799	0.000680299	0.0136486	-1.28301	3.3974
MYLK3	91807	myosin light chain kinase 3	0.2988	5.70603	3.39431	0.000689795	0.0138175	-1.28085	3.3936
MRPL2	51069	mitochondrial ribosomal protein L2	0.182529	6.18244	3.39294	0.000692889	0.0138578	-1.30696	3.39238
ECSCR	641700	endothelial cell surface expressed chemotaxis and apoptosis regulator	-0.247751	6.04137	-3.3874	0.000706973	0.0141174	-1.33244	-3.38686
CERS6	253782	ceramide synthase 6	0.219138	6.11089	3.38533	0.000712382	0.0141791	-1.32968	3.38477
HSPB3	8988	heat shock protein family B (small) member 3	0.320617	6.50347	3.38548	0.000712742	0.0141791	-1.26679	3.38463
FAM107A	11170	family with sequence similarity 107 member A	-0.323407	6.30987	-3.38488	0.000713899	0.0141791	-1.31409	-3.38418
DLC1	10395	DLC1 Rho GTPase activating protein	-0.233845	5.62577	-3.38451	0.000714492	0.0141791	-1.34145	-3.38396
DIO2	1734	iodothyronine deiodinase 2	-0.277786	5.99569	-3.38359	0.000717223	0.0141952	-1.31769	-3.38291
RPS8	6202	ribosomal protein S8	-0.32083	8.90272	-3.38355	0.000719009	0.0141952	-1.17583	-3.38223
DCTN3	11258	dynactin subunit 3	0.190179	6.63368	3.38261	0.000719679	0.0141952	-1.31851	3.38197
LRRC8C	84230	leucine rich repeat containing 8 VRAC subunit C	-0.186224	5.84866	-3.38251	0.00071974	0.0141952	-1.34466	-3.38195
TUBA1C	84790	tubulin alpha 1c	-0.30207	8.24625	-3.38103	0.00072509	0.0142787	-1.22683	-3.37991
COA8	84334	cytochrome c oxidase assembly factor 8	0.191536	5.9193	3.37892	0.000729167	0.0143369	-1.35667	3.37837
VSTM1	284415	V-set and transmembrane domain containing 1	0.206878	5.51245	3.37779	0.000732296	0.0143764	-1.35488	3.37719
IFFO1	25900	intermediate filament family orphan 1	-0.201458	5.60778	-3.37566	0.000737968	0.0144655	-1.36104	-3.37507
RPL10A	4736	ribosomal protein L10a	-0.248486	8.02033	-3.37487	0.000741335	0.0145093	-1.25536	-3.37382
LDHD	197257	lactate dehydrogenase D	0.249705	5.96885	3.36942	0.000754799	0.0147372	-1.38284	3.36886
SFRP4	6424	secreted frizzled related protein 4	-0.397787	6.0918	-3.36899	0.000755995	0.0147372	-1.37725	-3.36842
ARL6IP1	23204	ADP ribosylation factor like GTPase 6 interacting protein 1	-0.18587	6.17323	-3.36887	0.000756435	0.0147372	-1.37731	-3.36826
CCDC47	57003	coiled-coil domain containing 47	-0.228842	7.26632	-3.36219	0.000775486	0.0150854	-1.34515	-3.3614
GAGE10	102724473	G antigen 10	-0.255746	6.23972	-3.36076	0.000779263	0.0151359	-1.37954	-3.36006
MLF1	4291	myeloid leukemia factor 1	0.248063	5.89946	3.35815	0.000786554	0.0152219	-1.3995	3.35748
LIX1L	128077	limb and CNS expressed 1 like	-0.202064	5.82841	-3.35787	0.000787139	0.0152219	-1.41427	-3.35728
BCL3	602	BCL3 transcription coactivator	-0.282733	6.02823	-3.35784	0.000787475	0.0152219	-1.39573	-3.35716
ATG4D	84971	autophagy related 4D cysteine peptidase	0.188676	5.7775	3.35734	0.000788449	0.0152219	-1.42971	3.35682
CARHSP1	23589	calcium regulated heat stable protein 1	-0.220813	5.47506	-3.35658	0.00079063	0.0152411	-1.43056	-3.35605
JMJD1C	221037	jumonji domain containing 1C	-0.181516	6.25442	-3.35372	0.000799207	0.0153832	-1.41374	-3.35307
ENO3	2027	enolase 3	0.385379	7.86648	3.35348	0.000801433	0.0154029	-1.29197	3.3523
CLASP2	23122	cytoplasmic linker associated protein 2	0.193927	5.78368	3.3518	0.000804485	0.0154384	-1.44153	3.35125
CTNNB1	1499	catenin beta 1	-0.242048	7.20685	-3.34938	0.000812164	0.0155624	-1.39152	-3.34862
GTF2IRD1	9569	GTF2I repeat domain containing 1	0.205622	5.32721	3.34862	0.000813668	0.0155679	-1.45974	3.3481
RIPOR1	79567	RHO family interacting cell polarization regulator 1	-0.171628	6.4168	-3.34621	0.000821054	0.0156858	-1.43749	-3.3456
IFNAR2	3455	interferon alpha and beta receptor subunit 2	-0.177299	6.25082	-3.33445	0.000856297	0.0163208	-1.49363	-3.33393
PPP3R1	5534	protein phosphatase 3 regulatory subunit B, alpha	-0.179499	6.35542	-3.3344	0.000856839	0.0163208	-1.46714	-3.33375
SEPTIN7	989	septin 7	-0.207678	7.68507	-3.33426	0.000858114	0.0163208	-1.40001	-3.33334
CMTM3	123920	CKLF like MARVEL transmembrane domain containing 3	-0.19339	6.10694	-3.3245	0.000887415	0.016853	-1.52674	-3.32398
GOLM2	113201	NA	-0.174967	6.36241	-3.32279	0.000892985	0.0169336	-1.52193	-3.32224
UBTD1	80019	ubiquitin domain containing 1	0.171227	6.01111	3.32107	0.0008984	0.0170111	-1.53822	3.32055
GPRC5B	51704	G protein-coupled receptor class C group 5 member B	-0.211942	6.45306	-3.31648	0.000913746	0.0172761	-1.52009	-3.31582
SSBP4	170463	single stranded DNA binding protein 4	-0.176481	6.34351	-3.3151	0.000917817	0.0173275	-1.55176	-3.31458
RAB6B	51560	RAB6B, member RAS oncogene family	0.205873	5.66429	3.314	0.000921704	0.0173753	-1.54476	3.3134
TMEM109	79073	transmembrane protein 109	-0.176162	6.59417	-3.31366	0.000923062	0.0173753	-1.52336	-3.31298
PTGES3L	100885848	prostaglandin E synthase 3 like	0.234784	5.9765	3.31199	0.00092807	0.0174439	-1.56366	3.31147
WFIKKN1	117166	WAP, follistatin/kazal, immunoglobulin, kunitz and netrin domain containing 1	0.215474	5.47061	3.31135	0.000930145	0.0174441	-1.57349	3.31085
SNED1	25992	sushi, nidogen and EGF like domains 1	-0.218431	5.66704	-3.31119	0.000930808	0.0174441	-1.56357	-3.31065
ALAS1	211	5'-aminolevulinate synthase 1	0.232046	6.51266	3.30599	0.000948512	0.0177311	-1.55186	3.30537
FAM234A	83986	family with sequence similarity 234 member A	0.172593	6.50799	3.30595	0.00094889	0.0177311	-1.53921	3.30526
CDC42SE1	56882	CDC42 small effector 1	-0.193892	5.79028	-3.30495	0.000951819	0.0177599	-1.58039	-3.30439
BHLHE40	8553	basic helix-loop-helix family member e40	-0.3143	5.9736	-3.30224	0.000961321	0.0179111	-1.57072	-3.30161
KIAA0232	9778	KIAA0232	0.210605	5.81239	3.30039	0.000967219	0.0179948	-1.60464	3.29989
LIFR	3977	LIF receptor subunit alpha	-0.217344	5.94306	-3.29761	0.000977078	0.0181518	-1.59932	-3.29705
TMTC3	160418	transmembrane O-mannosyltransferase targeting cadherins 3	0.201252	5.53574	3.29236	0.00099522	0.0184621	-1.63327	3.29187
CCL3	6348	C-C motif chemokine ligand 3	-0.251422	6.03938	-3.29152	0.000998604	0.018498	-1.61014	-3.29092
POPDC2	64091	popeye domain containing 2	0.282441	7.40014	3.29052	0.0010035	0.018557	-1.50972	3.28954
NFKBIA	4792	NFKB inhibitor alpha	-0.318828	6.57916	-3.28988	0.00100469	0.018557	-1.59299	-3.28921
EGFR	1956	epidermal growth factor receptor	-0.210716	5.51404	-3.28709	0.00101429	0.0187073	-1.6351	-3.28653
PDLIM5	10611	PDZ and LIM domain 5	0.279168	8.3767	3.28345	0.00102995	0.0189688	-1.47804	3.28222
AOC3	8639	amine oxidase copper containing 3	-0.224004	5.48948	-3.28058	0.00103781	0.0190862	-1.66099	-3.28007
ADAM23	8745	ADAM metallopeptidase domain 23	0.236487	5.82807	3.27966	0.00104141	0.019125	-1.6513	3.27909
HNRNPDL	9987	heterogeneous nuclear ribonucleoprotein D like	-0.192577	7.35332	-3.27859	0.00104612	0.0191703	-1.59591	-3.27782
PPP1R14C	81706	protein phosphatase 1 regulatory inhibitor subunit 14C	0.25007	6.33949	3.2783	0.00104688	0.0191703	-1.61925	3.27762
SHISA4	149345	shisa family member 4	0.330871	6.25674	3.27421	0.00106216	0.0194224	-1.63365	3.27352
MXRA5	25878	matrix remodeling associated 5	-0.434159	6.11127	-3.27319	0.00106566	0.0194586	-1.66225	-3.27259
HES4	57801	hes family bHLH transcription factor 4	-0.22873	6.37699	-3.27258	0.00106809	0.0194752	-1.65499	-3.27195
FAM189A2	9413	family with sequence similarity 189 member A2	0.211108	5.64392	3.27023	0.00107647	0.0196	-1.6979	3.26974
ATP5F1D	513	ATP synthase F1 subunit delta	0.229399	7.62838	3.26944	0.00108117	0.0196417	-1.57816	3.26851
TXNRD2	10587	thioredoxin reductase 2	0.170559	5.77387	3.26882	0.00108183	0.0196417	-1.70178	3.26833
ACAA2	10449	acetyl-CoA acyltransferase 2	0.228539	6.85726	3.26853	0.00108411	0.0196553	-1.61771	3.26774
TNFAIP1	7126	TNF alpha induced protein 1	-0.177875	6.37989	-3.26767	0.00108677	0.0196756	-1.67105	-3.26704
MRPL15	29088	mitochondrial ribosomal protein L15	0.213216	6.26579	3.266	0.00109311	0.0197624	-1.67687	3.2654
NDUFB6	4712	NADH:ubiquinone oxidoreductase subunit B6	0.202978	7.13749	3.26541	0.00109603	0.0197874	-1.62629	3.26464
RPL28	6158	ribosomal protein L28	-0.310244	8.60412	-3.26453	0.00110078	0.0198189	-1.56025	-3.26342
HCFC1	3054	host cell factor C1	0.197731	5.37317	3.26367	0.00110167	0.0198189	-1.71974	3.26319
IFI44	10561	interferon induced protein 44	-0.277942	5.77062	-3.26356	0.00110243	0.0198189	-1.69974	-3.26299
PGP	283871	phosphoglycolate phosphatase	0.190659	5.99327	3.26125	0.00111151	0.0199431	-1.70018	3.26067
TECPR1	25851	tectonin beta-propeller repeat containing 1	0.2153	5.59737	3.26086	0.00111262	0.0199431	-1.7301	3.26038
TENM2	57451	teneurin transmembrane protein 2	0.243394	5.98414	3.26059	0.00111401	0.0199431	-1.70392	3.26003
NBPF11	200030	NBPF member 11	-0.197378	5.52202	-3.25837	0.00112288	0.0200546	-1.70646	-3.25778
CFAP61	26074	cilia and flagella associated protein 61	0.260338	5.90019	3.25816	0.00112337	0.0200546	-1.72831	3.25765
ZNF622	90441	zinc finger protein 622	0.186724	6.32387	3.25237	0.00114701	0.0204481	-1.71091	3.25174
GRIP2	80852	glutamate receptor interacting protein 2	0.246146	5.53506	3.25096	0.00115237	0.0205151	-1.74074	3.25041
MYH6	4624	myosin heavy chain 6	0.448762	6.09623	3.24928	0.00115969	0.0206168	-1.71114	3.24861
KIR3DL1	3811	killer cell immunoglobulin like receptor, three Ig domains and long cytoplasmic tail 1	-0.21495	6.46559	-3.24867	0.00116204	0.0206298	-1.72287	-3.24804
NUDT12	83594	nudix hydrolase 12	0.199176	5.65186	3.2419	0.0011893	0.0210845	-1.787	3.24143
MAPK3	5595	mitogen-activated protein kinase 3	-0.195112	6.25859	-3.23354	0.00122489	0.0216723	-1.79459	-3.23302
ZNF117	51351	zinc finger protein 117	-0.196825	5.71618	-3.23335	0.00122584	0.0216723	-1.79059	-3.2328
PPM1K	152926	protein phosphatase, Mg2+/Mn2+ dependent 1K	0.323626	7.50975	3.2307	0.00123887	0.0218547	-1.68912	3.22978
C14orf180	400258	chromosome 14 open reading frame 180	0.277048	5.923	3.23021	0.00123957	0.0218547	-1.78676	3.22962
PCBD2	84105	pterin-4 alpha-carbinolamine dehydratase 2	0.204624	5.53053	3.22596	0.00125761	0.0221422	-1.83032	3.22548
GCDH	2639	glutaryl-CoA dehydrogenase	0.198452	6.05112	3.22493	0.00126214	0.0221915	-1.83033	3.22445
NRARP	441478	NOTCH regulated ankyrin repeat protein	-0.277527	5.569	-3.22129	0.00127825	0.0224438	-1.84651	-3.22082
ZNF587	84914	zinc finger protein 587	-0.363205	7.27081	-3.21908	0.00128917	0.0226047	-1.78464	-3.21838
RAB18	22931	RAB18, member RAS oncogene family	0.167414	6.27615	3.21778	0.00129413	0.0226605	-1.84301	3.21728
CDH2	1000	cadherin 2	0.291467	7.78229	3.21645	0.0013025	0.022776	-1.70728	3.21543
MVP	9961	major vault protein	-0.19422	5.96035	-3.21514	0.00130654	0.0228154	-1.82636	-3.21454
SPTB	6710	spectrin beta, erythrocytic	0.22637	6.18371	3.21267	0.00131773	0.0229511	-1.83738	3.21209
FAM214A	56204	family with sequence similarity 214 member A	0.182681	5.58123	3.21251	0.0013179	0.0229511	-1.87647	3.21205
NCEH1	57552	neutral cholesterol ester hydrolase 1	0.216078	5.87577	3.21219	0.00131977	0.0229526	-1.85295	3.21165
TNFRSF1A	7132	TNF receptor superfamily member 1A	-0.186854	6.12712	-3.21168	0.00132189	0.0229582	-1.86573	-3.21118
PICALM	8301	phosphatidylinositol binding clathrin assembly protein	-0.216255	6.62516	-3.21007	0.00132996	0.0230671	-1.8287	-3.20944
GRK5	2869	G protein-coupled receptor kinase 5	-0.212899	5.90809	-3.20744	0.00134161	0.0232377	-1.87429	-3.20693
MRPL41	64975	mitochondrial ribosomal protein L41	0.251143	7.67278	3.20436	0.00135772	0.0234508	-1.77228	3.20349
NFIX	4784	nuclear factor I X	-0.189567	6.79009	-3.20408	0.0013581	0.0234508	-1.83468	-3.20341
MIB2	142678	mindbomb E3 ubiquitin protein ligase 2	0.206893	5.88461	3.2036	0.00135941	0.0234508	-1.89724	3.20313
NEMP1	23306	nuclear envelope integral membrane protein 1	0.169986	5.44458	3.19965	0.00137812	0.0237415	-1.91448	3.19919
ABHD17A	81926	abhydrolase domain containing 17A	-0.180204	6.86995	-3.1993	0.00138047	0.02375	-1.86739	-3.1987
RAPH1	65059	Ras association (RalGDS/AF-6) and pleckstrin homology domains 1	-0.21158	5.67591	-3.19234	0.0014136	0.0242675	-1.92685	-3.19186
NID2	22795	nidogen 2	-0.219076	6.42683	-3.19223	0.00141434	0.0242675	-1.91175	-3.19171
GUCD1	83606	guanylyl cyclase domain containing 1	0.211479	6.00972	3.19018	0.0014243	0.0244056	-1.92723	3.18968
IGF1	3479	insulin like growth factor 1	-0.320851	6.37784	-3.18915	0.00142958	0.0244634	-1.91651	-3.18861
NOTCH2NLA	388677	notch 2 N-terminal like A	-0.181639	6.46048	-3.18779	0.00143602	0.0245409	-1.93569	-3.18731
SPC24	147841	SPC24 component of NDC80 kinetochore complex	0.184447	5.89915	3.18609	0.00144475	0.0246328	-1.92956	3.18556
MRPL52	122704	mitochondrial ribosomal protein L52	0.173457	6.18757	3.18593	0.00144525	0.0246328	-1.94253	3.18546
ITGA6	3655	integrin subunit alpha 6	-0.277881	6.41028	-3.18534	0.00144829	0.0246518	-1.93778	-3.18485
ACO2	50	aconitase 2	0.2938	7.74534	3.18471	0.00145375	0.0247119	-1.81124	3.18376
ADAM33	80332	ADAM metallopeptidase domain 33	-0.219224	5.75273	-3.1831	0.00145955	0.0247615	-1.95192	-3.18261
FBXO22	26263	F-box protein 22	0.181478	5.37383	3.18286	0.00146054	0.0247615	-1.96461	3.18241
HDAC7	51564	histone deacetylase 7	-0.186767	6.18481	-3.1812	0.00146932	0.0248773	-1.94602	-3.18068
PI15	51050	peptidase inhibitor 15	0.220752	5.53207	3.17984	0.00147582	0.0249544	-1.97479	3.1794
SGCA	6442	sarcoglycan alpha	0.204876	6.83636	3.17651	0.00149358	0.0252214	-1.92999	3.17593
ITPKB	3707	inositol-trisphosphate 3-kinase B	-0.204207	5.796	-3.17485	0.00150144	0.0253183	-1.98615	-3.17441
TUSC2	11334	tumor suppressor 2, mitochondrial calcium regulator	-0.192856	6.31087	-3.17459	0.00150327	0.0253183	-1.95878	-3.17405
SEC61B	10952	SEC61 translocon beta subunit	-0.157331	6.42774	-3.1729	0.00151175	0.0254145	-1.97643	-3.17242
SERINC3	10955	serine incorporator 3	-0.187955	6.69663	-3.17279	0.00151296	0.0254145	-1.94393	-3.17219
JAG2	3714	jagged canonical Notch ligand 2	-0.236043	6.21977	-3.17161	0.00151836	0.0254719	-1.98884	-3.17115
SRSF1	6426	serine and arginine rich splicing factor 1	-0.197828	7.24048	-3.16955	0.00153026	0.0256378	-1.92357	-3.16888
MYH7B	57644	myosin heavy chain 7B	0.269569	7.03822	3.16909	0.00153335	0.025656	-1.89188	3.1683
RTN4	57142	reticulon 4	-0.369463	7.43714	-3.16435	0.00155822	0.0260381	-1.92499	-3.16362
SMARCC2	6601	SWI/SNF related, matrix associated, actin dependent regulator of chromatin subfamily c member 2	-0.15749	6.42812	-3.16231	0.00156791	0.0261659	-2.00189	-3.16181
RTN4IP1	84816	reticulon 4 interacting protein 1	0.19762	5.46487	3.16171	0.00157087	0.0261812	-2.02555	3.16126
NCAM1	4684	neural cell adhesion molecule 1	0.264363	6.9868	3.16104	0.00157568	0.0261902	-1.94584	3.16037
COA6	388753	cytochrome c oxidase assembly factor 6	0.173946	5.67505	3.1605	0.00157736	0.0261902	-2.03087	3.16006
RPL32	6161	ribosomal protein L32	-0.329308	9.23752	-3.16129	0.00157755	0.0261902	-1.8142	-3.16003
GLIS2	84662	GLIS family zinc finger 2	-0.215885	5.67189	-3.15918	0.00158503	0.0262802	-2.00704	-3.15865
MCAM	4162	melanoma cell adhesion molecule	-0.338285	6.83198	-3.15874	0.00158769	0.0262894	-1.98622	-3.15816
RGN	9104	regucalcin	0.190749	5.80067	3.15824	0.00158969	0.0262894	-2.03399	3.15779
ARPC4	10093	actin related protein 2/3 complex subunit 4	-0.188382	6.31846	-3.15301	0.00161904	0.0267123	-2.01381	-3.15246
RHEBL1	121268	RHEB like 1	0.190864	5.69031	3.15283	0.00161943	0.0267123	-2.05089	3.15238
RPSA	3921	ribosomal protein SA	-0.247756	8.21884	-3.15044	0.00163526	0.0269386	-1.91964	-3.14954
ABLIM3	22885	actin binding LIM protein family member 3	-0.22449	6.6474	-3.14577	0.00165981	0.0273079	-2.0219	-3.14519
FIBP	9158	FGF1 intracellular binding protein	0.181617	5.72019	3.14119	0.00168513	0.0276889	-2.08781	3.14076
FAM162A	26355	family with sequence similarity 162 member A	0.20493	6.65826	3.13825	0.00170348	0.0279545	-2.01629	3.13758
C3	718	complement C3	-0.493292	6.71614	-3.1369	0.00171074	0.0280377	-2.05381	-3.13634
HOMER1	9456	homer scaffold protein 1	0.21585	6.08674	3.13219	0.0017385	0.0284563	-2.06431	3.13161
STAT5B	6777	signal transducer and activator of transcription 5B	-0.154489	6.13478	-3.13062	0.00174706	0.0285598	-2.10838	-3.13017
PTGES3	10728	prostaglandin E synthase 3	-0.182438	6.58007	-3.13017	0.00175009	0.0285729	-2.08519	-3.12966
ABLIM1	3983	actin binding LIM protein 1	0.236083	7.63084	3.13003	0.001753	0.0285839	-1.98267	3.12917
FAM207A	85395	family with sequence similarity 207 member A	0.170562	6.17518	3.12724	0.00176728	0.0287802	-2.11469	3.12679
PPP1R13L	10848	protein phosphatase 1 regulatory subunit 13 like	0.239753	6.11864	3.12676	0.00177047	0.0287954	-2.10206	3.12626
SLCO2B1	11309	solute carrier organic anion transporter family member 2B1	-0.240815	6.01349	-3.12487	0.00178176	0.0289147	-2.11534	-3.12439
PAPOLG	64895	poly(A) polymerase gamma	0.161651	5.57703	3.12481	0.00178232	0.0289147	-2.10618	3.12429
NTMT1	28989	N-terminal Xaa-Pro-Lys N-methyltransferase 1	0.200635	5.6289	3.12426	0.0017851	0.0289231	-2.13834	3.12384
BCKDHA	593	branched chain keto acid dehydrogenase E1 subunit alpha	0.161597	6.66924	3.12366	0.00178922	0.0289532	-2.10307	3.12316
KDM2A	22992	lysine demethylase 2A	-0.154119	6.19436	-3.12283	0.00179393	0.0289573	-2.13227	-3.12238
CALD1	800	caldesmon 1	-0.308628	7.29857	-3.12306	0.001794	0.0289573	-2.05233	-3.12237
SEPTIN9	10801	septin 9	-0.18564	6.52832	-3.11985	0.00181261	0.029221	-2.1155	-3.11933
PKMYT1	9088	protein kinase, membrane associated tyrosine/threonine 1	0.23685	6.931	3.11823	0.00182333	0.0293567	-2.07569	3.1176
CACNA2D3	55799	calcium voltage-gated channel auxiliary subunit alpha2delta 3	0.22514	5.55176	3.11255	0.00185783	0.0298746	-2.15325	3.11207
KANK3	256949	KN motif and ankyrin repeat domains 3	-0.197051	6.50128	-3.10545	0.00190336	0.0305546	-2.15103	-3.10491
DYNLL1	8655	dynein light chain LC8-type 1	-0.201344	6.84398	-3.1053	0.00190489	0.0305546	-2.11836	-3.10467
NUF2	83540	NUF2 component of NDC80 kinetochore complex	0.204082	5.35555	3.10434	0.00190973	0.0305939	-2.19697	3.10392
MRPL40	64976	mitochondrial ribosomal protein L40	0.167193	5.86916	3.10067	0.00193358	0.0309373	-2.20166	3.10025
TXNDC5	81567	thioredoxin domain containing 5	-0.196864	6.48466	-3.0987	0.00194692	0.0311118	-2.18296	-3.09821
SRA1	10011	steroid receptor RNA activator 1	0.19323	6.11254	3.09754	0.00195426	0.0311809	-2.2032	3.0971
SLC17A8	246213	solute carrier family 17 member 8	0.207744	5.60157	3.09723	0.00195611	0.0311809	-2.21798	3.09682
CIITA	4261	class II major histocompatibility complex transactivator	-0.282722	5.86483	-3.09566	0.001967	0.0312797	-2.19621	-3.09517
NDUFA5	4698	NADH:ubiquinone oxidoreductase subunit A5	0.21667	7.20514	3.09584	0.0019672	0.0312797	-2.11739	3.09514
KRTAP11-1	337880	keratin associated protein 11-1	0.184065	5.71304	3.09352	0.00198133	0.0314653	-2.19843	3.09302
ACOT2	10965	acyl-CoA thioesterase 2	0.1923	6.43149	3.09247	0.00198872	0.0315052	-2.17815	3.09191
UBE2J1	51465	ubiquitin conjugating enzyme E2 J1	-0.16994	6.11082	-3.09234	0.00198876	0.0315052	-2.22146	-3.09191
TMEM67	91147	transmembrane protein 67	0.18996	6.10293	3.09087	0.00199869	0.0316085	-2.22048	3.09043
HSPB1	3315	heat shock protein family B (small) member 1	0.34431	8.60376	3.09132	0.00200022	0.0316085	-2.0327	3.0902
SAMD8	142891	sterile alpha motif domain containing 8	0.19151	5.74148	3.08753	0.00202107	0.0318986	-2.24426	3.08712
SSC5D	284297	scavenger receptor cysteine rich family member with 5 domains	-0.18748	5.8269	-3.08443	0.00204236	0.0321948	-2.24879	-3.084
TWF2	11344	twinfilin actin binding protein 2	0.206584	5.87509	3.08378	0.00204679	0.032225	-2.25036	3.08336
RUNX1T1	862	RUNX1 partner transcriptional co-repressor 1	-0.166094	6.1312	-3.08345	0.00204944	0.0322271	-2.23134	-3.08297
RPS27	6232	ribosomal protein S27	-0.310425	9.1415	-3.08316	0.00205571	0.032286	-2.05589	-3.08206
TSC22D3	1831	TSC22 domain family member 3	-0.257732	5.69045	-3.07712	0.00209342	0.0328071	-2.25128	-3.07665
ASPN	54829	asporin	-0.362074	5.92426	-3.07688	0.00209512	0.0328071	-2.25103	-3.07641
KLF15	28999	Kruppel like factor 15	0.184744	5.62876	3.0767	0.00209658	0.0328071	-2.24085	3.0762
ACTRT1	139741	actin related protein T1	0.221187	5.46905	3.07248	0.00212587	0.0332248	-2.28254	3.07206
CLTB	1212	clathrin light chain B	0.216715	7.91383	3.07166	0.00213473	0.0333226	-2.14428	3.07082
FAM193B	54540	family with sequence similarity 193 member B	-0.189832	5.98744	-3.06986	0.00214473	0.0333981	-2.28462	-3.06942
LMOD3	56203	leiomodin 3	0.231022	6.44779	3.06992	0.00214479	0.0333981	-2.24963	3.06941
PIK3C2B	5287	phosphatidylinositol-4-phosphate 3-kinase catalytic subunit type 2 beta	-0.190425	5.8999	-3.06932	0.00214837	0.0334132	-2.29578	-3.06892
LZTFL1	54585	leucine zipper transcription factor like 1	0.158758	5.68161	3.0676	0.00216098	0.0335686	-2.29427	3.06717
PILRB	29990	paired immunoglobin like type 2 receptor beta	-0.159678	6.00192	-3.06615	0.0021713	0.033688	-2.30328	-3.06574
NECAB3	63941	N-terminal EF-hand calcium binding protein 3	0.190032	6.0433	3.06253	0.0021983	0.0340656	-2.28556	3.06205
ZNF280A	129025	zinc finger protein 280A	0.190258	5.47334	3.06072	0.00221137	0.0342268	-2.30456	3.06027
SLC2A12	154091	solute carrier family 2 member 12	0.209188	5.62167	3.05784	0.002233	0.0345198	-2.29825	3.05735
RNF130	55819	ring finger protein 130	-0.163767	6.25718	-3.05586	0.00224732	0.0346993	-2.32272	-3.05544
GLUD1	2746	glutamate dehydrogenase 1	-0.176741	6.14922	-3.05525	0.00225259	0.0347388	-2.29493	-3.05474
PLEKHJ1	55111	pleckstrin homology domain containing J1	0.170208	6.00875	3.05332	0.00226633	0.0349011	-2.3392	3.05291
SCMH1	22955	Scm polycomb group protein homolog 1	0.158153	5.88666	3.05307	0.00226857	0.0349011	-2.32131	3.05261
ZFP28	140612	ZFP28 zinc finger protein	0.161484	5.71508	3.04925	0.00229744	0.0352983	-2.34203	3.04882
MED25	81857	mediator complex subunit 25	0.21972	5.71928	3.04899	0.00229991	0.0352983	-2.31948	3.04849
AGL	178	amylo-alpha-1, 6-glucosidase, 4-alpha-glucanotransferase	0.213361	6.03124	3.04681	0.00231605	0.0355035	-2.35019	3.04639
CPT2	1376	carnitine palmitoyltransferase 2	0.158416	6.15289	3.04395	0.00233846	0.0358041	-2.34653	3.0435
RASGEF1C	255426	RasGEF domain family member 1C	0.190484	5.81462	3.04273	0.00234752	0.0359	-2.37063	3.04233
ZC3HAV1	56829	zinc finger CCCH-type containing, antiviral 1	-0.161511	5.71755	-3.04121	0.00235959	0.0360415	-2.36858	-3.04079
PSMB8	5696	proteasome 20S subunit beta 8	-0.206109	5.9182	-3.03942	0.00237436	0.0361954	-2.33825	-3.03891
ADIPOR1	51094	adiponectin receptor 1	0.162475	6.15792	3.0392	0.00237533	0.0361954	-2.37369	3.03879
VPS13C	54832	vacuolar protein sorting 13 homolog C	-0.16154	6.25741	-3.03482	0.00241048	0.0366875	-2.36604	-3.03436
UNC45B	146862	unc-45 myosin chaperone B	0.24228	7.24989	3.03393	0.0024198	0.0367079	-2.27269	3.03319
BDP1	55814	B double prime 1, subunit of RNA polymerase III transcription initiation factor IIIB	0.148154	5.93453	3.03357	0.00242034	0.0367079	-2.37937	3.03313
POSTN	10631	periostin	-0.863895	7.20676	-3.03377	0.00242042	0.0367079	-2.29769	-3.03312
SMCO4	56935	single-pass membrane protein with coiled-coil domains 4	0.172069	5.85976	3.03264	0.00242744	0.03674	-2.40119	3.03224
GOT1	2805	glutamic-oxaloacetic transaminase 1	0.287736	7.5879	3.03289	0.00242828	0.03674	-2.26578	3.03214
NOTCH1	4851	notch receptor 1	-0.19907	6.02199	-3.03072	0.00244294	0.0369181	-2.40213	-3.03032
TCF7L1	83439	transcription factor 7 like 1	-0.172291	5.91214	-3.02596	0.00248167	0.0374278	-2.41981	-3.02557
KCTD12	115207	potassium channel tetramerization domain containing 12	-0.213158	6.20558	-3.02586	0.00248251	0.0374278	-2.41601	-3.02546
TMEM35B	100506144	transmembrane protein 35B	-0.186444	5.89208	-3.02389	0.0024988	0.0376291	-2.42136	-3.02349
RPL34	6164	ribosomal protein L34	-0.283293	9.10899	-3.02258	0.00251476	0.0378248	-2.22947	-3.02156
NLRP1	22861	NLR family pyrin domain containing 1	-0.187905	5.8152	-3.02106	0.00252239	0.037862	-2.42211	-3.02064
FHOD3	80206	formin homology 2 domain containing 3	0.28686	6.89666	3.02116	0.00252315	0.037862	-2.34548	3.02055
SCLY	51540	selenocysteine lyase	0.194301	5.28928	3.01847	0.00254387	0.0381282	-2.44098	3.01807
PERP	64065	p53 apoptosis effector related to PMP22	0.201525	6.85741	3.01658	0.00256169	0.0383504	-2.35281	3.01596
CALR	811	calreticulin	-0.218171	7.99725	-3.01568	0.00257072	0.0384407	-2.30648	-3.01489
RAP2B	5912	RAP2B, member of RAS oncogene family	-0.195194	5.73034	-3.01424	0.00257978	0.0385311	-2.44195	-3.01382
LDLRAD1	388633	low density lipoprotein receptor class A domain containing 1	0.187504	5.61435	3.01341	0.00258654	0.0385641	-2.45893	3.01303
PRRC2B	84726	proline rich coiled-coil 2B	-0.17104	6.57779	-3.01337	0.00258801	0.0385641	-2.40439	-3.01286
RACK1	10399	receptor for activated C kinase 1	-0.246885	8.114	-3.0128	0.00259502	0.0385908	-2.32029	-3.01204
RBM5	10181	RNA binding motif protein 5	-0.173814	6.47361	-3.0124	0.00259583	0.0385908	-2.42733	-3.01194
IGFBP3	3486	insulin like growth factor binding protein 3	-0.464359	6.49254	-3.01172	0.00260187	0.0386066	-2.42259	-3.01124
CPLX2	10814	complexin 2	-0.169479	6.08873	-3.0116	0.00260293	0.0386066	-2.42208	-3.01111
ZBTB46	140685	zinc finger and BTB domain containing 46	-0.166141	6.15909	-3.00875	0.00262662	0.0389129	-2.46584	-3.00836
RNF5	6048	ring finger protein 5	0.167739	6.09036	3.00751	0.00263772	0.039016	-2.45177	3.00708
ILDR2	387597	immunoglobulin like domain containing receptor 2	0.190304	5.49255	3.00724	0.00263968	0.039016	-2.47447	3.00685
PFKL	5211	phosphofructokinase, liver type	-0.162905	6.60332	-3.0061	0.00265045	0.0391301	-2.4343	-3.00561
PTBP3	9991	polypyrimidine tract binding protein 3	-0.170667	5.90125	-3.00529	0.00265665	0.0391764	-2.47944	-3.0049
TNNC2	7125	troponin C2, fast skeletal type	0.205553	5.55617	3.00216	0.00268404	0.0395348	-2.49135	3.00178
DNAJC5G	285126	DnaJ heat shock protein family (Hsp40) member C5 gamma	0.190768	5.24648	2.99977	0.00270545	0.0398044	-2.48516	2.99936
H4C15	554313	H4 clustered histone 15	-0.192292	6.36984	-2.99915	0.00271153	0.0398089	-2.45994	-2.99868
RASGRF2	5924	Ras protein specific guanine nucleotide releasing factor 2	-0.166686	5.99486	-2.99908	0.00271198	0.0398089	-2.47015	-2.99863
SLC2A4	6517	solute carrier family 2 member 4	0.238503	7.02036	2.9959	0.00274194	0.0402026	-2.40673	2.99528
PGAM5	192111	PGAM family member 5, mitochondrial serine/threonine protein phosphatase	0.166411	5.60439	2.9948	0.00274968	0.04027	-2.5113	2.99442
DCST1	149095	DC-STAMP domain containing 1	0.193276	5.62099	2.99426	0.00275452	0.0402947	-2.51321	2.99388
RPL15	6138	ribosomal protein L15	-0.269021	9.16171	-2.99203	0.00278086	0.040588	-2.30586	-2.99098
PPP2R1A	5518	protein phosphatase 2 scaffold subunit Aalpha	0.210238	7.44648	2.99166	0.00278091	0.040588	-2.39709	2.99097
NEURL4	84461	neuralized E3 ubiquitin protein ligase 4	0.169553	5.59141	2.99022	0.00279122	0.0406647	-2.52536	2.98984
GALNT18	374378	polypeptide N-acetylgalactosaminyltransferase 18	-0.196949	6.51402	-2.99013	0.00279252	0.0406647	-2.4949	-2.9897
CX3CL1	6376	C-X3-C motif chemokine ligand 1	-0.338685	5.67257	-2.98905	0.00280302	0.0407298	-2.47288	-2.98855
CMKLR1	1240	chemerin chemokine-like receptor 1	-0.189793	5.84658	-2.98889	0.00280335	0.0407298	-2.52582	-2.98852
CPNE4	131034	copine 4	0.232577	5.33298	2.98574	0.00283277	0.0411024	-2.52434	2.98533
LRRC20	55222	leucine rich repeat containing 20	0.168485	5.96253	2.98543	0.00283543	0.0411024	-2.53026	2.98504
VSTM2A	222008	V-set and transmembrane domain containing 2A	0.210004	5.66021	2.98335	0.00285499	0.0413392	-2.52743	2.98293
PTPRA	5786	protein tyrosine phosphatase receptor type A	-0.163712	6.14432	-2.98238	0.00286401	0.041423	-2.52704	-2.98197
ACTA2	59	actin alpha 2, smooth muscle	-0.571705	7.03419	-2.98137	0.00287402	0.0415208	-2.50587	-2.9809
BAZ2A	11176	bromodomain adjacent to zinc finger domain 2A	-0.16703	5.82188	-2.98006	0.00288551	0.0416094	-2.54567	-2.97968
RPS18	6222	ribosomal protein S18	-0.312656	9.04331	-2.98056	0.00288665	0.0416094	-2.34384	-2.97956
NHSL1	57224	NHS like 1	0.159619	6.4352	2.97702	0.00291572	0.0419669	-2.49208	2.97649
OR52N2	390077	olfactory receptor family 52 subfamily N member 2	0.203683	5.31839	2.97661	0.00291801	0.0419669	-2.56361	2.97625
CMTM6	54918	CKLF like MARVEL transmembrane domain containing 6	-0.166577	5.84032	-2.97322	0.00295078	0.0423905	-2.55675	-2.97282
PDIA3	2923	protein disulfide isomerase family A member 3	-0.192179	6.56274	-2.97237	0.00295986	0.0424734	-2.51845	-2.97188
COBL	23242	cordon-bleu WH2 repeat protein	0.213524	6.50012	2.97172	0.00296619	0.0425165	-2.51653	2.97122
AKR1C3	8644	aldo-keto reductase family 1 member C3	-0.210787	5.41329	-2.97061	0.00297575	0.0426058	-2.5724	-2.97023
KBTBD12	166348	kelch repeat and BTB domain containing 12	0.216943	5.66173	2.96963	0.00298582	0.0427022	-2.55329	2.96919
SMCO3	440087	single-pass membrane protein with coiled-coil domains 3	0.184359	5.3082	2.96895	0.00299209	0.0427441	-2.57164	2.96855
CGGBP1	8545	CGG triplet repeat binding protein 1	-0.164453	6.50775	-2.96781	0.00300396	0.0428659	-2.53814	-2.96733
FAM161B	145483	FAM161 centrosomal protein B	0.203816	5.28268	2.96417	0.00303868	0.0433131	-2.59494	2.9638
RPL18A	6142	ribosomal protein L18a	-0.276808	8.44016	-2.96379	0.00304651	0.0433763	-2.43898	-2.96301
RNF144A	9781	ring finger protein 144A	-0.171734	5.63276	-2.96167	0.00306373	0.043573	-2.5891	-2.96127
ADSS1	122622	adenylosuccinate synthase 1	0.219503	6.27678	2.96058	0.00307532	0.0436893	-2.55671	2.96011
FITM2	128486	fat storage inducing transmembrane protein 2	0.215283	6.48229	2.95948	0.00308694	0.0438058	-2.53605	2.95895
ALDOA	226	aldolase, fructose-bisphosphate A	0.278074	10.2493	2.95945	0.00309805	0.043873	-2.30242	2.95784
SEMA4D	10507	semaphorin 4D	0.188926	5.69346	2.95819	0.00309853	0.043873	-2.59998	2.95779
EYA4	2070	EYA transcriptional coactivator and phosphatase 4	0.202846	5.68784	2.95768	0.00310328	0.0438917	-2.61452	2.95732
ZNFX1	57169	zinc finger NFX1-type containing 1	-0.182618	6.03606	-2.95536	0.00312726	0.0441821	-2.59921	-2.95494
FYN	2534	FYN proto-oncogene, Src family tyrosine kinase	-0.164579	6.31976	-2.95298	0.0031517	0.0444301	-2.59312	-2.95254
NONO	4841	non-POU domain containing octamer binding	-0.203824	6.40304	-2.95261	0.00315501	0.0444301	-2.61344	-2.95222
CLK1	1195	CDC like kinase 1	-0.196805	6.54512	-2.95266	0.00315523	0.0444301	-2.5821	-2.9522
MAP7D1	55700	MAP7 domain containing 1	0.192293	6.72061	2.94884	0.00319519	0.0449434	-2.56284	2.94831
ANKRD20A1	84210	ankyrin repeat domain 20 family member A1	-0.196557	5.36356	-2.9479	0.00320376	0.0450144	-2.6125	-2.94748
H2AC6	8334	H2A clustered histone 6	-0.200802	6.24471	-2.94538	0.00323036	0.0453384	-2.60315	-2.94492
MRM3	55178	mitochondrial rRNA methyltransferase 3	0.175114	5.83756	2.94362	0.00324773	0.0455323	-2.65225	2.94326
JPH1	56704	junctophilin 1	0.20098	5.77318	2.94179	0.00326718	0.0457549	-2.65123	2.94141
AK3	50808	adenylate kinase 3	0.167496	6.53684	2.93463	0.00334508	0.0467946	-2.60471	2.93411
NNT	23530	nicotinamide nucleotide transhydrogenase	0.220357	7.05156	2.93247	0.00336889	0.0470762	-2.58788	2.93191
SESN3	143686	sestrin 3	-0.195121	5.33	-2.9318	0.003374	0.0470962	-2.68271	-2.93143
SKA2	348235	spindle and kinetochore associated complex subunit 2	0.184902	5.33103	2.93123	0.00338053	0.0471359	-2.67236	2.93083
C12orf76	400073	chromosome 12 open reading frame 76	0.191426	5.45699	2.92966	0.00339771	0.0473239	-2.6718	2.92926
TMEM88B	643965	transmembrane protein 88B	-0.186756	5.36183	-2.92837	0.00341141	0.0474631	-2.69166	-2.92801
GSKIP	51527	GSK3B interacting protein	0.185524	5.29343	2.92763	0.00341944	0.0475231	-2.70005	2.92728
RBPMS2	348093	RNA binding protein, mRNA processing factor 2	0.240111	6.41469	2.92564	0.00344239	0.0477859	-2.65705	2.9252
FDPS	2224	farnesyl diphosphate synthase	-0.147733	6.37498	-2.92526	0.00344581	0.0477859	-2.69219	-2.92489
RAP1GAP2	23108	RAP1 GTPase activating protein 2	0.200666	5.81836	2.92478	0.00345139	0.0478114	-2.68671	2.92438
RNF149	284996	ring finger protein 149	-0.154253	5.99959	-2.92188	0.00348349	0.0481897	-2.70091	-2.9215
ZNF761	388561	zinc finger protein 761	-0.165747	6.23645	-2.92126	0.00349118	0.0481897	-2.67028	-2.92081
PLXNB1	5364	plexin B1	0.172056	5.83338	2.9209	0.00349418	0.0481897	-2.71469	2.92055
ACADSB	36	acyl-CoA dehydrogenase short/branched chain	0.172699	6.32325	2.92073	0.0034968	0.0481897	-2.68267	2.92031
CISD2	493856	CDGSH iron sulfur domain 2	-0.162284	5.77803	-2.92068	0.00349751	0.0481897	-2.68118	-2.92025
SNHG32	50854	small nucleolar RNA host gene 32	-0.184779	6.26459	-2.91953	0.00351016	0.0483119	-2.6931	-2.91912
COLQ	8292	collagen like tail subunit of asymmetric acetylcholinesterase	0.230025	5.72806	2.91914	0.00351462	0.0483213	-2.69644	2.91873
CHRM2	1129	cholinergic receptor muscarinic 2	0.239678	5.75905	2.91831	0.00352332	0.0483889	-2.72182	2.91796
RBFOX1	54715	RNA binding fox-1 homolog 1	0.209081	5.61305	2.91704	0.00353836	0.0485435	-2.70165	2.91663
RAMP1	10267	receptor activity modifying protein 1	0.256422	5.77537	2.91603	0.00354997	0.0486184	-2.69847	2.91561
FOXO3	2309	forkhead box O3	-0.179311	6.47032	-2.91594	0.00355142	0.0486184	-2.67653	-2.91548
PGAM2	5224	phosphoglycerate mutase 2	0.280526	6.95943	2.91501	0.00356376	0.0487115	-2.61855	2.9144
KPNA6	23633	karyopherin subunit alpha 6	0.158258	6.13617	2.91461	0.00356583	0.0487115	-2.71009	2.91422
RGL1	23179	ral guanine nucleotide dissociation stimulator like 1	-0.190897	6.04306	-2.9125	0.00359006	0.0489463	-2.71701	-2.9121
SLC6A8	6535	solute carrier family 6 member 8	0.188029	6.86916	2.91261	0.00359067	0.0489463	-2.64259	2.91205
ITGA5	3678	integrin subunit alpha 5	-0.231339	6.37396	-2.91213	0.00359469	0.048949	-2.70021	-2.9117
UBE2G1	7326	ubiquitin conjugating enzyme E2 G1	0.183166	6.3274	2.91085	0.00360888	0.04909	-2.72692	2.91047
ITPK1	3705	inositol-tetrakisphosphate 1-kinase	0.184672	6.41807	2.91028	0.00361629	0.0491386	-2.69771	2.90983
SNRNP25	79622	small nuclear ribonucleoprotein U11/U12 subunit 25	0.183625	6.11117	2.90958	0.0036239	0.0491535	-2.7151	2.90917
CYYR1	116159	cysteine and tyrosine rich 1	-0.180738	5.8574	-2.90942	0.00362507	0.0491535	-2.74757	-2.90907
CDC42EP4	23580	CDC42 effector protein 4	-0.175957	6.36234	-2.90873	0.00363446	0.0492287	-2.69275	-2.90826
ABAT	18	4-aminobutyrate aminotransferase	0.20933	5.5129	2.9052	0.0036751	0.0497265	-2.72817	2.90478
TMTC1	83857	transmembrane O-mannosyltransferase targeting cadherins 1	-0.181707	5.84447	-2.90369	0.00369292	0.0499149	-2.72931	-2.90327
TXLNB	167838	taxilin beta	0.245319	6.58286	2.90312	0.00369998	0.0499576	-2.70745	2.90267
VPS13B	157680	vacuolar protein sorting 13 homolog B	-0.151441	6.54193	-2.90125	0.00372128	0.0501922	-2.75142	-2.90087
PKP2	5318	plakophilin 2	0.274928	7.36681	2.90099	0.0037269	0.050215	-2.6546	2.9004
NOL3	8996	nucleolar protein 3	0.168791	5.82266	2.89906	0.00374705	0.0504335	-2.77128	2.89871
RPL36	25873	ribosomal protein L36	-0.21809	7.89518	-2.89821	0.00376029	0.0505585	-2.658	-2.8976
OR4D11	219986	olfactory receptor family 4 subfamily D member 11	0.181334	5.32831	2.89747	0.00376636	0.0505689	-2.76661	2.89709
PTK6	5753	protein tyrosine kinase 6	-0.198847	5.54601	-2.89727	0.00376896	0.0505689	-2.76104	-2.89688
PSMD12	5718	proteasome 26S subunit, non-ATPase 12	0.152617	6.11767	2.89662	0.00377642	0.0506158	-2.77621	2.89626
SLC25A12	8604	solute carrier family 25 member 12	0.17317	5.87474	2.89515	0.00379408	0.0507994	-2.7835	2.89479
GAK	2580	cyclin G associated kinase	-0.143099	6.0442	-2.89171	0.00383572	0.0512587	-2.79304	-2.89137
ART3	419	ADP-ribosyltransferase 3	0.246219	6.06261	2.89177	0.00383639	0.0512587	-2.7401	2.89131
KCNH2	3757	potassium voltage-gated channel subfamily H member 2	0.18776	6.27807	2.89082	0.00384705	0.0513062	-2.7749	2.89044
IGKC	3514	immunoglobulin kappa constant	-0.610112	5.32008	-2.8908	0.00384796	0.0513062	-2.75104	-2.89036
MRPS7	51081	mitochondrial ribosomal protein S7	0.175036	6.48653	2.88817	0.00387995	0.0516788	-2.77055	2.88776
SMPD1	6609	sphingomyelin phosphodiesterase 1	0.161911	6.0513	2.88624	0.00390325	0.0518839	-2.80029	2.88588
PPIAL4A	653505	peptidylprolyl isomerase A like 4A	-0.178473	6.57712	-2.88633	0.00390346	0.0518839	-2.74872	-2.88586
WNT9A	7483	Wnt family member 9A	0.237897	5.18827	2.88565	0.00391144	0.0519361	-2.76849	2.88522
PTPRG	5793	protein tyrosine phosphatase receptor type G	-0.165268	6.32216	-2.88442	0.00392632	0.0519563	-2.78991	-2.88402
SRL	6345	sarcalumenin	0.257369	7.13766	2.88439	0.00392833	0.0519563	-2.71857	2.88386
HADH	3033	hydroxyacyl-CoA dehydrogenase	0.206549	6.78397	2.88432	0.00392875	0.0519563	-2.74198	2.88383
MRAS	22808	muscle RAS oncogene homolog	0.201673	5.82048	2.88424	0.0039292	0.0519563	-2.76488	2.88379
SLFN5	162394	schlafen family member 5	-0.184319	5.92796	-2.8824	0.00395146	0.0521509	-2.79589	-2.88201
MYOM2	9172	myomesin 2	0.303079	8.04671	2.88276	0.00395252	0.0521509	-2.62989	2.88193
CDK18	5129	cyclin dependent kinase 18	0.195291	6.39354	2.88213	0.00395613	0.0521509	-2.75007	2.88164
PSIP1	11168	PC4 and SFRS1 interacting protein 1	-0.163501	6.14775	-2.87867	0.00399804	0.0526074	-2.82278	-2.87832
SOX13	9580	SRY-box transcription factor 13	-0.19767	5.67478	-2.87859	0.00399899	0.0526074	-2.82745	-2.87824
PLEKHG2	64857	pleckstrin homology and RhoGEF domain containing G2	-0.184606	5.56023	-2.87725	0.00401616	0.0527751	-2.82377	-2.87689
LUC7L	55692	LUC7 like	-0.147288	6.20905	-2.87673	0.00402286	0.0527751	-2.82319	-2.87636
SMAD7	4092	SMAD family member 7	-0.219949	6.22007	-2.87666	0.0040241	0.0527751	-2.81074	-2.87627
KLHL3	26249	kelch like family member 3	0.202703	5.59309	2.87516	0.00404255	0.0529627	-2.84232	2.87482
TMLHE	55217	trimethyllysine hydroxylase, epsilon	0.165944	6.06767	2.87426	0.0040542	0.0530416	-2.83762	2.87391
GPR17	2840	G protein-coupled receptor 17	0.201838	5.19057	2.87405	0.00405686	0.0530416	-2.8443	2.87371
ANK3	288	ankyrin 3	0.253058	6.51572	2.87378	0.00406186	0.0530529	-2.78224	2.87332
SDC2	6383	syndecan 2	-0.215117	6.15802	-2.87291	0.00407235	0.0531225	-2.81404	-2.8725
PCMT1	5110	protein-L-isoaspartate (D-aspartate) O-methyltransferase	0.195097	5.99493	2.87264	0.00407549	0.0531225	-2.82429	2.87226
NDUFAF1	51103	NADH:ubiquinone oxidoreductase complex assembly factor 1	0.174995	6.14346	2.87187	0.00408508	0.0531933	-2.83967	2.87152
LPIN1	23175	lipin 1	0.195819	5.84923	2.87107	0.00409527	0.0532455	-2.84906	2.87073
GAGE1	2543	G antigen 1	-0.239261	6.1775	-2.87102	0.00409741	0.0532455	-2.79274	-2.87056
DLAT	1737	dihydrolipoamide S-acetyltransferase	0.185227	6.92695	2.87	0.00411042	0.0533604	-2.79431	2.86956
WFS1	7466	wolframin ER transmembrane glycoprotein	0.189021	6.07146	2.86695	0.0041504	0.0537815	-2.80293	2.8665
LSM4	25804	LSM4 homolog, U6 small nuclear RNA and mRNA degradation associated	0.157793	6.16027	2.86673	0.00415329	0.0537815	-2.80693	2.86628
U2AF2	11338	U2 small nuclear RNA auxiliary factor 2	-0.138974	6.40742	-2.86643	0.00415647	0.0537815	-2.83265	-2.86604
OR51G2	81282	olfactory receptor family 51 subfamily G member 2	0.203177	5.3716	2.8661	0.00416038	0.0537815	-2.85761	2.86574
SLC7A1	6541	solute carrier family 7 member 1	0.214729	5.23902	2.86581	0.00416386	0.0537815	-2.86965	2.86547
NOS2	4843	nitric oxide synthase 2	0.178829	5.64746	2.86475	0.00417867	0.0538991	-2.83464	2.86435
SMIM27	100129250	small integral membrane protein 27	0.137331	5.68705	2.86448	0.00418139	0.0538991	-2.87048	2.86414
PNISR	25957	PNN interacting serine and arginine rich protein	-0.164099	6.92232	-2.86326	0.00419944	0.0540773	-2.79847	-2.86278
MRPL49	740	mitochondrial ribosomal protein L49	0.178514	5.72683	2.85848	0.00426123	0.0548178	-2.88808	2.85815
DAPK2	23604	death associated protein kinase 2	0.172999	5.69153	2.85753	0.00427451	0.0549335	-2.86908	2.85716
IVD	3712	isovaleryl-CoA dehydrogenase	0.159221	6.03431	2.85286	0.00433809	0.0556947	-2.87143	2.85247
AIDA	64853	axin interactor, dorsalization associated	-0.153401	6.40861	-2.85096	0.00436375	0.0559679	-2.88896	-2.8506
SBF1	6305	SET binding factor 1	0.178255	5.27962	2.84915	0.00438822	0.0562255	-2.91276	2.84882
GRWD1	83743	glutamate rich WD repeat containing 1	0.149145	5.95067	2.84749	0.00441122	0.0564181	-2.91498	2.84715
SLC12A4	6560	solute carrier family 12 member 4	-0.161688	6.8499	-2.84758	0.00441207	0.0564181	-2.83601	-2.84709
MYH11	4629	myosin heavy chain 11	-0.54521	6.42597	-2.84628	0.00442835	0.0565698	-2.90011	-2.84592
RPS12	6206	ribosomal protein S12	-0.296452	9.09673	-2.84618	0.00443716	0.0566258	-2.70641	-2.84529
RPLP2	6181	ribosomal protein lateral stalk subunit P2	-0.267474	8.97549	-2.84562	0.00444474	0.056666	-2.71236	-2.84474
HMCN2	256158	hemicentin 2	-0.193861	5.68173	-2.84433	0.00445518	0.0567426	-2.92328	-2.84399
MTRNR2L8	100463486	MT-RNR2 like 8	0.202495	5.08327	2.84291	0.00447505	0.056895	-2.92723	2.84258
PDXDC1	23042	pyridoxal dependent decarboxylase domain containing 1	-0.143705	6.84687	-2.84295	0.00447604	0.056895	-2.86822	-2.84251
DGLUCY	80017	D-glutamate cyclase	0.180581	6.46247	2.84193	0.00449022	0.0569643	-2.87543	2.8415
ZNF717	100131827	zinc finger protein 717	0.175451	5.20229	2.84181	0.00449039	0.0569643	-2.93422	2.84149
SMIM11A	54065	small integral membrane protein 11A	0.166938	5.93707	2.83916	0.00452801	0.0573846	-2.93587	2.83882
CLGN	1047	calmegin	0.241632	5.41346	2.83629	0.0045696	0.0578411	-2.91806	2.83591
RHBDF1	64285	rhomboid 5 homolog 1	-0.167272	6.16873	-2.83582	0.00457569	0.0578411	-2.93933	-2.83548
DDX39B	7919	DExD-box helicase 39B	-0.162028	6.91177	-2.83581	0.00457758	0.0578411	-2.8791	-2.83535
NFS1	9054	NFS1 cysteine desulfurase	0.152738	5.80483	2.83472	0.00459133	0.0579576	-2.9488	2.83439
ZNF827	152485	zinc finger protein 827	0.184158	5.56103	2.83239	0.00462494	0.0583243	-2.95643	2.83206
DMAC2L	27109	distal membrane arm assembly complex 2 like	0.170001	5.76006	2.83173	0.0046348	0.0583912	-2.94425	2.83138
RELL1	768211	RELT like 1	-0.201139	6.20752	-2.82874	0.00467917	0.058785	-2.92212	-2.82833
ECI2	10455	enoyl-CoA delta isomerase 2	0.177494	6.72091	2.82831	0.00468524	0.058785	-2.92104	2.82791
LDB3	11155	LIM domain binding 3	0.413192	9.57454	2.82903	0.00468749	0.058785	-2.67453	2.82776
HSPB2	3316	heat shock protein family B (small) member 2	0.22578	6.59626	2.82802	0.00469132	0.058785	-2.86926	2.8275
STAT2	6773	signal transducer and activator of transcription 2	-0.17966	5.88296	-2.82778	0.00469305	0.058785	-2.92983	-2.82738
SLC41A1	254428	solute carrier family 41 member 1	0.225214	7.25138	2.82797	0.00469361	0.058785	-2.82576	2.82734
SPINK6	404203	serine peptidase inhibitor, Kazal type 6	0.186128	5.71218	2.82703	0.00470336	0.058821	-2.95871	2.82668
TIMMDC1	51300	translocase of inner mitochondrial membrane domain containing 1	0.158736	6.63218	2.82699	0.00470568	0.058821	-2.8924	2.82652
MT4	84560	metallothionein 4	0.200405	5.39945	2.82625	0.00471445	0.0588463	-2.97451	2.82592
PPP2R3B	28227	protein phosphatase 2 regulatory subunit B''beta	0.19994	6.38438	2.82605	0.00471793	0.0588463	-2.94605	2.82569
AGAP1	116987	ArfGAP with GTPase domain, ankyrin repeat and PH domain 1	-0.152401	6.40027	-2.82576	0.00472186	0.0588463	-2.96115	-2.82542
IGHA1	3493	immunoglobulin heavy constant alpha 1	-0.39678	5.26803	-2.82523	0.00473021	0.0588463	-2.94625	-2.82485
C16orf78	123970	chromosome 16 open reading frame 78	0.17554	5.67	2.82499	0.00473363	0.0588463	-2.95235	2.82462
GPR50	9248	G protein-coupled receptor 50	0.203087	5.35712	2.82461	0.00473852	0.0588463	-2.9792	2.82429
RPL27A	6157	ribosomal protein L27a	-0.271471	8.65279	-2.82494	0.00473989	0.0588463	-2.79867	-2.8242
USP13	8975	ubiquitin specific peptidase 13	0.197854	6.42544	2.81996	0.00480927	0.0596499	-2.93331	2.81954
TBX19	9095	T-box transcription factor 19	0.163505	5.92705	2.81742	0.00484606	0.0599995	-2.9943	2.81709
GLYATL3	389396	glycine-N-acyltransferase like 3	0.200319	5.64426	2.8171	0.00485108	0.0599995	-2.99068	2.81676
CPQ	10404	carboxypeptidase Q	-0.158079	5.74755	-2.81705	0.00485161	0.0599995	-2.99343	-2.81672
LRRC2	79442	leucine rich repeat containing 2	0.270466	6.47853	2.81686	0.00485621	0.0599995	-2.93269	2.81642
SLC6A13	6540	solute carrier family 6 member 13	0.201869	5.48065	2.8164	0.00486133	0.0600048	-3.00344	2.81608
CRLS1	54675	cardiolipin synthase 1	0.170317	6.23229	2.81566	0.00487355	0.0600977	-2.96597	2.81528
SLC43A3	29015	solute carrier family 43 member 3	-0.188348	5.59084	-2.81513	0.00488088	0.0601283	-2.99534	-2.81479
NDUFB11	54539	NADH:ubiquinone oxidoreductase subunit B11	0.174043	6.56576	2.81465	0.00488933	0.0601283	-2.95124	2.81424
NICN1	84276	nicolin 1	-0.160272	6.64839	-2.81444	0.00489199	0.0601283	-2.97058	-2.81406
SLC25A23	79085	solute carrier family 25 member 23	0.221203	6.29277	2.81426	0.00489482	0.0601283	-2.96752	2.81388
NDUFB9	4715	NADH:ubiquinone oxidoreductase subunit B9	0.247972	7.56438	2.81318	0.004914	0.0602474	-2.88501	2.81262
PLPP7	84814	phospholipid phosphatase 7 (inactive)	0.207958	6.54337	2.81274	0.00491901	0.0602474	-2.94104	2.81229
ABRA	137735	actin binding Rho activating protein	0.228725	5.4472	2.8126	0.00491981	0.0602474	-2.98916	2.81224
SCN5A	6331	sodium voltage-gated channel alpha subunit 5	0.21315	5.8876	2.81239	0.00492334	0.0602474	-2.97679	2.81201
TBRG4	9238	transforming growth factor beta regulator 4	0.146034	6.0902	2.81188	0.00493043	0.0602765	-3.00346	2.81154
YOD1	55432	YOD1 deubiquitinase	0.192061	5.56091	2.80837	0.00498411	0.0608746	-3.02489	2.80806
ATP6V1B1	525	ATPase H+ transporting V1 subunit B1	0.187668	5.5665	2.80542	0.0050301	0.0613778	-3.03017	2.8051
ACP6	51205	acid phosphatase 6, lysophosphatidic	0.168455	5.66044	2.80487	0.00503923	0.0614307	-3.01	2.80452
GABARAPL1	23710	GABA type A receptor associated protein like 1	0.194694	7.58389	2.80453	0.00504897	0.0614908	-2.87987	2.80389
VTN	7448	vitronectin	0.224158	6.04023	2.80367	0.00505887	0.0615528	-2.9829	2.80326
PDP1	54704	pyruvate dehyrogenase phosphatase catalytic subunit 1	0.203723	6.27639	2.8024	0.00507874	0.0617359	-2.99031	2.802
COQ3	51805	coenzyme Q3, methyltransferase	0.178577	5.54505	2.80187	0.00508564	0.0617611	-3.04137	2.80156
GMPR	2766	guanosine monophosphate reductase	0.182378	6.3607	2.80101	0.00509989	0.0618373	-3.01301	2.80066
CTBP2	1488	C-terminal binding protein 2	-0.151665	5.90345	-2.8007	0.00510493	0.0618373	-3.01576	-2.80034
C16orf87	388272	chromosome 16 open reading frame 87	0.150968	5.78334	2.80058	0.0051064	0.0618373	-3.03208	2.80024
GOLGA6A	342096	golgin A6 family member A	-0.197604	6.23173	-2.80018	0.00511339	0.0618514	-3.00719	-2.7998
ABTB1	80325	ankyrin repeat and BTB domain containing 1	-0.153559	6.19512	-2.79991	0.00511724	0.0618514	-3.02305	-2.79956
H4C5	8367	H4 clustered histone 5	-0.216852	6.794	-2.7978	0.00515229	0.0621773	-2.97731	-2.79735
EPS15	2060	epidermal growth factor receptor pathway substrate 15	-0.144984	6.36254	-2.79756	0.00515437	0.0621773	-3.03278	-2.79722
PACSIN2	11252	protein kinase C and casein kinase substrate in neurons 2	-0.188945	6.38834	-2.79733	0.00515877	0.0621773	-3.01347	-2.79695
SMPX	23676	small muscle protein X-linked	0.299603	8.21346	2.79378	0.00522332	0.062844	-2.84493	2.79293
FIZ1	84922	FLT3 interacting zinc finger 1	-0.156828	6.02332	-2.79319	0.00522484	0.062844	-3.03442	-2.79283
DOP1B	9980	DOP1 leucine zipper like protein B	0.165874	5.67243	2.79285	0.00522955	0.062844	-3.06518	2.79254
EIF2B3	8891	eukaryotic translation initiation factor 2B subunit gamma	0.204365	5.79538	2.79247	0.00523578	0.062844	-3.06292	2.79216
ATP2A2	488	ATPase sarcoplasmic/endoplasmic reticulum Ca2+ transporting 2	0.357801	9.0693	2.79303	0.00523863	0.062844	-2.80051	2.79198
DNAJA2	10294	DnaJ heat shock protein family (Hsp40) member A2	0.143623	6.46591	2.78955	0.00528381	0.0633266	-3.04625	2.7892
MACROH2A2	55506	macroH2A.2 histone	0.150063	5.82183	2.78653	0.00533275	0.0638533	-3.07884	2.78621
RPL36A	6173	ribosomal protein L36a	-0.217423	7.7078	-2.78551	0.00535343	0.0639854	-2.96096	-2.78496
PRDX2	7001	peroxiredoxin 2	0.204867	7.20437	2.78548	0.00535378	0.0639854	-2.96291	2.78494
PRORP	9692	protein only RNase P catalytic subunit	0.16748	5.46316	2.78408	0.00537302	0.0641392	-3.08954	2.78378
ACOT13	55856	acyl-CoA thioesterase 13	0.174645	6.14343	2.78389	0.00537667	0.0641392	-3.06781	2.78356
ADRA1A	148	adrenoceptor alpha 1A	0.161301	6.43241	2.78309	0.00539072	0.0642273	-3.0449	2.78271
HMGCS2	3158	3-hydroxy-3-methylglutaryl-CoA synthase 2	0.220098	5.18011	2.78258	0.00539926	0.0642273	-3.04964	2.7822
TUBA3C	7278	tubulin alpha 3c	0.185185	5.6984	2.78203	0.00540846	0.0642273	-3.04863	2.78164
ASB10	136371	ankyrin repeat and SOCS box containing 10	0.180672	5.8887	2.78184	0.00541034	0.0642273	-3.08774	2.78153
BCKDK	10295	branched chain keto acid dehydrogenase kinase	0.149542	6.3805	2.78173	0.00541329	0.0642273	-3.05005	2.78135
MLIP	90523	muscular LMNA interacting protein	0.239452	6.84575	2.78165	0.00541604	0.0642273	-3.00394	2.78119
PCYT2	5833	phosphate cytidylyltransferase 2, ethanolamine	0.148106	5.7978	2.78134	0.00541918	0.0642273	-3.07777	2.781
FBRS	64319	fibrosin	-0.160816	6.06058	-2.78034	0.00543651	0.0643731	-3.05805	-2.77996
TMX4	56255	thioredoxin related transmembrane protein 4	0.162393	6.83659	2.77814	0.00547504	0.0647694	-3.01443	2.77767
RHOD	29984	ras homolog family member D	0.234398	5.47886	2.77718	0.00548945	0.0648799	-3.07202	2.77681
SHC4	399694	SHC adaptor protein 4	0.182523	5.44528	2.7741	0.00554058	0.0652805	-3.11598	2.7738
ENDOD1	23052	endonuclease domain containing 1	-0.159438	5.77345	-2.77408	0.00554133	0.0652805	-3.10536	-2.77376
PACSIN3	29763	protein kinase C and casein kinase substrate in neurons 3	0.25702	6.79731	2.77385	0.00554782	0.0652805	-3.02107	2.77337
JAG1	182	jagged canonical Notch ligand 1	-0.288808	6.44685	-2.77345	0.00555193	0.0652805	-3.10511	-2.77313
ABCD1	215	ATP binding cassette subfamily D member 1	0.144139	5.82138	2.77342	0.00555219	0.0652805	-3.11568	2.77312
ENDOG	2021	endonuclease G	0.154628	5.84495	2.77333	0.00555394	0.0652805	-3.10719	2.77302
IFNW1	3467	interferon omega 1	0.183543	5.35813	2.77236	0.00557056	0.0654158	-3.11264	2.77204
OR5K3	403277	olfactory receptor family 5 subfamily K member 3	0.220474	5.22478	2.77121	0.00559073	0.0655924	-3.09573	2.77087
RASIP1	54922	Ras interacting protein 1	-0.181949	5.42959	-2.77066	0.00560001	0.0656411	-3.10479	-2.77033
MAPT	4137	microtubule associated protein tau	0.194174	5.83461	2.77017	0.0056093	0.0656898	-3.07742	2.76979
RAB9B	51209	RAB9B, member RAS oncogene family	0.17167	5.63893	2.76931	0.00562279	0.0657383	-3.12599	2.769
MIEF2	125170	mitochondrial elongation factor 2	0.176045	5.71701	2.76926	0.00562371	0.0657383	-3.12582	2.76895
CTDSP1	58190	CTD small phosphatase 1	-0.168146	5.87986	-2.76843	0.00563827	0.0658484	-3.11643	-2.76811
ARPC2	10109	actin related protein 2/3 complex subunit 2	-0.18092	6.89323	-2.76799	0.00564767	0.0658981	-3.05823	-2.76757
LHFPL2	10184	LHFPL tetraspan subfamily member 2	-0.176819	5.8596	-2.76741	0.00565613	0.0659367	-3.11177	-2.76708
MT1A	4489	metallothionein 1A	-0.2526	5.79681	-2.76559	0.00568864	0.0662554	-3.08571	-2.76521
ERP27	121506	endoplasmic reticulum protein 27	0.178486	5.41384	2.76448	0.00570669	0.0664015	-3.13906	2.76418
MRPS36	92259	mitochondrial ribosomal protein S36	0.167365	6.73331	2.7641	0.00571446	0.0664015	-3.09639	2.76373
SHROOM4	57477	shroom family member 4	-0.161432	5.9692	-2.76391	0.00571675	0.0664015	-3.13314	-2.7636
TLL1	7092	tolloid like 1	0.189946	5.52983	2.76304	0.00573178	0.0665115	-3.14506	2.76274
IRF1	3659	interferon regulatory factor 1	-0.239141	6.30986	-2.76289	0.00573662	0.0665115	-3.07182	-2.76247
CDK14	5218	cyclin dependent kinase 14	0.172093	5.53749	2.76185	0.00575312	0.0666425	-3.13361	2.76153
VASP	7408	vasodilator stimulated phosphoprotein	-0.178479	6.19861	-2.76112	0.00576657	0.0667379	-3.11689	-2.76077
TEAD1	7003	TEA domain transcription factor 1	0.139529	6.41475	2.75986	0.00578879	0.0668996	-3.11787	2.75951
FNDC3B	64778	fibronectin type III domain containing 3B	-0.157316	6.93263	-2.75918	0.0058027	0.0668996	-3.06313	-2.75873
OR52E2	119678	olfactory receptor family 52 subfamily E member 2	0.184336	5.41198	2.75898	0.00580358	0.0668996	-3.1536	2.75868
KLHL31	401265	kelch like family member 31	0.274517	7.05599	2.7592	0.00580379	0.0668996	-3.02835	2.75867
MYOM3	127294	myomesin 3	0.256903	7.1776	2.75895	0.00580879	0.0668996	-3.01698	2.75838
PDPK1	5170	3-phosphoinositide dependent protein kinase 1	0.122108	5.90575	2.75853	0.0058119	0.0668996	-3.1438	2.75821
EHHADH	1962	enoyl-CoA hydratase and 3-hydroxyacyl CoA dehydrogenase	0.170597	5.42988	2.75631	0.00585146	0.0672944	-3.15224	2.75599
TSTD1	100131187	thiosulfate sulfurtransferase like domain containing 1	0.181501	5.40452	2.75591	0.00585835	0.0673132	-3.16038	2.75561
ADGRA2	25960	adhesion G protein-coupled receptor A2	-0.180702	5.7153	-2.75427	0.00588837	0.0675975	-3.14389	-2.75393
RBM6	10180	RNA binding motif protein 6	-0.157129	6.46721	-2.75386	0.00589651	0.0676302	-3.12134	-2.75348
NENF	29937	neudesin neurotrophic factor	0.162507	6.63436	2.75299	0.0059132	0.0677609	-3.08942	2.75256
POLR2J2	246721	RNA polymerase II subunit J2	-0.181646	5.76945	-2.75248	0.00592134	0.0677935	-3.12168	-2.75211
AK1	203	adenylate kinase 1	0.228106	7.74414	2.75195	0.00593519	0.067832	-3.01793	2.75134
FAM72B	653820	family with sequence similarity 72 member B	-0.15873	5.31215	-2.75169	0.0059353	0.067832	-3.13463	-2.75133
PMM1	5372	phosphomannomutase 1	0.170724	5.64802	2.74972	0.00597044	0.068168	-3.16523	2.7494
CASZ1	54897	castor zinc finger 1	0.168471	5.982	2.74935	0.00597751	0.068168	-3.15211	2.74901
CPXM2	119587	carboxypeptidase X, M14 family member 2	-0.21606	5.35706	-2.74917	0.00598067	0.068168	-3.16071	-2.74884
ALPK2	115701	alpha kinase 2	0.21016	6.15688	2.74734	0.00601408	0.0684878	-3.15882	2.74701
RABAC1	10567	Rab acceptor 1	-0.153802	6.3765	-2.74653	0.0060297	0.0686045	-3.14177	-2.74616
CAMK2B	816	calcium/calmodulin dependent protein kinase II beta	0.19891	6.38192	2.74574	0.00604518	0.0687196	-3.11808	2.74532
TIE1	7075	tyrosine kinase with immunoglobulin like and EGF like domains 1	-0.181809	5.85769	-2.7449	0.00605836	0.0688083	-3.18954	-2.74461
DAG1	1605	dystroglycan 1	0.156638	6.55825	2.7447	0.00606466	0.0688188	-3.10613	2.74426
LAMA5	3911	laminin subunit alpha 5	-0.171184	6.11525	-2.74399	0.00607535	0.068879	-3.18744	-2.74369
TOM1	10043	target of myb1 membrane trafficking protein	0.141322	6.33648	2.74326	0.00609038	0.0689884	-3.14294	2.74288
CACNA1F	778	calcium voltage-gated channel subunit alpha1 F	0.185102	5.34338	2.74242	0.00610493	0.0690693	-3.17506	2.74209
ALDOC	230	aldolase, fructose-bisphosphate C	0.255647	6.89362	2.7424	0.00610831	0.0690693	-3.08952	2.74191
GPC1	2817	glypican 1	0.267705	6.81273	2.74169	0.00612157	0.0691581	-3.08771	2.7412
MOV10	4343	Mov10 RISC complex RNA helicase	-0.16345	5.38548	-2.74041	0.0061422	0.0692251	-3.18862	-2.74009
S1PR1	1901	sphingosine-1-phosphate receptor 1	-0.216895	5.44165	-2.74042	0.0061423	0.0692251	-3.17762	-2.74009
DUSP26	78986	dual specificity phosphatase 26	0.209189	6.64613	2.74045	0.00614373	0.0692251	-3.11539	2.74001
TEK	7010	TEK receptor tyrosine kinase	-0.172709	5.75514	-2.73955	0.00615813	0.0693264	-3.19334	-2.73924
HDGFL3	50810	HDGF like 3	-0.162749	6.05547	-2.73726	0.00620093	0.0697112	-3.20482	-2.73696
PLA2G5	5322	phospholipase A2 group V	-0.202659	6.54187	-2.73718	0.00620321	0.0697112	-3.17883	-2.73684
ZNF385A	25946	zinc finger protein 385A	-0.162694	5.96023	-2.73642	0.0062172	0.0698071	-3.19499	-2.7361
SPON1	10418	spondin 1	-0.2152	5.5305	-2.73572	0.00622992	0.0698182	-3.21339	-2.73543
CISD1	55847	CDGSH iron sulfur domain 1	0.193805	6.51723	2.7358	0.00623009	0.0698182	-3.15616	2.73542
TLCD4	148534	TLC domain containing 4	0.203838	5.98799	2.73501	0.00624455	0.0698182	-3.17912	2.73466
FAP	2191	fibroblast activation protein alpha	-0.190455	5.64361	-2.73494	0.00624471	0.0698182	-3.21594	-2.73465
TSPAN4	7106	tetraspanin 4	-0.175286	5.67968	-2.73485	0.00624677	0.0698182	-3.20328	-2.73454
EXTL1	2134	exostosin like glycosyltransferase 1	0.18662	5.30917	2.73462	0.00625091	0.0698182	-3.2159	2.73432
SLCO5A1	81796	solute carrier organic anion transporter family member 5A1	0.170551	5.52831	2.73368	0.0062692	0.0699615	-3.20013	2.73336
RPL30	6156	ribosomal protein L30	-0.280304	9.02815	-2.73293	0.0062912	0.0700876	-3.01993	-2.7322
MRPL16	54948	mitochondrial ribosomal protein L16	0.196611	6.12464	2.7325	0.00629146	0.0700876	-3.20917	2.73219
CLEC2B	9976	C-type lectin domain family 2 member B	-0.173603	5.26201	-2.73159	0.00630973	0.07023	-3.18498	-2.73124
SLC10A2	6555	solute carrier family 10 member 2	0.213708	5.45731	2.7311	0.00631823	0.0702635	-3.21944	2.73079
CAMK2D	817	calcium/calmodulin dependent protein kinase II delta	0.1975	7.63196	2.73002	0.00634369	0.0704855	-3.09109	2.72947
SLC25A34	284723	solute carrier family 25 member 34	0.173684	5.62925	2.72863	0.00636601	0.0705912	-3.21724	2.72831
ARL15	54622	ADP ribosylation factor like GTPase 15	-0.217127	5.46343	-2.72851	0.00636789	0.0705912	-3.22957	-2.72821
NDUFS7	374291	NADH:ubiquinone oxidoreductase core subunit S7	0.206593	6.73488	2.72838	0.00637275	0.0705912	-3.15713	2.72796
NOS3	4846	nitric oxide synthase 3	-0.227181	5.6689	-2.72812	0.00637526	0.0705912	-3.23187	-2.72783
ZNF76	7629	zinc finger protein 76	0.155234	5.95312	2.72763	0.00638481	0.0706162	-3.23205	2.72734
CDKN1C	1028	cyclin dependent kinase inhibitor 1C	-0.197501	6.25988	-2.72729	0.00639184	0.0706162	-3.21814	-2.72697
CRADD	8738	CASP2 and RIPK1 domain containing adaptor with death domain	0.15121	6.13761	2.72722	0.00639408	0.0706162	-3.19151	2.72686
TOM1L2	146691	target of myb1 like 2 membrane trafficking protein	0.211729	6.13689	2.72595	0.00641848	0.0708246	-3.19775	2.7256
EARS2	124454	glutamyl-tRNA synthetase 2, mitochondrial	0.171423	5.70874	2.72548	0.00642649	0.0708413	-3.24089	2.72519
CHKA	1119	choline kinase alpha	0.147477	5.76928	2.72524	0.00643107	0.0708413	-3.24135	2.72495
ATN1	1822	atrophin 1	-0.160464	6.69254	-2.72411	0.00645499	0.0710437	-3.18756	-2.72373
ANO5	203859	anoctamin 5	0.188422	6.17319	2.72357	0.00646433	0.0710634	-3.22389	2.72325
ITPR3	3710	inositol 1,4,5-trisphosphate receptor type 3	-0.168511	5.55768	-2.72339	0.00646788	0.0710634	-3.22716	-2.72307
SSNA1	8636	SS nuclear autoantigen 1	0.135138	6.19969	2.72285	0.00647804	0.0710659	-3.23632	2.72255
MATN3	4148	matrilin 3	0.165215	5.20619	2.72278	0.00647921	0.0710659	-3.24716	2.72249
TCEAL3	85012	transcription elongation factor A like 3	0.130693	5.88902	2.72153	0.00650421	0.0712322	-3.2345	2.72122
SCHIP1	29970	schwannomin interacting protein 1	0.188512	6.38966	2.72155	0.0065055	0.0712322	-3.18459	2.72115
LUC7L2	51631	LUC7 like 2, pre-mRNA splicing factor	-0.155416	6.28297	-2.72089	0.00651805	0.0713086	-3.19865	-2.72051
TMEM38A	79041	transmembrane protein 38A	0.18503	5.57265	2.71862	0.00656162	0.071724	-3.24799	2.71831
RPRD1B	58490	regulation of nuclear pre-mRNA domain containing 1B	-0.155526	6.9409	-2.7184	0.00656834	0.0717361	-3.17583	-2.71797
MECOM	2122	MDS1 and EVI1 complex locus	-0.192728	5.64376	-2.71785	0.00657644	0.0717518	-3.2596	-2.71756
GREB1L	80000	GREB1 like retinoic acid receptor coactivator	0.198474	5.23906	2.71763	0.00658099	0.0717518	-3.25905	2.71734
GNRHR	2798	gonadotropin releasing hormone receptor	0.192833	5.56794	2.71563	0.00662114	0.0721282	-3.25459	2.71532
ADPRHL1	113622	ADP-ribosylhydrolase like 1	0.29082	7.2407	2.71551	0.00662874	0.0721496	-3.11752	2.71494
ST3GAL1	6482	ST3 beta-galactoside alpha-2,3-sialyltransferase 1	0.193738	6.35931	2.71492	0.00663704	0.0721785	-3.20375	2.71453
C12orf57	113246	chromosome 12 open reading frame 57	-0.171518	7.20476	-2.71465	0.00664319	0.0721841	-3.18148	-2.71422
SWAP70	23075	switching B cell complex subunit SWAP70	-0.168859	5.78049	-2.71351	0.00666448	0.0723341	-3.23274	-2.71316
SUCLA2	8803	succinate-CoA ligase ADP-forming beta subunit	0.180946	6.30569	2.71333	0.0066683	0.0723341	-3.22579	2.71297
SETDB2	83852	SET domain bifurcated histone lysine methyltransferase 2	0.168775	5.65757	2.71292	0.0066758	0.0723498	-3.25371	2.7126
ADCY6	112	adenylate cyclase 6	0.184611	6.9281	2.71278	0.00668105	0.0723498	-3.18202	2.71234
AASDHPPT	60496	aminoadipate-semialdehyde dehydrogenase-phosphopantetheinyl transferase	0.127352	5.89471	2.71143	0.00670528	0.0725333	-3.27425	2.71114
NDUFA8	4702	NADH:ubiquinone oxidoreductase subunit A8	0.208967	7.10328	2.7114	0.00670933	0.0725333	-3.17159	2.71094
THRSP	7069	thyroid hormone responsive	0.18786	5.52164	2.71053	0.00672395	0.07263	-3.26396	2.71022
WLS	79971	Wnt ligand secretion mediator	0.126292	7.0162	2.70897	0.00675742	0.07293	-3.20929	2.70857
FAF1	11124	Fas associated factor 1	0.148694	5.7762	2.70741	0.00678694	0.0731869	-3.28664	2.70712
WASHC1	100287171	WASH complex subunit 1	-0.14503	6.61295	-2.70589	0.00682005	0.0734507	-3.22668	-2.70551
CTSS	1520	cathepsin S	-0.267805	5.52866	-2.70568	0.00682288	0.0734507	-3.27247	-2.70537
QRFPR	84109	pyroglutamylated RFamide peptide receptor	0.181673	5.4308	2.70325	0.00687385	0.0739119	-3.25497	2.70289
PNPLA2	57104	patatin like phospholipase domain containing 2	0.189271	8.00625	2.70331	0.00687849	0.0739119	-3.11862	2.70267
CYB5R1	51706	cytochrome b5 reductase 1	0.218014	6.59126	2.70285	0.00688304	0.0739119	-3.22827	2.70245
TGFB3	7043	transforming growth factor beta 3	-0.164611	6.03074	-2.70129	0.00691424	0.074134	-3.26694	-2.70095
SPEG	10290	striated muscle enriched protein kinase	0.241194	6.38504	2.70126	0.00691531	0.074134	-3.25204	2.7009
KLF3	51274	Kruppel like factor 3	-0.155526	6.11243	-2.70054	0.00692931	0.0742219	-3.28282	-2.70022
NEDD9	4739	neural precursor cell expressed, developmentally down-regulated 9	-0.177493	5.568	-2.69876	0.00696597	0.0744863	-3.30542	-2.69847
ULK1	8408	unc-51 like autophagy activating kinase 1	0.153068	6.18598	2.69823	0.0069772	0.0744863	-3.29703	2.69793
MBD2	8932	methyl-CpG binding domain protein 2	-0.1334	6.35717	-2.6982	0.00697839	0.0744863	-3.28473	-2.69787
SLC50A1	55974	solute carrier family 50 member 1	-0.172357	5.94846	-2.69814	0.00697951	0.0744863	-3.28867	-2.69782
PBX2	5089	PBX homeobox 2	-0.162299	6.41731	-2.69797	0.00698309	0.0744863	-3.28368	-2.69765
SNRNP27	11017	small nuclear ribonucleoprotein U4/U6.U5 subunit 27	0.14692	6.08829	2.69743	0.00699387	0.0745392	-3.30605	2.69714
B3GALT2	8707	beta-1,3-galactosyltransferase 2	0.209672	5.73263	2.69712	0.00700147	0.0745581	-3.27504	2.69677
UBR3	130507	ubiquitin protein ligase E3 component n-recognin 3	0.155256	6.38956	2.69647	0.00701449	0.0746347	-3.29107	2.69616
BZW1	9689	basic leucine zipper and W2 domains 1	-0.173956	6.30383	-2.69573	0.00703059	0.074737	-3.27787	-2.69539
C11orf1	64776	chromosome 11 open reading frame 1	0.180512	5.69931	2.69543	0.00703579	0.074737	-3.31434	2.69515
HNMT	3176	histamine N-methyltransferase	-0.166494	5.80052	-2.69347	0.00707724	0.0750829	-3.32101	-2.69319
PSMB9	5698	proteasome 20S subunit beta 9	-0.208324	5.85555	-2.69317	0.00708522	0.0750829	-3.27346	-2.69281
HLA-DQB1	3119	major histocompatibility complex, class II, DQ beta 1	-0.264528	6.10256	-2.69309	0.00708595	0.0750829	-3.30164	-2.69278
CCDC112	153733	coiled-coil domain containing 112	0.131391	5.78822	2.69253	0.00709772	0.0751454	-3.31218	2.69222
VWC2	375567	von Willebrand factor C domain containing 2	0.214891	5.7562	2.69143	0.00712176	0.0753376	-3.29153	2.6911
HSPB6	126393	heat shock protein family B (small) member 6	0.456128	9.44417	2.69088	0.00714813	0.0755146	-3.04784	2.68986
CAPN11	11131	calpain 11	0.181408	5.3985	2.69005	0.00715029	0.0755146	-3.32478	2.68976
PRELID3B	51012	PRELI domain containing 3B	-0.165801	6.96943	-2.68935	0.00716715	0.0756303	-3.2703	-2.68898
CASP10	843	caspase 10	-0.163143	6.04913	-2.68751	0.00720495	0.0759665	-3.33399	-2.68722
COX10	1352	cytochrome c oxidase assembly factor heme A:farnesyltransferase COX10	0.198425	5.72433	2.68713	0.00721379	0.0759856	-3.31092	2.68681
ABRAXAS2	23172	abraxas 2, BRISC complex subunit	0.16772	5.5024	2.68689	0.00721863	0.0759856	-3.32282	2.68659
BEND6	221336	BEN domain containing 6	0.174926	5.40735	2.68564	0.00724516	0.0761127	-3.34339	2.68536
C1QA	712	complement C1q A chain	-0.342807	6.08331	-2.68543	0.0072513	0.0761127	-3.2949	-2.68508
MDK	4192	midkine	-0.182739	5.66404	-2.68531	0.00725329	0.0761127	-3.31707	-2.68499
RPL12	6136	ribosomal protein L12	-0.237652	8.17539	-2.6855	0.0072545	0.0761127	-3.18736	-2.68493
TAPBPL	55080	TAP binding protein like	0.148296	5.8825	2.68382	0.00728563	0.0763768	-3.32029	2.6835
HEBP2	23593	heme binding protein 2	0.157832	6.47512	2.68284	0.00730698	0.0765379	-3.32072	2.68252
NDUFA3	4696	NADH:ubiquinone oxidoreductase subunit A3	0.160913	6.84173	2.68201	0.00732683	0.0766831	-3.27536	2.68161
ERF	2077	ETS2 repressor factor	-0.160831	6.25336	-2.67993	0.00737096	0.0770632	-3.325	-2.6796
KRT8	3856	keratin 8	0.196083	6.82394	2.67979	0.00737519	0.0770632	-3.28924	2.67941
TUSC3	7991	tumor suppressor candidate 3	0.191737	6.23666	2.67858	0.00740135	0.0772735	-3.31039	2.67822
RNF207	388591	ring finger protein 207	0.186938	5.85312	2.67674	0.00744183	0.0776328	-3.32135	2.6764
PFDN2	5202	prefoldin subunit 2	0.135166	6.31006	2.67466	0.00748705	0.0780288	-3.35812	2.67437
NACC1	112939	nucleus accumbens associated 1	0.144416	5.81657	2.67433	0.00749475	0.0780288	-3.3524	2.67402
SLC25A20	788	solute carrier family 25 member 20	0.159913	6.37235	2.67423	0.00749808	0.0780288	-3.31658	2.67387
PLK3	1263	polo like kinase 3	-0.168095	5.71974	-2.67207	0.00754507	0.0784541	-3.3684	-2.67178
ANKRD33	341405	ankyrin repeat domain 33	0.177476	5.53703	2.6718	0.00755153	0.0784575	-3.35192	2.67149
PISD	23761	phosphatidylserine decarboxylase	0.157345	5.9192	2.67057	0.00757965	0.0786858	-3.34621	2.67024
ATP1B1	481	ATPase Na+/K+ transporting subunit beta 1	0.185118	7.83299	2.66996	0.00759948	0.0788277	-3.21028	2.66936
ADNP2	22850	ADNP homeobox 2	0.151063	5.5816	2.66924	0.00760846	0.07884	-3.38777	2.66897
RPL7A	6130	ribosomal protein L7a	-0.202986	9.00063	-2.66915	0.00762076	0.07884	-3.17223	-2.66843
ARHGEF2	9181	Rho/Rac guanine nucleotide exchange factor 2	-0.151266	5.80765	-2.66864	0.00762304	0.07884	-3.36064	-2.66833
ESCO2	157570	establishment of sister chromatid cohesion N-acetyltransferase 2	0.172442	5.6109	2.66854	0.0076253	0.07884	-3.36231	2.66823
EHF	26298	ETS homologous factor	0.181811	5.27577	2.6662	0.00767797	0.0793204	-3.3868	2.66591
RPL10	6134	ribosomal protein L10	0.212618	5.22187	2.66538	0.00769649	0.0793324	-3.39641	2.6651
RDH14	57665	retinol dehydrogenase 14	0.154466	6.09032	2.66531	0.00769865	0.0793324	-3.37661	2.66501
PHACTR1	221692	phosphatase and actin regulator 1	0.232746	6.49761	2.66538	0.00769927	0.0793324	-3.31453	2.66498
DAO	1610	D-amino acid oxidase	0.160998	5.57817	2.66498	0.00770554	0.0793324	-3.39814	2.66471
TRIM69	140691	tripartite motif containing 69	0.174266	5.52799	2.66479	0.00771012	0.0793324	-3.38706	2.66451
NDUFB3	4709	NADH:ubiquinone oxidoreductase subunit B3	0.234834	7.39624	2.6638	0.00773663	0.0795413	-3.28675	2.66335
PARP12	64761	poly(ADP-ribose) polymerase family member 12	-0.151605	5.95499	-2.66264	0.00776033	0.0797209	-3.37456	-2.66232
IRF3	3661	interferon regulatory factor 3	-0.170705	5.96645	-2.66191	0.00777686	0.0798229	-3.3814	-2.66161
CSNK2A2	1459	casein kinase 2 alpha 2	0.124212	7.13634	2.66149	0.00778816	0.0798229	-3.33234	2.66112
MYH10	4628	myosin heavy chain 10	-0.167122	6.03966	-2.66136	0.00778897	0.0798229	-3.3996	-2.66108
C1QB	713	complement C1q B chain	-0.416553	6.63285	-2.65998	0.00782304	0.0801079	-3.34154	-2.65961
H2BC21	8349	H2B clustered histone 21	0.186335	6.53547	2.65923	0.0078413	0.0802003	-3.32873	2.65883
RPL37	6167	ribosomal protein L37	-0.277661	8.98422	-2.65936	0.00784559	0.0802003	-3.19786	-2.65864
NOP53	29997	NOP53 ribosome biogenesis factor	-0.216779	7.45	-2.65883	0.00785086	0.0802003	-3.321	-2.65842
MASP2	10747	mannan binding lectin serine peptidase 2	0.158823	5.48318	2.65773	0.00787332	0.0803081	-3.40948	2.65745
FMNL3	91010	formin like 3	-0.163098	5.97025	-2.6577	0.00787396	0.0803081	-3.41002	-2.65743
INSYN1	388135	inhibitory synaptic factor 1	0.240915	5.67169	2.6573	0.00788332	0.0803395	-3.41468	2.65703
UQCRC1	7384	ubiquinol-cytochrome c reductase core protein 1	0.236225	8.0327	2.65712	0.0078947	0.0803915	-3.24846	2.65654
TEX2	55852	testis expressed 2	0.153851	6.02552	2.65484	0.00794154	0.0808042	-3.40699	2.65455
GP6	51206	glycoprotein VI platelet	0.186895	5.5266	2.6536	0.00797005	0.0810299	-3.42765	2.65334
ST6GALNAC6	30815	ST6 N-acetylgalactosaminide alpha-2,6-sialyltransferase 6	-0.150812	6.44876	-2.65312	0.00798336	0.0811008	-3.3759	-2.65277
LMTK2	22853	lemur tyrosine kinase 2	0.147407	5.80009	2.65213	0.00800514	0.0812576	-3.42313	2.65185
CISH	1154	cytokine inducible SH2 containing protein	0.201007	5.50012	2.65102	0.00803219	0.0814676	-3.40539	2.65071
RPS19	6223	ribosomal protein S19	-0.263212	8.33776	-2.65047	0.0080512	0.0815957	-3.27294	-2.64992
C4BPB	725	complement component 4 binding protein beta	0.145286	5.81655	2.64935	0.00807211	0.0817429	-3.40377	2.64904
HHATL	57467	hedgehog acyltransferase like	0.277761	7.9893	2.64813	0.00810967	0.0820583	-3.24057	2.64747
SPA17	53340	sperm autoantigenic protein 17	0.170376	5.47667	2.64675	0.00813355	0.0822349	-3.43453	2.64648
COX7A2	1347	cytochrome c oxidase subunit 7A2	0.191517	7.76501	2.64483	0.00818694	0.0827094	-3.28152	2.64426
MYT1L	23040	myelin transcription factor 1 like	0.192396	5.41898	2.64336	0.00821552	0.0829069	-3.44069	2.64308
SMTN	6525	smoothelin	-0.178434	5.83122	-2.64319	0.00821945	0.0829069	-3.4492	-2.64292
TRIM56	81844	tripartite motif containing 56	-0.16757	6.21127	-2.64172	0.00825589	0.083209	-3.43012	-2.64142
CXCL2	2920	C-X-C motif chemokine ligand 2	-0.345441	5.94951	-2.63734	0.00836476	0.0842399	-3.39513	-2.63698
APBB2	323	amyloid beta precursor protein binding family B member 2	-0.158717	5.95743	-2.63601	0.00839536	0.0844516	-3.46711	-2.63574
DTNA	1837	dystrobrevin alpha	0.183218	6.70458	2.63593	0.00839898	0.0844516	-3.41573	2.6356
DYNC1LI2	1783	dynein cytoplasmic 1 light intermediate chain 2	-0.1562	6.56743	-2.63533	0.00841496	0.0845459	-3.39126	-2.63495
RPS7	6201	ribosomal protein S7	-0.220278	7.77236	-2.63485	0.00842892	0.0846066	-3.34961	-2.63439
ATP1B3	483	ATPase Na+/K+ transporting subunit beta 3	-0.190335	6.39671	-2.63453	0.00843422	0.0846066	-3.40394	-2.63417
ATXN3L	92552	ataxin 3 like	0.163411	5.51135	2.63389	0.00844832	0.0846355	-3.46284	2.63361
VDAC2	7417	voltage dependent anion channel 2	0.176811	6.71377	2.63393	0.00845032	0.0846355	-3.38183	2.63353
PDE5A	8654	phosphodiesterase 5A	-0.189437	5.7351	-2.63308	0.00846865	0.0847527	-3.45832	-2.63279
FGFR1OP2	26127	FGFR1 oncogene partner 2	-0.132462	6.02506	-2.63278	0.00847692	0.0847692	-3.43524	-2.63246
RPL22	6146	ribosomal protein L22	-0.221549	8.30182	-2.63266	0.0084848	0.0847818	-3.3294	-2.63214
EIF1B	10289	eukaryotic translation initiation factor 1B	0.220839	7.84666	2.63048	0.00853948	0.0852217	-3.33023	2.62996
ASIP	434	agouti signaling protein	0.181852	5.48855	2.63017	0.00854215	0.0852217	-3.44849	2.62985
ELAC2	60528	elaC ribonuclease Z 2	0.136859	6.15977	2.62984	0.00854958	0.0852295	-3.46961	2.62956
RARA	5914	retinoic acid receptor alpha	-0.153997	5.90374	-2.62923	0.0085656	0.0853227	-3.45596	-2.62892
PIGA	5277	phosphatidylinositol glycan anchor biosynthesis class A	0.179827	5.64077	2.62653	0.00863324	0.0859297	-3.47671	2.62625
REPIN1	29803	replication initiator 1	0.149673	6.09276	2.62628	0.00864087	0.0859387	-3.44136	2.62595
HTRA1	5654	HtrA serine peptidase 1	-0.209559	6.71999	-2.62601	0.00864852	0.085948	-3.42481	-2.62564
LMO7	4008	LIM domain 7	0.172053	6.403	2.62561	0.00865768	0.0859723	-3.44842	2.62528
HBB	3043	hemoglobin subunit beta	-0.595182	6.12695	-2.62429	0.00869128	0.0861708	-3.45685	-2.62396
FZD8	8325	frizzled class receptor 8	-0.16183	5.53313	-2.62419	0.0086923	0.0861708	-3.49954	-2.62392
FSHR	2492	follicle stimulating hormone receptor	0.157564	5.67796	2.62402	0.00869787	0.0861708	-3.46283	2.62371
SDC3	9672	syndecan 3	-0.155714	5.90811	-2.62325	0.0087163	0.0862866	-3.4962	-2.62299
MPV17L2	84769	MPV17 mitochondrial inner membrane protein like 2	0.139941	5.82099	2.62203	0.00874778	0.0864678	-3.4985	2.62176
TRIM40	135644	tripartite motif containing 40	0.164213	5.51627	2.62201	0.00874811	0.0864678	-3.50289	2.62174
POGLUT3	143888	protein O-glucosyltransferase 3	-0.189714	5.90332	-2.62169	0.00875801	0.0864988	-3.45373	-2.62136
ARSI	340075	arylsulfatase family member I	0.160883	5.5044	2.62056	0.00878535	0.0867019	-3.50317	2.6203
LYPD6	130574	LY6/PLAUR domain containing 6	0.175911	5.44453	2.6203	0.00879322	0.0867128	-3.47549	2.61999
LACTB2	51110	lactamase beta 2	0.174767	5.66076	2.61944	0.00881449	0.0868557	-3.50139	2.61917
CDIP1	29965	cell death inducing p53 target 1	0.17627	5.88239	2.61748	0.00886496	0.0872858	-3.51331	2.61722
RRAD	6236	RRAD, Ras related glycolysis inhibitor and calcium channel regulator	0.30784	6.73809	2.61705	0.00888084	0.0873749	-3.3947	2.61661
DICER1	23405	dicer 1, ribonuclease III	-0.126975	5.79908	-2.61509	0.00892719	0.0877634	-3.5215	-2.61483
SHFL	55337	shiftless antiviral inhibitor of ribosomal frameshifting	-0.152369	5.7173	-2.61412	0.00895293	0.087949	-3.51429	-2.61385
ANKRD30BL	554226	ankyrin repeat domain 30B like	-0.152065	5.32681	-2.61295	0.00898484	0.0881948	-3.47863	-2.61263
CLP1	10978	cleavage and polyadenylation factor I subunit 1	0.179303	6.20319	2.61265	0.00899231	0.0882004	-3.49542	2.61235
AVPI1	60370	arginine vasopressin induced 1	0.166875	5.71975	2.61046	0.00904894	0.0886879	-3.53354	2.6102
LRR1	122769	leucine rich repeat protein 1	0.171078	5.63198	2.6101	0.00905836	0.0887124	-3.53467	2.60984
KRT26	353288	keratin 26	0.200924	5.26637	2.60877	0.00909352	0.0889332	-3.54008	2.60852
FOSL2	2355	FOS like 2, AP-1 transcription factor subunit	-0.258866	6.89364	-2.60886	0.00909481	0.0889332	-3.4439	-2.60847
CBX4	8535	chromobox 4	0.130922	5.99241	2.6079	0.00911795	0.0890914	-3.50833	2.6076
ETFB	2109	electron transfer flavoprotein subunit beta	0.194952	6.92976	2.6073	0.00913691	0.0892086	-3.43748	2.60689
THRB	7068	thyroid hormone receptor beta	0.159549	5.48652	2.60627	0.00916085	0.0893595	-3.52903	2.60599
OGDH	4967	oxoglutarate dehydrogenase	0.180868	6.79059	2.60611	0.00916773	0.0893595	-3.46104	2.60574
TIMM17B	10245	translocase of inner mitochondrial membrane 17B	0.1789	6.26715	2.6058	0.00917331	0.0893595	-3.5299	2.60553
DDI2	84301	DNA damage inducible 1 homolog 2	0.155793	5.73068	2.60545	0.00918247	0.0893807	-3.53867	2.60518
ATPAF2	91647	ATP synthase mitochondrial F1 complex assembly factor 2	0.158464	5.81313	2.60437	0.00921139	0.0895941	-3.5467	2.60411
TMEM192	201931	transmembrane protein 192	0.173989	5.23085	2.60313	0.00924453	0.0897623	-3.55448	2.60288
SNRPN	6638	small nuclear ribonucleoprotein polypeptide N	0.177212	7.44921	2.60324	0.0092478	0.0897623	-3.40892	2.60276
FAM169A	26049	family with sequence similarity 169 member A	0.167122	5.6751	2.60296	0.00924972	0.0897623	-3.53374	2.60268
SH3KBP1	30011	SH3 domain containing kinase binding protein 1	-0.139104	5.90018	-2.60141	0.00929108	0.0900953	-3.5547	-2.60115
ANP32B	10541	acidic nuclear phosphoprotein 32 family member B	-0.143986	5.98169	-2.60025	0.00932449	0.0903509	-3.50664	-2.59992
ARF6	382	ADP ribosylation factor 6	-0.140269	6.53176	-2.59925	0.00935105	0.0905397	-3.52704	-2.59895
FAM170A	340069	family with sequence similarity 170 member A	0.171194	5.51667	2.59691	0.00941393	0.0910796	-3.55938	2.59664
APOBEC3H	164668	apolipoprotein B mRNA editing enzyme catalytic subunit 3H	0.17988	5.25445	2.59625	0.00943219	0.0911265	-3.55639	2.59598
TANGO2	128989	transport and golgi organization 2 homolog	0.168609	6.21307	2.59628	0.00943301	0.0911265	-3.5103	2.59595
NPNT	255743	nephronectin	0.160546	5.69364	2.59564	0.00944877	0.0912098	-3.56447	2.59538
TUBA3E	112714	tubulin alpha 3e	0.212654	6.05761	2.59522	0.00946259	0.0912744	-3.50634	2.59487
AASS	10157	aminoadipate-semialdehyde synthase	0.177329	5.88354	2.59415	0.00949035	0.0913124	-3.55341	2.59387
HADHA	3030	hydroxyacyl-CoA dehydrogenase trifunctional multienzyme complex subunit alpha	0.192293	7.50097	2.59432	0.00949134	0.0913124	-3.42195	2.59383
ANAPC11	51529	anaphase promoting complex subunit 11	0.136014	6.42329	2.59342	0.00951043	0.0913124	-3.55025	2.59314
TMEM43	79188	transmembrane protein 43	-0.171947	6.18939	-2.59335	0.00951308	0.0913124	-3.53276	-2.59304
UBE2D1	7321	ubiquitin conjugating enzyme E2 D1	0.173567	5.4691	2.59291	0.00952447	0.0913124	-3.56183	2.59263
UPK3B	105375355	uroplakin 3B	0.165115	6.106	2.59289	0.0095252	0.0913124	-3.55565	2.59261
C17orf75	64149	chromosome 17 open reading frame 75	0.125417	6.05797	2.5928	0.009527	0.0913124	-3.57136	2.59254
SFT2D2	375035	SFT2 domain containing 2	-0.137212	5.80132	-2.59272	0.00952935	0.0913124	-3.57214	-2.59246
SHLD2	54537	shieldin complex subunit 2	0.159812	5.50494	2.59266	0.00953074	0.0913124	-3.5749	2.59241
CKAP5	9793	cytoskeleton associated protein 5	0.181247	5.41328	2.59101	0.00957655	0.0916827	-3.58443	2.59076
CCDC107	203260	coiled-coil domain containing 107	-0.148875	6.46668	-2.59049	0.00959156	0.0916945	-3.56667	-2.59022
FXYD1	5348	FXYD domain containing ion transport regulator 1	0.240373	7.90249	2.59037	0.0096015	0.0916945	-3.42655	2.58986
SCARA5	286133	scavenger receptor class A member 5	-0.187163	5.68058	-2.59002	0.00960465	0.0916945	-3.5655	-2.58975
POMC	5443	proopiomelanocortin	0.162757	5.51436	2.58987	0.0096088	0.0916945	-3.57231	2.5896
WBP1L	54838	WW domain binding protein 1 like	-0.132567	6.03467	-2.58966	0.00961427	0.0916945	-3.58145	-2.5894
NME4	4833	NME/NM23 nucleoside diphosphate kinase 4	0.144217	6.197	2.58948	0.00962076	0.0916945	-3.54285	2.58917
GPAT3	84803	glycerol-3-phosphate acyltransferase 3	0.191717	5.87741	2.58913	0.00962999	0.0917142	-3.55993	2.58884
PDZRN3	23024	PDZ domain containing ring finger 3	0.170186	6.63399	2.58882	0.0096404	0.091745	-3.51608	2.58847
IRF2BP2	359948	interferon regulatory factor 2 binding protein 2	-0.190974	6.45852	-2.58484	0.00975221	0.0927402	-3.52594	-2.58449
MED13L	23389	mediator complex subunit 13L	-0.12908	6.46858	-2.58295	0.00980365	0.0930955	-3.58494	-2.58268
MASP1	5648	mannan binding lectin serine peptidase 1	0.274959	6.30083	2.58287	0.00980789	0.0930955	-3.53337	2.58253
ZBTB32	27033	zinc finger and BTB domain containing 32	0.208778	4.92348	2.58267	0.0098114	0.0930955	-3.59327	2.58241
CCDC138	165055	coiled-coil domain containing 138	0.179588	5.77813	2.58171	0.00983976	0.0932745	-3.56482	2.58141
LGALS13	29124	galectin 13	0.167303	5.37579	2.58148	0.00984483	0.0932745	-3.60791	2.58123
TSC22D2	9819	TSC22 domain family member 2	0.186797	5.35068	2.58019	0.00988275	0.0935645	-3.5845	2.5799
FBXO15	201456	F-box protein 15	0.179706	5.72535	2.5799	0.00989134	0.0935766	-3.57264	2.57961
DLG4	1742	discs large MAGUK scaffold protein 4	-0.155893	5.25956	-2.57801	0.00994437	0.0940088	-3.61026	-2.57776
BTBD6	90135	BTB domain containing 6	-0.122355	6.23637	-2.57694	0.00997543	0.0942329	-3.60279	-2.57668
ZNF442	79973	zinc finger protein 442	0.156452	5.78432	2.57627	0.00999571	0.0942998	-3.58073	2.57598
SEMA4C	54910	semaphorin 4C	-0.165541	5.81184	-2.57615	0.00999844	0.0942998	-3.60428	-2.57588
TXN2	25828	thioredoxin 2	0.141611	6.66956	2.57596	0.0100046	0.0942998	-3.58438	2.57567
TRPV1	7442	transient receptor potential cation channel subfamily V member 1	0.176263	5.48985	2.57499	0.0100313	0.0944821	-3.62387	2.57475
HNRNPF	3185	heterogeneous nuclear ribonucleoprotein F	-0.137975	6.24274	-2.57407	0.0100586	0.0946572	-3.61449	-2.57381
LSMEM2	132228	leucine rich single-pass membrane protein 2	0.16418	5.78528	2.57388	0.0100647	0.0946572	-3.59556	2.5736
KIF3A	11127	kinesin family member 3A	0.136485	5.71026	2.57275	0.0100971	0.0948915	-3.61508	2.57249
NGFR	4804	nerve growth factor receptor	-0.210786	5.80378	-2.57179	0.0101255	0.0950888	-3.60984	-2.57151
PMF1	11243	polyamine modulated factor 1	0.137823	6.02802	2.57051	0.0101623	0.0953074	-3.62568	2.57026
ABCD2	225	ATP binding cassette subfamily D member 2	0.158247	5.54631	2.57046	0.0101636	0.0953074	-3.62977	2.57021
BPNT1	10380	3'(2'), 5'-bisphosphate nucleotidase 1	0.156711	5.54115	2.56996	0.0101787	0.0953791	-3.62236	2.5697
EIF3K	27335	eukaryotic translation initiation factor 3 subunit K	0.18176	7.68203	2.56951	0.0101986	0.0954955	-3.48265	2.56902
TMEM184B	25829	transmembrane protein 184B	-0.151238	6.24855	-2.56899	0.0102082	0.0955152	-3.60131	-2.5687
ALDH1L1	10840	aldehyde dehydrogenase 1 family member L1	0.179109	5.59634	2.56839	0.0102266	0.0956177	-3.58255	2.56807
MAP2K3	5606	mitogen-activated protein kinase kinase 3	0.177017	6.29088	2.56614	0.0102928	0.0961667	-3.59756	2.56583
RUVBL2	10856	RuvB like AAA ATPase 2	-0.148994	6.40213	-2.56524	0.0103188	0.096339	-3.61515	-2.56496
TLK2	11011	tousled like kinase 2	-0.136536	6.79152	-2.56463	0.0103391	0.0964579	-3.5675	-2.56428
SLC12A7	10723	solute carrier family 12 member 7	0.167246	6.63256	2.5641	0.0103529	0.0965165	-3.61066	2.56381
FOXD4L1	200350	forkhead box D4 like 1	-0.186836	5.79829	-2.56367	0.0103655	0.096564	-3.62492	-2.56339
EXO1	9156	exonuclease 1	0.168676	5.43314	2.56038	0.0104632	0.0973586	-3.66003	2.56013
CNPY3	10695	canopy FGF signaling regulator 3	-0.144919	5.90434	-2.56008	0.0104729	0.0973586	-3.63892	-2.55981
LONRF2	164832	LON peptidase N-terminal domain and ring finger 2	0.147752	5.96643	2.56005	0.0104737	0.0973586	-3.63846	2.55979
MRPL33	9553	mitochondrial ribosomal protein L33	0.177231	7.21627	2.55964	0.0104904	0.09741	-3.5466	2.55923
PAN2	9924	poly(A) specific ribonuclease subunit PAN2	0.146027	5.59075	2.55934	0.0104944	0.09741	-3.65927	2.5591
RPS3A	6189	ribosomal protein S3A	-0.273629	9.18599	-2.55932	0.010508	0.0974657	-3.43309	-2.55865
APOH	350	apolipoprotein H	0.183514	5.52432	2.55833	0.010526	0.0975448	-3.63384	2.55805
SPART	23111	spartin	-0.141106	6.32845	-2.55815	0.0105318	0.0975448	-3.62364	-2.55786
KDELR1	10945	KDEL endoplasmic reticulum protein retention receptor 1	-0.138673	6.28639	-2.55728	0.0105589	0.0977247	-3.61011	-2.55697
STPG1	90529	sperm tail PG-rich repeat containing 1	0.148489	5.64167	2.55664	0.0105762	0.0978147	-3.6685	2.5564
AMBP	259	alpha-1-microglobulin/bikunin precursor	0.176073	5.46117	2.55576	0.0106037	0.0979977	-3.65166	2.5555
FBXL22	283807	F-box and leucine rich repeat protein 22	0.176424	5.59444	2.55537	0.0106151	0.0980325	-3.66342	2.55512
RAB19	401409	RAB19, member RAS oncogene family	0.171387	5.38946	2.55462	0.0106387	0.0981766	-3.64924	2.55435
SERPINA9	327657	serpin family A member 9	0.170197	5.56707	2.55414	0.0106525	0.0981766	-3.67458	2.5539
NFAT5	10725	nuclear factor of activated T cells 5	-0.139328	5.96602	-2.55413	0.0106537	0.0981766	-3.64686	-2.55386
SPRED1	161742	sprouty related EVH1 domain containing 1	-0.123201	6.15659	-2.55322	0.0106811	0.0983182	-3.66718	-2.55296
BNC1	646	basonuclin 1	0.155886	5.62775	2.55305	0.0106864	0.0983182	-3.66579	2.55279
U2AF1	7307	U2 small nuclear RNA auxiliary factor 1	-0.149576	6.78927	-2.55285	0.0106947	0.0983182	-3.60876	-2.55252
GJA4	2701	gap junction protein alpha 4	-0.220684	6.12324	-2.55261	0.0106998	0.0983182	-3.66606	-2.55235
GZF1	64412	GDNF inducible zinc finger protein 1	0.142741	6.02917	2.55149	0.0107341	0.0984838	-3.67321	2.55124
SLAIN1	122060	SLAIN motif family member 1	0.153908	5.47574	2.55143	0.010736	0.0984838	-3.66796	2.55118
EFCAB11	90141	EF-hand calcium binding domain 11	0.19216	5.16742	2.5512	0.0107434	0.0984838	-3.66317	2.55094
KANK1	23189	KN motif and ankyrin repeat domains 1	0.179084	6.69994	2.5511	0.0107486	0.0984838	-3.60895	2.55077
MDM4	4194	MDM4 regulator of p53	-0.134392	6.54012	-2.55081	0.0107563	0.0984841	-3.63693	-2.55052
NDUFS8	4728	NADH:ubiquinone oxidoreductase core subunit S8	0.190754	7.13191	2.54862	0.0108278	0.0990674	-3.56884	2.54821
LYNX1	66004	Ly6/neurotoxin 1	0.171165	6.61635	2.54796	0.0108453	0.0991573	-3.6268	2.54764
C8orf82	414919	chromosome 8 open reading frame 82	0.134953	6.21463	2.5443	0.010958	0.100116	-3.67943	2.54403
H2BC18	440689	H2B clustered histone 18	-0.148507	5.744	-2.54373	0.0109766	0.100204	-3.66205	-2.54344
SLC4A1	6521	solute carrier family 4 member 1 (Diego blood group)	0.15351	5.58082	2.54351	0.0109833	0.100204	-3.66628	2.54323
TPPP3	51673	tubulin polymerization promoting protein family member 3	-0.18566	5.85016	-2.54249	0.0110143	0.100361	-3.69959	-2.54224
FAM228B	375190	family with sequence similarity 228 member B	0.161884	5.43318	2.54247	0.0110162	0.100361	-3.66126	2.54218
PXYLP1	92370	2-phosphoxylose phosphatase 1	0.146214	5.89131	2.54144	0.0110494	0.100592	-3.64738	2.54113
CTNNA3	29119	catenin alpha 3	0.204434	6.37877	2.54067	0.0110729	0.100734	-3.67154	2.54039
FBXO21	23014	F-box protein 21	0.135202	6.23035	2.54008	0.011092	0.100836	-3.6646	2.53979
DESI1	27351	desumoylating isopeptidase 1	0.139255	6.01244	2.53977	0.0111019	0.100855	-3.66205	2.53947
RGS19	10287	regulator of G protein signaling 19	0.169904	5.15635	2.53947	0.01111	0.100857	-3.69936	2.53922
OR7D2	162998	olfactory receptor family 7 subfamily D member 2	0.162844	5.58421	2.5391	0.0111231	0.100904	-3.66391	2.53881
TCEANC	170082	transcription elongation factor A N-terminal and central domain containing	0.178486	5.30317	2.53733	0.0111778	0.101328	-3.71561	2.53709
DHX30	22907	DExH-box helicase 30	0.131305	5.86234	2.53608	0.0112177	0.101618	-3.7143	2.53584
PIEZO1	9780	piezo type mechanosensitive ion channel component 1	-0.162358	5.86935	-2.53566	0.0112314	0.101671	-3.71594	-2.53541
NAPG	8774	NSF attachment protein gamma	0.142613	5.90235	2.5337	0.0112945	0.102169	-3.71828	2.53345
NECTIN4	81607	nectin cell adhesion molecule 4	0.152014	6.1045	2.53338	0.0113064	0.102205	-3.67413	2.53308
GNA13	10672	G protein subunit alpha 13	-0.131764	6.0732	-2.53259	0.0113308	0.102353	-3.70563	-2.53233
ZNF610	162963	zinc finger protein 610	0.163235	5.24822	2.53191	0.0113524	0.102476	-3.71429	2.53166
C11orf54	28970	chromosome 11 open reading frame 54	0.1608	5.19756	2.53053	0.0113969	0.102805	-3.7257	2.53029
RBMS3	27303	RNA binding motif single stranded interacting protein 3	-0.136407	6.14534	-2.5296	0.011428	0.103013	-3.70795	-2.52933
ADCY9	115	adenylate cyclase 9	0.134458	5.69747	2.52905	0.0114455	0.103054	-3.71504	2.52879
REXO2	25996	RNA exonuclease 2	0.152478	6.91516	2.52908	0.0114487	0.103054	-3.6247	2.5287
CREBBP	1387	CREB binding protein	-0.115774	6.30529	-2.52849	0.0114639	0.10308	-3.71252	-2.52823
ETFDH	2110	electron transfer flavoprotein dehydrogenase	0.188336	6.54106	2.52837	0.0114699	0.10308	-3.66384	2.52805
NOL8	55035	nucleolar protein 8	-0.127406	6.59514	-2.52818	0.0114757	0.10308	-3.67836	-2.52787
CARD8	22900	caspase recruitment domain family member 8	-0.172337	6.17969	-2.52658	0.0115259	0.103412	-3.73402	-2.52634
SMYD4	114826	SET and MYND domain containing 4	0.134095	5.67606	2.5263	0.011535	0.103412	-3.74229	2.52606
PTDSS1	9791	phosphatidylserine synthase 1	0.245841	6.17036	2.52609	0.0115443	0.103412	-3.67365	2.52578
CNGA1	1259	cyclic nucleotide gated channel subunit alpha 1	0.159752	5.64124	2.526	0.011545	0.103412	-3.73553	2.52575
CLCN3	1182	chloride voltage-gated channel 3	0.163638	6.49812	2.52569	0.0115568	0.103446	-3.69395	2.5254
FOXD4L5	653427	forkhead box D4 like 5	-0.192423	5.97951	-2.52522	0.0115727	0.103515	-3.68194	-2.52491
RELA	5970	RELA proto-oncogene, NF-kB subunit	-0.143894	6.12536	-2.52355	0.0116263	0.103922	-3.72	-2.52329
PSMD8	5714	proteasome 26S subunit, non-ATPase 8	0.199139	7.61296	2.5224	0.0116705	0.104207	-3.60256	2.52195
PAFAH2	5051	platelet activating factor acetylhydrolase 2	0.146841	5.97909	2.5221	0.0116745	0.104207	-3.72198	2.52183
KLRG2	346689	killer cell lectin like receptor G2	0.159196	5.57964	2.52126	0.0117016	0.104377	-3.74242	2.52102
PRMT7	54496	protein arginine methyltransferase 7	0.141894	5.90843	2.52052	0.0117265	0.104526	-3.74309	2.52027
IPO13	9670	importin 13	0.15661	5.76677	2.52004	0.0117422	0.104593	-3.75385	2.5198
CMBL	134147	carboxymethylenebutenolidase homolog	0.155451	5.6164	2.5196	0.0117576	0.104658	-3.73274	2.51934
PKIA	5569	cAMP-dependent protein kinase inhibitor alpha	0.200863	6.40124	2.51921	0.011773	0.104722	-3.68248	2.51888
ADAMTS9	56999	ADAM metallopeptidase with thrombospondin type 1 motif 9	-0.285137	5.22466	-2.51826	0.0118043	0.104913	-3.6909	-2.51794
NCLN	56926	nicalin	0.123205	5.89828	2.51783	0.0118161	0.104913	-3.75806	2.51759
ZYX	7791	zyxin	-0.196201	6.90284	-2.51781	0.0118192	0.104913	-3.69497	-2.5175
MRPL13	28998	mitochondrial ribosomal protein L13	0.145979	5.99478	2.5167	0.0118542	0.105151	-3.75637	2.51646
PHLDB2	90102	pleckstrin homology like domain family B member 2	0.176086	6.6751	2.51588	0.0118856	0.105357	-3.6639	2.51552
PJA1	64219	praja ring finger ubiquitin ligase 1	0.142213	5.74571	2.51492	0.0119149	0.105544	-3.73731	2.51465
RD3L	647286	retinal degeneration 3 like	0.175344	5.42715	2.51384	0.0119508	0.105741	-3.76232	2.51359
GPAT2	150763	glycerol-3-phosphate acyltransferase 2, mitochondrial	-0.15887	6.21088	-2.51379	0.0119537	0.105741	-3.73221	-2.51351
TMEM159	57146	transmembrane protein 159	0.164291	6.94359	2.51347	0.0119679	0.105793	-3.65968	2.51309
SP1	6667	Sp1 transcription factor	-0.140839	5.92405	-2.51257	0.0119934	0.105895	-3.77099	-2.51234
SSC4D	136853	scavenger receptor cysteine rich family member with 4 domains	0.176893	5.54235	2.51251	0.011996	0.105895	-3.75897	2.51226
ZNF429	353088	zinc finger protein 429	0.157631	5.56112	2.51224	0.0120047	0.105899	-3.77672	2.51201
RPL13	6137	ribosomal protein L13	-0.270579	9.03569	-2.51093	0.0120628	0.106339	-3.55585	-2.5103
ECI1	1632	enoyl-CoA delta isomerase 1	0.1672	6.88057	2.51034	0.0120728	0.106354	-3.70112	2.51001
PXN	5829	paxillin	-0.186304	6.99515	-2.50928	0.0121095	0.106603	-3.69164	-2.50894
KRTAP12-3	386683	keratin associated protein 12-3	-0.159207	6.06745	-2.50682	0.0121911	0.107248	-3.7655	-2.50656
DNAJC8	22826	DnaJ heat shock protein family (Hsp40) member C8	-0.137861	6.44652	-2.50636	0.0122075	0.107319	-3.75108	-2.50609
ZSCAN5B	342933	zinc finger and SCAN domain containing 5B	0.174606	5.58496	2.50569	0.0122298	0.107441	-3.7729	2.50544
NDUFV1	4723	NADH:ubiquinone oxidoreductase core subunit V1	0.167107	7.41476	2.50552	0.0122429	0.107482	-3.63777	2.50507
MARVELD2	153562	MARVEL domain containing 2	0.174493	5.49044	2.50454	0.0122706	0.107562	-3.75325	2.50426
BMERB1	89927	bMERB domain containing 1	-0.204644	6.96119	-2.50446	0.0122746	0.107562	-3.72299	-2.50415
FDX1	2230	ferredoxin 1	0.176113	5.93745	2.50433	0.0122772	0.107562	-3.76809	2.50408
RPL6	6128	ribosomal protein L6	-0.21054	8.42697	-2.50421	0.0122904	0.107604	-3.61291	-2.50369
ZC3H8	84524	zinc finger CCCH-type containing 8	0.144906	5.55578	2.50355	0.0123034	0.107645	-3.79808	2.50332
LIMA1	51474	LIM domain and actin binding 1	-0.16487	5.74411	-2.5032	0.0123165	0.107686	-3.77306	-2.50294
SLC5A1	6523	solute carrier family 5 member 1	0.199638	6.30055	2.50274	0.0123354	0.107777	-3.70847	2.5024
LIN9	286826	lin-9 DREAM MuvB core complex component	0.155187	5.42488	2.50195	0.0123592	0.107912	-3.80147	2.50172
GPR139	124274	G protein-coupled receptor 139	0.174064	5.47217	2.50062	0.0124063	0.108135	-3.78713	2.50037
BCKDHB	594	branched chain keto acid dehydrogenase E1 subunit beta	0.147704	5.93723	2.5006	0.0124077	0.108135	-3.77011	2.50033
ASB15	142685	ankyrin repeat and SOCS box containing 15	0.18032	6.06212	2.5005	0.0124102	0.108135	-3.79124	2.50026
CLCN5	1184	chloride voltage-gated channel 5	0.181319	5.52591	2.50011	0.0124234	0.108177	-3.80314	2.49988
TRPT1	83707	tRNA phosphotransferase 1	0.144352	6.23125	2.49961	0.0124418	0.108191	-3.78699	2.49936
SRSF6	6431	serine and arginine rich splicing factor 6	-0.155692	6.46846	-2.49964	0.012442	0.108191	-3.75369	-2.49935
BMPR2	659	bone morphogenetic protein receptor type 2	-0.146953	6.89495	-2.49914	0.0124608	0.108281	-3.72807	-2.49882
TRMT6	51605	tRNA methyltransferase 6	0.167747	5.5045	2.49696	0.0125343	0.108846	-3.81203	2.49673
RHOF	54509	ras homolog family member F, filopodia associated	0.162035	5.30977	2.49636	0.0125556	0.108957	-3.8135	2.49613
NFASC	23114	neurofascin	-0.153567	5.93664	-2.4958	0.0125765	0.108983	-3.78739	-2.49554
GSDMD	79792	gasdermin D	-0.153218	5.70629	-2.49566	0.0125804	0.108983	-3.81428	-2.49543
PPIAL4F	728945	peptidylprolyl isomerase A like 4F	-0.141676	5.96081	-2.49562	0.0125842	0.108983	-3.75914	-2.49532
KRTAP6-1	337966	keratin associated protein 6-1	0.146277	5.48871	2.49517	0.0125981	0.10903	-3.80737	2.49493
TTI2	80185	TELO2 interacting protein 2	0.160159	5.44357	2.49465	0.012617	0.10912	-3.8024	2.4944
CHCHD3	54927	coiled-coil-helix-coiled-coil-helix domain containing 3	0.164089	6.91488	2.49393	0.0126455	0.109212	-3.73752	2.4936
MRPL39	54148	mitochondrial ribosomal protein L39	0.11931	6.02524	2.49368	0.012651	0.109212	-3.81204	2.49344
HFM1	164045	helicase for meiosis 1	0.155759	5.55411	2.49365	0.0126532	0.109212	-3.78477	2.49338
HACD1	9200	3-hydroxyacyl-CoA dehydratase 1	0.199102	6.26181	2.49193	0.0127166	0.109685	-3.74721	2.49161
PGAP4	84302	post-GPI attachment to proteins GalNAc transferase 4	0.16361	5.99619	2.49128	0.0127374	0.10979	-3.79987	2.49103
FECH	2235	ferrochelatase	0.156307	6.1482	2.48984	0.0127897	0.11005	-3.78882	2.48957
GLRA2	2742	glycine receptor alpha 2	0.195156	5.29358	2.48979	0.0127906	0.11005	-3.81604	2.48955
CCNG2	901	cyclin G2	-0.168071	5.75424	-2.4897	0.0127933	0.11005	-3.82831	-2.48947
PROSER2	254427	proline and serine rich 2	0.194224	5.36487	2.4873	0.0128796	0.110718	-3.8366	2.48708
ESYT1	23344	extended synaptotagmin 1	-0.126921	6.12569	-2.48598	0.0129282	0.110978	-3.82557	-2.48574
KMT2E	55904	lysine methyltransferase 2E	-0.127227	6.20736	-2.4859	0.0129314	0.110978	-3.82141	-2.48565
HOXB13	10481	homeobox B13	0.169362	5.30185	2.48578	0.0129358	0.110978	-3.81464	2.48553
AKAP6	9472	A-kinase anchoring protein 6	0.180343	6.25973	2.48545	0.0129487	0.11099	-3.79433	2.48518
DBI	1622	diazepam binding inhibitor, acyl-CoA binding protein	0.188205	7.35691	2.48541	0.0129546	0.11099	-3.71092	2.48502
SLC25A3	5250	solute carrier family 25 member 3	0.218706	8.00739	2.48447	0.0129946	0.111258	-3.63781	2.48392
PLD5	200150	phospholipase D family member 5	0.167691	5.4549	2.48343	0.0130215	0.111307	-3.8205	2.48318
LRPAP1	4043	LDL receptor related protein associated protein 1	0.150184	6.63218	2.48332	0.0130291	0.111307	-3.74295	2.48297
ALDH2	217	aldehyde dehydrogenase 2 family member	0.173915	7.12519	2.48333	0.0130293	0.111307	-3.73413	2.48297
LRTOMT	220074	leucine rich transmembrane and O-methyltransferase domain containing	0.170462	5.44201	2.48303	0.0130351	0.111307	-3.84702	2.48281
ROBO4	54538	roundabout guidance receptor 4	-0.166983	5.23742	-2.48253	0.0130538	0.111392	-3.83945	-2.4823
TM4SF4	7104	transmembrane 4 L six family member 4	0.159747	5.78571	2.48179	0.0130819	0.111558	-3.81693	2.48153
DNAJC21	134218	DnaJ heat shock protein family (Hsp40) member C21	0.145316	6.27992	2.48125	0.0131027	0.111661	-3.79312	2.48097
MTFR1L	56181	mitochondrial fission regulator 1 like	0.177239	6.11675	2.48058	0.0131279	0.111802	-3.78326	2.48028
C3orf52	79669	chromosome 3 open reading frame 52	0.161872	5.68271	2.47973	0.0131563	0.111969	-3.85283	2.47951
LRRC39	127495	leucine rich repeat containing 39	0.198071	6.82228	2.4787	0.0132009	0.112274	-3.72216	2.4783
COL16A1	1307	collagen type XVI alpha 1 chain	-0.166656	6.02	-2.47525	0.0133227	0.113234	-3.85824	-2.47502
CAND2	23066	cullin associated and neddylation dissociated 2 (putative)	0.148885	5.87951	2.47468	0.0133442	0.113342	-3.85606	2.47445
DDT	1652	D-dopachrome tautomerase	0.161978	6.07531	2.47449	0.0133532	0.113343	-3.81573	2.47421
ACAD10	80724	acyl-CoA dehydrogenase family member 10	0.137191	6.09647	2.4724	0.0134297	0.113861	-3.86224	2.47217
HSDL2	84263	hydroxysteroid dehydrogenase like 2	0.178357	6.58347	2.47238	0.013432	0.113861	-3.82391	2.47211
MTRNR2L5	100463289	MT-RNR2 like 5	0.205874	5.33624	2.47206	0.0134436	0.113874	-3.82915	2.4718
RPS28	6234	ribosomal protein S28	-0.247016	9.43966	-2.47221	0.0134542	0.113874	-3.61406	-2.47151
KIAA1191	57179	KIAA1191	0.143245	5.97494	2.47162	0.0134602	0.113874	-3.83135	2.47135
LMLN	89782	leishmanolysin like peptidase	0.167303	5.54494	2.47011	0.0135157	0.114263	-3.87672	2.46988
FAM89B	23625	family with sequence similarity 89 member B	0.14883	5.61216	2.46988	0.0135241	0.114263	-3.87652	2.46966
MAOB	4129	monoamine oxidase B	0.174791	6.65585	2.46957	0.013538	0.114305	-3.82865	2.46929
ANAPC16	119504	anaphase promoting complex subunit 16	0.158655	6.80461	2.4692	0.0135537	0.114314	-3.79154	2.46888
PARP9	83666	poly(ADP-ribose) polymerase family member 9	-0.185015	5.96138	-2.469	0.0135592	0.114314	-3.83201	-2.46873
OR5C1	392391	olfactory receptor family 5 subfamily C member 1	0.160574	5.6077	2.46864	0.0135715	0.114314	-3.8729	2.46841
LRRC27	80313	leucine rich repeat containing 27	0.14544	5.55343	2.46856	0.0135747	0.114314	-3.86779	2.46832
ABCD3	5825	ATP binding cassette subfamily D member 3	0.151025	5.63473	2.46819	0.0135881	0.114348	-3.88077	2.46797
PRMT5	10419	protein arginine methyltransferase 5	0.139932	5.67484	2.46785	0.0136011	0.114348	-3.88159	2.46763
CDC37	11140	cell division cycle 37	-0.152701	7.59097	-2.46785	0.0136068	0.114348	-3.76732	-2.46748
GBP1	2633	guanylate binding protein 1	-0.275478	5.88265	-2.46756	0.0136146	0.114348	-3.82235	-2.46727
KLF6	1316	Kruppel like factor 6	-0.167554	6.52511	-2.46719	0.0136272	0.114379	-3.85698	-2.46694
EDARADD	128178	EDAR associated death domain	0.1454	5.48891	2.46684	0.01364	0.114411	-3.87616	2.46661
RRAS2	22800	RAS related 2	0.200025	5.86992	2.46662	0.0136505	0.114424	-3.8253	2.46633
GTF2A2	2958	general transcription factor IIA subunit 2	0.13253	6.05707	2.46569	0.0136839	0.114507	-3.87633	2.46546
ASCL2	430	achaete-scute family bHLH transcription factor 2	0.153035	5.62136	2.46567	0.013684	0.114507	-3.88746	2.46545
YARS2	51067	tyrosyl-tRNA synthetase 2	0.127165	5.67828	2.46539	0.0136952	0.114507	-3.87778	2.46516
GUCY1A2	2977	guanylate cyclase 1 soluble subunit alpha 2	-0.163202	6.14709	-2.46537	0.0136961	0.114507	-3.87363	-2.46514
EBP	10682	EBP cholestenol delta-isomerase	0.143873	5.86581	2.46307	0.0137847	0.115172	-3.86656	2.46283
UQCRQ	27089	ubiquinol-cytochrome c reductase complex III subunit VII	0.236678	8.77436	2.46288	0.0138091	0.115301	-3.63159	2.46219
MAPK8IP3	23162	mitogen-activated protein kinase 8 interacting protein 3	0.123094	6.54689	2.46184	0.013833	0.115426	-3.85307	2.46157
TYMP	1890	thymidine phosphorylase	-0.215594	5.44052	-2.45988	0.0139086	0.11591	-3.85483	-2.45962
GPKOW	27238	G-patch domain and KOW motifs	0.138944	5.64173	2.45982	0.0139092	0.11591	-3.90133	2.4596
ASAP2	8853	ArfGAP with SH3 domain, ankyrin repeat and PH domain 2	-0.14672	5.93704	-2.45832	0.0139673	0.116319	-3.90111	-2.4581
NIFK	84365	nucleolar protein interacting with the FHA domain of MKI67	0.122002	5.87248	2.45793	0.0139827	0.116335	-3.90371	2.45771
TMEM245	23731	transmembrane protein 245	0.142752	6.23618	2.45787	0.0139874	0.116335	-3.84511	2.45759
LILRA2	11027	leukocyte immunoglobulin like receptor A2	0.166247	5.46464	2.45726	0.0140086	0.116435	-3.90799	2.45704
HOOK3	84376	hook microtubule tethering protein 3	-0.131494	6.15128	-2.45647	0.0140402	0.116622	-3.89101	-2.45623
GABPA	2551	GA binding protein transcription factor subunit alpha	-0.126597	6.11731	-2.45583	0.0140655	0.116756	-3.88187	-2.45559
EAF2	55840	ELL associated factor 2	0.134204	5.53027	2.45479	0.0141059	0.116871	-3.89814	2.45456
VWA7	80737	von Willebrand factor A domain containing 7	0.169086	5.2114	2.45448	0.0141174	0.116871	-3.91363	2.45426
RP9	6100	RP9 pre-mRNA splicing factor	0.145292	5.72383	2.45415	0.0141321	0.116871	-3.87248	2.45389
NKPD1	284353	NTPase KAP family P-loop domain containing 1	0.163452	5.66574	2.45402	0.0141363	0.116871	-3.88853	2.45378
NUMB	8650	NUMB endocytic adaptor protein	-0.132111	6.01453	-2.45394	0.0141396	0.116871	-3.88536	-2.4537
PLIN4	729359	perilipin 4	0.226632	7.14459	2.45392	0.0141476	0.116871	-3.75769	2.45349
VCP	7415	valosin containing protein	0.160992	7.44541	2.45376	0.0141516	0.116871	-3.79373	2.45339
CD14	929	CD14 molecule	-0.26009	6.28182	-2.45363	0.0141523	0.116871	-3.87436	-2.45337
CDSN	1041	corneodesmosin	0.142927	5.60226	2.45328	0.0141656	0.116905	-3.89298	2.45304
SRPK3	26576	SRSF protein kinase 3	0.161376	5.66377	2.45154	0.0142332	0.1173	-3.91562	2.45132
SF3B5	83443	splicing factor 3b subunit 5	0.112003	6.13757	2.45145	0.0142385	0.1173	-3.87909	2.45119
CSRP1	1465	cysteine and glycine rich protein 1	-0.215683	6.55364	-2.45137	0.0142409	0.1173	-3.89392	-2.45113
SLC36A1	206358	solute carrier family 36 member 1	-0.146654	6.01326	-2.4509	0.0142599	0.117308	-3.89127	-2.45065
COX5A	9377	cytochrome c oxidase subunit 5A	0.254339	8.13311	2.45112	0.0142602	0.117308	-3.73814	2.45064
TAAR9	134860	trace amine associated receptor 9 (gene/pseudogene)	0.158012	5.57959	2.45032	0.0142831	0.11731	-3.88464	2.45006
SRSF11	9295	serine and arginine rich splicing factor 11	-0.130024	6.60376	-2.45018	0.0142883	0.11731	-3.88847	-2.44993
RASA4	10156	RAS p21 protein activator 4	-0.181265	6.1302	-2.45001	0.0142951	0.11731	-3.88881	-2.44976
TARS3	123283	threonyl-tRNA synthetase 3	0.150583	5.53641	2.44981	0.0143018	0.11731	-3.92326	2.44959
NANOS3	342977	nanos C2HC-type zinc finger 3	0.154243	5.54055	2.44963	0.0143099	0.11731	-3.89917	2.44939
PLA2G4E	123745	phospholipase A2 group IVE	0.156245	5.54329	2.44946	0.0143154	0.11731	-3.92699	2.44925
FOXE1	2304	forkhead box E1	0.175298	5.84339	2.4492	0.0143263	0.117323	-3.92079	2.44898
GAST	2520	gastrin	0.152341	5.64657	2.44885	0.0143407	0.117366	-3.90641	2.44861
TADA1	117143	transcriptional adaptor 1	0.129021	5.68283	2.44846	0.0143555	0.117379	-3.92529	2.44824
ATP6V0E2	155066	ATPase H+ transporting V0 subunit e2	0.168591	6.38568	2.44843	0.0143606	0.117379	-3.84098	2.44812
C8orf37	157657	chromosome 8 open reading frame 37	0.14357	5.44313	2.44736	0.0144008	0.117573	-3.89226	2.44711
NDUFA13	51079	NADH:ubiquinone oxidoreductase subunit A13	0.197022	7.66649	2.44748	0.0144027	0.117573	-3.77914	2.44706
RPL26L1	51121	ribosomal protein L26 like 1	0.181774	6.3166	2.44693	0.01442	0.117639	-3.85151	2.44663
HCLS1	3059	hematopoietic cell-specific Lyn substrate 1	-0.155073	5.44862	-2.44664	0.0144295	0.117642	-3.89996	-2.44639
LRRC38	126755	leucine rich repeat containing 38	0.167827	5.40709	2.44595	0.014456	0.117675	-3.92718	2.44573
ATP5MGL	267020	ATP synthase membrane subunit g like	0.175147	5.28367	2.44592	0.0144579	0.117675	-3.9103	2.44568
PEBP4	157310	phosphatidylethanolamine binding protein 4	0.244666	6.41423	2.44591	0.0144611	0.117675	-3.84781	2.4456
PTGES2	80142	prostaglandin E synthase 2	0.146906	6.29265	2.44543	0.0144776	0.117734	-3.91422	2.44519
HSDL1	83693	hydroxysteroid dehydrogenase like 1	0.135365	5.93706	2.44488	0.0144989	0.117832	-3.9333	2.44466
SPDYE11	100996746	speedy/RINGO cell cycle regulator family member E11	-0.152186	5.65991	-2.4439	0.0145403	0.118094	-3.88197	-2.44363
PDIA4	9601	protein disulfide isomerase family A member 4	-0.147885	5.83699	-2.44245	0.0145979	0.118486	-3.91135	-2.4422
CNOT6L	246175	CCR4-NOT transcription complex subunit 6 like	-0.125395	5.72221	-2.44156	0.0146325	0.118687	-3.94403	-2.44135
TAP1	6890	transporter 1, ATP binding cassette subfamily B member	-0.209867	6.27976	-2.44127	0.0146473	0.118687	-3.87213	-2.44099
SFXN4	119559	sideroflexin 4	0.152694	5.81203	2.44112	0.0146505	0.118687	-3.94067	2.44091
NEFL	4747	neurofilament light	0.162661	5.29624	2.44049	0.014676	0.118819	-3.94735	2.44028
FTSJ1	24140	FtsJ RNA 2'-O-methyltransferase 1	0.13519	5.64573	2.43882	0.0147445	0.119252	-3.93934	2.4386
DSC1	1823	desmocollin 1	0.156063	5.51336	2.43873	0.0147482	0.119252	-3.94303	2.4385
CDC34	997	cell division cycle 34	0.164758	6.15707	2.43755	0.0147962	0.119507	-3.93923	2.43733
CYP2J2	1573	cytochrome P450 family 2 subfamily J member 2	0.225456	6.83847	2.43748	0.014806	0.119507	-3.81079	2.43709
GPR160	26996	G protein-coupled receptor 160	0.166681	5.41991	2.43714	0.0148127	0.119507	-3.95532	2.43693
ESRP1	54845	epithelial splicing regulatory protein 1	0.175259	5.59939	2.43704	0.0148169	0.119507	-3.95503	2.43682
RPS4X	6191	ribosomal protein S4 X-linked	-0.240937	8.58131	-2.43698	0.0148317	0.11955	-3.74959	-2.43646
FAM118B	79607	family with sequence similarity 118 member B	0.143051	5.85474	2.43582	0.0148671	0.11976	-3.95382	2.4356
ZNF665	79788	zinc finger protein 665	0.150915	5.59446	2.43467	0.0149142	0.119981	-3.95543	2.43446
C5orf52	100190949	chromosome 5 open reading frame 52	0.176668	5.47419	2.43445	0.0149242	0.119981	-3.93094	2.43421
PDK2	5164	pyruvate dehydrogenase kinase 2	0.16304	6.02012	2.43418	0.0149356	0.119981	-3.933	2.43394
LYRM1	57149	LYR motif containing 1	0.145138	5.82087	2.43402	0.0149412	0.119981	-3.95671	2.4338
PANK1	53354	pantothenate kinase 1	0.160533	5.7024	2.43403	0.0149413	0.119981	-3.94165	2.4338
GDI2	2665	GDP dissociation inhibitor 2	-0.147229	6.74293	-2.43334	0.014973	0.120159	-3.87448	-2.43303
EVI5L	115704	ecotropic viral integration site 5 like	0.129438	5.81891	2.43189	0.015029	0.120534	-3.96517	2.43168
ISY1	57461	ISY1 splicing factor homolog	0.115005	5.97287	2.43164	0.0150398	0.120544	-3.96227	2.43142
BDH2	56898	3-hydroxybutyrate dehydrogenase 2	-0.131352	6.15404	-2.42995	0.0151113	0.12094	-3.93642	-2.4297
GC	2638	GC vitamin D binding protein	0.156202	5.55191	2.42983	0.0151161	0.12094	-3.93806	2.42958
PRAMEF6	440561	PRAME family member 6	-0.15164	6.21967	-2.42978	0.0151175	0.12094	-3.9496	-2.42955
DDX50	79009	DExD-box helicase 50	-0.1344	6.1546	-2.42951	0.0151284	0.120952	-3.96053	-2.42929
TACC2	10579	transforming acidic coiled-coil containing protein 2	0.196502	7.18123	2.42893	0.0151577	0.12111	-3.86437	2.42859
NCK2	8440	NCK adaptor protein 2	-0.128979	6.58584	-2.42847	0.0151726	0.121154	-3.94306	-2.42823
RPL18	6141	ribosomal protein L18	-0.206843	8.52979	-2.42725	0.0152335	0.121564	-3.79343	-2.42678
TMEM182	130827	transmembrane protein 182	0.198748	6.55824	2.42675	0.0152491	0.121613	-3.8667	2.42641
TRIR	79002	telomerase RNA component interacting RNase	-0.137515	7.18	-2.42609	0.015276	0.121635	-3.87982	-2.42577
H4C8	8365	H4 clustered histone 8	-0.139332	5.83707	-2.42597	0.0152784	0.121635	-3.93556	-2.42571
PDZD3	79849	PDZ domain containing 3	0.146067	5.48438	2.42589	0.0152804	0.121635	-3.96157	2.42566
TRANK1	9881	tetratricopeptide repeat and ankyrin repeat containing 1	0.147222	5.51825	2.42515	0.0153116	0.121807	-3.96964	2.42492
P2RX5	5026	purinergic receptor P2X 5	0.148608	5.58073	2.42455	0.0153363	0.121928	-3.98251	2.42434
AGAP9	642517	ArfGAP with GTPase domain, ankyrin repeat and PH domain 9	-0.149995	6.1193	-2.42426	0.0153505	0.121965	-3.94082	-2.424
DCAF11	80344	DDB1 and CUL4 associated factor 11	0.129028	6.07501	2.42369	0.0153728	0.122029	-3.97663	2.42347
H2AJ	55766	H2A.J histone	-0.137337	5.90556	-2.42363	0.0153775	0.122029	-3.93062	-2.42336
BMP1	649	bone morphogenetic protein 1	-0.132326	6.16943	-2.42315	0.0153956	0.122055	-3.97784	-2.42294
TSSC4	10078	tumor suppressing subtransferable candidate 4	0.1515	5.62125	2.42306	0.0154	0.122055	-3.97025	2.42283
FBXO3	26273	F-box protein 3	0.151623	5.85833	2.42251	0.0154233	0.122165	-3.96955	2.42228
SMIM10L2B	644596	small integral membrane protein 10 like 2B	0.162249	5.33586	2.42168	0.0154585	0.122368	-3.97151	2.42146
HDHD3	81932	haloacid dehalogenase like hydrolase domain containing 3	0.128391	5.6213	2.42144	0.0154684	0.12237	-3.98299	2.42122
ZNF697	90874	zinc finger protein 697	0.151067	5.58064	2.42118	0.0154803	0.122389	-3.96851	2.42094
QRSL1	55278	glutaminyl-tRNA amidotransferase subunit QRSL1	0.152296	5.75177	2.42037	0.0155144	0.122583	-3.97715	2.42014
FAM155B	27112	family with sequence similarity 155 member B	0.184742	5.11808	2.41994	0.0155346	0.122667	-3.92956	2.41967
TRIM55	84675	tripartite motif containing 55	0.170766	6.04109	2.41912	0.0155692	0.122852	-3.9497	2.41886
SGCG	6445	sarcoglycan gamma	0.157114	6.23541	2.41872	0.0155862	0.122852	-3.95155	2.41846
ZNF532	55205	zinc finger protein 532	-0.131755	6.61282	-2.41872	0.0155869	0.122852	-3.93629	-2.41845
N4BP3	23138	NEDD4 binding protein 3	0.161558	5.59937	2.41706	0.0156565	0.123325	-3.97788	2.41683
KLHDC10	23008	kelch domain containing 10	0.113692	6.03378	2.41617	0.015694	0.123544	-3.99901	2.41596
MRPL28	10573	mitochondrial ribosomal protein L28	0.117906	6.20488	2.41594	0.0157052	0.123557	-3.96604	2.41569
BCL2L10	10017	BCL2 like 10	0.148046	5.57715	2.41551	0.0157238	0.123592	-3.97062	2.41527
YES1	7525	YES proto-oncogene 1, Src family tyrosine kinase	-0.131485	5.94782	-2.41538	0.0157291	0.123592	-3.97499	-2.41514
NUP93	9688	nucleoporin 93	0.140593	5.41639	2.41505	0.015742	0.123618	-4.00606	2.41484
PANK4	55229	pantothenate kinase 4 (inactive)	0.146516	5.79375	2.41345	0.0158114	0.124078	-4.00818	2.41324
HAND2	9464	heart and neural crest derivatives expressed 2	0.203714	6.69874	2.41318	0.0158288	0.124078	-3.89367	2.41284
HSPB8	26353	heat shock protein family B (small) member 8	0.256823	8.33153	2.41339	0.0158297	0.124078	-3.7775	2.41282
ZNF18	7566	zinc finger protein 18	0.150481	5.67011	2.41219	0.0158663	0.124261	-4.00267	2.41198
PPP2R5D	5528	protein phosphatase 2 regulatory subunit B'delta	0.134298	5.87062	2.41204	0.0158727	0.124261	-4.00982	2.41183
CTSK	1513	cathepsin K	-0.172958	5.70651	-2.41183	0.0158822	0.124261	-4.00283	-2.41161
RPL13A	23521	ribosomal protein L13a	-0.168765	6.51213	-2.41129	0.0159074	0.124369	-3.962	-2.41103
MOB4	25843	MOB family member 4, phocein	0.137998	6.13421	2.41107	0.0159153	0.124369	-4.00491	2.41085
SGPP2	130367	sphingosine-1-phosphate phosphatase 2	0.17236	5.55329	2.41079	0.0159286	0.124397	-3.98145	2.41055
TNNT3	7140	troponin T3, fast skeletal type	-0.302446	6.43612	-2.40983	0.015971	0.124651	-3.97043	-2.40958
BEX1	55859	brain expressed X-linked 1	0.151436	5.54616	2.40815	0.0160429	0.125122	-4.02073	2.40794
ZNF404	342908	zinc finger protein 404	0.139624	5.63683	2.40799	0.0160508	0.125122	-3.99518	2.40776
PPP1R3A	5506	protein phosphatase 1 regulatory subunit 3A	0.187118	6.34693	2.40744	0.0160752	0.125187	-3.98945	2.4072
MME	4311	membrane metalloendopeptidase	-0.17409	5.34146	-2.40733	0.0160786	0.125187	-4.02143	-2.40713
OS9	10956	OS9 endoplasmic reticulum lectin	-0.131177	7.02936	-2.40681	0.0161064	0.125326	-3.92591	-2.4065
ANAPC5	51433	anaphase promoting complex subunit 5	-0.118175	6.26853	-2.40548	0.0161613	0.125677	-4.00453	-2.40525
DENND1C	79958	DENN domain containing 1C	0.128739	5.8285	2.40391	0.0162299	0.126134	-4.03275	2.4037
SPDEF	25803	SAM pointed domain containing ETS transcription factor	0.146769	5.50827	2.40246	0.0162943	0.126558	-4.03495	2.40226
MRPS22	56945	mitochondrial ribosomal protein S22	0.133169	6.33249	2.4021	0.0163114	0.126614	-4.01396	2.40187
EGR1	1958	early growth response 1	-0.488743	7.08655	-2.4017	0.0163346	0.126717	-3.90906	-2.40135
GOLGA6L6	727832	golgin A6 family like 6	-0.161636	5.99998	-2.40065	0.0163777	0.126939	-3.97433	-2.40039
CDH17	1015	cadherin 17	0.15949	5.55562	2.40049	0.0163831	0.126939	-4.02331	2.40027
ADAR	103	adenosine deaminase RNA specific	-0.139775	6.12888	-2.39937	0.0164345	0.127261	-3.99639	-2.39912
DDA1	79016	DET1 and DDB1 associated 1	0.142779	6.23011	2.39856	0.01647	0.127458	-4.01814	2.39833
FRYL	285527	FRY like transcription coactivator	-0.126985	6.10003	-2.39806	0.0164921	0.127552	-4.03066	-2.39784
PRAF2	11230	PRA1 domain family member 2	0.180008	5.13253	2.39691	0.0165448	0.127881	-4.01459	2.39667
MPC1	51660	mitochondrial pyruvate carrier 1	0.222276	7.66086	2.39692	0.0165547	0.127881	-3.8558	2.39645
OR2T12	127064	olfactory receptor family 2 subfamily T member 12	0.141305	5.71082	2.39601	0.0165856	0.12791	-4.01306	2.39577
NNAT	4826	neuronatin	0.158767	5.63731	2.39577	0.0165957	0.12791	-4.02305	2.39554
ACADS	35	acyl-CoA dehydrogenase short chain	0.135721	6.69732	2.39566	0.0166014	0.12791	-4.00973	2.39542
DSP	1832	desmoplakin	0.252007	7.55115	2.39578	0.0166026	0.12791	-3.89954	2.39539
TADA3	10474	transcriptional adaptor 3	0.130205	5.69818	2.39548	0.0166083	0.12791	-4.04328	2.39527
CCNE1	898	cyclin E1	0.15872	5.44862	2.39483	0.0166373	0.128057	-4.04839	2.39463
PLCXD3	345557	phosphatidylinositol specific phospholipase C X domain containing 3	0.183074	6.34388	2.39466	0.0166491	0.12807	-3.96886	2.39437
SGSM1	129049	small G protein signaling modulator 1	0.157169	5.57785	2.39266	0.0167366	0.128593	-4.04265	2.39244
IFNGR2	3460	interferon gamma receptor 2	-0.155548	6.3276	-2.39265	0.0167372	0.128593	-4.0425	-2.39243
CDYL	9425	chromodomain Y like	0.155943	5.68383	2.39211	0.0167611	0.128699	-4.05844	2.39191
MCF2L	23263	MCF.2 cell line derived transforming sequence like	-0.167403	6.02205	-2.39036	0.0168425	0.129051	-4.02871	-2.39013
ACOT1	641371	acyl-CoA thioesterase 1	0.158834	6.37393	2.39019	0.0168534	0.129051	-3.97283	2.38989
DHX15	1665	DEAH-box helicase 15	-0.126012	5.9595	-2.38989	0.0168636	0.129051	-4.04287	-2.38967
FSD2	123722	fibronectin type III and SPRY domain containing 2	0.202034	5.43881	2.38982	0.0168658	0.129051	-4.06335	2.38962
CCDC190	339512	coiled-coil domain containing 190	0.178766	5.50127	2.38972	0.0168708	0.129051	-4.06212	2.38951
FGD6	55785	FYVE, RhoGEF and PH domain containing 6	0.151271	5.58243	2.3897	0.0168714	0.129051	-4.06464	2.3895
ITGAV	3685	integrin subunit alpha V	0.185993	7.14276	2.38973	0.0168775	0.129051	-3.92384	2.38937
CYC1	1537	cytochrome c1	0.193621	7.39344	2.38861	0.0169287	0.129366	-3.93314	2.38825
GRB14	2888	growth factor receptor bound protein 14	0.173657	5.41819	2.38774	0.0169627	0.129548	-4.04179	2.38751
PDCD4	27250	programmed cell death 4	-0.156443	7.06722	-2.38757	0.0169738	0.129556	-3.97573	-2.38727
MCEE	84693	methylmalonyl-CoA epimerase	0.132083	5.9561	2.3868	0.0170072	0.12973	-4.02523	2.38655
SLC7A2	6542	solute carrier family 7 member 2	0.16538	5.77279	2.38654	0.0170192	0.12973	-4.02749	2.38629
CHMP2B	25978	charged multivesicular body protein 2B	0.141759	5.91418	2.38634	0.017027	0.12973	-4.06023	2.38612
ZNF33A	7581	zinc finger protein 33A	0.136204	5.7397	2.38511	0.0170835	0.130052	-4.07416	2.38491
SYNGR2	9144	synaptogyrin 2	0.154059	6.72962	2.38507	0.0170897	0.130052	-3.9855	2.38477
ECHDC3	79746	enoyl-CoA hydratase domain containing 3	0.17285	6.04083	2.3844	0.0171175	0.130186	-4.05154	2.38417
RBMS1	5937	RNA binding motif single stranded interacting protein 1	-0.14472	6.34129	-2.38377	0.0171463	0.130282	-4.0584	-2.38356
DYNC1LI1	51143	dynein cytoplasmic 1 light intermediate chain 1	0.160807	5.81465	2.38367	0.0171503	0.130282	-4.07506	2.38347
CASC3	22794	CASC3 exon junction complex subunit	-0.124198	5.86846	-2.38248	0.0172077	0.13064	-4.04265	-2.38224
ZNF606	80095	zinc finger protein 606	0.148115	5.56705	2.38112	0.0172699	0.131034	-4.07118	2.38091
DDX28	55794	DEAD-box helicase 28	0.147945	5.39744	2.38079	0.0172847	0.131069	-4.08535	2.38059
RAG1	5896	recombination activating 1	0.17073	5.51741	2.37832	0.0174011	0.131715	-4.09133	2.37812
SH3BGR	6450	SH3 domain binding glutamate rich protein	0.252758	6.75578	2.37818	0.017414	0.131715	-3.97469	2.37785
C20orf173	140873	chromosome 20 open reading frame 173	0.166213	5.32855	2.37777	0.017428	0.131715	-4.07076	2.37755
TMED8	283578	transmembrane p24 trafficking protein family member 8	0.164097	5.58438	2.37734	0.0174474	0.131715	-4.09385	2.37714
MCL1	4170	MCL1 apoptosis regulator, BCL2 family member	-0.237517	7.61168	-2.37746	0.0174489	0.131715	-3.95919	-2.37711
PRCP	5547	prolylcarboxypeptidase	-0.156435	6.05588	-2.37727	0.0174512	0.131715	-4.08755	-2.37706
VKORC1	79001	vitamin K epoxide reductase complex subunit 1	-0.144711	5.91947	-2.37716	0.0174577	0.131715	-4.05518	-2.37692
KLHDC2	23588	kelch domain containing 2	0.140101	6.29455	2.37706	0.017462	0.131715	-4.06013	2.37683
CREM	1390	cAMP responsive element modulator	0.138011	6.22601	2.37707	0.0174626	0.131715	-4.04509	2.37682
PLEKHO2	80301	pleckstrin homology domain containing O2	-0.158707	5.61548	-2.37647	0.0174886	0.131785	-4.09347	-2.37627
CALML6	163688	calmodulin like 6	0.158355	5.53809	2.3764	0.0174924	0.131785	-4.08917	2.37619
NMNAT1	64802	nicotinamide nucleotide adenylyltransferase 1	0.119728	5.97165	2.37613	0.017505	0.131803	-4.08955	2.37592
C2orf69	205327	chromosome 2 open reading frame 69	0.155456	5.71186	2.37554	0.0175326	0.131932	-4.09674	2.37534
CHPT1	56994	choline phosphotransferase 1	0.165292	6.18928	2.37504	0.0175588	0.131981	-4.04506	2.37479
PRDX6	9588	peroxiredoxin 6	0.169869	6.21559	2.37502	0.0175596	0.131981	-4.04866	2.37478
DEXI	28955	Dexi homolog	0.133367	6.55063	2.37476	0.0175734	0.132006	-4.02431	2.37449
OR4A15	81328	olfactory receptor family 4 subfamily A member 15	0.178286	5.37283	2.37374	0.0176194	0.132216	-4.07933	2.37352
VAT1L	57687	vesicle amine transport 1 like	0.150619	5.89317	2.37372	0.0176219	0.132216	-4.04094	2.37347
MEX3A	92312	mex-3 RNA binding family member A	0.166909	5.49113	2.37334	0.017638	0.13223	-4.09612	2.37313
ZBTB7C	201501	zinc finger and BTB domain containing 7C	0.133313	5.55677	2.37323	0.0176445	0.13223	-4.06699	2.373
PLSCR3	57048	phospholipid scramblase 3	-0.144083	5.65372	-2.37256	0.0176759	0.132389	-4.07816	-2.37234
FSCN1	6624	fascin actin-bundling protein 1	-0.161351	6.00651	-2.37208	0.0176983	0.132478	-4.09743	-2.37187
MDH2	4191	malate dehydrogenase 2	0.205584	8.05447	2.37198	0.0177151	0.132527	-3.91281	2.37152
CLDN6	9074	claudin 6	0.140681	5.2837	2.36964	0.017817	0.133211	-4.06959	2.3694
ATL1	51062	atlastin GTPase 1	0.158769	5.61191	2.36891	0.0178509	0.133387	-4.08916	2.3687
SURF2	6835	surfeit 2	0.14374	5.79894	2.3682	0.0178854	0.133545	-4.0946	2.36798
CCDC88B	283234	coiled-coil domain containing 88B	-0.140473	5.69702	-2.36771	0.0179081	0.133545	-4.11278	-2.36751
NDUFAF5	79133	NADH:ubiquinone oxidoreductase complex assembly factor 5	0.139235	5.70548	2.36754	0.0179174	0.133545	-4.09159	2.36732
CXXC4	80319	CXXC finger protein 4	0.134564	5.59436	2.36725	0.0179312	0.133545	-4.09335	2.36704
ACTN3	89	actinin alpha 3 (gene/pseudogene)	0.181438	5.49076	2.36721	0.0179334	0.133545	-4.08811	2.36699
MMUT	4594	methylmalonyl-CoA mutase	0.142095	5.85334	2.36717	0.0179346	0.133545	-4.11097	2.36696
SMG5	23381	SMG5 nonsense mediated mRNA decay factor	0.137594	6.3862	2.36668	0.0179605	0.13364	-4.06024	2.36643
EEF1E1	9521	eukaryotic translation elongation factor 1 epsilon 1	0.122358	5.78207	2.36647	0.0179683	0.13364	-4.11437	2.36627
MAGT1	84061	magnesium transporter 1	0.123922	6.24305	2.36625	0.0179812	0.133658	-4.06303	2.36601
IDH3A	3419	isocitrate dehydrogenase (NAD(+)) 3 catalytic subunit alpha	0.16364	6.61766	2.36515	0.0180368	0.133994	-4.03503	2.36486
PERM1	84808	PPARGC1 and ESRR induced regulator, muscle 1	0.211549	6.22309	2.36434	0.018075	0.134199	-4.05321	2.36408
LAPTM4B	55353	lysosomal protein transmembrane 4 beta	0.216702	7.1204	2.36372	0.0181096	0.134369	-3.98418	2.36337
ZSWIM8	23053	zinc finger SWIM-type containing 8	-0.119628	5.96551	-2.36302	0.0181367	0.134369	-4.11224	-2.36282
UFM1	51569	ubiquitin fold modifier 1	-0.120273	6.39914	-2.36305	0.0181376	0.134369	-4.06288	-2.3628
VPS45	11311	vacuolar protein sorting 45 homolog	0.12436	6.23476	2.36287	0.0181445	0.134369	-4.10164	2.36266
ZCCHC7	84186	zinc finger CCHC-type containing 7	0.151388	5.31364	2.36273	0.0181504	0.134369	-4.12415	2.36254
SYN1	6853	synapsin I	0.167214	5.69796	2.36189	0.0181932	0.134609	-4.09167	2.36166
GNG10	2790	G protein subunit gamma 10	-0.139636	6.55289	-2.36163	0.0182065	0.134629	-4.08022	-2.36139
KLF1	10661	Kruppel like factor 1	0.160361	5.37849	2.36029	0.0182703	0.134852	-4.13292	2.36009
RPL7	6129	ribosomal protein L7	-0.203077	9.10868	-2.36052	0.0182735	0.134852	-3.91805	-2.36003
ZCCHC24	219654	zinc finger CCHC-type containing 24	-0.127575	6.71651	-2.36026	0.0182762	0.134852	-4.04628	-2.35997
CMC1	152100	C-X9-C motif containing 1	0.119657	6.14129	2.36005	0.0182826	0.134852	-4.1162	2.35985
TACO1	51204	translational activator of cytochrome c oxidase I	0.131468	5.95337	2.35992	0.0182895	0.134852	-4.10772	2.3597
MPIG6B	80739	megakaryocyte and platelet inhibitory receptor G6b	0.148913	6.43028	2.35974	0.0182998	0.134852	-4.08105	2.3595
PRKAG2	51422	protein kinase AMP-activated non-catalytic subunit gamma 2	0.179392	6.14463	2.35942	0.0183156	0.134871	-4.08587	2.35918
PGRMC1	10857	progesterone receptor membrane component 1	-0.136568	5.62688	-2.35924	0.0183235	0.134871	-4.09892	-2.35902
MYH14	79784	myosin heavy chain 14	0.178479	6.31541	2.3582	0.0183757	0.135127	-4.08907	2.35796
TARS2	80222	threonyl-tRNA synthetase 2, mitochondrial	0.126444	6.0238	2.35809	0.0183794	0.135127	-4.12795	2.35788
SKIDA1	387640	SKI/DACH domain containing 1	0.139033	5.67966	2.35786	0.0183902	0.135129	-4.13539	2.35767
TXNRD1	7296	thioredoxin reductase 1	0.183057	6.36923	2.35691	0.0184415	0.135422	-4.05615	2.35663
ARPC3	10094	actin related protein 2/3 complex subunit 3	-0.122726	6.50992	-2.35671	0.0184513	0.135422	-4.05784	-2.35644
EAF1	85403	ELL associated factor 1	0.146976	5.44976	2.35478	0.0185442	0.135855	-4.12687	2.35457
LETM1	3954	leucine zipper and EF-hand containing transmembrane protein 1	0.130287	5.85319	2.35466	0.0185496	0.135855	-4.14247	2.35446
MGME1	92667	mitochondrial genome maintenance exonuclease 1	0.152698	5.49182	2.35466	0.0185497	0.135855	-4.14287	2.35446
NR1I3	9970	nuclear receptor subfamily 1 group I member 3	0.157077	5.4215	2.35461	0.0185527	0.135855	-4.12659	2.3544
PDHB	5162	pyruvate dehydrogenase E1 beta subunit	0.156633	6.78968	2.35441	0.0185662	0.135876	-4.0548	2.35413
TMEM14C	51522	transmembrane protein 14C	0.134684	7.02235	2.35225	0.0186742	0.136589	-4.06478	2.35197
SYNDIG1	79953	synapse differentiation inducing 1	0.126201	6.38427	2.35131	0.0187183	0.136798	-4.12483	2.35109
ARRB1	408	arrestin beta 1	-0.137984	6.01813	-2.3512	0.0187243	0.136798	-4.11694	-2.35098
E2F2	1870	E2F transcription factor 2	0.145856	5.39718	2.35032	0.018768	0.137039	-4.128	2.35011
GATA2	2624	GATA binding protein 2	-0.166848	6.12603	-2.3499	0.0187897	0.13712	-4.12144	-2.34968
ZNF222	7673	zinc finger protein 222	0.15719	5.36532	2.34954	0.0188063	0.13712	-4.15708	2.34935
FAM205C	100129969	family with sequence similarity 205 member C	0.168006	5.2517	2.34944	0.0188112	0.13712	-4.15641	2.34925
ABHD2	11057	abhydrolase domain containing 2	0.208814	6.92014	2.34924	0.0188263	0.137152	-4.06196	2.34895
RPS27A	6233	ribosomal protein S27a	-0.2505	8.6583	-2.34911	0.0188417	0.137187	-3.95707	-2.34865
UBA3	9039	ubiquitin like modifier activating enzyme 3	0.133145	6.34426	2.34856	0.0188569	0.137219	-4.13721	2.34835
MPP5	64398	membrane palmitoylated protein 5	0.132985	5.80263	2.3482	0.0188752	0.137275	-4.13469	2.34799
MAMDC2	256691	MAM domain containing 2	-0.182494	5.81642	-2.34628	0.0189734	0.137881	-4.12898	-2.34605
RIMKLB	57494	ribosomal modification protein rimK like family member B	-0.124506	6.03152	-2.34598	0.0189874	0.137881	-4.15733	-2.34578
MICOS13	125988	mitochondrial contact site and cristae organizing system subunit 13	0.15137	6.79498	2.34599	0.0189909	0.137881	-4.07652	2.34571
NEK6	10783	NIMA related kinase 6	-0.148472	5.49833	-2.34462	0.0190565	0.138278	-4.15891	-2.34442
ERCC2	2068	ERCC excision repair 2, TFIIH core complex helicase subunit	0.144705	5.77652	2.3443	0.0190727	0.138318	-4.16641	2.34411
CDC37L1	55664	cell division cycle 37 like 1	0.143849	6.06988	2.34344	0.0191198	0.13858	-4.10722	2.34319
PHYH	5264	phytanoyl-CoA 2-hydroxylase	0.174624	6.5041	2.34263	0.0191601	0.138794	-4.12851	2.3424
PKLR	5313	pyruvate kinase L/R	0.16304	5.45527	2.34059	0.0192646	0.139394	-4.14372	2.34037
SLC25A31	83447	solute carrier family 25 member 31	0.172425	5.25956	2.34039	0.0192746	0.139394	-4.14849	2.34018
AGO4	192670	argonaute RISC component 4	0.14677	5.48274	2.34018	0.0192842	0.139394	-4.17871	2.33999
FEM1A	55527	fem-1 homolog A	0.149311	6.00756	2.34016	0.0192864	0.139394	-4.15593	2.33995
NADK	65220	NAD kinase	-0.152571	5.79097	-2.33992	0.0192981	0.1394	-4.17329	-2.33972
KIF26A	26153	kinesin family member 26A	-0.154726	5.97685	-2.33954	0.0193175	0.139461	-4.17508	-2.33935
AOAH	313	acyloxyacyl hydrolase	0.159484	5.46904	2.33904	0.0193431	0.139531	-4.17882	2.33885
HES1	3280	hes family bHLH transcription factor 1	-0.195756	5.71569	-2.33896	0.019349	0.139531	-4.14229	-2.33874
WDR93	56964	WD repeat domain 93	0.176641	5.47323	2.33862	0.019366	0.139574	-4.16404	2.33841
KLHL41	10324	kelch like family member 41	0.194396	5.7553	2.33784	0.0194074	0.139763	-4.14084	2.33761
UCK2	7371	uridine-cytidine kinase 2	0.146088	5.52254	2.33759	0.0194196	0.139763	-4.16272	2.33738
NTN1	9423	netrin 1	0.171839	5.36773	2.33747	0.0194249	0.139763	-4.18283	2.33727
AGTR1	185	angiotensin II receptor type 1	0.145052	5.801	2.33711	0.0194453	0.139827	-4.14046	2.33688
HDAC3	8841	histone deacetylase 3	0.110383	5.8791	2.33665	0.0194684	0.139827	-4.15921	2.33644
SARNP	84324	SAP domain containing ribonucleoprotein	0.118321	6.17192	2.33652	0.0194753	0.139827	-4.15899	2.33631
PCCB	5096	propionyl-CoA carboxylase subunit beta	0.142991	6.41612	2.33649	0.0194775	0.139827	-4.14956	2.33626
DPH7	92715	diphthamide biosynthesis 7	0.142705	5.58966	2.33608	0.0194972	0.139868	-4.18725	2.33589
OR5M1	390168	olfactory receptor family 5 subfamily M member 1	0.162687	5.44237	2.33593	0.0195051	0.139868	-4.18487	2.33574
COG4	25839	component of oligomeric golgi complex 4	0.116194	6.15634	2.33527	0.0195394	0.139972	-4.18059	2.33508
MPP3	4356	membrane palmitoylated protein 3	0.15318	6.04391	2.33518	0.0195467	0.139972	-4.13142	2.33494
CDKL4	344387	cyclin dependent kinase like 4	0.140193	5.4316	2.33502	0.0195523	0.139972	-4.18468	2.33483
DDR2	4921	discoidin domain receptor tyrosine kinase 2	-0.126715	5.715	-2.33475	0.019567	0.139999	-4.17882	-2.33455
SULF1	23213	sulfatase 1	-0.144053	5.80599	-2.33431	0.0195896	0.140082	-4.18683	-2.33412
CCL20	6364	C-C motif chemokine ligand 20	0.15352	5.40645	2.33399	0.0196068	0.140126	-4.17914	2.33379
BAG3	9531	BCL2 associated athanogene 3	0.20226	6.65757	2.33312	0.0196575	0.140376	-4.08284	2.33282
SETD5	55209	SET domain containing 5	-0.116108	6.35102	-2.33285	0.0196667	0.140376	-4.17978	-2.33265
GPR84	53831	G protein-coupled receptor 84	0.131084	5.615	2.33241	0.0196902	0.140376	-4.17603	2.3322
FBXW7	55294	F-box and WD repeat domain containing 7	0.146509	6.11506	2.33209	0.0197078	0.140376	-4.15547	2.33186
ALDH4A1	8659	aldehyde dehydrogenase 4 family member A1	0.166507	5.84423	2.33195	0.019714	0.140376	-4.1834	2.33175
SYDE2	84144	synapse defective Rho GTPase homolog 2	0.141058	5.58743	2.33188	0.0197182	0.140376	-4.17194	2.33167
GYPB	2994	glycophorin B (MNS blood group)	0.156213	5.10147	2.33186	0.0197184	0.140376	-4.18918	2.33166
PPARGC1B	133522	PPARG coactivator 1 beta	0.131511	5.85562	2.33092	0.019768	0.140633	-4.19265	2.33072
STRIP2	57464	striatin interacting protein 2	0.149759	5.66263	2.33006	0.0198129	0.140633	-4.19691	2.32987
PPIL1	51645	peptidylprolyl isomerase like 1	0.147082	5.40746	2.33007	0.0198138	0.140633	-4.17306	2.32986
STAT4	6775	signal transducer and activator of transcription 4	0.173837	5.46499	2.33008	0.0198146	0.140633	-4.14108	2.32984
SLC13A5	284111	solute carrier family 13 member 5	0.158792	5.3703	2.33001	0.0198168	0.140633	-4.17596	2.3298
ASB5	140458	ankyrin repeat and SOCS box containing 5	0.157263	5.47651	2.32992	0.0198205	0.140633	-4.20023	2.32973
FILIP1	27145	filamin A interacting protein 1	0.186751	7.34717	2.32891	0.0198812	0.14086	-4.07615	2.32858
AIMP1	9255	aminoacyl tRNA synthetase complex interacting multifunctional protein 1	0.13261	5.91236	2.32875	0.0198825	0.14086	-4.19946	2.32856
OR4K5	79317	olfactory receptor family 4 subfamily K member 5	0.184441	5.20062	2.32833	0.0199046	0.14086	-4.20264	2.32814
TEX35	84066	testis expressed 35	0.156223	5.31958	2.32833	0.0199058	0.14086	-4.1749	2.32812
LRRC14B	389257	leucine rich repeat containing 14B	0.207148	5.87627	2.32832	0.0199075	0.14086	-4.14982	2.32809
ANKRD61	100310846	ankyrin repeat domain 61	0.149443	5.52206	2.3278	0.0199326	0.14096	-4.20654	2.32761
MRPL22	29093	mitochondrial ribosomal protein L22	0.123097	5.98496	2.32738	0.0199556	0.140971	-4.1982	2.32718
OBSCN	84033	obscurin, cytoskeletal calmodulin and titin-interacting RhoGEF	0.186536	6.38548	2.32728	0.019964	0.140971	-4.1388	2.32702
AKAP9	10142	A-kinase anchoring protein 9	0.128002	5.74371	2.32698	0.0199764	0.140971	-4.20391	2.32679
SRSF9	8683	serine and arginine rich splicing factor 9	-0.134324	6.24814	-2.32698	0.0199782	0.140971	-4.17101	-2.32676
EPB41	2035	erythrocyte membrane protein band 4.1	0.156638	5.72091	2.32624	0.0200158	0.141158	-4.20576	2.32605
TNFAIP8L2	79626	TNF alpha induced protein 8 like 2	0.157759	5.36946	2.32583	0.0200374	0.141233	-4.21023	2.32565
SLC15A3	51296	solute carrier family 15 member 3	-0.158945	5.64937	-2.32547	0.0200583	0.141259	-4.18407	-2.32526
BCL6B	255877	BCL6B transcription repressor	-0.170237	5.83242	-2.32527	0.0200676	0.141259	-4.20785	-2.32508
OR2G2	81470	olfactory receptor family 2 subfamily G member 2	0.159092	5.29715	2.32517	0.0200743	0.141259	-4.18103	2.32496
UBE2T	29089	ubiquitin conjugating enzyme E2 T	0.172589	5.40362	2.32487	0.0200889	0.141285	-4.2105	2.32468
CD163	9332	CD163 molecule	-0.243967	5.83226	-2.32468	0.020102	0.141294	-4.15319	-2.32444
OGA	10724	O-GlcNAcase	-0.146859	7.13269	-2.32454	0.0201123	0.141294	-4.1066	-2.32425
MSRB1	51734	methionine sulfoxide reductase B1	0.153607	5.68362	2.32413	0.0201286	0.141331	-4.20982	2.32394
ESYT3	83850	extended synaptotagmin 3	0.156332	5.46401	2.32383	0.0201456	0.141373	-4.19842	2.32363
ZBTB6	10773	zinc finger and BTB domain containing 6	0.127007	5.55321	2.32315	0.0201811	0.141544	-4.21599	2.32296
TPD52	7163	tumor protein D52	0.155075	5.31557	2.32283	0.0201981	0.141586	-4.21679	2.32265
DCUN1D2	55208	defective in cullin neddylation 1 domain containing 2	0.168306	6.22564	2.32258	0.0202155	0.14163	-4.1373	2.32232
CD3G	917	CD3g molecule	0.132028	5.55344	2.32187	0.0202516	0.141805	-4.18342	2.32165
ADI1	55256	acireductone dioxygenase 1	0.176467	7.40658	2.32175	0.0202666	0.141831	-4.05547	2.32138
MTRFR	91574	NA	0.127331	5.71932	2.32137	0.0202773	0.141831	-4.21095	2.32118
SLC27A6	28965	solute carrier family 27 member 6	0.198686	5.72449	2.32009	0.0203494	0.142257	-4.15869	2.31984
IL12A	3592	interleukin 12A	0.148039	5.53074	2.31946	0.0203803	0.142395	-4.22455	2.31927
SMC2	10592	structural maintenance of chromosomes 2	0.135413	5.89611	2.31868	0.0204242	0.142624	-4.19159	2.31846
CRHR1	1394	corticotropin releasing hormone receptor 1	0.147368	5.502	2.31813	0.0204527	0.142651	-4.21348	2.31794
ACADVL	37	acyl-CoA dehydrogenase very long chain	0.197648	8.8648	2.31841	0.020456	0.142651	-3.97631	2.31788
PPP1R9A	55607	protein phosphatase 1 regulatory subunit 9A	0.145971	5.64029	2.31796	0.0204616	0.142651	-4.2237	2.31777
XAGE5	170627	X antigen family member 5	0.150075	5.31984	2.31773	0.0204746	0.142652	-4.21293	2.31754
CLHC1	130162	clathrin heavy chain linker domain containing 1	0.154407	5.30039	2.31735	0.0204955	0.142652	-4.21528	2.31715
PEX1	5189	peroxisomal biogenesis factor 1	0.133365	5.79666	2.31725	0.0205002	0.142652	-4.2256	2.31706
IZUMO4	113177	IZUMO family member 4	0.150289	5.50179	2.31716	0.0205062	0.142652	-4.20438	2.31695
SH3RF2	153769	SH3 domain containing ring finger 2	0.16452	5.34911	2.31654	0.0205399	0.142742	-4.20418	2.31634
MORN2	729967	MORN repeat containing 2	0.137676	5.81315	2.31652	0.0205414	0.142742	-4.20628	2.31631
SRSF3	6428	serine and arginine rich splicing factor 3	-0.148997	6.62351	-2.31482	0.0206354	0.143213	-4.17757	-2.31459
MAX	4149	MYC associated factor X	-0.124713	6.508	-2.31478	0.0206365	0.143213	-4.20903	-2.31457
MOAP1	64112	modulator of apoptosis 1	0.125963	6.38419	2.3144	0.0206577	0.143213	-4.19349	2.31418
AFF1	4299	AF4/FMR2 family member 1	-0.12875	6.82867	-2.31421	0.0206702	0.143213	-4.16537	-2.31396
CEP295NL	100653515	CEP295 N-terminal like	0.151376	5.63805	2.31412	0.0206713	0.143213	-4.23651	2.31394
APC	324	APC regulator of WNT signaling pathway	0.130219	6.01	2.31403	0.0206763	0.143213	-4.23083	2.31384
RAB24	53917	RAB24, member RAS oncogene family	0.1162	6.09403	2.31379	0.0206915	0.14324	-4.19648	2.31357
EMILIN1	11117	elastin microfibril interfacer 1	-0.157078	5.96485	-2.31346	0.0207077	0.143275	-4.2317	-2.31327
ZP3	7784	zona pellucida glycoprotein 3	0.200981	4.92413	2.31309	0.0207283	0.14334	-4.22944	2.3129
ZNF207	7756	zinc finger protein 207	-0.120126	7.01446	-2.31257	0.02076	0.14343	-4.17095	-2.31232
NDUFA2	4695	NADH:ubiquinone oxidoreductase subunit A2	0.154842	6.66309	2.31239	0.02077	0.14343	-4.17037	2.31214
ERAL1	26284	Era like 12S mitochondrial rRNA chaperone 1	0.137127	5.33	2.31174	0.0208024	0.14343	-4.23185	2.31155
JMJD4	65094	jumonji domain containing 4	0.158169	5.43781	2.31169	0.020805	0.14343	-4.24109	2.31151
PGM5	5239	phosphoglucomutase 5	0.177298	6.38609	2.31164	0.0208112	0.14343	-4.1698	2.31139
FUNDC2	65991	FUN14 domain containing 2	0.144781	6.96333	2.31133	0.020829	0.14343	-4.15935	2.31107
DIP2C	22982	disco interacting protein 2 homolog C	0.139467	5.59171	2.31124	0.0208299	0.14343	-4.24217	2.31105
RNF113A	7737	ring finger protein 113A	0.149422	5.56007	2.31116	0.0208349	0.14343	-4.23267	2.31096
NDUFA4	4697	NDUFA4 mitochondrial complex associated	0.233948	8.35606	2.31129	0.0208422	0.14343	-4.02985	2.31083
IFRD2	7866	interferon related developmental regulator 2	0.1454	5.82418	2.31062	0.0208644	0.143506	-4.23766	2.31043
RPL17	6139	ribosomal protein L17	-0.208132	8.52148	-2.31052	0.0208825	0.143541	-4.05395	-2.3101
IQCG	84223	IQ motif containing G	0.16633	5.3998	2.31011	0.0208921	0.143541	-4.24525	2.30993
AUP1	550	AUP1 lipid droplet regulating VLDL assembly factor	-0.121015	5.82688	-2.30995	0.0209031	0.143541	-4.19821	-2.30973
TAS2R8	50836	taste 2 receptor member 8	0.167262	5.35029	2.30913	0.0209473	0.143739	-4.23211	2.30893
MYBPC3	4607	myosin binding protein C, cardiac	0.310332	8.922	2.30938	0.0209545	0.143739	-3.98191	2.3088
KCTD14	65987	potassium channel tetramerization domain containing 14	0.165591	5.45958	2.30823	0.0209963	0.14389	-4.24948	2.30805
C2orf83	56918	chromosome 2 open reading frame 83	0.141276	5.39224	2.3082	0.0209989	0.14389	-4.23667	2.308
NOL7	51406	nucleolar protein 7	0.14867	6.04092	2.30778	0.0210226	0.143961	-4.22598	2.30758
ENC1	8507	ectodermal-neural cortex 1	-0.163651	5.9068	-2.3075	0.0210386	0.143961	-4.21708	-2.30729
NUDT4B	440672	nudix hydrolase 4B	0.202809	6.64864	2.30749	0.0210431	0.143961	-4.1491	2.30721
PRKAA2	5563	protein kinase AMP-activated catalytic subunit alpha 2	0.196173	6.69423	2.30681	0.0210828	0.144156	-4.12876	2.3065
STAT1	6772	signal transducer and activator of transcription 1	-0.200704	6.66431	-2.30649	0.021098	0.144175	-4.16288	-2.30623
NANS	54187	N-acetylneuraminate synthase	0.147025	5.31567	2.30623	0.0211082	0.144175	-4.25312	2.30604
CMSS1	84319	cms1 ribosomal small subunit homolog	0.143833	5.5982	2.30588	0.0211277	0.144232	-4.25458	2.3057
RAB11B	9230	RAB11B, member RAS oncogene family	0.135235	7.23366	2.30563	0.0211487	0.144298	-4.13022	2.30532
TRPV6	55503	transient receptor potential cation channel subfamily V member 6	0.172011	5.26943	2.30489	0.0211842	0.144342	-4.23229	2.30469
POT1	25913	protection of telomeres 1	0.128049	5.56091	2.3046	0.0211996	0.144342	-4.25605	2.30441
MEX3D	399664	mex-3 RNA binding family member D	-0.128501	5.46094	-2.30457	0.0212012	0.144342	-4.24737	-2.30438
ILVBL	10994	ilvB acetolactate synthase like	0.146897	6.42063	2.30456	0.0212031	0.144342	-4.2265	2.30435
PIN4	5303	peptidylprolyl cis/trans isomerase, NIMA-interacting 4	0.163707	5.61606	2.3044	0.0212115	0.144342	-4.23454	2.3042
ALOX12	239	arachidonate 12-lipoxygenase, 12S type	0.134148	5.83754	2.30365	0.0212534	0.144497	-4.23618	2.30345
CUTC	51076	cutC copper transporter	0.14139	5.7777	2.30358	0.0212569	0.144497	-4.25016	2.30339
GNG7	2788	G protein subunit gamma 7	0.121727	6.14778	2.30333	0.0212711	0.144517	-4.24195	2.30314
COX7C	1350	cytochrome c oxidase subunit 7C	0.209125	8.16092	2.30284	0.0213128	0.144724	-4.05571	2.3024
DNAJB4	11080	DnaJ heat shock protein family (Hsp40) member B4	0.147417	6.80587	2.30243	0.0213271	0.144729	-4.15371	2.30214
SMIM6	100130933	small integral membrane protein 6	0.152444	5.44874	2.30217	0.0213362	0.144729	-4.25613	2.30198
MCCC2	64087	methylcrotonoyl-CoA carboxylase 2	0.145559	6.33097	2.30127	0.0213898	0.145015	-4.20175	2.30103
CFL1	1072	cofilin 1	-0.164106	7.88598	-2.30013	0.0214605	0.145353	-4.11036	-2.29978
CD3E	916	CD3e molecule	0.173387	5.3997	2.29993	0.0214623	0.145353	-4.26893	2.29975
SCP2	6342	sterol carrier protein 2	0.12113	6.62959	2.29935	0.021499	0.145524	-4.19752	2.29911
GCLM	2730	glutamate-cysteine ligase modifier subunit	0.153205	5.24458	2.29895	0.021518	0.145525	-4.26726	2.29877
CHD2	1106	chromodomain helicase DNA binding protein 2	-0.124693	6.48438	-2.29894	0.0215218	0.145525	-4.20835	-2.2987
RNPEPL1	57140	arginyl aminopeptidase like 1	0.138986	6.34457	2.29743	0.0216078	0.146029	-4.21005	2.29719
ST7	7982	suppression of tumorigenicity 7	0.148951	5.50151	2.29689	0.0216355	0.14614	-4.27492	2.29671
VAPA	9218	VAMP associated protein A	0.129383	6.2096	2.29666	0.0216492	0.146155	-4.25913	2.29647
B4GALNT1	2583	beta-1,4-N-acetyl-galactosaminyltransferase 1	0.160274	5.22786	2.29627	0.0216717	0.14623	-4.25722	2.29607
EPHB2	2048	EPH receptor B2	0.187225	5.20326	2.29563	0.0217078	0.146396	-4.26844	2.29544
NDUFB4	4710	NADH:ubiquinone oxidoreductase subunit B4	0.211734	7.95484	2.29556	0.0217224	0.146418	-4.10987	2.29519
SERPINA2	390502	serpin family A member 2 (gene/pseudogene)	0.176074	5.12482	2.29516	0.0217346	0.146422	-4.27018	2.29497
RPS24	6229	ribosomal protein S24	-0.213498	8.67957	-2.29476	0.0217733	0.146606	-4.06035	-2.2943
CAMKV	79012	CaM kinase like vesicle associated	0.149904	5.88951	2.29392	0.0218055	0.146611	-4.27687	2.29374
SMIM2	79024	small integral membrane protein 2	0.131359	6.26552	2.29392	0.021808	0.146611	-4.22851	2.2937
N4BP2L2	10443	NEDD4 binding protein 2 like 2	-0.143428	6.79325	-2.2939	0.0218091	0.146611	-4.23559	-2.29368
CPT1B	1375	carnitine palmitoyltransferase 1B	0.206906	6.58611	2.29375	0.0218198	0.146611	-4.19692	2.29349
GSTO1	9446	glutathione S-transferase omega 1	0.173065	6.86518	2.29336	0.0218439	0.146696	-4.16477	2.29307
C3orf62	375341	chromosome 3 open reading frame 62	0.138167	5.49358	2.29292	0.0218638	0.146752	-4.2607	2.29273
ZNF300	91975	zinc finger protein 300	0.125773	5.6695	2.29187	0.021925	0.147086	-4.25823	2.29166
C17orf107	100130311	chromosome 17 open reading frame 107	0.157239	5.37757	2.29134	0.0219543	0.147126	-4.28627	2.29116
LRRC4C	57689	leucine rich repeat containing 4C	0.15582	5.36768	2.29136	0.0219544	0.147126	-4.25985	2.29116
ZRANB2	9406	zinc finger RANBP2-type containing 2	-0.114963	6.30098	-2.2911	0.0219685	0.147126	-4.27293	-2.29091
ZBED3	84327	zinc finger BED-type containing 3	0.13606	5.47095	2.29077	0.0219874	0.147126	-4.28353	2.29058
DPCD	25911	deleted in primary ciliary dyskinesia homolog (mouse)	0.130285	5.82887	2.29077	0.0219885	0.147126	-4.25795	2.29057
PIGS	94005	phosphatidylinositol glycan anchor biosynthesis class S	0.113182	6.22851	2.28928	0.0220741	0.147622	-4.27988	2.28909
DEFB135	613209	defensin beta 135	0.1513	5.35898	2.28907	0.0220861	0.147625	-4.28998	2.28888
RNF103	7844	ring finger protein 103	0.148608	6.18734	2.28886	0.0220995	0.147637	-4.26586	2.28865
SLC25A32	81034	solute carrier family 25 member 32	0.130424	6.34429	2.28785	0.0221574	0.147778	-4.2753	2.28766
COPS4	51138	COP9 signalosome subunit 4	0.138518	5.65815	2.28767	0.0221681	0.147778	-4.27964	2.28748
MRPS11	64963	mitochondrial ribosomal protein S11	0.139679	6.07946	2.28761	0.0221713	0.147778	-4.28264	2.28742
TBC1D9	23158	TBC1 domain family member 9	-0.13273	6.1603	-2.28725	0.022192	0.147778	-4.28517	-2.28707
C2orf88	84281	chromosome 2 open reading frame 88	0.121215	5.76398	2.28722	0.0221943	0.147778	-4.27213	2.28703
RPS15A	6210	ribosomal protein S15a	-0.216567	7.88264	-2.28731	0.0221957	0.147778	-4.16904	-2.287
POMZP3	22932	POM121 and ZP3 fusion	-0.122044	6.29356	-2.28694	0.0222125	0.147778	-4.24169	-2.28671
FDFT1	2222	farnesyl-diphosphate farnesyltransferase 1	0.147409	5.71801	2.28693	0.0222129	0.147778	-4.24695	2.28671
TCP10L2	401285	t-complex 10 like 2	0.157052	5.61102	2.28598	0.0222674	0.148064	-4.27225	2.28577
MYPN	84665	myopalladin	0.205344	6.99157	2.28547	0.0223046	0.148166	-4.14886	2.28514
MTRNR2L10	100463488	MT-RNR2 like 10	0.150692	5.25247	2.2853	0.0223059	0.148166	-4.30005	2.28512
PHF3	23469	PHD finger protein 3	-0.126073	6.50285	-2.28366	0.022404	0.14874	-4.26671	-2.28345
ADAM22	53616	ADAM metallopeptidase domain 22	0.14573	5.66465	2.28231	0.0224819	0.14918	-4.30457	2.28213
ALKBH2	121642	alkB homolog 2, alpha-ketoglutarate dependent dioxygenase	0.14616	5.52789	2.28152	0.0225283	0.14941	-4.30887	2.28134
GCG	2641	glucagon	0.161666	5.678	2.28048	0.0225909	0.149748	-4.28074	2.28028
C7orf25	79020	chromosome 7 open reading frame 25	0.151021	5.36375	2.28001	0.0226177	0.149848	-4.31176	2.27983
CPLX3	594855	complexin 3	0.149807	5.66831	2.27956	0.0226464	0.149939	-4.2725	2.27935
PSMB7	5695	proteasome 20S subunit beta 7	0.132077	6.80624	2.27943	0.0226548	0.149939	-4.25614	2.27921
DSG2	1829	desmoglein 2	0.154032	5.76584	2.27777	0.022752	0.150504	-4.29675	2.27757
TFEB	7942	transcription factor EB	0.1321	5.4763	2.27716	0.0227874	0.150582	-4.31847	2.27698
TDRD5	163589	tudor domain containing 5	0.159348	5.42178	2.27717	0.0227874	0.150582	-4.30561	2.27698
CREB3L1	90993	cAMP responsive element binding protein 3 like 1	-0.15843	5.98956	-2.27697	0.022799	0.150582	-4.31412	-2.27679
USP46	64854	ubiquitin specific peptidase 46	0.125659	6.45652	2.27676	0.0228158	0.150615	-4.23109	2.27651
CSRNP1	64651	cysteine and serine rich nuclear protein 1	-0.216073	5.53209	-2.27651	0.0228289	0.150624	-4.25492	-2.27629
PPP4R2	151987	protein phosphatase 4 regulatory subunit 2	-0.126181	6.53247	-2.27603	0.0228587	0.150743	-4.24434	-2.27579
DGCR6L	85359	DiGeorge syndrome critical region gene 6 like	0.136897	6.40474	2.27571	0.0228781	0.150793	-4.24205	2.27546
DGKG	1608	diacylglycerol kinase gamma	0.174366	5.6602	2.27452	0.022946	0.15111	-4.30868	2.27433
CCDC153	283152	coiled-coil domain containing 153	0.158984	5.37798	2.27445	0.0229498	0.15111	-4.32416	2.27427
NDUFS5	4725	NADH:ubiquinone oxidoreductase subunit S5	0.191635	7.81355	2.27406	0.0229848	0.151262	-4.14674	2.27369
ZCWPW2	152098	zinc finger CW-type and PWWP domain containing 2	0.14101	5.56574	2.27347	0.0230087	0.151325	-4.32617	2.27329
KLF10	7071	Kruppel like factor 10	-0.138291	5.85939	-2.27329	0.023022	0.151325	-4.26839	-2.27307
KIF18A	81930	kinesin family member 18A	0.17766	5.45037	2.27308	0.0230333	0.151325	-4.3042	2.27288
ERI2	112479	ERI1 exoribonuclease family member 2	0.128926	5.61277	2.27292	0.0230416	0.151325	-4.32683	2.27274
LIPJ	142910	lipase family member J	0.144169	5.54552	2.27206	0.023095	0.151598	-4.2989	2.27186
ARHGAP21	57584	Rho GTPase activating protein 21	-0.127855	6.3457	-2.27148	0.023131	0.151703	-4.27745	-2.27126
LITAF	9516	lipopolysaccharide induced TNF factor	-0.142276	5.96333	-2.27143	0.0231348	0.151703	-4.25955	-2.2712
SCOC	60592	short coiled-coil protein	0.134739	6.31422	2.27018	0.0232111	0.152126	-4.25366	2.26994
PUM3	9933	pumilio RNA binding family member 3	0.12356	5.59525	2.26985	0.0232272	0.15214	-4.33416	2.26968
SCN3B	55800	sodium voltage-gated channel beta subunit 3	0.174652	5.44525	2.26953	0.0232475	0.15214	-4.32227	2.26934
CCDC12	151903	coiled-coil domain containing 12	0.112272	6.05103	2.2695	0.023249	0.15214	-4.3262	2.26932
HDAC11	79885	histone deacetylase 11	0.105366	6.52141	2.26937	0.0232607	0.15214	-4.25409	2.26912
GXYLT2	727936	glucoside xylosyltransferase 2	-0.183259	5.37269	-2.26897	0.0232838	0.152213	-4.28055	-2.26875
VEGFC	7424	vascular endothelial growth factor C	-0.162159	5.61078	-2.26854	0.0233075	0.15229	-4.33113	-2.26836
PLVAP	83483	plasmalemma vesicle associated protein	-0.269929	5.94568	-2.26765	0.0233616	0.152494	-4.33548	-2.26747
CRYGA	1418	crystallin gamma A	0.141913	5.4687	2.26764	0.0233625	0.152494	-4.32877	2.26745
RPL9	6133	ribosomal protein L9	-0.230988	8.98637	-2.26756	0.0233833	0.152526	-4.12245	-2.26711
AGAP2	116986	ArfGAP with GTPase domain, ankyrin repeat and PH domain 2	-0.171244	5.34571	-2.26691	0.0234068	0.152526	-4.33625	-2.26673
NOPCHAP1	121053	NA	0.135441	5.63147	2.26691	0.0234081	0.152526	-4.30935	2.26671
MICAL3	57553	microtubule associated monooxygenase, calponin and LIM domain containing 3	0.148329	5.8323	2.26679	0.0234152	0.152526	-4.30843	2.26659
CHIA	27159	chitinase acidic	0.189249	5.16547	2.26619	0.0234513	0.152684	-4.32312	2.266
GDF11	10220	growth differentiation factor 11	0.157213	5.53411	2.26586	0.023471	0.152734	-4.33366	2.26568
ADHFE1	137872	alcohol dehydrogenase iron containing 1	0.141034	6.05416	2.26562	0.0234887	0.152758	-4.27492	2.26539
OPN1SW	611	opsin 1, short wave sensitive	0.15729	5.57011	2.26528	0.0235064	0.152758	-4.34442	2.2651
C4BPA	722	complement component 4 binding protein alpha	0.166813	5.5052	2.26516	0.0235143	0.152758	-4.33604	2.26497
FGF12	2257	fibroblast growth factor 12	0.364877	6.34879	2.2651	0.0235223	0.152758	-4.24512	2.26484
IZUMO1R	390243	IZUMO1 receptor, JUNO	0.149361	5.57755	2.26357	0.0236112	0.153212	-4.34778	2.2634
BLVRB	645	biliverdin reductase B	0.123555	5.98264	2.26351	0.0236162	0.153212	-4.31814	2.26332
ZAR1L	646799	zygote arrest 1 like	0.131769	5.55463	2.26322	0.0236335	0.153247	-4.33061	2.26304
RANGAP1	5905	Ran GTPase activating protein 1	0.138504	5.88975	2.26299	0.0236474	0.153259	-4.34486	2.26281
GPR4	2828	G protein-coupled receptor 4	-0.146791	5.87973	-2.26188	0.0237168	0.153562	-4.32164	-2.26169
YTHDC1	91746	YTH domain containing 1	-0.117496	6.55098	-2.26186	0.0237182	0.153562	-4.32544	-2.26166
SEMG1	6406	semenogelin 1	0.156032	5.57861	2.25882	0.0239057	0.154698	-4.3571	2.25864
CST8	10047	cystatin 8	0.165168	5.0894	2.25826	0.0239407	0.154818	-4.35465	2.25808
LONRF1	91694	LON peptidase N-terminal domain and ring finger 1	0.167456	5.44775	2.25806	0.023953	0.154818	-4.35067	2.25788
RBM24	221662	RNA binding motif protein 24	0.1973	6.84124	2.25808	0.0239605	0.154818	-4.21639	2.25776
TRIM36	55521	tripartite motif containing 36	0.1425	5.48502	2.25723	0.0240047	0.155025	-4.36187	2.25705
ENO1	2023	enolase 1	-0.156111	6.44771	-2.25677	0.0240373	0.155132	-4.28947	-2.25653
ECHS1	1892	enoyl-CoA hydratase, short chain 1	0.148943	6.57271	2.25664	0.0240454	0.155132	-4.28604	2.2564
ELOA2	51224	elongin A2	-0.148706	5.71609	-2.25637	0.0240613	0.155143	-4.29709	-2.25615
SMCO1	255798	single-pass membrane protein with coiled-coil domains 1	0.180537	5.94657	2.25598	0.024085	0.155143	-4.3186	2.25577
TSPAN13	27075	tetraspanin 13	-0.140639	5.83671	-2.25594	0.0240858	0.155143	-4.35138	-2.25576
RPL29	6159	ribosomal protein L29	-0.215578	8.55824	-2.25599	0.0240957	0.155143	-4.17516	-2.2556
MRPL48	51642	mitochondrial ribosomal protein L48	0.1191	5.67787	2.25458	0.0241703	0.155471	-4.36562	2.25441
NEU3	10825	neuraminidase 3	0.146448	5.4993	2.25459	0.0241709	0.155471	-4.34375	2.2544
OR52N5	390075	olfactory receptor family 52 subfamily N member 5	0.143931	5.41558	2.25422	0.024194	0.155471	-4.35253	2.25403
PPP5C	5536	protein phosphatase 5 catalytic subunit	0.133305	6.4286	2.25425	0.0241952	0.155471	-4.28721	2.25401
SIMC1	375484	SUMO interacting motifs containing 1	0.141138	5.64044	2.25383	0.0242189	0.155545	-4.3455	2.25364
PYGB	5834	glycogen phosphorylase B	0.188059	6.54425	2.25334	0.024255	0.155677	-4.25734	2.25307
CDK17	5128	cyclin dependent kinase 17	-0.125975	5.90197	-2.2531	0.0242637	0.155677	-4.36695	-2.25293
OSGIN2	734	oxidative stress induced growth inhibitor family member 2	0.126883	5.46299	2.25241	0.0243075	0.15588	-4.37204	2.25223
GJA3	2700	gap junction protein alpha 3	0.16903	5.04626	2.25214	0.0243247	0.155912	-4.36779	2.25196
MTIF2	4528	mitochondrial translational initiation factor 2	0.136516	5.78802	2.25149	0.0243658	0.156025	-4.37099	2.25131
[truncated: 10,802 more rows]

## Sheet: EC_vs_No_Seg
SupplementaryTable4. Differentially expressed genes across cell types (Endothelial cells versus No segmentation)
SYMBOL	ENTREZID	GENENAME	logFC	AveExpr	t	P.Value	adj.P.Val	B	z.std
LDB2	9079	LIM domain binding 2	1.55289	6.00242	18.0632	4.06092e-72	5.19797e-68	82.2669	17.9593
IFITM1	8519	interferon induced transmembrane protein 1	1.7535	7.02972	17.7763	6.52929e-70	4.17875e-66	73.4803	17.675
NEBL	10529	nebulette	-2.00039	8.49242	-17.5523	2.29079e-67	9.77403e-64	74.761	-17.3414
TAGLN2	8407	transgelin 2	1.44816	6.9671	16.8281	6.56233e-63	1.84342e-59	69.6635	16.7412
TM4SF1	4071	transmembrane 4 L six family member 1	1.61261	6.42838	16.8155	7.20084e-63	1.84342e-59	71.9745	16.7357
NPDC1	56654	neural proliferation, differentiation and control 1	1.34695	7.1773	16.75	2.46147e-62	5.25114e-59	69.1241	16.6624
EGFL7	51162	EGF like domain multiple 7	1.75768	6.79705	16.6944	5.05105e-62	9.2362e-59	71.4022	16.6193
CDH2	1000	cadherin 2	-1.76668	7.78229	-16.7909	6.74734e-62	1.07958e-58	71.2632	-16.6019
HHATL	57467	hedgehog acyltransferase like	-2.03346	7.9893	-16.766	1.3605e-61	1.93493e-58	71.0895	-16.5598
MYH7B	57644	myosin heavy chain 7B	-1.83389	7.03822	-16.7339	5.01284e-60	6.41644e-57	69.6418	-16.3414
PECAM1	5175	platelet and endothelial cell adhesion molecule 1	1.85879	6.88418	16.2603	6.30038e-59	7.33135e-56	67.3866	16.1863
ESAM	90952	endothelial cell adhesion molecule	1.51867	6.65363	16.1401	3.64645e-58	3.69823e-55	71.5192	16.0779
POPDC2	64091	popeye domain containing 2	-1.69113	7.40014	-16.2783	3.75602e-58	3.69823e-55	67.4834	-16.076
IFITM3	10410	interferon induced transmembrane protein 3	1.69057	7.89528	16.1626	4.22426e-58	3.86218e-55	64.5461	16.0688
FABP5	2171	fatty acid binding protein 5	1.56412	6.6774	16.1391	4.57888e-58	3.90731e-55	65.6533	16.0638
MYBPC3	4607	myosin binding protein C, cardiac	-2.23229	8.922	-15.7951	3.28027e-55	2.62421e-52	68.7335	-15.6508
CD34	947	CD34 molecule	1.35777	6.68943	15.7042	3.80867e-55	2.86771e-52	67.0697	15.6413
UNC45B	146862	unc-45 myosin chaperone B	-1.53647	7.24989	-15.8089	4.43122e-55	3.15109e-52	64.6694	-15.6317
PTMA	5757	prothymosin alpha	1.48079	7.72969	15.6938	5.99734e-55	4.04032e-52	63.6353	15.6124
TMSB10	9168	thymosin beta 10	1.61558	8.59067	15.6171	3.11553e-54	1.99394e-51	62.0343	15.5069
MLIP	90523	muscular LMNA interacting protein	-1.73687	6.84575	-15.6937	4.0068e-54	2.44224e-51	66.5248	-15.4907
PDLIM5	10611	PDZ and LIM domain 5	-1.4187	8.3767	-15.4304	6.45556e-53	3.75596e-50	63.6169	-15.311
HLA-E	3133	major histocompatibility complex, class I, E	1.82179	7.64514	15.3248	1.69952e-52	9.45822e-50	60.5673	15.2479
RBM24	221662	RNA binding motif protein 24	-1.73363	6.84124	-15.3763	2.10048e-51	1.12026e-48	61.2163	-15.0828
COX8A	1351	cytochrome c oxidase subunit 8A	-1.44347	8.8561	-15.1939	2.53919e-51	1.30007e-48	61.4498	-15.0703
COX6B1	1340	cytochrome c oxidase subunit 6B1	-1.34525	8.11729	-15.0775	1.08122e-50	5.32293e-48	63.1175	-14.9743
TACC1	6867	transforming acidic coiled-coil containing protein 1	1.12095	6.4521	15.0009	1.81866e-50	8.62178e-48	63.646	14.9397
PKP2	5318	plakophilin 2	-1.78399	7.36681	-15.1359	2.76917e-50	1.2659e-47	64.6405	-14.9116
TRIM54	57159	tripartite motif containing 54	-1.68583	6.79674	-15.3341	3.00985e-50	1.32849e-47	64.3188	-14.9061
HLA-F	3134	major histocompatibility complex, class I, F	1.27021	5.94781	14.8758	1.51772e-49	6.47562e-47	57.9696	14.7976
SMPX	23676	small muscle protein X-linked	-1.76821	8.21346	-14.9148	1.74972e-49	7.22466e-47	58.8863	-14.788
ICAM2	3384	intercellular adhesion molecule 2	1.15841	6.41061	14.831	2.2265e-49	8.90601e-47	61.6908	14.7718
TMSB4X	7114	thymosin beta 4 X-linked	1.49839	8.84945	14.8598	2.75723e-49	1.06947e-46	57.8538	14.7574
STOM	2040	stomatin	1.21288	6.71666	14.7784	4.97285e-49	1.87213e-46	58.2595	14.7176
SRL	6345	sarcalumenin	-1.69735	7.13766	-14.9315	8.62524e-49	3.15437e-46	63.2556	-14.6803
HSPB8	26353	heat shock protein family B (small) member 8	-1.72047	8.33153	-14.7855	1.05904e-48	3.76548e-46	58.6559	-14.6663
FZD4	8322	frizzled class receptor 4	1.08661	6.39034	14.7295	1.12263e-48	3.88369e-46	57.8257	14.6624
ADCY4	196883	adenylate cyclase 4	1.19933	6.13075	14.6717	2.4429e-48	8.2287e-46	61.5658	14.6095
MYPN	84665	myopalladin	-1.64091	6.99157	-14.7227	4.5005e-48	1.47709e-45	57.1717	-14.5678
CLEC3B	7123	C-type lectin domain family 3 member B	1.462	6.51722	14.606	5.64066e-48	1.80501e-45	58.555	14.5524
CYP2J2	1573	cytochrome P450 family 2 subfamily J member 2	-1.71489	6.83847	-14.6684	1.22934e-47	3.83794e-45	56.8148	-14.499
RPL3L	6123	ribosomal protein L3 like	-1.73245	6.64007	-14.9655	2.27795e-47	6.94231e-45	63.674	-14.4566
ASAH1	427	N-acylsphingosine amidohydrolase 1	-1.31254	8.44615	-14.5384	3.13886e-47	9.34357e-45	57.0296	-14.4345
ENG	2022	endoglin	1.57682	7.10752	14.4815	3.39338e-47	9.7123e-45	57.5399	14.4291
DOCK9	23348	dedicator of cytokinesis 9	1.02875	6.28058	14.4918	3.41448e-47	9.7123e-45	59.9853	14.4287
BSG	682	basigin (Ok blood group)	-1.55517	9.15761	-14.5471	3.59045e-47	9.99081e-45	56.2635	-14.4252
CLEC14A	161198	C-type lectin domain containing 14A	1.27706	6.59673	14.4624	4.19459e-47	1.14236e-44	60.7748	14.4145
PERP	64065	p53 apoptosis effector related to PMP22	-1.24449	6.85741	-14.6256	4.67896e-47	1.24772e-44	57.819	-14.407
MDH1	4190	malate dehydrogenase 1	-1.92898	9.02639	-14.4867	7.94605e-47	2.0757e-44	58.1737	-14.3703
PPARGC1A	10891	PPARG coactivator 1 alpha	-1.48351	6.1723	-14.5046	1.70946e-46	4.37621e-44	57.9756	-14.3172
TNS2	23371	tensin 2	1.12908	7.00672	14.355	2.16853e-46	5.44258e-44	56.6225	14.3006
PTPRB	5787	protein tyrosine phosphatase receptor type B	1.39406	5.88951	14.3417	2.94963e-46	7.26064e-44	58.7991	14.2792
EPAS1	2034	endothelial PAS domain protein 1	1.52414	7.35855	14.3207	3.60251e-46	8.7004e-44	56.0526	14.2653
MYOM2	9172	myomesin 2	-1.70436	8.04671	-14.3556	5.05891e-46	1.19915e-43	56.4109	-14.2416
ADPRHL1	113622	ADP-ribosylhydrolase like 1	-1.90242	7.2407	-14.3932	5.28443e-46	1.22983e-43	56.3743	-14.2385
ATP1B1	481	ATPase Na+/K+ transporting subunit beta 1	-1.11226	7.83299	-14.3097	7.51623e-46	1.71799e-43	55.3861	-14.2139
ATP5IF1	93974	ATP synthase inhibitory factor subunit 1	-1.33237	8.14455	-14.2975	9.586e-46	2.15265e-43	54.5467	-14.1968
ARHGDIB	397	Rho GDP dissociation inhibitor beta	1.17401	6.93138	14.245	9.99485e-46	2.20576e-43	56.6707	14.1939
PRKAA2	5563	protein kinase AMP-activated catalytic subunit alpha 2	-1.55692	6.69423	-14.2968	2.27146e-45	4.8899e-43	55.2387	-14.1362
ID3	3399	inhibitor of DNA binding 3, HLH protein	1.47603	6.5406	14.1871	2.29214e-45	4.8899e-43	55.4883	14.1356
CKMT2	1160	creatine kinase, mitochondrial 2	-2.02041	8.0579	-14.2339	2.76146e-45	5.79455e-43	58.3753	-14.1225
FLNC	2318	filamin C	-1.83611	8.09541	-14.2225	3.16628e-45	6.53683e-43	54.7603	-14.1128
LDB3	11155	LIM domain binding 3	-2.13513	9.57454	-14.2136	4.42636e-45	8.99325e-43	56.2798	-14.0892
SMYD2	56950	SET and MYND domain containing 2	-1.54327	7.70859	-14.1501	8.66348e-45	1.7327e-42	54.0319	-14.0417
IGFBP4	3487	insulin like growth factor binding protein 4	1.79964	7.22851	14.0918	8.94189e-45	1.76086e-42	53.7202	14.0394
ATP5MC3	518	ATP synthase membrane subunit c locus 3	-1.45625	8.79322	-14.1326	9.84748e-45	1.90981e-42	55.1103	-14.0326
ADGRF5	221395	adhesion G protein-coupled receptor F5	1.25715	6.43625	14.0793	1.0205e-44	1.94961e-42	56.6942	14.0301
RETREG1	54463	reticulophagy regulator 1	-1.60626	6.83508	-14.2329	1.33787e-44	2.51834e-42	54.4477	-14.0109
CDH5	1003	cadherin 5	1.43825	6.34782	14.0451	1.53939e-44	2.85568e-42	57.8168	14.0009
PFKM	5213	phosphofructokinase, muscle	-1.36521	7.71823	-14.0303	4.2785e-44	7.82354e-42	54.9952	-13.9281
EEF1A2	1917	eukaryotic translation elongation factor 1 alpha 2	-1.66662	7.14025	-14.0336	6.46008e-44	1.16463e-41	54.7853	-13.8986
MPC1	51660	mitochondrial pyruvate carrier 1	-1.50349	7.66086	-13.9814	9.4428e-44	1.67872e-41	53.2649	-13.8714
UQCRQ	27089	ubiquinol-cytochrome c reductase complex III subunit VII	-1.41438	8.77436	-13.9536	1.19359e-43	2.09287e-41	53.1006	-13.8546
PKIA	5569	cAMP-dependent protein kinase inhibitor alpha	-1.48326	6.40124	-14.016	1.26606e-43	2.18994e-41	54.8846	-13.8503
ALDOA	226	aldolase, fructose-bisphosphate A	-1.33963	10.2493	-13.9804	1.36468e-43	2.32906e-41	53.1012	-13.845
MGST3	4259	microsomal glutathione S-transferase 3	-1.38676	8.55007	-13.927	1.59669e-43	2.68916e-41	53.3925	-13.8337
GOT1	2805	glutamic-oxaloacetic transaminase 1	-1.56033	7.5879	-13.9171	2.33945e-43	3.88896e-41	55.5841	-13.8062
MYOM3	127294	myomesin 3	-1.582	7.1776	-13.9066	3.17276e-43	5.20658e-41	53.1208	-13.7842
AKAP6	9472	A-kinase anchoring protein 6	-1.36209	6.25973	-13.9379	3.82307e-43	6.19434e-41	56.3752	-13.7707
CASQ2	845	calsequestrin 2	-1.91005	9.12936	-13.8399	6.3145e-43	1.01032e-40	53.9281	-13.7344
SORBS1	10580	sorbin and SH3 domain containing 1	-1.52916	8.61674	-13.8157	7.42376e-43	1.17314e-40	52.8374	-13.7227
ACADM	34	acyl-CoA dehydrogenase medium chain	-1.12396	7.21856	-13.7868	1.19131e-42	1.85961e-40	52.0563	-13.6884
TECRL	253017	trans-2,3-enoyl-CoA reductase like	-1.80365	8.4906	-13.7577	1.74605e-42	2.69271e-40	52.9627	-13.6606
SHANK3	85358	SH3 and multiple ankyrin repeat domains 3	1.31926	5.90392	13.7008	2.22824e-42	3.39542e-40	53.8285	13.6428
BST2	684	bone marrow stromal cell antigen 2	1.13904	6.14387	13.6998	2.25548e-42	3.39648e-40	53.0679	13.6419
LMO7	4008	LIM domain 7	-1.21242	6.403	-13.8109	2.78348e-42	4.14285e-40	55.3712	-13.6266
SLMAP	7871	sarcolemma associated protein	-1.49259	7.53095	-13.7027	3.81566e-42	5.61385e-40	51.3496	-13.6035
NEXN	91624	nexilin F-actin binding protein	-1.66991	8.09346	-13.6741	5.34342e-42	7.77225e-40	51.8576	-13.5789
COX6C	1345	cytochrome c oxidase subunit 6C	-1.28884	8.524	-13.6602	5.50929e-42	7.92348e-40	52.7476	-13.5766
MYO18B	84700	myosin XVIIIB	-1.55272	6.98832	-13.7943	5.58824e-42	7.94772e-40	53.3393	-13.5756
ATP5F1A	498	ATP synthase F1 subunit alpha	-1.55448	9.06507	-13.6609	6.34983e-42	8.93163e-40	52.8276	-13.5662
SORBS2	8470	sorbin and SH3 domain containing 2	-1.74295	9.00156	-13.649	8.15189e-42	1.13418e-39	51.7173	-13.5479
LRRC39	127495	leucine rich repeat containing 39	-1.40455	6.82228	-13.7141	1.08237e-41	1.48972e-39	51.5667	-13.5271
S100A1	6271	S100 calcium binding protein A1	-2.09899	9.20219	-13.578	2.25632e-41	3.07243e-39	52.1353	-13.473
S100A11	6282	S100 calcium binding protein A11	1.17566	6.70877	13.5018	2.92833e-41	3.94554e-39	50.514	13.4537
MFN2	9927	mitofusin 2	-1.23977	7.57834	-13.5235	3.73223e-41	4.9763e-39	50.2488	-13.4358
NNT	23530	nicotinamide nucleotide transhydrogenase	-1.26007	7.05156	-13.5418	3.97732e-41	5.24843e-39	52.7651	-13.431
TRDN	10345	triadin	-1.71143	7.9492	-13.5099	4.9525e-41	6.46857e-39	51.3417	-13.4148
SPARCL1	8404	SPARC like 1	1.55246	8.19402	13.4604	6.25561e-41	8.08806e-39	50.4188	13.3975
RFTN1	23180	raftlin, lipid raft linker 1	0.960944	6.1419	13.4496	6.62123e-41	8.47517e-39	51.0742	13.3933
MYOZ2	51778	myozenin 2	-1.88523	8.70927	-13.4719	7.35249e-41	9.31801e-39	53.1595	-13.3855
IFI27	3429	interferon alpha inducible protein 27	1.5619	6.99499	13.4013	1.07625e-40	1.35059e-38	49.778	13.3571
NDUFV1	4723	NADH:ubiquinone oxidoreductase core subunit V1	-1.04006	7.41476	-13.4376	1.14265e-40	1.41999e-38	50.2702	-13.3527
HLA-C	3107	major histocompatibility complex, class I, C	1.43587	7.11004	13.3605	1.8826e-40	2.31705e-38	49.2369	13.3154
TPM1	7168	tropomyosin 1	-2.02785	11.5899	-13.4345	1.95508e-40	2.38334e-38	50.7795	-13.3126
TMEM88	92162	transmembrane protein 88	0.994334	5.63812	13.4024	2.31914e-40	2.80048e-38	50.8233	13.2999
MYZAP	100820829	myocardial zonula adherens protein	-1.77273	8.30549	-13.3796	2.63369e-40	3.15058e-38	50.8954	-13.2903
GNAI2	2771	G protein subunit alpha i2	1.09106	6.76205	13.3186	3.353e-40	3.97392e-38	49.7347	13.2723
THSD4	79875	thrombospondin type 1 domain containing 4	-1.01836	6.70378	-13.3724	3.41853e-40	4.01442e-38	52.2574	-13.2708
ACO2	50	aconitase 2	-1.41314	7.74534	-13.3466	3.93008e-40	4.57318e-38	50.5782	-13.2604
HAND2	9464	heart and neural crest derivatives expressed 2	-1.44468	6.69874	-13.3767	4.55631e-40	5.25183e-38	50.1829	-13.2493
PDHA1	5160	pyruvate dehydrogenase E1 alpha 1 subunit	-1.28087	7.49482	-13.3333	4.59535e-40	5.25183e-38	51.3468	-13.2486
SNRPN	6638	small nuclear ribonucleoprotein polypeptide N	-1.05384	7.44921	-13.3214	5.20407e-40	5.89488e-38	50.0879	-13.2393
SLC2A4	6517	solute carrier family 2 member 4	-1.35353	7.02036	-13.4041	5.54684e-40	6.22804e-38	51.2894	-13.2345
PLXND1	23129	plexin D1	1.22069	6.59277	13.2524	7.20707e-40	8.02178e-38	52.8581	13.2148
CD93	22918	CD93 molecule	1.39287	6.5893	13.245	7.78521e-40	8.59057e-38	52.6596	13.209
ATP5F1B	506	ATP synthase F1 subunit beta	-1.58465	9.77632	-13.2923	9.85427e-40	1.07807e-37	49.7164	-13.1912
ASB11	140456	ankyrin repeat and SOCS box containing 11	-1.23268	6.31629	-13.4473	1.55562e-39	1.68745e-37	50.496	-13.1568
ZFP36L1	677	ZFP36 ring finger protein like 1	1.13406	6.75755	13.1983	1.60043e-39	1.72147e-37	49.4959	13.1546
CHCHD10	400916	coiled-coil-helix-coiled-coil-helix domain containing 10	-1.69184	8.89162	-13.2365	1.62799e-39	1.73653e-37	50.9985	-13.1533
NDUFS8	4728	NADH:ubiquinone oxidoreductase core subunit S8	-1.20976	7.13191	-13.2483	1.69009e-39	1.78786e-37	50.2362	-13.1505
VLDLR	7436	very low density lipoprotein receptor	-1.29128	5.55606	-13.2891	1.77859e-39	1.86607e-37	53.0937	-13.1467
LDHB	3945	lactate dehydrogenase B	-1.67146	9.73916	-13.2448	1.90359e-39	1.98097e-37	50.1609	-13.1415
LRRC32	2615	leucine rich repeat containing 32	1.19962	6.15965	13.1767	2.40788e-39	2.48556e-37	49.2055	13.1237
PDE1C	5137	phosphodiesterase 1C	-1.39288	6.29232	-13.2474	2.9216e-39	2.99172e-37	49.5326	-13.1091
SRGAP2B	647135	SLIT-ROBO Rho GTPase activating protein 2B	0.897645	6.33077	13.1542	3.19488e-39	3.2456e-37	50.2436	13.1023
UQCRC1	7384	ubiquinol-cytochrome c reductase core protein 1	-1.3002	8.0327	-13.1681	3.46024e-39	3.47821e-37	51.0055	-13.0962
FXYD5	53827	FXYD domain containing ion transport regulator 5	1.01434	6.31094	13.1443	3.47821e-39	3.47821e-37	51.0908	13.0958
CRYAB	1410	crystallin alpha B	-2.22856	11.7479	-13.2185	3.58771e-39	3.55989e-37	49.3105	-13.0935
CFL2	1073	cofilin 2	-1.57794	7.99593	-13.1728	3.85721e-39	3.79787e-37	48.2866	-13.088
PDE4DIP	9659	phosphodiesterase 4D interacting protein	-2.09048	10.011	-13.1848	4.37844e-39	4.27817e-37	49.4219	-13.0783
ATP5PF	522	ATP synthase peripheral stalk subunit F6	-1.24559	8.6663	-13.1414	5.10195e-39	4.94734e-37	49.5423	-13.0667
PLIN4	729359	perilipin 4	-1.47308	7.14459	-13.1095	1.10414e-38	1.06263e-36	47.8046	-13.0078
CRYM	1428	crystallin mu	-1.7399	6.53698	-13.1268	1.27592e-38	1.21879e-36	48.1312	-12.9968
TACC2	10579	transforming acidic coiled-coil containing protein 2	-1.28993	7.18123	-13.0731	1.66091e-38	1.57479e-36	50.653	-12.9766
ATP5MF	9551	ATP synthase membrane subunit f	-1.0817	7.91232	-13.0284	2.12895e-38	2.00372e-36	48.1855	-12.9576
SVIL	6840	supervillin	-1.20865	8.02394	-13.004	3.00007e-38	2.80298e-36	47.5318	-12.9312
ID1	3397	inhibitor of DNA binding 1, HLH protein	1.80235	7.3926	12.971	3.17842e-38	2.9481e-36	47.7357	12.9268
SLC41A1	254428	solute carrier family 41 member 1	-1.24558	7.25138	-13.0202	3.46858e-38	3.19408e-36	47.6382	-12.9201
FHOD3	80206	formin homology 2 domain containing 3	-1.58491	6.89666	-13.0238	4.47887e-38	4.09497e-36	49.5439	-12.9004
HLA-DRB1	3123	major histocompatibility complex, class II, DR beta 1	1.73807	7.72658	12.9092	7.33414e-38	6.65794e-36	46.6746	12.8623
SEC14L1	6397	SEC14 like lipid binding 1	0.990996	6.42786	12.8871	9.20275e-38	8.29544e-36	49.2316	12.8448
XIRP1	165904	xin actin binding repeat containing 1	-2.12874	8.41436	-12.9166	1.15761e-37	1.03618e-35	46.7157	-12.827
SLC16A1	6566	solute carrier family 16 member 1	-1.16603	6.72291	-12.9248	1.27064e-37	1.12342e-35	48.133	-12.8198
LMOD2	442721	leiomodin 2	-1.97744	8.98055	-12.9075	1.27262e-37	1.12342e-35	47.3848	-12.8197
PODXL	5420	podocalyxin like	1.25196	6.11258	12.8324	1.82784e-37	1.60249e-35	49.2038	12.7916
FLT1	2321	fms related tyrosine kinase 1	1.36182	6.40467	12.8106	2.26449e-37	1.9718e-35	48.6926	12.7749
ATP5MJ	9556	NA	-1.28849	7.68563	-12.7967	4.34043e-37	3.75388e-35	47.7296	-12.7242
TMEM182	130827	transmembrane protein 182	-1.39801	6.55824	-12.9232	4.67847e-37	4.01909e-35	47.2972	-12.7183
IDH2	3418	isocitrate dehydrogenase (NADP(+)) 2	-1.54091	7.76899	-12.7951	4.98593e-37	4.23774e-35	47.0905	-12.7133
TRIM63	84676	tripartite motif containing 63	-1.61457	6.46225	-12.9944	4.99921e-37	4.23774e-35	48.3042	-12.7131
GHITM	27069	growth hormone inducible transmembrane protein	-1.06326	7.20046	-12.771	6.56198e-37	5.52588e-35	46.4551	-12.6918
SUCLG1	8802	succinate-CoA ligase alpha subunit	-1.15315	7.04295	-12.7586	8.50897e-37	7.11861e-35	46.8909	-12.6715
SNTA1	6640	syntrophin alpha 1	-1.16496	6.70179	-12.7921	1.01463e-36	8.43332e-35	48.2038	-12.6577
USP13	8975	ubiquitin specific peptidase 13	-1.20343	6.42544	-12.8209	1.10542e-36	9.12863e-35	48.2452	-12.6509
PRDX2	7001	peroxiredoxin 2	-1.12164	7.20437	-12.7267	1.15281e-36	9.45893e-35	46.7447	-12.6476
RNASE1	6035	ribonuclease A family member 1, pancreatic	1.61189	6.96912	12.6628	1.52007e-36	1.23929e-34	46.1596	12.6259
ETS1	2113	ETS proto-oncogene 1, transcription factor	1.05111	5.92762	12.6799	1.71005e-36	1.38536e-34	48.232	12.6166
NKX2-5	1482	NK2 homeobox 5	-1.38508	6.4965	-12.8614	1.96426e-36	1.58129e-34	47.3636	-12.6057
VIM	7431	vimentin	1.65129	7.29427	12.6256	2.57795e-36	2.06236e-34	45.4387	12.5842
TNNT2	7139	troponin T2, cardiac type	-2.2901	10.9706	-12.6903	2.71028e-36	2.15475e-34	46.2627	-12.5803
CAMK2B	816	calcium/calmodulin dependent protein kinase II beta	-1.2044	6.38192	-12.6864	2.84016e-36	2.24407e-34	46.9061	-12.5766
GOT2	2806	glutamic-oxaloacetic transaminase 2	-1.47402	7.396	-12.6551	2.96099e-36	2.3252e-34	45.7847	-12.5733
UQCRHL	440567	ubiquinol-cytochrome c reductase hinge protein like	-1.39623	8.77149	-12.6353	3.30103e-36	2.57641e-34	46.3705	-12.5647
SRGN	5552	serglycin	1.21186	6.32247	12.6039	3.36467e-36	2.61016e-34	46.3936	12.5632
CDK18	5129	cyclin dependent kinase 18	-1.1671	6.39354	-12.7617	5.35885e-36	4.13213e-34	46.7178	-12.5263
COX5B	1329	cytochrome c oxidase subunit 5B	-1.36815	8.84491	-12.5594	8.22059e-36	6.30081e-34	46.5449	-12.4923
SLC25A3	5250	solute carrier family 25 member 3	-1.21969	8.00739	-12.5587	8.29641e-36	6.32107e-34	45.117	-12.4916
HADH	3033	hydroxyacyl-CoA dehydrogenase	-1.15314	6.78397	-12.5992	9.1393e-36	6.92207e-34	47.1036	-12.4839
NDUFA1	4694	NADH:ubiquinone oxidoreductase subunit A1	-1.41269	8.83561	-12.5393	1.07613e-35	8.10259e-34	46.1483	-12.4709
FBXO40	51725	F-box protein 40	-1.31014	6.4499	-12.5771	1.10541e-35	8.27445e-34	45.2185	-12.4688
MYO15B	80022	myosin XVB	0.976175	5.89776	12.5262	1.11672e-35	8.31045e-34	48.2355	12.4679
DPY19L2	283417	dpy-19 like 2	-1.54299	6.70719	-12.6692	1.2675e-35	9.37801e-34	46.7083	-12.4578
LMOD3	56203	leiomodin 3	-1.25707	6.44779	-12.5582	1.80309e-35	1.32641e-33	47.8637	-12.4297
ZFP36L2	678	ZFP36 ring finger protein like 2	1.058	6.37897	12.467	1.90657e-35	1.39452e-33	45.6068	12.4252
HSPB3	8988	heat shock protein family B (small) member 3	-1.5933	6.50347	-12.6175	2.28227e-35	1.65983e-33	45.398	-12.4108
HACD1	9200	3-hydroxyacyl-CoA dehydratase 1	-1.34972	6.26181	-12.5577	2.31548e-35	1.67447e-33	45.8036	-12.4097
TNNT1	7138	troponin T1, slow skeletal type	-1.92023	6.98832	-12.5132	2.48747e-35	1.78874e-33	44.7746	-12.404
ATP5F1C	509	ATP synthase F1 subunit gamma	-1.17282	8.32394	-12.4608	2.52958e-35	1.80886e-33	46.2168	-12.4026
RAMP3	10268	receptor activity modifying protein 3	1.30923	5.8552	12.4378	2.85216e-35	2.0282e-33	45.438	12.393
MMRN2	79812	multimerin 2	1.21337	5.19428	12.5157	3.32777e-35	2.35334e-33	47.4074	12.3806
RBM20	282996	RNA binding motif protein 20	-1.35795	6.6062	-12.5493	4.10808e-35	2.8892e-33	47.6418	-12.3637
ALPK2	115701	alpha kinase 2	-1.3922	6.15688	-12.7701	4.141e-35	2.89644e-33	49.8322	-12.3631
COX7A2	1347	cytochrome c oxidase subunit 7A2	-1.00668	7.76501	-12.4064	5.16203e-35	3.59098e-33	44.5769	-12.3453
AK1	203	adenylate kinase 1	-1.16735	7.74414	-12.4071	5.27319e-35	3.64848e-33	45.2514	-12.3436
ATP5MK	84833	NA	-1.25719	7.9941	-12.4035	5.51355e-35	3.79427e-33	44.6596	-12.34
SCN5A	6331	sodium voltage-gated channel alpha subunit 5	-1.30216	5.8876	-12.4723	5.81738e-35	3.98195e-33	46.1963	-12.3357
CSRP3	8048	cysteine and glycine rich protein 3	-1.72647	7.2758	-12.413	7.00193e-35	4.76727e-33	44.2551	-12.3208
MB	4151	myoglobin	-2.52119	11.8863	-12.4136	8.07967e-35	5.47195e-33	44.4638	-12.3092
ATP5PO	539	ATP synthase peripheral stalk subunit OSCP	-1.25423	8.35738	-12.3549	9.36477e-35	6.3089e-33	45.7372	-12.2973
STYXL2	92235	NA	-1.51056	7.06129	-12.3841	9.67373e-35	6.48292e-33	43.9145	-12.2947
EHD2	30846	EH domain containing 2	1.0354	5.91706	12.3435	1.05483e-34	7.03221e-33	46.2733	12.2877
HLA-B	3106	major histocompatibility complex, class I, B	1.77026	9.02794	12.3426	1.16117e-34	7.70103e-33	43.4235	12.2799
UQCR11	10975	ubiquinol-cytochrome c reductase, complex III subunit XI	-1.21827	8.32732	-12.3345	1.21258e-34	8.00056e-33	45.1346	-12.2764
PROX1	5629	prospero homeobox 1	-1.22942	6.13915	-12.3954	1.29418e-34	8.49512e-33	46.5061	-12.2711
ATP1A3	478	ATPase Na+/K+ transporting subunit alpha 3	-1.49872	7.33628	-12.3506	1.60522e-34	1.04831e-32	45.178	-12.2537
DTNA	1837	dystrobrevin alpha	-1.13748	6.70458	-12.4246	1.79804e-34	1.16827e-32	47.4533	-12.2445
NDUFA5	4698	NADH:ubiquinone oxidoreductase subunit A5	-1.03688	7.20514	-12.3162	1.82216e-34	1.17796e-32	44.7042	-12.2434
ANO5	203859	anoctamin 5	-1.2404	6.17319	-12.6184	1.89582e-34	1.21942e-32	48.8523	-12.2402
NDUFA4	4697	NDUFA4 mitochondrial complex associated	-1.34302	8.35606	-12.294	2.04625e-34	1.3096e-32	44.8744	-12.234
HSPB7	27129	heat shock protein family B (small) member 7	-2.27183	10.3699	-12.3235	2.17052e-34	1.38222e-32	44.6516	-12.2292
PCDH1	5097	protocadherin 1	0.951155	5.8756	12.2823	2.40779e-34	1.52573e-32	46.6565	12.2208
TXLNB	167838	taxilin beta	-1.43512	6.58286	-12.4768	2.62687e-34	1.65635e-32	47.2059	-12.2137
CS	1431	citrate synthase	-1.07856	7.51006	-12.272	2.77034e-34	1.73825e-32	44.0231	-12.2094
NDRG4	65009	NDRG family member 4	-1.4247	7.14303	-12.2893	3.48782e-34	2.17776e-32	44.4197	-12.1906
NCAM1	4684	neural cell adhesion molecule 1	-1.27976	6.9868	-12.2697	3.53878e-34	2.19885e-32	45.4985	-12.1894
ATP5ME	521	ATP synthase membrane subunit e	-1.19852	8.57894	-12.2415	3.87874e-34	2.39845e-32	44.1288	-12.182
BZW2	28969	basic leucine zipper and W2 domains 2	-1.2992	7.16759	-12.2396	4.83547e-34	2.97567e-32	44.2427	-12.164
USP28	57646	ubiquitin specific peptidase 28	-1.07893	6.73601	-12.2459	4.98849e-34	3.05515e-32	44.8656	-12.1614
COX7B	1349	cytochrome c oxidase subunit 7B	-1.45844	8.00803	-12.2155	5.56496e-34	3.39197e-32	44.2827	-12.1525
FBXO32	114907	F-box protein 32	-1.42332	6.89205	-12.2095	7.82708e-34	4.71613e-32	43.0434	-12.1246
HRC	3270	histidine rich calcium binding protein	-1.71489	8.60825	-12.1869	7.83528e-34	4.71613e-32	44.8476	-12.1245
PCCB	5096	propionyl-CoA carboxylase subunit beta	-0.978185	6.41612	-12.2106	7.84794e-34	4.71613e-32	46.134	-12.1244
MRPL33	9553	mitochondrial ribosomal protein L33	-1.01866	7.21627	-12.1988	8.22918e-34	4.92213e-32	44.4843	-12.1205
C10orf71	118461	chromosome 10 open reading frame 71	-1.27769	6.80546	-12.1992	8.77159e-34	5.22216e-32	43.0975	-12.1152
MDH2	4191	malate dehydrogenase 2	-1.16106	8.05447	-12.1683	9.26639e-34	5.4912e-32	43.5099	-12.1107
COX7C	1350	cytochrome c oxidase subunit 7C	-1.205	8.16092	-12.1601	1.03158e-33	6.0849e-32	43.612	-12.1019
NDUFA8	4702	NADH:ubiquinone oxidoreductase subunit A8	-1.14194	7.10328	-12.153	1.34025e-33	7.86935e-32	44.068	-12.0804
PLCG1	5335	phospholipase C gamma 1	0.801857	6.18585	12.1243	1.37783e-33	8.05307e-32	45.6221	12.0782
SLC25A4	291	solute carrier family 25 member 4	-1.96011	8.93126	-12.1309	1.67528e-33	9.74709e-32	44.14	-12.0621
ARHGAP29	9411	Rho GTPase activating protein 29	0.880907	6.26602	12.0919	1.96275e-33	1.1368e-31	44.6164	12.049
CD74	972	CD74 molecule	1.91479	7.71848	12.0862	2.04505e-33	1.17913e-31	41.919	12.0456
SGCG	6445	sarcoglycan gamma	-1.08949	6.23541	-12.2395	2.27845e-33	1.30781e-31	45.1864	-12.0367
NDUFB1	4707	NADH:ubiquinone oxidoreductase subunit B1	-1.17457	8.07959	-12.0756	2.83542e-33	1.61777e-31	42.7903	-12.0187
SLC9A3R2	9351	SLC9A3 regulator 2	1.55164	7.55394	12.0549	2.84374e-33	1.61777e-31	42.9058	12.0184
ZNF106	64397	zinc finger protein 106	-1.41104	8.28839	-12.0773	2.88918e-33	1.63635e-31	42.499	-12.0171
CAP2	10486	cyclase associated actin cytoskeleton regulatory protein 2	-1.22485	6.55618	-12.2111	2.90872e-33	1.64016e-31	45.6749	-12.0165
ANXA2	302	annexin A2	1.00911	7.10667	12.0272	3.93333e-33	2.20819e-31	41.7894	11.9916
JPH2	57158	junctophilin 2	-1.27041	7.05291	-12.0683	3.98432e-33	2.22704e-31	43.0268	-11.9905
ACAT1	38	acetyl-CoA acetyltransferase 1	-1.25615	7.62246	-12.0438	4.17004e-33	2.32072e-31	45.0179	-11.9867
SYNM	23336	synemin	-1.25928	8.07611	-12.0271	5.106e-33	2.8293e-31	42.5756	-11.9699
FXYD6	53826	FXYD domain containing ion transport regulator 6	1.01171	6.67275	11.9927	5.48577e-33	3.02663e-31	44.756	11.964
NDUFAB1	4706	NADH:ubiquinone oxidoreductase subunit AB1	-1.30269	7.51312	-12.0318	5.57593e-33	3.06317e-31	42.7812	-11.9626
MPC2	25874	mitochondrial pyruvate carrier 2	-1.03006	7.04837	-12.0224	6.16804e-33	3.37397e-31	42.6186	-11.9543
RYR2	6262	ryanodine receptor 2	-1.89768	8.14914	-12.0141	6.32856e-33	3.44705e-31	44.8594	-11.9521
CPEB4	80315	cytoplasmic polyadenylation element binding protein 4	-1.2153	6.99211	-12.047	7.36173e-33	3.9928e-31	43.2752	-11.9396
IFI16	3428	interferon gamma inducible protein 16	1.06599	6.70026	11.9624	8.51981e-33	4.60141e-31	41.8554	11.9274
PACSIN3	29763	protein kinase C and casein kinase substrate in neurons 3	-1.42395	6.79731	-12.0144	8.77639e-33	4.72008e-31	42.921	-11.9249
PPIF	10105	peptidylprolyl isomerase F	-1.24736	6.6166	-12.0357	1.01907e-32	5.45779e-31	42.5901	-11.9125
COX4I1	1327	cytochrome c oxidase subunit 4I1	-1.17807	8.8124	-11.9615	1.09695e-32	5.8504e-31	43.0455	-11.9063
VWF	7450	von Willebrand factor	1.82382	7.49933	11.9347	1.10953e-32	5.89296e-31	44.3842	11.9054
DLD	1738	dihydrolipoamide dehydrogenase	-1.13486	7.33691	-11.9674	1.11635e-32	5.90466e-31	42.1887	-11.9049
FBLN5	10516	fibulin 5	1.22942	6.55441	11.9354	1.12633e-32	5.93292e-31	42.5739	11.9041
TCF4	6925	transcription factor 4	1.01034	6.60655	11.9304	1.21971e-32	6.39846e-31	42.4611	11.8975
ISCU	23479	iron-sulfur cluster assembly enzyme	-1.12487	8.1557	-11.9503	1.24665e-32	6.51313e-31	41.8789	-11.8957
OXCT1	5019	3-oxoacid CoA-transferase 1	-1.26724	6.78836	-11.9729	1.33534e-32	6.94809e-31	41.4284	-11.8899
NR2F2	7026	nuclear receptor subfamily 2 group F member 2	1.14766	6.48261	11.9185	1.37791e-32	7.14057e-31	43.0091	11.8873
DUSP26	78986	dual specificity phosphatase 26	-1.16541	6.64613	-11.9619	1.55435e-32	8.02245e-31	42.291	-11.8772
PPM1K	152926	protein phosphatase, Mg2+/Mn2+ dependent 1K	-1.43166	7.50975	-11.9488	1.69839e-32	8.7307e-31	42.1645	-11.8698
ATP5F1D	513	ATP synthase F1 subunit delta	-0.952387	7.62838	-11.9187	1.811e-32	9.27233e-31	42.1355	-11.8644
NDUFA13	51079	NADH:ubiquinone oxidoreductase subunit A13	-1.09947	7.66649	-11.9173	1.89662e-32	9.67201e-31	42.6339	-11.8606
BNIP3	664	BCL2 interacting protein 3	-1.11692	7.07774	-11.9329	2.1136e-32	1.07357e-30	41.5812	-11.8515
GATA4	2626	GATA binding protein 4	-1.00426	6.72373	-11.9859	2.33591e-32	1.1818e-30	44.1687	-11.8431
NOTCH4	4855	notch receptor 4	1.2205	6.17182	11.8545	3.01406e-32	1.51889e-30	43.5233	11.8217
SH3BGRL3	83442	SH3 domain binding glutamate rich protein like 3	0.865611	6.29381	11.8574	3.12101e-32	1.56663e-30	42.151	11.8188
LASP1	3927	LIM and SH3 protein 1	0.894984	6.15121	11.8559	3.15765e-32	1.57883e-30	43.8262	11.8178
REXO2	25996	RNA exonuclease 2	-0.872395	6.91516	-11.8676	3.79451e-32	1.88987e-30	41.2972	-11.8024
PDGFRB	5159	platelet derived growth factor receptor beta	1.07369	6.40196	11.8289	3.98649e-32	1.97779e-30	43.4545	11.7982
CISD1	55847	CDGSH iron sulfur domain 1	-1.09359	6.51723	-11.8715	4.54604e-32	2.24669e-30	42.8933	-11.7872
SLC25A11	8402	solute carrier family 25 member 11	-1.03686	7.08054	-11.7811	1.03091e-31	5.07526e-30	40.9439	-11.718
PLSCR1	5359	phospholipid scramblase 1	1.09581	6.40299	11.7512	1.05382e-31	5.16815e-30	40.5632	11.7161
WNK2	65268	WNK lysine deficient protein kinase 2	-1.17417	6.25314	-11.9116	1.07341e-31	5.24412e-30	41.5139	-11.7146
PLN	5350	phospholamban	-2.06456	9.82084	-11.7907	1.08426e-31	5.27701e-30	41.272	-11.7137
PPP1R3A	5506	protein phosphatase 1 regulatory subunit 3A	-1.3053	6.34693	-11.9942	1.23618e-31	5.9936e-30	44.8213	-11.7026
TNKS1BP1	85456	tankyrase 1 binding protein 1	0.844018	6.25282	11.7412	1.30218e-31	6.2898e-30	41.7709	11.6982
GPC1	2817	glypican 1	-1.45241	6.81273	-11.766	1.53953e-31	7.40825e-30	40.7212	-11.684
ARGLU1	55082	arginine and glutamate rich 1	0.822824	6.80726	11.7117	1.63989e-31	7.86163e-30	40.8034	11.6786
GYS1	2997	glycogen synthase 1	-1.06484	6.97683	-11.7363	1.77063e-31	8.45672e-30	40.158	-11.6721
LENG8	114823	leukocyte receptor cluster member 8	0.812957	7.47525	11.6957	1.981e-31	9.42631e-30	40.0458	11.6625
PGM1	5236	phosphoglucomutase 1	-1.19786	7.14043	-11.7394	2.01511e-31	9.5531e-30	40.6675	-11.6611
ATPAF1	64756	ATP synthase mitochondrial F1 complex assembly factor 1	-1.09344	7.03851	-11.7251	2.03536e-31	9.61349e-30	40.1801	-11.6602
TENM2	57451	teneurin transmembrane protein 2	-1.27331	5.98414	-11.9824	2.20534e-31	1.03781e-29	43.7565	-11.6534
MYL3	4634	myosin light chain 3	-2.37605	10.8225	-11.7375	2.27196e-31	1.06524e-29	40.6781	-11.6508
NDUFB6	4712	NADH:ubiquinone oxidoreductase subunit B6	-0.88375	7.13749	-11.7214	2.28396e-31	1.06696e-29	41.2999	-11.6504
AFG3L2	10939	AFG3 like matrix AAA peptidase subunit 2	-1.09635	6.84491	-11.7715	2.34148e-31	1.08985e-29	42.1686	-11.6483
ACTN2	88	actinin alpha 2	-1.92216	9.44346	-11.7093	2.48378e-31	1.1519e-29	41.1588	-11.6432
HYAL2	8692	hyaluronidase 2	1.08224	6.52687	11.6674	2.66289e-31	1.23051e-29	41.2645	11.6373
SOX18	54345	SRY-box transcription factor 18	1.28101	6.52443	11.6523	3.11656e-31	1.43496e-29	40.9827	11.6239
CTNNA3	29119	catenin alpha 3	-1.33996	6.37877	-11.9071	3.14471e-31	1.44273e-29	44.2595	-11.6231
SPHKAP	80309	SPHK1 interactor, AKAP domain containing	-1.30705	6.1499	-11.7163	3.29046e-31	1.50421e-29	40.243	-11.6192
DLAT	1737	dihydrolipoamide S-acetyltransferase	-0.943171	6.92695	-11.6941	3.36832e-31	1.53432e-29	42.8137	-11.6172
CAMK2D	817	calcium/calmodulin dependent protein kinase II delta	-0.961805	7.63196	-11.6625	3.55913e-31	1.61549e-29	40.7544	-11.6125
MAP3K20	51776	mitogen-activated protein kinase kinase kinase 20	-1.07189	7.52811	-11.6637	3.60789e-31	1.63184e-29	40.0578	-11.6114
BCO2	83875	beta-carotene oxygenase 2	-1.14925	6.31004	-11.8154	3.6387e-31	1.63998e-29	41.4478	-11.6106
CYC1	1537	cytochrome c1	-1.11074	7.39344	-11.6662	3.68564e-31	1.65531e-29	41.0845	-11.6095
SERPING1	710	serpin family G member 1	1.27922	7.60583	11.6375	3.88773e-31	1.73996e-29	39.5439	11.605
COBL	23242	cordon-bleu WH2 repeat protein	-1.12901	6.50012	-11.7552	4.18426e-31	1.86615e-29	41.661	-11.5987
COX6A2	1339	cytochrome c oxidase subunit 6A2	-1.93368	9.34379	-11.6631	4.20209e-31	1.86759e-29	40.9685	-11.5983
FABP3	2170	fatty acid binding protein 3	-2.12359	9.85077	-11.6595	4.86648e-31	2.1554e-29	40.5137	-11.5858
ARHGEF15	22899	Rho guanine nucleotide exchange factor 15	0.852539	6.08894	11.6121	5.7657e-31	2.54486e-29	42.3132	11.5712
ECSCR	641700	endothelial cell surface expressed chemotaxis and apoptosis regulator	1.0053	6.04137	11.6041	6.13637e-31	2.69916e-29	42.258	11.5659
HIGD1A	25994	HIG1 hypoxia inducible domain family member 1A	-1.02657	7.66454	-11.6032	7.09724e-31	3.11112e-29	40.3123	-11.5534
COX7A1	1346	cytochrome c oxidase subunit 7A1	-1.61575	8.72331	-11.6021	7.50836e-31	3.2801e-29	41.1154	-11.5485
EPHB4	2050	EPH receptor B4	0.87944	6.02264	11.5864	8.27596e-31	3.60314e-29	42.1513	11.5402
ENO3	2027	enolase 3	-1.51965	7.86648	-11.5859	9.60207e-31	4.16632e-29	39.7601	-11.5274
TMOD1	7111	tropomodulin 1	-1.27496	7.33018	-11.6007	9.92883e-31	4.29355e-29	40.5637	-11.5245
KLHL31	401265	kelch like family member 31	-1.42836	7.05599	-11.5986	1.0398e-30	4.48128e-29	39.804	-11.5205
SLC6A8	6535	solute carrier family 6 member 8	-0.935581	6.86916	-11.5992	1.16888e-30	5.02068e-29	39.9167	-11.5104
KIF21A	55605	kinesin family member 21A	-0.934937	6.24441	-11.7521	1.21653e-30	5.20789e-29	43.2595	-11.507
ECE1	1889	endothelin converting enzyme 1	1.09393	5.67921	11.5628	1.24768e-30	5.32343e-29	39.9573	11.5048
ATP5MG	10632	ATP synthase membrane subunit g	-1.00367	8.10656	-11.529	1.51508e-30	6.44287e-29	41.4988	-11.488
TNFSF10	8743	TNF superfamily member 10	0.940285	5.94106	11.538	1.5462e-30	6.55345e-29	40.0898	11.4863
H3-3B	3021	H3.3 histone B	0.825658	7.51588	11.5095	1.71436e-30	7.24218e-29	38.7173	11.4774
TNNC1	7134	troponin C1, slow skeletal and cardiac type	-2.29658	10.8143	-11.5579	1.73896e-30	7.32192e-29	39.7359	-11.4761
ACTN4	81	actinin alpha 4	1.04272	7.15884	11.4832	2.25015e-30	9.44325e-29	39.1971	11.4538
TTN	7273	titin	-2.32759	10.4822	-11.5218	2.46851e-30	1.03258e-28	39.17	-11.4458
NOTCH3	4854	notch receptor 3	1.23676	6.8716	11.4688	2.55921e-30	1.06703e-28	40.1804	11.4427
BTNL9	153579	butyrophilin like 9	1.33089	6.15315	11.4606	2.94815e-30	1.22521e-28	39.1792	11.4304
COX5A	9377	cytochrome c oxidase subunit 5A	-1.30424	8.13311	-11.4742	3.0444e-30	1.26111e-28	40.4394	-11.4276
RNF213	57674	ring finger protein 213	0.850295	6.35939	11.4559	3.29349e-30	1.35989e-28	39.465	11.4208
COQ9	57017	coenzyme Q9	-1.1154	6.93525	-11.5179	3.34518e-30	1.37679e-28	40.0505	-11.4194
DIRAS1	148252	DIRAS family GTPase 1	-1.28003	5.66231	-11.5479	3.51425e-30	1.44174e-28	39.1535	-11.4151
TNNI3	7137	troponin I3, cardiac type	-2.5719	11.4664	-11.4935	3.72275e-30	1.5224e-28	39.0837	-11.4101
UQCRB	7381	ubiquinol-cytochrome c reductase binding protein	-1.41069	9.14847	-11.4602	3.83848e-30	1.56473e-28	40.6011	-11.4074
EMCN	51705	endomucin	1.1198	6.10649	11.4267	4.33164e-30	1.76016e-28	41.1048	11.3969
LPL	4023	lipoprotein lipase	-1.65791	8.08377	-11.4522	4.45601e-30	1.80496e-28	38.9053	-11.3945
VDAC2	7417	voltage dependent anion channel 2	-0.965036	6.71377	-11.4592	4.55996e-30	1.84125e-28	39.0441	-11.3924
FITM2	128486	fat storage inducing transmembrane protein 2	-1.09868	6.48229	-11.4939	4.72797e-30	1.90308e-28	39.3335	-11.3893
CLUH	23277	clustered mitochondria homolog	-0.934356	6.41157	-11.5633	4.9304e-30	1.97834e-28	41.1971	-11.3856
ABLIM1	3983	actin binding LIM protein 1	-0.98327	7.63084	-11.4267	5.45896e-30	2.18358e-28	38.8361	-11.3768
CAVIN4	347273	caveolae associated protein 4	-1.07872	5.88444	-11.4729	6.23962e-30	2.48807e-28	39.7696	-11.3651
TUBB	203068	tubulin beta class I	0.877132	6.48289	11.3882	6.88386e-30	2.73644e-28	39.3127	11.3565
GMPR	2766	guanosine monophosphate reductase	-1.0409	6.3607	-11.577	7.30253e-30	2.89388e-28	42.0247	-11.3514
ACTC1	70	actin alpha cardiac muscle 1	-2.51263	11.0838	-11.4215	8.23492e-30	3.2533e-28	38.6709	-11.3408
NBPF12	149013	NBPF member 12	0.808373	6.90396	11.3664	8.8018e-30	3.46656e-28	37.9192	11.335
SDHB	6390	succinate dehydrogenase complex iron sulfur subunit B	-1.11365	7.69622	-11.3569	1.14818e-29	4.50821e-28	40.0067	-11.3117
CPT1B	1375	carnitine palmitoyltransferase 1B	-1.39011	6.58611	-11.4754	1.32365e-29	5.18127e-28	39.9643	-11.2992
ATP5PB	515	ATP synthase peripheral stalk-membrane subunit b	-1.00423	7.67558	-11.3414	1.39947e-29	5.46134e-28	38.4131	-11.2943
NEURL1B	54492	neuralized E3 ubiquitin protein ligase 1B	0.886924	6.08295	11.3231	1.6467e-29	6.40661e-28	39.4224	11.28
XAF1	54739	XIAP associated factor 1	1.16322	6.4074	11.3064	1.70088e-29	6.59734e-28	38.0017	11.2772
HADHB	3032	hydroxyacyl-CoA dehydrogenase trifunctional multienzyme complex subunit beta	-1.31889	8.13373	-11.3186	1.87128e-29	7.23636e-28	38.1893	-11.2688
SLC4A3	6508	solute carrier family 4 member 3	-1.21125	6.64442	-11.4164	1.91881e-29	7.39782e-28	39.3239	-11.2666
GPI	2821	glucose-6-phosphate isomerase	-0.875835	7.92633	-11.2991	2.08968e-29	8.0324e-28	39.3358	-11.2591
NBPF14	25832	NBPF member 14	0.762196	6.22788	11.2949	2.24508e-29	8.6039e-28	38.4856	11.2527
NDUFA6	4700	NADH:ubiquinone oxidoreductase subunit A6	-1.17802	6.96863	-11.2969	2.93876e-29	1.12287e-27	38.9656	-11.229
PAM	5066	peptidylglycine alpha-amidating monooxygenase	-1.13045	8.11352	-11.2677	3.22116e-29	1.22711e-27	37.8329	-11.2209
CYCS	54205	cytochrome c, somatic	-1.31188	7.57604	-11.2699	3.36798e-29	1.27923e-27	38.6929	-11.2169
TIMM8B	26521	translocase of inner mitochondrial membrane 8 homolog B	-0.958842	6.94625	-11.2907	3.40056e-29	1.28779e-27	38.1794	-11.2161
PXDNL	137902	peroxidasin like	-1.22231	6.2334	-11.402	3.44185e-29	1.29958e-27	39.0108	-11.215
MYL12A	10627	myosin light chain 12A	-1.77426	10.2027	-11.2776	3.52054e-29	1.32538e-27	37.5699	-11.213
RCN1	5954	reticulocalbin 1	0.813623	6.6124	11.2343	3.93158e-29	1.47578e-27	37.9486	11.2032
NDUFB5	4711	NADH:ubiquinone oxidoreductase subunit B5	-1.0876	6.85576	-11.2654	4.11209e-29	1.53903e-27	38.5991	-11.1992
NDUFS6	4726	NADH:ubiquinone oxidoreductase subunit S6	-1.02956	7.57701	-11.2412	4.16547e-29	1.55446e-27	39.5388	-11.1981
SMYD1	150572	SET and MYND domain containing 1	-1.54507	7.27828	-11.2746	4.54703e-29	1.69192e-27	38.6664	-11.1903
MRPL41	64975	mitochondrial ribosomal protein L41	-1.00715	7.67278	-11.232	4.81174e-29	1.78522e-27	38.3176	-11.1853
DSP	1832	desmoplakin	-1.39683	7.55115	-11.2328	5.51262e-29	2.03935e-27	38.4943	-11.1733
FXYD1	5348	FXYD domain containing ion transport regulator 1	-1.16916	7.90249	-11.2121	5.87018e-29	2.16537e-27	38.5411	-11.1677
NDRG1	10397	N-myc downstream regulated 1	1.03239	6.58943	11.1888	6.21252e-29	2.28506e-27	38.6178	11.1626
APOBEC2	10930	apolipoprotein B mRNA editing enzyme catalytic subunit 2	-1.25784	6.38025	-11.3722	6.34412e-29	2.32678e-27	39.2693	-11.1608
COL15A1	1306	collagen type XV alpha 1 chain	1.10117	6.17228	11.1902	6.4614e-29	2.36303e-27	36.9598	11.1591
MAOB	4129	monoamine oxidase B	-1.02577	6.65585	-11.2274	6.5184e-29	2.37708e-27	39.816	-11.1584
NDUFV2	4729	NADH:ubiquinone oxidoreductase core subunit V2	-0.988095	7.50981	-11.2017	6.7598e-29	2.45811e-27	38.1402	-11.1551
TMEM164	84187	transmembrane protein 164	-0.975035	6.35417	-11.2413	8.24744e-29	2.99057e-27	37.9052	-11.1374
HDAC7	51564	histone deacetylase 7	0.786561	6.18481	11.1449	1.21267e-28	4.38479e-27	37.9162	11.103
NDUFV3	4731	NADH:ubiquinone oxidoreductase subunit V3	-1.09099	6.9349	-11.1853	1.30148e-28	4.69267e-27	38.4899	-11.0967
OGDH	4967	oxoglutarate dehydrogenase	-0.964345	6.79059	-11.1306	1.70096e-28	6.11582e-27	37.804	-11.0728
CDIN1	84529	NA	-1.311	6.43211	-11.2134	1.84845e-28	6.62748e-27	37.462	-11.0653
UQCRFS1	7386	ubiquinol-cytochrome c reductase, Rieske iron-sulfur polypeptide 1	-1.26433	7.02174	-11.1233	1.86178e-28	6.65663e-27	37.3768	-11.0647
ADRA1A	148	adrenoceptor alpha 1A	-0.864881	6.43241	-11.1849	2.00962e-28	7.1652e-27	38.7601	-11.0578
NDUFC1	4717	NADH:ubiquinone oxidoreductase subunit C1	-1.00354	7.24575	-11.1028	2.18959e-28	7.78519e-27	38.6412	-11.0501
ADI1	55256	acireductone dioxygenase 1	-0.975288	7.40658	-11.0907	2.36559e-28	8.3877e-27	36.4636	-11.0432
DYNLL2	140735	dynein light chain LC8-type 2	-0.916478	7.77056	-11.0846	2.39491e-28	8.46818e-27	36.542	-11.0421
PDHX	8050	pyruvate dehydrogenase complex component X	-0.857789	6.86155	-11.1186	2.533e-28	8.93178e-27	37.7744	-11.037
ADAR	103	adenosine deaminase RNA specific	0.776663	6.12888	11.0679	2.7412e-28	9.63939e-27	37.0639	11.0299
GIMAP7	168537	GTPase, IMAP family member 7	0.919139	6.24566	11.0503	3.10615e-28	1.08928e-26	37.5826	11.0187
FN3K	64122	fructosamine 3 kinase	-1.03322	6.77372	-11.108	3.45227e-28	1.20735e-26	37.7099	-11.0092
MYOM1	8736	myomesin 1	-1.68576	8.58144	-11.0583	3.47044e-28	1.2104e-26	36.8393	-11.0087
ASB2	51676	ankyrin repeat and SOCS box containing 2	-1.20366	6.25099	-11.1053	3.72963e-28	1.29726e-26	36.6862	-11.0022
DUSP3	1845	dual specificity phosphatase 3	-0.988097	6.87971	-11.072	4.32337e-28	1.4997e-26	37.221	-10.9889
PNPLA2	57104	patatin like phospholipase domain containing 2	-0.845396	8.00625	-11.024	4.59499e-28	1.58962e-26	36.0845	-10.9834
MYLK3	91807	myosin light chain kinase 3	-1.38955	5.70603	-11.1964	4.71807e-28	1.6278e-26	37.3051	-10.981
NBPF19	101060226	NBPF member 19	0.802784	6.73219	10.9969	5.41405e-28	1.8629e-26	36.0552	10.9685
KLF2	10365	Kruppel like factor 2	1.4596	7.06983	10.9869	5.78828e-28	1.98633e-26	36.3354	10.9625
NIPSNAP2	2631	nipsnap homolog 2	-1.06214	7.15204	-11.0174	6.0124e-28	2.05772e-26	36.521	-10.9591
NRAP	4892	nebulin related anchoring protein	-1.84351	8.91022	-11.0123	6.07914e-28	2.07501e-26	36.3377	-10.9581
MITF	4286	melanocyte inducing transcription factor	-1.17178	5.91586	-11.2343	6.22428e-28	2.11891e-26	39.1519	-10.9559
PGAM2	5224	phosphoglycerate mutase 2	-1.34596	6.95943	-11.0443	6.59227e-28	2.23822e-26	36.5538	-10.9507
MARCKS	4082	myristoylated alanine rich protein kinase C substrate	1.02786	6.45755	10.9717	7.14291e-28	2.41876e-26	36.285	10.9434
LY6E	4061	lymphocyte antigen 6 family member E	1.04536	6.17019	10.9749	7.28169e-28	2.45925e-26	35.9626	10.9417
MGLL	11343	monoglyceride lipase	0.980553	6.57558	10.96	7.823e-28	2.63512e-26	37.0485	10.9352
TYRP1	7306	tyrosinase related protein 1	-1.18812	5.55699	-11.021	7.92114e-28	2.66117e-26	36.5268	-10.9341
EIF1B	10289	eukaryotic translation initiation factor 1B	-1.02382	7.84666	-10.9553	9.64127e-28	3.23058e-26	36.9651	-10.9162
RBMS2	5939	RNA binding motif single stranded interacting protein 2	0.774439	6.11791	10.9465	1.06241e-27	3.55063e-26	37.0201	10.9074
ATP5PD	10476	ATP synthase peripheral stalk subunit d	-1.07154	7.75574	-10.9335	1.27116e-27	4.23721e-26	36.2491	-10.8911
DNAJA4	55466	DnaJ heat shock protein family (Hsp40) member A4	-1.25982	6.62546	-10.9503	1.30557e-27	4.33173e-26	35.7819	-10.8887
RAB5C	5878	RAB5C, member RAS oncogene family	0.646349	6.54782	10.9186	1.30629e-27	4.33173e-26	36.7999	10.8886
DCAF6	55827	DDB1 and CUL4 associated factor 6	-0.882137	7.32421	-10.9284	1.39567e-27	4.61618e-26	35.9299	-10.8826
ACOT1	641371	acyl-CoA thioesterase 1	-0.941712	6.37393	-10.9483	1.41411e-27	4.66511e-26	35.7496	-10.8814
COL6A2	1292	collagen type VI alpha 2 chain	1.23337	7.7294	10.9094	1.42768e-27	4.69777e-26	35.6077	10.8805
AIFM1	9131	apoptosis inducing factor mitochondria associated 1	-0.996863	6.06908	-10.9631	1.51023e-27	4.95665e-26	37.3713	-10.8754
PPP2R3B	28227	protein phosphatase 2 regulatory subunit B''beta	-1.08104	6.38438	-11.063	1.70668e-27	5.58709e-26	38.8361	-10.8642
TCAP	8557	titin-cap	-2.09457	11.79	-10.9321	1.73734e-27	5.67295e-26	35.9692	-10.8626
CRIP1	1396	cysteine rich protein 1	1.34201	6.32813	10.8663	2.17052e-27	7.06938e-26	35.8814	10.8423
ETFB	2109	electron transfer flavoprotein subunit beta	-1.01793	6.92976	-10.8825	3.18515e-27	1.03477e-25	35.8395	-10.8071
ECH1	1891	enoyl-CoA hydratase 1	-1.03046	7.11277	-10.859	3.40305e-27	1.10276e-25	35.3268	-10.801
TIMP3	7078	TIMP metallopeptidase inhibitor 3	1.23347	8.19472	10.8286	3.49437e-27	1.12949e-25	34.9869	10.7986
ETFA	2108	electron transfer flavoprotein subunit alpha	-0.924592	7.33274	-10.8331	3.81432e-27	1.22981e-25	36.1115	-10.7906
GABARAPL1	23710	GABA type A receptor associated protein like 1	-0.855528	7.58389	-10.8313	3.8381e-27	1.23436e-25	34.8687	-10.79
UQCRC2	7385	ubiquinol-cytochrome c reductase core protein 2	-0.998089	7.46072	-10.8283	4.0135e-27	1.28754e-25	35.7497	-10.7859
NDUFS2	4720	NADH:ubiquinone oxidoreductase core subunit S2	-0.930913	7.31205	-10.8089	4.97616e-27	1.59237e-25	35.3537	-10.7661
SMIM4	440957	small integral membrane protein 4	-0.712674	6.54163	-10.8606	5.13559e-27	1.63929e-25	36.0013	-10.7632
EPS8	2059	epidermal growth factor receptor pathway substrate 8	0.820628	6.02714	10.8059	5.15401e-27	1.64108e-25	36.945	10.7629
FH	2271	fumarate hydratase	-1.02238	7.00096	-10.8086	5.52748e-27	1.75563e-25	37.1402	-10.7564
SNCG	6623	synuclein gamma	1.00976	5.70947	10.7923	5.67587e-27	1.79829e-25	35.5387	10.754
SRPK3	26576	SRSF protein kinase 3	-1.06768	5.66377	-11.0723	6.39084e-27	2.01982e-25	38.9007	-10.743
CAND2	23066	cullin associated and neddylation dissociated 2 (putative)	-0.916058	5.87951	-10.8716	6.41826e-27	2.02349e-25	37.5634	-10.7426
IDH3A	3419	isocitrate dehydrogenase (NAD(+)) 3 catalytic subunit alpha	-0.954184	6.61766	-10.8018	6.50623e-27	2.04619e-25	35.4894	-10.7414
CCND2	894	cyclin D2	-1.10526	7.9915	-10.7768	6.92529e-27	2.17264e-25	34.4043	-10.7356
LAMB1	3912	laminin subunit beta 1	1.0506	6.84298	10.7418	8.43824e-27	2.64082e-25	34.8449	10.7174
SAMD4A	23034	sterile alpha motif domain containing 4A	-0.826662	6.76918	-10.7662	8.66614e-27	2.70553e-25	34.5848	-10.7149
SORBS3	10174	sorbin and SH3 domain containing 3	0.747323	6.55611	10.7307	9.94778e-27	3.09809e-25	35.1937	10.7021
PFKFB2	5208	6-phosphofructo-2-kinase/fructose-2,6-biphosphatase 2	-1.15687	6.04942	-10.7755	1.01888e-26	3.16544e-25	35.4128	-10.6999
MAPKAPK3	7867	MAPK activated protein kinase 3	-1.08576	6.96804	-10.7775	1.05343e-26	3.26488e-25	35.807	-10.6968
NDUFB3	4709	NADH:ubiquinone oxidoreductase subunit B3	-1.12258	7.39624	-10.7418	1.07968e-26	3.33815e-25	36.2257	-10.6945
ETS2	2114	ETS proto-oncogene 2, transcription factor	0.879032	6.01665	10.718	1.23977e-26	3.82386e-25	34.8606	10.6817
HSPA9	3313	heat shock protein family A (Hsp70) member 9	-0.849204	7.46115	-10.7196	1.26656e-26	3.89711e-25	34.6224	-10.6797
UQCR10	29796	ubiquinol-cytochrome c reductase, complex III subunit X	-1.15238	6.90427	-10.7565	1.37233e-26	4.21242e-25	35.4482	-10.6723
NDUFB10	4716	NADH:ubiquinone oxidoreductase subunit B10	-1.13561	7.77485	-10.695	1.61262e-26	4.93818e-25	36.0364	-10.6573
CCDC141	285025	coiled-coil domain containing 141	-1.07923	6.01494	-10.7523	1.61998e-26	4.94886e-25	35.5622	-10.6568
CKM	1158	creatine kinase, M-type	-2.0434	10.0278	-10.7126	1.64923e-26	5.02623e-25	34.7752	-10.6552
ACVRL1	94	activin A receptor like type 1	0.901333	6.11267	10.6804	1.69907e-26	5.16582e-25	35.5447	10.6524
HLA-DPA1	3113	major histocompatibility complex, class II, DP alpha 1	1.42896	6.62847	10.6708	1.77652e-26	5.3885e-25	34.3116	10.6483
WASF2	10163	WASP family member 2	0.652022	6.90614	10.6724	1.78757e-26	5.40919e-25	35.043	10.6477
MYH14	79784	myosin heavy chain 14	-1.12703	6.31541	-10.8159	1.94561e-26	5.87352e-25	36.5266	-10.6398
HOMER1	9456	homer scaffold protein 1	-0.999429	6.08674	-10.7261	2.08276e-26	6.27279e-25	34.7073	-10.6334
EXOC6B	23233	exocyst complex component 6B	-0.947775	6.73314	-10.684	2.11398e-26	6.35187e-25	34.0451	-10.6321
SOD1	6647	superoxide dismutase 1	-0.959873	7.22459	-10.6708	2.31857e-26	6.95027e-25	34.0694	-10.6234
ADSS1	122622	adenylosuccinate synthase 1	-1.10023	6.27678	-10.796	2.49551e-26	7.46319e-25	35.8789	-10.6166
TMEM159	57146	transmembrane protein 159	-0.846672	6.94359	-10.6576	2.66272e-26	7.94471e-25	34.2352	-10.6105
PPP1R14C	81706	protein phosphatase 1 regulatory inhibitor subunit 14C	-1.11066	6.33949	-10.7541	2.79298e-26	8.314e-25	35.0343	-10.6061
IFI44L	10964	interferon induced protein 44 like	1.24151	6.29366	10.6214	3.13627e-26	9.3142e-25	33.9259	10.5952
SYNDIG1	79953	synapse differentiation inducing 1	-0.780136	6.38427	-10.7336	3.35032e-26	9.92688e-25	36.7286	-10.589
CDC42EP1	11135	CDC42 effector protein 1	0.884073	5.74142	10.6321	3.64539e-26	1.07762e-24	35.1507	10.5811
NECAB3	63941	N-terminal EF-hand calcium binding protein 3	-0.886371	6.0433	-10.6416	3.87825e-26	1.14382e-24	35.1714	-10.5753
CAP1	10487	cyclase associated actin cytoskeleton regulatory protein 1	0.743754	6.33407	10.6007	3.92228e-26	1.15414e-24	35.4091	10.5743
SHISA5	51246	shisa family member 5	0.807221	6.22994	10.598	4.24708e-26	1.24685e-24	34.6093	10.5668
TPM4	7171	tropomyosin 4	0.858799	6.31831	10.5935	4.31376e-26	1.26353e-24	34.53	10.5653
ECHS1	1892	enoyl-CoA hydratase, short chain 1	-0.921751	6.57271	-10.6628	4.73135e-26	1.38268e-24	34.9569	-10.5567
LYNX1	66004	Ly6/neurotoxin 1	-0.907147	6.61635	-10.6063	4.84105e-26	1.41151e-24	35.2197	-10.5545
ALDOC	230	aldolase, fructose-bisphosphate C	-1.24788	6.89362	-10.6166	4.94823e-26	1.43948e-24	34.2717	-10.5525
MALL	7851	mal, T cell differentiation protein like	0.976337	5.86111	10.5859	5.22015e-26	1.51515e-24	35.7373	10.5474
SH3BGR	6450	SH3 domain binding glutamate rich protein	-1.4345	6.75578	-10.6087	5.2354e-26	1.51613e-24	33.9743	-10.5472
ODF3B	440836	outer dense fiber of sperm tails 3B	1.0866	5.49618	10.5929	5.90173e-26	1.7032e-24	34.0961	10.5359
PFKP	5214	phosphofructokinase, platelet	-0.990754	7.03107	-10.5823	5.90797e-26	1.7032e-24	33.5619	-10.5358
NPIPB6	728741	nuclear pore complex interacting protein family member B6	0.823854	7.05923	10.5516	6.48109e-26	1.86422e-24	33.4306	10.5271
PDE3A	5139	phosphodiesterase 3A	-1.12266	7.29063	-10.5763	6.53528e-26	1.87559e-24	33.7605	-10.5263
TUBA8	51807	tubulin alpha 8	-1.22154	6.09518	-10.6836	6.73495e-26	1.92858e-24	34.3598	-10.5235
NDUFB4	4710	NADH:ubiquinone oxidoreductase subunit B4	-1.07851	7.95484	-10.5568	6.87416e-26	1.96405e-24	34.694	-10.5215
FOXP1	27086	forkhead box P1	0.74792	6.01341	10.5564	7.39038e-26	2.10684e-24	34.0383	10.5147
FABP4	2167	fatty acid binding protein 4	1.54088	6.88175	10.5349	7.53342e-26	2.14284e-24	33.3789	10.5129
SLC16A7	9194	solute carrier family 16 member 7	-1.33985	6.56862	-10.6309	8.10626e-26	2.30067e-24	34.2991	-10.506
NDUFAF8	284184	NADH:ubiquinone oxidoreductase complex assembly factor 8	-0.874166	6.37087	-10.6239	9.76573e-26	2.76552e-24	35.1732	-10.4884
TIE1	7075	tyrosine kinase with immunoglobulin like and EGF like domains 1	0.863259	5.85769	10.5293	1.02755e-25	2.90345e-24	35.3849	10.4836
RAP1B	5908	RAP1B, member of RAS oncogene family	0.674052	6.41141	10.5049	1.11325e-25	3.13867e-24	34.5646	10.476
NDUFS5	4725	NADH:ubiquinone oxidoreductase subunit S5	-0.991529	7.81355	-10.5128	1.11777e-25	3.14448e-24	33.6185	-10.4756
NDUFB9	4715	NADH:ubiquinone oxidoreductase subunit B9	-1.07237	7.56438	-10.5143	1.1207e-25	3.14584e-24	34.6398	-10.4754
ACAA2	10449	acetyl-CoA acyltransferase 2	-0.918536	6.85726	-10.5367	1.13997e-25	3.19292e-24	33.2719	-10.4738
NDUFS3	4722	NADH:ubiquinone oxidoreductase core subunit S3	-0.963237	6.80651	-10.5286	1.14614e-25	3.20317e-24	34.0107	-10.4733
SYNPO2L	79933	synaptopodin 2 like	-1.52118	7.50582	-10.505	1.30967e-25	3.65223e-24	32.9384	-10.4606
NDUFB2	4708	NADH:ubiquinone oxidoreductase subunit B2	-1.06066	7.91572	-10.4948	1.31922e-25	3.67087e-24	34.288	-10.46
TNFRSF1B	7133	TNF receptor superfamily member 1B	0.832877	5.96677	10.5002	1.34472e-25	3.73371e-24	34.2866	10.4581
FAM162A	26355	family with sequence similarity 162 member A	-0.877506	6.65826	-10.5318	1.39497e-25	3.86484e-24	33.4025	-10.4547
PPP1R3C	5507	protein phosphatase 1 regulatory subunit 3C	-1.12309	6.78711	-10.4944	1.59739e-25	4.4161e-24	33.2724	-10.4418
MSN	4478	moesin	0.788393	6.94271	10.4542	1.80485e-25	4.97889e-24	33.0905	10.4302
CNN3	1266	calponin 3	0.854257	6.91925	10.4508	1.83832e-25	5.06031e-24	33.6985	10.4285
KLHL24	54800	kelch like family member 24	-0.93283	6.68688	-10.4997	1.90701e-25	5.23814e-24	33.3551	-10.425
CDC42EP5	148170	CDC42 effector protein 5	0.749244	6.18151	10.453	2.0314e-25	5.56785e-24	34.7676	10.419
EGLN3	112399	egl-9 family hypoxia inducible factor 3	-1.32353	6.84571	-10.4703	2.12486e-25	5.81159e-24	33.0576	-10.4147
VDAC3	7419	voltage dependent anion channel 3	-0.957159	6.97063	-10.4645	2.26523e-25	6.17512e-24	33.3758	-10.4086
GIMAP8	155038	GTPase, IMAP family member 8	0.693812	6.19431	10.4454	2.26743e-25	6.17512e-24	33.5656	10.4085
NIBAN1	116496	niban apoptosis regulator 1	-1.02052	7.66065	-10.4457	2.29705e-25	6.24253e-24	32.4624	-10.4073
MYL2	4633	myosin light chain 2	-2.5452	12.0932	-10.4669	2.36034e-25	6.40093e-24	32.9419	-10.4047
NPIPB3	23117	nuclear pore complex interacting protein family member B3	0.863564	7.13555	10.4164	2.65743e-25	7.19135e-24	32.8198	10.3934
ARPC1B	10095	actin related protein 2/3 complex subunit 1B	0.910157	6.01107	10.4256	2.72701e-25	7.36408e-24	34.5108	10.3909
HSPB2	3316	heat shock protein family B (small) member 2	-1.05242	6.59626	-10.444	2.7753e-25	7.4787e-24	32.6247	-10.3892
UQCC2	84300	ubiquinol-cytochrome c reductase complex assembly factor 2	-0.968519	6.71761	-10.475	3.02798e-25	8.14245e-24	35.0825	-10.3809
NMRK2	27231	nicotinamide riboside kinase 2	-1.72093	8.35961	-10.4141	3.36853e-25	9.03923e-24	32.5977	-10.3708
MLYCD	23417	malonyl-CoA decarboxylase	-1.1698	6.45283	-10.5064	3.49552e-25	9.36039e-24	34.0603	-10.3672
SGCD	6444	sarcoglycan delta	-1.12909	6.51083	-10.49	3.61239e-25	9.65316e-24	33.625	-10.3641
FILIP1	27145	filamin A interacting protein 1	-0.97822	7.34717	-10.3948	3.94554e-25	1.05214e-23	33.4119	-10.3556
CASZ1	54897	castor zinc finger 1	-0.863519	5.982	-10.3993	4.98938e-25	1.32773e-23	33.7669	-10.3332
CYGB	114757	cytoglobin	0.757037	6.23166	10.3602	5.07716e-25	1.34829e-23	34.2963	10.3315
MYH7	4625	myosin heavy chain 7	-2.29459	11.6815	-10.3683	6.20052e-25	1.6432e-23	32.5399	-10.3123
SELENOW	6415	selenoprotein W	-0.903257	8.77344	-10.3455	6.52414e-25	1.72539e-23	32.0499	-10.3074
AKAP1	8165	A-kinase anchoring protein 1	-0.961072	6.72167	-10.3904	6.70767e-25	1.77027e-23	33.3166	-10.3047
DMAC1	90871	distal membrane arm assembly complex 1	-0.887182	6.85192	-10.35	6.82833e-25	1.79841e-23	32.3082	-10.303
KIFBP	26128	kinesin family binding protein	-0.735544	6.12223	-10.3535	7.08926e-25	1.8633e-23	34.2585	-10.2994
TOM1L2	146691	target of myb1 like 2 membrane trafficking protein	-1.07507	6.13689	-10.3542	7.54805e-25	1.97982e-23	33.5654	-10.2934
RNF150	57484	ring finger protein 150	-0.945899	6.17415	-10.4606	8.84156e-25	2.31435e-23	34.4557	-10.2781
MOAP1	64112	modulator of apoptosis 1	-0.731601	6.38419	-10.3251	9.49061e-25	2.47918e-23	33.6352	-10.2713
UBE2QL1	134111	ubiquitin conjugating enzyme E2 Q family like 1	-0.979206	5.77605	-10.4826	1.03655e-24	2.70222e-23	33.9583	-10.2628
HLA-DRA	3122	major histocompatibility complex, class II, DR alpha	1.56655	6.82113	10.2774	1.09395e-24	2.84604e-23	31.7457	10.2576
CYB5R1	51706	cytochrome b5 reductase 1	-1.06943	6.59126	-10.3081	1.12389e-24	2.918e-23	32.8952	-10.255
H2BC21	8349	H2B clustered histone 21	-0.921833	6.53547	-10.3011	1.19584e-24	3.09853e-23	32.3185	-10.249
CSDC2	27254	cold shock domain containing C2	-1.24835	6.58941	-10.3744	1.22245e-24	3.16109e-23	32.9235	-10.2469
MSRB2	22921	methionine sulfoxide reductase B2	-0.941154	6.76612	-10.2835	1.35003e-24	3.48394e-23	32.2794	-10.2373
IMMT	10989	inner membrane mitochondrial protein	-0.799823	6.95696	-10.2755	1.40678e-24	3.6231e-23	32.1472	-10.2333
GNG11	2791	G protein subunit gamma 11	1.29139	6.52249	10.2496	1.46382e-24	3.76243e-23	32.3265	10.2294
USP17L11	100287178	ubiquitin specific peptidase 17 like family member 11	0.9422	6.80621	10.2471	1.53762e-24	3.9442e-23	31.3869	10.2247
H4C12	8362	H4 clustered histone 12	1.01933	6.3472	10.2364	1.72697e-24	4.42105e-23	31.9303	10.2134
LHFPL6	10186	LHFPL tetraspan subfamily member 6	0.864227	6.73134	10.2338	1.74953e-24	4.46985e-23	32.1755	10.2121
DBI	1622	diazepam binding inhibitor, acyl-CoA binding protein	-0.911755	7.35691	-10.2508	1.75751e-24	4.48131e-23	32.3706	-10.2117
PEBP1	5037	phosphatidylethanolamine binding protein 1	-0.937473	7.62965	-10.2443	1.79625e-24	4.57097e-23	31.9255	-10.2096
PTMS	5763	parathymosin	0.896272	7.32256	10.2141	2.16689e-24	5.49261e-23	31.3007	10.1914
USP17L12	100287205	ubiquitin specific peptidase 17 like family member 12	0.94158	6.90311	10.2137	2.16701e-24	5.49261e-23	31.2762	10.1914
OBSCN	84033	obscurin, cytoskeletal calmodulin and titin-interacting RhoGEF	-1.08765	6.38548	-10.2569	2.193e-24	5.54752e-23	32.5284	-10.1902
FKBP3	2287	FKBP prolyl isomerase 3	-0.664368	6.95962	-10.2316	2.27953e-24	5.75503e-23	32.88	-10.1864
PLPP7	84814	phospholipid phosphatase 7 (inactive)	-0.991626	6.54337	-10.2576	2.36702e-24	5.96414e-23	32.3621	-10.1828
RAPGEF1	2889	Rap guanine nucleotide exchange factor 1	0.796127	6.35453	10.2084	2.37731e-24	5.97831e-23	31.8068	10.1824
SLC8A1	6546	solute carrier family 8 member A1	-1.63908	9.1005	-10.2246	2.39219e-24	6.00394e-23	31.7255	-10.1818
PRKACA	5566	protein kinase cAMP-activated catalytic subunit alpha	-0.917194	7.98539	-10.2121	2.45447e-24	6.14817e-23	31.5905	-10.1792
DCXR	51181	dicarbonyl and L-xylulose reductase	-1.05862	6.2813	-10.2351	2.67009e-24	6.67523e-23	32.9413	-10.1711
POLR2L	5441	RNA polymerase II subunit L	-0.877501	8.12778	-10.2001	2.76289e-24	6.89376e-23	31.7108	-10.1677
ANK3	288	ankyrin 3	-1.22125	6.51572	-10.2948	2.86727e-24	7.14028e-23	32.7665	-10.1641
TMEM38B	55151	transmembrane protein 38B	-0.862417	5.97994	-10.3836	2.94575e-24	7.32148e-23	34.5193	-10.1615
IL6ST	3572	interleukin 6 signal transducer	0.802645	7.23402	10.1753	3.13161e-24	7.76832e-23	32.2086	10.1555
MYH9	4627	myosin heavy chain 9	1.19892	7.84109	10.1746	3.24763e-24	8.04055e-23	31.2245	10.152
FLNA	2316	filamin A	1.43306	7.62786	10.1692	3.37501e-24	8.33979e-23	31.3825	10.1482
GNG7	2788	G protein subunit gamma 7	-0.750783	6.14778	-10.2855	3.44157e-24	8.48788e-23	33.8633	-10.1463
OPA1	4976	OPA1 mitochondrial dynamin like GTPase	-0.945515	6.01251	-10.2696	3.45444e-24	8.50325e-23	33.4639	-10.1459
COX14	84987	cytochrome c oxidase assembly factor COX14	-0.87529	7.36439	-10.1701	3.90537e-24	9.59477e-23	31.5661	-10.134
PRKAR1A	5573	protein kinase cAMP-dependent type I regulatory subunit alpha	-0.922658	8.63049	-10.1682	3.91652e-24	9.60373e-23	31.1355	-10.1337
GLRB	2743	glycine receptor beta	-0.870269	5.60464	-10.1907	4.134e-24	1.01176e-22	33.2429	-10.1284
HLA-DPB1	3115	major histocompatibility complex, class II, DP beta 1	1.27329	6.27757	10.1366	4.73108e-24	1.15568e-22	31.658	10.1152
NOS3	4846	nitric oxide synthase 3	1.03925	5.6689	10.1371	5.23544e-24	1.27645e-22	32.8426	10.1053
TTLL3	26140	tubulin tyrosine ligase like 3	0.696937	5.80448	10.1602	5.64628e-24	1.374e-22	33.0648	10.0979
JAG2	3714	jagged canonical Notch ligand 2	0.880404	6.21977	10.1159	5.9307e-24	1.44047e-22	32.7099	10.093
MICOS13	125988	mitochondrial contact site and cristae organizing system subunit 13	-0.817634	6.79498	-10.1398	6.02063e-24	1.45955e-22	31.759	-10.0916
MRPL57	78988	mitochondrial ribosomal protein L57	-0.734469	6.40978	-10.142	6.37724e-24	1.54308e-22	32.5809	-10.0859
ADHFE1	137872	alcohol dehydrogenase iron containing 1	-0.881474	6.05416	-10.2322	6.51914e-24	1.57443e-22	31.9326	-10.0837
NDUFAF3	25915	NADH:ubiquinone oxidoreductase complex assembly factor 3	-0.687563	7.16385	-10.116	6.59005e-24	1.58856e-22	31.6689	-10.0827
DECR1	1666	2,4-dienoyl-CoA reductase 1	-1.09099	6.96314	-10.141	6.80749e-24	1.63789e-22	31.6551	-10.0795
RRAD	6236	RRAD, Ras related glycolysis inhibitor and calcium channel regulator	-1.5296	6.73809	-10.1451	7.17753e-24	1.72369e-22	30.9593	-10.0743
SOX17	64321	SRY-box transcription factor 17	0.959776	5.4603	10.1058	7.21074e-24	1.72842e-22	32.2518	10.0738
PYGB	5834	glycogen phosphorylase B	-1.08252	6.54425	-10.1276	7.48136e-24	1.78993e-22	30.8948	-10.0702
PPP1R14A	94274	protein phosphatase 1 regulatory inhibitor subunit 14A	0.878281	5.42606	10.1515	7.75744e-24	1.85252e-22	32.9987	10.0667
TRIM55	84675	tripartite motif containing 55	-1.01665	6.04109	-10.2433	8.2315e-24	1.96207e-22	32.5831	-10.0608
LRPAP1	4043	LDL receptor related protein associated protein 1	-0.777391	6.63218	-10.1207	8.48322e-24	2.01831e-22	30.8851	-10.0578
BTBD1	53339	BTB domain containing 1	-0.846138	6.80415	-10.1153	8.83878e-24	2.09901e-22	31.8203	-10.0538
CMYA5	202333	cardiomyopathy associated 5	-1.77756	8.83831	-10.0901	9.20814e-24	2.18267e-22	31.0538	-10.0498
SP100	6672	SP100 nuclear antigen	0.704848	6.24167	10.0792	9.25069e-24	2.1887e-22	30.7923	10.0493
ANXA3	306	annexin A3	0.837814	6.00516	10.0535	1.14172e-23	2.69631e-22	32.3179	10.0286
PCBD1	5092	pterin-4 alpha-carbinolamine dehydratase 1	-0.879199	6.83657	-10.0888	1.15192e-23	2.71539e-22	31.5506	-10.0277
TUBA4A	7277	tubulin alpha 4a	-0.994495	7.0703	-10.0662	1.16153e-23	2.73302e-22	30.6384	-10.0269
UGP2	7360	UDP-glucose pyrophosphorylase 2	-0.871609	7.55682	-10.0537	1.2092e-23	2.83996e-22	31.1966	-10.0229
AGRN	375790	agrin	0.844616	5.81659	10.0515	1.34027e-23	3.14203e-22	31.7942	10.0127
RAMP2	10266	receptor activity modifying protein 2	0.9908	5.86021	10.0368	1.44107e-23	3.37216e-22	32.2609	10.0055
DES	1674	desmin	-2.08579	11.4635	-10.0511	1.51627e-23	3.54165e-22	30.7017	-10.0005
PDZRN3	23024	PDZ domain containing ring finger 3	-0.861614	6.63399	-10.0782	1.61023e-23	3.75428e-22	31.4444	-9.99455
DSC2	1824	desmocollin 2	-0.846871	5.91259	-10.052	1.63975e-23	3.81615e-22	32.3703	-9.99275
ECI1	1632	enoyl-CoA delta isomerase 1	-0.842193	6.88057	-10.0522	1.65422e-23	3.84283e-22	31.7162	-9.99188
TNNI3K	51086	TNNI3 interacting kinase	-0.952373	5.98285	-10.0594	1.67162e-23	3.87622e-22	31.4552	-9.99084
SLC38A1	81539	solute carrier family 38 member 1	-0.955519	6.35884	-10.0786	1.75687e-23	4.06653e-22	31.0426	-9.98591
SKI	6497	SKI proto-oncogene	0.624097	6.64986	10.0021	1.88091e-23	4.34578e-22	30.8938	9.97914
POLDIP2	26073	DNA polymerase delta interacting protein 2	-0.737404	7.00054	-10.0116	1.96611e-23	4.53444e-22	30.684	-9.97474
SNURF	8926	SNRPN upstream reading frame	-0.827922	6.8144	-10.0148	2.01958e-23	4.6494e-22	31.0203	-9.97208
FITM1	161247	fat storage inducing transmembrane protein 1	-1.11833	6.68661	-10.0472	2.43772e-23	5.60195e-22	31.8331	-9.95338
PALLD	23022	palladin, cytoskeletal associated protein	-1.0277	7.83655	-9.97828	2.6244e-23	6.02013e-22	29.8955	-9.94603
ITGAV	3685	integrin subunit alpha V	-0.9225	7.14276	-9.98187	2.6464e-23	6.05974e-22	30.0601	-9.9452
MRPS33	51650	mitochondrial ribosomal protein S33	-0.787279	6.18261	-9.99313	2.88077e-23	6.58462e-22	31.8757	-9.93675
NPIPA1	9284	nuclear pore complex interacting protein family member A1	0.600827	7.37349	9.94663	3.22636e-23	7.36139e-22	30.0612	9.92545
LAMA5	3911	laminin subunit alpha 5	0.749512	6.11525	9.95148	3.28464e-23	7.48102e-22	31.675	9.92367
MRPL12	6182	mitochondrial ribosomal protein L12	-0.798011	6.66683	-9.96253	3.5182e-23	7.99875e-22	30.6551	-9.91681
ACADSB	36	acyl-CoA dehydrogenase short/branched chain	-0.771087	6.32325	-9.95347	3.89885e-23	8.84845e-22	31.2986	-9.90655
NOTCH1	4851	notch receptor 1	0.786148	6.02199	9.92244	4.26334e-23	9.65853e-22	31.5031	9.89761
NDUFA11	126328	NADH:ubiquinone oxidoreductase subunit A11	-0.879906	7.21233	-9.92946	4.32354e-23	9.77761e-22	30.6645	-9.89621
ADGRG1	9289	adhesion G protein-coupled receptor G1	0.940482	5.63639	9.92371	4.54244e-23	1.02545e-21	30.3502	9.89127
ECI2	10455	enoyl-CoA delta isomerase 2	-0.781641	6.72091	-9.92702	4.60884e-23	1.03861e-21	31.5704	-9.88981
FSD2	123722	fibronectin type III and SPRY domain containing 2	-1.18867	5.43881	-9.96399	4.66348e-23	1.04908e-21	31.8304	-9.88863
ARHGDIA	396	Rho GDP dissociation inhibitor alpha	0.66964	6.71997	9.9089	4.77296e-23	1.07182e-21	29.7482	9.88631
CD9	928	CD9 molecule	1.08823	7.01143	9.90027	4.8778e-23	1.09345e-21	31.0808	9.88413
HLA-A	3105	major histocompatibility complex, class I, A	1.23273	7.62792	9.89493	5.40827e-23	1.21024e-21	29.4211	9.87379
GLRX	2745	glutaredoxin	-0.942585	5.84717	-9.92116	6.00695e-23	1.34187e-21	29.7801	-9.86326
FAM107A	11170	family with sequence similarity 107 member A	1.08424	6.30987	9.88133	6.21899e-23	1.38681e-21	29.6417	9.85977
AP2A2	161	adaptor related protein complex 2 subunit alpha 2	0.615259	6.20367	9.88159	6.57922e-23	1.46459e-21	29.8968	9.85412
GIMAP4	55303	GTPase, IMAP family member 4	0.935752	5.98286	9.86615	7.62324e-23	1.69405e-21	30.5945	9.83931
ITGB1BP2	26548	integrin subunit beta 1 binding protein 2	-0.918059	6.10845	-9.8982	7.86834e-23	1.74549e-21	31.2443	-9.83612
ACOT11	26027	acyl-CoA thioesterase 11	-1.14304	6.08745	-9.98844	8.08662e-23	1.79081e-21	30.7361	-9.83337
KRTAP10-3	386682	keratin associated protein 10-3	0.775226	6.81461	9.82428	1.08314e-22	2.3945e-21	29.2195	9.80391
ACOT2	10965	acyl-CoA thioesterase 2	-0.798274	6.43149	-9.85453	1.11145e-22	2.45286e-21	30.0209	-9.8013
SBDS	51119	SBDS ribosome maturation factor	-0.690916	7.63973	-9.82542	1.16508e-22	2.56679e-21	29.1657	-9.79654
TRAK1	22906	trafficking kinesin protein 1	-0.893963	7.2134	-9.82594	1.22247e-22	2.6886e-21	29.688	-9.79168
FXR2	9513	FMR1 autosomal homolog 2	-0.81691	6.56992	-9.87087	1.28945e-22	2.83104e-21	30.7068	-9.78629
CPE	1363	carboxypeptidase E	0.933934	5.92759	9.8138	1.37726e-22	3.01866e-21	30.0495	9.77962
ILVBL	10994	ilvB acetolactate synthase like	-0.854019	6.42063	-9.8927	1.40873e-22	3.08235e-21	31.4224	-9.77733
CAST	831	calpastatin	-0.809669	7.69974	-9.79947	1.48988e-22	3.25435e-21	29.7841	-9.77166
CKB	1152	creatine kinase B	-0.971752	7.64064	-9.80213	1.50033e-22	3.2716e-21	28.9839	-9.77095
GATD3A	8209	glutamine amidotransferase like class 1 domain containing 3A	-0.798175	7.05346	-9.80944	1.52623e-22	3.32242e-21	29.2992	-9.76922
TIMMDC1	51300	translocase of inner mitochondrial membrane domain containing 1	-0.701157	6.63218	-9.81661	1.73078e-22	3.76129e-21	29.4066	-9.75647
CCNL2	81669	cyclin L2	0.559527	6.7639	9.76921	1.86671e-22	4.0498e-21	29.8095	9.7488
NDUFB8	4714	NADH:ubiquinone oxidoreductase subunit B8	-0.789735	7.62551	-9.7734	1.9267e-22	4.17289e-21	29.5439	-9.74558
TFPI	7035	tissue factor pathway inhibitor	0.77191	6.2371	9.76793	1.94129e-22	4.19738e-21	29.6675	9.74482
EMP1	2012	epithelial membrane protein 1	1.04909	6.26155	9.76075	2.0223e-22	4.36516e-21	29.5755	9.74066
PCDH7	5099	protocadherin 7	-1.21768	5.76189	-9.88731	2.2246e-22	4.79376e-21	29.7583	-9.73097
UQCC1	55245	ubiquinol-cytochrome c reductase complex assembly factor 1	-0.822313	6.16207	-9.78256	2.34765e-22	5.0504e-21	30.6881	-9.72549
TRIM22	10346	tripartite motif containing 22	0.912877	6.0017	9.74688	2.43267e-22	5.22453e-21	28.9839	9.72187
ANXA1	301	annexin A1	0.937902	6.53315	9.74032	2.44799e-22	5.24862e-21	29.3306	9.72123
PLCXD3	345557	phosphatidylinositol specific phospholipase C X domain containing 3	-1.01195	6.34388	-9.81818	2.65141e-22	5.67526e-21	29.4094	-9.7131
SH3BGRL	6451	SH3 domain binding glutamate rich protein like	0.736754	5.7674	9.74879	3.05426e-22	6.51887e-21	30.4817	9.69868
SGK1	6446	serum/glucocorticoid regulated kinase 1	0.84636	6.01416	9.72779	3.05572e-22	6.51887e-21	29.2818	9.69863
HSPB6	126393	heat shock protein family B (small) member 6	-1.7072	9.44417	-9.72492	3.40044e-22	7.24221e-21	28.7463	-9.68772
SCHIP1	29970	schwannomin interacting protein 1	-0.899723	6.38966	-9.76844	3.49905e-22	7.43983e-21	29.3206	-9.6848
UBL5	59286	ubiquitin like 5	-0.675656	7.64305	-9.70964	3.54206e-22	7.51879e-21	29.1231	-9.68355
FUNDC2	65991	FUN14 domain containing 2	-0.749958	6.96333	-9.71498	3.99686e-22	8.47016e-21	29.6724	-9.67119
PIK3C2B	5287	phosphatidylinositol-4-phosphate 3-kinase catalytic subunit type 2 beta	0.751989	5.8999	9.70545	4.21265e-22	8.9127e-21	30.2027	9.66581
HNRNPH1	3187	heterogeneous nuclear ribonucleoprotein H1	0.648866	7.30287	9.68233	4.30279e-22	9.0884e-21	28.8369	9.66364
B2M	567	beta-2-microglobulin	1.4694	9.44736	9.69302	4.48212e-22	9.45158e-21	28.2854	9.65946
TIMM21	29090	translocase of inner mitochondrial membrane 21	-0.70939	6.3856	-9.73084	4.79282e-22	1.00901e-20	28.9648	-9.65259
MAPKAPK2	9261	MAPK activated protein kinase 2	-0.74881	7.65569	-9.6727	5.13665e-22	1.07962e-20	28.5303	-9.64549
FYCO1	79443	FYVE and coiled-coil domain containing 1	-0.767315	6.64034	-9.68001	5.34111e-22	1.12076e-20	28.5167	-9.64148
PTPRG	5793	protein tyrosine phosphatase receptor type G	0.655822	6.32216	9.65478	5.85812e-22	1.22723e-20	29.0949	9.63199
ALDH2	217	aldehyde dehydrogenase 2 family member	-0.816306	7.12519	-9.6642	6.18797e-22	1.29422e-20	28.8286	-9.62637
USP46	64854	ubiquitin specific peptidase 46	-0.68933	6.45652	-9.6737	6.97329e-22	1.45609e-20	28.5871	-9.61408
COQ10A	93058	coenzyme Q10A	-1.30251	6.17652	-9.78777	7.13312e-22	1.48703e-20	30.3974	-9.61174
SPEG	10290	striated muscle enriched protein kinase	-1.1375	6.38504	-9.65741	7.26185e-22	1.51141e-20	29.3317	-9.6099
TBX2	6909	T-box transcription factor 2	1.12582	6.09148	9.6254	7.50448e-22	1.55937e-20	29.6668	9.60652
ZNF330	27309	zinc finger protein 330	-0.849089	6.19417	-9.6987	7.64999e-22	1.58703e-20	28.7073	-9.60454
ATP6V1D	51382	ATPase H+ transporting V1 subunit D	-0.847278	6.49388	-9.64107	7.97196e-22	1.65115e-20	29.0101	-9.60029
RIN2	54453	Ras and Rab interactor 2	0.666536	5.99881	9.62176	8.18361e-22	1.69225e-20	29.6334	9.59759
CHCHD3	54927	coiled-coil-helix-coiled-coil-helix domain containing 3	-0.789928	6.91488	-9.64495	8.20812e-22	1.69458e-20	29.1371	-9.59728
TMEM67	91147	transmembrane protein 67	-0.844977	6.10293	-9.75685	8.39581e-22	1.73054e-20	30.5843	-9.59495
ZC2HC1C	79696	zinc finger C2HC-type containing 1C	-2.01608	9.58485	-9.62559	9.1038e-22	1.87345e-20	28.482	-9.5866
POPDC3	64208	popeye domain containing 3	-0.882207	5.88102	-9.73853	1.00167e-21	2.05801e-20	29.548	-9.57673
DOCK1	1793	dedicator of cytokinesis 1	0.705673	5.84063	9.61366	1.03576e-21	2.12463e-20	29.4585	9.57327
KANK1	23189	KN motif and ankyrin repeat domains 1	-0.870639	6.69994	-9.63151	1.12274e-21	2.29938e-20	28.9803	-9.56493
ATP5MC1	516	ATP synthase membrane subunit c locus 1	-1.01357	7.02674	-9.61091	1.13257e-21	2.31579e-20	28.8763	-9.56403
SEPTIN9	10801	septin 9	0.664305	6.52832	9.58216	1.16888e-21	2.38623e-20	28.491	9.56077
ATP2A2	488	ATPase sarcoplasmic/endoplasmic reticulum Ca2+ transporting 2	-1.27831	9.0693	-9.59299	1.1798e-21	2.40469e-20	27.8153	-9.5598
JAM2	58494	junctional adhesion molecule 2	0.936378	6.44268	9.57353	1.24066e-21	2.5247e-20	28.0857	9.5546
TP53INP2	58476	tumor protein p53 inducible nuclear protein 2	-0.891624	7.14734	-9.58536	1.24313e-21	2.52573e-20	27.6868	-9.55439
C19orf47	126526	chromosome 19 open reading frame 47	-0.838509	6.43089	-9.65309	1.31422e-21	2.66594e-20	29.1907	-9.54863
NHSL1	57224	NHS like 1	-0.655693	6.4352	-9.58858	1.33303e-21	2.69981e-20	28.0421	-9.54716
RILPL1	353116	Rab interacting lysosomal protein like 1	-0.83654	6.5583	-9.62236	1.36131e-21	2.75272e-20	28.9267	-9.54498
TMBIM6	7009	transmembrane BAX inhibitor motif containing 6	0.65464	7.19868	9.55782	1.43967e-21	2.9066e-20	27.8595	9.53918
CXCL12	6387	C-X-C motif chemokine ligand 12	0.800372	6.23442	9.55713	1.53125e-21	3.08661e-20	28.307	9.53278
CRAT	1384	carnitine O-acetyltransferase	-0.648226	6.4881	-9.60787	1.56268e-21	3.14501e-20	28.9123	-9.53067
SOX13	9580	SRY-box transcription factor 13	0.838718	5.67478	9.57933	1.59173e-21	3.19846e-20	29.2193	9.52876
SASH1	23328	SAM and SH3 domain containing 1	0.673568	6.10213	9.54831	1.64337e-21	3.29705e-20	28.9806	9.52544
KLHL7	55975	kelch like family member 7	-0.947819	6.30428	-9.61602	1.67098e-21	3.34719e-20	28.8726	-9.52371
HDAC11	79885	histone deacetylase 11	-0.571583	6.52141	-9.58298	1.68299e-21	3.36598e-20	28.2141	-9.52297
NDUFS4	4724	NADH:ubiquinone oxidoreductase subunit S4	-0.726478	6.67584	-9.58249	1.70729e-21	3.40925e-20	28.4029	-9.52148
C14orf180	400258	chromosome 14 open reading frame 180	-1.11129	5.923	-9.57492	1.7126e-21	3.41453e-20	28.2076	-9.52116
SLC27A6	28965	solute carrier family 27 member 6	-1.12203	5.72449	-9.58044	1.72284e-21	3.4296e-20	28.0566	-9.52054
BCAM	4059	basal cell adhesion molecule (Lutheran blood group)	1.04084	6.8027	9.53493	1.75787e-21	3.49389e-20	28.1141	9.51845
BAG3	9531	BCL2 associated athanogene 3	-1.04072	6.65757	-9.52765	2.36153e-21	4.68646e-20	27.5019	-9.48772
SPDYE16	102723555	speedy/RINGO cell cycle regulator family member E16	0.833761	6.71382	9.49346	2.66816e-21	5.28675e-20	27.2057	9.47498
FKBP1A	2280	FKBP prolyl isomerase 1A	0.924955	7.0818	9.47962	3.01754e-21	5.96979e-20	27.4812	9.46212
RNF115	27246	ring finger protein 115	-0.897979	7.11345	-9.4893	3.12215e-21	6.16367e-20	27.237	-9.45856
DPYSL2	1808	dihydropyrimidinase like 2	0.761774	6.6104	9.47871	3.12517e-21	6.16367e-20	27.1376	9.45846
MLF1	4291	myeloid leukemia factor 1	-0.945852	5.89946	-9.50413	3.27107e-21	6.44148e-20	27.6852	-9.45369
NDUFA10	4705	NADH:ubiquinone oxidoreductase subunit A10	-0.743914	7.15471	-9.47898	3.47555e-21	6.83365e-20	27.6127	-9.44734
GRK5	2869	G protein-coupled receptor kinase 5	0.774314	5.90809	9.47137	3.57803e-21	7.02436e-20	27.9949	9.4443
AQP1	358	aquaporin 1 (Colton blood group)	1.10396	6.00321	9.4598	3.77515e-21	7.39998e-20	27.6095	9.43868
BDH1	622	3-hydroxybutyrate dehydrogenase 1	-1.04412	5.92651	-9.51982	3.86603e-21	7.56654e-20	28.2639	-9.43618
ARIH2	10425	ariadne RBR E3 ubiquitin protein ligase 2	-0.803839	6.48902	-9.50853	3.90737e-21	7.63577e-20	27.943	-9.43507
CYYR1	116159	cysteine and tyrosine rich 1	0.73206	5.8574	9.46242	4.22872e-21	8.25115e-20	28.6926	9.42678
RHOC	389	ras homolog family member C	0.717289	7.32022	9.43418	4.69672e-21	9.15038e-20	26.8257	9.41576
CLDN5	7122	claudin 5	1.13146	6.26588	9.43329	4.71089e-21	9.16404e-20	27.6386	9.41544
EIF3K	27335	eukaryotic translation initiation factor 3 subunit K	-0.749996	7.68203	-9.44028	4.74368e-21	9.21382e-20	27.3086	-9.41471
CLTB	1212	clathrin light chain B	-0.729878	7.91383	-9.42429	5.45029e-21	1.05703e-19	27.2566	-9.40012
PREPL	9581	prolyl endopeptidase like	-0.594006	6.62952	-9.43228	5.45901e-21	1.05711e-19	28.4875	-9.39995
GAS2	2620	growth arrest specific 2	-0.800119	5.57183	-9.50548	5.58331e-21	1.07955e-19	28.9972	-9.39758
MYL6	4637	myosin light chain 6	0.940666	7.84989	9.41264	5.75563e-21	1.11119e-19	27.0092	9.39438
COL4A1	1282	collagen type IV alpha 1 chain	1.14328	7.42034	9.41059	5.8085e-21	1.11971e-19	26.7806	9.39342
GABBR1	2550	gamma-aminobutyric acid type B receptor subunit 1	0.787618	5.92767	9.42305	6.01803e-21	1.15836e-19	28.0197	9.38968
DDX5	1655	DEAD-box helicase 5	0.692168	8.16235	9.40638	6.2122e-21	1.19394e-19	26.7835	9.38634
AK4	205	adenylate kinase 4	-0.761308	6.77032	-9.43467	6.36035e-21	1.22058e-19	27.5307	-9.38386
SMIM30	401397	small integral membrane protein 30	-0.946481	6.86758	-9.40753	7.05721e-21	1.35228e-19	27.341	-9.37289
HSDL2	84263	hydroxysteroid dehydrogenase like 2	-0.905406	6.58347	-9.45658	7.10991e-21	1.36034e-19	28.4717	-9.37211
PHYH	5264	phytanoyl-CoA 2-hydroxylase	-0.936432	6.5041	-9.44041	7.1971e-21	1.37497e-19	28.4385	-9.37082
PDHB	5162	pyruvate dehydrogenase E1 beta subunit	-0.773856	6.78968	-9.39964	7.52212e-21	1.43492e-19	27.3496	-9.36616
ETFDH	2110	electron transfer flavoprotein dehydrogenase	-0.927596	6.54106	-9.44483	7.54577e-21	1.43729e-19	27.6435	-9.36583
CYFIP1	23191	cytoplasmic FMR1 interacting protein 1	0.634314	5.91094	9.39906	7.73103e-21	1.47039e-19	27.3486	9.36326
USP2	9099	ubiquitin specific peptidase 2	-0.861263	5.85751	-9.41166	8.36383e-21	1.58838e-19	27.6671	-9.35495
IFNAR2	3455	interferon alpha and beta receptor subunit 2	0.606553	6.25082	9.3811	8.40063e-21	1.59301e-19	28.1811	9.35449
SLC20A2	6575	solute carrier family 20 member 2	-0.775923	6.6468	-9.4079	8.56424e-21	1.62163e-19	27.1599	-9.35245
PDK2	5164	pyruvate dehydrogenase kinase 2	-0.898085	6.02012	-9.50322	8.71516e-21	1.64777e-19	28.585	-9.3506
DOCK6	57572	dedicator of cytokinesis 6	0.796565	6.05226	9.37073	8.85465e-21	1.67167e-19	28.105	9.34892
MAP7D1	55700	MAP7 domain containing 1	-0.760484	6.72061	-9.379	9.16665e-21	1.72803e-19	27.0769	-9.34526
GABRA4	2557	gamma-aminobutyric acid type A receptor alpha4 subunit	-0.95059	5.68543	-9.45504	1.05153e-20	1.97935e-19	27.6171	-9.33072
NDUFS7	374291	NADH:ubiquinone oxidoreductase core subunit S7	-0.906322	6.73488	-9.3779	1.0775e-20	2.02526e-19	27.3426	-9.32813
VWC2	375567	von Willebrand factor C domain containing 2	-1.08179	5.7562	-9.48334	1.10454e-20	2.07304e-19	27.9417	-9.32551
TUBA3E	112714	tubulin alpha 3e	-1.02099	6.05761	-9.35524	1.30029e-20	2.43685e-19	26.8001	-9.30819
AGL	178	amylo-alpha-1, 6-glucosidase, 4-alpha-glucanotransferase	-0.908601	6.03124	-9.37596	1.32852e-20	2.48612e-19	28.1854	-9.30591
TIMP2	7077	TIMP metallopeptidase inhibitor 2	0.867528	7.2082	9.31941	1.36551e-20	2.55161e-19	26.6092	9.30299
EPB41L2	2037	erythrocyte membrane protein band 4.1 like 2	0.705038	6.20223	9.31495	1.4915e-20	2.78297e-19	27.7405	9.2936
RGS5	8490	regulator of G protein signaling 5	1.30652	7.59193	9.30851	1.53315e-20	2.85652e-19	26.6515	9.29067
SKP1	6500	S-phase kinase associated protein 1	-0.564411	8.37938	-9.3135	1.54108e-20	2.86713e-19	26.4906	-9.29012
XIRP2	129446	xin actin binding repeat containing 2	-1.69653	8.08884	-9.31985	1.54981e-20	2.87918e-19	26.2327	-9.28952
VDAC1	7416	voltage dependent anion channel 1	-1.04494	6.72775	-9.3285	1.55323e-20	2.88135e-19	26.5463	-9.28929
TPI1	7167	triosephosphate isomerase 1	-0.860384	8.59462	-9.30964	1.63125e-20	3.02171e-19	26.5318	-9.28407
PTCD3	55037	pentatricopeptide repeat domain 3	-0.757053	6.189	-9.39085	1.67546e-20	3.09912e-19	27.4857	-9.28122
LRRC2	79442	leucine rich repeat containing 2	-1.20654	6.47853	-9.36721	1.74224e-20	3.21799e-19	27.2013	-9.27706
RGCC	28984	regulator of cell cycle	1.03428	5.53504	9.29756	2.00112e-20	3.69082e-19	26.7573	9.26228
DNAJB4	11080	DnaJ heat shock protein family (Hsp40) member B4	-0.727333	6.80587	-9.28786	2.10541e-20	3.87759e-19	26.2738	-9.25686
CTTNBP2NL	55917	CTTNBP2 N-terminal like	0.709684	5.67164	9.31305	2.15269e-20	3.95897e-19	26.9568	9.25448
SEPTIN5	5413	septin 5	-0.885926	6.93175	-9.28532	2.16454e-20	3.97505e-19	26.2961	-9.2539
TGFB1	7040	transforming growth factor beta 1	0.740857	6.52529	9.26986	2.21068e-20	4.05397e-19	26.9465	9.25164
THBD	7056	thrombomodulin	0.932108	6.33381	9.25867	2.42149e-20	4.43419e-19	26.8536	9.2419
SHROOM4	57477	shroom family member 4	0.676124	5.9692	9.27438	2.47474e-20	4.52524e-19	27.3632	9.23958
ARAP3	64411	ArfGAP with RhoGAP domain, ankyrin repeat and PH domain 3	0.770695	5.73259	9.28441	2.54964e-20	4.65554e-19	27.569	9.23639
PPP1R1C	151242	protein phosphatase 1 regulatory inhibitor subunit 1C	-1.10997	5.76039	-9.41468	2.72937e-20	4.97663e-19	27.9882	-9.22909
FHL1	2273	four and a half LIM domains 1	-1.62719	9.35254	-9.26066	2.73815e-20	4.98554e-19	26.1754	-9.22875
H2BS1	54145	H2B.S histone 1	0.791209	6.12604	9.24393	2.8545e-20	5.19e-19	26.9188	9.22429
APOL1	8542	apolipoprotein L1	0.933533	5.84753	9.24897	2.94003e-20	5.33793e-19	25.8332	9.22112
KCNH2	3757	potassium voltage-gated channel subfamily H member 2	-0.83579	6.27807	-9.33414	3.03401e-20	5.50075e-19	27.807	-9.21775
MGAT1	4245	alpha-1,3-mannosyl-glycoprotein 2-beta-N-acetylglucosaminyltransferase	0.643097	6.1092	9.24445	3.05281e-20	5.52702e-19	27.1489	9.21709
MRPL15	29088	mitochondrial ribosomal protein L15	-0.811257	6.26579	-9.27734	3.09562e-20	5.5966e-19	26.7671	-9.21559
PREX2	80243	phosphatidylinositol-3,4,5-trisphosphate dependent Rac exchange factor 2	0.652774	6.63135	9.23045	3.17986e-20	5.74079e-19	26.5321	9.21271
CRLS1	54675	cardiolipin synthase 1	-0.771868	6.23229	-9.31999	3.20034e-20	5.76962e-19	27.2609	-9.21202
SDC4	6385	syndecan 4	-0.918342	6.29764	-9.30081	3.21623e-20	5.79012e-19	26.6639	-9.21149
RASSF1	11186	Ras association domain family member 1	0.636557	6.21336	9.23398	3.23723e-20	5.81973e-19	26.9862	9.21079
MTLN	205251	mitoregulin	-0.858886	5.8351	-9.38327	3.4584e-20	6.20863e-19	28.2781	-9.2037
DDT	1652	D-dopachrome tautomerase	-0.848447	6.07531	-9.32049	3.63968e-20	6.52492e-19	26.9391	-9.19821
WIPI1	55062	WD repeat domain, phosphoinositide interacting 1	-0.956224	6.46636	-9.28121	3.65557e-20	6.54423e-19	26.5932	-9.19774
LAMTOR5	10542	late endosomal/lysosomal adaptor, MAPK and MTOR activator 5	-0.724354	6.97291	-9.22027	3.86194e-20	6.90402e-19	26.5371	-9.19184
ELOVL5	60481	ELOVL fatty acid elongase 5	0.676607	6.77214	9.20454	4.02171e-20	7.17963e-19	26.0809	9.18747
LARGE1	9215	LARGE xylosyl- and glucuronyltransferase 1	-0.887033	6.3829	-9.23655	4.11991e-20	7.34469e-19	26.3616	-9.18488
B4GALNT3	283358	beta-1,4-N-acetyl-galactosaminyltransferase 3	-0.898171	5.85334	-9.29767	4.15664e-20	7.39985e-19	27.1821	-9.18392
EBF1	1879	EBF transcription factor 1	0.591503	5.9245	9.21014	4.18415e-20	7.43849e-19	27.1124	9.18321
CMC1	152100	C-X9-C motif containing 1	-0.632	6.14129	-9.23387	4.31274e-20	7.65647e-19	27.266	-9.17995
MYCT1	80177	MYC target 1	0.71847	5.71143	9.20409	4.47914e-20	7.94086e-19	27.0794	9.17588
IGF2	3481	insulin like growth factor 2	1.33782	7.34657	9.18689	4.65249e-20	8.23678e-19	26.047	9.17179
KLF3	51274	Kruppel like factor 3	0.645862	6.11243	9.1864	5.02429e-20	8.88273e-19	26.3473	9.1635
PLXDC2	84898	plexin domain containing 2	0.852929	6.08913	9.18152	5.05594e-20	8.92634e-19	26.4887	9.16282
FMC1	154791	formation of mitochondrial complex V assembly factor 1 homolog	-0.802309	6.29942	-9.23724	5.84421e-20	1.03038e-18	26.4141	-9.14717
TRAK2	66008	trafficking kinesin protein 2	-0.809905	7.46021	-9.16183	6.38463e-20	1.12412e-18	25.4333	-9.13761
TGFBI	7045	transforming growth factor beta induced	0.80424	6.4093	9.15309	6.58495e-20	1.15779e-18	25.8715	9.13427
GALNT17	64409	polypeptide N-acetylgalactosaminyltransferase 17	-1.00533	6.08729	-9.17601	6.85343e-20	1.20335e-18	26.3889	-9.12994
MASP1	5648	mannan binding lectin serine peptidase 1	-1.30204	6.30083	-9.17479	7.01168e-20	1.22944e-18	25.9552	-9.12747
OBSL1	23363	obscurin like cytoskeletal adaptor 1	-0.764106	6.71542	-9.18446	7.0888e-20	1.24127e-18	26.2438	-9.12629
SPTB	6710	spectrin beta, erythrocytic	-0.862059	6.18371	-9.17222	7.15297e-20	1.25079e-18	26.0842	-9.12531
HOMER2	9455	homer scaffold protein 2	-0.802286	6.10824	-9.25626	7.38096e-20	1.2889e-18	27.4905	-9.12191
MRPS36	92259	mitochondrial ribosomal protein S36	-0.71295	6.73331	-9.16819	7.84679e-20	1.36838e-18	26.9245	-9.11528
CLIC1	1192	chloride intracellular channel 1	0.689372	6.69615	9.12556	8.38652e-20	1.46051e-18	25.2099	9.10806
PPP2R1A	5518	protein phosphatase 2 scaffold subunit Aalpha	-0.734916	7.44648	-9.12632	8.82658e-20	1.53506e-18	25.4471	-9.10251
NDUFA2	4695	NADH:ubiquinone oxidoreductase subunit A2	-0.787465	6.66309	-9.15351	8.95115e-20	1.55461e-18	26.2043	-9.10099
ACADVL	37	acyl-CoA dehydrogenase very long chain	-0.814278	8.8648	-9.1213	9.35874e-20	1.6232e-18	25.22	-9.09615
SLC25A23	79085	solute carrier family 25 member 23	-0.970302	6.29277	-9.14165	1.05572e-19	1.82858e-18	26.2753	-9.08305
ROR1	4919	receptor tyrosine kinase like orphan receptor 1	-0.847534	5.7154	-9.23748	1.06574e-19	1.84344e-18	26.6116	-9.08202
FBLN2	2199	fibulin 2	1.00722	6.37744	9.08696	1.16207e-19	2.00736e-18	25.9128	9.0726
HSPA4	3308	heat shock protein family A (Hsp70) member 4	-0.702626	6.60008	-9.09444	1.26452e-19	2.18138e-18	25.2773	-9.0634
LAPTM4B	55353	lysosomal protein transmembrane 4 beta	-1.00881	7.1204	-9.0936	1.31382e-19	2.26337e-18	25.2203	-9.05922
ALKBH7	84266	alkB homolog 7	-0.864617	6.30195	-9.15834	1.33185e-19	2.29136e-18	26.387	-9.05774
CIPC	85457	CLOCK interacting pacemaker	-0.914209	5.95056	-9.09933	1.38124e-19	2.37313e-18	26.2579	-9.05376
SHFL	55337	shiftless antiviral inhibitor of ribosomal frameshifting	0.687634	5.7173	9.09498	1.53159e-19	2.62455e-18	26.1433	9.04248
MRPS18B	28973	mitochondrial ribosomal protein S18B	-0.690583	7.06211	-9.07028	1.53167e-19	2.62455e-18	25.0947	-9.04247
BCL3	602	BCL3 transcription coactivator	0.919102	6.02823	9.05682	1.6693e-19	2.85655e-18	24.8816	9.03306
A2M	2	alpha-2-macroglobulin	1.3459	8.57982	9.05232	1.68698e-19	2.88295e-18	24.9299	9.03191
ITPKB	3707	inositol-trisphosphate 3-kinase B	0.737923	5.796	9.05898	1.83931e-19	3.1391e-18	26.2133	9.02245
EPM2A	7957	EPM2A glucan phosphatase, laforin	-0.793533	6.17058	-9.13326	1.84598e-19	3.14628e-18	26.3487	-9.02205
FRY	10129	FRY microtubule binding protein	-0.755035	6.54524	-9.0567	1.84997e-19	3.14889e-18	24.8063	-9.02182
STARD7	56910	StAR related lipid transfer domain containing 7	-0.766124	7.34046	-9.04518	1.8673e-19	3.17416e-18	24.837	-9.02079
PLCL1	5334	phospholipase C like 1 (inactive)	-0.879891	6.01074	-9.15258	2.00779e-19	3.40845e-18	26.8596	-9.01285
HSPG2	3339	heparan sulfate proteoglycan 2	0.993323	7.54542	9.02419	2.08682e-19	3.53791e-18	24.6943	9.00861
TASOR2	54906	transcription activation suppressor family member 2	0.662737	7.27455	9.02013	2.1666e-19	3.66804e-18	24.638	9.0045
MALSU1	115416	mitochondrial assembly of ribosomal large subunit 1	-0.665872	6.42314	-9.07715	2.1693e-19	3.66804e-18	26.0385	-9.00436
PERM1	84808	PPARGC1 and ESRR induced regulator, muscle 1	-1.10979	6.22309	-9.09162	2.20877e-19	3.72985e-18	25.4645	-9.00238
MRPS23	51649	mitochondrial ribosomal protein S23	-0.722277	6.33487	-9.03141	2.32921e-19	3.92805e-18	26.0574	-8.99655
TCIM	56892	transcriptional and immune response regulator	0.983596	6.70809	9.00975	2.35892e-19	3.97292e-18	24.6744	8.99516
SLFN5	162394	schlafen family member 5	0.716364	5.92796	9.0254	2.37942e-19	4.00217e-18	25.3213	8.99421
PIEZO1	9780	piezo type mechanosensitive ion channel component 1	0.721729	5.86935	9.02116	2.40432e-19	4.03875e-18	25.9647	8.99306
MAPK4	5596	mitogen-activated protein kinase 4	-0.882047	5.66544	-9.14235	2.64189e-19	4.432e-18	26.2014	-8.98271
GPAT3	84803	glycerol-3-phosphate acyltransferase 3	-0.927623	5.87741	-9.0461	2.6693e-19	4.47212e-18	25.6024	-8.98157
MTUS2	23281	microtubule associated scaffold protein 2	-0.883233	5.7255	-9.02268	2.72734e-19	4.5634e-18	25.7725	-8.9792
RHOJ	57381	ras homolog family member J	0.713054	5.6681	9.01427	3.09149e-19	5.16593e-18	25.4336	8.9654
ANKRD9	122416	ankyrin repeat domain 9	-0.868489	5.81709	-9.02179	3.20663e-19	5.35134e-18	25.6933	-8.96137
RMND5A	64795	required for meiotic nuclear division 5 homolog A	-0.725527	6.53635	-8.99089	3.23904e-19	5.39839e-18	24.6485	-8.96026
RHOB	388	ras homolog family member B	1.08501	6.84084	8.97143	3.34571e-19	5.56893e-18	24.4912	8.95669
TCF7L1	83439	transcription factor 7 like 1	0.6418	5.91214	8.98271	3.44444e-19	5.72583e-18	25.7343	8.95348
ZNF410	57862	zinc finger protein 410	-0.936491	6.81571	-8.99337	3.50424e-19	5.81767e-18	24.8599	-8.95158
CDK17	5128	cyclin dependent kinase 17	0.630313	5.90197	8.9764	3.55294e-19	5.89088e-18	25.6915	8.95006
LAP3	51056	leucine aminopeptidase 3	0.771532	6.8003	8.9616	3.69802e-19	6.1235e-18	24.2113	8.94564
SPAG7	9552	sperm associated antigen 7	-0.830935	6.13875	-9.05258	3.83716e-19	6.34569e-18	26.031	-8.94156
MICOS10	440574	mitochondrial contact site and cristae organizing system subunit 10	-0.737418	7.53222	-8.96101	3.91048e-19	6.45861e-18	24.7279	-8.93947
SLIRP	81892	SRA stem-loop interacting RNA binding protein	-0.720614	7.00177	-8.96561	4.14191e-19	6.83201e-18	25.1197	-8.93311
HSPB1	3315	heat shock protein family B (small) member 1	-1.06778	8.60376	-8.95151	4.36428e-19	7.18955e-18	24.2399	-8.92733
PRDX5	25824	peroxiredoxin 5	-0.731478	7.50762	-8.94261	4.60002e-19	7.56815e-18	24.8642	-8.9215
FHL2	2274	four and a half LIM domains 2	-1.57379	8.90808	-8.94396	4.75721e-19	7.81673e-18	24.5604	-8.91778
DUSP6	1848	dual specificity phosphatase 6	0.739686	6.37495	8.9334	4.86026e-19	7.97582e-18	24.4464	8.91541
NBPF15	284565	NBPF member 15	0.607983	7.21456	8.92966	4.90586e-19	8.04034e-18	24.0945	8.91437
PRMT8	56341	protein arginine methyltransferase 8	0.927926	7.32106	8.92723	4.97044e-19	8.13576e-18	24.1379	8.91292
PCGF2	7703	polycomb group ring finger 2	0.628713	6.15436	8.93141	5.09846e-19	8.33465e-18	24.834	8.9101
ALPK3	57538	alpha kinase 3	-0.744821	6.36806	-8.94818	5.26955e-19	8.60335e-18	24.2573	-8.90644
STAB1	23166	stabilin 1	1.07662	6.34535	8.92089	5.321e-19	8.67628e-18	24.5828	8.90537
MRPL40	64976	mitochondrial ribosomal protein L40	-0.700653	5.86916	-9.05625	5.36779e-19	8.73273e-18	26.2743	-8.9044
HIGD2A	192286	HIG1 hypoxia inducible domain family member 2A	-0.625827	7.32216	-8.92671	5.36926e-19	8.73273e-18	24.3147	-8.90436
TBC1D4	9882	TBC1 domain family member 4	-0.873714	6.3613	-8.99072	5.73984e-19	9.3236e-18	25.8638	-8.89696
MARCKSL1	65108	MARCKS like 1	0.811174	6.10273	8.91186	5.99057e-19	9.71855e-18	25.3006	8.89221
MTRNR2L1	100462977	MT-RNR2 like 1	-0.894515	7.00941	-8.91842	6.02534e-19	9.76257e-18	24.2361	-8.89157
KLHL21	9903	kelch like family member 21	-0.837496	5.9619	-8.98169	6.27515e-19	1.01545e-17	25.0281	-8.88705
STOML2	30968	stomatin like 2	-0.747918	6.24008	-8.97994	6.74651e-19	1.09035e-17	25.7989	-8.879
IRF9	10379	interferon regulatory factor 9	0.642435	6.04177	8.90547	6.87802e-19	1.1102e-17	24.3186	8.87685
TGFBR2	7048	transforming growth factor beta receptor 2	0.871085	7.07658	8.88818	7.04799e-19	1.1362e-17	24.1665	8.87413
ANXA5	308	annexin A5	0.742675	6.92014	8.88276	7.46124e-19	1.20131e-17	23.9576	8.86779
C6orf136	221545	chromosome 6 open reading frame 136	-0.80685	6.03254	-8.98197	8.31698e-19	1.3374e-17	25.5705	-8.85569
SSBP4	170463	single stranded DNA binding protein 4	0.5675	6.34351	8.8752	8.34969e-19	1.34098e-17	25.0819	8.85525
ACOT13	55856	acyl-CoA thioesterase 13	-0.781898	6.14343	-8.95206	8.96742e-19	1.43838e-17	25.4333	-8.84728
HADHA	3030	hydroxyacyl-CoA dehydrogenase trifunctional multienzyme complex subunit alpha	-0.750158	7.50097	-8.86499	9.36274e-19	1.49991e-17	23.7762	-8.84247
BVES	11149	blood vessel epicardial substance	-0.721372	6.37624	-8.9037	9.52641e-19	1.52423e-17	24.2207	-8.84053
PPP1R9A	55607	protein phosphatase 1 regulatory subunit 9A	-0.826159	5.64029	-9.01181	9.5618e-19	1.52798e-17	26.0098	-8.84012
ANKRD1	27063	ankyrin repeat domain 1	-2.09987	10.2617	-8.86951	9.8847e-19	1.57761e-17	23.9352	-8.83641
DST	667	dystonin	-0.789581	7.47922	-8.84832	1.07761e-18	1.71774e-17	23.9139	-8.82675
DLC1	10395	DLC1 Rho GTPase activating protein	0.783007	5.62577	8.84898	1.15933e-18	1.84571e-17	24.8481	8.81857
HEY1	23462	hes related family bHLH transcription factor with YRPW motif 1	0.876075	6.12465	8.8293	1.22191e-18	1.94292e-17	24.7696	8.81268
ADD1	118	adducin 1	0.545912	6.52204	8.83144	1.23133e-18	1.95547e-17	23.7859	8.81182
ASS1	445	argininosuccinate synthase 1	0.579675	6.60045	8.82105	1.32034e-18	2.09422e-17	23.7894	8.80399
RRAGD	58528	Ras related GTP binding D	-0.896763	5.88923	-8.92426	1.36906e-18	2.16881e-17	24.6723	-8.79993
CLP1	10978	cleavage and polyadenylation factor I subunit 1	-0.807247	6.20319	-8.83398	1.39411e-18	2.20576e-17	24.4963	-8.79789
HCCS	3052	holocytochrome c synthase	-0.787248	5.69676	-8.86234	1.41072e-18	2.22929e-17	24.8833	-8.79656
SH2D3C	10044	SH2 domain containing 3C	0.73342	5.86963	8.82035	1.46391e-18	2.31048e-17	24.7651	8.79241
HLA-DMA	3108	major histocompatibility complex, class II, DM alpha	0.860742	5.83915	8.81983	1.48576e-18	2.34208e-17	23.8532	8.79074
COL6A1	1291	collagen type VI alpha 1 chain	0.948818	8.21787	8.80302	1.55081e-18	2.44162e-17	23.4533	8.78593
CAPN2	824	calpain 2	0.585398	6.64431	8.79809	1.6063e-18	2.52587e-17	23.8523	8.78197
CPS1	1373	carbamoyl-phosphate synthase 1	-0.629254	6.67095	-8.82431	1.63525e-18	2.56825e-17	24.4259	-8.77997
GCNT2	2651	glucosaminyl (N-acetyl) transferase 2 (I blood group)	-0.850461	5.64545	-8.85371	1.69145e-18	2.65325e-17	24.9905	-8.77616
PPIB	5479	peptidylprolyl isomerase B	0.674633	6.71413	8.78579	1.77969e-18	2.78825e-17	23.6087	8.77044
NRP1	8829	neuropilin 1	0.789779	6.95217	8.77934	1.86129e-18	2.91253e-17	23.5922	8.76539
PKMYT1	9088	protein kinase, membrane associated tyrosine/threonine 1	-0.829506	6.931	-8.78348	2.19803e-18	3.43527e-17	23.8733	-8.74664
ASIP	434	agouti signaling protein	-0.885437	5.48855	-8.88478	2.26265e-18	3.53194e-17	24.402	-8.74337
MAP4	4134	microtubule associated protein 4	-0.915596	8.55464	-8.76528	2.27468e-18	3.54639e-17	23.1395	-8.74277
RBPMS2	348093	RNA binding protein, mRNA processing factor 2	-0.980696	6.41469	-8.81312	2.6124e-18	4.06797e-17	24.2829	-8.72712
RAB4A	5867	RAB4A, member RAS oncogene family	-0.83617	6.51455	-8.75577	2.75994e-18	4.29249e-17	23.6393	-8.7209
ANAPC13	25847	anaphase promoting complex subunit 13	-0.588792	6.68838	-8.74482	2.80816e-18	4.36219e-17	23.3769	-8.71894
SHE	126669	Src homology 2 domain containing E	0.741031	5.89501	8.74073	2.88388e-18	4.47438e-17	23.8948	8.71593
PHPT1	29085	phosphohistidine phosphatase 1	-0.794577	6.17832	-8.75007	2.91461e-18	4.51348e-17	23.6571	-8.71473
ANXA11	311	annexin A11	-0.675542	8.02102	-8.73433	2.91613e-18	4.51348e-17	23.0408	-8.71467
FBXL22	283807	F-box and leucine rich repeat protein 22	-0.866896	5.59444	-8.79845	3.04643e-18	4.70946e-17	24.6039	-8.70971
ST3GAL1	6482	ST3 beta-galactoside alpha-2,3-sialyltransferase 1	-0.836527	6.35931	-8.77449	3.21245e-18	4.96011e-17	23.6379	-8.7037
GPNMB	10457	glycoprotein nmb	-1.18303	7.33588	-8.72243	3.37121e-18	5.19898e-17	22.9294	-8.69822
MRPS9	64965	mitochondrial ribosomal protein S9	-0.675712	6.03095	-8.80951	3.39101e-18	5.22322e-17	24.7727	-8.69756
CACNA1C	775	calcium voltage-gated channel subunit alpha1 C	-0.69683	6.44862	-8.75485	3.45306e-18	5.31241e-17	23.847	-8.6955
FAM207A	85395	family with sequence similarity 207 member A	-0.656319	6.17518	-8.77055	3.4841e-18	5.35372e-17	24.5095	-8.69448
EIF5B	9669	eukaryotic translation initiation factor 5B	-0.701617	6.62069	-8.71665	3.65156e-18	5.60431e-17	22.9977	-8.68915
LSMEM2	132228	leucine rich single-pass membrane protein 2	-0.804231	5.78528	-8.82207	3.68838e-18	5.65405e-17	24.2625	-8.68801
INMT	11185	indolethylamine N-methyltransferase	0.827825	6.35701	8.69874	3.82239e-18	5.85246e-17	23.3061	8.68396
ACBD5	91452	acyl-CoA binding domain containing 5	-0.612342	6.47362	-8.71458	3.85762e-18	5.89935e-17	23.1569	-8.68291
BAG2	9532	BCL2 associated athanogene 2	-0.642015	5.95557	-8.71469	4.22311e-18	6.44811e-17	23.6871	-8.67261
NDUFA4L2	56901	NDUFA4 mitochondrial complex associated like 2	0.735706	6.29141	8.68911	4.22653e-18	6.44811e-17	23.9514	8.67252
COL6A3	1293	collagen type VI alpha 3 chain	1.04369	6.92164	8.67609	4.60338e-18	7.01467e-17	22.7663	8.66279
RTL8C	8933	retrotransposon Gag like 8C	-0.613008	8.36002	-8.6737	4.96748e-18	7.56049e-17	22.6579	-8.65412
NDUFA12	55967	NADH:ubiquinone oxidoreductase subunit A12	-0.859339	6.52153	-8.69176	5.04937e-18	7.676e-17	23.8734	-8.65225
CUX1	1523	cut like homeobox 1	-0.620935	7.53276	-8.6681	5.12494e-18	7.78163e-17	23.4336	-8.65056
SPRY1	10252	sprouty RTK signaling antagonist 1	0.791795	6.35684	8.66059	5.37005e-18	8.13784e-17	23.403	8.64522
PRKAR2B	5577	protein kinase cAMP-dependent type II regulatory subunit beta	-0.879298	5.73274	-8.77715	5.37224e-18	8.13784e-17	24.0164	-8.64518
PABPC1	26986	poly(A) binding protein cytoplasmic 1	0.670066	7.53791	8.65714	5.48104e-18	8.29283e-17	22.6302	8.64289
LRRC10	376132	leucine rich repeat containing 10	-1.01358	5.95015	-8.74963	5.50578e-18	8.32043e-17	23.4511	-8.64237
NDUFAF4	29078	NADH:ubiquinone oxidoreductase complex assembly factor 4	-0.749705	6.22354	-8.72231	5.58909e-18	8.43637e-17	24.2256	-8.64066
PKM	5315	pyruvate kinase M1/2	-0.745255	7.78799	-8.65165	6.03931e-18	9.1052e-17	22.4999	-8.6318
PPP1R12B	4660	protein phosphatase 1 regulatory subunit 12B	-1.0833	7.50848	-8.65406	6.10428e-18	9.19233e-17	22.8987	-8.63058
TPD52L1	7164	TPD52 like 1	-0.97205	5.70685	-8.70096	6.99557e-18	1.05221e-16	22.9093	-8.61498
BRD2	6046	bromodomain containing 2	0.487859	6.61533	8.62973	7.08596e-18	1.06456e-16	22.7464	8.61351
ENTPD1	953	ectonucleoside triphosphate diphosphohydrolase 1	0.733489	5.76484	8.61975	8.05419e-18	1.2086e-16	23.5415	8.59882
IFITM2	10581	interferon induced transmembrane protein 2	0.691303	6.22969	8.61464	8.29582e-18	1.2434e-16	22.8368	8.59542
SLFN11	91607	schlafen family member 11	0.613591	5.77896	8.61843	8.3057e-18	1.24343e-16	23.5372	8.59529
XPR1	9213	xenotropic and polytropic retrovirus receptor 1	-0.947869	6.83805	-8.61128	9.11792e-18	1.36343e-16	22.4534	-8.58457
NIBAN2	64855	niban apoptosis regulator 2	0.603566	6.16934	8.60467	9.20065e-18	1.37419e-16	23.2672	8.58353
SULF2	55959	sulfatase 2	0.850191	5.34025	8.6415	9.38096e-18	1.39949e-16	23.7294	8.5813
ATP6V0E2	155066	ATPase H+ transporting V0 subunit e2	-0.784271	6.38568	-8.6368	9.42989e-18	1.40515e-16	22.6065	-8.5807
ADIRF	10974	adipogenesis regulatory factor	0.962269	6.2364	8.5908	9.66396e-18	1.43836e-16	23.3083	8.57788
TBX5	6910	T-box transcription factor 5	-0.933948	5.74879	-8.70098	9.96317e-18	1.48117e-16	23.4322	-8.57437
MRPS28	28957	mitochondrial ribosomal protein S28	-0.72563	6.24557	-8.64885	1.06165e-17	1.57647e-16	23.8	-8.56705
DENND5B	160518	DENN domain containing 5B	-0.656819	6.08007	-8.66545	1.07015e-17	1.58725e-16	23.9046	-8.56614
APOA1	335	apolipoprotein A1	-1.26032	6.77752	-8.59706	1.09245e-17	1.61844e-16	22.2216	-8.56376
IL33	90865	interleukin 33	0.765704	6.06165	8.584	1.09501e-17	1.62037e-16	23.3334	8.56349
PPP2R3A	5523	protein phosphatase 2 regulatory subunit B''alpha	-0.919528	5.83289	-8.66914	1.1777e-17	1.7405e-16	23.1198	-8.5551
TRAP1	10131	TNF receptor associated protein 1	-0.710775	6.20009	-8.64622	1.17892e-17	1.7405e-16	23.7877	-8.55498
IL32	9235	interleukin 32	0.967314	6.46833	8.54899	1.40072e-17	2.06557e-16	22.1652	8.53507
LRRC49	54839	leucine rich repeat containing 49	-1.0686	6.12801	-8.59929	1.4185e-17	2.08939e-16	22.4154	-8.53361
SLC1A3	6507	solute carrier family 1 member 3	-0.970539	5.90635	-8.65478	1.42718e-17	2.09976e-16	23.3157	-8.5329
PTPN3	5774	protein tyrosine phosphatase non-receptor type 3	-0.903912	6.23179	-8.57249	1.44006e-17	2.11627e-16	22.3201	-8.53187
RNF207	388591	ring finger protein 207	-0.821303	5.85312	-8.57827	1.45652e-17	2.13801e-16	22.52	-8.53055
SLC25A30	253512	solute carrier family 25 member 30	-0.949861	6.27298	-8.58912	1.51421e-17	2.22015e-16	22.2905	-8.52606
KIF26A	26153	kinesin family member 26A	0.700818	5.97685	8.55001	1.52619e-17	2.23515e-16	23.1411	8.52514
RCAN2	10231	regulator of calcineurin 2	-1.04058	7.49148	-8.54627	1.52891e-17	2.23658e-16	22.2546	-8.52494
IP6K3	117283	inositol hexakisphosphate kinase 3	-0.817191	5.69079	-8.63237	1.59181e-17	2.32593e-16	22.8097	-8.52027
PXDN	7837	peroxidasin	0.89853	6.30209	8.52484	1.75647e-17	2.56361e-16	22.3708	8.50886
UROS	7390	uroporphyrinogen III synthase	-0.676558	6.23429	-8.57587	1.93064e-17	2.8146e-16	22.8918	-8.49789
MRPL47	57129	mitochondrial ribosomal protein L47	-0.57893	6.25951	-8.56899	1.93893e-17	2.82347e-16	22.9954	-8.49739
TSPAN14	81619	tetraspanin 14	0.682607	5.96813	8.4977	2.36702e-17	3.44293e-16	22.7656	8.4742
SDHC	6391	succinate dehydrogenase complex subunit C	-0.59499	7.51066	-8.49182	2.37803e-17	3.45502e-16	21.6702	-8.47366
EIF1AY	9086	eukaryotic translation initiation factor 1A Y-linked	-1.04991	6.32603	-8.50198	2.47599e-17	3.59328e-16	21.5846	-8.46896
COL4A2	1284	collagen type IV alpha 2 chain	0.950854	7.25418	8.48025	2.51369e-17	3.64386e-16	21.5766	8.4672
ATAD1	84896	ATPase family AAA domain containing 1	-0.663286	6.49341	-8.51417	2.54195e-17	3.68065e-16	22.2312	-8.46589
KCTD12	115207	potassium channel tetramerization domain containing 12	0.718881	6.20558	8.48297	2.55316e-17	3.69271e-16	22.7248	8.46538
ECSIT	51295	ECSIT signaling integrator	-0.767655	6.16472	-8.50693	2.63063e-17	3.80046e-16	22.4333	-8.4619
TNXB	7148	tenascin XB	0.801041	5.6962	8.47772	2.88868e-17	4.16856e-16	22.2412	8.45098
ZBTB46	140685	zinc finger and BTB domain containing 46	0.575538	6.15909	8.4632	3.15226e-17	4.54381e-16	22.6217	8.44078
NOL3	8996	nucleolar protein 3	-0.674285	5.82266	-8.47507	3.17081e-17	4.5654e-16	22.7297	-8.44009
CEP85	64793	centrosomal protein 85	-0.75477	6.12244	-8.52695	3.28671e-17	4.72696e-16	22.5951	-8.4359
ALDH6A1	4329	aldehyde dehydrogenase 6 family member A1	-0.867182	5.91702	-8.56259	3.29186e-17	4.72905e-16	23.2907	-8.43571
GJA1	2697	gap junction protein alpha 1	-0.908993	7.11678	-8.453	3.43798e-17	4.93342e-16	21.6096	-8.43063
DEPP1	11067	DEPP1 autophagy regulator	1.01901	6.59426	8.43883	3.56367e-17	5.10805e-16	21.7794	8.42643
ST3GAL6	10402	ST3 beta-galactoside alpha-2,3-sialyltransferase 6	-0.823079	6.0069	-8.50285	3.63479e-17	5.20418e-16	21.9713	-8.42412
PPTC7	160760	PTC7 protein phosphatase homolog	-0.797832	6.46662	-8.47048	3.77357e-17	5.39684e-16	22.0551	-8.41973
PLS3	5358	plastin 3	0.784335	6.43579	8.43269	3.79613e-17	5.42304e-16	21.945	8.41903
SLC5A1	6523	solute carrier family 5 member 1	-0.876448	6.30055	-8.45083	3.81634e-17	5.44584e-16	21.51	-8.41841
SKIL	6498	SKI like proto-oncogene	0.676641	6.25908	8.43235	3.84514e-17	5.48083e-16	22.1771	8.41753
TEK	7010	TEK receptor tyrosine kinase	0.674455	5.75514	8.44568	3.96409e-17	5.64409e-16	22.2745	8.41396
BCL2L13	23786	BCL2 like 13	-0.693585	6.62262	-8.44648	4.2047e-17	5.98002e-16	21.6775	-8.40704
ARL6IP5	10550	ADP ribosylation factor like GTPase 6 interacting protein 5	-0.791652	7.2422	-8.42028	4.45778e-17	6.33292e-16	21.4843	-8.40018
ENDOG	2021	endonuclease G	-0.656584	5.84495	-8.45437	4.66393e-17	6.61844e-16	22.5226	-8.39487
RNF152	220441	ring finger protein 152	0.693393	5.90461	8.41646	4.93025e-17	6.98862e-16	21.7822	8.38835
UTRN	7402	utrophin	0.594235	6.48994	8.40272	4.94247e-17	6.99819e-16	21.6695	8.38806
ATP5MC2	517	ATP synthase membrane subunit c locus 2	-1.19113	9.5111	-8.41139	4.98623e-17	7.05235e-16	21.3183	-8.38702
PLAAT3	11145	phospholipase A and acyltransferase 3	-0.663363	6.81346	-8.41237	5.06285e-17	7.15282e-16	21.3279	-8.38523
C1R	715	complement C1r	1.02939	6.41964	8.38959	5.45803e-17	7.70262e-16	21.071	8.37638
KDR	3791	kinase insert domain receptor	0.958234	5.92007	8.39207	5.57845e-17	7.8639e-16	21.7471	8.37381
BCKDHA	593	branched chain keto acid dehydrogenase E1 subunit alpha	-0.549461	6.66924	-8.39994	5.66803e-17	7.98139e-16	22.2619	-8.37193
VAMP5	10791	vesicle associated membrane protein 5	0.633911	6.4711	8.38149	5.94843e-17	8.36703e-16	21.4157	8.36624
DIPK2B	79742	divergent protein kinase domain 2B	0.749296	5.68115	8.38104	6.22963e-17	8.75294e-16	22.1209	8.3608
CACNA2D1	781	calcium voltage-gated channel auxiliary subunit alpha2delta 1	-0.708949	6.70254	-8.38466	6.23972e-17	8.7575e-16	21.1076	-8.36061
PPP2CA	5515	protein phosphatase 2 catalytic subunit alpha	-0.621289	7.21164	-8.37655	6.38431e-17	8.95062e-16	21.0293	-8.3579
RP9	6100	RP9 pre-mRNA splicing factor	-0.706599	5.72383	-8.45996	6.45565e-17	9.03385e-16	22.0649	-8.35659
GATA6	2627	GATA binding protein 6	-0.694367	6.91006	-8.37833	6.45779e-17	9.03385e-16	21.2943	-8.35655
PTGDS	5730	prostaglandin D2 synthase	-1.5289	8.25562	-8.37381	6.67106e-17	9.322e-16	21.3518	-8.35272
SULT1A4	445329	sulfotransferase family 1A member 4	0.644118	6.02827	8.37165	6.88172e-17	9.60589e-16	21.2912	8.34904
ATAD5	79915	ATPase family AAA domain containing 5	-0.809971	5.73108	-8.48859	6.90921e-17	9.63376e-16	22.8666	-8.34857
JAG1	182	jagged canonical Notch ligand 1	1.00115	6.44685	8.3565	7.12195e-17	9.91958e-16	21.947	8.34499
STRIP2	57464	striatin interacting protein 2	-0.793876	5.66263	-8.48817	7.14167e-17	9.93624e-16	22.8649	-8.34466
ART3	419	ADP-ribosyltransferase 3	-0.943088	6.06261	-8.37557	7.23938e-17	1.00612e-15	21.2399	-8.34306
CLIP4	79745	CAP-Gly domain containing linker protein family member 4	-0.722419	5.88058	-8.37614	7.3575e-17	1.02143e-15	22.0732	-8.34114
ADGRL4	64123	adhesion G protein-coupled receptor L4	0.78992	5.84358	8.3529	8.0397e-17	1.11493e-15	21.9672	8.33065
EMP3	2014	epithelial membrane protein 3	0.707342	6.20802	8.34726	8.06966e-17	1.11788e-15	21.1135	8.33021
ACSL1	2180	acyl-CoA synthetase long chain family member 1	-0.88974	6.26932	-8.38832	8.33706e-17	1.15367e-15	21.3561	-8.32635
HK1	3098	hexokinase 1	-0.706206	7.47235	-8.34378	8.35349e-17	1.15456e-15	21.116	-8.32612
LDHD	197257	lactate dehydrogenase D	-0.880449	5.96885	-8.40912	8.36157e-17	1.15456e-15	22.288	-8.32601
FEM1B	10116	fem-1 homolog B	-0.720809	6.95854	-8.33864	8.99734e-17	1.24101e-15	21.1178	-8.31732
SLC2A12	154091	solute carrier family 2 member 12	-0.823874	5.62167	-8.42615	9.07565e-17	1.25047e-15	21.6613	-8.31629
LIMS2	55679	LIM zinc finger domain containing 2	0.640638	7.15385	8.32388	9.42664e-17	1.29743e-15	21.0233	8.31179
DCBLD2	131566	discoidin, CUB and LCCL domain containing 2	-0.678069	6.3688	-8.34133	9.59321e-17	1.31894e-15	20.8994	-8.30972
MTFR1L	56181	mitochondrial fission regulator 1 like	-0.797345	6.11675	-8.34746	9.90933e-17	1.36094e-15	21.1182	-8.30587
PHLDB2	90102	pleckstrin homology like domain family B member 2	-0.725064	6.6751	-8.32312	1.05778e-16	1.45119e-15	20.7898	-8.29811
MYO1B	4430	myosin IB	0.652878	5.91358	8.31911	1.09812e-16	1.50492e-15	21.3024	8.29366
CITED2	10370	Cbp/p300 interacting transactivator with Glu/Asp rich carboxy-terminal domain 2	-0.790118	6.43636	-8.34879	1.11004e-16	1.51963e-15	21.3539	-8.29238
TCEA3	6920	transcription elongation factor A3	-0.780922	6.44997	-8.35136	1.14788e-16	1.56976e-15	21.7898	-8.28839
ADCY5	111	adenylate cyclase 5	-0.999413	5.19074	-8.43365	1.16565e-16	1.59235e-15	22.1406	-8.28657
CYBA	1535	cytochrome b-245 alpha chain	0.742463	5.5743	8.3246	1.17908e-16	1.60898e-15	21.273	8.2852
FEM1A	55527	fem-1 homolog A	-0.719198	6.00756	-8.31803	1.20341e-16	1.64043e-15	21.6363	-8.28277
MRPS7	51081	mitochondrial ribosomal protein S7	-0.650615	6.48653	-8.30685	1.22725e-16	1.67114e-15	21.505	-8.28044
UBA7	7318	ubiquitin like modifier activating enzyme 7	0.666004	5.91206	8.30608	1.25934e-16	1.71302e-15	21.0995	8.27736
RAB21	23011	RAB21, member RAS oncogene family	-0.670502	7.19925	-8.29436	1.2805e-16	1.73996e-15	20.7349	-8.27538
GPD1L	23171	glycerol-3-phosphate dehydrogenase 1 like	-0.90883	6.4733	-8.30506	1.28725e-16	1.74727e-15	20.7539	-8.27475
LRRFIP2	9209	LRR binding FLII interacting protein 2	-0.607562	6.35786	-8.29756	1.32239e-16	1.79306e-15	21.555	-8.27154
UPK3BL1	100134938	uroplakin 3B like 1	0.620964	6.48608	8.2853	1.3342e-16	1.80717e-15	20.4412	8.27048
MAP3K11	4296	mitogen-activated protein kinase kinase kinase 11	0.653338	5.634	8.29694	1.38361e-16	1.87211e-15	21.6512	8.26614
ECHDC3	79746	enoyl-CoA hydratase domain containing 3	-0.85534	6.04083	-8.36907	1.39932e-16	1.89137e-15	21.9278	-8.2648
MRAS	22808	muscle RAS oncogene homolog	-0.780036	5.82048	-8.29448	1.46504e-16	1.97811e-15	20.7486	-8.25932
SLC25A20	788	solute carrier family 25 member 20	-0.663217	6.37235	-8.31319	1.5289e-16	2.06216e-15	21.1473	-8.25423
GNAQ	2776	G protein subunit alpha q	0.584887	5.91702	8.2826	1.54903e-16	2.08712e-15	21.5695	8.25266
TUFM	7284	Tu translation elongation factor, mitochondrial	-0.702345	6.86465	-8.27453	1.55977e-16	2.09938e-15	20.9287	-8.25184
KBTBD12	166348	kelch repeat and BTB domain containing 12	-0.833409	5.66173	-8.27711	1.74724e-16	2.34762e-15	21.0104	-8.23827
STAT6	6778	signal transducer and activator of transcription 6	0.583064	6.57673	8.2508	1.74788e-16	2.34762e-15	21.0664	8.23822
NID1	4811	nidogen 1	0.768372	6.56269	8.25066	1.75943e-16	2.36066e-15	20.6883	8.23743
KLF4	9314	Kruppel like factor 4	0.962267	6.20622	8.24925	1.77417e-16	2.37794e-15	20.5847	8.23644
TAGLN	6876	transgelin	1.43281	6.69853	8.2432	1.81942e-16	2.43604e-15	20.7475	8.23342
CALCRL	10203	calcitonin receptor like receptor	0.896551	5.96324	8.24588	1.85403e-16	2.47978e-15	21.2997	8.23116
TMEM143	55260	transmembrane protein 143	-0.713941	5.9833	-8.31609	1.86144e-16	2.4871e-15	21.1688	-8.23069
CTSH	1512	cathepsin H	0.700902	5.65408	8.26181	1.92323e-16	2.56698e-15	20.9105	8.22677
GPR4	2828	G protein-coupled receptor 4	0.680308	5.87973	8.24952	2.05684e-16	2.74245e-15	20.9058	8.21872
STK33	65975	serine/threonine kinase 33	-0.669105	5.83661	-8.32908	2.12844e-16	2.83497e-15	21.6581	-8.21462
POMGNT1	55624	protein O-linked mannose N-acetylglucosaminyltransferase 1 (beta 1,2-)	-0.823415	6.09929	-8.2506	2.20379e-16	2.93228e-15	21.4119	-8.21044
CMBL	134147	carboxymethylenebutenolidase homolog	-0.700862	5.6164	-8.24393	2.24519e-16	2.98427e-15	20.9765	-8.20821
USP17L3	645836	ubiquitin specific peptidase 17 like family member 3	0.804851	6.60047	8.21506	2.35344e-16	3.1249e-15	20.048	8.20255
ZNFX1	57169	zinc finger NFX1-type containing 1	0.630397	6.03606	8.22338	2.4028e-16	3.18713e-15	20.7399	8.20005
ELK3	2004	ETS transcription factor ELK3	0.779134	5.69094	8.2265	2.46207e-16	3.26237e-15	21.2382	8.19712
FCF1	51077	FCF1 rRNA-processing protein	0.912324	8.23422	8.20378	2.60185e-16	3.44402e-15	19.9798	8.19048
AS3MT	57412	arsenite methyltransferase	-0.766171	5.82814	-8.30855	2.6421e-16	3.49369e-15	21.7984	-8.18863
ACOX2	8309	acyl-CoA oxidase 2	-0.584139	5.79921	-8.19711	3.24122e-16	4.28149e-15	20.9148	-8.164
SLCO2A1	6578	solute carrier organic anion transporter family member 2A1	0.99727	5.71247	8.18222	3.33551e-16	4.4015e-15	20.9616	8.16053
GSTO1	9446	glutathione S-transferase omega 1	-0.750679	6.86518	-8.17784	3.44176e-16	4.53702e-15	19.997	-8.15674
LAMC1	3915	laminin subunit gamma 1	0.620389	7.40433	8.16432	3.56677e-16	4.69699e-15	19.9181	8.15243
OAS3	4940	2'-5'-oligoadenylate synthetase 3	0.853677	5.69422	8.17777	3.61577e-16	4.75661e-15	20.279	8.15078
EDNRB	1910	endothelin receptor type B	0.890746	5.96085	8.16763	3.6361e-16	4.77845e-15	20.3513	8.1501
LAPTM5	7805	lysosomal protein transmembrane 5	0.881123	6.01333	8.16912	3.71415e-16	4.87601e-15	20.4625	8.14754
PHAX	51808	phosphorylated adaptor for RNA export	0.78406	7.43706	8.15777	3.74505e-16	4.91155e-15	19.8895	8.14653
DSG2	1829	desmoglein 2	-0.759595	5.76584	-8.1734	4.01733e-16	5.25929e-15	20.7361	-8.13804
HEBP2	23593	heme binding protein 2	-0.620976	6.47512	-8.16428	4.01843e-16	5.25929e-15	20.8843	-8.13801
MRPS25	64432	mitochondrial ribosomal protein S25	-0.703446	6.30154	-8.19742	4.02946e-16	5.26835e-15	20.4747	-8.13767
GPR137B	7107	G protein-coupled receptor 137B	-0.643872	5.67508	-8.26261	4.05645e-16	5.29296e-15	21.5297	-8.13686
CMC2	56942	C-X9-C motif containing 2	-0.601932	6.618	-8.1705	4.05656e-16	5.29296e-15	20.1511	-8.13686
DTWD2	285605	DTW domain containing 2	-0.758647	5.6363	-8.23116	4.09986e-16	5.34402e-15	21.3283	-8.13558
FLNB	2317	filamin B	0.631669	6.00569	8.15524	4.26241e-16	5.55024e-15	20.8139	8.13086
CHPT1	56994	choline phosphotransferase 1	-0.760202	6.18928	-8.16745	4.28674e-16	5.57624e-15	20.351	-8.13017
PTGR2	145482	prostaglandin reductase 2	-0.667587	5.97496	-8.14652	4.87625e-16	6.33665e-15	20.7964	-8.11454
HSP90AB1	3326	heat shock protein 90 alpha family class B member 1	-0.623233	8.88888	-8.13074	4.93626e-16	6.40812e-15	19.7312	-8.11306
PINK1	65018	PTEN induced kinase 1	-0.664444	7.00339	-8.13101	4.9688e-16	6.44384e-15	20.0057	-8.11226
CAV1	857	caveolin 1	0.924216	8.11003	8.1241	4.9777e-16	6.44885e-15	19.8792	8.11204
SUCLA2	8803	succinate-CoA ligase ADP-forming beta subunit	-0.712617	6.30569	-8.13715	5.0951e-16	6.59427e-15	20.223	-8.10921
POLR2I	5438	RNA polymerase II subunit I	-0.662549	6.80865	-8.1374	5.10569e-16	6.60129e-15	20.2638	-8.10896
PSMD7	5713	proteasome 26S subunit, non-ATPase 7	-0.576463	6.81805	-8.13192	5.18435e-16	6.69623e-15	20.21	-8.1071
TMX4	56255	thioredoxin related transmembrane protein 4	-0.578181	6.83659	-8.12667	5.1975e-16	6.70645e-15	19.8717	-8.10679
TPM2	7169	tropomyosin 2	-0.972153	8.4915	-8.12153	5.29679e-16	6.82768e-15	19.8557	-8.10449
CTNND1	1500	catenin delta 1	0.700938	5.44994	8.14878	5.3465e-16	6.88483e-15	20.4413	8.10335
MRPS35	60488	mitochondrial ribosomal protein S35	-0.650722	6.21831	-8.17114	5.55997e-16	7.15252e-15	20.9735	-8.09859
ANAPC11	51529	anaphase promoting complex subunit 11	-0.557013	6.42329	-8.12488	5.98106e-16	7.6865e-15	20.6612	-8.0897
HRH2	3274	histamine receptor H2	-0.872097	5.76038	-8.14794	6.06067e-16	7.781e-15	19.8367	-8.08809
MCCC2	64087	methylcrotonoyl-CoA carboxylase 2	-0.675853	6.33097	-8.11897	6.30996e-16	8.09293e-15	20.0311	-8.08318
ITM2A	9452	integral membrane protein 2A	0.740258	6.04097	8.09655	6.49283e-16	8.31914e-15	20.4389	8.0797
CERS6	253782	ceramide synthase 6	-0.74095	6.11089	-8.16762	6.64525e-16	8.50592e-15	20.9627	-8.07687
PRNP	5621	prion protein	-0.694589	7.09321	-8.09051	7.02342e-16	8.981e-15	20.0977	-8.07011
CTBP2	1488	C-terminal binding protein 2	0.558611	5.90345	8.08846	7.74417e-16	9.89275e-15	19.9151	8.05818
PPID	5481	peptidylprolyl isomerase D	-0.641588	5.75064	-8.08807	7.94722e-16	1.0142e-14	20.0985	-8.05501
PSMD8	5714	proteasome 26S subunit, non-ATPase 8	-0.719889	7.61296	-8.06783	8.16065e-16	1.0404e-14	19.5269	-8.05177
COX20	116228	cytochrome c oxidase assembly factor COX20	-0.846768	6.6701	-8.07606	8.1858e-16	1.04257e-14	19.8787	-8.05139
ACSS3	79611	acyl-CoA synthetase short chain family member 3	-0.718105	5.77115	-8.14817	8.26357e-16	1.05143e-14	20.8454	-8.05023
PRDX3	10935	peroxiredoxin 3	-0.770364	6.78769	-8.07375	8.5769e-16	1.09021e-14	19.5685	-8.04568
ETFRF1	144363	electron transfer flavoprotein regulatory factor 1	-0.63189	5.88786	-8.13569	9.20079e-16	1.16835e-14	20.6597	-8.03708
IDH3B	3420	isocitrate dehydrogenase (NAD(+)) 3 non-catalytic subunit beta	-0.637845	7.04988	-8.05165	9.52297e-16	1.20807e-14	19.7006	-8.03286
NEK7	140609	NIMA related kinase 7	-0.808364	7.52234	-8.04775	9.6471e-16	1.2226e-14	19.2917	-8.03127
DBN1	1627	drebrin 1	0.642627	5.66778	8.05437	1.10252e-15	1.39587e-14	20.2513	8.01487
ANAPC16	119504	anaphase promoting complex subunit 16	-0.641972	6.80461	-8.03947	1.1247e-15	1.42255e-14	19.5657	-8.01242
NFKBIA	4792	NFKB inhibitor alpha	0.891942	6.57916	8.00842	1.28347e-15	1.62175e-14	19.0396	7.99617
SNRNP25	79622	small nuclear ribonucleoprotein U11/U12 subunit 25	-0.702353	6.11117	-8.06763	1.32538e-15	1.67307e-14	19.9668	-7.99221
SPRY4	81848	sprouty RTK signaling antagonist 4	0.679332	5.68904	8.02477	1.34792e-15	1.69984e-14	19.9117	7.99013
CCNL1	57018	cyclin L1	0.745081	5.95399	8.00193	1.41122e-15	1.77791e-14	19.1851	7.98448
MAPRE2	10982	microtubule associated protein RP/EB family member 2	-0.793026	6.60574	-8.01443	1.46991e-15	1.85004e-14	19.2672	-7.97945
ACADS	35	acyl-CoA dehydrogenase short chain	-0.576225	6.69732	-8.00275	1.56116e-15	1.96126e-14	19.9613	-7.97201
NDUFA9	4704	NADH:ubiquinone oxidoreductase subunit A9	-0.794524	6.34872	-8.02376	1.56135e-15	1.96126e-14	19.4594	-7.97199
GADD45GIP1	90480	GADD45G interacting protein 1	-0.550402	6.64362	-8.0016	1.59726e-15	2.0044e-14	19.9565	-7.96918
IGFBP3	3486	insulin like growth factor binding protein 3	1.38321	6.49254	7.97907	1.59942e-15	2.00515e-14	19.1206	7.96902
MRPS24	64951	mitochondrial ribosomal protein S24	-0.701089	6.34585	-8.02279	1.65819e-15	2.0768e-14	20.1037	-7.96456
FASTKD1	79675	FAST kinase domains 1	-0.735872	6.02175	-8.05312	1.68147e-15	2.10389e-14	20.0785	-7.96283
C11orf96	387763	chromosome 11 open reading frame 96	1.06789	6.42968	7.97141	1.72646e-15	2.15808e-14	18.8129	7.95956
ITGA5	3678	integrin subunit alpha 5	0.742616	6.37396	7.96897	1.77765e-15	2.21875e-14	19.0636	7.95595
SELENON	57190	selenoprotein N	0.655179	6.4752	7.96873	1.77846e-15	2.21875e-14	18.8717	7.95589
COPS5	10987	COP9 signalosome subunit 5	-0.61407	6.40864	-7.9956	1.98568e-15	2.47484e-14	19.7944	-7.94224
FES	2242	FES proto-oncogene, tyrosine kinase	0.610449	5.52079	7.98779	2.00233e-15	2.49317e-14	19.2967	7.9412
ARPC5	10092	actin related protein 2/3 complex subunit 5	0.548888	6.20457	7.95741	2.01788e-15	2.5101e-14	19.2905	7.94024
VTN	7448	vitronectin	-0.891809	6.04023	-8.01643	2.05149e-15	2.54942e-14	19.3908	-7.93819
LRRC20	55222	leucine rich repeat containing 20	-0.608869	5.96253	-7.96411	2.07585e-15	2.57719e-14	19.7337	-7.93673
STING1	340061	stimulator of interferon response cGAMP interactor 1	0.580988	6.06741	7.95391	2.12184e-15	2.63174e-14	18.9834	7.93401
PPM1A	5494	protein phosphatase, Mg2+/Mn2+ dependent 1A	-0.601348	6.71674	-7.95067	2.16739e-15	2.68563e-14	18.9676	-7.93137
ALAD	210	aminolevulinate dehydratase	-0.721492	6.29062	-7.95189	2.67159e-15	3.30719e-14	18.9414	-7.90536
NCEH1	57552	neutral cholesterol ester hydrolase 1	-0.728217	5.87577	-7.93448	2.78288e-15	3.44163e-14	19.1028	-7.90028
LIFR	3977	LIF receptor subunit alpha	0.650884	5.94306	7.92181	2.79496e-15	3.45324e-14	19.0057	7.89974
CLCN4	1183	chloride voltage-gated channel 4	-0.723121	5.52152	-7.9983	2.94163e-15	3.63094e-14	19.5365	-7.89336
MX1	4599	MX dynamin like GTPase 1	0.894815	6.00235	7.90653	3.04328e-15	3.7528e-14	18.5961	7.88912
TMEM71	137835	transmembrane protein 71	-0.996154	6.2782	-7.95631	3.08169e-15	3.7965e-14	19.2468	-7.88755
CORO6	84940	coronin 6	-0.739794	5.59679	-7.9944	3.18593e-15	3.92114e-14	19.5859	-7.8834
ZBTB47	92999	zinc finger and BTB domain containing 47	-0.734448	6.27524	-7.90736	3.18929e-15	3.92151e-14	18.5945	-7.88327
CDCA7L	55536	cell division cycle associated 7 like	-0.779656	5.65701	-7.92405	3.32131e-15	4.07992e-14	18.9271	-7.8782
ZC3HAV1	56829	zinc finger CCCH-type containing, antiviral 1	0.550075	5.71755	7.9144	3.38429e-15	4.1533e-14	19.2202	7.87585
DCTPP1	79077	dCTP pyrophosphatase 1	-0.527629	6.5923	-7.90624	3.4037e-15	4.17312e-14	18.966	-7.87514
GYG1	2992	glycogenin 1	-0.716205	6.46124	-7.89924	3.45104e-15	4.22712e-14	19.2546	-7.87341
DMD	1756	dystrophin	-0.805803	5.99356	-7.92558	3.50686e-15	4.29138e-14	18.6952	-7.8714
SLCO5A1	81796	solute carrier organic anion transporter family member 5A1	-0.688437	5.52831	-7.91152	3.52176e-15	4.30549e-14	19.1079	-7.87087
TBC1D3C	414060	TBC1 domain family member 3C	0.639852	6.33099	7.87926	3.69424e-15	4.51205e-14	18.4134	7.86489
AKT3	10000	AKT serine/threonine kinase 3	0.57945	5.83292	7.88695	3.91949e-15	4.7826e-14	19.0341	7.85748
CNOT6L	246175	CCR4-NOT transcription complex subunit 6 like	0.534708	5.72221	7.89647	3.98697e-15	4.86031e-14	19.3419	7.85534
LSP1	4046	lymphocyte specific protein 1	0.687714	6.21897	7.8609	4.17767e-15	5.08793e-14	18.6163	7.84948
ATP1A2	477	ATPase Na+/K+ transporting subunit alpha 2	-0.90458	7.42514	-7.8662	4.18449e-15	5.09139e-14	18.488	-7.84928
DSC3	1825	desmocollin 3	-0.644781	6.64255	-7.87746	4.36618e-15	5.30741e-14	19.2444	-7.84394
RIPOR1	79567	RHO family interacting cell polarization regulator 1	0.474513	6.4168	7.85297	4.4667e-15	5.42445e-14	18.7388	7.84109
RMDN1	51115	regulator of microtubule dynamics 1	-0.663305	6.53677	-7.87945	4.50574e-15	5.46668e-14	18.9684	-7.83999
CASP4	837	caspase 4	0.578415	6.00969	7.86005	4.60828e-15	5.58579e-14	19.1031	7.83717
KLHL38	340359	kelch like family member 38	-0.909133	5.75363	-7.94927	4.85752e-15	5.88233e-14	19.7098	-7.83055
APEH	327	acylaminoacyl-peptide hydrolase	-0.64494	5.73511	-7.931	5.13469e-15	6.2121e-14	19.5981	-7.82357
WFIKKN1	117166	WAP, follistatin/kazal, immunoglobulin, kunitz and netrin domain containing 1	-0.728157	5.47061	-7.87452	5.17277e-15	6.25226e-14	19.2465	-7.82264
MAST2	23139	microtubule associated serine/threonine kinase 2	-0.568275	6.4952	-7.85713	5.34229e-15	6.45107e-14	18.6984	-7.81858
DCUN1D2	55208	defective in cullin neddylation 1 domain containing 2	-0.767868	6.22564	-7.85531	6.09294e-15	7.35058e-14	18.3884	-7.80201
FEM1C	56929	fem-1 homolog C	-0.554678	6.6437	-7.82098	6.17903e-15	7.44742e-14	18.2281	-7.80024
SLC39A14	23516	solute carrier family 39 member 14	-0.742124	5.99582	-7.86653	6.32208e-15	7.61267e-14	18.574	-7.79735
TCIRG1	10312	T cell immune regulator 1, ATPase H+ transporting V0 subunit a3	0.506671	6.05641	7.81711	6.4059e-15	7.70634e-14	18.8543	7.79569
KATNAL1	84056	katanin catalytic subunit A1 like 1	-0.688965	5.87926	-7.81555	6.83532e-15	8.21522e-14	18.8846	-7.78749
UBAC1	10422	UBA domain containing 1	-0.644087	6.14361	-7.85085	6.96945e-15	8.36857e-14	18.901	-7.78503
PITPNC1	26207	phosphatidylinositol transfer protein cytoplasmic 1	0.639849	5.82908	7.81064	6.99354e-15	8.38962e-14	18.2468	7.7846
SIAE	54414	sialic acid acetylesterase	-0.738081	5.7817	-7.8581	7.54486e-15	9.04253e-14	18.599	-7.775
GARNL3	84253	GTPase activating Rap/RanGAP domain like 3	-0.623051	5.96568	-7.84955	7.6367e-15	9.14404e-14	18.7144	-7.77347
TM7SF2	7108	transmembrane 7 superfamily member 2	-0.764217	6.02873	-7.80928	7.74104e-15	9.26031e-14	18.0332	-7.77175
EFNA1	1942	ephrin A1	0.634234	6.01778	7.78994	7.75508e-15	9.26844e-14	18.579	7.77152
NDUFS1	4719	NADH:ubiquinone oxidoreductase core subunit S1	-0.692958	6.28854	-7.81927	7.77198e-15	9.27997e-14	18.3855	-7.77124
SMIM26	388789	small integral membrane protein 26	-0.658017	6.36246	-7.79789	7.81388e-15	9.32131e-14	18.7675	-7.77056
NDUFB11	54539	NADH:ubiquinone oxidoreductase subunit B11	-0.616948	6.56576	-7.79303	8.09419e-15	9.64671e-14	18.364	-7.7661
ANKRD10	55608	ankyrin repeat domain 10	0.58479	6.4077	7.77545	8.30776e-15	9.89204e-14	18.3815	7.7628
BAGE3	85318	BAGE family member 3	0.581863	6.22398	7.77389	8.57342e-15	1.01989e-13	17.9302	7.7588
BMPR2	659	bone morphogenetic protein receptor type 2	0.516742	6.89495	7.76818	8.66508e-15	1.02983e-13	17.886	7.75745
SCN2B	6327	sodium voltage-gated channel beta subunit 2	-0.795799	5.55099	-7.7842	8.91294e-15	1.05831e-13	18.3942	-7.75388
STRADB	55437	STE20 related adaptor beta	-0.613242	6.06371	-7.77755	9.19653e-15	1.09097e-13	18.2021	-7.7499
CFH	3075	complement factor H	0.839377	6.55531	7.75894	9.23489e-15	1.09451e-13	18.0076	7.74937
PRADC1	84279	protease associated domain containing 1	-0.847878	6.0452	-7.82934	9.37302e-15	1.10985e-13	18.7101	-7.74749
RPL26L1	51121	ribosomal protein L26 like 1	-0.744157	6.3166	-7.7638	9.88527e-15	1.16942e-13	17.8747	-7.74072
CDC37L1	55664	cell division cycle 37 like 1	-0.654559	6.06988	-7.79299	1.04412e-14	1.23392e-13	18.1193	-7.73376
AIF1L	83543	allograft inflammatory factor 1 like	0.677715	5.76184	7.76315	1.04498e-14	1.23392e-13	18.561	7.73366
C1QBP	708	complement C1q binding protein	-0.54222	6.98629	-7.74932	1.05138e-14	1.24034e-13	18.0935	-7.73288
EPHX1	2052	epoxide hydrolase 1	0.544086	6.6403	7.74148	1.07057e-14	1.26181e-13	18.1229	7.73058
RHOQ	23433	ras homolog family member Q	-0.859846	7.94633	-7.74414	1.07681e-14	1.268e-13	17.765	-7.72984
COQ8A	56997	coenzyme Q8A	-0.856209	6.11859	-7.79797	1.08637e-14	1.27808e-13	18.2569	-7.72872
SPDYE5	442590	speedy/RINGO cell cycle regulator family member E5	0.578987	5.80535	7.74371	1.12526e-14	1.32262e-13	17.7872	7.72424
ACTA2	59	actin alpha 2, smooth muscle	1.60189	7.03419	7.7308	1.13507e-14	1.33292e-13	17.9369	7.72313
ADH5	128	alcohol dehydrogenase 5 (class III), chi polypeptide	-0.477861	7.09659	-7.7378	1.14236e-14	1.34026e-13	17.9432	-7.72231
IFI6	2537	interferon alpha inducible protein 6	0.965924	6.73858	7.72387	1.22135e-14	1.43162e-13	17.4476	7.71379
DDX1	1653	DEAD-box helicase 1	-0.628593	6.66777	-7.73584	1.22859e-14	1.43879e-13	17.7958	-7.71304
SOD2	6648	superoxide dismutase 2	-0.920559	8.35272	-7.72523	1.25097e-14	1.46365e-13	17.6862	-7.71073
ARL6IP1	23204	ADP ribosylation factor like GTPase 6 interacting protein 1	0.526155	6.17323	7.72867	1.25605e-14	1.46825e-13	17.9526	7.71022
MRPL34	64981	mitochondrial ribosomal protein L34	-0.654133	6.63295	-7.73993	1.27936e-14	1.49415e-13	18.2541	-7.70787
ABHD17A	81926	abhydrolase domain containing 17A	0.493602	6.86995	7.7104	1.35785e-14	1.58437e-13	17.7794	7.70026
TANGO2	128989	transport and golgi organization 2 homolog	-0.675954	6.21307	-7.74438	1.42652e-14	1.66298e-13	17.8983	-7.69396
PCMT1	5110	protein-L-isoaspartate (D-aspartate) O-methyltransferase	-0.712844	5.99493	-7.72423	1.43068e-14	1.66631e-13	18.0685	-7.69359
AK3	50808	adenylate kinase 3	-0.559714	6.53684	-7.72037	1.44266e-14	1.67873e-13	17.5897	-7.69252
NUTM2G	441457	NUT family member 2G	0.616149	6.12498	7.70852	1.4478e-14	1.68319e-13	17.5475	7.69206
HELZ2	85441	helicase with zinc finger 2	0.639061	5.56865	7.73045	1.46066e-14	1.69659e-13	17.9719	7.69093
NT5C1A	84618	5'-nucleotidase, cytosolic IA	-0.866511	5.29209	-7.81678	1.49541e-14	1.73538e-13	18.9281	-7.68792
LONRF2	164832	LON peptidase N-terminal domain and ring finger 2	-0.631308	5.96643	-7.76835	1.51173e-14	1.75273e-13	18.4613	-7.68654
SPARC	6678	secreted protein acidic and cysteine rich	1.32877	7.36575	7.69591	1.51329e-14	1.75295e-13	17.291	7.6864
LRP1	4035	LDL receptor related protein 1	0.820629	7.22939	7.69384	1.53697e-14	1.77878e-13	17.4008	7.68442
FBXL17	64839	F-box and leucine rich repeat protein 17	-0.492598	6.51321	-7.71527	1.56813e-14	1.8123e-13	18.3131	-7.68185
SWAP70	23075	switching B cell complex subunit SWAP70	0.60056	5.78049	7.69833	1.56877e-14	1.8123e-13	17.64	7.68179
SORT1	6272	sortilin 1	-0.749071	6.96498	-7.69465	1.61242e-14	1.86105e-13	17.3219	-7.67828
UTF1	8433	undifferentiated embryonic cell transcription factor 1	0.64388	6.37907	7.68977	1.61646e-14	1.86402e-13	17.5532	7.67796
SMARCD3	6604	SWI/SNF related, matrix associated, actin dependent regulator of chromatin, subfamily d, member 3	-0.652084	5.97647	-7.75494	1.70636e-14	1.96592e-13	18.5801	-7.67102
ID2	3398	inhibitor of DNA binding 2	0.692341	6.33774	7.6804	1.72767e-14	1.98869e-13	17.8082	7.66943
CCSER2	54462	coiled-coil serine rich protein 2	-0.744059	6.79916	-7.6872	1.7462e-14	2.00821e-13	17.4849	-7.66806
CSDE1	7812	cold shock domain containing E1	-0.687409	8.6935	-7.68035	1.77763e-14	2.04252e-13	17.316	-7.66577
SHROOM3	57619	shroom family member 3	-0.73888	5.48745	-7.69472	1.78192e-14	2.04561e-13	18.0965	-7.66546
EXOG	9941	exo/endonuclease G	-0.576497	6.07697	-7.70224	1.8775e-14	2.1534e-13	17.4807	-7.65875
QKI	9444	QKI, KH domain containing RNA binding	-0.579706	8.47703	-7.66894	1.92272e-14	2.2033e-13	17.3679	-7.65569
SLC25A12	8604	solute carrier family 25 member 12	-0.632202	5.87474	-7.68336	1.97034e-14	2.25585e-13	18.1349	-7.65255
APOLD1	81575	apolipoprotein L domain containing 1	0.868549	6.13813	7.65926	2.06219e-14	2.3589e-13	17.2444	7.64669
AGPAT2	10555	1-acylglycerol-3-phosphate O-acyltransferase 2	-0.644993	6.42546	-7.6698	2.08146e-14	2.37881e-13	17.9873	-7.64549
MXRA8	54587	matrix remodeling associated 8	0.759102	5.90389	7.65563	2.11748e-14	2.41782e-13	17.5737	7.64329
MRPL46	26589	mitochondrial ribosomal protein L46	-0.756275	5.90456	-7.68166	2.17357e-14	2.47965e-13	17.8348	-7.63992
HIC1	3090	HIC ZBTB transcriptional repressor 1	0.673776	5.74633	7.66283	2.28032e-14	2.59912e-13	17.7473	7.63374
FBXO15	201456	F-box protein 15	-0.729707	5.72535	-7.66131	2.30903e-14	2.6295e-13	17.5306	-7.63213
C8orf88	100127983	chromosome 8 open reading frame 88	-0.796839	5.64463	-7.718	2.32122e-14	2.64103e-13	18.0249	-7.63145
ALDH1L1	10840	aldehyde dehydrogenase 1 family member L1	-0.758412	5.59634	-7.70609	2.32649e-14	2.64271e-13	17.6658	-7.63116
MRPL35	51318	mitochondrial ribosomal protein L35	-0.545311	6.48319	-7.66685	2.32682e-14	2.64271e-13	17.7307	-7.63114
USP17L15	100288520	ubiquitin specific peptidase 17 like family member 15	0.725989	6.23772	7.64307	2.34138e-14	2.65688e-13	16.9966	7.63034
MCEE	84693	methylmalonyl-CoA epimerase	-0.593184	5.9561	-7.69909	2.35118e-14	2.66564e-13	17.761	-7.6298
PEBP4	157310	phosphatidylethanolamine binding protein 4	-1.00634	6.41423	-7.66551	2.35806e-14	2.67108e-13	17.3655	-7.62942
ASB15	142685	ankyrin repeat and SOCS box containing 15	-0.784071	6.06212	-7.7105	2.36258e-14	2.67383e-13	18.3219	-7.62918
ACE	1636	angiotensin I converting enzyme	0.759457	5.94421	7.64628	2.3776e-14	2.68846e-13	17.8641	7.62836
TSPAN9	10867	tetraspanin 9	-0.761629	7.54755	-7.63467	2.52248e-14	2.84976e-13	17.0132	-7.62073
COX10	1352	cytochrome c oxidase assembly factor heme A:farnesyltransferase COX10	-0.778711	5.72433	-7.65191	2.54989e-14	2.87818e-13	17.5358	-7.61933
PRKAG2	51422	protein kinase AMP-activated non-catalytic subunit gamma 2	-0.796591	6.14463	-7.67002	2.55306e-14	2.87922e-13	17.6802	-7.61917
PML	5371	promyelocytic leukemia	0.596015	5.98161	7.62969	2.74685e-14	3.09504e-13	17.5862	7.60972
SOX7	83595	SRY-box transcription factor 7	0.630609	6.08628	7.61981	2.79771e-14	3.14958e-13	17.2775	7.60735
GATA2	2624	GATA binding protein 2	0.657153	6.12603	7.62091	2.82131e-14	3.17335e-13	17.3388	7.60626
ATP6V1E1	529	ATPase H+ transporting V1 subunit E1	-0.569245	7.14438	-7.61766	2.89712e-14	3.25576e-13	16.9749	-7.60284
ISLR	3671	immunoglobulin superfamily containing leucine rich repeat	0.678838	5.7919	7.61751	2.95096e-14	3.31336e-13	17.6392	7.60045
MYL7	58498	myosin light chain 7	-1.61075	7.83835	-7.61756	2.95554e-14	3.31559e-13	16.8683	-7.60025
MTCP1	4515	mature T cell proliferation 1	-0.629054	6.1225	-7.65649	3.04258e-14	3.41025e-13	17.6409	-7.5965
DMAC2L	27109	distal membrane arm assembly complex 2 like	-0.660294	5.76006	-7.6773	3.3251e-14	3.72364e-13	17.9116	-7.58499
IQGAP1	8826	IQ motif containing GTPase activating protein 1	0.658215	5.93026	7.60301	3.38858e-14	3.79142e-13	17.4727	7.58254
OXA1L	5018	OXA1L mitochondrial inner membrane protein	-0.617027	6.38873	-7.60084	3.41563e-14	3.81835e-13	17.4086	-7.58151
ASAP2	8853	ArfGAP with SH3 domain, ankyrin repeat and PH domain 2	0.567042	5.93704	7.59129	3.53565e-14	3.94906e-13	17.5478	7.57703
CLGN	1047	calmegin	-0.942774	5.41346	-7.66657	3.58967e-14	4.00591e-13	17.5513	-7.57506
HIBADH	11112	3-hydroxyisobutyrate dehydrogenase	-0.624168	6.18492	-7.63168	3.60239e-14	4.0166e-13	17.7982	-7.5746
MRPL1	65008	mitochondrial ribosomal protein L1	-0.648477	5.9632	-7.65383	3.61609e-14	4.02836e-13	18.0037	-7.57411
NUBPL	80224	nucleotide binding protein like	-0.611075	5.94178	-7.59709	3.7253e-14	4.14642e-13	17.4415	-7.57024
CTNNB1	1499	catenin beta 1	0.603605	7.20685	7.57149	3.9611e-14	4.40505e-13	16.8777	7.56227
SNAPC5	10302	small nuclear RNA activating complex polypeptide 5	-0.635399	5.65637	-7.66168	3.98209e-14	4.42454e-13	18.0527	-7.56158
PRRC2C	23215	proline rich coiled-coil 2C	0.432334	6.26589	7.57156	4.12001e-14	4.57381e-13	17.4318	7.55715
VEGFB	7423	vascular endothelial growth factor B	-0.637217	7.2686	-7.56982	4.15061e-14	4.6038e-13	16.8467	-7.55619
KIAA0319L	79932	KIAA0319 like	-0.550385	6.41197	-7.57643	4.24322e-14	4.70244e-13	17.3676	-7.55331
RBM38	55544	RNA binding motif protein 38	-0.685486	5.74225	-7.65541	4.25896e-14	4.7158e-13	18.0245	-7.55283
RIT2	6014	Ras like without CAAX 2	-0.724147	5.54704	-7.66402	4.2787e-14	4.73357e-13	18.078	-7.55223
GATB	5188	glutamyl-tRNA amidotransferase subunit B	-0.634566	5.77521	-7.61113	4.31187e-14	4.76614e-13	17.7468	-7.55122
GREB1L	80000	GREB1 like retinoic acid receptor coactivator	-0.826095	5.23906	-7.67194	4.32158e-14	4.77275e-13	18.1192	-7.55093
IFI44	10561	interferon induced protein 44	0.81043	5.77062	7.56942	4.41552e-14	4.87229e-13	16.9779	7.54813
AHSA1	10598	activator of HSP90 ATPase activity 1	-0.599617	5.93524	-7.56915	4.50292e-14	4.96446e-13	16.9259	-7.54558
KLHL34	257240	kelch like family member 34	-0.764329	5.59748	-7.62982	4.60493e-14	5.07256e-13	17.5673	-7.54266
LYRM2	57226	LYR motif containing 2	0.699658	8.09057	7.55151	4.65347e-14	5.12162e-13	16.5172	7.54129
TLCD4	148534	TLC domain containing 4	-0.795421	5.98799	-7.61392	4.70057e-14	5.16901e-13	17.3932	-7.53998
RGN	9104	regucalcin	-0.640324	5.80067	-7.57455	5.01783e-14	5.51316e-13	17.5313	-7.53145
SF3B5	83443	splicing factor 3b subunit 5	-0.457145	6.13757	-7.55075	5.27064e-14	5.78595e-13	16.9945	-7.52503
RCHY1	25898	ring finger and CHY zinc finger domain containing 1	-0.549738	6.19585	-7.57284	5.33284e-14	5.84921e-13	17.2711	-7.5235
RAB18	22931	RAB18, member RAS oncogene family	-0.536329	6.27615	-7.57395	5.45872e-14	5.98216e-13	17.5341	-7.52045
LPAR6	10161	lysophosphatidic acid receptor 6	0.669362	5.67028	7.5487	5.5319e-14	6.05717e-13	17.2924	7.51871
PPP1R13L	10848	protein phosphatase 1 regulatory subunit 13 like	-0.812421	6.11864	-7.58838	5.59896e-14	6.12536e-13	17.3126	-7.51714
MAFK	7975	MAF bZIP transcription factor K	-0.749606	7.09407	-7.52515	5.8804e-14	6.42776e-13	16.4518	-7.51072
ALDH4A1	8659	aldehyde dehydrogenase 4 family member A1	-0.737117	5.84423	-7.53406	5.99224e-14	6.54443e-13	17.2163	-7.50825
SDHD	6392	succinate dehydrogenase complex subunit D	-0.649666	7.10444	-7.51987	6.10309e-14	6.65981e-13	16.5645	-7.50585
THAP4	51078	THAP domain containing 4	-0.610955	6.29438	-7.54942	6.46546e-14	7.04922e-13	17.3911	-7.49829
TNIK	23043	TRAF2 and NCK interacting kinase	-0.646264	6.23068	-7.52956	6.58425e-14	7.17263e-13	16.5834	-7.4959
UBE2J1	51465	ubiquitin conjugating enzyme E2 J1	0.515089	6.11082	7.51032	6.80056e-14	7.40198e-13	17.0073	7.49166
EFHC2	80258	EF-hand domain containing 2	-0.627127	6.24775	-7.517	6.89989e-14	7.5037e-13	16.8579	-7.48976
CDK9	1025	cyclin dependent kinase 9	0.470271	6.48684	7.48763	7.68992e-14	8.35577e-13	16.6134	7.47552
PCYT2	5833	phosphate cytidylyltransferase 2, ethanolamine	-0.561409	5.7978	-7.52828	7.70282e-14	8.36269e-13	17.0412	-7.4753
C1orf50	79078	chromosome 1 open reading frame 50	-0.509213	6.52333	-7.50585	7.75356e-14	8.41064e-13	17.129	-7.47444
ARL15	54622	ADP ribosylation factor like GTPase 15	0.782963	5.46343	7.50857	7.80724e-14	8.4617e-13	17.1311	7.47353
PTBP3	9991	polypyrimidine tract binding protein 3	0.547454	5.90125	7.49911	7.83045e-14	8.47968e-13	17.0628	7.47314
HEYL	26508	hes related family bHLH transcription factor with YRPW motif like	0.725279	6.00137	7.4881	7.94016e-14	8.59121e-13	16.9757	7.47131
FGG	2266	fibrinogen gamma chain	-0.687011	5.62738	-7.49987	8.00863e-14	8.65798e-13	16.7114	-7.47018
MTIF3	219402	mitochondrial translational initiation factor 3	-0.60206	6.33032	-7.48913	8.06077e-14	8.70699e-13	16.8997	-7.46932
RD3L	647286	retinal degeneration 3 like	-0.775742	5.42715	-7.57761	8.22392e-14	8.87573e-13	17.4441	-7.46669
PKP3	11187	plakophilin 3	-0.751257	5.44937	-7.57843	8.32757e-14	8.98002e-13	17.5959	-7.46504
TRUB2	26995	TruB pseudouridine synthase family member 2	-0.523414	6.16073	-7.48505	8.47459e-14	9.13088e-13	16.8819	-7.46273
WIPF1	7456	WAS/WASL interacting protein family member 1	0.503445	6.1464	7.47716	8.51749e-14	9.16938e-13	16.6237	7.46207
DAG1	1605	dystroglycan 1	-0.533398	6.55825	-7.47214	9.02627e-14	9.70893e-13	16.2022	-7.45442
MXD4	10608	MAX dimerization protein 4	0.547763	6.2707	7.46563	9.05084e-14	9.72719e-13	16.5726	7.45406
GAB1	2549	GRB2 associated binding protein 1	-0.663413	6.13202	-7.47719	9.09261e-14	9.76388e-13	16.6959	-7.45346
DAB2	1601	DAB adaptor protein 2	0.686235	5.52065	7.47833	9.52048e-14	1.02148e-12	16.6438	7.44739
PELI1	57162	pellino E3 ubiquitin protein ligase 1	0.622219	5.88574	7.46099	9.62409e-14	1.03173e-12	16.8215	7.44596
ACAA1	30	acetyl-CoA acyltransferase 1	-0.574219	6.55721	-7.47011	1.00444e-13	1.07516e-12	16.9172	-7.44032
MLLT6	4302	MLLT6, PHD finger containing	0.533616	6.53438	7.45111	1.0046e-13	1.07516e-12	16.1169	7.4403
MEIS2	4212	Meis homeobox 2	-0.665434	5.97423	-7.51569	1.01379e-13	1.08408e-12	17.224	-7.43909
YWHAZ	7534	tyrosine 3-monooxygenase/tryptophan 5-monooxygenase activation protein zeta	0.504913	7.33861	7.44243	1.05761e-13	1.13e-12	16.1042	7.4335
RBBP7	5931	RB binding protein 7, chromatin remodeling factor	-0.510749	6.80328	-7.4455	1.09959e-13	1.17388e-12	16.236	-7.42835
IFT74	80173	intraflagellar transport 74	-0.481959	6.27135	-7.44637	1.10557e-13	1.17927e-12	16.767	-7.42763
ELK4	2005	ETS transcription factor ELK4	0.48325	6.35856	7.43738	1.12913e-13	1.2034e-12	16.5234	7.42484
HMGB1	3146	high mobility group box 1	0.457015	7.09422	7.43418	1.13152e-13	1.20494e-12	15.9499	7.42456
CEP63	80254	centrosomal protein 63	-0.591739	5.70536	-7.45341	1.16385e-13	1.23834e-12	16.844	-7.42083
NBL1	4681	NBL1, DAN family BMP antagonist	0.660419	6.26731	7.42994	1.17597e-13	1.2502e-12	16.5878	7.41946
CARD8	22900	caspase recruitment domain family member 8	0.615381	6.17969	7.43006	1.19835e-13	1.27294e-12	16.6381	7.41696
BOLA3	388962	bolA family member 3	-0.581198	6.19689	-7.46724	1.20218e-13	1.27595e-12	16.8267	-7.41654
GOLGA4	2803	golgin A4	-0.697689	6.75865	-7.43798	1.20833e-13	1.28066e-12	16.3295	-7.41587
SLC28A1	9154	solute carrier family 28 member 1	-0.678256	5.4729	-7.44609	1.20863e-13	1.28066e-12	16.5941	-7.41583
LPAR3	23566	lysophosphatidic acid receptor 3	-0.792411	5.4312	-7.50746	1.23359e-13	1.30603e-12	17.1878	-7.41312
NPAP1L	729159	nuclear pore associated protein 1 like	0.646011	6.57709	7.42151	1.24814e-13	1.32035e-12	15.9145	7.41157
HAX1	10456	HCLS1 associated protein X-1	-0.669675	6.65833	-7.43941	1.25279e-13	1.32417e-12	16.4616	-7.41108
TUBA1C	84790	tubulin alpha 1c	0.699662	8.24625	7.41931	1.27144e-13	1.34278e-12	15.8116	7.40912
GDE1	51573	glycerophosphodiester phosphodiesterase 1	-0.724243	6.21156	-7.46633	1.30314e-13	1.37512e-12	16.8501	-7.40585
TEAD1	7003	TEA domain transcription factor 1	-0.494999	6.41475	-7.43794	1.34435e-13	1.41744e-12	16.5814	-7.40172
UBR3	130507	ubiquitin protein ligase E3 component n-recognin 3	-0.569726	6.38956	-7.43837	1.34665e-13	1.4187e-12	16.7048	-7.40149
CARD10	29775	caspase recruitment domain family member 10	0.658787	5.81308	7.42202	1.36489e-13	1.43672e-12	16.6217	7.3997
HSPA2	3306	heat shock protein family A (Hsp70) member 2	-1.15313	6.57545	-7.41943	1.37432e-13	1.44546e-12	15.9741	-7.39879
F3	2152	coagulation factor III, tissue factor	-1.06423	5.59764	-7.4315	1.39239e-13	1.46327e-12	16.1097	-7.39705
MTX2	10651	metaxin 2	-0.558789	6.28529	-7.44113	1.40564e-13	1.47598e-12	16.7825	-7.3958
NPR3	4883	natriuretic peptide receptor 3	-1.09723	5.84303	-7.42179	1.40797e-13	1.47721e-12	15.9544	-7.39558
PRSS38	339501	serine protease 38	-0.674476	5.67245	-7.44426	1.4724e-13	1.54354e-12	16.5733	-7.38963
MRPS22	56945	mitochondrial ribosomal protein S22	-0.552899	6.33249	-7.42883	1.52496e-13	1.59734e-12	16.7105	-7.38496
PIN1	5300	peptidylprolyl cis/trans isomerase, NIMA-interacting 1	-0.599525	5.87411	-7.46045	1.53583e-13	1.60741e-12	16.9087	-7.38402
ASB5	140458	ankyrin repeat and SOCS box containing 5	-0.721508	5.47651	-7.43934	1.59487e-13	1.66784e-12	16.7893	-7.379
PRKD2	25865	protein kinase D2	0.52258	5.83066	7.39325	1.6206e-13	1.69336e-12	16.4494	7.37687
STBD1	8987	starch binding domain 1	-0.610666	6.44439	-7.40404	1.66284e-13	1.73608e-12	16.0956	-7.37344
TSPAN7	7102	tetraspanin 7	0.668164	5.87004	7.39087	1.68889e-13	1.76184e-12	16.1457	7.37137
SDHA	6389	succinate dehydrogenase complex flavoprotein subunit A	-0.65252	8.44579	-7.38147	1.70785e-13	1.78016e-12	15.9454	-7.36988
ZFHX4	79776	zinc finger homeobox 4	-0.574918	6.45263	-7.40285	1.71286e-13	1.78394e-12	16.4132	-7.36949
EMP2	2013	epithelial membrane protein 2	0.561264	6.08932	7.38458	1.71866e-13	1.78853e-12	15.938	7.36904
IRX5	10265	iroquois homeobox 5	-0.990851	5.63125	-7.39309	1.73228e-13	1.80123e-12	16.3176	-7.36798
COMMD3	23412	COMM domain containing 3	-0.579104	6.23964	-7.38986	1.78859e-13	1.85828e-12	16.4718	-7.36372
MRPL23	6150	mitochondrial ribosomal protein L23	-0.644589	6.2682	-7.38503	1.79938e-13	1.86797e-12	16.4342	-7.36291
TBRG4	9238	transforming growth factor beta regulator 4	-0.522322	6.0902	-7.38868	1.91544e-13	1.98684e-12	16.476	-7.35457
PLEKHF1	79156	pleckstrin homology and FYVE domain containing 1	-0.56542	6.58475	-7.37118	1.92016e-13	1.99013e-12	15.9319	-7.35424
IDH3G	3421	isocitrate dehydrogenase (NAD(+)) 3 non-catalytic subunit gamma	-0.468196	6.28722	-7.39521	1.93508e-13	2.00397e-12	16.5214	-7.35321
C19orf53	28974	chromosome 19 open reading frame 53	-0.51115	6.39958	-7.37213	1.96889e-13	2.03733e-12	15.9568	-7.35089
JCAD	57608	junctional cadherin 5 associated	0.58391	6.02859	7.36737	2.0055e-13	2.07353e-12	16.1487	7.34843
PIK3R1	5295	phosphoinositide-3-kinase regulatory subunit 1	-0.716469	6.15788	-7.4013	2.01297e-13	2.07907e-12	16.15	-7.34793
DAPK2	23604	death associated protein kinase 2	-0.612435	5.69153	-7.37344	2.0141e-13	2.07907e-12	16.087	-7.34786
RAMP1	10267	receptor activity modifying protein 1	-0.931333	5.77537	-7.42047	2.11369e-13	2.18011e-12	16.292	-7.3414
ASB18	401036	ankyrin repeat and SOCS box containing 18	-0.775839	5.85285	-7.38372	2.13187e-13	2.1971e-12	15.8698	-7.34026
ARHGAP4	393	Rho GTPase activating protein 4	0.684773	5.68465	7.37112	2.13787e-13	2.20151e-12	16.3579	7.33988
KLHL30	377007	kelch like family member 30	-0.666147	6.02929	-7.367	2.18142e-13	2.24304e-12	16.356	-7.33718
FDX1	2230	ferredoxin 1	-0.737554	5.93745	-7.41172	2.18171e-13	2.24304e-12	16.4062	-7.33716
C4orf46	201725	chromosome 4 open reading frame 46	0.858121	7.55766	7.34429	2.20224e-13	2.26159e-12	15.4097	7.33591
PCYT1A	5130	phosphate cytidylyltransferase 1, choline, alpha	-0.597594	6.04258	-7.35785	2.20426e-13	2.26159e-12	16.1532	-7.33579
AXL	558	AXL receptor tyrosine kinase	0.575152	6.25395	7.34893	2.20505e-13	2.26159e-12	16.1882	7.33574
FAH	2184	fumarylacetoacetate hydrolase	-0.690671	5.82395	-7.41782	2.2425e-13	2.29641e-12	16.6822	-7.33348
IGFBP7	3490	insulin like growth factor binding protein 7	0.967593	9.53675	7.34853	2.24259e-13	2.29641e-12	15.5406	7.33348
KREMEN1	83999	kringle containing transmembrane protein 1	-0.611182	5.82648	-7.41612	2.24899e-13	2.30113e-12	16.6709	-7.33309
NDUFA7	4701	NADH:ubiquinone oxidoreductase subunit A7	-0.652062	6.52099	-7.34901	2.36361e-13	2.41647e-12	15.982	-7.32643
FAM234A	83986	family with sequence similarity 234 member A	-0.492877	6.50799	-7.3526	2.37915e-13	2.42873e-12	15.6944	-7.32555
MAOA	4128	monoamine oxidase A	-0.734615	6.02462	-7.3472	2.37939e-13	2.42873e-12	15.6423	-7.32554
STK17A	9263	serine/threonine kinase 17a	-0.644287	5.69397	-7.34567	2.45272e-13	2.50158e-12	15.8143	-7.32147
ADAM23	8745	ADAM metallopeptidase domain 23	-0.745169	5.82807	-7.37051	2.47594e-13	2.52325e-12	16.0136	-7.3202
B3GALNT1	8706	beta-1,3-N-acetylgalactosaminyltransferase 1 (globoside blood group)	-0.629758	6.20577	-7.36998	2.50648e-13	2.55234e-12	16.2048	-7.31856
CLIC6	54102	chloride intracellular channel 6	-0.938753	5.43338	-7.38455	2.62967e-13	2.67566e-12	15.9303	-7.31212
ANK2	287	ankyrin 2	-0.722899	6.02215	-7.37667	2.7491e-13	2.79495e-12	16.4458	-7.30615
GABRE	2564	gamma-aminobutyric acid type A receptor epsilon subunit	-0.819784	5.77002	-7.35137	2.92911e-13	2.97561e-12	15.6789	-7.29762
GAS8	2622	growth arrest specific 8	-0.615	5.68227	-7.38804	2.94314e-13	2.98748e-12	16.5196	-7.29697
RBFOX1	54715	RNA binding fox-1 homolog 1	-0.719731	5.61305	-7.32139	2.95592e-13	2.99808e-12	15.7265	-7.29639
S100A16	140576	S100 calcium binding protein A16	0.469955	6.23697	7.3115	2.98306e-13	3.02321e-12	15.7104	7.29516
SYNPO2	171024	synaptopodin 2	-0.687999	7.58437	-7.30563	3.01573e-13	3.0539e-12	15.316	-7.29369
UBXN2A	165324	UBX domain protein 2A	-0.686255	5.55509	-7.38923	3.03527e-13	3.07126e-12	16.5306	-7.29282
IGFBP5	3488	insulin like growth factor binding protein 5	1.14492	6.93434	7.30011	3.04472e-13	3.07839e-12	15.327	7.2924
CFAP61	26074	cilia and flagella associated protein 61	-0.807023	5.90019	-7.31807	3.10385e-13	3.13569e-12	16.0579	-7.28981
ACSS2	55902	acyl-CoA synthetase short chain family member 2	-0.616213	6.32591	-7.33418	3.10932e-13	3.13701e-12	16.1878	-7.28958
TMTC1	83857	transmembrane O-mannosyltransferase targeting cadherins 1	0.571294	5.84447	7.30367	3.11005e-13	3.13701e-12	15.4739	7.28954
SPIRE1	56907	spire type actin nucleation factor 1	-0.563266	6.11503	-7.30731	3.18885e-13	3.21396e-12	15.5972	-7.28617
ADAMTS1	9510	ADAM metallopeptidase with thrombospondin type 1 motif 1	1.07505	6.5264	7.28942	3.31153e-13	3.33498e-12	15.223	7.28108
ANKRD36	375248	ankyrin repeat domain 36	0.553742	6.18819	7.29297	3.35874e-13	3.37986e-12	15.5102	7.27917
MRPS15	64960	mitochondrial ribosomal protein S15	-0.657797	6.52379	-7.31199	3.36718e-13	3.38569e-12	15.9242	-7.27883
ZYX	7791	zyxin	0.639739	6.90284	7.28709	3.37042e-13	3.3863e-12	15.4346	7.2787
PLEKHA5	54477	pleckstrin homology domain containing A5	-0.693346	6.15197	-7.32507	3.40871e-13	3.42208e-12	15.6484	-7.27718
DPCD	25911	deleted in primary ciliary dyskinesia homolog (mouse)	-0.592451	5.82887	-7.34998	3.4157e-13	3.42641e-12	16.0334	-7.2769
MRPL16	54948	mitochondrial ribosomal protein L16	-0.739945	6.12464	-7.34269	3.42473e-13	3.43277e-12	16.255	-7.27655
HNRNPA3	220988	heterogeneous nuclear ribonucleoprotein A3	0.43689	7.4075	7.27745	3.62987e-13	3.63555e-12	15.1605	7.26869
GRPEL1	80273	GrpE like 1, mitochondrial	-0.623447	5.61162	-7.34677	3.65378e-13	3.65664e-12	16.1317	-7.2678
MLLT11	10962	MLLT11 transcription factor 7 cofactor	-1.15547	5.81815	-7.2881	3.77617e-13	3.77617e-12	15.4614	-7.26335
SLC38A7	55238	solute carrier family 38 member 7	-0.634196	5.60636	-7.30587	3.84842e-13	3.84541e-12	16.0366	-7.26079
RASA4	10156	RAS p21 protein activator 4	0.649874	6.1302	7.26668	3.99726e-13	3.99103e-12	15.3683	7.25565
MXRA7	439921	matrix remodeling associated 7	-0.646437	7.49428	-7.26588	4.03929e-13	4.02985e-12	15.1714	-7.25424
AKAP13	11214	A-kinase anchoring protein 13	-0.724635	7.00713	-7.26622	4.10286e-13	4.09008e-12	15.2657	-7.25212
ASB16	92591	ankyrin repeat and SOCS box containing 16	-0.659183	5.44471	-7.34687	4.15101e-13	4.13486e-12	16.2843	-7.25054
MCTP1	79772	multiple C2 and transmembrane domain containing 1	0.659768	5.90905	7.26873	4.23683e-13	4.21706e-12	15.6104	7.24777
H4C8	8365	H4 clustered histone 8	0.526536	5.83707	7.26149	4.26933e-13	4.24611e-12	15.2742	7.24674
P2RX5	5026	purinergic receptor P2X 5	-0.656613	5.58073	-7.33766	4.45574e-13	4.42806e-12	16.2441	-7.24094
MAPK3	5595	mitogen-activated protein kinase 3	0.530847	6.25859	7.2468	4.69067e-13	4.65792e-12	15.4188	7.23397
NECAP2	55707	NECAP endocytosis associated 2	0.54579	5.7542	7.26175	4.76061e-13	4.72371e-12	15.7503	7.23196
MMP14	4323	matrix metallopeptidase 14	0.690393	5.66019	7.25998	4.77986e-13	4.73914e-12	15.5372	7.23142
FBN2	2201	fibrillin 2	-0.752216	5.45257	-7.30488	4.82878e-13	4.78393e-12	15.5879	-7.23003
FXR1	8087	FMR1 autosomal homolog 1	-0.480501	6.9049	-7.2379	5.03036e-13	4.97979e-12	15.4834	-7.22448
SPATA13	221178	spermatogenesis associated 13	0.608277	5.59613	7.25178	5.06541e-13	5.0106e-12	15.4153	7.22353
SIRT3	23410	sirtuin 3	-0.596654	5.82419	-7.29423	5.13165e-13	5.07221e-12	15.9886	-7.22177
TNFAIP1	7126	TNF alpha induced protein 1	0.469984	6.37989	7.2307	5.21928e-13	5.15485e-12	15.0303	7.21946
PPARA	5465	peroxisome proliferator activated receptor alpha	-0.591552	6.08346	-7.27537	5.26234e-13	5.19336e-12	15.8736	-7.21835
RNMT	8731	RNA guanine-7 methyltransferase	-0.551508	5.68102	-7.29611	5.38872e-13	5.31399e-12	15.9308	-7.21512
NBPF11	200030	NBPF member 11	0.576777	5.52202	7.24076	5.52688e-13	5.44604e-12	15.1481	7.21167
GTF2IRD1	9569	GTF2I repeat domain containing 1	-0.620019	5.32721	-7.23412	5.57995e-13	5.4941e-12	15.6247	-7.21037
KIF1C	10749	kinesin family member 1C	-0.714362	6.0022	-7.22545	5.88031e-13	5.7854e-12	15.5666	-7.20323
FNDC11	79025	fibronectin type III domain containing 11	-0.496533	6.64161	-7.21906	6.11423e-13	6.01092e-12	15.0272	-7.19791
XK	7504	X-linked Kx blood group	-0.700871	5.60065	-7.29053	6.14344e-13	6.035e-12	15.9818	-7.19726
GNB1	2782	G protein subunit beta 1	0.607357	6.08113	7.20807	6.33913e-13	6.22246e-12	15.2158	7.19298
MCAM	4162	melanoma cell adhesion molecule	0.861477	6.83198	7.19774	6.47517e-13	6.35112e-12	14.9114	7.19008
ISOC1	51015	isochorismatase domain containing 1	-0.656417	6.1193	-7.22216	6.51743e-13	6.38768e-12	15.1169	-7.1892
MRPL44	65080	mitochondrial ribosomal protein L44	-0.600793	5.82895	-7.21562	6.64877e-13	6.51142e-12	15.522	-7.18647
BANF1	8815	barrier to autointegration factor 1	-0.463878	7.16098	-7.19733	6.68497e-13	6.54186e-12	14.739	-7.18573
CDHR5	53841	cadherin related family member 5	-0.557229	5.51265	-7.20749	6.80596e-13	6.65518e-12	14.9538	-7.18328
TMEM25	84866	transmembrane protein 25	-0.662862	5.52729	-7.27754	6.85174e-13	6.69483e-12	15.911	-7.18236
TXNL1	9352	thioredoxin like 1	-0.522811	6.32079	-7.19869	6.86679e-13	6.70442e-12	15.1545	-7.18206
HSD17B11	51170	hydroxysteroid 17-beta dehydrogenase 11	0.536771	5.78777	7.19168	7.09731e-13	6.92421e-12	14.9395	7.17755
KIR3DL1	3811	killer cell immunoglobulin like receptor, three Ig domains and long cytoplasmic tail 1	0.562533	6.46559	7.18691	7.16533e-13	6.98498e-12	14.7351	7.17624
DNAJB9	4189	DnaJ heat shock protein family (Hsp40) member B9	-0.600573	6.13395	-7.21754	7.17052e-13	6.98498e-12	15.0179	-7.17614
SDCBP	6386	syndecan binding protein	0.620921	6.83326	7.18319	7.25266e-13	7.05962e-12	14.6462	7.17459
APOBEC3A_B	100913187	APOBEC3A and APOBEC3B deletion hybrid	0.560984	7.08254	7.17876	7.46182e-13	7.25769e-12	14.6723	7.17069
AIG1	51390	androgen induced 1	-0.670915	5.74792	-7.19628	7.7433e-13	7.52576e-12	15.2131	-7.16562
PGK1	5230	phosphoglycerate kinase 1	-0.587534	8.0189	-7.17599	7.75695e-13	7.5333e-12	14.7588	-7.16538
CEP68	23177	centrosomal protein 68	0.479715	6.04795	7.17731	7.7667e-13	7.53706e-12	15.0966	7.16521
DMTN	2039	dematin actin binding protein	-0.662495	6.25638	-7.20559	8.0233e-13	7.78017e-12	15.4096	-7.16076
LGALS9C	654346	galectin 9C	0.678779	5.65776	7.1845	8.08721e-13	7.8362e-12	15.1183	7.15967
ACOX1	51	acyl-CoA oxidase 1	-0.658853	5.83228	-7.22001	8.53073e-13	8.25971e-12	15.2948	-7.15235
SRRM2	23524	serine/arginine repetitive matrix 2	0.47736	7.7446	7.15951	8.57183e-13	8.29323e-12	14.7469	7.15169
RAF1	5894	Raf-1 proto-oncogene, serine/threonine kinase	-0.586737	6.84531	-7.16556	8.80707e-13	8.51438e-12	15.2003	-7.14797
CEBPD	1052	CCAAT enhancer binding protein delta	0.97167	6.67236	7.15562	8.86133e-13	8.56038e-12	14.3919	7.14713
APOL3	80833	apolipoprotein L3	0.532632	6.06432	7.15753	8.93238e-13	8.62251e-12	14.8473	7.14603
SFXN4	119559	sideroflexin 4	-0.649414	5.81203	-7.22018	9.31704e-13	8.98705e-12	15.5868	-7.14024
C7	730	complement C7	0.943915	7.46211	7.14134	9.78083e-13	9.42731e-12	14.3857	7.13356
VEGFC	7424	vascular endothelial growth factor C	0.666858	5.61078	7.16073	9.79117e-13	9.43017e-12	15.1531	7.13341
USP53	54532	ubiquitin specific peptidase 53	-0.593677	5.95354	-7.15338	9.8409e-13	9.47094e-12	14.9939	-7.13271
HOOK2	29911	hook microtubule tethering protein 2	-0.860539	5.39243	-7.22764	9.90264e-13	9.52023e-12	15.4886	-7.13185
IPO13	9670	importin 13	-0.642764	5.76677	-7.20541	9.90699e-13	9.52023e-12	15.4994	-7.13179
ARHGAP5	394	Rho GTPase activating protein 5	-0.741361	6.24085	-7.17248	1.02427e-12	9.83543e-12	15.295	-7.12721
AP1S2	8905	adaptor related protein complex 1 subunit sigma 2	-0.735318	6.67366	-7.14449	1.04167e-12	9.99499e-12	14.5149	-7.12489
LYPLAL1	127018	lysophospholipase like 1	-0.789281	5.85121	-7.14356	1.06269e-12	1.01891e-11	14.693	-7.12213
GGT5	2687	gamma-glutamyltransferase 5	0.680689	5.20575	7.16221	1.06807e-12	1.0233e-11	14.8748	7.12144
RBX1	9978	ring-box 1	-0.494362	6.90676	-7.13405	1.08924e-12	1.0428e-11	14.7043	-7.11873
SHC1	6464	SHC adaptor protein 1	0.535967	6.39734	7.12625	1.1037e-12	1.05585e-11	14.9348	7.11691
SQSTM1	8878	sequestosome 1	-0.605844	7.49446	-7.12593	1.11943e-12	1.07011e-11	14.4209	-7.11496
SGCA	6442	sarcoglycan alpha	-0.574607	6.83636	-7.13291	1.12936e-12	1.07879e-11	14.8789	-7.11375
GBE1	2632	1,4-alpha-glucan branching enzyme 1	-0.602137	6.95873	-7.12601	1.13387e-12	1.08229e-11	14.4927	-7.11319
PXYLP1	92370	2-phosphoxylose phosphatase 1	-0.550922	5.89131	-7.13288	1.15559e-12	1.10221e-11	14.5201	-7.11058
REEP5	7905	receptor accessory protein 5	-0.547833	6.83793	-7.11781	1.20883e-12	1.15212e-11	14.3859	-7.10436
H4C15	554313	H4 clustered histone 15	0.546779	6.36984	7.11523	1.21164e-12	1.15394e-11	14.5139	7.10404
RAB12	201475	RAB12, member RAS oncogene family	-0.51776	6.85168	-7.1164	1.21919e-12	1.16027e-11	14.394	-7.10318
SCOC	60592	short coiled-coil protein	-0.556884	6.31422	-7.12783	1.27481e-12	1.2123e-11	14.5009	-7.09701
CIITA	4261	class II major histocompatibility complex transactivator	0.805136	5.86483	7.11017	1.29383e-12	1.22947e-11	14.521	7.09497
CHPF	79586	chondroitin polymerizing factor	-0.867954	6.72016	-7.10981	1.30635e-12	1.24045e-11	14.3733	-7.09363
NUDT7	283927	nudix hydrolase 7	-0.720728	5.9827	-7.15727	1.3266e-12	1.25875e-11	15.17	-7.09151
ABRA	137735	actin binding Rho activating protein	-0.848223	5.4472	-7.17436	1.33795e-12	1.26857e-11	15.0344	-7.09033
PTPN12	5782	protein tyrosine phosphatase non-receptor type 12	0.448354	6.05268	7.10578	1.35673e-12	1.28543e-11	14.8676	7.0884
ATN1	1822	atrophin 1	0.483671	6.69254	7.09457	1.38185e-12	1.30826e-11	14.3805	7.08586
SATB1	6304	SATB homeobox 1	-0.535985	6.22214	-7.12872	1.38487e-12	1.31015e-11	14.8587	-7.08556
ACTN3	89	actinin alpha 3 (gene/pseudogene)	-0.768156	5.49076	-7.11745	1.4264e-12	1.34845e-11	14.7355	-7.08146
ACOT8	10005	acyl-CoA thioesterase 8	-0.527965	5.74891	-7.10887	1.46189e-12	1.38097e-11	14.9396	-7.07806
VSNL1	7447	visinin like 1	-0.726657	5.58438	-7.16705	1.47634e-12	1.3936e-11	15.2863	-7.07669
TMEM245	23731	transmembrane protein 245	-0.550499	6.23618	-7.11202	1.48099e-12	1.39695e-11	14.525	-7.07626
NEDD4L	23327	NEDD4 like E3 ubiquitin protein ligase	-0.80407	5.19251	-7.17684	1.48966e-12	1.4041e-11	15.3628	-7.07545
SYNGR1	9145	synaptogyrin 1	-0.563259	5.74026	-7.15208	1.49705e-12	1.41002e-11	15.2113	-7.07476
JAK2	3717	Janus kinase 2	-0.747298	5.55364	-7.09845	1.50446e-12	1.41596e-11	14.4438	-7.07408
MLH1	4292	mutL homolog 1	-0.489853	6.27167	-7.11006	1.53184e-12	1.44068e-11	14.9471	-7.07158
FBN1	2200	fibrillin 1	0.826982	5.92929	7.07827	1.59829e-12	1.50207e-11	14.2865	7.06568
STAT2	6773	signal transducer and activator of transcription 2	0.568601	5.88296	7.07905	1.64361e-12	1.54352e-11	14.272	7.0618
MPHOSPH9	10198	M-phase phosphoprotein 9	-0.647352	5.71416	-7.13361	1.6456e-12	1.54426e-11	14.8937	-7.06163
ZNF417	147687	zinc finger protein 417	0.513026	6.3757	7.06645	1.71471e-12	1.60794e-11	14.102	7.05591
METAP2	10988	methionyl aminopeptidase 2	-0.523401	6.29068	-7.09017	1.71936e-12	1.61111e-11	14.8231	-7.05554
APP	351	amyloid beta precursor protein	0.525061	8.14528	7.06401	1.7237e-12	1.614e-11	14.0372	7.05519
DR1	1810	down-regulator of transcription 1	-0.456648	7.13788	-7.06317	1.75463e-12	1.64176e-11	14.4575	-7.05271
ATP1B3	483	ATPase Na+/K+ transporting subunit beta 3	0.605559	6.39671	7.06178	1.77235e-12	1.65713e-11	14.0314	7.05131
PTGES2	80142	prostaglandin E synthase 2	-0.571085	6.29265	-7.08101	1.81581e-12	1.69652e-11	14.7793	-7.04794
NOTCH2NLA	388677	notch 2 N-terminal like A	0.480497	6.46048	7.05733	1.82018e-12	1.69937e-11	14.5704	7.04761
C11orf1	64776	chromosome 11 open reading frame 1	-0.689251	5.69931	-7.11834	1.96076e-12	1.82928e-11	15.0115	-7.03725
HIPK2	28996	homeodomain interacting protein kinase 2	-0.627702	6.92654	-7.04921	1.96433e-12	1.83128e-11	13.9864	-7.03699
SMOC2	64094	SPARC related modular calcium binding 2	0.935113	6.94324	7.04344	1.97731e-12	1.84105e-11	13.922	7.03607
PFN1	5216	profilin 1	0.561609	7.49224	7.04398	1.97769e-12	1.84105e-11	13.9032	7.03605
SMAD7	4092	SMAD family member 7	0.649454	6.22007	7.04536	2.00201e-12	1.86233e-11	14.2902	7.03434
TNFRSF12A	51330	TNF receptor superfamily member 12A	-1.13547	6.2495	-7.05287	2.02861e-12	1.88571e-11	14.0968	-7.0325
TMEM50B	757	transmembrane protein 50B	0.466044	6.6027	7.03413	2.12485e-12	1.97373e-11	14.3263	7.02604
SAR1B	51128	secretion associated Ras related GTPase 1B	-0.503832	6.43809	-7.05315	2.14414e-12	1.99021e-11	14.6247	-7.02477
DEXI	28955	Dexi homolog	-0.505154	6.55063	-7.04677	2.15659e-12	2.00031e-11	14.1698	-7.02397
PDP1	54704	pyruvate dehyrogenase phosphatase catalytic subunit 1	-0.671871	6.27639	-7.04049	2.18464e-12	2.02487e-11	14.2109	-7.02216
MRPL28	10573	mitochondrial ribosomal protein L28	-0.463874	6.20488	-7.0583	2.23221e-12	2.06746e-11	14.4187	-7.01915
SAMHD1	25939	SAM and HD domain containing deoxynucleoside triphosphate triphosphohydrolase 1	0.696392	5.66515	7.0393	2.25271e-12	2.08494e-11	14.1105	7.01787
EMC6	83460	ER membrane protein complex subunit 6	-0.551666	5.96305	-7.07567	2.27717e-12	2.10605e-11	14.7243	-7.01636
PNPLA4	8228	patatin like phospholipase domain containing 4	-0.733371	5.60749	-7.0964	2.32208e-12	2.14604e-11	14.8056	-7.01363
ZNF831	128611	zinc finger protein 831	-0.744631	5.51109	-7.08424	2.65271e-12	2.44983e-11	14.8512	-6.99499
NXPE3	91775	neurexophilin and PC-esterase domain family member 3	-0.642587	5.74	-7.07187	2.66031e-12	2.45508e-11	14.7752	-6.99459
RGL2	5863	ral guanine nucleotide dissociation stimulator like 2	0.480436	6.21576	7.00756	2.66571e-12	2.45829e-11	14.1353	6.99431
BEX1	55859	brain expressed X-linked 1	-0.648851	5.54616	-7.07148	2.84757e-12	2.62411e-11	14.7795	-6.98505
LTBP4	8425	latent transforming growth factor beta binding protein 4	0.699239	7.02597	6.98739	2.94763e-12	2.71436e-11	13.7365	6.9802
HINT3	135114	histidine triad nucleotide binding protein 3	-0.587586	6.06472	-7.02028	3.00061e-12	2.76117e-11	14.1132	-6.9777
ERMP1	79956	endoplasmic reticulum metallopeptidase 1	-0.479765	6.39125	-6.99398	3.00899e-12	2.76688e-11	14.0613	-6.9773
FDPS	2224	farnesyl diphosphate synthase	0.426166	6.37498	6.98635	3.04038e-12	2.79374e-11	14.1924	6.97585
PFKL	5211	phosphofructokinase, liver type	0.44526	6.60332	6.983	3.08645e-12	2.83404e-11	13.8155	6.97373
RARB	5915	retinoic acid receptor beta	-0.743923	5.67332	-7.01706	3.11858e-12	2.86149e-11	14.4558	-6.97227
LRPPRC	10128	leucine rich pentatricopeptide repeat containing	-0.488351	6.5037	-6.97539	3.34841e-12	3.07018e-11	14.167	-6.96227
PFDN6	10471	prefoldin subunit 6	-0.672055	5.55481	-7.04265	3.38293e-12	3.09961e-11	14.621	-6.96082
SPRYD7	57213	SPRY domain containing 7	-0.54761	5.72119	-7.02804	3.49084e-12	3.19619e-11	14.5331	-6.9564
CSRP1	1465	cysteine and glycine rich protein 1	0.713482	6.55364	6.96364	3.50312e-12	3.20514e-11	13.9151	6.9559
CLIC5	53405	chloride intracellular channel 5	-0.667803	7.59347	-6.96372	3.5562e-12	3.25139e-11	13.6419	-6.95378
USP27X	389856	ubiquitin specific peptidase 27 X-linked	-0.752609	5.35283	-6.99334	3.64415e-12	3.32942e-11	14.3334	-6.95034
MECOM	2122	MDS1 and EVI1 complex locus	0.643087	5.64376	6.9714	3.73932e-12	3.41393e-11	14.1571	6.9467
RARA	5914	retinoic acid receptor alpha	0.522383	5.90374	6.96658	3.75513e-12	3.42592e-11	13.8255	6.9461
STARD10	10809	StAR related lipid transfer domain containing 10	-0.612839	5.85031	-6.98127	3.85347e-12	3.51313e-11	14.2546	-6.94245
COBLL1	22837	cordon-bleu WH2 repeat protein like 1	0.509497	5.79475	6.95534	3.94942e-12	3.59805e-11	13.9583	6.93898
SPC24	147841	SPC24 component of NDC80 kinetochore complex	-0.568317	5.89915	-6.99442	3.99681e-12	3.63863e-11	14.0424	-6.93729
HSP90AA1	3320	heat shock protein 90 alpha family class A member 1	-0.508754	8.24558	-6.9452	4.05861e-12	3.69226e-11	13.3845	-6.93513
DCTN1	1639	dynactin subunit 1	-0.574006	6.46581	-6.94879	4.0694e-12	3.69945e-11	13.5824	-6.93475
RASIP1	54922	Ras interacting protein 1	0.610457	5.42959	6.96548	4.17544e-12	3.79316e-11	13.9913	6.93111
LCN10	414332	lipocalin 10	0.769678	5.37433	6.96427	4.22422e-12	3.83475e-11	13.9505	6.92947
TIMM17A	10440	translocase of inner mitochondrial membrane 17A	-0.599745	6.28512	-6.96626	4.28383e-12	3.88611e-11	14.1714	-6.92749
BGN	633	biglycan	1.16119	7.75222	6.9338	4.32987e-12	3.9251e-11	13.327	6.92597
MBD2	8932	methyl-CpG binding domain protein 2	0.416853	6.35717	6.93276	4.47657e-12	4.05521e-11	13.7231	6.92126
DPYD	1806	dihydropyrimidine dehydrogenase	0.61924	5.39776	6.95529	4.64009e-12	4.19905e-11	13.9827	6.91617
ASB10	136371	ankyrin repeat and SOCS box containing 10	-0.645272	5.8887	-6.98184	4.64192e-12	4.19905e-11	14.2803	-6.91612
TAP2	6891	transporter 2, ATP binding cassette subfamily B member	0.664302	5.77259	6.92472	4.76103e-12	4.30375e-11	13.3801	6.91252
VAPA	9218	VAMP associated protein A	-0.535051	6.2096	-6.95412	4.80566e-12	4.34103e-11	14.1086	-6.9112
TIMP1	7076	TIMP metallopeptidase inhibitor 1	1.08366	7.00164	6.91572	4.89414e-12	4.41784e-11	13.2437	6.90861
CDC37	11140	cell division cycle 37	0.461818	7.59097	6.91569	4.89844e-12	4.41861e-11	13.424	6.90849
DMPK	1760	DM1 protein kinase	-0.782584	6.9402	-6.92084	4.90502e-12	4.42143e-11	13.5552	-6.9083
ALAS1	211	5'-aminolevulinate synthase 1	-0.626456	6.51266	-6.92338	4.98517e-12	4.49051e-11	13.7076	-6.906
PDK4	5166	pyruvate dehydrogenase kinase 4	-1.14877	7.88273	-6.91204	5.20745e-12	4.6871e-11	13.2348	-6.8998
IL1R1	3554	interleukin 1 receptor type 1	0.626383	5.79517	6.92014	5.21073e-12	4.6871e-11	13.6337	6.89971
MYO18A	399687	myosin XVIIIA	-0.558127	6.52829	-6.91182	5.28398e-12	4.74964e-11	13.3742	-6.89773
ATG9A	79065	autophagy related 9A	-0.528918	6.14829	-6.91484	5.28925e-12	4.75105e-11	13.8652	-6.89759
PPP1CB	5500	protein phosphatase 1 catalytic subunit beta	-0.620902	8.26018	-6.90589	5.33865e-12	4.79205e-11	13.3693	-6.89627
TPRG1L	127262	tumor protein p63 regulated 1 like	-0.561734	5.71708	-6.96161	5.5439e-12	4.97281e-11	14.1541	-6.8909
RHOBTB2	23221	Rho related BTB domain containing 2	-0.549027	6.01746	-6.94343	5.55283e-12	4.97733e-11	13.9158	-6.89067
ESRRG	2104	estrogen related receptor gamma	-0.728334	5.70466	-6.96765	5.55786e-12	4.97835e-11	14.2129	-6.89055
CPNE4	131034	copine 4	-0.748056	5.33298	-6.90865	5.69334e-12	5.09614e-11	13.6004	-6.88712
YWHAG	7532	tyrosine 3-monooxygenase/tryptophan 5-monooxygenase activation protein gamma	-0.638764	7.18757	-6.89684	5.75376e-12	5.14662e-11	13.3214	-6.88562
PRKACB	5567	protein kinase cAMP-activated catalytic subunit beta	-0.616082	5.492	-6.96701	5.90117e-12	5.27479e-11	14.2137	-6.88202
PARK7	11315	Parkinsonism associated deglycase	-0.477295	7.18793	-6.89132	5.93384e-12	5.30029e-11	13.4126	-6.88123
LMF2	91289	lipase maturation factor 2	0.451979	6.0161	6.89164	6.0809e-12	5.42786e-11	13.679	6.87774
ARHGEF9	23229	Cdc42 guanine nucleotide exchange factor 9	-0.54288	5.96567	-6.92895	6.08602e-12	5.42865e-11	13.9794	-6.87762
ORMDL3	94103	ORMDL sphingolipid biosynthesis regulator 3	-0.552365	6.79446	-6.88749	6.17463e-12	5.50385e-11	13.156	-6.87556
GPSM1	26086	G protein signaling modulator 1	-0.605839	5.75234	-6.90495	6.41938e-12	5.71803e-11	13.8429	-6.87002
FGD5	152273	FYVE, RhoGEF and PH domain containing 5	0.554368	5.89637	6.88591	6.45794e-12	5.74837e-11	13.6548	6.86916
PBX2	5089	PBX homeobox 2	0.49431	6.41731	6.87424	6.66108e-12	5.92508e-11	13.4099	6.86474
FAM98A	25940	family with sequence similarity 98 member A	-0.526495	6.18315	-6.9054	6.68813e-12	5.945e-11	13.7944	-6.86417
MICU2	221154	mitochondrial calcium uptake 2	-0.75244	5.62662	-6.9062	6.90055e-12	6.12956e-11	13.8058	-6.8597
RORC	6097	RAR related orphan receptor C	-0.634525	5.64399	-6.88052	6.92637e-12	6.14824e-11	13.6364	-6.85917
PPIAL4F	728945	peptidylprolyl isomerase A like 4F	0.48504	5.96081	6.87025	6.95299e-12	6.16758e-11	13.1338	6.85862
THRB	7068	thyroid hormone receptor beta	-0.594645	5.48652	-6.89013	7.01989e-12	6.22262e-11	13.5966	-6.85725
ADGB	79747	androglobin	-0.679792	5.49097	-6.88888	7.2187e-12	6.39442e-11	13.5188	-6.85326
TBC1D22A	25771	TBC1 domain family member 22A	0.537769	5.78022	6.87189	7.29641e-12	6.45878e-11	13.4845	6.85173
CCDC9B	388115	coiled-coil domain containing 9B	-0.599203	6.22731	-6.86909	7.35531e-12	6.50643e-11	13.37	-6.85058
PSMD6	9861	proteasome 26S subunit, non-ATPase 6	-0.43563	6.43589	-6.86221	7.43737e-12	6.57447e-11	13.334	-6.84899
JPH1	56704	junctophilin 1	-0.680114	5.77318	-6.91747	7.5807e-12	6.69654e-11	13.8587	-6.84626
PITRM1	10531	pitrilysin metallopeptidase 1	-0.64073	6.11732	-6.87015	7.63807e-12	6.74257e-11	13.5518	-6.84518
DYNC1I1	1780	dynein cytoplasmic 1 intermediate chain 1	-0.648789	5.64956	-6.91326	7.84541e-12	6.92083e-11	13.8291	-6.84134
METTL7A	25840	methyltransferase like 7A	0.586575	5.87959	6.85104	7.93329e-12	6.99354e-11	13.0721	6.83975
FMO2	2327	flavin containing dimethylaniline monoxygenase 2	0.64479	5.46209	6.85261	8.05436e-12	7.09538e-11	13.1929	6.83758
STUB1	10273	STIP1 homology and U-box containing protein 1	-0.414255	6.19891	-6.85167	8.06561e-12	7.1004e-11	13.3986	-6.83738
PGAP4	84302	post-GPI attachment to proteins GalNAc transferase 4	-0.633009	5.99619	-6.89067	8.09394e-12	7.12044e-11	13.6128	-6.83687
YES1	7525	YES proto-oncogene 1, Src family tyrosine kinase	0.477726	5.94782	6.85269	8.30182e-12	7.29831e-11	13.26	6.83324
LARP1	23367	La ribonucleoprotein 1, translational regulator	-0.560811	6.38147	-6.84675	8.33733e-12	7.32449e-11	13.485	-6.83263
ADAL	161823	adenosine deaminase like	-0.594382	5.55973	-6.84848	8.86463e-12	7.77603e-11	13.2514	-6.82383
ITGA6	3655	integrin subunit alpha 6	0.694118	6.41028	6.83101	8.86795e-12	7.77603e-11	13.2809	6.82377
HES4	57801	hes family bHLH transcription factor 4	0.564905	6.37699	6.83244	8.86954e-12	7.77603e-11	12.9553	6.82375
COL5A3	50509	collagen type V alpha 3 chain	0.648837	6.00992	6.83643	8.91878e-12	7.81385e-11	13.1316	6.82295
QDPR	5860	quinoid dihydropteridine reductase	-0.593496	5.95351	-6.87652	9.07704e-12	7.94707e-11	13.6993	-6.82043
PSMB8	5696	proteasome 20S subunit beta 8	0.578414	5.9182	6.83291	9.16144e-12	8.01548e-11	12.9283	6.8191
CHGB	1114	chromogranin B	-0.641833	5.85174	-6.8388	9.24344e-12	8.0817e-11	13.4735	-6.81782
IRX3	79191	iroquois homeobox 3	-0.884096	6.39312	-6.84189	9.46334e-12	8.26831e-11	13.278	-6.81444
CDK16	5127	cyclin dependent kinase 16	-0.523556	6.70396	-6.82663	9.5083e-12	8.30193e-11	12.8722	-6.81376
SYNPO	11346	synaptopodin	-0.693935	8.30717	-6.8225	9.58717e-12	8.36508e-11	12.8169	-6.81257
CTDSP2	10106	CTD small phosphatase 2	0.466248	6.72292	6.82	9.61677e-12	8.38519e-11	12.8361	6.81212
GRB10	2887	growth factor receptor bound protein 10	0.611037	5.89082	6.82817	9.73119e-12	8.47919e-11	13.3134	6.81042
NAT1	9	N-acetyltransferase 1	-0.660472	5.41538	-6.89555	9.83322e-12	8.56226e-11	13.832	-6.80892
FCGRT	2217	Fc fragment of IgG receptor and transporter	0.650535	6.01372	6.82132	9.89796e-12	8.61278e-11	12.9808	6.80798
DNAJA3	9093	DnaJ heat shock protein family (Hsp40) member A3	-0.508091	5.89578	-6.85391	9.95292e-12	8.65471e-11	13.4498	-6.80718
ALG10B	144245	ALG10 alpha-1,2-glucosyltransferase B	0.549544	5.35083	6.83928	1.01431e-11	8.81408e-11	13.1853	6.80446
NDUFB7	4713	NADH:ubiquinone oxidoreductase subunit B7	-0.486406	7.2693	-6.8133	1.01934e-11	8.85183e-11	12.9442	-6.80374
PCGF5	84333	polycomb group ring finger 5	-0.53879	6.82195	-6.81376	1.0282e-11	8.92268e-11	12.8172	-6.8025
BAMBI	25805	BMP and activin membrane bound inhibitor	-0.703892	5.8055	-6.86115	1.06522e-11	9.23767e-11	13.4929	-6.7974
PHACTR1	221692	phosphatase and actin regulator 1	-0.758297	6.49761	-6.81222	1.06676e-11	9.24473e-11	12.8732	-6.7972
GNG5	2787	G protein subunit gamma 5	-0.565983	6.73031	-6.81011	1.09719e-11	9.50206e-11	12.8922	-6.79314
TMEM126A	84233	transmembrane protein 126A	-0.577129	5.89787	-6.84478	1.14817e-11	9.93685e-11	13.5388	-6.78659
TMEM116	89894	transmembrane protein 116	-0.634943	5.78119	-6.84808	1.15012e-11	9.94701e-11	13.5017	-6.78634
CNBP	7555	CCHC-type zinc finger nucleic acid binding protein	-0.527195	8.19483	-6.79525	1.15137e-11	9.95107e-11	12.762	-6.78619
DBNDD2	55861	dysbindin domain containing 2	-0.617186	7.50124	-6.79243	1.17653e-11	1.01617e-10	12.8527	-6.78306
CRADD	8738	CASP2 and RIPK1 domain containing adaptor with death domain	-0.513878	6.13761	-6.82071	1.18173e-11	1.01997e-10	13.0591	-6.78243
ETV1	2115	ETS variant transcription factor 1	-0.737803	5.86735	-6.79589	1.21987e-11	1.05218e-10	12.963	-6.77784
NTN1	9423	netrin 1	-0.745019	5.36773	-6.86446	1.23414e-11	1.06377e-10	13.649	-6.77616
SPP2	6694	secreted phosphoprotein 2	-0.660609	5.58231	-6.84334	1.25273e-11	1.07907e-10	13.3232	-6.774
TIMM23	100287932	translocase of inner mitochondrial membrane 23	-0.687961	6.21031	-6.81692	1.27326e-11	1.09601e-10	13.3804	-6.77165
WDR31	114987	WD repeat domain 31	-0.672016	5.40926	-6.8511	1.29098e-11	1.11052e-10	13.498	-6.76965
HEG1	57493	heart development protein with EGF like domains 1	0.594765	7.0469	6.77171	1.33551e-11	1.14655e-10	12.5371	6.76474
CLTA	1211	clathrin light chain A	0.413173	6.722	6.7726	1.33554e-11	1.14655e-10	12.6486	6.76473
PPP1R3G	648791	protein phosphatase 1 regulatory subunit 3G	-0.67695	5.60382	-6.78674	1.33555e-11	1.14655e-10	13.2024	-6.76473
NFE2L1	4779	nuclear factor, erythroid 2 like 1	-0.635086	8.2046	-6.77378	1.33765e-11	1.14758e-10	12.6314	-6.76451
TFDP2	7029	transcription factor Dp-2	-0.631016	5.69199	-6.83414	1.35852e-11	1.1647e-10	13.4937	-6.76226
NAXE	128240	NAD(P)HX epimerase	-0.541832	6.3962	-6.7847	1.39425e-11	1.19454e-10	13.0051	-6.7585
CDC42EP3	10602	CDC42 effector protein 3	-0.681211	6.64127	-6.7663	1.44284e-11	1.23534e-10	12.5951	-6.75354
RCAN1	1827	regulator of calcineurin 1	-0.812601	6.68285	-6.76304	1.49872e-11	1.28232e-10	12.5226	-6.74802
ZFPM2	23414	zinc finger protein, FOG family member 2	-0.461085	5.98944	-6.77535	1.50554e-11	1.28731e-10	13.1359	-6.74736
WWTR1	25937	WW domain containing transcription regulator 1	0.626314	6.41462	6.74601	1.60512e-11	1.37153e-10	12.5144	6.73806
UBXN2B	137886	UBX domain protein 2B	-0.534419	5.75879	-6.80002	1.61425e-11	1.37841e-10	13.3047	-6.73724
OXGR1	27199	oxoglutarate receptor 1	-0.679407	5.67597	-6.76981	1.67479e-11	1.42916e-10	13.126	-6.73188
PSME4	23198	proteasome activator subunit 4	-0.560385	6.21049	-6.76412	1.68767e-11	1.43918e-10	12.7592	-6.73077
KLHL41	10324	kelch like family member 41	-0.803446	5.7553	-6.78873	1.69902e-11	1.4479e-10	12.9439	-6.7298
SELENOM	140606	selenoprotein M	0.553527	6.2508	6.73742	1.72171e-11	1.46626e-10	12.432	6.72786
PKN3	29941	protein kinase N3	0.46557	5.8089	6.73826	1.74334e-11	1.4837e-10	12.8856	6.72605
NUMB	8650	NUMB endocytic adaptor protein	0.459734	6.01453	6.74155	1.75607e-11	1.49353e-10	12.6969	6.72499
NOMO3	408050	NODAL modulator 3	-0.519212	7.2244	-6.73344	1.76984e-11	1.50425e-10	12.4287	-6.72385
CPLX2	10814	complexin 2	0.465876	6.08873	6.73178	1.79701e-11	1.52622e-10	12.4304	6.72163
KRBA2	124751	KRAB-A domain containing 2	-0.581704	5.70021	-6.78257	1.79808e-11	1.52622e-10	13.0484	-6.72154
CAPN10	11132	calpain 10	-0.613985	5.5256	-6.79349	1.81028e-11	1.53556e-10	13.1846	-6.72056
SERPINF1	5176	serpin family F member 1	0.947779	7.16457	6.72267	1.86278e-11	1.57905e-10	12.3421	6.71639
PPP1R1A	5502	protein phosphatase 1 regulatory inhibitor subunit 1A	-0.807408	6.36968	-6.73094	1.87076e-11	1.58476e-10	12.4827	-6.71577
SPSB4	92369	splA/ryanodine receptor domain and SOCS box containing 4	-0.688758	5.35941	-6.79779	1.88619e-11	1.59677e-10	13.3092	-6.71457
ISCA2	122961	iron-sulfur cluster assembly 2	-0.496559	5.85182	-6.73391	1.89168e-11	1.60037e-10	12.502	-6.71415
ACTA1	58	actin alpha 1, skeletal muscle	-2.33098	10.9253	-6.727	1.91461e-11	1.6187e-10	12.4908	-6.71239
MKKS	8195	McKusick-Kaufman syndrome	-0.548908	6.19654	-6.72781	1.93313e-11	1.63328e-10	12.6815	-6.71099
TMEM256	254863	transmembrane protein 256	-0.577696	5.70178	-6.76982	1.96918e-11	1.66263e-10	13.1426	-6.70829
CASP1	834	caspase 1	0.504118	5.93429	6.72486	2.00148e-11	1.68879e-10	12.586	6.70592
DGLUCY	80017	D-glutamate cyclase	-0.556649	6.46247	-6.73008	2.00428e-11	1.69004e-10	12.5639	-6.70571
XPO4	64328	exportin 4	-0.541144	5.95304	-6.7427	2.01052e-11	1.69419e-10	12.5754	-6.70526
ST8SIA5	29906	ST8 alpha-N-acetyl-neuraminide alpha-2,8-sialyltransferase 5	-0.667012	5.61431	-6.76803	2.073e-11	1.74568e-10	12.9666	-6.70079
AAK1	22848	AP2 associated kinase 1	-0.621107	6.53025	-6.71808	2.14784e-11	1.80752e-10	12.5621	-6.6956
TASL	80231	NA	-0.683399	5.78107	-6.72797	2.18754e-11	1.83972e-10	12.8177	-6.69292
AUH	549	AU RNA binding methylglutaconyl-CoA hydratase	-0.490853	6.36371	-6.71274	2.31425e-11	1.945e-10	12.5763	-6.68468
MAP3K6	9064	mitogen-activated protein kinase kinase kinase 6	0.500276	5.90286	6.69519	2.32081e-11	1.94924e-10	12.3912	6.68427
ELN	2006	elastin	0.90224	6.40341	6.69031	2.33427e-11	1.95812e-10	12.3455	6.68342
ZBTB43	23099	zinc finger and BTB domain containing 43	-0.561241	5.87781	-6.73917	2.33444e-11	1.95812e-10	12.9756	-6.68341
CPVL	54504	carboxypeptidase vitellogenic like	-0.650701	6.22715	-6.69909	2.34101e-11	1.96234e-10	12.3114	-6.683
DDX17	10521	DEAD-box helicase 17	0.531859	8.27379	6.69007	2.34773e-11	1.96668e-10	12.2062	6.68258
FRMD7	90167	FERM domain containing 7	-0.589689	5.51823	-6.7021	2.35054e-11	1.96775e-10	12.5409	-6.6824
SMCO1	255798	single-pass membrane protein with coiled-coil domains 1	-0.755999	5.94657	-6.73206	2.36802e-11	1.98109e-10	12.6469	-6.68132
ERF	2077	ETS2 repressor factor	0.491533	6.25336	6.69229	2.37172e-11	1.98289e-10	12.3998	6.68109
NKIRAS2	28511	NFKB inhibitor interacting Ras like 2	-0.473354	6.02937	-6.69562	2.37769e-11	1.98659e-10	12.6802	-6.68072
TAX1BP1	8887	Tax1 binding protein 1	-0.623508	6.70556	-6.69136	2.42218e-11	2.02243e-10	12.2965	-6.678
FUNDC1	139341	FUN14 domain containing 1	-0.537207	5.69707	-6.73039	2.43239e-11	2.02883e-10	12.6079	-6.67739
SCN7A	6332	sodium voltage-gated channel alpha subunit 7	0.66657	6.36555	6.68416	2.43301e-11	2.02883e-10	12.2516	6.67735
DCN	1634	decorin	0.958316	8.34062	6.68461	2.45731e-11	2.04776e-10	12.15	6.67589
SFRP1	6422	secreted frizzled related protein 1	-0.787109	5.9585	-6.70363	2.48542e-11	2.06983e-10	12.2842	-6.67423
FAM229B	619208	family with sequence similarity 229 member B	-0.570364	5.44925	-6.69659	2.51971e-11	2.09703e-10	12.7295	-6.67222
C8orf82	414919	chromosome 8 open reading frame 82	-0.466721	6.21463	-6.68536	2.53608e-11	2.10928e-10	12.637	-6.67126
ANAPC15	25906	anaphase promoting complex subunit 15	-0.557821	6.06445	-6.71457	2.57393e-11	2.13937e-10	12.8335	-6.66909
FASTKD2	22868	FAST kinase domains 2	-0.570459	5.90736	-6.71473	2.72071e-11	2.2599e-10	12.8453	-6.66095
HSD17B4	3295	hydroxysteroid 17-beta dehydrogenase 4	-0.507859	6.49707	-6.67676	2.75351e-11	2.28566e-10	12.1774	-6.65918
FAN1	22909	FANCD2 and FANCI associated nuclease 1	-0.525251	5.78935	-6.71823	2.79479e-11	2.31843e-10	12.8299	-6.657
ELFN2	114794	extracellular leucine rich repeat and fibronectin type III domain containing 2	-0.619795	5.70673	-6.71374	2.84254e-11	2.35651e-10	12.6483	-6.65451
KLB	152831	klotho beta	-0.657655	5.63758	-6.72327	2.84951e-11	2.36076e-10	12.8346	-6.65415
TNFRSF1A	7132	TNF receptor superfamily member 1A	0.483635	6.12712	6.66641	2.86578e-11	2.3727e-10	12.4176	6.65331
C14orf39	317761	chromosome 14 open reading frame 39	-0.662831	5.52381	-6.72007	2.94431e-11	2.43614e-10	12.7765	-6.64933
VBP1	7411	VHL binding protein 1	-0.602237	5.77577	-6.70995	2.96793e-11	2.4541e-10	12.8279	-6.64815
MLX	6945	MAX dimerization protein MLX	-0.437614	6.31437	-6.66001	3.00177e-11	2.48048e-10	12.0377	-6.64648
ACSS1	84532	acyl-CoA synthetase short chain family member 1	-0.601601	6.5732	-6.6634	3.09708e-11	2.55759e-10	12.3077	-6.64188
CARD16	114769	caspase recruitment domain family member 16	0.590704	5.14621	6.68313	3.12293e-11	2.57727e-10	12.4639	6.64065
IAH1	285148	isoamyl acetate hydrolyzing esterase 1 (putative)	-0.43813	6.23805	-6.65194	3.17245e-11	2.61645e-10	12.2879	-6.63834
MCCC1	56922	methylcrotonoyl-CoA carboxylase 1	-0.561073	6.01631	-6.68591	3.19807e-11	2.63588e-10	12.6885	-6.63715
SLC25A36	55186	solute carrier family 25 member 36	-0.522342	5.91898	-6.68315	3.32796e-11	2.74118e-10	12.6696	-6.63128
ARHGEF10L	55160	Rho guanine nucleotide exchange factor 10 like	-0.458665	6.19117	-6.66234	3.36531e-11	2.77016e-10	12.4546	-6.62963
HAGH	3029	hydroxyacylglutathione hydrolase	-0.550786	6.32601	-6.65253	3.39807e-11	2.79532e-10	12.1971	-6.6282
C1S	716	complement C1s	0.739773	6.86083	6.63255	3.44733e-11	2.83403e-10	11.8135	6.62607
CRYZ	1429	crystallin zeta	-0.654748	5.42534	-6.64014	3.58246e-11	2.94323e-10	12.1533	-6.62039
RABGGTB	5876	Rab geranylgeranyltransferase subunit beta	-0.505741	6.14735	-6.65515	3.6093e-11	2.96338e-10	12.2712	-6.61929
BTBD19	149478	BTB domain containing 19	0.489052	6.04902	6.6327	3.6414e-11	2.98781e-10	12.3283	6.61798
TNFRSF11B	4982	TNF receptor superfamily member 11b	-0.835038	5.55048	-6.64044	3.66208e-11	3.00286e-10	12.0354	-6.61714
ABTB1	80325	ankyrin repeat and BTB domain containing 1	0.449996	6.19512	6.62812	3.68915e-11	3.02312e-10	12.1253	6.61605
RTRAF	51637	RNA transcription, translation and transport factor	-0.453261	6.90183	-6.62254	3.81393e-11	3.12337e-10	11.8539	-6.61113
TRIM69	140691	tripartite motif containing 69	-0.637264	5.52799	-6.68239	3.83905e-11	3.14193e-10	12.5795	-6.61016
HSPA12B	116835	heat shock protein family A (Hsp70) member 12B	0.543658	5.5822	6.63696	3.85241e-11	3.15086e-10	12.3863	6.60965
SLC2A3	6515	solute carrier family 2 member 3	0.967543	5.96588	6.61392	3.95163e-11	3.22994e-10	11.797	6.60588
PLVAP	83483	plasmalemma vesicle associated protein	0.947607	5.94568	6.60934	4.08906e-11	3.34014e-10	12.1662	6.60081
CUL4A	8451	cullin 4A	-0.466541	6.69013	-6.61446	4.1123e-11	3.35579e-10	11.9282	-6.59997
PCBD2	84105	pterin-4 alpha-carbinolamine dehydratase 2	-0.579551	5.53053	-6.61721	4.11347e-11	3.35579e-10	12.3029	-6.59993
DUSP1	1843	dual specificity phosphatase 1	1.14443	7.03736	6.60502	4.13661e-11	3.37252e-10	11.6901	6.5991
CTNNAL1	8727	catenin alpha like 1	-0.531547	6.06018	-6.61729	4.17661e-11	3.40297e-10	12.1115	-6.59767
CFL1	1072	cofilin 1	0.504095	7.88598	6.6021	4.24741e-11	3.45845e-10	11.6647	6.59518
COQ6	51004	coenzyme Q6, monooxygenase	-0.667407	5.71556	-6.66114	4.26312e-11	3.46904e-10	12.5761	-6.59463
IFRD2	7866	interferon related developmental regulator 2	-0.599562	5.82418	-6.65376	4.30138e-11	3.49795e-10	12.5099	-6.59331
MSI2	124540	musashi RNA binding protein 2	-0.5479	6.31315	-6.6224	4.33879e-11	3.52613e-10	12.1614	-6.59202
CCM2L	140706	CCM2 like scaffold protein	0.559099	5.78098	6.6116	4.4114e-11	3.58286e-10	12.2404	6.58956
RASGRF2	5924	Ras protein specific guanine nucleotide releasing factor 2	0.460814	5.99486	6.59985	4.4619e-11	3.62158e-10	11.8727	6.58787
VAT1L	57687	vesicle amine transport 1 like	-0.58203	5.89317	-6.62739	4.4813e-11	3.63502e-10	12.0019	-6.58722
PPDPF	79144	pancreatic progenitor cell differentiation and proliferation factor	-0.601363	7.52499	-6.59533	4.49445e-11	3.64338e-10	11.6593	-6.58679
DNAAF10	116143	NA	-0.756689	5.49765	-6.66101	4.57033e-11	3.70255e-10	12.5594	-6.5843
COL5A1	1289	collagen type V alpha 1 chain	0.830393	6.5919	6.58884	4.63259e-11	3.75061e-10	11.6675	6.58229
DDIT4	54541	DNA damage inducible transcript 4	0.764247	5.47571	6.60648	4.6877e-11	3.79283e-10	12.0185	6.58053
UBE2Z	65264	ubiquitin conjugating enzyme E2 Z	0.497826	6.4173	6.58629	4.74435e-11	3.83624e-10	11.6995	6.57875
MRPL22	29093	mitochondrial ribosomal protein L22	-0.489679	5.98496	-6.62014	4.92926e-11	3.98324e-10	12.3405	-6.57306
CSNK2A2	1459	casein kinase 2 alpha 2	-0.359026	7.13634	-6.58011	4.97058e-11	4.0141e-10	11.9515	-6.57181
EYA4	2070	EYA transcriptional coactivator and phosphatase 4	-0.628381	5.68784	-6.58539	5.20758e-11	4.20284e-10	12.1394	-6.56488
LCLAT1	253558	lysocardiolipin acyltransferase 1	-0.656114	6.1276	-6.59563	5.35408e-11	4.31835e-10	11.8707	-6.56074
PKD1L2	114780	polycystin 1 like 2 (gene/pseudogene)	-0.689134	5.54341	-6.63317	5.36542e-11	4.32477e-10	12.3992	-6.56043
MCF2L	23263	MCF.2 cell line derived transforming sequence like	0.562632	6.02205	6.56671	5.4485e-11	4.38898e-10	11.7196	6.55813
EPB41L4B	54566	erythrocyte membrane protein band 4.1 like 4B	-0.654656	5.54034	-6.60711	5.48968e-11	4.41937e-10	12.1313	-6.55701
CALU	813	calumenin	-0.630907	7.60123	-6.56337	5.56805e-11	4.47939e-10	11.5232	-6.5549
HEPH	9843	hephaestin	-0.537311	5.69933	-6.57598	5.57125e-11	4.47939e-10	12.024	-6.55481
SCAMP3	10067	secretory carrier membrane protein 3	-0.5773	5.68924	-6.56785	5.76396e-11	4.63143e-10	11.8149	-6.54973
RASL10B	91608	RAS like family 10 member B	-0.615294	5.5735	-6.56718	5.7726e-11	4.63546e-10	11.9785	-6.54951
SDHAF4	135154	succinate dehydrogenase complex assembly factor 4	-0.549529	5.6573	-6.60843	5.81566e-11	4.66712e-10	12.1946	-6.5484
CAMTA1	23261	calmodulin binding transcription activator 1	-0.533296	6.66788	-6.56181	5.84612e-11	4.68862e-10	11.9124	-6.54762
MRPL51	51258	mitochondrial ribosomal protein L51	-0.541455	6.69999	-6.55931	6.07152e-11	4.86634e-10	11.9415	-6.54197
SLC12A7	10723	solute carrier family 12 member 7	-0.547664	6.63256	-6.55979	6.10557e-11	4.89057e-10	11.973	-6.54113
RAB9B	51209	RAB9B, member RAS oncogene family	-0.593227	5.63893	-6.60586	6.1585e-11	4.92988e-10	12.2858	-6.53984
SAP18	10284	Sin3A associated protein 18	-0.478322	6.76395	-6.54937	6.19407e-11	4.95526e-10	11.455	-6.53898
NBEA	26960	neurobeachin	-0.536247	5.6962	-6.55748	6.21583e-11	4.96956e-10	11.9831	-6.53845
PSMB9	5698	proteasome 20S subunit beta 9	0.637315	5.85555	6.54774	6.38859e-11	5.10449e-10	11.4883	6.53435
CAVIN1	284119	caveolae associated protein 1	0.545333	6.76576	6.54018	6.41078e-11	5.11609e-10	11.4581	6.53383
IL13RA2	3598	interleukin 13 receptor subunit alpha 2	-0.632853	5.6217	-6.59477	6.4111e-11	5.11609e-10	12.0527	-6.53382
MRPS11	64963	mitochondrial ribosomal protein S11	-0.546483	6.07946	-6.55937	6.43399e-11	5.13116e-10	11.9988	-6.53329
GFM1	85476	G elongation factor mitochondrial 1	-0.415833	7.01077	-6.54261	6.4443e-11	5.13618e-10	11.7542	-6.53305
PHB	5245	prohibitin	-0.481076	6.3503	-6.54777	6.45276e-11	5.13972e-10	11.779	-6.53286
ARF6	382	ADP ribosylation factor 6	0.419832	6.53176	6.53605	6.66466e-11	5.3052e-10	11.6379	6.52802
OPLAH	26873	5-oxoprolinase, ATP-hydrolysing	-0.621618	5.64777	-6.55685	6.76197e-11	5.37931e-10	12.0017	-6.52584
SEC61G	23480	SEC61 translocon gamma subunit	-0.458636	7.20194	-6.53389	6.78141e-11	5.39143e-10	11.4482	-6.52541
ZNF28	7576	zinc finger protein 28	0.57092	6.303	6.532	6.82699e-11	5.4243e-10	11.395	6.52441
PTPN21	11099	protein tyrosine phosphatase non-receptor type 21	-0.53395	6.09011	-6.54652	6.84302e-11	5.43366e-10	11.565	-6.52406
PRSS2	5645	serine protease 2	-0.606355	5.37351	-6.57071	6.85508e-11	5.43987e-10	12.0622	-6.52379
NAB1	4664	NGFI-A binding protein 1	0.460354	6.3137	6.53051	6.89619e-11	5.4691e-10	11.6436	6.5229
PAQR9	344838	progestin and adipoQ receptor family member 9	-0.622265	5.74495	-6.58488	6.91358e-11	5.4795e-10	12.1187	-6.52252
ACTR2	10097	actin related protein 2	0.433069	6.92595	6.52849	6.93501e-11	5.49307e-10	11.3844	6.52206
VASP	7408	vasodilator stimulated phosphoprotein	0.517093	6.19861	6.53157	6.97901e-11	5.52451e-10	11.5701	6.52111
PLSCR3	57048	phospholipid scramblase 3	0.525569	5.65372	6.54555	6.99514e-11	5.53386e-10	11.7207	6.52076
DPYSL4	10570	dihydropyrimidinase like 4	-0.697409	5.80101	-6.56051	7.06667e-11	5.58699e-10	11.6411	-6.51924
WDR83OS	51398	WD repeat domain 83 opposite strand	-0.498431	6.32117	-6.53129	7.13855e-11	5.64034e-10	11.825	-6.51772
[truncated: 11,180 more rows]

## Sheet: FB_vs_No_Seg
SupplementaryTable4. Differentially expressed genes across cell types (Fibroblasts versus No segmentation)
[truncated: 12,801 more rows]

[truncated: 6 more sheets: EC_vs_CMC, FB_vs_CMC, FB_vs_EC, CMC_vs_others, EC_vs_others, FB_vs_others]
