# Supplementary material for: Spatial transcriptional landscape of human heart failure
Source: Eur Heart J. 2025 May 8;46(31):3098–114. doi: 10.1093/eurheartj/ehaf272 (PMC12349961; doi:10.1093/eurheartj/ehaf272)
Supplement: ehaf272_Supplementary_Data [file ehaf272_supplementary_data.zip › SupplementaryTable5.xlsx]

## Sheet: CMC_DCMP_vs_Control
Supplementary Table5. Differentially expressed genes in cardiomyocytes according to clinical diagnosis (Dilated cardiomyopathy versus Control)
Column1	SYMBOL	ENTREZID	GENENAME	logFC	AveExpr	t	P.Value	adj.P.Val	B	z.std
NPPA	NPPA	4878	natriuretic peptide A	4.15566	8.48194	6.86787	8.28454e-12	1.06042e-07	6.93114	6.83354
FARP1	FARP1	10160	FERM, ARH/RhoGEF and pleckstrin domain protein 1	0.40666	5.78845	5.81303	6.28129e-09	4.02002e-05	4.57158	5.80909
TNS2	TNS2	23371	tensin 2	-0.432661	6.30854	-5.71065	1.14892e-08	4.90207e-05	4.41967	-5.70714
STOM	STOM	2040	stomatin	-0.523102	6.06303	-5.51157	3.6234e-08	0.000115949	3.81564	-5.50829
HLA-DRB1	HLA-DRB1	3123	major histocompatibility complex, class II, DR beta 1	-0.572895	6.53347	-5.37666	7.71025e-08	0.000182515	3.55829	-5.37378
APOA1	APOA1	335	apolipoprotein A1	1.31348	7.22533	5.36849	8.61059e-08	0.000182515	2.56081	5.35384
SYNPO2L	SYNPO2L	79933	synaptopodin 2 like	1.18964	7.57597	5.33971	9.98128e-08	0.000182515	2.64883	5.32706
CD74	CD74	972	CD74 molecule	-0.870271	6.25225	-5.29772	1.19468e-07	0.000191148	3.24906	-5.29431
RGS3	RGS3	5998	regulator of G protein signaling 3	0.503422	6.29094	5.24459	1.5895e-07	0.000226062	3.21643	5.24188
TP53TG3F	TP53TG3F	102724127	TP53 target 3 family member F	-0.361229	5.44668	-5.03009	4.97884e-07	0.000600453	2.59786	-5.02713
MID1IP1	MID1IP1	58526	MID1 interacting protein 1	-0.793405	5.98437	-5.03565	5.16014e-07	0.000600453	2.02452	-5.02026
HBA1	HBA1	3039	hemoglobin subunit alpha 1	-0.842995	6.34446	-4.99932	6.21876e-07	0.000663334	1.98866	-4.9843
CEBPD	CEBPD	1052	CCAAT enhancer binding protein delta	-1.29619	6.22513	-4.99462	6.9822e-07	0.000687478	1.17596	-4.96186
KCNJ4	KCNJ4	3761	potassium inwardly rectifying channel subfamily J member 4	0.428873	6.09789	4.89588	9.92054e-07	0.000907021	2.21548	4.89321
H2BC21	H2BC21	8349	H2B clustered histone 21	0.478631	6.90484	4.84117	1.32783e-06	0.00108609	1.73716	4.83554
C10orf71	C10orf71	118461	chromosome 10 open reading frame 71	0.587447	7.06879	4.83354	1.35761e-06	0.00108609	2.15567	4.83113
HBB	HBB	3043	hemoglobin subunit beta	-0.63715	6.00762	-4.80327	1.57876e-06	0.00113474	2.07614	-4.801
MTUS1	MTUS1	57509	microtubule associated scaffold protein 1	-0.473111	7.17998	-4.80132	1.59572e-06	0.00113474	2.07454	-4.79886
FOSL2	FOSL2	2355	FOS like 2, AP-1 transcription factor subunit	-0.671351	6.62861	-4.76759	1.91018e-06	0.00128686	1.93791	-4.7627
ACTA1	ACTA1	58	actin alpha 1, skeletal muscle	2.72928	10.8843	4.91691	2.09761e-06	0.00134247	0.0484765	4.74379
BCL3	BCL3	602	BCL3 transcription coactivator	-0.401992	5.55624	-4.73498	2.2169e-06	0.00135125	1.90361	-4.73257
PDP1	PDP1	54704	pyruvate dehyrogenase phosphatase catalytic subunit 1	0.477759	6.4333	4.63285	3.68296e-06	0.00214281	1.26655	4.62852
NBAS	NBAS	51594	NBAS subunit of NRZ tethering complex	-0.349858	6.1565	-4.61571	3.95403e-06	0.00220051	1.58946	-4.61378
HOXB3	HOXB3	3213	homeobox B3	-0.32996	5.9473	-4.59724	4.36218e-06	0.00222417	1.49177	-4.59334
PFKFB2	PFKFB2	5208	6-phosphofructo-2-kinase/fructose-2,6-biphosphatase 2	0.507314	6.33764	4.59718	4.4818e-06	0.00222417	1.03677	4.58769
CD93	CD93	22918	CD93 molecule	-0.373726	5.87512	-4.58762	4.52673e-06	0.00222417	1.52052	-4.58561
CFLAR	CFLAR	8837	CASP8 and FADD like apoptosis regulator	-0.437792	7.48128	-4.58069	4.6916e-06	0.00222417	1.51515	-4.57813
YPEL3	YPEL3	83719	yippee like 3	-0.511271	6.40413	-4.56008	5.27343e-06	0.00241071	0.957512	-4.55361
HLA-E	HLA-E	3133	major histocompatibility complex, class I, E	-0.573155	6.41531	-4.54867	5.52051e-06	0.00243664	1.0436	-4.54397
F3	F3	2152	coagulation factor III, tissue factor	0.59107	5.97503	4.51687	6.34686e-06	0.00270799	1.21398	4.51449
NPPB	NPPB	4879	natriuretic peptide B	2.5292	7.46977	4.4858	7.81646e-06	0.00295951	0.657979	4.47015
NES	NES	10763	nestin	1.20491	6.93933	4.47059	7.91055e-06	0.00295951	1.07984	4.46759
OR56A4	OR56A4	120793	olfactory receptor family 56 subfamily A member 4	-0.39777	6.03499	-4.46904	8.00156e-06	0.00295951	1.16221	-4.46514
ATP5MC2	ATP5MC2	517	ATP synthase membrane subunit c locus 2	1.00864	10.1794	4.48745	8.07592e-06	0.00295951	0.733351	4.46316
IRX5	IRX5	10265	iroquois homeobox 5	0.736684	5.81948	4.46429	8.13551e-06	0.00295951	1.03599	4.46159
PPP1R1A	PPP1R1A	5502	protein phosphatase 1 regulatory inhibitor subunit 1A	-0.763869	6.80173	-4.47419	8.48758e-06	0.00295951	0.254455	-4.4525
ART3	ART3	419	ADP-ribosyltransferase 3	-0.682286	6.60329	-4.45891	8.55484e-06	0.00295951	0.604516	-4.45081
PTPN14	PTPN14	5784	protein tyrosine phosphatase non-receptor type 14	0.3068	5.63478	4.43447	9.34925e-06	0.0031124	0.947208	4.4317
CCND1	CCND1	595	cyclin D1	0.622125	6.74887	4.438	9.66229e-06	0.0031124	0.420559	4.4246
ITGA7	ITGA7	3679	integrin subunit alpha 7	0.739543	7.67329	4.43357	9.72625e-06	0.0031124	0.881429	4.42317
QDPR	QDPR	5860	quinoid dihydropteridine reductase	-0.295164	6.17354	-4.39706	1.10792e-05	0.00345886	0.966233	-4.39496
TSPAN9	TSPAN9	10867	tetraspanin 9	1.08641	7.59813	4.47242	1.14422e-05	0.00348715	-0.642473	4.38795
COMMD6	COMMD6	170622	COMM domain containing 6	0.302993	6.73419	4.36941	1.2553e-05	0.00370857	0.956495	4.36776
GP1BB	GP1BB	2812	glycoprotein Ib platelet subunit beta	0.411231	5.62722	4.36613	1.27482e-05	0.00370857	0.902421	4.36438
ASB2	ASB2	51676	ankyrin repeat and SOCS box containing 2	0.579077	6.63875	4.35671	1.35093e-05	0.00384266	0.580195	4.35169
PEA15	PEA15	8682	proliferation and apoptosis adaptor protein 15	0.330216	7.1749	4.33864	1.44516e-05	0.0040213	0.883762	4.33689
RCN2	RCN2	5955	reticulocalbin 2	0.327057	6.01662	4.33149	1.49157e-05	0.00406216	0.856998	4.32993
PRXL2C	PRXL2C	195827	peroxiredoxin like 2C	-0.392963	5.72395	-4.32398	1.54615e-05	0.00412305	0.837452	-4.32201
SPARCL1	SPARCL1	8404	SPARC like 1	-0.421608	7.0104	-4.30583	1.67635e-05	0.00437904	0.750988	-4.30414
KCNIP2	KCNIP2	30819	potassium voltage-gated channel interacting protein 2	-1.11733	6.216	-4.31433	1.75667e-05	0.00443007	-0.0365285	-4.29377
GPC1	GPC1	2817	glypican 1	0.569528	7.33382	4.30631	1.7651e-05	0.00443007	0.426784	4.2927
MAP3K7CL	MAP3K7CL	56911	MAP3K7 C-terminal like	0.468976	5.37991	4.22282	2.43924e-05	0.00600428	0.479644	4.22035
AZGP1	AZGP1	563	alpha-2-glycoprotein 1, zinc-binding	-0.824553	6.37852	-4.20901	2.66102e-05	0.00642662	0.299647	-4.20069
PDK4	PDK4	5166	pyruvate dehydrogenase kinase 4	-2.23874	9.00757	-4.23042	2.85837e-05	0.00677539	-0.340786	-4.18447
ADGRD2	ADGRD2	347088	adhesion G protein-coupled receptor D2	-0.298359	5.63985	-4.18204	2.92316e-05	0.00680298	0.369513	-4.17937
PSG1	PSG1	5669	pregnancy specific beta-1-glycoprotein 1	-0.312227	5.46709	-4.1311	3.63616e-05	0.00831122	0.319983	-4.12946
UBE2H	UBE2H	7328	ubiquitin conjugating enzyme E2 H	0.517625	6.15579	4.11499	3.92551e-05	0.00881518	0.110045	4.11182
RNF181	RNF181	51255	ring finger protein 181	0.451203	6.33102	4.09759	4.19981e-05	0.00917614	0.229336	4.0962
CDC42EP4	CDC42EP4	23580	CDC42 effector protein 4	-0.371683	6.13156	-4.09722	4.22963e-05	0.00917614	0.21883	-4.09456
TCP11L2	TCP11L2	255394	t-complex 11 like 2	-0.463963	6.67465	-4.09348	4.42136e-05	0.00943224	-0.0160993	-4.08428
TP53TG3B	TP53TG3B	729355	TP53 target 3B	-0.384943	5.33993	-4.06752	4.83936e-05	0.0101547	0.130863	-4.06325
SHISA4	SHISA4	149345	shisa family member 4	0.667876	6.4566	4.0534	5.07885e-05	0.0103603	0.122337	4.05197
NRSN2	NRSN2	80023	neurensin 2	-0.312857	5.62943	-4.05044	5.14443e-05	0.0103603	0.154504	-4.04897
MLLT1	MLLT1	4298	MLLT1 super elongation complex subunit	-0.350428	6.21993	-4.05049	5.18015e-05	0.0103603	-0.04009	-4.04735
EGLN3	EGLN3	112399	egl-9 family hypoxia inducible factor 3	0.739427	7.23836	4.0358	5.56074e-05	0.0108486	-0.153902	4.03072
EDNRB	EDNRB	1910	endothelin receptor type B	-0.372349	5.46013	-4.03114	5.5938e-05	0.0108486	0.102779	-4.02932
HAND2	HAND2	9464	heart and neural crest derivatives expressed 2	0.616096	7.1396	4.03068	5.85973e-05	0.01118	-0.404446	4.01839
MXI1	MXI1	4601	MAX interactor 1, dimerization protein	-0.319994	6.39422	-4.01037	6.10195e-05	0.01118	-0.00315334	-4.00883
AMY2B	AMY2B	280	amylase alpha 2B	-0.327604	6.02719	-4.01059	6.12109e-05	0.01118	0.0440509	-4.00809
PDE1C	PDE1C	5137	phosphodiesterase 1C	0.697066	6.65368	4.05128	6.17971e-05	0.01118	-0.7929	4.00584
BAMBI	BAMBI	25805	BMP and activin membrane bound inhibitor	0.430488	6.0166	4.0127	6.20138e-05	0.01118	-0.207559	4.00501
MT1X	MT1X	4501	metallothionein 1X	-1.46669	6.58358	-4.0142	6.5974e-05	0.0117287	-0.496156	-3.99036
MASP1	MASP1	5648	mannan binding lectin serine peptidase 1	0.759485	6.71638	3.9878	7.2946e-05	0.0127905	-0.686153	3.96647
SLC25A5	SLC25A5	292	solute carrier family 25 member 5	0.456293	6.59678	3.96785	7.41858e-05	0.0128321	-0.348155	3.96245
ABCA8	ABCA8	10351	ATP binding cassette subfamily A member 8	-0.26545	6.19603	-3.95915	7.5604e-05	0.0129031	-0.113108	-3.95792
PTGFRN	PTGFRN	5738	prostaglandin F2 receptor inhibitor	0.488536	6.03936	3.9392	8.21532e-05	0.0131768	-0.13967	3.93803
CARNS1	CARNS1	57571	carnosine synthase 1	0.302131	5.66156	3.93908	8.22268e-05	0.0131768	-0.165439	3.93782
HLA-DRA	HLA-DRA	3122	major histocompatibility complex, class II, DR alpha	-0.4776	5.75451	-3.94003	8.22376e-05	0.0131768	-0.205662	-3.93778
NUTF2	NUTF2	10204	nuclear transport factor 2	0.331784	6.38172	3.93721	8.28435e-05	0.0131768	-0.156456	3.93602
CYSTM1	CYSTM1	84418	cysteine rich transmembrane module containing 1	0.323056	6.61196	3.93836	8.31064e-05	0.0131768	-0.154744	3.93526
KALRN	KALRN	8997	kalirin RhoGEF kinase	0.298481	6.43646	3.93564	8.33847e-05	0.0131768	-0.146356	3.93446
FZD7	FZD7	8324	frizzled class receptor 7	0.382503	6.0855	3.91963	8.93057e-05	0.0139404	-0.275395	3.91795
OPA1	OPA1	4976	OPA1 mitochondrial dynamin like GTPase	0.254617	6.35393	3.9112	9.22816e-05	0.0139747	-0.216632	3.91004
BCL6	BCL6	604	BCL6 transcription repressor	-0.457748	5.71577	-3.91763	9.25124e-05	0.0139747	-0.384577	-3.90943
IGF2	IGF2	3481	insulin like growth factor 2	-0.385155	6.23187	-3.90984	9.28007e-05	0.0139747	-0.244656	-3.90868
ICMT	ICMT	23463	isoprenylcysteine carboxyl methyltransferase	0.341082	6.38647	3.90095	9.62956e-05	0.0143324	-0.262072	3.89974
IFI27L2	IFI27L2	83982	interferon alpha inducible protein 27 like 2	0.323847	6.27485	3.84884	0.000119222	0.0173501	-0.38657	3.84772
FBLN1	FBLN1	2192	fibulin 1	0.258359	5.51594	3.84905	0.000119282	0.0173501	-0.365886	3.8476
TREX1	TREX1	11277	three prime repair exonuclease 1	-0.267066	5.03939	-3.84318	0.00012228	0.0175864	-0.350664	-3.84151
NDRG1	NDRG1	10397	N-myc downstream regulated 1	-0.34931	5.89424	-3.83518	0.000126078	0.0179108	-0.420958	-3.834
NT5DC1	NT5DC1	221294	5'-nucleotidase domain containing 1	-0.25421	6.1367	-3.83005	0.000128701	0.0179108	-0.407618	-3.82893
CTSO	CTSO	1519	cathepsin O	-0.336854	4.63547	-3.83145	0.000128734	0.0179108	-0.375563	-3.82887
NUDT4	NUDT4	11163	nudix hydrolase 4	-0.441652	5.95246	-3.82088	0.000133954	0.0183098	-0.484527	-3.81907
HEY2	HEY2	23493	hes related family bHLH transcription factor with YRPW motif 2	-0.51168	6.04968	-3.82163	0.000134463	0.0183098	-0.607303	-3.81814
C16orf87	C16orf87	388272	chromosome 16 open reading frame 87	0.245466	5.89325	3.81116	0.000138936	0.0187197	-0.474186	3.81006
IRX6	IRX6	79190	iroquois homeobox 6	0.433532	5.182	3.80404	0.000143098	0.0190797	-0.457821	3.80275
SUPT7L	SUPT7L	9913	SPT7 like, STAGA complex gamma subunit	1.46125	8.41803	3.80184	0.000148036	0.0194002	-0.492698	3.79434
NCAM1	NCAM1	4684	neural cell adhesion molecule 1	0.444245	7.46239	3.79803	0.000148533	0.0194002	-0.674241	3.79351
MAFK	MAFK	7975	MAF bZIP transcription factor K	0.470491	7.09965	3.78931	0.000152728	0.0195925	-0.614494	3.78659
HBA2	HBA2	3040	hemoglobin subunit alpha 2	-0.846855	6.07377	-3.80168	0.000154025	0.0195925	-0.82146	-3.78449
ARRDC4	ARRDC4	91947	arrestin domain containing 4	-0.28706	5.31461	-3.78491	0.000154597	0.0195925	-0.522863	-3.78357
AMD1	AMD1	262	adenosylmethionine decarboxylase 1	-0.32954	6.72182	-3.78156	0.000158293	0.0198642	-0.558344	-3.77769
KLF9	KLF9	687	Kruppel like factor 9	-0.303499	5.61108	-3.77209	0.000162672	0.0202155	-0.553164	-3.77088
TRMT9B	TRMT9B	57604	tRNA methyltransferase 9B (putative)	-0.3288	5.66353	-3.76194	0.000170199	0.0208798	-0.565065	-3.75958
MFAP4	MFAP4	4239	microfibril associated protein 4	0.416634	6.18735	3.75903	0.000171279	0.0208798	-0.587686	3.758
GNAS	GNAS	2778	GNAS complex locus	0.441144	8.83052	3.75925	0.00017605	0.0212588	-0.70512	3.75112
MARK3	MARK3	4140	microtubule affinity regulating kinase 3	-0.431153	6.55588	-3.75435	0.000178811	0.0213905	-0.873407	-3.74721
METTL7A	METTL7A	25840	methyltransferase like 7A	-0.248432	5.52594	-3.72233	0.000198889	0.023481	-0.691212	-3.72042
FLT1	FLT1	2321	fms related tyrosine kinase 1	-0.359642	5.80163	-3.72113	0.000199955	0.023481	-0.733979	-3.71907
NPR3	NPR3	4883	natriuretic peptide receptor 3	0.797494	5.91537	3.74176	0.000206399	0.0240173	-1.31387	3.71105
PGAM4	PGAM4	441531	phosphoglycerate mutase family member 4	0.436895	6.95724	3.70766	0.000210072	0.0242245	-0.712485	3.70659
TRMT112	TRMT112	51504	tRNA methyltransferase subunit 11-2	-0.260145	5.94989	-3.68349	0.000231072	0.0261097	-0.772229	-3.68237
TNNT1	TNNT1	7138	troponin T1, slow skeletal type	0.992642	7.38282	3.68968	0.000232134	0.0261097	-0.921923	3.6812
ELOVL5	ELOVL5	60481	ELOVL fatty acid elongase 5	-0.240876	6.30108	-3.68174	0.000232539	0.0261097	-0.777166	-3.68076
TM7SF2	TM7SF2	7108	transmembrane 7 superfamily member 2	-0.459071	6.30458	-3.6779	0.00023784	0.0264727	-0.896774	-3.67501
IGFBP7	IGFBP7	3490	insulin like growth factor binding protein 7	0.775595	8.64196	3.67567	0.000260268	0.028486	-1.26489	3.65194
IFITM3	IFITM3	10410	interferon induced transmembrane protein 3	-0.485843	6.85408	-3.65391	0.000263445	0.028486	-1.02284	-3.64882
HLA-B	HLA-B	3106	major histocompatibility complex, class I, B	-0.641516	7.71271	-3.64819	0.000265836	0.028486	-0.793962	-3.6465
ALKBH5	ALKBH5	54890	alkB homolog 5, RNA demethylase	0.282521	7.03996	3.64652	0.000266881	0.028486	-0.854932	3.64549
ZDHHC16	ZDHHC16	84287	zinc finger DHHC-type containing 16	0.228502	5.62726	3.64674	0.000267056	0.028486	-0.861351	3.64532
CALU	CALU	813	calumenin	0.620028	7.54488	3.65552	0.000271421	0.0287123	-1.20917	3.64115
PPP1R3C	PPP1R3C	5507	protein phosphatase 1 regulatory subunit 3C	0.607019	7.2691	3.63096	0.000293306	0.0307731	-1.16116	3.62114
SNCG	SNCG	6623	synuclein gamma	-0.293932	5.16268	-3.6072	0.000311366	0.0324023	-0.937221	-3.60566
IGHG4	IGHG4	3503	immunoglobulin heavy constant gamma 4 (G4m marker)	-0.362565	5.23007	-3.6026	0.000316572	0.0326784	-0.938886	-3.60135
FSTL3	FSTL3	10272	follistatin like 3	0.668086	6.51211	3.59149	0.000332814	0.0340802	-1.09029	3.58832
STK38L	STK38L	23012	serine/threonine kinase 38 like	0.634215	6.62527	3.59861	0.000337988	0.0343353	-1.3409	3.5843
PACSIN3	PACSIN3	29763	protein kinase C and casein kinase substrate in neurons 3	0.491432	7.2351	3.58448	0.000341356	0.0344044	-1.08401	3.58171
FGL2	FGL2	10875	fibrinogen like 2	-0.234344	5.66205	-3.57757	0.000348146	0.0348146	-1.01842	-3.57656
IGFBP3	IGFBP3	3486	insulin like growth factor binding protein 3	-0.315245	5.88189	-3.57004	0.000358717	0.0355936	-1.05998	-3.56873
NEDD4	NEDD4	4734	NEDD4 E3 ubiquitin protein ligase	-0.30601	5.41794	-3.56736	0.000362087	0.0356516	-1.03849	-3.56628
UBE4B	UBE4B	10277	ubiquitination factor E4B	-0.247772	6.2396	-3.55464	0.000379779	0.0368548	-1.08692	-3.55375
PPP4R2	PPP4R2	151987	protein phosphatase 4 regulatory subunit 2	-0.284546	6.36874	-3.55442	0.000380065	0.0368548	-1.11584	-3.55355
MYOCD	MYOCD	93649	myocardin	0.468661	6.44707	3.55274	0.000383193	0.0368787	-1.1164	3.5514
C1orf122	C1orf122	127687	chromosome 1 open reading frame 122	0.365824	6.22648	3.54761	0.000390031	0.0372275	-1.10555	3.54674
SPDYE16	SPDYE16	102723555	speedy/RINGO cell cycle regulator family member E16	-0.508281	6.03488	-3.54562	0.00039476	0.0372275	-1.18714	-3.54356
SEPTIN5	SEPTIN5	5413	septin 5	0.411047	7.07801	3.54401	0.000395542	0.0372275	-1.10205	3.54304
UCKL1	UCKL1	54963	uridine-cytidine kinase 1 like 1	-0.344029	6.21441	-3.53981	0.000402257	0.0375832	-1.14127	-3.5386
CISD2	CISD2	493856	CDGSH iron sulfur domain 2	-0.248465	5.5772	-3.53151	0.000415243	0.0385153	-1.16254	-3.5302
CYP4B1	CYP4B1	1580	cytochrome P450 family 4 subfamily B member 1	-0.33832	5.82593	-3.52886	0.000428604	0.0392866	-1.23945	-3.52181
SPDYE11	SPDYE11	100996746	speedy/RINGO cell cycle regulator family member E11	-0.276037	5.36952	-3.52223	0.000429698	0.0392866	-1.16905	-3.52114
BCAT1	BCAT1	586	branched chain amino acid transaminase 1	-0.268683	5.34229	-3.51957	0.000435605	0.0395443	-1.16619	-3.51752
NDUFA11	NDUFA11	126328	NADH:ubiquinone oxidoreductase subunit A11	0.345219	7.4932	3.51163	0.000450993	0.0406529	-1.24934	3.50829
CLTB	CLTB	1212	clathrin light chain B	0.284138	8.13588	3.50415	0.000461033	0.0412673	-1.12841	3.50243
ARHGAP31	ARHGAP31	57514	Rho GTPase activating protein 31	-0.315402	6.14128	-3.49259	0.000483011	0.042805	-1.29688	-3.49001
TBCEL	TBCEL	219899	tubulin folding cofactor E like	0.241792	6.07268	3.4898	0.000486293	0.042805	-1.28489	3.4882
TFRC	TFRC	7037	transferrin receptor	0.589595	6.42496	3.49203	0.000488245	0.042805	-1.34343	3.48712
CADPS2	CADPS2	93664	calcium dependent secretion activator 2	-0.319838	5.62038	-3.48572	0.000497345	0.0433062	-1.30972	-3.48218
MYL2	MYL2	4633	myosin light chain 2	0.906214	12.7764	3.52455	0.000507441	0.0438868	-1.64175	3.4768
GREB1L	GREB1L	80000	GREB1 like retinoic acid receptor coactivator	0.242682	5.51489	3.43155	0.000602114	0.0517252	-1.37798	3.43066
EFEMP2	EFEMP2	30008	EGF containing fibulin extracellular matrix protein 2	0.286206	6.37167	3.42503	0.00061831	0.0527624	-1.42422	3.42345
HTRA3	HTRA3	94031	HtrA serine peptidase 3	0.299757	5.79148	3.41993	0.000630315	0.0534307	-1.40713	3.41822
NUAK1	NUAK1	9891	NUAK family kinase 1	0.472967	5.9219	3.41615	0.000645801	0.0543832	-1.49678	3.41161
RPL36AL	RPL36AL	6166	ribosomal protein L36a like	-0.345275	6.94407	-3.39457	0.000690618	0.0577772	-1.48434	-3.39328
GOLGA6L6	GOLGA6L6	727832	golgin A6 family like 6	-0.324531	5.72981	-3.38968	0.000703648	0.0578936	-1.48087	-3.38815
ACSL3	ACSL3	2181	acyl-CoA synthetase long chain family member 3	-0.240749	6.04562	-3.38886	0.00070391	0.0578936	-1.48168	-3.38805
TPR	TPR	7175	translocated promoter region, nuclear basket protein	0.235641	5.59329	3.38823	0.000705579	0.0578936	-1.49934	3.3874
LUM	LUM	4060	lumican	0.34018	5.85568	3.38005	0.000728697	0.0586843	-1.53505	3.37855
C2orf42	C2orf42	54980	chromosome 2 open reading frame 42	0.246651	5.58826	3.3781	0.000732023	0.0586843	-1.50773	3.3773
DCST2	DCST2	127579	DC-STAMP domain containing 2	-0.268418	5.53835	-3.37822	0.0007321	0.0586843	-1.4937	-3.37727
FGF1	FGF1	2246	fibroblast growth factor 1	0.349615	6.3311	3.37682	0.000737945	0.0586843	-1.5527	3.37508
UTF1	UTF1	8433	undifferentiated embryonic cell transcription factor 1	-0.33586	5.79988	-3.37753	0.000739115	0.0586843	-1.55352	-3.37464
CASQ1	CASQ1	844	calsequestrin 1	0.358207	5.69692	3.37407	0.000742723	0.0586843	-1.52189	3.3733
SHB	SHB	6461	SH2 domain containing adaptor protein B	0.459769	5.83457	3.37034	0.000767873	0.0602993	-1.6347	3.36412
CYP2J2	CYP2J2	1573	cytochrome P450 family 2 subfamily J member 2	0.589554	7.27661	3.36841	0.000791136	0.0617472	-1.72737	3.35588
OBI1	OBI1	79596	ORC ubiquitin ligase 1	-0.253892	4.93754	-3.35496	0.000797383	0.0618576	-1.53152	-3.3537
TMEM167A	TMEM167A	153339	transmembrane protein 167A	0.203669	6.16349	3.34179	0.000834634	0.0643573	-1.59867	3.34105
PIP4K2B	PIP4K2B	8396	phosphatidylinositol-5-phosphate 4-kinase type 2 beta	0.274624	5.4685	3.33594	0.000852712	0.0653576	-1.60426	3.33509
MAP1A	MAP1A	4130	microtubule associated protein 1A	0.546422	6.22279	3.32919	0.000873409	0.0665454	-1.64107	3.32842
SLC27A6	SLC27A6	28965	solute carrier family 27 member 6	0.368652	6.14912	3.32215	0.000899794	0.0681501	-1.65861	3.32012
OST4	OST4	100128731	oligosaccharyltransferase complex subunit 4, non-catalytic	0.447485	7.81727	3.31296	0.000936526	0.0705149	-1.66587	3.30893
KRTAP12-3	KRTAP12-3	386683	keratin associated protein 12-3	-0.304078	5.73696	-3.28625	0.00101817	0.0762137	-1.71513	-3.28546
COX6A2	COX6A2	1339	cytochrome c oxidase subunit 6A2	-0.353353	10.2323	-3.29091	0.00102587	0.0763436	-1.56287	-3.28333
ST6GAL1	ST6GAL1	6480	ST6 beta-galactoside alpha-2,6-sialyltransferase 1	0.294449	6.07255	3.28215	0.00104052	0.0769867	-1.72318	3.27933
PKNOX2	PKNOX2	63876	PBX/knotted 1 homeobox 2	-0.230103	5.81779	-3.27265	0.0010683	0.0785878	-1.7675	-3.27189
LETM1	LETM1	3954	leucine zipper and EF-hand containing transmembrane protein 1	0.264734	5.92436	3.27002	0.00108069	0.0790444	-1.74551	3.26863
SLC6A6	SLC6A6	6533	solute carrier family 6 member 6	0.847389	6.25697	3.26317	0.00110625	0.0804536	-1.79481	3.26201
ADGRF5	ADGRF5	221395	adhesion G protein-coupled receptor F5	-0.327678	5.88872	-3.2616	0.00111779	0.0804536	-1.79318	-3.25907
HLA-DPA1	HLA-DPA1	3113	major histocompatibility complex, class II, DP alpha 1	-0.274566	5.60495	-3.2604	0.00111881	0.0804536	-1.76672	-3.25881
EIF3B	EIF3B	8662	eukaryotic translation initiation factor 3 subunit B	-0.219535	6.29558	-3.2572	0.00112789	0.0806539	-1.79856	-3.25651
MPC2	MPC2	25874	mitochondrial pyruvate carrier 2	0.282977	7.31135	3.24506	0.00118281	0.084111	-1.74382	3.24299
SASH1	SASH1	23328	SAM and SH3 domain containing 1	-0.241495	5.59082	-3.2366	0.00121291	0.0857751	-1.82907	-3.23583
TJP2	TJP2	9414	tight junction protein 2	-0.282812	5.61089	-3.23048	0.00123915	0.0866834	-1.84384	-3.22971
IFNGR1	IFNGR1	3459	interferon gamma receptor 1	-0.32855	6.65702	-3.23141	0.0012393	0.0866834	-1.80696	-3.22968
DGKG	DGKG	1608	diacylglycerol kinase gamma	0.271597	5.93162	3.22002	0.0012871	0.0887819	-1.88795	3.21884
IGFBP4	IGFBP4	3487	insulin like growth factor binding protein 4	-0.343891	6.05751	-3.21732	0.00129703	0.0887819	-1.90565	-3.21664
ADSL	ADSL	158	adenylosuccinate lyase	0.216297	5.7113	3.21719	0.00129777	0.0887819	-1.88654	3.21647
ZNF776	ZNF776	284309	zinc finger protein 776	-0.338109	5.95692	-3.21509	0.00130721	0.0887819	-1.90101	-3.21439
ORMDL3	ORMDL3	94103	ORMDL sphingolipid biosynthesis regulator 3	0.394299	6.78301	3.21557	0.00131012	0.0887819	-1.88335	3.21375
DPM1	DPM1	8813	dolichyl-phosphate mannosyltransferase subunit 1, catalytic	0.227584	6.32756	3.21424	0.00131092	0.0887819	-1.89946	3.21358
PRNP	PRNP	5621	prion protein	-0.27465	7.25965	-3.20942	0.00133622	0.0898277	-1.8847	-3.20808
C4orf46	C4orf46	201725	chromosome 4 open reading frame 46	-0.642761	6.93397	-3.20828	0.0013404	0.0898277	-1.91745	-3.20719
NCSTN	NCSTN	23385	nicastrin	0.432603	6.1253	3.20553	0.0013512	0.0900803	-1.92093	3.20488
SPSB3	SPSB3	90864	splA/ryanodine receptor domain and SOCS box containing 3	-0.294895	6.10402	-3.20312	0.00136992	0.090855	-1.91041	-3.20091
PDE1A	PDE1A	5136	phosphodiesterase 1A	0.375505	5.11367	3.19562	0.00140826	0.0929164	-1.89591	3.19295
RAB4A	RAB4A	5867	RAB4A, member RAS oncogene family	0.318212	6.72384	3.19071	0.00142845	0.09293	-1.93719	3.18884
TRUB1	TRUB1	142940	TruB pseudouridine synthase family member 1	0.23241	5.96431	3.18748	0.00143843	0.09293	-1.95987	3.18683
VPS37B	VPS37B	79720	VPS37B subunit of ESCRT-I	-0.28536	5.80976	-3.1894	0.00143884	0.09293	-1.89968	-3.18674
FXYD1	FXYD1	5348	FXYD domain containing ion transport regulator 1	0.434988	8.43803	3.19428	0.00143957	0.09293	-1.93706	3.1866
JPH2	JPH2	57158	junctophilin 2	0.418787	7.37647	3.18869	0.00144477	0.09293	-1.88842	3.18555
SPEG	SPEG	10290	striated muscle enriched protein kinase	0.468647	6.6221	3.18638	0.00146037	0.0934638	-1.96028	3.18244
RFNG	RFNG	5986	RFNG O-fucosylpeptide 3-beta-N-acetylglucosaminyltransferase	-0.198807	5.78652	-3.18028	0.00147718	0.0940692	-1.94658	-3.17913
PLCE1	PLCE1	51196	phospholipase C epsilon 1	0.465904	6.13654	3.17577	0.00150737	0.0954464	-1.98262	3.17326
ZNF587	ZNF587	84914	zinc finger protein 587	-0.501734	6.70988	-3.17177	0.00151836	0.0954464	-2.02312	-3.17115
HDAC5	HDAC5	10014	histone deacetylase 5	-0.248805	6.32872	-3.17125	0.00152118	0.0954464	-1.9995	-3.17061
PGBD2	PGBD2	267002	piggyBac transposable element derived 2	-0.306973	5.41046	-3.17115	0.00152937	0.0954924	-1.94955	-3.16905
MLLT11	MLLT11	10962	MLLT11 transcription factor 7 cofactor	0.704485	6.09357	3.16602	0.00154864	0.0962265	-2.01801	3.16541
TOM1	TOM1	10043	target of myb1 membrane trafficking protein	-0.249477	6.4399	-3.1639	0.00156007	0.0964683	-2.01769	-3.16327
NCKAP5L	NCKAP5L	57701	NCK associated protein 5 like	0.218796	5.71694	3.15535	0.00160666	0.0983971	-2.0319	3.15469
NR2C1	NR2C1	7181	nuclear receptor subfamily 2 group C member 1	0.221771	5.48224	3.15464	0.00161258	0.0983971	-2.00954	3.15362
BGN	BGN	633	biglycan	0.331549	6.15814	3.15395	0.00161433	0.0983971	-2.05057	3.15331
COL3A1	COL3A1	1281	collagen type III alpha 1 chain	0.5265	5.35578	3.1524	0.00162312	0.0984639	-2.0328	3.15172
PSMD7	PSMD7	5713	proteasome 26S subunit, non-ATPase 7	0.218156	7.07383	3.14837	0.00164825	0.0995172	-2.02833	3.14723
NHEJ1	NHEJ1	79840	non-homologous end joining factor 1	-0.247614	5.14939	-3.14635	0.00166194	0.0998726	-2.00936	-3.14481
TENM2	TENM2	57451	teneurin transmembrane protein 2	0.238359	6.52753	3.13414	0.00172873	0.103401	-2.05995	3.13327
KRTAP10-3	KRTAP10-3	386682	keratin associated protein 10-3	-0.369493	6.20468	-3.13076	0.00174716	0.103714	-2.11177	-3.13015
MRPL35	MRPL35	51318	mitochondrial ribosomal protein L35	0.207254	6.64935	3.1311	0.00175017	0.103714	-2.0357	3.12965
B3GALNT2	B3GALNT2	148789	beta-1,3-N-acetylgalactosaminyltransferase 2	0.272199	5.65365	3.12528	0.00178061	0.104823	-2.09809	3.12458
MYH14	MYH14	79784	myosin heavy chain 14	-0.257236	6.75813	-3.12527	0.00178796	0.104823	-2.03232	-3.12336
ATP5F1E	ATP5F1E	514	ATP synthase F1 subunit epsilon	0.316755	6.21147	3.12315	0.00179345	0.104823	-2.11211	3.12246
RBFOX1	RBFOX1	54715	RNA binding fox-1 homolog 1	-0.24711	6.05574	-3.11773	0.00182643	0.106265	-2.11695	-3.11709
SLC36A4	SLC36A4	120103	solute carrier family 36 member 4	0.280099	6.25448	3.10996	0.00187921	0.108613	-2.10333	3.10869
H4C9	H4C9	8294	H4 clustered histone 9	-0.283448	4.961	-3.10894	0.00188375	0.108613	-2.08787	-3.10797
MAST4	MAST4	375449	microtubule associated serine/threonine kinase family member 4	-0.321335	6.2967	-3.10549	0.00190832	0.108659	-2.099	-3.10414
CACNA2D3	CACNA2D3	55799	calcium voltage-gated channel auxiliary subunit alpha2delta 3	-0.256623	5.85442	-3.10402	0.00191335	0.108659	-2.14207	-3.10336
SMIM30	SMIM30	401397	small integral membrane protein 30	0.444076	7.19111	3.11155	0.00192233	0.108659	-2.16344	3.10198
VSIR	VSIR	64115	V-set immunoregulatory receptor	0.24139	5.83272	3.10229	0.0019271	0.108659	-2.12882	3.10124
GATA2	GATA2	2624	GATA binding protein 2	-0.220108	5.84259	-3.10148	0.00192982	0.108659	-2.16007	-3.10083
PREB	PREB	10113	prolactin regulatory element binding	0.207495	6.18265	3.1011	0.00193548	0.108659	-2.14349	3.09996
MAOA	MAOA	4128	monoamine oxidase A	-0.419758	6.57212	-3.10044	0.00194539	0.108738	-2.13728	-3.09845
CRYM	CRYM	1428	crystallin mu	0.364787	7.2931	3.09077	0.0020011	0.111272	-2.16232	3.09007
XPO4	XPO4	64328	exportin 4	0.311853	6.02093	3.09161	0.00201175	0.111272	-2.12096	3.08849
ITSN2	ITSN2	50618	intersectin 2	-0.245807	5.58491	-3.08922	0.00201681	0.111272	-2.15729	-3.08775
H1-2	H1-2	3006	H1.2 linker histone, cluster member	-0.440547	7.01726	-3.08256	0.00207344	0.113637	-2.09122	-3.07951
EIF4EBP2	EIF4EBP2	1979	eukaryotic translation initiation factor 4E binding protein 2	-0.367203	6.20248	-3.08192	0.0020838	0.113637	-2.16302	-3.07802
HACD1	HACD1	9200	3-hydroxyacyl-CoA dehydratase 1	0.38054	6.67729	3.07877	0.0020887	0.113637	-2.1743	3.07732
SNRNP35	SNRNP35	11066	small nuclear ribonucleoprotein U11/U12 subunit 35	-0.218454	6.11241	-3.077	0.00209519	0.113637	-2.21783	-3.0764
APOD	APOD	347	apolipoprotein D	-0.592115	6.85675	-3.07421	0.00211748	0.114251	-2.16778	-3.07324
WBP4	WBP4	11193	WW domain binding protein 4	-0.186246	6.48392	-3.07225	0.00213099	0.114251	-2.20817	-3.07134
GALNT15	GALNT15	117248	polypeptide N-acetylgalactosaminyltransferase 15	-0.267165	4.86492	-3.07049	0.00214658	0.114251	-2.15108	-3.06917
GPR4	GPR4	2828	G protein-coupled receptor 4	-0.314643	5.53853	-3.07153	0.00215035	0.114251	-2.15702	-3.06864
ARHGEF10L	ARHGEF10L	55160	Rho guanine nucleotide exchange factor 10 like	0.260602	6.22982	3.07049	0.00215113	0.114251	-2.17203	3.06853
PLEKHA2	PLEKHA2	59339	pleckstrin homology domain containing A2	0.29771	6.51975	3.06736	0.00216514	0.114285	-2.224	3.06659
EEF1A2	EEF1A2	1917	eukaryotic translation elongation factor 1 alpha 2	0.344265	7.83784	3.06915	0.00216963	0.114285	-2.08207	3.06597
GASK1B	GASK1B	51313	golgi associated kinase 1B	0.428992	6.57312	3.06949	0.00218249	0.114338	-2.2069	3.06421
DLGAP4	DLGAP4	22839	DLG associated protein 4	0.407349	6.43744	3.06672	0.00219513	0.114338	-2.18661	3.06248
TMED5	TMED5	50999	transmembrane p24 trafficking protein 5	-0.250124	6.25393	-3.06197	0.00220318	0.114338	-2.24952	-3.06138
PCNT	PCNT	5116	pericentrin	-0.344219	5.99304	-3.06156	0.00220637	0.114338	-2.24306	-3.06095
PTPRJ	PTPRJ	5795	protein tyrosine phosphatase receptor type J	0.222277	5.46003	3.05936	0.00222282	0.114726	-2.25525	3.05872
MSI1	MSI1	4440	musashi RNA binding protein 1	-0.224119	5.59468	-3.05842	0.00223412	0.114846	-2.2094	-3.0572
TAGLN2	TAGLN2	8407	transgelin 2	-0.409721	5.97884	-3.04483	0.00236612	0.120682	-2.247	-3.03996
KLF6	KLF6	1316	Kruppel like factor 6	-0.305937	6.2598	-3.04056	0.00236649	0.120682	-2.28693	-3.03991
RNF149	RNF149	284996	ring finger protein 149	-0.239486	5.74447	-3.03909	0.00237796	0.12069	-2.29856	-3.03845
FKBP5	FKBP5	2289	FKBP prolyl isomerase 5	-0.461294	6.55376	-3.03973	0.0023855	0.12069	-2.25746	-3.0375
CCDC85B	CCDC85B	11007	coiled-coil domain containing 85B	0.248338	5.29867	3.03144	0.00244449	0.122703	-2.27093	3.03013
MRPL48	MRPL48	51642	mitochondrial ribosomal protein L48	-0.22122	5.78878	-3.0298	0.00245215	0.122703	-2.31023	-3.02918
ZC2HC1C	ZC2HC1C	79696	zinc finger C2HC-type containing 1C	0.747961	10.2502	3.05102	0.00245405	0.122703	-2.35891	3.02895
MLIP	MLIP	90523	muscular LMNA interacting protein	-0.318205	7.61389	-3.02295	0.00251019	0.125021	-2.27668	-3.02211
RYK	RYK	6259	receptor like tyrosine kinase	0.191011	6.09101	3.01993	0.00253741	0.12558	-2.31218	3.01884
IGFBP2	IGFBP2	3485	insulin like growth factor binding protein 2	0.841331	6.4871	3.05846	0.00254102	0.12558	-2.6009	3.01841
RAMP3	RAMP3	10268	receptor activity modifying protein 3	-0.265568	5.15495	-3.01435	0.00258189	0.126985	-2.31591	-3.01358
SEMA3F	SEMA3F	6405	semaphorin 3F	-0.282535	4.90434	-3.01365	0.00258931	0.126985	-2.29597	-3.0127
NMRK2	NMRK2	27231	nicotinamide riboside kinase 2	0.714403	8.97984	3.02039	0.00260676	0.127353	-2.18027	3.01066
PRMT2	PRMT2	3275	protein arginine methyltransferase 2	0.35718	6.0178	3.00453	0.00266909	0.129718	-2.34313	3.00348
ADGRG1	ADGRG1	9289	adhesion G protein-coupled receptor G1	-0.29872	5.29532	-3.00445	0.00267544	0.129718	-2.2964	-3.00276
DMKN	DMKN	93099	dermokine	-0.282432	5.56773	-3.00277	0.00269984	0.130407	-2.29281	-3
PCBP4	PCBP4	57060	poly(rC) binding protein 4	0.246429	6.39991	2.99833	0.00271953	0.130864	-2.39508	2.99778
MIF	MIF	4282	macrophage migration inhibitory factor	0.388817	6.972	2.99673	0.00273421	0.131078	-2.38829	2.99614
AK1	AK1	203	adenylate kinase 1	0.334003	8.27204	2.99715	0.00274595	0.13115	-2.27066	2.99483
CLU	CLU	1191	clusterin	0.728297	6.58335	2.99994	0.00276982	0.131798	-2.34693	2.99219
EPC1	EPC1	80314	enhancer of polycomb homolog 1	-0.19181	6.34214	-2.98753	0.00281865	0.133625	-2.40584	-2.98685
ITGA6	ITGA6	3655	integrin subunit alpha 6	-0.202409	6.04675	-2.98445	0.00284707	0.134474	-2.4228	-2.98378
MCAM	MCAM	4162	melanoma cell adhesion molecule	0.437529	6.20279	2.98266	0.00290156	0.136544	-2.35414	2.97798
TAF1D	TAF1D	79101	TATA-box binding protein associated factor, RNA polymerase I subunit D	-0.266671	4.88254	-2.9785	0.00292154	0.136829	-2.32854	-2.97587
HMOX2	HMOX2	3163	heme oxygenase 2	-0.388292	6.29482	-2.97547	0.0029769	0.136829	-2.37919	-2.97011
PKP4	PKP4	8502	plakophilin 4	-0.280117	5.75431	-2.97165	0.00297865	0.136829	-2.37737	-2.96993
PDLIM4	PDLIM4	8572	PDZ and LIM domain 4	0.185266	5.52055	2.97049	0.00297899	0.136829	-2.45568	2.9699
NAV1	NAV1	89796	neuron navigator 1	0.477737	5.65604	2.97989	0.00297963	0.136829	-2.41044	2.96983
ARHGEF35	ARHGEF35	445328	Rho guanine nucleotide exchange factor 35	-0.252202	5.74807	-2.97081	0.00298048	0.136829	-2.42621	-2.96974
SMOC2	SMOC2	64094	SPARC related modular calcium binding 2	0.353242	5.933	2.97007	0.00298244	0.136829	-2.45917	2.96954
EPHA4	EPHA4	2043	EPH receptor A4	0.272307	5.66584	2.96722	0.0030159	0.13787	-2.4213	2.96611
USP17L11	USP17L11	100287178	ubiquitin specific peptidase 17 like family member 11	-0.501865	6.21252	-2.96509	0.00304598	0.138749	-2.41431	-2.96306
WIPI1	WIPI1	55062	WD repeat domain, phosphoinositide interacting 1	0.349399	6.60372	2.96866	0.00305769	0.138789	-2.36805	2.96188
GATA6	GATA6	2627	GATA binding protein 6	0.546569	7.0266	2.9705	0.00313779	0.141921	-2.51009	2.95391
PRKD2	PRKD2	25865	protein kinase D2	-0.220856	5.49272	-2.95042	0.00317975	0.143313	-2.4801	-2.9498
LGR4	LGR4	55366	leucine rich repeat containing G protein-coupled receptor 4	-0.265916	5.75312	-2.94478	0.0032378	0.145417	-2.50051	-2.94421
FLNA	FLNA	2316	filamin A	0.382795	6.57801	2.94438	0.00326084	0.14594	-2.43662	2.94201
ARRDC1	ARRDC1	92714	arrestin domain containing 1	-0.215644	5.78694	-2.93936	0.00329493	0.146951	-2.51896	-2.93879
ZFR	ZFR	51663	zinc finger RNA binding protein	0.214903	6.24312	2.9361	0.00334298	0.148205	-2.44341	2.9343
PHAX	PHAX	51808	phosphorylated adaptor for RNA export	-0.433035	6.82991	-2.93516	0.00334619	0.148205	-2.49118	-2.934
CNTROB	CNTROB	116840	centrobin, centriole duplication and spindle assembly protein	-0.203426	5.76463	-2.93133	0.00338156	0.149255	-2.52773	-2.93074
SOCS3	SOCS3	9021	suppressor of cytokine signaling 3	-0.678673	5.65832	-2.946	0.00343347	0.149976	-2.54183	-2.926
BHLHE41	BHLHE41	79365	basic helix-loop-helix family member e41	0.279925	5.93709	2.92643	0.0034344	0.149976	-2.55592	2.92592
IFITM1	IFITM1	8519	interferon induced transmembrane protein 1	-0.324427	6.02046	-2.92672	0.00344359	0.149976	-2.4937	-2.92509
USP20	USP20	10868	ubiquitin specific peptidase 20	-0.182513	5.72066	-2.92623	0.00344477	0.149976	-2.50005	-2.92498
ZNF461	ZNF461	92283	zinc finger protein 461	-0.229342	5.20416	-2.92353	0.00346837	0.150492	-2.52435	-2.92286
SMYD2	SMYD2	56950	SET and MYND domain containing 2	0.393166	8.20811	2.91612	0.00357536	0.15461	-2.43827	2.91338
CSRNP1	CSRNP1	64651	cysteine and serine rich nuclear protein 1	-0.629914	5.26251	-2.9212	0.00363221	0.155643	-2.5309	-2.90845
SSPOP	SSPOP	23145	NA	-0.317388	5.44148	-2.91116	0.00365206	0.155643	-2.45785	-2.90675
MMP15	MMP15	4324	matrix metallopeptidase 15	0.419507	6.18588	2.91628	0.00365376	0.155643	-2.48521	2.9066
ZBTB47	ZBTB47	92999	zinc finger and BTB domain containing 47	0.273457	6.35225	2.90561	0.0036713	0.155643	-2.60266	2.9051
SLC2A3	SLC2A3	6515	solute carrier family 2 member 3	-0.451901	5.49571	-2.90833	0.00368224	0.155643	-2.47433	-2.90417
SRPX	SRPX	8406	sushi repeat containing protein X-linked	0.237278	5.87567	2.9041	0.00368912	0.155643	-2.60384	2.90359
PGAP4	PGAP4	84302	post-GPI attachment to proteins GalNAc transferase 4	0.219379	6.27476	2.90393	0.0036951	0.155643	-2.56603	2.90308
BTBD1	BTBD1	53339	BTB domain containing 1	0.267821	7.12223	2.90376	0.00369652	0.155643	-2.56417	2.90296
CITED2	CITED2	10370	Cbp/p300 interacting transactivator with Glu/Asp rich carboxy-terminal domain 2	-0.305527	6.82018	-2.90065	0.00374268	0.15697	-2.53217	-2.89907
VPS4B	VPS4B	9525	vacuolar protein sorting 4 homolog B	-0.179008	5.62837	-2.89902	0.00375257	0.15697	-2.58382	-2.89825
USP17L12	USP17L12	100287205	ubiquitin specific peptidase 17 like family member 12	-0.489074	6.28167	-2.90249	0.00377195	0.156983	-2.52313	-2.89663
AKT1	AKT1	207	AKT serine/threonine kinase 1	0.277307	6.36823	2.89565	0.00380055	0.156983	-2.56042	2.89426
UTP18	UTP18	51096	UTP18 small subunit processome component	-0.186003	5.70224	-2.89414	0.0038091	0.156983	-2.61644	-2.89355
ABCG5	ABCG5	64240	ATP binding cassette subfamily G member 5	-0.298081	5.48734	-2.89576	0.00381012	0.156983	-2.5212	-2.89347
MAPK8IP3	MAPK8IP3	23162	mitogen-activated protein kinase 8 interacting protein 3	-0.219446	6.51983	-2.89388	0.00381421	0.156983	-2.61482	-2.89313
VWF	VWF	7450	von Willebrand factor	-0.401969	6.61965	-2.89531	0.00384642	0.157259	-2.52561	-2.89049
PLA2G15	PLA2G15	23659	phospholipase A2 group XV	0.228622	5.6921	2.89019	0.00385741	0.157259	-2.62419	2.88959
ENO3	ENO3	2027	enolase 3	0.383374	8.40336	2.89051	0.00386768	0.157259	-2.48707	2.88876
ALDH3A2	ALDH3A2	224	aldehyde dehydrogenase 3 family member A2	0.252038	6.55742	2.88906	0.00387005	0.157259	-2.6381	2.88856
MED25	MED25	81857	mediator complex subunit 25	-0.326747	6.09347	-2.88524	0.00393442	0.159369	-2.56313	-2.88337
NFE2L1	NFE2L1	4779	nuclear factor, erythroid 2 like 1	-0.64311	8.68284	-2.91248	0.00395346	0.159635	-2.70205	-2.88185
METTL21C	METTL21C	196541	methyltransferase like 21C	-0.216702	5.47049	-2.8803	0.00398055	0.160085	-2.63101	-2.8797
KIR3DL1	KIR3DL1	3811	killer cell immunoglobulin like receptor, three Ig domains and long cytoplasmic tail 1	-0.294479	6.09523	-2.88019	0.00398961	0.160085	-2.60119	-2.87898
PRPF8	PRPF8	10594	pre-mRNA processing factor 8	-0.200425	6.08707	-2.87847	0.0040068	0.160272	-2.61527	-2.87763
CBLC	CBLC	23624	Cbl proto-oncogene C	-0.213856	5.60366	-2.87682	0.0040309	0.160608	-2.61357	-2.87573
ELOVL6	ELOVL6	79071	ELOVL fatty acid elongase 6	0.236069	5.35258	2.87505	0.00404671	0.160608	-2.65295	2.8745
ANAPC13	ANAPC13	25847	anaphase promoting complex subunit 13	0.277137	6.87421	2.87708	0.00405285	0.160608	-2.53521	2.87402
ETFA	ETFA	2108	electron transfer flavoprotein subunit alpha	0.308413	7.74304	2.8735	0.00409987	0.16197	-2.53912	2.87037
OSBPL8	OSBPL8	114882	oxysterol binding protein like 8	-0.255396	6.13538	-2.8703	0.00411646	0.162125	-2.60905	-2.8691
SPPL2A	SPPL2A	84888	signal peptide peptidase like 2A	-0.380377	6.33154	-2.86887	0.00413226	0.162248	-2.63014	-2.86788
HNRNPUL1	HNRNPUL1	11100	heterogeneous nuclear ribonucleoprotein U like 1	-0.166189	6.82976	-2.86655	0.00415683	0.162459	-2.68769	-2.86601
FANCC	FANCC	2176	FA complementation group C	-0.185399	5.64776	-2.86614	0.00416302	0.162459	-2.66531	-2.86554
NDUFAF8	NDUFAF8	284184	NADH:ubiquinone oxidoreductase complex assembly factor 8	0.279773	6.64012	2.85983	0.00425809	0.165664	-2.61377	2.85838
FAM124A	FAM124A	220108	family with sequence similarity 124 member A	-0.201713	5.46344	-2.85688	0.00428591	0.166241	-2.69632	-2.85631
HSP90B1	HSP90B1	7184	heat shock protein 90 beta family member 1	0.53612	6.3107	2.86662	0.00430093	0.16632	-2.62342	2.8552
CFH	CFH	3075	complement factor H	0.241604	5.64539	2.85353	0.00433654	0.167192	-2.65444	2.85258
RFPL4A	RFPL4A	342931	ret finger protein like 4A	-0.236319	5.41579	-2.84843	0.00440146	0.169185	-2.70155	-2.84786
ACTN4	ACTN4	81	actinin alpha 4	-0.264532	6.46177	-2.8461	0.00443231	0.169531	-2.73587	-2.84563
SLCO5A1	SLCO5A1	81796	solute carrier organic anion transporter family member 5A1	-0.248995	5.75818	-2.84564	0.0044418	0.169531	-2.70162	-2.84495
KIF5B	KIF5B	3799	kinesin family member 5B	0.295129	6.74686	2.84578	0.00445018	0.169531	-2.64625	2.84435
DRD3	DRD3	1814	dopamine receptor D3	-0.241199	5.46602	-2.84253	0.00448341	0.17029	-2.71923	-2.84198
DTX4	DTX4	23220	deltex E3 ubiquitin ligase 4	-0.209262	5.45495	-2.83729	0.00456776	0.17298	-2.68645	-2.83603
CHRFAM7A	CHRFAM7A	89832	CHRNA7 (exons 5-10) and FAM7A (exons A-E) fusion	-0.240913	5.1382	-2.83416	0.00460404	0.173265	-2.72163	-2.83351
LMF2	LMF2	91289	lipase maturation factor 2	-0.172801	5.77133	-2.83333	0.00461392	0.173265	-2.74915	-2.83282
TMTC1	TMTC1	83857	transmembrane O-mannosyltransferase targeting cadherins 1	-0.242334	5.6169	-2.83337	0.00461588	0.173265	-2.71696	-2.83269
C1QTNF1	C1QTNF1	114897	C1q and TNF related 1	-0.403593	6.19116	-2.83121	0.00465449	0.173649	-2.68388	-2.83002
IMMP1L	IMMP1L	196294	inner mitochondrial membrane peptidase subunit 1	-0.228915	5.95877	-2.83082	0.00465729	0.173649	-2.71448	-2.82983
PLPP3	PLPP3	8613	phospholipid phosphatase 3	-0.363221	6.73787	-2.82895	0.00468965	0.173649	-2.68537	-2.82761
MUC20	MUC20	200958	mucin 20, cell surface associated	-0.247964	5.31478	-2.82815	0.0046905	0.173649	-2.75124	-2.82755
APP	APP	351	amyloid beta precursor protein	0.230059	7.72419	2.82801	0.00469396	0.173649	-2.70951	2.82732
MUCL3	MUCL3	135656	mucin like 3	-0.199595	5.60603	-2.82644	0.00471455	0.173751	-2.75838	-2.82592
LYNX1	LYNX1	66004	Ly6/neurotoxin 1	0.3585	6.90671	2.82838	0.00473108	0.173751	-2.62377	2.8248
HEBP2	HEBP2	23593	heme binding protein 2	0.231169	6.69415	2.82484	0.00473743	0.173751	-2.77751	2.82437
TNFAIP1	TNFAIP1	7126	TNF alpha induced protein 1	-0.232073	6.10636	-2.82335	0.00475948	0.174061	-2.7794	-2.82288
NLRP4	NLRP4	147945	NLR family pyrin domain containing 4	-0.187056	5.39098	-2.81999	0.00481084	0.175438	-2.77145	-2.81943
GALR3	GALR3	8484	galanin receptor 3	-0.227328	6.04807	-2.8188	0.0048275	0.175545	-2.78747	-2.81832
RAB6A	RAB6A	5870	RAB6A, member RAS oncogene family	0.264416	6.21033	2.8156	0.0048943	0.177408	-2.70021	2.81391
CHTOP	CHTOP	26097	chromatin target of PRMT1	0.308247	6.65322	2.81492	0.00490645	0.177408	-2.69115	2.81311
RIMBP3B	RIMBP3B	440804	RIMS binding protein 3B	-0.228575	5.04987	-2.81259	0.00492602	0.177614	-2.75074	-2.81183
B2M	B2M	567	beta-2-microglobulin	-0.483688	8.37244	-2.80946	0.00498129	0.179103	-2.67086	-2.80824
AHCTF1	AHCTF1	25909	AT-hook containing transcription factor 1	-0.175704	5.92163	-2.80635	0.00501842	0.179932	-2.80797	-2.80585
KLHL41	KLHL41	10324	kelch like family member 41	-0.494661	6.04129	-2.80485	0.00504964	0.180546	-2.75958	-2.80385
GADD45B	GADD45B	4616	growth arrest and DNA damage inducible beta	-0.810691	6.46955	-2.80253	0.00508893	0.181444	-2.72101	-2.80135
ZNF727	ZNF727	442319	zinc finger protein 727	0.30696	5.51977	2.80167	0.00514401	0.182898	-2.67458	2.79787
MLPH	MLPH	79083	melanophilin	-0.21892	5.62425	-2.79148	0.00525495	0.186325	-2.83448	-2.79098
SEC14L1	SEC14L1	6397	SEC14 like lipid binding 1	-0.226936	5.92586	-2.78999	0.00527869	0.18665	-2.85602	-2.78952
JUP	JUP	3728	junction plakoglobin	-0.290639	6.76428	-2.79013	0.00529609	0.186749	-2.74064	-2.78845
USP54	USP54	159195	ubiquitin specific peptidase 54	-0.217859	5.82678	-2.78754	0.0053189	0.18677	-2.86071	-2.78706
ABTB2	ABTB2	25841	ankyrin repeat and BTB domain containing 2	0.349782	5.83015	2.7893	0.00534449	0.18677	-2.71057	2.7855
MEA1	MEA1	4201	male-enhanced antigen 1	0.185144	5.52334	2.78608	0.00534553	0.18677	-2.84729	2.78544
OXCT2	OXCT2	64064	3-oxoacid CoA-transferase 2	-0.210384	5.67988	-2.78558	0.00535505	0.18677	-2.81133	-2.78486
P4HA2	P4HA2	8974	prolyl 4-hydroxylase subunit alpha 2	0.245865	6.12986	2.78309	0.00539195	0.187546	-2.87707	2.78263
ARPC2	ARPC2	10109	actin related protein 2/3 complex subunit 2	0.226639	6.56767	2.78111	0.00543571	0.188282	-2.81311	2.78001
PRXL2A	PRXL2A	84293	peroxiredoxin like 2A	-0.214902	6.55656	-2.78024	0.00544252	0.188282	-2.85175	-2.7796
YIPF4	YIPF4	84272	Yip1 domain family member 4	0.220043	6.16032	2.76931	0.00562504	0.194072	-2.9009	2.76887
ZNF208	ZNF208	7757	zinc finger protein 208	0.481145	6.09949	2.769	0.00568586	0.195643	-2.74565	2.76537
PVR	PVR	5817	PVR cell adhesion molecule	-0.268724	5.88046	-2.76501	0.00570734	0.195855	-2.8596	-2.76414
FAM186A	FAM186A	121006	family with sequence similarity 186 member A	-0.206457	5.49853	-2.76104	0.00577113	0.197155	-2.90109	-2.76051
BCAR3	BCAR3	8412	BCAR3 adaptor protein, NSP family member	0.212547	5.563	2.76069	0.00577603	0.197155	-2.91148	2.76023
B4GALNT1	B4GALNT1	2583	beta-1,4-N-acetyl-galactosaminyltransferase 1	0.225007	5.25286	2.75876	0.00581102	0.197328	-2.9027	2.75826
SEMA3B	SEMA3B	7869	semaphorin 3B	-0.24177	5.21017	-2.75893	0.00581194	0.197328	-2.87683	-2.75821
PLAU	PLAU	5328	plasminogen activator, urokinase	-0.326997	5.21293	-2.75931	0.00583688	0.197651	-2.75557	-2.75681
TIMM21	TIMM21	29090	translocase of inner mitochondrial membrane 21	0.363277	6.60347	2.76109	0.00586441	0.197771	-2.74175	2.75527
PARP9	PARP9	83666	poly(ADP-ribose) polymerase family member 9	-0.326741	5.65968	-2.75442	0.00589451	0.197771	-2.88685	-2.75359
TRNAU1AP	TRNAU1AP	54952	tRNA selenocysteine 1 associated protein 1	-0.209486	5.77525	-2.75382	0.00590159	0.197771	-2.90036	-2.7532
ACOT2	ACOT2	10965	acyl-CoA thioesterase 2	0.351655	6.7523	2.75746	0.00590223	0.197771	-2.75887	2.75316
FURIN	FURIN	5045	furin, paired basic amino acid cleaving enzyme	-0.171749	5.93027	-2.75004	0.00596699	0.199232	-2.93388	-2.74959
EFNA1	EFNA1	1942	ephrin A1	-0.208451	5.75731	-2.74932	0.00598654	0.199232	-2.89893	-2.74852
IRX3	IRX3	79191	iroquois homeobox 3	0.575686	6.75033	2.75415	0.00599253	0.199232	-2.75601	2.74819
FADS3	FADS3	3995	fatty acid desaturase 3	0.287968	6.53069	2.74764	0.00601561	0.199481	-2.90941	2.74693
RRNAD1	RRNAD1	51093	ribosomal RNA adenine dimethylase domain containing 1	-0.209152	5.57029	-2.74468	0.00606593	0.199798	-2.93386	-2.7442
PRMT1	PRMT1	3276	protein arginine methyltransferase 1	0.274452	6.58572	2.74543	0.00606739	0.199798	-2.84511	2.74412
RRAS	RRAS	6237	RAS related	0.276347	6.19567	2.74422	0.00607443	0.199798	-2.94916	2.74374
GPAT2	GPAT2	150763	glycerol-3-phosphate acyltransferase 2, mitochondrial	-0.230308	6.00121	-2.74347	0.00608761	0.199798	-2.95276	-2.74302
SPATA13	SPATA13	221178	spermatogenesis associated 13	-0.201361	5.35445	-2.74223	0.00611197	0.200085	-2.94077	-2.74171
SEMA5A	SEMA5A	9037	semaphorin 5A	0.358908	6.07695	2.74532	0.00614357	0.200606	-2.78556	2.74002
SH3RF2	SH3RF2	153769	SH3 domain containing ring finger 2	-0.242699	5.60255	-2.73905	0.00617541	0.201133	-2.92458	-2.73832
PALM2AKAP2	PALM2AKAP2	445815	PALM2 and AKAP2 fusion	0.477514	6.83859	2.7429	0.00623713	0.202628	-2.80819	2.73505
UBE2K	UBE2K	3093	ubiquitin conjugating enzyme E2 K	0.15763	6.2723	2.73204	0.00630247	0.203408	-2.98188	2.73162
SDC3	SDC3	9672	syndecan 3	0.200232	5.51349	2.73229	0.00630549	0.203408	-2.9408	2.73146
LRRN4CL	LRRN4CL	221091	LRRN4 C-terminal like	-0.188904	5.56562	-2.73188	0.00630882	0.203408	-2.93678	-2.73128
POLDIP2	POLDIP2	26073	DNA polymerase delta interacting protein 2	0.273196	7.23444	2.7313	0.00634693	0.204122	-2.83911	2.7293
GRAMD1A	GRAMD1A	57655	GRAM domain containing 1A	-0.165877	5.91889	-2.72908	0.00636649	0.204238	-2.93953	-2.72828
ALDH4A1	ALDH4A1	8659	aldehyde dehydrogenase 4 family member A1	0.234245	6.1364	2.72736	0.00639266	0.204565	-2.99564	2.72693
TMEM9	TMEM9	252839	transmembrane protein 9	-0.204707	5.53473	-2.72483	0.00644562	0.205746	-2.96227	-2.72421
OR5B2	OR5B2	390190	olfactory receptor family 5 subfamily B member 2	-0.17408	5.25621	-2.72273	0.00648784	0.206293	-2.96211	-2.72205
H3C7	H3C7	8968	H3 clustered histone 7	-0.183037	5.00115	-2.72205	0.00650026	0.206293	-2.94659	-2.72142
NOP53	NOP53	29997	NOP53 ribosome biogenesis factor	-0.373305	7.20493	-2.72248	0.00651811	0.206293	-2.8528	-2.72051
IGFBP5	IGFBP5	3488	insulin like growth factor binding protein 5	0.529111	6.06821	2.72043	0.00652784	0.206293	-3.01062	2.72002
ODC1	ODC1	4953	ornithine decarboxylase 1	0.537511	5.76226	2.7387	0.00654336	0.206293	-2.89741	2.71923
USP17L3	USP17L3	645836	ubiquitin specific peptidase 17 like family member 3	-0.482898	6.07497	-2.72073	0.00656126	0.206349	-2.86148	-2.71833
WBP2	WBP2	23558	WW domain binding protein 2	-0.317054	6.88792	-2.71805	0.00660558	0.206863	-2.86365	-2.7161
ANKRD30BL	ANKRD30BL	554226	ankyrin repeat domain 30B like	-0.211811	5.05845	-2.71544	0.0066311	0.206863	-2.96846	-2.71482
STEAP2	STEAP2	261729	STEAP2 metalloreductase	-0.17155	5.75001	-2.71499	0.00663769	0.206863	-2.99674	-2.7145
TRIM56	TRIM56	81844	tripartite motif containing 56	-0.216267	5.92713	-2.71485	0.00664473	0.206863	-2.98033	-2.71414
UNC5A	UNC5A	90249	unc-5 netrin receptor A	-0.185755	5.46302	-2.71408	0.00665841	0.206863	-2.99145	-2.71346
ZNF827	ZNF827	152485	zinc finger protein 827	0.18551	5.67715	2.71323	0.00667813	0.206973	-2.99199	2.71248
AFAP1L1	AFAP1L1	134265	actin filament associated protein 1 like 1	0.202001	6.14399	2.71172	0.00671231	0.20753	-2.93888	2.71079
OR5H15	OR5H15	403274	olfactory receptor family 5 subfamily H member 15	-0.181164	5.3418	-2.70969	0.00674742	0.208113	-2.97341	-2.70906
SOS1	SOS1	6654	SOS Ras/Rac guanine nucleotide exchange factor 1	-0.323356	5.82308	-2.70918	0.00682716	0.210067	-2.8411	-2.70516
STAMBP	STAMBP	10617	STAM binding protein	0.214964	5.63936	2.7044	0.00685476	0.21041	-3.02134	2.70382
HTRA1	HTRA1	5654	HtrA serine peptidase 1	0.356343	6.47055	2.70296	0.00689786	0.211226	-2.93015	2.70174
METTL18	METTL18	92342	methyltransferase like 18	-0.207698	5.79801	-2.70009	0.00694855	0.212271	-2.97264	-2.6993
SLC26A5	SLC26A5	375611	solute carrier family 26 member 5	-0.237708	5.46412	-2.69798	0.00698615	0.212778	-3.0295	-2.6975
DIPK2B	DIPK2B	79742	divergent protein kinase domain 2B	-0.2118	5.36877	-2.69775	0.00699841	0.212778	-3.0032	-2.69692
CBLN1	CBLN1	869	cerebellin 1 precursor	-0.214944	5.474	-2.69302	0.00709593	0.215232	-2.99375	-2.69231
MRPS16	MRPS16	51021	mitochondrial ribosomal protein S16	0.224835	6.48152	2.69173	0.00713913	0.215598	-2.93709	2.69028
NRIP1	NRIP1	8204	nuclear receptor interacting protein 1	-0.329286	5.72703	-2.69323	0.00715549	0.215598	-2.86962	-2.68952
PLEKHA8	PLEKHA8	84725	pleckstrin homology domain containing A8	-0.185001	5.70191	-2.6898	0.00716838	0.215598	-3.01436	-2.68892
SLC35G6	SLC35G6	643664	solute carrier family 35 member G6	-0.210139	5.42355	-2.68907	0.00717535	0.215598	-3.04734	-2.68859
SCD5	SCD5	79966	stearoyl-CoA desaturase 5	-0.187727	5.3083	-2.68592	0.00724392	0.217148	-3.04784	-2.68542
REEP3	REEP3	221035	receptor accessory protein 3	-0.192246	5.55661	-2.68514	0.00726242	0.217194	-3.04697	-2.68457
COX20	COX20	116228	cytochrome c oxidase assembly factor COX20	0.367438	6.91713	2.68588	0.00728463	0.21735	-2.91291	2.68354
MLKL	MLKL	197259	mixed lineage kinase domain like pseudokinase	-0.219111	5.5497	-2.68075	0.00735569	0.21896	-3.07036	-2.6803
TAGLN	TAGLN	6876	transgelin	0.259314	5.57224	2.67826	0.00741022	0.21968	-3.09072	2.67782
LIPH	LIPH	200879	lipase H	-0.219273	5.37761	-2.67781	0.0074214	0.21968	-3.06806	-2.67732
SMPD4	SMPD4	55627	sphingomyelin phosphodiesterase 4	-0.212071	5.9016	-2.67593	0.00746172	0.21968	-3.09044	-2.6755
UGCG	UGCG	7357	UDP-glucose ceramide glucosyltransferase	-0.24142	5.66232	-2.67611	0.00746536	0.21968	-3.02054	-2.67534
GOLGA8F	GOLGA8F	100132565	golgin A8 family member F	-0.18922	5.69236	-2.67577	0.00746568	0.21968	-3.08463	-2.67533
PLSCR1	PLSCR1	5359	phospholipid scramblase 1	-0.312502	5.79905	-2.67334	0.00751981	0.220765	-3.09096	-2.6729
DHRS12	DHRS12	79758	dehydrogenase/reductase 12	-0.166478	5.6515	-2.67027	0.0075891	0.22229	-3.09638	-2.66982
PHACTR1	PHACTR1	221692	phosphatase and actin regulator 1	-0.45618	6.86336	-2.67578	0.00765737	0.223425	-2.9229	-2.66682
ZNF415	ZNF415	55786	zinc finger protein 415	0.215104	5.86224	2.66654	0.00767286	0.223425	-3.11846	2.66614
CPNE5	CPNE5	57699	copine 5	-0.35595	6.32572	-2.66651	0.00768024	0.223425	-3.05737	-2.66581
SRL	SRL	6345	sarcalumenin	0.324263	7.89824	2.66631	0.00771067	0.223732	-2.94499	2.66448
MPV17	MPV17	4358	mitochondrial inner membrane protein MPV17	0.208928	5.87779	2.66423	0.00772576	0.223732	-3.12321	2.66383
SEC31A	SEC31A	22872	SEC31 homolog A, COPII coat complex component	0.242564	6.41186	2.66269	0.00776174	0.224267	-3.11976	2.66226
CISD1	CISD1	55847	CDGSH iron sulfur domain 1	0.351612	6.95358	2.66615	0.00779889	0.224564	-2.92571	2.66065
MPC1	MPC1	51660	mitochondrial pyruvate carrier 1	0.539772	8.24984	2.67688	0.00782028	0.224564	-2.99252	2.65973
PTK6	PTK6	5753	protein tyrosine kinase 6	-0.236845	5.26363	-2.66004	0.00782466	0.224564	-3.09919	-2.65954
LTBP4	LTBP4	8425	latent transforming growth factor beta binding protein 4	0.309484	6.26069	2.65999	0.00789035	0.225943	-2.94171	2.65673
AMY1A	AMY1A	276	amylase alpha 1A	-0.201778	6.39686	-2.65287	0.00799015	0.22829	-3.15169	-2.65249
NARS1	NARS1	4677	asparaginyl-tRNA synthetase 1	0.382883	6.39453	2.65745	0.00801822	0.228582	-2.93318	2.6513
VAMP5	VAMP5	10791	vesicle associated membrane protein 5	-0.197301	6.09321	-2.65056	0.00804527	0.228781	-3.1501	-2.65016
KIFAP3	KIFAP3	22920	kinesin associated protein 3	0.432011	6.07741	2.65621	0.00806097	0.228781	-2.94503	2.64951
PPP1R3A	PPP1R3A	5506	protein phosphatase 1 regulatory subunit 3A	0.237381	6.78864	2.64874	0.00808872	0.229061	-3.15363	2.64834
USP29	USP29	57663	ubiquitin specific peptidase 29	-0.18438	5.59578	-2.64552	0.00816705	0.230769	-3.14729	-2.64508
TIMM8B	TIMM8B	26521	translocase of inner mitochondrial membrane 8 homolog B	0.4039	7.29747	2.647	0.00819881	0.2308	-2.95738	2.64377
KRTAP9-2	KRTAP9-2	83899	keratin associated protein 9-2	-0.237655	5.73364	-2.64201	0.00825202	0.2308	-3.15673	-2.64158
CACNB2	CACNB2	783	calcium voltage-gated channel auxiliary subunit beta 2	-0.344425	6.03226	-2.64443	0.00826058	0.2308	-2.96985	-2.64123
FGD4	FGD4	121512	FYVE, RhoGEF and PH domain containing 4	0.30421	5.5444	2.64384	0.00826475	0.2308	-2.97551	2.64106
SFI1	SFI1	9814	SFI1 centrin binding protein	-0.171373	5.73755	-2.64045	0.00828982	0.2308	-3.16156	-2.64003
SLMAP	SLMAP	7871	sarcolemma associated protein	0.494415	7.86711	2.64772	0.00830041	0.2308	-2.95817	2.6396
CHPF	CHPF	79586	chondroitin polymerizing factor	0.457067	7.09884	2.64442	0.00832678	0.2308	-2.93993	2.63852
OLFML3	OLFML3	56944	olfactomedin like 3	-0.193933	5.68122	-2.63789	0.00835289	0.2308	-3.16468	-2.63746
SLC25A23	SLC25A23	79085	solute carrier family 25 member 23	0.368393	6.56649	2.63983	0.00838956	0.2308	-2.96727	2.63598
MSRB3	MSRB3	253827	methionine sulfoxide reductase B3	0.357813	6.3971	2.63782	0.00839496	0.2308	-3.00618	2.63576
FOLR2	FOLR2	2350	folate receptor beta	-0.26899	4.55275	-2.6377	0.00839551	0.2308	-3.04413	-2.63574
ZNF417	ZNF417	147687	zinc finger protein 417	-0.258056	5.98692	-2.63528	0.00841826	0.2308	-3.17109	-2.63482
MT1F	MT1F	4494	metallothionein 1F	-0.271379	5.17445	-2.63558	0.00842143	0.2308	-3.0739	-2.63469
SCN5A	SCN5A	6331	sodium voltage-gated channel alpha subunit 5	0.336683	6.36893	2.63799	0.00842305	0.2308	-2.98806	2.63462
RTN4	RTN4	57142	reticulon 4	0.709215	6.98072	2.64275	0.00844267	0.2308	-2.97542	2.63383
PDLIM7	PDLIM7	9260	PDZ and LIM domain 7	0.565299	6.0459	2.65092	0.00845665	0.2308	-3.05474	2.63327
OR5H14	OR5H14	403273	olfactory receptor family 5 subfamily H member 14	-0.203396	5.5717	-2.63093	0.00852605	0.231919	-3.17709	-2.6305
HSPA2	HSPA2	3306	heat shock protein family A (Hsp70) member 2	0.682238	6.65624	2.63415	0.00854054	0.231919	-2.97982	2.62992
TMEM88	TMEM88	92162	transmembrane protein 88	-0.22798	5.15132	-2.62948	0.00856453	0.231919	-3.15464	-2.62896
HCCS	HCCS	3052	holocytochrome c synthase	0.209231	5.91554	2.62926	0.00857012	0.231919	-3.17861	2.62874
MGST1	MGST1	4257	microsomal glutathione S-transferase 1	-0.196715	5.32852	-2.6258	0.00865628	0.233128	-3.17641	-2.62534
SLC25A52	SLC25A52	147407	solute carrier family 25 member 52	-0.22865	4.8305	-2.62619	0.00865667	0.233128	-3.11421	-2.62532
ZNF292	ZNF292	23036	zinc finger protein 292	-0.168779	6.10575	-2.62521	0.00866945	0.233128	-3.20435	-2.62482
PTPRM	PTPRM	5797	protein tyrosine phosphatase receptor type M	0.333156	6.83383	2.62804	0.00871295	0.233807	-2.98169	2.62312
SCX	SCX	642658	scleraxis bHLH transcription factor	0.249978	5.69171	2.62196	0.0087526	0.234379	-3.21384	2.62157
NEB	NEB	4703	nebulin	0.486523	5.6042	2.62696	0.00878531	0.234438	-2.98833	2.6203
MAMDC2	MAMDC2	256691	MAM domain containing 2	-0.195103	5.53838	-2.62087	0.00879141	0.234438	-3.1618	-2.62006
FOXD4L5	FOXD4L5	653427	forkhead box D4 like 5	-0.314852	5.64435	-2.62002	0.00884075	0.234791	-3.04899	-2.61815
CDCA2	CDCA2	157313	cell division cycle associated 2	-0.631629	5.51184	-2.63569	0.00884136	0.234791	-3.05379	-2.61813
NINL	NINL	22981	ninein like	-0.3179	5.54161	-2.61981	0.00886987	0.235061	-3.01419	-2.61703
PYCARD	PYCARD	29108	PYD and CARD domain containing	-0.183073	5.41687	-2.61584	0.00891242	0.2357	-3.20303	-2.6154
COTL1	COTL1	23406	coactosin like F-actin binding protein 1	-0.174137	5.55071	-2.61346	0.00898455	0.237118	-3.17992	-2.61264
LRP10	LRP10	26020	LDL receptor related protein 10	-0.262949	5.46729	-2.61193	0.00901489	0.237217	-3.21047	-2.61149
DMPK	DMPK	1760	DM1 protein kinase	0.377447	7.13615	2.61203	0.00902538	0.237217	-3.13024	2.61109
PRR20A	PRR20A	122183	proline rich 20A	-0.215948	5.38446	-2.60943	0.00908139	0.237831	-3.21169	-2.60898
TRNP1	TRNP1	388610	TMF1 regulated nuclear protein 1	0.242261	5.98026	2.60953	0.0090859	0.237831	-3.16516	2.60881
PDE3A	PDE3A	5139	phosphodiesterase 3A	-0.405851	7.951	-2.60906	0.00910928	0.237957	-3.07897	-2.60793
HOMER2	HOMER2	9455	homer scaffold protein 2	0.201855	6.37878	2.60523	0.00919099	0.239602	-3.26189	2.60487
MYL6	MYL6	4637	myosin light chain 6	0.326817	7.03778	2.60219	0.00930353	0.242043	-3.10084	2.60069
RIOK1	RIOK1	83732	RIO kinase 1	-0.190463	5.84731	-2.5995	0.0093468	0.242676	-3.24936	-2.5991
SPOCK1	SPOCK1	6695	SPARC (osteonectin), cwcv and kazal like domains proteoglycan 1	0.616827	5.92807	2.59752	0.00940119	0.243581	-3.2553	2.59711
DUS3L	DUS3L	56931	dihydrouridine synthase 3 like	-0.186056	5.67879	-2.59691	0.00941975	0.243581	-3.23711	-2.59643
UQCC1	UQCC1	55245	ubiquinol-cytochrome c reductase complex assembly factor 1	0.209936	6.4232	2.59568	0.00945049	0.243847	-3.27601	2.59531
SYNPO	SYNPO	11346	synaptopodin	0.537383	8.41361	2.61447	0.00947735	0.243847	-3.12872	2.59434
FGF2	FGF2	2247	fibroblast growth factor 2	-0.221345	4.92803	-2.5949	0.00948718	0.243847	-3.19199	-2.59398
ANKLE2	ANKLE2	23141	ankyrin repeat and LEM domain containing 2	-0.165172	6.23346	-2.59229	0.00954402	0.244817	-3.27636	-2.59193
ACTN3	ACTN3	89	actinin alpha 3 (gene/pseudogene)	0.220464	5.76749	2.59158	0.00956406	0.24484	-3.27522	2.5912
KLHL12	KLHL12	59349	kelch like family member 12	0.231918	5.95755	2.5901	0.0096322	0.246092	-3.15113	2.58876
VTN	VTN	7448	vitronectin	0.268814	6.28238	2.58747	0.00968287	0.246894	-3.25466	2.58695
FAM167B	FAM167B	84734	family with sequence similarity 167 member B	-0.23496	5.10211	-2.58444	0.00976859	0.24793	-3.24051	-2.58391
KRTCAP2	KRTCAP2	200185	keratinocyte associated protein 2	-0.208025	6.30263	-2.58405	0.00978954	0.24793	-3.22433	-2.58318
SDHD	SDHD	6392	succinate dehydrogenase complex subunit D	0.384594	7.31082	2.58754	0.00982395	0.24793	-3.04529	2.58197
SULT1A2	SULT1A2	6799	sulfotransferase family 1A member 2	0.21044	5.78842	2.58119	0.00985775	0.24793	-3.28168	2.58078
PTCD3	PTCD3	55037	pentatricopeptide repeat domain 3	0.191063	6.41795	2.58071	0.00986994	0.24793	-3.30202	2.58035
SLC16A6	SLC16A6	9120	solute carrier family 16 member 6	-0.193354	5.36239	-2.58104	0.00987578	0.24793	-3.23984	-2.58015
LAMTOR5	LAMTOR5	10542	late endosomal/lysosomal adaptor, MAPK and MTOR activator 5	0.168971	7.21849	2.58058	0.00987599	0.24793	-3.27193	2.58014
AK6	AK6	102157402	adenylate kinase 6	-0.185354	5.44235	-2.58005	0.0098956	0.24793	-3.26673	-2.57946
GALNT1	GALNT1	2589	polypeptide N-acetylgalactosaminyltransferase 1	0.310513	6.19659	2.58259	0.00989782	0.24793	-3.07078	2.57938
PPM1B	PPM1B	5495	protein phosphatase, Mg2+/Mn2+ dependent 1B	0.174682	6.52348	2.57904	0.00991838	0.24796	-3.30634	2.57866
PHC1	PHC1	1911	polyhomeotic homolog 1	-0.206268	5.87159	-2.57792	0.0099631	0.248592	-3.24436	-2.57711
AQP3	AQP3	360	aquaporin 3 (Gill blood group)	-0.194546	5.36583	-2.57655	0.00999164	0.248819	-3.28039	-2.57612
ANKRD23	ANKRD23	200539	ankyrin repeat domain 23	0.270943	5.76271	2.57426	0.0100561	0.249562	-3.31119	2.57389
CTSH	CTSH	1512	cathepsin H	-0.251032	5.27551	-2.57489	0.0100605	0.249562	-3.1593	-2.57374
DISP1	DISP1	84976	dispatched RND transporter family member 1	-0.187089	5.45473	-2.57323	0.0100876	0.249563	-3.29274	-2.57281
DCAF16	DCAF16	54876	DDB1 and CUL4 associated factor 16	-0.182797	5.81854	-2.573	0.0100995	0.249563	-3.27249	-2.5724
SH2B1	SH2B1	25970	SH2B adaptor protein 1	0.209799	5.99657	2.57053	0.0101856	0.251205	-3.18601	2.56946
NUDC	NUDC	10726	nuclear distribution C, dynein complex regulator	-0.285463	6.96136	-2.57019	0.0102159	0.25139	-3.13818	-2.56843
CDK2AP1	CDK2AP1	8099	cyclin dependent kinase 2 associated protein 1	0.221315	6.57029	2.56824	0.0102323	0.25139	-3.32604	2.56788
PKM	PKM	5315	pyruvate kinase M1/2	0.331245	8.12541	2.56835	0.0102716	0.25187	-3.11729	2.56655
CCNP	CCNP	79935	NA	-0.186483	5.4294	-2.56606	0.0103106	0.251886	-3.27339	-2.56523
NPM1	NPM1	4869	nucleophosmin 1	-0.24895	7.60039	-2.56637	0.0103116	0.251886	-3.17231	-2.5652
KLF10	KLF10	7071	Kruppel like factor 10	-0.523659	5.63399	-2.57722	0.0104015	0.253528	-3.13179	-2.56219
C1orf116	C1orf116	79098	chromosome 1 open reading frame 116	-0.193832	5.35465	-2.56205	0.0104184	0.253528	-3.30963	-2.56162
SAFB2	SAFB2	9667	scaffold attachment factor B2	-0.17687	6.17435	-2.55979	0.0104842	0.254645	-3.35706	-2.55944
SVOPL	SVOPL	136306	SVOP like	-0.187017	5.5656	-2.55647	0.0105861	0.256634	-3.33086	-2.55607
CMSS1	CMSS1	84319	cms1 ribosomal small subunit homolog	-0.191821	5.7135	-2.55286	0.010696	0.258417	-3.34261	-2.55248
IL36RN	IL36RN	26525	interleukin 36 receptor antagonist	-0.190484	5.55273	-2.55283	0.0107001	0.258417	-3.32392	-2.55234
IL6R	IL6R	3570	interleukin 6 receptor	-0.348239	5.75104	-2.55449	0.0107371	0.258823	-3.11264	-2.55114
ARHGAP30	ARHGAP30	257106	Rho GTPase activating protein 30	-0.19322	5.12042	-2.54895	0.0108202	0.259846	-3.32303	-2.54845
FBXO38	FBXO38	81545	F-box protein 38	0.192551	5.94626	2.54858	0.0108272	0.259846	-3.36524	2.54823
CLIC4	CLIC4	25932	chloride intracellular channel 4	0.443008	7.656	2.55228	0.0108549	0.259846	-3.09612	2.54734
MYL12A	MYL12A	10627	myosin light chain 12A	0.880423	10.6977	2.57502	0.0108607	0.259846	-3.2352	2.54715
OTUD7B	OTUD7B	56957	OTU deubiquitinase 7B	-0.211242	5.76366	-2.5461	0.0109053	0.260159	-3.35859	-2.54572
C6	C6	729	complement C6	-0.67831	6.70829	-2.54519	0.0109336	0.260159	-3.36113	-2.54481
CTAGE9	CTAGE9	643854	CTAGE family member 9	-0.225119	5.6406	-2.54601	0.0109348	0.260159	-3.21345	-2.54478
NMRK1	NMRK1	54981	nicotinamide riboside kinase 1	-0.268102	5.29554	-2.54427	0.0109644	0.260379	-3.33873	-2.54383
KCND3	KCND3	3752	potassium voltage-gated channel subfamily D member 3	-0.183711	5.7179	-2.54248	0.011019	0.26119	-3.36443	-2.5421
SIMC1	SIMC1	375484	SUMO interacting motifs containing 1	-0.147406	5.76115	-2.54014	0.0110931	0.262462	-3.36766	-2.53975
TPI1	TPI1	7167	triosephosphate isomerase 1	0.299164	8.89402	2.53861	0.0111711	0.263819	-3.17375	2.5373
PPIP5K2	PPIP5K2	23262	diphosphoinositol pentakisphosphate kinase 2	-0.259247	5.92703	-2.53827	0.0112282	0.264604	-3.15757	-2.53552
SPATA20	SPATA20	64847	spermatogenesis associated 20	0.229706	6.18137	2.53496	0.0112572	0.264604	-3.39577	2.53461
S100A9	S100A9	6280	S100 calcium binding protein A9	-0.253754	5.582	-2.53495	0.0112663	0.264604	-3.34316	-2.53433
DCPS	DCPS	28960	decapping enzyme, scavenger	0.159848	5.76559	2.53384	0.0112938	0.264762	-3.39539	2.53348
CD79B	CD79B	974	CD79b molecule	-0.258528	5.52044	-2.53011	0.0114156	0.266421	-3.38686	-2.52971
SPDYE5	SPDYE5	442590	speedy/RINGO cell cycle regulator family member E5	-0.231112	5.40585	-2.52954	0.0114378	0.266421	-3.34765	-2.52903
POSTN	POSTN	10631	periostin	0.364205	6.05672	2.52852	0.0114702	0.266421	-3.36712	2.52804
ANGPTL1	ANGPTL1	9068	angiopoietin like 1	0.200638	5.73652	2.52746	0.0115012	0.266421	-3.40745	2.52709
C8orf82	C8orf82	414919	chromosome 8 open reading frame 82	0.212317	6.35924	2.52706	0.0115132	0.266421	-3.41265	2.52672
RPL13A	RPL13A	23521	ribosomal protein L13a	-0.275823	6.2325	-2.52692	0.0115251	0.266421	-3.36231	-2.52636
SNURF	SNURF	8926	SNRPN upstream reading frame	0.204601	7.09579	2.52666	0.0115277	0.266421	-3.40197	2.52628
ADGRL1	ADGRL1	22859	adhesion G protein-coupled receptor L1	-0.191563	5.62119	-2.526	0.011558	0.266421	-3.32261	-2.52536
NDUFA9	NDUFA9	4704	NADH:ubiquinone oxidoreductase subunit A9	0.25932	6.67378	2.52641	0.0115675	0.266421	-3.2404	2.52507
JPH1	JPH1	56704	junctophilin 1	-0.230443	5.97215	-2.52529	0.0115727	0.266421	-3.39802	-2.52491
ATP13A3	ATP13A3	79572	ATPase 13A3	0.671354	6.79728	2.53214	0.0116092	0.266618	-3.14224	2.5238
COX17	COX17	10063	cytochrome c oxidase copper chaperone COX17	-0.230234	6.91053	-2.52413	0.0116229	0.266618	-3.31567	-2.52339
EVC2	EVC2	132884	EvC ciliary complex subunit 2	-0.193484	5.40433	-2.52307	0.011648	0.266674	-3.39163	-2.52263
TOPBP1	TOPBP1	11073	DNA topoisomerase II binding protein 1	-0.138262	5.80826	-2.52242	0.011667	0.266674	-3.4088	-2.52206
AURKAIP1	AURKAIP1	54998	aurora kinase A interacting protein 1	0.178916	6.60496	2.52096	0.0117192	0.26739	-3.37964	2.52049
TAB2	TAB2	23118	TGF-beta activated kinase 1 (MAP3K7) binding protein 2	-0.236335	6.07163	-2.51916	0.0117839	0.267916	-3.3468	-2.51855
PPP5D1	PPP5D1	100506012	PPP5 tetratricopeptide repeat domain containing 1	-0.195937	5.53201	-2.51901	0.0118238	0.267916	-3.25881	-2.51736
FUS	FUS	2521	FUS RNA binding protein	-0.276171	6.71376	-2.51742	0.011844	0.267916	-3.34228	-2.51676
XRCC2	XRCC2	7516	X-ray repair cross complementing 2	-0.436608	5.86567	-2.51746	0.0118481	0.267916	-3.31998	-2.51664
CYP2D6	CYP2D6	1565	cytochrome P450 family 2 subfamily D member 6	-0.201477	5.88803	-2.51727	0.0118499	0.267916	-3.37425	-2.51658
ELL2	ELL2	22936	elongation factor for RNA polymerase II 2	-0.789004	6.16303	-2.55847	0.0118755	0.267916	-3.46346	-2.51582
H2AJ	H2AJ	55766	H2A.J histone	-0.197652	5.70835	-2.5158	0.0118888	0.267916	-3.41696	-2.51543
CASQ2	CASQ2	845	calsequestrin 2	0.60936	9.89354	2.53424	0.0119395	0.268587	-3.18611	2.51393
PKDCC	PKDCC	91461	protein kinase domain containing, cytoplasmic	0.21042	5.89048	2.51202	0.012022	0.269791	-3.40989	2.5115
PIM3	PIM3	415116	Pim-3 proto-oncogene, serine/threonine kinase	-0.238366	6.22854	-2.51153	0.0120352	0.269791	-3.41075	-2.51111
SLC46A1	SLC46A1	113235	solute carrier family 46 member 1	-0.184546	5.69164	-2.51056	0.0120739	0.270183	-3.36359	-2.50998
CCDC80	CCDC80	151887	coiled-coil domain containing 80	0.243254	5.73218	2.50948	0.0121041	0.270183	-3.43463	2.5091
NRBP2	NRBP2	340371	nuclear receptor binding protein 2	0.174596	5.18517	2.50899	0.0121218	0.270183	-3.41874	2.50858
ROCK1	ROCK1	6093	Rho associated coiled-coil containing protein kinase 1	0.171523	6.04289	2.50849	0.0121371	0.270183	-3.44852	2.50813
PWWP3A	PWWP3A	84939	PWWP domain containing 3A, DNA repair factor	0.18428	5.76614	2.50769	0.0121737	0.270527	-3.40276	2.50707
ITGA2B	ITGA2B	3674	integrin subunit alpha 2b	-0.198407	5.61933	-2.50494	0.012264	0.27173	-3.39965	-2.50446
EIF4B	EIF4B	1975	eukaryotic translation initiation factor 4B	-0.323715	7.76256	-2.50646	0.0122703	0.27173	-3.21822	-2.50427
WASHC1	WASHC1	100287171	WASH complex subunit 1	-0.289416	6.44698	-2.5038	0.0123528	0.273084	-3.24731	-2.5019
UBE2B	UBE2B	7320	ubiquitin conjugating enzyme E2 B	-0.249969	7.39852	-2.5028	0.0123863	0.273121	-3.25781	-2.50094
UBE2W	UBE2W	55284	ubiquitin conjugating enzyme E2 W	0.175364	5.86228	2.50148	0.0123971	0.273121	-3.335	2.50063
NMRAL1	NMRAL1	57407	NmrA like redox sensor 1	-0.259807	5.82946	-2.50195	0.0124288	0.273348	-3.237	-2.49973
MTCH1	MTCH1	23787	mitochondrial carrier 1	-0.330868	7.24588	-2.50225	0.0124903	0.27423	-3.19734	-2.49798
HPS6	HPS6	79803	HPS6 biogenesis of lysosomal organelles complex 2 subunit 3	-0.195913	5.41901	-2.49765	0.0125158	0.274319	-3.45094	-2.49726
MSS51	MSS51	118490	MSS51 mitochondrial translational activator	0.220615	5.69266	2.49641	0.012558	0.274773	-3.47018	2.49606
RFFL	RFFL	117584	ring finger and FYVE like domain containing E3 ubiquitin protein ligase	-0.159907	5.47543	-2.49567	0.0125884	0.274968	-3.43125	-2.49521
CD276	CD276	80381	CD276 molecule	0.234589	6.20347	2.49492	0.0126614	0.276091	-3.26575	2.49315
STAT5A	STAT5A	6776	signal transducer and activator of transcription 5A	-0.203259	5.94813	-2.4925	0.012697	0.276148	-3.47244	-2.49216
CYBA	CYBA	1535	cytochrome b-245 alpha chain	-0.191958	5.07988	-2.49234	0.0127071	0.276148	-3.43059	-2.49187
FAM120A	FAM120A	23196	family with sequence similarity 120A	0.17022	6.33912	2.48946	0.0128053	0.27781	-3.48936	2.48914
FZD1	FZD1	8321	frizzled class receptor 1	0.271174	5.9622	2.48464	0.0129803	0.28113	-3.4979	2.48431
IFNA4	IFNA4	3441	interferon alpha 4	-0.250522	5.7112	-2.48373	0.0130521	0.282207	-3.33505	-2.48235
PSIP1	PSIP1	11168	PC4 and SFRS1 interacting protein 1	-0.219292	5.86559	-2.47936	0.0132052	0.284377	-3.33333	-2.47819
TOMM20	TOMM20	9804	translocase of outer mitochondrial membrane 20	-0.217481	6.17689	-2.47813	0.0132212	0.284377	-3.48944	-2.47775
CA3	CA3	761	carbonic anhydrase 3	0.719239	5.87935	2.48092	0.0132314	0.284377	-3.23356	2.47748
SCN2B	SCN2B	6327	sodium voltage-gated channel beta subunit 2	0.362812	5.74185	2.4847	0.0132413	0.284377	-3.22113	2.47721
GJA1	GJA1	2697	gap junction protein alpha 1	0.593966	7.55807	2.49701	0.013276	0.284403	-3.31899	2.47628
NAGK	NAGK	55577	N-acetylglucosamine kinase	-0.175632	5.84748	-2.47633	0.013287	0.284403	-3.50274	-2.47598
C9orf40	C9orf40	55071	chromosome 9 open reading frame 40	-0.255249	5.19559	-2.47609	0.0133117	0.284456	-3.44815	-2.47532
IRF6	IRF6	3664	interferon regulatory factor 6	-0.282469	6.05843	-2.47391	0.01339	0.285654	-3.45491	-2.47322
ARHGAP1	ARHGAP1	392	Rho GTPase activating protein 1	0.435642	6.68047	2.47781	0.0134642	0.286757	-3.23208	2.47125
CFAP52	CFAP52	146845	cilia and flagella associated protein 52	0.212208	5.41019	2.46957	0.013541	0.287478	-3.51359	2.46922
BPGM	BPGM	669	bisphosphoglycerate mutase	-0.15233	5.71245	-2.46943	0.0135462	0.287478	-3.51592	-2.46908
SH2D6	SH2D6	284948	SH2 domain containing 6	-0.213631	5.43371	-2.46938	0.0135654	0.287478	-3.39316	-2.46857
AK4	AK4	205	adenylate kinase 4	0.330672	7.02554	2.47249	0.0135891	0.287506	-3.23999	2.46794
ATF4	ATF4	468	activating transcription factor 4	-0.287198	7.44733	-2.46754	0.0136295	0.287792	-3.42216	-2.46688
PRMT7	PRMT7	54496	protein arginine methyltransferase 7	-0.145735	5.94782	-2.46652	0.013656	0.287792	-3.52607	-2.46619
IER5L	IER5L	389792	immediate early response 5 like	-0.182452	5.54912	-2.46544	0.0136982	0.287792	-3.51648	-2.46508
USP5	USP5	8078	ubiquitin specific peptidase 5	0.175777	5.74857	2.46549	0.0137046	0.287792	-3.49829	2.46491
BTN2A1	BTN2A1	11120	butyrophilin subfamily 2 member A1	-0.172646	6.00595	-2.46529	0.0137151	0.287792	-3.46519	-2.46464
GZMK	GZMK	3003	granzyme K	-0.178932	5.34157	-2.4642	0.0137604	0.288271	-3.41287	-2.46346
FAM98A	FAM98A	25940	family with sequence similarity 98 member A	0.208257	6.29778	2.46335	0.0137848	0.28831	-3.49486	2.46282
DCUN1D2	DCUN1D2	55208	defective in cullin neddylation 1 domain containing 2	0.281484	6.42759	2.46193	0.0138413	0.28902	-3.48963	2.46136
SLCO4A1	SLCO4A1	28231	solute carrier organic anion transporter family member 4A1	-0.334364	5.25083	-2.46472	0.013907	0.289919	-3.23863	-2.45966
ADGRE2	ADGRE2	30817	adhesion G protein-coupled receptor E2	-0.163234	5.38773	-2.45882	0.0139542	0.290099	-3.52739	-2.45844
SYNPO2	SYNPO2	171024	synaptopodin 2	0.412646	7.79762	2.46311	0.013961	0.290099	-3.24477	2.45826
ACOT1	ACOT1	641371	acyl-CoA thioesterase 1	0.368366	6.69531	2.46001	0.0140256	0.290601	-3.26954	2.45661
SDSL	SDSL	113675	serine dehydratase like	0.189616	5.85803	2.45706	0.0140358	0.290601	-3.43672	2.45635
LHFPL6	LHFPL6	10186	LHFPL tetraspan subfamily member 6	0.187982	5.9935	2.45622	0.0140533	0.290601	-3.56279	2.4559
FUOM	FUOM	282969	fucose mutarotase	-0.234025	5.03298	-2.45216	0.0142185	0.293544	-3.50479	-2.45169
EPB41	EPB41	2035	erythrocyte membrane protein band 4.1	0.165555	5.83993	2.45143	0.0142419	0.293552	-3.56095	2.4511
NAA60	NAA60	79903	N(alpha)-acetyltransferase 60, NatF catalytic subunit	-0.215833	5.76228	-2.45013	0.0142961	0.293837	-3.53688	-2.44974
SELENBP1	SELENBP1	8991	selenium binding protein 1	-0.397636	5.96904	-2.4524	0.014314	0.293837	-3.3117	-2.44928
PIGH	PIGH	5283	phosphatidylinositol glycan anchor biosynthesis class H	-0.217635	5.15989	-2.44944	0.0143246	0.293837	-3.52301	-2.44902
DDO	DDO	8528	D-aspartate oxidase	0.164929	5.85955	2.44794	0.0143918	0.294745	-3.52195	2.44733
GAB3	GAB3	139716	GRB2 associated binding protein 3	0.222397	5.8884	2.44388	0.014543	0.297365	-3.5776	2.44356
CSHL1	CSHL1	1444	chorionic somatomammotropin hormone like 1	-0.215636	5.51458	-2.44345	0.0145728	0.297462	-3.52255	-2.44283
PATJ	PATJ	10207	PATJ crumbs cell polarity complex component	-0.201314	5.79827	-2.4429	0.0145942	0.297462	-3.4823	-2.44229
PRRX1	PRRX1	5396	paired related homeobox 1	0.472513	6.535	2.44285	0.0146979	0.298901	-3.31034	2.43974
CHD2	CHD2	1106	chromodomain helicase DNA binding protein 2	-0.389958	6.29247	-2.44363	0.0147115	0.298901	-3.28996	-2.4394
STAT3	STAT3	6774	signal transducer and activator of transcription 3	-0.53096	7.15564	-2.4458	0.0147781	0.299778	-3.27744	-2.43777
KIZ	KIZ	55857	kizuna centrosomal protein	-0.17625	5.90083	-2.4372	0.0148163	0.300077	-3.57043	-2.43684
HMGN3	HMGN3	9324	high mobility group nucleosomal binding domain 3	-0.222305	6.37853	-2.43641	0.0148481	0.300082	-3.58041	-2.43606
WNT8A	WNT8A	7478	Wnt family member 8A	-0.235652	5.57186	-2.43591	0.0148688	0.300082	-3.58134	-2.43556
RNF135	RNF135	84282	ring finger protein 135	-0.2056	5.36641	-2.43549	0.0148869	0.300082	-3.5663	-2.43512
CSRP2	CSRP2	1466	cysteine and glycine rich protein 2	-0.357	5.17985	-2.4395	0.0149155	0.300187	-3.27823	-2.43442
ATP7B	ATP7B	540	ATPase copper transporting beta	0.162118	5.84746	2.43374	0.0149568	0.300544	-3.59663	2.43342
UQCRQ	UQCRQ	27089	ubiquinol-cytochrome c reductase complex III subunit VII	0.507258	9.38549	2.4427	0.0150346	0.301635	-3.28295	2.43154
ZNF484	ZNF484	83744	zinc finger protein 484	-0.166315	5.45694	-2.4295	0.0151346	0.303166	-3.58839	-2.42914
VLDLR	VLDLR	7436	very low density lipoprotein receptor	0.194894	5.94791	2.42903	0.0151632	0.303265	-3.55907	2.42846
SEMA6B	SEMA6B	10501	semaphorin 6B	-0.20161	5.44178	-2.42454	0.0153428	0.306286	-3.59295	-2.42418
COL1A2	COL1A2	1278	collagen type I alpha 2 chain	0.424079	6.57819	2.42435	0.0153622	0.306286	-3.51231	2.42373
FAM8A1	FAM8A1	51439	family with sequence similarity 8 member A1	-0.149923	5.45749	-2.42336	0.0153929	0.306421	-3.59746	-2.423
AFF1	AFF1	4299	AF4/FMR2 family member 1	-0.191156	6.6491	-2.41946	0.0155563	0.308123	-3.63074	-2.41916
DKK3	DKK3	27122	dickkopf WNT signaling pathway inhibitor 3	0.652235	8.65797	2.43043	0.0155973	0.308123	-3.32139	2.41821
COMT	COMT	1312	catechol-O-methyltransferase	0.24729	6.60255	2.41971	0.0156037	0.308123	-3.4201	2.41805
NDUFA10	NDUFA10	4705	NADH:ubiquinone oxidoreductase subunit A10	0.287807	7.47018	2.41962	0.015605	0.308123	-3.39898	2.41803
MSRB2	MSRB2	22921	methionine sulfoxide reductase B2	0.268147	7.16711	2.41823	0.0156107	0.308123	-3.61426	2.41789
ZNF705B	ZNF705B	100132396	zinc finger protein 705B	-0.202746	5.58043	-2.41804	0.0156228	0.308123	-3.59394	-2.41761
TIRAP	TIRAP	114609	TIR domain containing adaptor protein	-0.250541	5.40031	-2.41474	0.015834	0.311809	-3.41216	-2.41272
B3GALT2	B3GALT2	8707	beta-1,3-galactosyltransferase 2	0.231723	6.06147	2.40883	0.0160172	0.314931	-3.64961	2.40852
C8orf74	C8orf74	203076	chromosome 8 open reading frame 74	-0.206086	5.64317	-2.40854	0.0160605	0.314975	-3.47799	-2.40754
DNAJB14	DNAJB14	79982	DnaJ heat shock protein family (Hsp40) member B14	-0.254773	5.45454	-2.41079	0.0160726	0.314975	-3.35217	-2.40726
CFD	CFD	1675	complement factor D	-0.369414	5.78376	-2.40764	0.0160932	0.314975	-3.50367	-2.40679
BIRC6	BIRC6	57448	baculoviral IAP repeat containing 6	0.16506	5.86919	2.405	0.0161915	0.316414	-3.6019	2.40457
OR4E1	OR4E1	26687	olfactory receptor family 4 subfamily E member 1 (gene/pseudogene)	-0.188222	5.49654	-2.40417	0.0162245	0.316493	-3.63785	-2.40383
ACVRL1	ACVRL1	94	activin A receptor like type 1	-0.237711	5.67305	-2.40408	0.016245	0.316493	-3.58575	-2.40336
PAFAH2	PAFAH2	5051	platelet activating factor acetylhydrolase 2	0.17519	6.09452	2.40026	0.0163983	0.318756	-3.65422	2.39993
VEZF1	VEZF1	7716	vascular endothelial zinc finger 1	-0.13718	6.4742	-2.3999	0.0164126	0.318756	-3.67034	-2.39961
SLC44A2	SLC44A2	57153	solute carrier family 44 member 2	0.201925	6.48057	2.3994	0.0164359	0.318756	-3.67005	2.39909
PPIF	PPIF	10105	peptidylprolyl isomerase F	0.331857	7.02836	2.39703	0.016608	0.321462	-3.42844	2.39527
RAC3	RAC3	5881	Rac family small GTPase 3	-0.214998	5.34166	-2.39551	0.0166374	0.321462	-3.60448	-2.39462
BCL9L	BCL9L	283149	BCL9 like	0.212767	6.1234	2.39494	0.0166508	0.321462	-3.56802	2.39433
UBA3	UBA3	9039	ubiquitin like modifier activating enzyme 3	0.219827	6.41076	2.3949	0.0166993	0.321914	-3.46729	2.39326
ACOT9	ACOT9	23597	acyl-CoA thioesterase 9	0.18998	6.08753	2.39256	0.0167562	0.322525	-3.58754	2.39201
PRPF39	PRPF39	55015	pre-mRNA processing factor 39	0.154737	6.11879	2.3903	0.0168565	0.323969	-3.61857	2.38982
CDK7	CDK7	1022	cyclin dependent kinase 7	-0.215563	5.66682	-2.38889	0.0169187	0.32397	-3.63256	-2.38847
SNED1	SNED1	25992	sushi, nidogen and EGF like domains 1	-0.21404	5.36974	-2.38883	0.0169266	0.32397	-3.59561	-2.3883
PDLIM3	PDLIM3	27295	PDZ and LIM domain 3	0.680035	7.58365	2.40003	0.0169325	0.32397	-3.37134	2.38817
NACC2	NACC2	138151	NACC family member 2	0.185251	6.10044	2.3863	0.0170361	0.325272	-3.65885	2.38593
THBS4	THBS4	7060	thrombospondin 4	0.77255	6.62962	2.38633	0.0170514	0.325272	-3.55565	2.3856
CMTM6	CMTM6	54918	CKLF like MARVEL transmembrane domain containing 6	0.196831	5.62256	2.38389	0.0171598	0.326853	-3.58706	2.38327
ATG4B	ATG4B	23192	autophagy related 4B cysteine peptidase	-0.196679	5.92319	-2.38275	0.0172101	0.327325	-3.59978	-2.38219
ZFP36L1	ZFP36L1	677	ZFP36 ring finger protein like 1	0.174615	5.97338	2.38106	0.0172769	0.327948	-3.71267	2.38076
TSPAN5	TSPAN5	10098	tetraspanin 5	0.175236	5.4367	2.38073	0.0172941	0.327948	-3.6907	2.38039
ITPKB	ITPKB	3707	inositol-trisphosphate 3-kinase B	-0.170615	5.40609	-2.37953	0.0173509	0.328538	-3.68166	-2.37919
IDH3A	IDH3A	3419	isocitrate dehydrogenase (NAD(+)) 3 catalytic subunit alpha	0.261815	6.9428	2.3775	0.0175276	0.331394	-3.44354	2.37545
BMP8A	BMP8A	353500	bone morphogenetic protein 8a	-0.289804	5.01951	-2.376	0.0175909	0.3321	-3.44902	-2.37412
C1QBP	C1QBP	708	complement C1q binding protein	0.169921	7.08707	2.37364	0.0176285	0.33232	-3.70683	2.37333
CTTN	CTTN	2017	cortactin	0.263371	6.9723	2.37413	0.0176567	0.332361	-3.51881	2.37274
MYO9B	MYO9B	4650	myosin IXB	-0.202604	5.75805	-2.3718	0.0177166	0.332999	-3.70735	-2.37149
ISCA2	ISCA2	122961	iron-sulfur cluster assembly 2	0.177247	5.9678	2.3708	0.0177705	0.333523	-3.65894	2.37036
ERCC6L2	ERCC6L2	375748	ERCC excision repair 6 like 2	0.248169	5.63267	2.37085	0.0178168	0.333903	-3.49471	2.3694
FECH	FECH	2235	ferrochelatase	0.21748	6.34197	2.3687	0.0178812	0.33435	-3.62673	2.36807
GFPT2	GFPT2	9945	glutamine-fructose-6-phosphate transaminase 2	-0.220046	5.32298	-2.36817	0.0178961	0.33435	-3.67409	-2.36776
FBXW7	FBXW7	55294	F-box and WD repeat domain containing 7	-0.226509	6.36492	-2.36733	0.0179306	0.33435	-3.73404	-2.36705
SELENOP	SELENOP	6414	selenoprotein P	-0.45833	6.54461	-2.37957	0.0179452	0.33435	-3.39955	-2.36675
CBWD2	CBWD2	150472	COBW domain containing 2	-0.232551	6.57509	-2.36445	0.0180813	0.336395	-3.67252	-2.36395
TBL1X	TBL1X	6907	transducin beta like 1 X-linked	-0.173589	5.43251	-2.36387	0.0181329	0.336481	-3.60068	-2.36289
ZAR1L	ZAR1L	646799	zygote arrest 1 like	-0.165349	5.69256	-2.36309	0.0181384	0.336481	-3.72371	-2.36278
MRPS30	MRPS30	10884	mitochondrial ribosomal protein S30	0.216593	6.24727	2.36207	0.0181999	0.337133	-3.68464	2.36153
CLEC10A	CLEC10A	10462	C-type lectin domain containing 10A	-0.383929	4.88229	-2.37085	0.0182375	0.33734	-3.37963	-2.36076
CRYL1	CRYL1	51084	crystallin lambda 1	-0.192841	5.76145	-2.35946	0.0183168	0.338273	-3.73279	-2.35915
ZDHHC14	ZDHHC14	79683	zinc finger DHHC-type containing 14	0.286686	5.97452	2.3584	0.0183746	0.338273	-3.68608	2.35798
PRKACA	PRKACA	5566	protein kinase cAMP-activated catalytic subunit alpha	0.582239	8.28529	2.38737	0.0183918	0.338273	-3.53605	2.35764
TMIGD3	TMIGD3	57413	transmembrane and immunoglobulin domain containing 3	-0.21722	5.2038	-2.35853	0.0183936	0.338273	-3.5718	-2.3576
C6orf62	C6orf62	81688	chromosome 6 open reading frame 62	0.238127	6.24781	2.35758	0.0184547	0.338479	-3.53655	2.35637
FHOD3	FHOD3	80206	formin homology 2 domain containing 3	0.335653	7.54545	2.3588	0.0184616	0.338479	-3.449	2.35623
KIDINS220	KIDINS220	57498	kinase D interacting substrate 220	0.252459	6.36972	2.3576	0.0184841	0.338479	-3.48853	2.35577
SDR39U1	SDR39U1	56948	short chain dehydrogenase/reductase family 39U member 1	-0.13819	6.05391	-2.35354	0.0186103	0.340303	-3.754	-2.35325
ADI1	ADI1	55256	acireductone dioxygenase 1	0.36168	7.76383	2.35287	0.0188214	0.343672	-3.42709	2.34905
CTHRC1	CTHRC1	115908	collagen triple helix repeat containing 1	-0.174888	5.56474	-2.34836	0.0188725	0.34392	-3.7491	-2.34804
ADH1B	ADH1B	125	alcohol dehydrogenase 1B (class I), beta polypeptide	-0.412557	5.11576	-2.35625	0.0189025	0.34392	-3.40283	-2.34745
BAD	BAD	572	BCL2 associated agonist of cell death	0.204315	5.74969	2.34732	0.0189526	0.34392	-3.65329	2.34646
ARHGEF2	ARHGEF2	9181	Rho/Rac guanine nucleotide exchange factor 2	0.192066	5.45577	2.34677	0.0189615	0.34392	-3.73402	2.34629
ZNF483	ZNF483	158399	zinc finger protein 483	-0.173134	5.50628	-2.34595	0.0189951	0.34392	-3.75336	-2.34563
KATNAL1	KATNAL1	84056	katanin catalytic subunit A1 like 1	0.316489	6.05333	2.35011	0.0190364	0.34392	-3.42914	2.34482
SNX3	SNX3	8724	sorting nexin 3	0.270144	7.13051	2.34609	0.0190622	0.34392	-3.50855	2.34431
MAP1B	MAP1B	4131	microtubule associated protein 1B	0.601683	6.40918	2.3651	0.0190728	0.34392	-3.51592	2.3441
CTDSP2	CTDSP2	10106	CTD small phosphatase 2	-0.192199	6.3391	-2.34451	0.0190768	0.34392	-3.68847	-2.34403
SOBP	SOBP	55084	sine oculis binding protein homolog	0.1798	5.64769	2.34195	0.0192227	0.345237	-3.64788	2.34118
ITPR3	ITPR3	3710	inositol 1,4,5-trisphosphate receptor type 3	-0.249514	5.27612	-2.34264	0.0192307	0.345237	-3.51946	-2.34103
CCDC184	CCDC184	387856	coiled-coil domain containing 184	-0.24652	5.40079	-2.34125	0.0192367	0.345237	-3.74937	-2.34091
YPEL2	YPEL2	388403	yippee like 2	0.382035	5.63401	2.34341	0.0192577	0.345237	-3.46256	2.3405
UBTF	UBTF	7343	upstream binding transcription factor	0.136566	6.3209	2.34006	0.019295	0.345421	-3.78691	2.33978
TINAGL1	TINAGL1	64129	tubulointerstitial nephritis antigen like 1	0.289697	6.91397	2.33996	0.0193658	0.346204	-3.54372	2.33841
ZNF135	ZNF135	7694	zinc finger protein 135	-0.191644	5.65197	-2.33765	0.0194266	0.346807	-3.74948	-2.33724
CD163	CD163	9332	CD163 molecule	-0.219799	5.50279	-2.33495	0.0195687	0.347029	-3.72074	-2.33452
TIGAR	TIGAR	57103	TP53 induced glycolysis regulatory phosphatase	0.232149	5.61487	2.3345	0.0195865	0.347029	-3.77874	2.33418
BLOC1S6	BLOC1S6	26258	biogenesis of lysosomal organelles complex 1 subunit 6	-0.216763	5.63403	-2.33405	0.0196091	0.347029	-3.78051	-2.33374
PRMT8	PRMT8	56341	protein arginine methyltransferase 8	-0.400725	6.59839	-2.33403	0.01962	0.347029	-3.71022	-2.33354
EDIL3	EDIL3	10085	EGF like repeats and discoidin domains 3	-0.287446	5.61187	-2.33374	0.0196272	0.347029	-3.7661	-2.3334
GCH1	GCH1	2643	GTP cyclohydrolase 1	-0.157603	5.75971	-2.3336	0.0196477	0.347029	-3.72785	-2.33301
CASTOR2	CASTOR2	729438	cytosolic arginine sensor for mTORC1 subunit 2	-0.384177	5.77879	-2.33498	0.0196892	0.347029	-3.50349	-2.33222
TEDC1	TEDC1	283643	tubulin epsilon and delta complex 1	-0.178673	5.15393	-2.33256	0.0196902	0.347029	-3.75656	-2.3322
LOXL1	LOXL1	4016	lysyl oxidase like 1	0.255202	5.63945	2.33308	0.0197057	0.347029	-3.57795	2.33191
CDKN2D	CDKN2D	1032	cyclin dependent kinase inhibitor 2D	-0.140642	6.12798	-2.33226	0.019715	0.347029	-3.72282	-2.33173
TMEM14C	TMEM14C	51522	transmembrane protein 14C	0.276959	7.14625	2.33406	0.019753	0.347029	-3.47503	2.33101
CWC25	CWC25	54883	CWC25 spliceosome associated protein homolog	-0.194489	5.27776	-2.331	0.0197768	0.347029	-3.75374	-2.33056
UBR7	UBR7	55148	ubiquitin protein ligase E3 component n-recognin 7 (putative)	-0.160927	5.65476	-2.3306	0.0197915	0.347029	-3.77949	-2.33028
RORC	RORC	6097	RAR related orphan receptor C	-0.191442	5.91281	-2.32933	0.0198566	0.347695	-3.80323	-2.32905
FGF12	FGF12	2257	fibroblast growth factor 12	-0.727634	7.36977	-2.33997	0.0199396	0.34867	-3.46393	-2.32748
DMRTC1B	DMRTC1B	728656	DMRT like family C1B	-0.294569	5.59542	-2.32663	0.0200988	0.350423	-3.51656	-2.3245
FRYL	FRYL	285527	FRY like transcription coactivator	-0.165358	5.853	-2.32459	0.0201217	0.350423	-3.7118	-2.32407
NUGGC	NUGGC	389643	nuclear GTPase, germinal center associated	-0.234334	5.82683	-2.32577	0.0201347	0.350423	-3.529	-2.32383
H2AC19	H2AC19	723790	H2A clustered histone 19	0.297709	6.30638	2.32378	0.0202098	0.350423	-3.57805	2.32243
SLC25A26	SLC25A26	115286	solute carrier family 25 member 26	-0.224299	5.50147	-2.32336	0.0202135	0.350423	-3.61341	-2.32236
INPP5A	INPP5A	3632	inositol polyphosphate-5-phosphatase A	0.252699	6.60691	2.32295	0.0202177	0.350423	-3.70361	2.32228
PRKX	PRKX	5613	protein kinase X-linked	-0.193662	5.41953	-2.32235	0.0202315	0.350423	-3.79216	-2.32203
PRR12	PRR12	57479	proline rich 12	-0.16727	6.01407	-2.31572	0.0206046	0.356355	-3.75748	-2.31515
PLBD1	PLBD1	79887	phospholipase B domain containing 1	0.186067	5.88783	2.31497	0.0206296	0.356355	-3.8293	2.3147
OR4F21	OR4F21	441308	olfactory receptor family 4 subfamily F member 21	-0.173556	5.62495	-2.31414	0.0206764	0.356615	-3.81764	-2.31384
CKM	CKM	1158	creatine kinase, M-type	-0.392297	11.1264	-2.31976	0.02072	0.356615	-3.4227	-2.31305
ALDOC	ALDOC	230	aldolase, fructose-bisphosphate C	0.570363	7.47214	2.32993	0.0207458	0.356615	-3.52787	2.31258
MKNK2	MKNK2	2872	MAPK interacting serine/threonine kinase 2	-0.340867	6.92971	-2.31556	0.0207561	0.356615	-3.50081	-2.31239
RASGRF2	RASGRF2	5924	Ras protein specific guanine nucleotide releasing factor 2	-0.184755	5.66798	-2.31165	0.0208136	0.357124	-3.82352	-2.31135
TGFB2	TGFB2	7042	transforming growth factor beta 2	0.376821	5.7052	2.31174	0.0209161	0.358402	-3.55289	2.3095
CD79A	CD79A	973	CD79a molecule	-0.192443	5.60174	-2.30767	0.0210438	0.359134	-3.7974	-2.3072
PHLDB1	PHLDB1	23187	pleckstrin homology like domain family B member 1	0.183538	6.53892	2.30721	0.0210582	0.359134	-3.84952	2.30694
DGKH	DGKH	160851	diacylglycerol kinase eta	-0.15349	5.47861	-2.30706	0.0210687	0.359134	-3.82787	-2.30675
SLCO3A1	SLCO3A1	28232	solute carrier organic anion transporter family member 3A1	0.136434	6.12067	2.30642	0.0211027	0.359134	-3.8499	2.30614
SLC7A6	SLC7A6	9057	solute carrier family 7 member 6	-0.180142	6.21875	-2.30575	0.0211506	0.359134	-3.76158	-2.30529
ZFP41	ZFP41	286128	ZFP41 zinc finger protein	-0.147259	5.52789	-2.30532	0.0211847	0.359134	-3.79267	-2.30468
MRPS23	MRPS23	51649	mitochondrial ribosomal protein S23	-0.167094	6.65324	-2.30497	0.0212001	0.359134	-3.76807	-2.3044
ETV1	ETV1	2115	ETS variant transcription factor 1	0.272782	6.0708	2.30602	0.0212106	0.359134	-3.60072	2.30422
PTPRB	PTPRB	5787	protein tyrosine phosphatase receptor type B	-0.230341	5.24076	-2.30477	0.0212114	0.359134	-3.79209	-2.3042
LZTS1	LZTS1	11178	leucine zipper tumor suppressor 1	-0.182624	5.38741	-2.3038	0.0212673	0.359524	-3.78786	-2.30321
TIMM13	TIMM13	26517	translocase of inner mitochondrial membrane 13	0.187539	6.31496	2.30316	0.0212969	0.359524	-3.79385	2.30268
MACROD1	MACROD1	28992	mono-ADP ribosylhydrolase 1	-0.160371	5.80875	-2.30233	0.0213328	0.359524	-3.8459	-2.30204
IFT122	IFT122	55764	intraflagellar transport 122	-0.178291	5.67671	-2.30235	0.0213467	0.359524	-3.74004	-2.30179
ADCY4	ADCY4	196883	adenylate cyclase 4	-0.189116	5.51002	-2.29869	0.0215561	0.362196	-3.73364	-2.2981
SLC45A4	SLC45A4	57210	solute carrier family 45 member 4	-0.154754	5.5369	-2.29831	0.021562	0.362196	-3.84027	-2.298
SLC16A7	SLC16A7	9194	solute carrier family 16 member 7	-0.324579	7.18525	-2.29572	0.021709	0.363008	-3.85065	-2.29542
CTSB	CTSB	1508	cathepsin B	0.383836	8.15917	2.29736	0.0217329	0.363008	-3.58117	2.295
IMMT	IMMT	10989	inner membrane mitochondrial protein	0.26088	7.26203	2.2968	0.0217345	0.363008	-3.583	2.29498
IGHG1	IGHG1	3500	immunoglobulin heavy constant gamma 1 (G1m marker)	-0.218564	5.06538	-2.29544	0.0217491	0.363008	-3.78436	-2.29472
TSPAN18	TSPAN18	90139	tetraspanin 18	0.353188	6.23255	2.29827	0.0217704	0.363008	-3.51211	2.29435
DOCK9	DOCK9	23348	dedicator of cytokinesis 9	-0.15989	5.76219	-2.29446	0.0217805	0.363008	-3.85929	-2.29417
APOB	APOB	338	apolipoprotein B	-0.223666	5.94301	-2.29499	0.0218184	0.363167	-3.63256	-2.29351
LENG9	LENG9	94059	leukocyte receptor cluster member 9	-0.174332	5.53133	-2.29191	0.0219279	0.364306	-3.85799	-2.29161
DLD	DLD	1738	dihydrolipoamide dehydrogenase	0.486817	7.74393	2.30729	0.0219569	0.364306	-3.54291	2.29111
TIMP3	TIMP3	7078	TIMP metallopeptidase inhibitor 3	-0.345768	7.5496	-2.29377	0.0219722	0.364306	-3.53801	-2.29085
CIR1	CIR1	9541	corepressor interacting with RBPJ, 1	-0.17252	5.86134	-2.29066	0.0220032	0.364348	-3.84658	-2.29031
B4GALT1	B4GALT1	2683	beta-1,4-galactosyltransferase 1	-0.31125	5.87964	-2.28925	0.0221742	0.366604	-3.59852	-2.28737
CDC42EP5	CDC42EP5	148170	CDC42 effector protein 5	-0.165149	5.74076	-2.28727	0.0221967	0.366604	-3.87253	-2.28698
DIAPH1	DIAPH1	1729	diaphanous related formin 1	-0.221051	5.73383	-2.28589	0.022287	0.36675	-3.83533	-2.28544
SAMD10	SAMD10	140700	sterile alpha motif domain containing 10	-0.162394	5.3544	-2.28569	0.0222913	0.36675	-3.86317	-2.28537
MSC	MSC	9242	musculin	-0.128693	5.38968	-2.28567	0.0222915	0.36675	-3.86425	-2.28536
MYL4	MYL4	4635	myosin light chain 4	1.05797	6.28306	2.286	0.0223569	0.366791	-3.60386	2.28425
GRIP2	GRIP2	80852	glutamate receptor interacting protein 2	0.267978	5.6181	2.28605	0.022364	0.366791	-3.59139	2.28413
IDO1	IDO1	3620	indoleamine 2,3-dioxygenase 1	-0.319621	5.16854	-2.2859	0.02238	0.366791	-3.58469	-2.28386
FOXD4L1	FOXD4L1	200350	forkhead box D4 like 1	-0.162856	5.55196	-2.28303	0.0224527	0.367513	-3.85666	-2.28262
HOPX	HOPX	84525	HOP homeobox	-0.178641	5.55478	-2.28222	0.022494	0.367515	-3.87644	-2.28192
TIPRL	TIPRL	261726	TOR signaling pathway regulator	0.152567	5.87942	2.28124	0.0225541	0.367515	-3.8725	2.2809
PCYOX1	PCYOX1	51449	prenylcysteine oxidase 1	-0.256848	6.06118	-2.28131	0.0225762	0.367515	-3.72416	-2.28053
SVIL	SVIL	6840	supervillin	0.324913	8.32694	2.28196	0.0226054	0.367515	-3.59117	2.28004
ADAMTS5	ADAMTS5	11096	ADAM metallopeptidase with thrombospondin type 1 motif 5	-0.184733	5.39346	-2.28021	0.0226131	0.367515	-3.87443	-2.27991
ARRB2	ARRB2	409	arrestin beta 2	-0.259477	5.81614	-2.28253	0.0226252	0.367515	-3.55886	-2.27971
HOOK2	HOOK2	29911	hook microtubule tethering protein 2	0.328981	5.61318	2.2845	0.0226938	0.368163	-3.51802	2.27855
FANCE	FANCE	2178	FA complementation group E	-0.171351	6.00098	-2.27831	0.0227464	0.36822	-3.7562	-2.27767
CLN6	CLN6	54982	CLN6 transmembrane ER protein	0.173544	5.56796	2.27776	0.0227724	0.36822	-3.84348	2.27723
MTMR14	MTMR14	64419	myotubularin related protein 14	-0.22232	6.17527	-2.27773	0.022793	0.36822	-3.71565	-2.27689
DDAH1	DDAH1	23576	dimethylarginine dimethylaminohydrolase 1	0.296403	5.7747	2.27649	0.0228529	0.36822	-3.76802	2.27589
IMPA2	IMPA2	3613	inositol monophosphatase 2	-0.1787	5.79151	-2.27591	0.0228682	0.36822	-3.89537	-2.27563
CLEC3B	CLEC3B	7123	C-type lectin domain family 3 member B	-0.235659	5.77905	-2.27581	0.022874	0.36822	-3.90461	-2.27553
RANBP2	RANBP2	5903	RAN binding protein 2	-0.169443	6.5531	-2.27514	0.0229124	0.36822	-3.9212	-2.27489
LGALS3BP	LGALS3BP	3959	galectin 3 binding protein	-0.37227	7.8585	-2.27724	0.0229274	0.36822	-3.55741	-2.27464
PET100	PET100	100131801	PET100 cytochrome c oxidase chaperone	-0.187923	7.13617	-2.27356	0.023034	0.369265	-3.78406	-2.27287
ZBTB16	ZBTB16	7704	zinc finger and BTB domain containing 16	-0.303461	6.87063	-2.27222	0.023094	0.369265	-3.86914	-2.27188
TBX5	TBX5	6910	T-box transcription factor 5	0.368232	6.14178	2.27591	0.0231509	0.369265	-3.53294	2.27093
NAA38	NAA38	84316	N(alpha)-acetyltransferase 38, NatC auxiliary subunit	0.179189	6.55796	2.27104	0.0231602	0.369265	-3.91908	2.27078
RNF122	RNF122	79845	ring finger protein 122	-0.356734	5.67052	-2.27095	0.0231674	0.369265	-3.89764	-2.27066
BBLN	BBLN	79095	NA	0.314936	5.38678	2.27334	0.0231691	0.369265	-3.60692	2.27064
RBP4	RBP4	5950	retinol binding protein 4	-0.187164	5.48578	-2.26985	0.0232518	0.369265	-3.85764	-2.26927
NKX3-1	NKX3-1	4824	NK3 homeobox 1	-0.391111	5.54893	-2.27357	0.0232529	0.369265	-3.54119	-2.26925
SNAP23	SNAP23	8773	synaptosome associated protein 23	0.188024	6.38056	2.2694	0.0232768	0.369265	-3.79838	2.26886
MMP23B	MMP23B	8510	matrix metallopeptidase 23B	-0.273691	5.32829	-2.2703	0.023281	0.369265	-3.64307	-2.26879
UQCRFS1	UQCRFS1	7386	ubiquinol-cytochrome c reductase, Rieske iron-sulfur polypeptide 1	0.342039	7.52498	2.27052	0.0233134	0.36932	-3.61088	2.26826
IRF1	IRF1	3659	interferon regulatory factor 1	-0.181815	6.04654	-2.26694	0.0234097	0.369745	-3.92047	-2.26668
PLEKHM1	PLEKHM1	9842	pleckstrin homology and RUN domain containing M1	-0.151319	5.49253	-2.26701	0.0234222	0.369745	-3.85696	-2.26648
RB1CC1	RB1CC1	9821	RB1 inducible coiled-coil 1	-0.168815	6.29136	-2.26666	0.0234268	0.369745	-3.92983	-2.2664
PHLDA1	PHLDA1	22822	pleckstrin homology like domain family A member 1	0.480286	6.24129	2.26531	0.0235113	0.370175	-3.9102	2.26502
TECPR2	TECPR2	9895	tectonin beta-propeller repeat containing 2	-0.195533	5.92434	-2.26528	0.0235119	0.370175	-3.92179	-2.26501
ABCC5	ABCC5	10057	ATP binding cassette subfamily C member 5	-0.214539	6.27897	-2.26397	0.0236475	0.370928	-3.72679	-2.26281
C18orf32	C18orf32	497661	chromosome 18 open reading frame 32	0.323267	6.62942	2.26865	0.0236658	0.370928	-3.53941	2.26251
SDF2	SDF2	6388	stromal cell derived factor 2	-0.18256	6.07719	-2.26262	0.023676	0.370928	-3.92813	-2.26235
NDUFB7	NDUFB7	4713	NADH:ubiquinone oxidoreductase subunit B7	0.261524	7.45388	2.26408	0.0236824	0.370928	-3.63199	2.26224
LAMA4	LAMA4	3910	laminin subunit alpha 4	0.315992	5.87273	2.26607	0.0237046	0.370928	-3.55446	2.26188
ROCK2	ROCK2	9475	Rho associated coiled-coil containing protein kinase 2	0.133372	6.22679	2.25971	0.0238551	0.372577	-3.94217	2.25946
TUFM	TUFM	7284	Tu translation elongation factor, mitochondrial	0.270893	7.13839	2.2626	0.0238836	0.372577	-3.57043	2.259
IPO13	IPO13	9670	importin 13	0.195635	5.97387	2.25866	0.0239582	0.372577	-3.78261	2.2578
SOX18	SOX18	54345	SRY-box transcription factor 18	-0.206476	5.88524	-2.25766	0.0239838	0.372577	-3.93731	-2.25739
XAGE1A	XAGE1A	653220	X antigen family member 1A	-0.157366	5.10001	-2.25765	0.0239893	0.372577	-3.89437	-2.2573
XPR1	XPR1	9213	xenotropic and polytropic retrovirus receptor 1	0.664343	7.06027	2.27875	0.0240645	0.372577	-3.64862	2.2561
TEAD3	TEAD3	7005	TEA domain transcription factor 3	0.167357	5.83734	2.2562	0.0240744	0.372577	-3.94422	2.25594
PLXNA4	PLXNA4	91584	plexin A4	0.177694	5.78166	2.25637	0.0240894	0.372577	-3.7871	2.2557
WDR81	WDR81	124997	WD repeat domain 81	0.168754	5.41265	2.25559	0.0241353	0.372577	-3.89087	2.25497
GABARAPL1	GABARAPL1	23710	GABA type A receptor associated protein like 1	-0.581715	7.98399	-2.27501	0.0241527	0.372577	-3.62394	-2.25469
DTX3L	DTX3L	151636	deltex E3 ubiquitin ligase 3L	-0.182499	5.80738	-2.25455	0.0241802	0.372577	-3.92137	-2.25425
KAT5	KAT5	10524	lysine acetyltransferase 5	-0.1642	5.95123	-2.25443	0.0241858	0.372577	-3.94186	-2.25416
RALGPS2	RALGPS2	55103	Ral GEF with PH domain and SH3 binding motif 2	-0.189151	5.55703	-2.25417	0.024216	0.372577	-3.89742	-2.25368
ADPGK	ADPGK	83440	ADP dependent glucokinase	-0.174953	5.58295	-2.25401	0.0242175	0.372577	-3.89174	-2.25366
CDH23	CDH23	64072	cadherin related 23	-0.176727	5.47262	-2.25338	0.0242534	0.372682	-3.92864	-2.25309
CCDC107	CCDC107	203260	coiled-coil domain containing 107	-0.156382	6.16333	-2.25166	0.0243599	0.372817	-3.95419	-2.25141
PILRB	PILRB	29990	paired immunoglobin like type 2 receptor beta	-0.145293	5.66603	-2.25165	0.0243616	0.372817	-3.939	-2.25138
PHPT1	PHPT1	29085	phosphohistidine phosphatase 1	0.342376	6.46109	2.25395	0.0243689	0.372817	-3.60772	2.25126
GPSM3	GPSM3	63940	G protein signaling modulator 3	-0.211028	5.19893	-2.25192	0.0243787	0.372817	-3.76018	-2.25111
ADAM23	ADAM23	8745	ADAM metallopeptidase domain 23	0.370064	6.07778	2.25318	0.0244348	0.373012	-3.59997	2.25022
KRTAP1-1	KRTAP1-1	81851	keratin associated protein 1-1	-0.161482	5.645	-2.25001	0.024466	0.373012	-3.94154	-2.24973
OGFOD3	OGFOD3	79701	2-oxoglutarate and iron dependent oxygenase domain containing 3	0.165097	5.88402	2.24987	0.0244789	0.373012	-3.92577	2.24953
DUOX1	DUOX1	53905	dual oxidase 1	-0.141978	5.84886	-2.24802	0.024592	0.374289	-3.95083	-2.24775
TIMM23	TIMM23	100287932	translocase of inner mitochondrial membrane 23	0.172093	6.43534	2.2454	0.0247586	0.376377	-3.96888	2.24515
ARMCX3	ARMCX3	51566	armadillo repeat containing X-linked 3	0.237322	6.31377	2.24454	0.0248357	0.37696	-3.82348	2.24395
GLUL	GLUL	2752	glutamate-ammonia ligase	-0.695333	7.50663	-2.25434	0.0248601	0.37696	-3.57023	-2.24357
TM2D2	TM2D2	83877	TM2 domain containing 2	0.198761	5.91033	2.24349	0.0248852	0.37696	-3.94852	2.24318
EYA4	EYA4	2070	EYA transcriptional coactivator and phosphatase 4	-0.225689	5.89114	-2.24116	0.025033	0.378714	-3.96419	-2.24089
PRAMEF10	PRAMEF10	343071	PRAME family member 10	-0.174464	5.69879	-2.24067	0.0250748	0.378714	-3.88319	-2.24025
MPHOSPH6	MPHOSPH6	10200	M-phase phosphoprotein 6	-0.158961	5.7037	-2.24029	0.0250898	0.378714	-3.95797	-2.24002
RNF7	RNF7	9616	ring finger protein 7	0.209335	6.4085	2.23914	0.0251749	0.379552	-3.88555	2.23871
PCNX4	PCNX4	64430	pecanex 4	0.212579	6.10149	2.23747	0.0252715	0.379801	-3.98243	2.23723
DRAM1	DRAM1	55332	DNA damage regulated autophagy modulator 1	-0.164242	4.93313	-2.23737	0.0252873	0.379801	-3.91396	-2.23699
FAM78A	FAM78A	286336	family with sequence similarity 78 member A	0.176289	5.85478	2.23632	0.0253473	0.379801	-3.98153	2.23607
KRTAP10-7	KRTAP10-7	386675	keratin associated protein 10-7	-0.176037	4.88484	-2.23688	0.0253488	0.379801	-3.88099	-2.23604
DHX35	DHX35	60625	DEAH-box helicase 35	-0.171229	5.56891	-2.23527	0.0254177	0.379801	-3.96627	-2.23499
TAOK1	TAOK1	57551	TAO kinase 1	0.146195	6.53742	2.2356	0.0254189	0.379801	-3.85904	2.23498
USP22	USP22	23326	ubiquitin specific peptidase 22	0.330848	7.18692	2.23915	0.0254376	0.379801	-3.59138	2.23469
ACAA1	ACAA1	30	acetyl-CoA acyltransferase 1	0.195917	6.75301	2.23514	0.0254422	0.379801	-3.859	2.23462
PARM1	PARM1	25849	prostate androgen-regulated mucin-like protein 1	-0.431181	7.02322	-2.23903	0.0254585	0.379801	-3.5895	-2.23437
NOLC1	NOLC1	9221	nucleolar and coiled-body phosphoprotein 1	-0.137421	5.47457	-2.23287	0.0255836	0.380692	-3.94464	-2.23248
UNK	UNK	85451	unk zinc finger	-0.180533	5.60892	-2.23307	0.0255966	0.380692	-3.85767	-2.23228
ETS2	ETS2	2114	ETS proto-oncogene 2, transcription factor	-0.403219	5.5654	-2.24302	0.0256075	0.380692	-3.58736	-2.23211
TMEM159	TMEM159	57146	transmembrane protein 159	-0.275889	7.29856	-2.23227	0.0256644	0.381095	-3.75931	-2.23125
MECP2	MECP2	4204	methyl-CpG binding protein 2	-0.1482	5.65862	-2.23059	0.0257261	0.381568	-3.97877	-2.23032
GUCA1A	GUCA1A	2978	guanylate cyclase activator 1A	-0.198173	5.6137	-2.22751	0.0259796	0.384062	-3.76814	-2.22652
DMRTA2	DMRTA2	63950	DMRT like family A2	-0.18892	5.3416	-2.2259	0.0260407	0.384062	-3.97282	-2.2256
HRH2	HRH2	3274	histamine receptor H2	0.342053	5.77659	2.23065	0.0260605	0.384062	-3.60574	2.22531
TRAPPC4	TRAPPC4	51399	trafficking protein particle complex 4	0.189465	5.95321	2.22531	0.0260818	0.384062	-3.95913	2.22499
MDM4	MDM4	4194	MDM4 regulator of p53	0.153102	6.26259	2.22527	0.0260972	0.384062	-3.92367	2.22476
TTLL1	TTLL1	25809	tubulin tyrosine ligase like 1	-0.238209	5.57	-2.22561	0.0261022	0.384062	-3.83058	-2.22469
NENF	NENF	29937	neudesin neurotrophic factor	0.196473	6.87272	2.22502	0.0261242	0.384062	-3.89292	2.22436
FSD2	FSD2	123722	fibronectin type III and SPRY domain containing 2	0.201446	5.9262	2.22447	0.0261342	0.384062	-3.99971	2.22421
DRG1	DRG1	4733	developmentally regulated GTP binding protein 1	-0.209412	6.31509	-2.22301	0.0262322	0.384662	-3.99986	-2.22276
SDC2	SDC2	6383	syndecan 2	0.213191	5.81081	2.22326	0.0262352	0.384662	-3.86909	2.22271
MAD2L2	MAD2L2	10459	mitotic arrest deficient 2 like 2	0.139854	5.73057	2.22149	0.0263354	0.385489	-4.00369	2.22123
RIT1	RIT1	6016	Ras like without CAAX 1	-0.135741	5.65813	-2.22125	0.0263518	0.385489	-3.99666	-2.22099
CFAP206	CFAP206	154313	cilia and flagella associated protein 206	-0.190912	5.18675	-2.21947	0.0264767	0.386874	-3.97371	-2.21915
NEK2	NEK2	4751	NIMA related kinase 2	-0.191821	5.50038	-2.2188	0.0265193	0.387055	-3.9942	-2.21852
CD2AP	CD2AP	23607	CD2 associated protein	-0.249229	5.43084	-2.21878	0.0265914	0.3871	-3.7415	-2.21746
OSGEP	OSGEP	55644	O-sialoglycoprotein endopeptidase	-0.175762	5.77503	-2.21765	0.026597	0.3871	-3.99836	-2.21738
USP17L17	USP17L17	100287327	ubiquitin specific peptidase 17 like family member 17	-0.300698	5.62095	-2.21917	0.0266131	0.3871	-3.69929	-2.21715
PPP4R3B	PPP4R3B	57223	protein phosphatase 4 regulatory subunit 3B	0.143862	5.73246	2.21694	0.0266441	0.387111	-4.01443	2.21669
CALD1	CALD1	800	caldesmon 1	0.29092	6.57274	2.21435	0.0268408	0.387928	-3.89477	2.21383
HADHB	HADHB	3032	hydroxyacyl-CoA dehydrogenase trifunctional multienzyme complex subunit beta	-0.393993	8.94983	-2.21663	0.0268531	0.387928	-3.66162	-2.21365
SSTR4	SSTR4	6754	somatostatin receptor 4	-0.220452	5.62903	-2.21374	0.0268655	0.387928	-4.00988	-2.21347
AAMDC	AAMDC	28971	adipogenesis associated Mth938 domain containing	-0.295353	6.15783	-2.21639	0.0268697	0.387928	-3.66668	-2.21341
MSH2	MSH2	4436	mutS homolog 2	-0.198033	5.69058	-2.21372	0.0268764	0.387928	-3.97574	-2.21331
GDI2	GDI2	2665	GDP dissociation inhibitor 2	-0.193177	6.46553	-2.21336	0.0268903	0.387928	-4.01822	-2.21311
SDF4	SDF4	51150	stromal cell derived factor 4	0.214346	6.89679	2.21289	0.0269329	0.387928	-3.93788	2.21249
APLP2	APLP2	334	amyloid beta precursor like protein 2	0.350452	8.0193	2.21762	0.0269545	0.387928	-3.61108	2.21218
GLCCI1	GLCCI1	113263	glucocorticoid induced 1	-0.18544	5.64851	-2.21136	0.0270382	0.387928	-3.94251	-2.21097
NUMA1	NUMA1	4926	nuclear mitotic apparatus protein 1	-0.258464	6.34106	-2.21175	0.0270812	0.387928	-3.74702	-2.21035
GATA4	GATA4	2626	GATA binding protein 4	0.286186	7.07025	2.21479	0.0271444	0.387928	-3.63014	2.20944
RDH11	RDH11	51109	retinol dehydrogenase 11	0.154205	5.5685	2.20964	0.0271476	0.387928	-4.02604	2.20939
IL1B	IL1B	3553	interleukin 1 beta	-0.180898	5.11424	-2.20947	0.027165	0.387928	-3.98336	-2.20914
TRIM64B	TRIM64B	642446	tripartite motif containing 64B	-0.331967	5.26298	-2.21473	0.0271706	0.387928	-3.61838	-2.20906
L1CAM	L1CAM	3897	L1 cell adhesion molecule	-0.165989	5.45236	-2.20877	0.0272098	0.387928	-4.00978	-2.20849
ABHD14A	ABHD14A	25864	abhydrolase domain containing 14A	-0.155706	5.79048	-2.20873	0.0272112	0.387928	-4.02288	-2.20847
AVPR2	AVPR2	554	arginine vasopressin receptor 2	-0.18374	5.67437	-2.20868	0.0272155	0.387928	-4.01846	-2.20841
CAND2	CAND2	23066	cullin associated and neddylation dissociated 2 (putative)	0.153581	6.15072	2.20793	0.0272657	0.38821	-4.03816	2.20769
GTF2H1	GTF2H1	2965	general transcription factor IIH subunit 1	-0.146522	5.72683	-2.20753	0.0272978	0.388235	-4.00582	-2.20723
NDEL1	NDEL1	81565	nudE neurodevelopment protein 1 like 1	-0.231762	5.96784	-2.20715	0.0274227	0.389579	-3.76781	-2.20545
TRIM47	TRIM47	91107	tripartite motif containing 47	0.204424	5.73627	2.20509	0.0274898	0.3901	-3.93917	2.20449
MYOF	MYOF	26509	myoferlin	0.218465	6.03041	2.20308	0.0276807	0.392373	-3.80901	2.20178
COQ8A	COQ8A	56997	coenzyme Q8A	-0.203664	6.61862	-2.20015	0.0278124	0.392701	-4.05576	-2.19992
KLB	KLB	152831	klotho beta	-0.165501	5.8151	-2.20043	0.027813	0.392701	-3.97867	-2.19991
ALDH1L1	ALDH1L1	10840	aldehyde dehydrogenase 1 family member L1	-0.184377	5.93969	-2.19985	0.0278456	0.392701	-4.00056	-2.19945
ADAM15	ADAM15	8751	ADAM metallopeptidase domain 15	0.525861	8.60101	2.20597	0.0278497	0.392701	-3.61212	2.1994
ADAMTSL3	ADAMTSL3	57188	ADAMTS like 3	-0.186689	5.44992	-2.19937	0.0278712	0.392701	-4.02722	-2.19909
ZDHHC8	ZDHHC8	29801	zinc finger DHHC-type containing 8	0.129906	5.9537	2.1991	0.0278879	0.392701	-4.05093	2.19886
ZFP37	ZFP37	7539	ZFP37 zinc finger protein	-0.168094	5.58568	-2.19858	0.0279267	0.392815	-4.03643	-2.19831
TSPAN17	TSPAN17	26262	tetraspanin 17	-0.157456	5.89702	-2.19695	0.0280414	0.393996	-4.04869	-2.19671
COMMD1	COMMD1	150684	copper metabolism domain containing 1	0.173553	6.37436	2.19579	0.0281234	0.394563	-4.06255	2.19556
THTPA	THTPA	79178	thiamine triphosphatase	0.170502	5.82553	2.19553	0.0281434	0.394563	-4.05236	2.19528
RBSN	RBSN	64145	rabenosyn, RAB effector	-0.206125	5.85851	-2.19516	0.0282362	0.395349	-3.79585	-2.19399
POLR2C	POLR2C	5432	RNA polymerase II subunit C	-0.133821	6.1672	-2.1941	0.0282613	0.395349	-3.9818	-2.19364
FBN1	FBN1	2200	fibrillin 1	0.182216	5.15299	2.19242	0.0283698	0.396025	-4.03225	2.19213
MED19	MED19	219541	mediator complex subunit 19	0.132314	5.65465	2.19236	0.0283714	0.396025	-4.06074	2.19211
GPR162	GPR162	27239	G protein-coupled receptor 162	-0.168006	5.19123	-2.1915	0.028438	0.396522	-4.02396	-2.19119
RPA3	RPA3	6119	replication protein A3	-0.157422	6.17165	-2.19043	0.0285157	0.396556	-4.03441	-2.19012
ZNF451	ZNF451	26036	zinc finger protein 451	-0.125173	5.62724	-2.19036	0.0285171	0.396556	-4.06101	-2.1901
RBMX	RBMX	27316	RNA binding motif protein X-linked	-0.247001	6.1882	-2.19049	0.0285334	0.396556	-3.9028	-2.18987
HIF3A	HIF3A	64344	hypoxia inducible factor 3 subunit alpha	-0.299233	6.60605	-2.18944	0.0285818	0.396798	-4.07624	-2.18921
HSPA14	HSPA14	51182	heat shock protein family A (Hsp70) member 14	-0.153002	5.52008	-2.18864	0.0286464	0.397077	-4.03823	-2.18832
CD3G	CD3G	917	CD3g molecule	-0.157682	5.58316	-2.18804	0.0286856	0.397077	-4.05489	-2.18778
FCGR3A	FCGR3A	2214	Fc fragment of IgG receptor IIIa	-0.236679	5.76543	-2.18998	0.028695	0.397077	-3.72711	-2.18765
NFKBIA	NFKBIA	4792	NFKB inhibitor alpha	-0.229382	6.14625	-2.18684	0.0288074	0.398201	-3.88105	-2.18611
CCDC144A	CCDC144A	9720	coiled-coil domain containing 144A	-0.196584	5.13313	-2.18629	0.0288437	0.398273	-3.99104	-2.18562
LRRC20	LRRC20	55222	leucine rich repeat containing 20	0.170679	6.15961	2.1855	0.0288826	0.398381	-4.00868	2.18508
BORA	BORA	79866	BORA aurora kinase A activator	-0.155257	5.19214	-2.18491	0.0289259	0.398548	-4.02117	-2.1845
CCL2	CCL2	6347	C-C motif chemokine ligand 2	-0.533751	5.56097	-2.18667	0.0289607	0.398599	-3.7058	-2.18402
LDHB	LDHB	3945	lactate dehydrogenase B	-0.325844	10.5771	-2.1891	0.0290237	0.398968	-3.61823	-2.18316
PLAAT2	PLAAT2	54979	phospholipase A and acyltransferase 2	-0.208422	5.47144	-2.18338	0.029056	0.398968	-3.90606	-2.18273
CD9	CD9	928	CD9 molecule	-0.195479	6.18886	-2.18202	0.0291368	0.398968	-3.99309	-2.18163
LAPTM4A	LAPTM4A	9741	lysosomal protein transmembrane 4 alpha	-0.4482	6.95936	-2.19185	0.0291369	0.398968	-3.65543	-2.18163
PAPPA	PAPPA	5069	pappalysin 1	-0.177302	5.27995	-2.18183	0.0291434	0.398968	-4.05262	-2.18154
WIZ	WIZ	58525	WIZ zinc finger	0.141943	5.93971	2.18084	0.0292225	0.399624	-4.04565	2.18047
LARP1	LARP1	23367	La ribonucleoprotein 1, translational regulator	0.24068	6.52091	2.18102	0.0293198	0.400361	-3.75837	2.17916
SCRN2	SCRN2	90507	secernin 2	-0.156297	5.74213	-2.17937	0.0293491	0.400361	-3.98514	-2.17877
ZNF609	ZNF609	23060	zinc finger protein 609	-0.137949	6.28141	-2.17861	0.0293778	0.400361	-4.09378	-2.17838
AQP6	AQP6	363	aquaporin 6	-0.201503	5.70054	-2.1788	0.0294322	0.400361	-3.87738	-2.17765
GHITM	GHITM	27069	growth hormone inducible transmembrane protein	0.239472	7.68243	2.17976	0.0294328	0.400361	-3.77121	2.17764
ZNF616	ZNF616	90317	zinc finger protein 616	-0.183135	4.9748	-2.17626	0.0295631	0.401552	-4.02915	-2.1759
C1orf21	C1orf21	81563	chromosome 1 open reading frame 21	0.175192	5.76195	2.17596	0.0295831	0.401552	-4.06262	2.17563
AMZ1	AMZ1	155185	archaelysin family metallopeptidase 1	-0.148828	5.54789	-2.1754	0.0296227	0.401663	-4.05034	-2.1751
H3C12	H3C12	8356	H3 clustered histone 12	-0.167132	4.96357	-2.17354	0.0297659	0.403178	-4.03581	-2.17319
GBGT1	GBGT1	26301	globoside alpha-1,3-N-acetylgalactosaminyltransferase 1 (FORS blood group)	-0.196518	5.56711	-2.17148	0.0299142	0.404412	-4.08469	-2.17122
F8A2	F8A2	474383	coagulation factor VIII associated 2	-0.186254	5.54445	-2.1714	0.0299201	0.404412	-4.08394	-2.17115
RALGDS	RALGDS	5900	ral guanine nucleotide dissociation stimulator	-0.218798	6.02608	-2.16949	0.0300783	0.40612	-4.04664	-2.16906
ALDH1L2	ALDH1L2	160428	aldehyde dehydrogenase 1 family member L2	-0.178862	5.35457	-2.16584	0.0303441	0.409277	-4.08483	-2.16557
SNRPB	SNRPB	6628	small nuclear ribonucleoprotein polypeptides B and B1	-0.172059	5.45954	-2.16494	0.0304119	0.40976	-4.09449	-2.16468
STXBP3	STXBP3	6814	syntaxin binding protein 3	-0.145555	5.96324	-2.16341	0.0305304	0.410096	-4.09579	-2.16314
SVIP	SVIP	258010	small VCP interacting protein	-0.248914	5.96057	-2.16431	0.0305333	0.410096	-3.88993	-2.1631
FBXO9	FBXO9	26268	F-box protein 9	0.197319	5.98231	2.16362	0.0305425	0.410096	-3.94431	2.16298
ZNF891	ZNF891	101060200	zinc finger protein 891	-0.191776	4.74067	-2.16314	0.0305919	0.410096	-4.00065	-2.16234
PIWIL2	PIWIL2	55124	piwi like RNA-mediated gene silencing 2	-0.251982	5.42573	-2.16351	0.030597	0.410096	-3.83446	-2.16227
ITGA9	ITGA9	3680	integrin subunit alpha 9	0.20179	6.11072	2.15841	0.0309222	0.413678	-4.08767	2.15807
MYZAP	MYZAP	100820829	myocardial zonula adherens protein	0.346692	9.04495	2.16268	0.0309651	0.413678	-3.68572	2.15752
TOR1AIP2	TOR1AIP2	163590	torsin 1A interacting protein 2	-0.159742	5.38969	-2.15716	0.0310257	0.413678	-4.07851	-2.15674
NIPSNAP3B	NIPSNAP3B	55335	nipsnap homolog 3B	-0.268556	5.68576	-2.15972	0.0310434	0.413678	-3.73425	-2.15652
ADAMTS3	ADAMTS3	9508	ADAM metallopeptidase with thrombospondin type 1 motif 3	-0.144858	5.51393	-2.15661	0.031056	0.413678	-4.11231	-2.15635
SPHKAP	SPHKAP	80309	SPHK1 interactor, AKAP domain containing	0.264358	6.76072	2.15688	0.0310581	0.413678	-3.97221	2.15633
DACT3	DACT3	147906	dishevelled binding antagonist of beta catenin 3	0.195562	5.67689	2.1561	0.0311153	0.414008	-3.98813	2.1556
NAT8B	NAT8B	51471	N-acetyltransferase 8B (putative, gene/pseudogene)	-0.148433	5.77598	-2.15396	0.031262	0.415237	-4.12681	-2.15372
CDC25C	CDC25C	995	cell division cycle 25C	-0.168366	5.11365	-2.1539	0.0312725	0.415237	-4.08571	-2.15359
WDTC1	WDTC1	23038	WD and tetratricopeptide repeats 1	-0.174088	6.48962	-2.15322	0.0313401	0.415703	-4.0519	-2.15273
GUF1	GUF1	60558	GUF1 homolog, GTPase	0.193138	6.0277	2.15274	0.0313979	0.416039	-3.92891	2.15199
PPARGC1A	PPARGC1A	10891	PPARG coactivator 1 alpha	0.229931	6.69497	2.15285	0.03145	0.416298	-3.8141	2.15133
GRN	GRN	2896	granulin precursor	0.28096	6.53038	2.15099	0.0314969	0.416488	-4.12948	2.15074
GALNT7	GALNT7	51809	polypeptide N-acetylgalactosaminyltransferase 7	-0.163725	5.49016	-2.1503	0.031552	0.416786	-4.12202	-2.15004
CORO7	CORO7	79585	coronin 7	-0.172222	5.06736	-2.14912	0.031657	0.417523	-4.07761	-2.14871
CYB5R1	CYB5R1	51706	cytochrome b5 reductase 1	0.286005	6.93353	2.14906	0.0317161	0.417523	-3.87772	2.14797
PCDH1	PCDH1	5097	protocadherin 1	-0.173733	5.33493	-2.1477	0.0317594	0.417523	-4.11608	-2.14743
CEL	CEL	1056	carboxyl ester lipase	-0.243939	5.81446	-2.14963	0.0317681	0.417523	-3.77527	-2.14732
NUTM2F	NUTM2F	54754	NUT family member 2F	-0.160959	5.45131	-2.14754	0.0317709	0.417523	-4.12428	-2.14728
RBIS	RBIS	401466	ribosomal biogenesis factor	-0.1553	6.65729	-2.14712	0.0318293	0.417861	-4.03924	-2.14655
LCA5L	LCA5L	150082	lebercilin LCA5 like	-0.244729	5.62197	-2.14605	0.0319314	0.418171	-3.93347	-2.14527
HBP1	HBP1	26959	HMG-box transcription factor 1	-0.227933	6.43751	-2.14714	0.0319699	0.418171	-3.80498	-2.14479
ARID5B	ARID5B	84159	AT-rich interaction domain 5B	-0.574712	5.82986	-2.15714	0.0320022	0.418171	-3.70378	-2.14438
C19orf54	C19orf54	284325	chromosome 19 open reading frame 54	-0.171856	5.81081	-2.14461	0.0320031	0.418171	-4.14275	-2.14437
MICOS13	MICOS13	125988	mitochondrial contact site and cristae organizing system subunit 13	0.248967	7.0936	2.14604	0.0320162	0.418171	-3.80903	2.14421
TMEM169	TMEM169	92691	transmembrane protein 169	-0.214593	5.59377	-2.14373	0.0321293	0.41892	-3.95279	-2.1428
EXOG	EXOG	9941	exo/endonuclease G	0.166204	6.15884	2.14303	0.032139	0.41892	-4.08018	2.14268
MAP3K8	MAP3K8	1326	mitogen-activated protein kinase kinase kinase 8	-0.220345	5.26788	-2.14099	0.0322969	0.419572	-4.1236	-2.14072
AMH	AMH	268	anti-Mullerian hormone	-0.139141	5.59071	-2.14092	0.0323006	0.419572	-4.14426	-2.14067
MON1B	MON1B	22879	MON1 homolog B, secretory trafficking associated	-0.144119	5.39797	-2.1404	0.0323434	0.419572	-4.13682	-2.14014
SLC9A3R2	SLC9A3R2	9351	SLC9A3 regulator 2	-0.349202	6.5677	-2.1424	0.032355	0.419572	-3.79094	-2.14
PCMT1	PCMT1	5110	protein-L-isoaspartate (D-aspartate) O-methyltransferase	-0.188164	6.30018	-2.14062	0.0323603	0.419572	-4.01274	-2.13993
CYBC1	CYBC1	79415	cytochrome b-245 chaperone 1	-0.136098	6.19563	-2.1398	0.0323885	0.419572	-4.16347	-2.13958
RSRP1	RSRP1	57035	arginine and serine rich protein 1	0.224609	6.18662	2.1399	0.0324185	0.419572	-4.02462	2.13921
CST8	CST8	10047	cystatin 8	-0.196873	5.14924	-2.13914	0.0324565	0.419639	-4.08592	-2.13874
FABP5	FABP5	2171	fatty acid binding protein 5	-0.391251	5.92156	-2.14418	0.0325129	0.419789	-3.71869	-2.13805
MAP3K6	MAP3K6	9064	mitogen-activated protein kinase kinase kinase 6	-0.140657	5.62621	-2.13781	0.0325518	0.419789	-4.15364	-2.13757
C1QC	C1QC	714	complement C1q C chain	-0.261586	5.40468	-2.13765	0.0325664	0.419789	-4.13718	-2.13739
AGTPBP1	AGTPBP1	23287	ATP/GTP binding protein 1	0.212874	6.2954	2.13682	0.0326299	0.420184	-4.17131	2.13661
PARP11	PARP11	57097	poly(ADP-ribose) polymerase family member 11	-0.154047	5.21018	-2.13655	0.032673	0.420298	-4.10182	-2.13608
AQP7	AQP7	364	aquaporin 7	-0.332661	6.89707	-2.13926	0.0327044	0.420298	-3.75691	-2.13569
SMIM29	SMIM29	221491	small integral membrane protein 29	0.144715	5.6656	2.13498	0.0327813	0.420863	-4.16532	2.13475
KARS1	KARS1	3735	lysyl-tRNA synthetase 1	-0.182598	6.13048	-2.13239	0.0329933	0.422425	-4.17489	-2.13216
PHKG1	PHKG1	5260	phosphorylase kinase catalytic subunit gamma 1	-0.458056	5.34377	-2.14107	0.0329987	0.422425	-3.71937	-2.1321
YJEFN3	YJEFN3	374887	YjeF N-terminal domain containing 3	-0.196348	5.41068	-2.13271	0.0330145	0.422425	-3.95792	-2.13191
TTC17	TTC17	55761	tetratricopeptide repeat domain 17	-0.146961	5.94954	-2.13155	0.0330623	0.422425	-4.1708	-2.13133
SLC2A12	SLC2A12	154091	solute carrier family 2 member 12	0.169077	5.88861	2.1313	0.0330831	0.422425	-4.17651	2.13107
GNA15	GNA15	2769	G protein subunit alpha 15	-0.184479	5.63991	-2.13127	0.033101	0.422425	-4.06386	-2.13086
ARMC2	ARMC2	84071	armadillo repeat containing 2	-0.16512	5.69364	-2.13007	0.0331858	0.422729	-4.16564	-2.12983
SNRPD2	SNRPD2	6633	small nuclear ribonucleoprotein D2 polypeptide	0.2265	7.12881	2.1317	0.0331909	0.422729	-3.84719	2.12977
CDC42EP3	CDC42EP3	10602	CDC42 effector protein 3	0.334282	6.7401	2.129	0.0332883	0.423549	-4.06575	2.12859
H4C1	H4C1	8359	H4 clustered histone 1	-0.154371	5.24243	-2.12685	0.033455	0.425247	-4.14848	-2.12658
SLC1A6	SLC1A6	6511	solute carrier family 1 member 6	-0.170417	5.46971	-2.12295	0.0337791	0.42894	-4.17071	-2.1227
SMG6	SMG6	23293	SMG6 nonsense mediated mRNA decay factor	-0.146081	5.66008	-2.12215	0.0338673	0.429326	-4.12571	-2.12165
DLC1	DLC1	10395	DLC1 Rho GTPase activating protein	-0.183068	5.25584	-2.12167	0.0338919	0.429326	-4.1502	-2.12136
LILRA5	LILRA5	353514	leukocyte immunoglobulin like receptor A5	-0.149412	5.37905	-2.12119	0.0339277	0.429326	-4.16096	-2.12093
CTNNBL1	CTNNBL1	56259	catenin beta like 1	-0.128302	6.14388	-2.12096	0.0339436	0.429326	-4.19666	-2.12074
EPHX1	EPHX1	2052	epoxide hydrolase 1	0.162262	6.26861	2.11927	0.0340857	0.430698	-4.20318	2.11906
SLC50A1	SLC50A1	55974	solute carrier family 50 member 1	-0.161951	5.71649	-2.11834	0.0341664	0.431055	-4.1877	-2.1181
PKIG	PKIG	11142	cAMP-dependent protein kinase inhibitor gamma	0.357071	7.38102	2.12156	0.0341813	0.431055	-3.77097	2.11793
S100A8	S100A8	6279	S100 calcium binding protein A8	-0.173526	5.40162	-2.11742	0.0342463	0.431449	-4.1781	-2.11716
GLUD1	GLUD1	2746	glutamate dehydrogenase 1	0.187672	5.97405	2.11637	0.034332	0.432086	-4.20609	2.11615
KLF4	KLF4	9314	Kruppel like factor 4	-0.206526	5.7056	-2.11624	0.0343643	0.432086	-4.06823	-2.11577
SDCBP	SDCBP	6386	syndecan binding protein	-0.422838	6.71007	-2.1191	0.0344927	0.433274	-3.76158	-2.11426
SYT7	SYT7	9066	synaptotagmin 7	-0.162679	5.68618	-2.11361	0.0346029	0.433411	-4.01729	-2.11298
LCE1D	LCE1D	353134	late cornified envelope 1D	-0.180928	5.7054	-2.11328	0.0346096	0.433411	-4.10211	-2.1129
MIA3	MIA3	375056	MIA SH3 domain ER export factor 3	-0.185013	6.4316	-2.11331	0.0346195	0.433411	-4.05095	-2.11278
PYCR2	PYCR2	29920	pyrroline-5-carboxylate reductase 2	0.139727	6.50605	2.11276	0.034639	0.433411	-4.21522	2.11255
RNF146	RNF146	81847	ring finger protein 146	0.137832	6.14196	2.10842	0.0350133	0.437667	-4.22213	2.1082
TF	TF	7018	transferrin	-0.156757	5.53341	-2.10729	0.0351228	0.437894	-4.12994	-2.10694
RNF207	RNF207	388591	ring finger protein 207	0.178913	6.14802	2.10686	0.0351765	0.437894	-4.10449	2.10632
RAPSN	RAPSN	5913	receptor associated protein of the synapse	-0.170855	5.56692	-2.10619	0.0352083	0.437894	-4.20537	-2.10595
TRIOBP	TRIOBP	11078	TRIO and F-actin binding protein	0.140434	6.49975	2.1054	0.0352751	0.437894	-4.22499	2.10519
MMAB	MMAB	326625	metabolism of cobalamin associated B	0.129786	5.93544	2.10531	0.0352831	0.437894	-4.22437	2.10509
SSBP2	SSBP2	23635	single stranded DNA binding protein 2	0.214473	5.72194	2.10583	0.0353072	0.437894	-3.95006	2.10482
MMP2	MMP2	4313	matrix metallopeptidase 2	0.1718	5.8373	2.10476	0.0353305	0.437894	-4.22576	2.10455
TSPAN3	TSPAN3	10099	tetraspanin 3	0.160768	6.01531	2.10471	0.0353349	0.437894	-4.22654	2.1045
PTPRCAP	PTPRCAP	5790	protein tyrosine phosphatase receptor type C associated protein	-0.190217	5.05107	-2.10512	0.0353405	0.437894	-4.12104	-2.10444
VPS13B	VPS13B	157680	vacuolar protein sorting 13 homolog B	-0.140247	6.28897	-2.10417	0.0353899	0.437894	-4.18602	-2.10387
ETS1	ETS1	2113	ETS proto-oncogene 1, transcription factor	-0.207379	5.44134	-2.10401	0.0354079	0.437894	-4.17862	-2.10366
JARID2	JARID2	3720	jumonji and AT-rich interaction domain containing 2	-0.193757	5.67706	-2.10177	0.0355934	0.439471	-4.21535	-2.10154
RBM28	RBM28	55131	RNA binding motif protein 28	-0.146158	5.72078	-2.10165	0.035604	0.439471	-4.21889	-2.10142
DEFA1B	DEFA1B	728358	defensin alpha 1B	-0.264882	5.70931	-2.10296	0.0356399	0.43949	-3.87799	-2.10101
RCN3	RCN3	57333	reticulocalbin 3	-0.173661	5.2523	-2.10014	0.0357391	0.44029	-4.19976	-2.09988
KRTAP4-7	KRTAP4-7	100132476	keratin associated protein 4-7	-0.351181	5.70801	-2.10793	0.0357838	0.440416	-3.75908	-2.09938
PWP1	PWP1	11137	PWP1 homolog, endonuclein	-0.14551	5.92858	-2.09816	0.0359244	0.441209	-4.16098	-2.09778
ZBTB1	ZBTB1	22890	zinc finger and BTB domain containing 1	0.151893	5.49777	2.09783	0.0359431	0.441209	-4.20556	2.09757
FGF6	FGF6	2251	fibroblast growth factor 6	-0.141239	5.71074	-2.0977	0.0359516	0.441209	-4.22581	-2.09747
TUBGCP3	TUBGCP3	10426	tubulin gamma complex associated protein 3	0.154348	5.26352	2.09686	0.0360508	0.442002	-4.17727	2.09635
SERPINB1	SERPINB1	1992	serpin family B member 1	-0.31789	5.79635	-2.10021	0.0361757	0.443109	-3.78099	-2.09495
HIPK3	HIPK3	10114	homeodomain interacting protein kinase 3	-0.169812	7.18534	-2.09385	0.0363377	0.444668	-4.02286	-2.09313
HCN2	HCN2	610	hyperpolarization activated cyclic nucleotide gated potassium and sodium channel 2	0.369795	5.93803	2.09187	0.0367308	0.448754	-3.82484	2.08874
OR2AP1	OR2AP1	121129	olfactory receptor family 2 subfamily AP member 1	0.159754	5.65658	2.08917	0.0367418	0.448754	-4.14457	2.08862
CD81	CD81	975	CD81 molecule	0.397894	8.12029	2.09286	0.0368871	0.449663	-3.78092	2.08701
ZNF749	ZNF749	388567	zinc finger protein 749	-0.183383	5.50744	-2.08668	0.0369381	0.449663	-4.23907	-2.08645
ATP6V0C	ATP6V0C	527	ATPase H+ transporting V0 subunit c	-0.214252	7.0117	-2.08747	0.0369497	0.449663	-3.9589	-2.08632
OAS3	OAS3	4940	2'-5'-oligoadenylate synthetase 3	0.14682	5.30124	2.08612	0.0369897	0.449663	-4.23735	2.08588
PALM	PALM	5064	paralemmin	-0.19395	5.50644	-2.08609	0.0369918	0.449663	-4.23705	-2.08585
SREBF2	SREBF2	6721	sterol regulatory element binding transcription factor 2	0.209039	6.41272	2.08346	0.0372566	0.452452	-4.10333	2.08294
CD151	CD151	977	CD151 molecule (Raph blood group)	0.492109	7.95569	2.08927	0.0373434	0.452686	-3.78507	2.08199
CHTF8	CHTF8	54921	chromosome transmission fidelity factor 8	0.133253	6.01088	2.08216	0.0373466	0.452686	-4.27044	2.08196
FAM25A	FAM25A	643161	family with sequence similarity 25 member A	-0.155338	5.78933	-2.08122	0.0374343	0.45275	-4.25695	-2.081
CELSR2	CELSR2	1952	cadherin EGF LAG seven-pass G-type receptor 2	-0.185334	5.10492	-2.08149	0.0374398	0.45275	-4.1487	-2.08094
PRSS58	PRSS58	136541	serine protease 58	-0.149901	5.60205	-2.08075	0.0374928	0.45275	-4.14951	-2.08036
ZDHHC12	ZDHHC12	84885	zinc finger DHHC-type containing 12	-0.168976	5.38427	-2.0807	0.0374967	0.45275	-4.20986	-2.08031
ACTG2	ACTG2	72	actin gamma 2, smooth muscle	-0.176315	5.71758	-2.08044	0.0375287	0.45275	-4.11645	-2.07997
TAS2R19	TAS2R19	259294	taste 2 receptor member 19	-0.122943	5.39574	-2.07816	0.0377171	0.454594	-4.24919	-2.07792
PIK3CD	PIK3CD	5293	phosphatidylinositol-4,5-bisphosphate 3-kinase catalytic subunit delta	-0.141783	5.54923	-2.07671	0.0378686	0.455765	-4.2121	-2.07627
LDHD	LDHD	197257	lactate dehydrogenase D	0.185828	6.36133	2.07612	0.0379018	0.455765	-4.28168	2.07591
LYPLAL1	LYPLAL1	127018	lysophospholipase like 1	0.261392	6.0478	2.07671	0.0379211	0.455765	-3.99463	2.07571
TRAPPC11	TRAPPC11	60684	trafficking protein particle complex 11	-0.153972	5.62041	-2.07507	0.038001	0.456297	-4.26379	-2.07484
RPL12	RPL12	6136	ribosomal protein L12	-0.252888	7.92993	-2.07326	0.0381829	0.456899	-4.16	-2.07289
PMM2	PMM2	5373	phosphomannomutase 2	-0.172843	5.58244	-2.07321	0.0381864	0.456899	-4.1783	-2.07285
IFRD2	IFRD2	7866	interferon related developmental regulator 2	-0.151686	6.00105	-2.07313	0.0382002	0.456899	-4.19879	-2.0727
CD99L2	CD99L2	83692	CD99 molecule like 2	-0.165616	6.25352	-2.0732	0.0382116	0.456899	-4.07986	-2.07258
CKAP4	CKAP4	10970	cytoskeleton associated protein 4	0.164927	6.38106	2.07271	0.0382296	0.456899	-4.19764	2.07238
FCF1	FCF1	51077	FCF1 rRNA-processing protein	-0.431273	7.52275	-2.07236	0.0383506	0.457608	-3.97046	-2.07109
ADAM11	ADAM11	4185	ADAM metallopeptidase domain 11	-0.422373	5.63027	-2.07937	0.0383604	0.457608	-3.79564	-2.07098
PLSCR4	PLSCR4	57088	phospholipid scramblase 4	-0.171253	4.91929	-2.07049	0.038437	0.457742	-4.216	-2.07016
CEBPB	CEBPB	1051	CCAAT enhancer binding protein beta	-0.205563	5.44508	-2.06982	0.0384907	0.457742	-4.26466	-2.06959
HSPA1A	HSPA1A	3303	heat shock protein family A (Hsp70) member 1A	-1.07429	7.91657	-2.1039	0.038551	0.457742	-3.98624	-2.06895
SMIM10L2B	SMIM10L2B	644596	small integral membrane protein 10 like 2B	-0.165249	5.44115	-2.06882	0.0385847	0.457742	-4.2675	-2.06859
MBD3L2	MBD3L2	125997	methyl-CpG binding domain protein 3 like 2	-0.168775	6.06579	-2.06854	0.038609	0.457742	-4.28818	-2.06833
MEGF8	MEGF8	1954	multiple EGF like domains 8	0.145695	6.17892	2.06852	0.0386134	0.457742	-4.27132	2.06828
ICE2	ICE2	79664	interactor of little elongation complex ELL subunit 2	-0.157495	5.62284	-2.06841	0.038622	0.457742	-4.27518	-2.06819
LAD1	LAD1	3898	ladinin 1	-0.192178	5.5232	-2.06847	0.0386862	0.45808	-4.01331	-2.06751
RASGRP4	RASGRP4	115727	RAS guanyl releasing protein 4	-0.191859	5.04194	-2.06646	0.0388399	0.459473	-4.20884	-2.06588
LAMB2	LAMB2	3913	laminin subunit beta 2	0.342892	7.70954	2.0687	0.03896	0.460206	-3.83895	2.06461
ZNF511	ZNF511	118472	zinc finger protein 511	-0.143782	5.74673	-2.06489	0.0389737	0.460206	-4.18334	-2.06446
TLK2	TLK2	11011	tousled like kinase 2	-0.198469	6.51445	-2.06424	0.0390813	0.460632	-4.04247	-2.06333
PCMTD2	PCMTD2	55251	protein-L-isoaspartate (D-aspartate) O-methyltransferase domain containing 2	-0.192087	6.09084	-2.06357	0.0390817	0.460632	-4.26019	-2.06333
BCL2L1	BCL2L1	598	BCL2 like 1	-0.200698	6.27577	-2.06332	0.0391482	0.46099	-4.07599	-2.06263
CCND2	CCND2	894	cyclin D2	0.43932	8.24874	2.06933	0.0393395	0.462817	-3.80766	2.06062
THRSP	THRSP	7069	thyroid hormone responsive	-0.200644	5.63037	-2.06042	0.0394438	0.463198	-4.03632	-2.05953
NOSIP	NOSIP	51070	nitric oxide synthase interacting protein	-0.139401	5.98584	-2.05973	0.0394442	0.463198	-4.30194	-2.05952
PRXL2B	PRXL2B	127281	peroxiredoxin like 2B	-0.14833	5.30231	-2.05939	0.0394805	0.4632	-4.27566	-2.05914
BAIAP2	BAIAP2	10458	BAR/IMD domain containing adaptor protein 2	-0.243012	5.39587	-2.06124	0.0395288	0.463341	-3.88486	-2.05864
BDNF	BDNF	627	brain derived neurotrophic factor	-0.326124	5.57157	-2.06057	0.0395852	0.463578	-3.88981	-2.05805
FNDC3B	FNDC3B	64778	fibronectin type III domain containing 3B	0.222971	6.73843	2.05801	0.0397875	0.465521	-3.95136	2.05595
ZNF33A	ZNF33A	7581	zinc finger protein 33A	-0.138036	5.82185	-2.05496	0.0399031	0.466447	-4.30512	-2.05475
RIOK3	RIOK3	8780	RIO kinase 3	0.148002	6.06758	2.0545	0.039947	0.466534	-4.31321	2.0543
OCIAD2	OCIAD2	132299	OCIA domain containing 2	-0.178098	5.70257	-2.05256	0.0401361	0.468019	-4.30458	-2.05235
NPL	NPL	80896	N-acetylneuraminate pyruvate lyase	-0.165324	5.52382	-2.05245	0.0401473	0.468019	-4.30052	-2.05223
AP2A1	AP2A1	160	adaptor related protein complex 2 subunit alpha 1	-0.295943	6.43824	-2.05066	0.0403191	0.46837	-4.3285	-2.05047
SMPX	SMPX	23676	small muscle protein X-linked	0.342576	8.91317	2.05471	0.0403338	0.46837	-3.84443	2.05031
CENPT	CENPT	80152	centromere protein T	-0.136613	6.23583	-2.05047	0.0403533	0.46837	-4.21054	-2.05011
TLR4	TLR4	7099	toll like receptor 4	-0.217207	4.96309	-2.05037	0.0403583	0.46837	-4.25515	-2.05006
APOO	APOO	79135	apolipoprotein O	0.137056	5.47304	2.0498	0.0404045	0.46837	-4.31266	2.04959
LILRB3	LILRB3	11025	leukocyte immunoglobulin like receptor B3	-0.19843	5.44512	-2.05022	0.0404356	0.46837	-4.04043	-2.04927
CHCHD2	CHCHD2	51142	coiled-coil-helix-coiled-coil-helix domain containing 2	0.232435	7.42331	2.04954	0.0404595	0.46837	-4.14926	2.04903
LOX	LOX	4015	lysyl oxidase	-0.190046	5.13996	-2.04918	0.0404701	0.46837	-4.27836	-2.04892
METTL16	METTL16	79066	methyltransferase like 16	0.284826	4.99012	2.05023	0.0405166	0.468382	-3.94587	2.04844
RHOD	RHOD	29984	ras homolog family member D	-0.302313	5.76897	-2.05034	0.0405443	0.468382	-3.92416	-2.04816
TMEM229A	TMEM229A	730130	transmembrane protein 229A	-0.137936	5.43267	-2.04619	0.0407595	0.470409	-4.30856	-2.04597
HK1	HK1	3098	hexokinase 1	0.346544	7.64794	2.05158	0.0407933	0.470409	-3.84108	2.04562
CXXC1	CXXC1	30827	CXXC finger protein 1	-0.156127	5.6166	-2.04442	0.0409331	0.47101	-4.31721	-2.04421
PPP3CB	PPP3CB	5532	protein phosphatase 3 catalytic subunit beta	0.211749	6.59215	2.04439	0.0409409	0.47101	-4.2815	2.04413
QTRT2	QTRT2	79691	queuine tRNA-ribosyltransferase accessory subunit 2	-0.155801	5.53521	-2.04308	0.0410666	0.47101	-4.31779	-2.04286
TNFAIP2	TNFAIP2	7127	TNF alpha induced protein 2	-0.174146	5.61101	-2.04311	0.04107	0.47101	-4.29698	-2.04282
ZNF618	ZNF618	114991	zinc finger protein 618	-0.209012	5.46355	-2.04293	0.0410911	0.47101	-4.28092	-2.04261
ILF2	ILF2	3608	interleukin enhancer binding factor 2	0.167933	5.61194	2.04269	0.0411166	0.47101	-4.29322	2.04235
MEGF9	MEGF9	1955	multiple EGF like domains 9	-0.234437	5.32458	-2.04313	0.0411278	0.47101	-4.09777	-2.04224
RUNX1T1	RUNX1T1	862	RUNX1 partner transcriptional co-repressor 1	0.136157	5.98523	2.04256	0.0411397	0.47101	-4.20445	2.04212
PPP1R13B	PPP1R13B	23368	protein phosphatase 1 regulatory subunit 13B	-0.293675	6.13189	-2.04313	0.0411926	0.471194	-3.97719	-2.04159
GATC	GATC	283459	glutamyl-tRNA amidotransferase subunit C	-0.212527	5.71823	-2.04154	0.0413085	0.472097	-4.02685	-2.04042
PTX3	PTX3	5806	pentraxin 3	-0.276225	5.39484	-2.03975	0.0415293	0.474197	-3.98159	-2.03821
PRSS3	PRSS3	5646	serine protease 3	-0.206361	5.59119	-2.03367	0.0420798	0.480055	-4.06662	-2.03273
PRKAR2B	PRKAR2B	5577	protein kinase cAMP-dependent type II regulatory subunit beta	0.269607	5.94385	2.03333	0.0422252	0.480923	-3.95308	2.03129
HECW1	HECW1	23072	HECT, C2 and WW domain containing E3 ubiquitin protein ligase 1	-0.164864	5.44604	-2.03146	0.042231	0.480923	-4.3341	-2.03124
HLA-F	HLA-F	3134	major histocompatibility complex, class I, F	-0.382001	5.26785	-2.03804	0.0422897	0.481162	-3.84729	-2.03066
SOWAHA	SOWAHA	134548	sosondowah ankyrin repeat domain family member A	-0.174824	5.63753	-2.02993	0.042427	0.481219	-4.14022	-2.02931
A2M	A2M	2	alpha-2-macroglobulin	-0.313879	7.69202	-2.0292	0.0425315	0.481219	-4.07545	-2.02828
PAWR	PAWR	5074	pro-apoptotic WT1 regulator	-0.279289	5.23869	-2.03086	0.0425436	0.481219	-3.92229	-2.02816
AKAP8	AKAP8	10270	A-kinase anchoring protein 8	-0.212298	5.65379	-2.02844	0.0425466	0.481219	-4.2782	-2.02813
BCAT2	BCAT2	587	branched chain amino acid transaminase 2	0.133068	5.98372	2.0283	0.0425489	0.481219	-4.36244	2.02811
UCHL1	UCHL1	7345	ubiquitin C-terminal hydrolase L1	0.508778	5.82713	2.03717	0.0425534	0.481219	-3.85458	2.02807
MLF2	MLF2	8079	myeloid leukemia factor 2	0.137868	6.5864	2.02813	0.042566	0.481219	-4.36896	2.02794
MPEG1	MPEG1	219972	macrophage expressed 1	-0.185988	5.43831	-2.02788	0.0425954	0.481219	-4.33741	-2.02766
DIABLO	DIABLO	56616	diablo IAP-binding mitochondrial protein	0.158831	5.91071	2.02747	0.0426452	0.481357	-4.32071	2.02717
GYS1	GYS1	2997	glycogen synthase 1	0.382044	7.14969	2.03409	0.0428253	0.482656	-3.85434	2.02541
SIK1	SIK1	150094	salt inducible kinase 1	-0.453588	5.85842	-2.03412	0.0428391	0.482656	-3.85845	-2.02528
RNF166	RNF166	115992	ring finger protein 166	0.206492	5.27622	2.02654	0.0428941	0.482656	-4.01776	2.02474
PLOD1	PLOD1	5351	procollagen-lysine,2-oxoglutarate 5-dioxygenase 1	0.152126	6.55728	2.02476	0.0429112	0.482656	-4.37195	2.02457
TSEN15	TSEN15	116461	tRNA splicing endonuclease subunit 15	0.178447	5.95667	2.02408	0.042982	0.483028	-4.37056	2.02389
HLA-C	HLA-C	3107	major histocompatibility complex, class I, C	-0.406584	6.15111	-2.02626	0.0430934	0.483855	-3.90754	-2.0228
AEBP1	AEBP1	165	AE binding protein 1	0.206404	5.98009	2.02287	0.0431402	0.483956	-4.19106	2.02235
CTDNEP1	CTDNEP1	23399	CTD nuclear envelope phosphatase 1	0.176332	6.51929	2.02117	0.0433131	0.485399	-4.19705	2.02068
DPY19L3	DPY19L3	147991	dpy-19 like C-mannosyltransferase 3	-0.127849	5.51229	-2.02005	0.0434	0.485399	-4.35873	-2.01984
SESN2	SESN2	83667	sestrin 2	-0.131542	5.7361	-2.01993	0.0434122	0.485399	-4.36557	-2.01972
TUBA1C	TUBA1C	84790	tubulin alpha 1c	0.494819	7.92524	2.0302	0.0434204	0.485399	-3.86416	2.01964
CRADD	CRADD	8738	CASP2 and RIPK1 domain containing adaptor with death domain	0.216029	6.27079	2.01945	0.0435413	0.486106	-4.08118	2.01848
IGSF9B	IGSF9B	22997	immunoglobulin superfamily member 9B	0.232652	6.263	2.01903	0.0435862	0.486106	-4.08301	2.01805
KRTAP3-1	KRTAP3-1	83896	keratin associated protein 3-1	-0.187869	5.39173	-2.01869	0.0435977	0.486106	-4.16742	-2.01794
RAB30	RAB30	27314	RAB30, member RAS oncogene family	0.162747	5.45628	2.01633	0.0438127	0.488079	-4.32701	2.01588
TMEM101	TMEM101	84336	transmembrane protein 101	-0.174248	5.44227	-2.01564	0.0438877	0.488218	-4.20832	-2.01516
PAM	PAM	5066	peptidylglycine alpha-amidating monooxygenase	0.282338	8.58285	2.01703	0.0439015	0.488218	-3.96612	2.01503
NR1D1	NR1D1	9572	nuclear receptor subfamily 1 group D member 1	0.157852	6.11958	2.01473	0.0439521	0.488357	-4.38884	2.01455
EMC10	EMC10	284361	ER membrane protein complex subunit 10	0.192202	7.10871	2.01417	0.0440485	0.488972	-4.2581	2.01363
HERC5	HERC5	51191	HECT and RLD domain containing E3 ubiquitin protein ligase 5	-0.185926	5.10358	-2.01377	0.0440839	0.488972	-4.30986	-2.01329
CRB2	CRB2	286204	crumbs cell polarity complex component 2	-0.170509	5.25355	-2.01312	0.0441669	0.489468	-4.23152	-2.0125
NEXN	NEXN	91624	nexilin F-actin binding protein	0.400607	8.7108	2.01626	0.0444577	0.492265	-3.87624	2.00975
ACTN1	ACTN1	87	actinin alpha 1	0.578558	6.40158	2.01305	0.0445454	0.49267	-3.90809	2.00892
EEF2KMT	EEF2KMT	196483	eukaryotic elongation factor 2 lysine methyltransferase	-0.145247	5.30305	-2.00917	0.0445713	0.49267	-4.32691	-2.00868
PLIN5	PLIN5	440503	perilipin 5	-0.243244	6.00887	-2.00774	0.0447197	0.493885	-4.2304	-2.00728
BIN2	BIN2	51411	bridging integrator 2	-0.186922	5.18467	-2.00593	0.0449156	0.494819	-4.22795	-2.00544
EWSR1	EWSR1	2130	EWS RNA binding protein 1	-0.181412	6.65098	-2.00568	0.0449176	0.494819	-4.34423	-2.00543
USP1	USP1	7398	ubiquitin specific peptidase 1	-0.180625	5.62042	-2.00593	0.0449618	0.494819	-4.13095	-2.00501
YDJC	YDJC	150223	YdjC chitooligosaccharide deacetylase homolog	-0.120791	5.46903	-2.00516	0.0449682	0.494819	-4.38316	-2.00495
HINT2	HINT2	84681	histidine triad nucleotide binding protein 2	-0.127168	5.8234	-2.00487	0.0449976	0.494819	-4.39429	-2.00468
CHAF1B	CHAF1B	8208	chromatin assembly factor 1 subunit B	-0.181703	5.24897	-2.00394	0.0451013	0.495323	-4.36785	-2.00371
CST7	CST7	8530	cystatin F	-0.185896	5.38831	-2.00368	0.0451277	0.495323	-4.37762	-2.00346
C20orf27	C20orf27	54976	chromosome 20 open reading frame 27	-0.160506	5.38177	-2.0035	0.0451595	0.495323	-4.29838	-2.00317
NTN1	NTN1	9423	netrin 1	0.181687	5.64203	2.0025	0.045261	0.496011	-4.33637	2.00222
SPAAR	SPAAR	158376	small regulatory polypeptide of amino acid response	-0.209611	5.46368	-2.00178	0.0453422	0.496476	-4.30737	-2.00147
ADCY3	ADCY3	109	adenylate cyclase 3	-0.141592	5.01608	-2.00148	0.0453812	0.496479	-4.28383	-2.0011
CT45A1	CT45A1	541466	cancer/testis antigen family 45 member A1	-0.176915	5.06497	-2.00003	0.0455261	0.497638	-4.35585	-1.99976
DVL3	DVL3	1857	dishevelled segment polarity protein 3	0.150433	6.07651	1.99902	0.0456262	0.498306	-4.41031	1.99884
PDHX	PDHX	8050	pyruvate dehydrogenase complex component X	0.197075	7.12827	1.99918	0.0456825	0.498496	-4.13447	1.99832
TAP1	TAP1	6890	transporter 1, ATP binding cassette subfamily B member	-0.191732	5.96796	-1.99783	0.0457612	0.49893	-4.36623	-1.99759
RXRA	RXRA	6256	retinoid X receptor alpha	-0.1382	6.30503	-1.99716	0.0458527	0.49927	-4.34434	-1.99675
KBTBD4	KBTBD4	55709	kelch repeat and BTB domain containing 4	0.191451	5.66001	1.99685	0.0458705	0.49927	-4.35038	1.99658
BCL7C	BCL7C	9274	BAF chromatin remodeling complex subunit BCL7C	0.137321	6.25834	1.99635	0.045943	0.499635	-4.33988	1.99592
ITGB5	ITGB5	3693	integrin subunit beta 5	0.349687	5.89685	1.99718	0.0459847	0.499664	-4.06778	1.99553
RRH	RRH	10692	retinal pigment epithelium-derived rhodopsin homolog	-0.150449	5.58607	-1.99464	0.0461358	0.500206	-4.2342	-1.99415
FLCN	FLCN	201163	folliculin	0.16775	5.80963	1.99422	0.0461492	0.500206	-4.41973	1.99403
APMAP	APMAP	57136	adipocyte plasma membrane associated protein	0.289688	6.37227	1.99562	0.0462182	0.500206	-4.00548	1.9934
SERPINB8	SERPINB8	5271	serpin family B member 8	-0.213107	5.78692	-1.99422	0.0462759	0.500206	-4.06318	-1.99287
SAMD4A	SAMD4A	23034	sterile alpha motif domain containing 4A	0.247823	6.90511	1.99398	0.0462815	0.500206	-4.08792	1.99282
AGT	AGT	183	angiotensinogen	-0.226081	5.97422	-1.99297	0.0462865	0.500206	-4.41506	-1.99277
C9orf78	C9orf78	51759	chromosome 9 open reading frame 78	0.230361	5.7802	1.99402	0.0463081	0.500206	-4.05652	1.99257
P2RY12	P2RY12	64805	purinergic receptor P2Y12	-0.158689	5.3972	-1.9918	0.0464162	0.500445	-4.39977	-1.99159
AARS2	AARS2	57505	alanyl-tRNA synthetase 2, mitochondrial	-0.156295	5.76763	-1.99121	0.0465004	0.500445	-4.35528	-1.99082
MUC22	MUC22	100507679	mucin 22	-0.151628	5.5014	-1.99079	0.0465266	0.500445	-4.40904	-1.99058
LRRC10	LRRC10	376132	leucine rich repeat containing 10	0.275521	6.11175	1.99166	0.0465362	0.500445	-4.11984	1.9905
TNPO1	TNPO1	3842	transportin 1	0.23096	6.31567	1.99174	0.0465551	0.500445	-4.06365	1.99033
BAP1	BAP1	8314	BRCA1 associated protein 1	-0.169499	5.77155	-1.99043	0.0465648	0.500445	-4.41735	-1.99024
PSMG4	PSMG4	389362	proteasome assembly chaperone 4	0.182322	5.50597	1.98968	0.0467086	0.501199	-4.16524	1.98893
NBN	NBN	4683	nibrin	-0.16152	5.28198	-1.98927	0.0467133	0.501199	-4.29403	-1.98889
GOLGA6A	GOLGA6A	342096	golgin A6 family member A	-0.149103	5.95253	-1.98854	0.0467746	0.501436	-4.4221	-1.98834
SH3GL1	SH3GL1	6455	SH3 domain containing GRB2 like 1, endophilin A2	-0.130659	5.99638	-1.98793	0.0468398	0.501715	-4.42858	-1.98775
TSC2	TSC2	7249	TSC complex subunit 2	-0.169814	6.26838	-1.98703	0.0469644	0.502629	-4.35777	-1.98662
SPDYE2	SPDYE2	441273	speedy/RINGO cell cycle regulator family member E2	-0.170567	5.56482	-1.98589	0.0470676	0.503313	-4.41917	-1.98569
NCKIPSD	NCKIPSD	51517	NCK interacting protein with SH3 domain	0.153705	5.34832	1.98569	0.0471337	0.50348	-4.27913	1.9851
RAB9B	RAB9B	51209	RAB9B, member RAS oncogene family	0.14572	5.87275	1.98507	0.0471619	0.50348	-4.39896	1.98484
OGFR	OGFR	11054	opioid growth factor receptor	-0.183212	6.17435	-1.98516	0.0472269	0.503753	-4.1412	-1.98426
SH3BP2	SH3BP2	6452	SH3 domain binding protein 2	-0.161888	5.62743	-1.98343	0.0473422	0.504013	-4.42471	-1.98323
TMEM140	TMEM140	55281	transmembrane protein 140	-0.37152	6.44231	-1.98756	0.0473558	0.504013	-3.9384	-1.9831
GUK1	GUK1	2987	guanylate kinase 1	0.147961	6.90779	1.98317	0.0473694	0.504013	-4.43728	1.98298
PTPN11	PTPN11	5781	protein tyrosine phosphatase non-receptor type 11	0.229444	6.8729	1.98165	0.0475963	0.506007	-4.19054	1.98096
SLC1A1	SLC1A1	6505	solute carrier family 1 member 1	-0.159183	5.60949	-1.97996	0.0477331	0.506903	-4.41646	-1.97974
SRP68	SRP68	6730	signal recognition particle 68	-0.171144	6.39403	-1.98024	0.047764	0.506903	-4.24371	-1.97946
FRMPD3	FRMPD3	84443	FERM and PDZ domain containing 3	-0.208094	5.02372	-1.97965	0.0478274	0.506903	-4.18333	-1.9789
THAP6	THAP6	152815	THAP domain containing 6	0.181144	5.74165	1.97937	0.047839	0.506903	-4.23076	1.9788
FBXL19	FBXL19	54620	F-box and leucine rich repeat protein 19	0.143917	5.41331	1.97857	0.0478955	0.507083	-4.3711	1.97829
C1QTNF5	C1QTNF5	114902	C1q and TNF related 5	-0.122393	5.66487	-1.9781	0.0479396	0.50713	-4.44414	-1.9779
TAS2R7	TAS2R7	50837	taste 2 receptor member 7	-0.161905	5.67083	-1.97732	0.0480282	0.507617	-4.43785	-1.97712
PRRT1B	PRRT1B	642515	proline rich transmembrane protein 1B	-0.174183	5.09495	-1.97676	0.0480978	0.507617	-4.39846	-1.9765
EIF3E	EIF3E	3646	eukaryotic translation initiation factor 3 subunit E	-0.170791	7.09732	-1.97657	0.0481187	0.507617	-4.39136	-1.97632
ZNF444	ZNF444	55311	zinc finger protein 444	-0.166185	6.5642	-1.97627	0.0481443	0.507617	-4.45898	-1.97609
FERMT2	FERMT2	10979	fermitin family member 2	-0.167591	6.62018	-1.97507	0.0482808	0.508447	-4.45533	-1.97489
ADARB1	ADARB1	104	adenosine deaminase RNA specific B1	0.130382	5.54159	1.97471	0.048324	0.508447	-4.44199	1.97451
LGALS8	LGALS8	3964	galectin 8	0.180667	6.1301	1.97429	0.0483714	0.508447	-4.436	1.97409
FAM78B	FAM78B	149297	family with sequence similarity 78 member B	-0.169601	5.6463	-1.97452	0.0483819	0.508447	-4.25046	-1.974
SGPP2	SGPP2	130367	sphingosine-1-phosphate phosphatase 2	-0.235484	5.7368	-1.97468	0.0484798	0.509058	-4.0693	-1.97314
GYG1	GYG1	2992	glycogenin 1	0.171921	6.725	1.97188	0.0486616	0.510548	-4.38482	1.97154
MOB1B	MOB1B	92597	MOB kinase activator 1B	-0.179473	5.70127	-1.97129	0.0487145	0.510684	-4.43886	-1.97108
SLC9A1	SLC9A1	6548	solute carrier family 9 member A1	0.205947	5.65307	1.97174	0.0487746	0.510896	-4.14001	1.97056
U2AF1	U2AF1	7307	U2 small nuclear RNA auxiliary factor 1	-0.219239	6.56782	-1.97079	0.0489121	0.511445	-4.0868	-1.96936
BAHD1	BAHD1	22893	bromo adjacent homology domain containing 1	-0.184617	5.52269	-1.96984	0.0489619	0.511445	-4.22987	-1.96892
APOE	APOE	348	apolipoprotein E	-0.162301	5.40269	-1.96913	0.0489624	0.511445	-4.43935	-1.96892
LYRM2	LYRM2	57226	LYR motif containing 2	-0.308231	7.50964	-1.96896	0.0489868	0.511445	-4.40024	-1.96871
UQCC2	UQCC2	84300	ubiquinol-cytochrome c reductase complex assembly factor 2	0.240163	7.07268	1.96969	0.0491378	0.512603	-4.02849	1.96739
TFIP11	TFIP11	24144	tuftelin interacting protein 11	-0.139065	5.78737	-1.96743	0.0491867	0.512682	-4.35899	-1.96697
CHMP1B	CHMP1B	57132	charged multivesicular body protein 1B	-0.166014	6.48829	-1.96703	0.0492255	0.512682	-4.35863	-1.96663
ATN1	ATN1	1822	atrophin 1	-0.161765	6.35175	-1.96607	0.0493299	0.513	-4.39979	-1.96573
SLC25A22	SLC25A22	79751	solute carrier family 25 member 22	-0.137272	5.01702	-1.9659	0.0493617	0.513	-4.38736	-1.96545
PIGY	PIGY	84992	phosphatidylinositol glycan anchor biosynthesis class Y	0.300429	5.36435	1.96889	0.0494034	0.513	-3.96867	1.96509
TBC1D28	TBC1D28	254272	TBC1 domain family member 28	-0.134447	5.64618	-1.96517	0.0494163	0.513	-4.45891	-1.96498
RTF2	RTF2	51507	replication termination factor 2	0.135245	6.31183	1.96457	0.0494847	0.513082	-4.47779	1.96439
DMAC2	DMAC2	55101	distal membrane arm assembly complex 2	0.218046	6.52963	1.96504	0.0495044	0.513082	-4.18452	1.96422
ANP32A	ANP32A	8125	acidic nuclear phosphoprotein 32 family member A	0.193216	6.12643	1.96471	0.0495448	0.513086	-4.18123	1.96387
TM4SF1	TM4SF1	4071	transmembrane 4 L six family member 1	-0.283266	5.69367	-1.96762	0.0496026	0.513189	-3.98582	-1.96338
MTIF3	MTIF3	219402	mitochondrial translational initiation factor 3	-0.202028	6.53298	-1.96368	0.049635	0.513189	-4.25337	-1.9631
PPA2	PPA2	27068	inorganic pyrophosphatase 2	0.164588	6.2863	1.96233	0.0497448	0.51391	-4.48144	1.96215
HGS	HGS	9146	hepatocyte growth factor-regulated tyrosine kinase substrate	-0.153523	5.95296	-1.96074	0.0499309	0.514676	-4.47391	-1.96056
NUP58	NUP58	9818	nucleoporin 58	-0.181685	5.86887	-1.96136	0.0499322	0.514676	-4.19197	-1.96054
DNAJA1	DNAJA1	3301	DnaJ heat shock protein family (Hsp40) member A1	-0.20996	5.86184	-1.96072	0.0499601	0.514676	-4.37367	-1.96031
MEIS1	MEIS1	4211	Meis homeobox 1	-0.160394	5.88409	-1.96048	0.0499799	0.514676	-4.35305	-1.96014
RAPGEF1	RAPGEF1	2889	Rap guanine nucleotide exchange factor 1	-0.228812	5.93896	-1.96058	0.0500461	0.514886	-4.1599	-1.95957
PIAS3	PIAS3	10401	protein inhibitor of activated STAT 3	0.144056	5.53639	1.95927	0.0501027	0.514886	-4.47418	1.95909
H4C8	H4C8	8365	H4 clustered histone 8	0.166616	5.45822	1.95941	0.0501209	0.514886	-4.28904	1.95893
CFC1	CFC1	55997	cripto, FRL-1, cryptic family 1	-0.158312	5.32475	-1.95742	0.0503235	0.516553	-4.45468	-1.9572
AKR1C2	AKR1C2	1646	aldo-keto reductase family 1 member C2	-0.175508	5.35862	-1.95636	0.0504576	0.516901	-4.39793	-1.95606
CSF2RB	CSF2RB	1439	colony stimulating factor 2 receptor beta common subunit	-0.129358	5.65482	-1.95609	0.0504772	0.516901	-4.47314	-1.9559
NPTN	NPTN	27020	neuroplastin	0.298505	7.22738	1.95749	0.0505859	0.516901	-4.02679	1.95498
SPRR2B	SPRR2B	6701	small proline rich protein 2B	-0.171744	5.69986	-1.95508	0.0506009	0.516901	-4.45571	-1.95485
DPH5	DPH5	51611	diphthamide biosynthesis 5	0.117571	5.88265	1.95484	0.0506224	0.516901	-4.48771	1.95467
GOT2	GOT2	2806	glutamic-oxaloacetic transaminase 2	0.352247	7.89307	1.95796	0.050632	0.516901	-3.99409	1.95459
HAVCR2	HAVCR2	84868	hepatitis A virus cellular receptor 2	-0.149853	5.32921	-1.95457	0.050659	0.516901	-4.46135	-1.95436
IGKC	IGKC	3514	immunoglobulin kappa constant	-0.171054	5.13845	-1.95464	0.0506805	0.516901	-4.40953	-1.95417
SLIT2	SLIT2	9353	slit guidance ligand 2	-0.136758	5.43767	-1.9539	0.0507365	0.516902	-4.46886	-1.9537
MOB3A	MOB3A	126308	MOB kinase activator 3A	-0.183473	5.6714	-1.95372	0.0507762	0.516902	-4.35603	-1.95337
TMEM244	TMEM244	253582	transmembrane protein 244	-0.156543	5.55805	-1.95334	0.0508018	0.516902	-4.4751	-1.95315
TMEM237	TMEM237	65062	transmembrane protein 237	0.132111	6.00239	1.95282	0.0508656	0.51714	-4.46377	1.95261
SLC15A3	SLC15A3	51296	solute carrier family 15 member 3	-0.207676	5.34125	-1.95274	0.0509594	0.517683	-4.18269	-1.95182
PNP	PNP	4860	purine nucleoside phosphorylase	-0.430447	5.77309	-1.95585	0.0510479	0.518171	-3.96767	-1.95108
EIF3M	EIF3M	10480	eukaryotic translation initiation factor 3 subunit M	-0.129438	6.50709	-1.9499	0.0512082	0.519386	-4.50419	-1.94973
RAB8B	RAB8B	51762	RAB8B, member RAS oncogene family	-0.161816	5.45814	-1.94966	0.0512656	0.519556	-4.4285	-1.94925
NUDT7	NUDT7	283927	nudix hydrolase 7	0.144632	6.19616	1.94671	0.0515925	0.522318	-4.48369	1.94652
PPP1CA	PPP1CA	5499	protein phosphatase 1 catalytic subunit alpha	0.175666	6.54744	1.94664	0.0516283	0.522318	-4.37057	1.94622
NAT14	NAT14	57106	N-acetyltransferase 14 (putative)	-0.179096	4.85199	-1.94668	0.0516605	0.522318	-4.3802	-1.94595
DHX38	DHX38	9785	DEAH-box helicase 38	-0.178711	5.67454	-1.9451	0.0517856	0.52317	-4.49058	-1.94491
B4GALT3	B4GALT3	8703	beta-1,4-galactosyltransferase 3	-0.101989	6.01682	-1.94387	0.0519327	0.523956	-4.50582	-1.94369
CCDC9	CCDC9	26093	coiled-coil domain containing 9	-0.140343	6.01303	-1.94373	0.0519557	0.523956	-4.47369	-1.9435
LLPH	LLPH	84298	LLP homolog, long-term synaptic facilitation factor	0.139824	5.94442	1.94342	0.0519862	0.523956	-4.50963	1.94325
UNG	UNG	7374	uracil DNA glycosylase	0.135351	5.74401	1.94243	0.0521127	0.524225	-4.45728	1.9422
FUT2	FUT2	2524	fucosyltransferase 2	0.123753	5.68157	1.94211	0.0521456	0.524225	-4.5069	1.94193
SLC6A9	SLC6A9	6536	solute carrier family 6 member 9	-0.196876	5.44239	-1.94038	0.0523845	0.524225	-4.3416	-1.93996
CLCN6	CLCN6	1185	chloride voltage-gated channel 6	0.174566	5.34378	1.94064	0.052394	0.524225	-4.23098	1.93988
ZNF22	ZNF22	7570	zinc finger protein 22	0.152108	5.97968	1.93997	0.0524042	0.524225	-4.51552	1.9398
NAMPT	NAMPT	10135	nicotinamide phosphoribosyltransferase	-0.497073	6.72473	-1.95477	0.0524122	0.524225	-3.98095	-1.93973
FKBP6	FKBP6	8468	FKBP prolyl isomerase 6	-0.111182	5.65065	-1.9396	0.0524514	0.524225	-4.50252	-1.93941
STIM1	STIM1	6786	stromal interaction molecule 1	0.229973	5.61811	1.9406	0.0524699	0.524225	-4.1566	1.93926
SPCS3	SPCS3	60559	signal peptidase complex subunit 3	0.173908	6.7699	1.93943	0.0524705	0.524225	-4.51535	1.93925
ARL6IP4	ARL6IP4	51329	ADP ribosylation factor like GTPase 6 interacting protein 4	-0.12504	7.14805	-1.93896	0.0525292	0.524225	-4.50271	-1.93877
TEX2	TEX2	55852	testis expressed 2	0.15017	6.14563	1.93862	0.0525681	0.524225	-4.52058	1.93845
DSG2	DSG2	1829	desmoglein 2	-0.201525	6.07391	-1.93783	0.0526866	0.524225	-4.44373	-1.93748
SPPL2C	SPPL2C	162540	signal peptide peptidase like 2C	-0.219133	5.77788	-1.93846	0.0527192	0.524225	-4.15072	-1.93721
DNAJC4	DNAJC4	3338	DnaJ heat shock protein family (Hsp40) member C4	0.154973	5.82671	1.9375	0.0527448	0.524225	-4.31402	1.937
UBE2E1	UBE2E1	7324	ubiquitin conjugating enzyme E2 E1	-0.180704	6.41592	-1.937	0.052773	0.524225	-4.46246	-1.93677
RNF225	RNF225	646862	ring finger protein 225	-0.144369	5.45287	-1.93696	0.0527741	0.524225	-4.49829	-1.93676
GOLM2	GOLM2	113201	NA	0.126654	6.03027	1.9371	0.0527785	0.524225	-4.44443	1.93673
RXRG	RXRG	6258	retinoid X receptor gamma	0.178942	5.64026	1.9367	0.0528042	0.524225	-4.51645	1.93652
CDC42EP2	CDC42EP2	10435	CDC42 effector protein 2	-0.154842	5.6034	-1.93611	0.0528774	0.524225	-4.50629	-1.93592
GGA2	GGA2	23062	golgi associated, gamma adaptin ear containing, ARF binding protein 2	-0.130367	5.92668	-1.93592	0.052899	0.524225	-4.51561	-1.93574
KLHL42	KLHL42	57542	kelch like family member 42	-0.179434	5.62815	-1.93631	0.0529482	0.524225	-4.19723	-1.93534
KDR	KDR	3791	kinase insert domain receptor	-0.141997	5.531	-1.9355	0.052952	0.524225	-4.50421	-1.93531
LBHD1	LBHD1	79081	LBH domain containing 1	-0.141542	6.94378	-1.93578	0.052955	0.524225	-4.31598	-1.93529
PHF11	PHF11	51131	PHD finger protein 11	-0.14736	5.72471	-1.93511	0.0529994	0.52426	-4.51305	-1.93493
MAVS	MAVS	57506	mitochondrial antiviral signaling protein	-0.189459	6.34292	-1.93483	0.0530472	0.524288	-4.46401	-1.93454
PRAF2	PRAF2	11230	PRA1 domain family member 2	0.13384	5.27178	1.93431	0.0531232	0.524288	-4.45776	1.93392
GAL3ST4	GAL3ST4	79690	galactose-3-O-sulfotransferase 4	-0.152206	5.69345	-1.93424	0.0531251	0.524288	-4.44726	-1.9339
SH3BP5	SH3BP5	9467	SH3 domain binding protein 5	0.132947	5.56442	1.93326	0.0532264	0.524614	-4.51935	1.93308
RNF145	RNF145	153830	ring finger protein 145	-0.157715	5.77098	-1.93315	0.0532402	0.524614	-4.51474	-1.93297
IKZF4	IKZF4	64375	IKAROS family zinc finger 4	-0.184285	5.6519	-1.93223	0.053372	0.525509	-4.39491	-1.9319
WDR31	WDR31	114987	WD repeat domain 31	-0.172243	5.59488	-1.93165	0.0534463	0.525836	-4.46803	-1.9313
GGTA1	GGTA1	2681	NA	0.176635	5.51826	1.93107	0.0534961	0.525922	-4.52173	1.93089
MYL12B	MYL12B	103910	myosin light chain 12B	0.274402	7.1751	1.93153	0.0536263	0.526797	-4.11305	1.92984
B3GAT1	B3GAT1	27087	beta-1,3-glucuronyltransferase 1	-0.197428	5.35928	-1.92985	0.0537093	0.52688	-4.27105	-1.92917
CRACDL	CRACDL	343990	NA	-0.15185	5.65492	-1.9291	0.0537454	0.52688	-4.49012	-1.92888
CAMLG	CAMLG	819	calcium modulating ligand	-0.123643	5.87749	-1.92842	0.0538266	0.52688	-4.51636	-1.92823
ISOC2	ISOC2	79763	isochorismatase domain containing 2	0.183633	6.27211	1.92843	0.0538275	0.52688	-4.5002	1.92822
PRADC1	PRADC1	84279	protease associated domain containing 1	0.289617	6.31676	1.93256	0.0538406	0.52688	-4.02738	1.92812
SGF29	SGF29	112869	SAGA complex associated factor 29	-0.124037	5.88686	-1.92667	0.0540429	0.52827	-4.53038	-1.92649
CHRNB4	CHRNB4	1143	cholinergic receptor nicotinic beta 4 subunit	-0.108025	5.65504	-1.9265	0.0540651	0.52827	-4.52495	-1.92631
TAS1R3	TAS1R3	83756	taste 1 receptor member 3	-0.144668	5.87275	-1.92503	0.0542473	0.528856	-4.53228	-1.92486
PELI1	PELI1	57162	pellino E3 ubiquitin protein ligase 1	-0.28035	5.60298	-1.92855	0.0542938	0.528856	-4.02195	-1.92448
LPIN2	LPIN2	9663	lipin 2	-0.165798	5.49082	-1.92488	0.0543164	0.528856	-4.3076	-1.92431
ATP2B4	ATP2B4	493	ATPase plasma membrane Ca2+ transporting 4	0.217966	7.16589	1.92453	0.0543221	0.528856	-4.45074	1.92426
USP18	USP18	11274	ubiquitin specific peptidase 18	-0.337346	5.84777	-1.9286	0.0543317	0.528856	-4.00813	-1.92418
METTL9	METTL9	51108	methyltransferase like 9	0.146351	5.98236	1.92369	0.054415	0.529264	-4.54292	1.92352
RMND5A	RMND5A	64795	required for meiotic nuclear division 5 homolog A	0.247323	6.70159	1.92551	0.0544658	0.529356	-4.07636	1.92311
SAFB	SAFB	6294	scaffold attachment factor B	-0.157909	6.44076	-1.92257	0.0545656	0.529923	-4.46362	-1.92232
ZNF319	ZNF319	57567	zinc finger protein 319	-0.199273	5.66284	-1.92167	0.0547259	0.530797	-4.29058	-1.92105
EIF5A2	EIF5A2	56648	eukaryotic translation initiation factor 5A2	0.140745	5.71171	1.92122	0.0547384	0.530797	-4.45096	1.92095
SSR4	SSR4	6748	signal sequence receptor subunit 4	0.234706	6.86621	1.92078	0.0547977	0.530969	-4.47079	1.92048
CATSPERG	CATSPERG	57828	cation channel sperm associated auxiliary subunit gamma	0.193676	5.80931	1.92028	0.0548812	0.531376	-4.34904	1.91982
ANKRD28	ANKRD28	23243	ankyrin repeat domain 28	-0.141945	5.97313	-1.91909	0.0550201	0.53228	-4.4735	-1.91872
PRDX4	PRDX4	10549	peroxiredoxin 4	-0.147456	5.82802	-1.9184	0.0550861	0.53228	-4.51664	-1.9182
RASGRP2	RASGRP2	10235	RAS guanyl releasing protein 2	-0.285222	5.46642	-1.9213	0.0551228	0.53228	-4.03908	-1.91791
PRR13	PRR13	54458	proline rich 13	-0.19095	6.08522	-1.9181	0.0551409	0.53228	-4.41125	-1.91776
SH3BGRL2	SH3BGRL2	83699	SH3 domain binding glutamate rich protein like 2	-0.188468	5.58266	-1.91794	0.0552361	0.532798	-4.22724	-1.91701
COLQ	COLQ	8292	collagen like tail subunit of asymmetric acetylcholinesterase	0.277637	5.9101	1.91685	0.0553154	0.533161	-4.35469	1.91639
CST11	CST11	140880	cystatin 11	-0.119309	5.74748	-1.9161	0.0553764	0.533347	-4.53758	-1.91591
PCDH9	PCDH9	5101	protocadherin 9	-0.230712	6.05736	-1.91519	0.0555134	0.534114	-4.40705	-1.91484
MARF1	MARF1	9665	meiosis regulator and mRNA stability factor 1	-0.126854	5.76488	-1.91451	0.055577	0.534114	-4.54725	-1.91434
WTAP	WTAP	9589	WT1 associated protein	-0.153993	6.51164	-1.9143	0.0556134	0.534114	-4.50914	-1.91405
CIITA	CIITA	4261	class II major histocompatibility complex transactivator	-0.242242	5.3741	-1.91433	0.0556758	0.534114	-4.26498	-1.91357
CCDC85A	CCDC85A	114800	coiled-coil domain containing 85A	-0.221283	5.13015	-1.91453	0.0557679	0.534114	-4.18271	-1.91284
OR7C1	OR7C1	26664	olfactory receptor family 7 subfamily C member 1	-0.166799	5.56459	-1.91284	0.0557919	0.534114	-4.54257	-1.91266
CLDN2	CLDN2	9075	claudin 2	-0.137859	5.75144	-1.91291	0.0558053	0.534114	-4.49041	-1.91255
LRRTM2	LRRTM2	26045	leucine rich repeat transmembrane neuronal 2	-0.212305	5.5633	-1.9129	0.0558641	0.534114	-4.25748	-1.91209
GOLGB1	GOLGB1	2804	golgin B1	-0.12834	6.16591	-1.91237	0.0558687	0.534114	-4.49815	-1.91206
AASS	AASS	10157	aminoadipate-semialdehyde synthase	-0.369683	5.95219	-1.91869	0.0558927	0.534114	-3.99573	-1.91187
KCNK9	KCNK9	51305	potassium two pore domain channel subfamily K member 9	0.148502	5.31271	1.91189	0.0559151	0.534114	-4.53924	1.9117
CYP20A1	CYP20A1	57404	cytochrome P450 family 20 subfamily A member 1	0.133831	5.57885	1.91148	0.0559654	0.534197	-4.55564	1.9113
ODF2L	ODF2L	57489	outer dense fiber of sperm tails 2 like	-0.19875	5.20762	-1.91166	0.0560323	0.534436	-4.29177	-1.91078
MFSD14B	MFSD14B	84641	major facilitator superfamily domain containing 14B	0.124576	5.69496	1.90977	0.0561865	0.535508	-4.55441	1.90959
MOCS1	MOCS1	4337	molybdenum cofactor synthesis 1	-0.183626	5.6327	-1.90923	0.0562977	0.535542	-4.347	-1.90872
CEMIP2	CEMIP2	23670	cell migration inducing hyaluronidase 2	-0.26798	5.52942	-1.9111	0.0563473	0.535542	-4.10462	-1.90834
COX7A2	COX7A2	1347	cytochrome c oxidase subunit 7A2	0.249727	8.18829	1.90977	0.0563621	0.535542	-4.20715	1.90823
C12orf57	C12orf57	113246	chromosome 12 open reading frame 57	0.220268	7.02807	1.9084	0.0564239	0.535542	-4.30283	1.90775
TMED1	TMED1	11018	transmembrane p24 trafficking protein 1	0.17688	5.57279	1.90742	0.056513	0.535542	-4.41329	1.90706
PKD1L1	PKD1L1	168507	polycystin 1 like 1, transient receptor potential channel interacting	-0.157559	5.4596	-1.90722	0.0565177	0.535542	-4.54193	-1.90702
ANO2	ANO2	57101	anoctamin 2	-0.168031	5.67054	-1.90736	0.0565342	0.535542	-4.36723	-1.90689
EXOSC1	EXOSC1	51013	exosome component 1	-0.156334	5.60858	-1.90676	0.0565951	0.535542	-4.43106	-1.90642
SPIDR	SPIDR	23514	scaffold protein involved in DNA repair	-0.151026	5.92782	-1.90654	0.0566065	0.535542	-4.54341	-1.90634
VAT1L	VAT1L	57687	vesicle amine transport 1 like	0.209723	6.0624	1.90706	0.0566085	0.535542	-4.28019	1.90632
RAB23	RAB23	51715	RAB23, member RAS oncogene family	0.138035	5.5815	1.90592	0.0566835	0.535855	-4.56683	1.90574
MSRA	MSRA	4482	methionine sulfoxide reductase A	0.143326	6.16584	1.90543	0.056751	0.536088	-4.52445	1.90522
BAGE5	BAGE5	85316	BAGE family member 5	-0.220011	5.47409	-1.906	0.0567918	0.536088	-4.21546	-1.90491
CAVIN2	CAVIN2	8436	caveolae associated protein 2	0.287258	6.14996	1.90585	0.0568756	0.536484	-4.15479	1.90427
EEF2K	EEF2K	29904	eukaryotic elongation factor 2 kinase	-0.162452	5.71592	-1.902	0.057194	0.53822	-4.56863	-1.90183
MED15	MED15	51586	mediator complex subunit 15	-0.169377	6.03194	-1.90089	0.0573843	0.53822	-4.35178	-1.90037
RNF121	RNF121	55298	ring finger protein 121	-0.139128	5.87071	-1.90038	0.0574062	0.53822	-4.57389	-1.90021
MYO1C	MYO1C	4641	myosin IC	0.325046	6.84898	1.9043	0.0574363	0.53822	-4.03758	1.89998
PLEKHM3	PLEKHM3	389072	pleckstrin homology domain containing M3	-0.143292	5.66888	-1.89995	0.0574627	0.53822	-4.56872	-1.89977
CYP4F22	CYP4F22	126410	cytochrome P450 family 4 subfamily F member 22	-0.15743	5.29629	-1.8997	0.0575058	0.53822	-4.49543	-1.89945
SMAD7	SMAD7	4092	SMAD family member 7	0.217923	5.79389	1.90035	0.0575305	0.53822	-4.22157	1.89926
ITPKA	ITPKA	3706	inositol-trisphosphate 3-kinase A	-0.194188	5.11381	-1.89938	0.0575467	0.53822	-4.51513	-1.89914
HSPA5	HSPA5	3309	heat shock protein family A (Hsp70) member 5	0.486321	7.70929	1.91162	0.0575838	0.53822	-4.01474	1.89885
ERICH5	ERICH5	203111	glutamate rich 5	-0.155172	5.81095	-1.89909	0.0575978	0.53822	-4.51531	-1.89875
SH2D2A	SH2D2A	9047	SH2 domain containing 2A	-0.137583	5.45498	-1.89893	0.0575981	0.53822	-4.5635	-1.89874
SGMS2	SGMS2	166929	sphingomyelin synthase 2	-0.550886	5.81836	-1.90852	0.0576483	0.53822	-4.00826	-1.89836
FAM177A1	FAM177A1	283635	family with sequence similarity 177 member A1	0.241011	6.30918	1.89843	0.0577721	0.53822	-4.23657	1.89742
MRAS	MRAS	22808	muscle RAS oncogene homolog	0.244294	6.06141	1.89792	0.0577953	0.53822	-4.30825	1.89725
RASA4	RASA4	10156	RAS p21 protein activator 4	-0.204718	5.73264	-1.89823	0.0577961	0.53822	-4.24099	-1.89724
TPM3	TPM3	7170	tropomyosin 3	0.823893	7.12079	1.91769	0.057856	0.53822	-4.06465	1.89679
MCM10	MCM10	55388	minichromosome maintenance 10 replication initiation factor	-0.151693	5.64378	-1.89672	0.0578885	0.53822	-4.57228	-1.89654
CALML3	CALML3	810	calmodulin like 3	-0.189625	5.50725	-1.89687	0.0579206	0.53822	-4.34425	-1.8963
MCU	MCU	90550	mitochondrial calcium uniporter	-0.146803	5.97725	-1.89652	0.057921	0.53822	-4.54808	-1.8963
NOTCH4	NOTCH4	4855	notch receptor 4	-0.218925	5.66464	-1.89727	0.0579302	0.53822	-4.23232	-1.89623
ACADSB	ACADSB	36	acyl-CoA dehydrogenase short/branched chain	0.168699	6.65573	1.89668	0.0579533	0.53822	-4.38474	1.89605
MGLL	MGLL	11343	monoglyceride lipase	0.160249	6.0699	1.89598	0.0579848	0.53822	-4.58609	1.89581
PPP1CC	PPP1CC	5501	protein phosphatase 1 catalytic subunit gamma	-0.178134	7.07843	-1.89467	0.0582301	0.540026	-4.31363	-1.89396
HCAR2	HCAR2	338442	hydroxycarboxylic acid receptor 2	-0.162011	5.39906	-1.89448	0.0582638	0.540026	-4.35047	-1.89371
DCTN6	DCTN6	10671	dynactin subunit 6	0.155859	6.47631	1.89277	0.058435	0.540935	-4.44118	1.89242
LRRC43	LRRC43	254050	leucine rich repeat containing 43	-0.154997	5.37766	-1.8926	0.0584463	0.540935	-4.54527	-1.89234
PYGO1	PYGO1	26108	pygopus family PHD finger 1	-0.160688	5.51537	-1.89175	0.0585608	0.541603	-4.54549	-1.89148
ZNF519	ZNF519	162655	zinc finger protein 519	-0.12486	5.5423	-1.89076	0.0586802	0.542315	-4.58078	-1.89058
MAP4K4	MAP4K4	9448	mitogen-activated protein kinase kinase kinase kinase 4	0.225993	6.55586	1.89072	0.058745	0.542416	-4.33232	1.8901
TRIP4	TRIP4	9325	thyroid hormone receptor interactor 4	0.133523	5.58923	1.89003	0.0587759	0.542416	-4.59331	1.88987
GRB2	GRB2	2885	growth factor receptor bound protein 2	-0.165523	6.29203	-1.88974	0.0588484	0.542492	-4.46532	-1.88932
TIPARP	TIPARP	25976	TCDD inducible poly(ADP-ribose) polymerase	-0.244219	5.86621	-1.88998	0.0588689	0.542492	-4.31044	-1.88917
RAD23B	RAD23B	5887	RAD23 homolog B, nucleotide excision repair protein	0.215126	6.95604	1.88979	0.059059	0.543663	-4.15388	1.88775
INHBE	INHBE	83729	inhibin subunit beta E	-0.164303	5.57279	-1.88781	0.0591007	0.543663	-4.46094	-1.88744
HECA	HECA	51696	hdc homolog, cell cycle regulator	-0.142667	6.08646	-1.88755	0.0591234	0.543663	-4.51843	-1.88727
PCYT1A	PCYT1A	5130	phosphate cytidylyltransferase 1, choline, alpha	0.136368	6.1779	1.88677	0.059213	0.544003	-4.6081	1.88661
GAPT	GAPT	202309	GRB2 binding adaptor protein, transmembrane	-0.160726	5.36712	-1.88644	0.0592635	0.544003	-4.56917	-1.88623
TNFAIP8L2	TNFAIP8L2	79626	TNF alpha induced protein 8 like 2	-0.165019	5.43196	-1.88637	0.0592878	0.544003	-4.47089	-1.88605
UBAC1	UBAC1	10422	UBA domain containing 1	0.351942	6.36019	1.89326	0.059451	0.545109	-4.02283	1.88484
PLA2G3	PLA2G3	50487	phospholipase A2 group III	-0.183217	5.47868	-1.88345	0.0596868	0.54688	-4.54021	-1.8831
PTGES2	PTGES2	80142	prostaglandin E synthase 2	0.209119	6.54011	1.88376	0.0597963	0.547306	-4.25783	1.88229
OXCT1	OXCT1	5019	3-oxoacid CoA-transferase 1	0.429322	7.05599	1.88899	0.0598484	0.547306	-4.02937	1.88191
LYN	LYN	4067	LYN proto-oncogene, Src family tyrosine kinase	-0.147185	5.18227	-1.88213	0.0598616	0.547306	-4.49413	-1.88181
S100A13	S100A13	6284	S100 calcium binding protein A13	0.322531	7.39471	1.8839	0.0600915	0.548432	-4.07371	1.88012
CRACR2B	CRACR2B	283229	calcium release activated channel regulator 2B	-0.201059	5.20587	-1.88006	0.0601525	0.548432	-4.44174	-1.87967
PGLYRP4	PGLYRP4	57115	peptidoglycan recognition protein 4	-0.227855	5.6989	-1.88202	0.060164	0.548432	-4.13412	-1.87959
TANGO2	TANGO2	128989	transport and golgi organization 2 homolog	-0.170208	6.52813	-1.87952	0.0601949	0.548432	-4.6272	-1.87936
IFIT1	IFIT1	3434	interferon induced protein with tetratricopeptide repeats 1	-0.195342	5.35594	-1.87916	0.0602488	0.548432	-4.58938	-1.87897
NECAB3	NECAB3	63941	N-terminal EF-hand calcium binding protein 3	0.187078	6.36489	1.87978	0.060311	0.548432	-4.25823	1.87851
CLEC17A	CLEC17A	388512	C-type lectin domain containing 17A	-0.20063	5.66444	-1.87972	0.0603303	0.548432	-4.25072	-1.87837
C16orf91	C16orf91	283951	chromosome 16 open reading frame 91	0.134416	5.72814	1.87829	0.0603688	0.548432	-4.59165	1.87809
CLCN3	CLCN3	1182	chloride voltage-gated channel 3	-0.141041	6.78224	-1.87769	0.0604453	0.548432	-4.62367	-1.87753
SWAP70	SWAP70	23075	switching B cell complex subunit SWAP70	-0.14041	5.38883	-1.87783	0.0604583	0.548432	-4.54276	-1.87744
ADAMTS9	ADAMTS9	56999	ADAM metallopeptidase with thrombospondin type 1 motif 9	-0.59742	4.92915	-1.89746	0.060472	0.548432	-4.07913	-1.87734
GRIK2	GRIK2	2898	glutamate ionotropic receptor kainate type subunit 2	-0.197505	5.55592	-1.87754	0.0605058	0.548432	-4.41032	-1.87709
BBOF1	BBOF1	80127	basal body orientation factor 1	0.138753	5.23536	1.87675	0.0605838	0.548432	-4.58146	1.87652
RDH10	RDH10	157506	retinol dehydrogenase 10	-0.223191	5.58635	-1.87717	0.0605867	0.548432	-4.35011	-1.8765
NPIPB6	NPIPB6	728741	nuclear pore complex interacting protein family member B6	-0.251638	6.4217	-1.87688	0.0606274	0.548432	-4.33672	-1.8762
PKNOX1	PKNOX1	5316	PBX/knotted 1 homeobox 1	-0.158032	5.35885	-1.87548	0.0607529	0.548906	-4.59321	-1.87529
GSN	GSN	2934	gelsolin	0.41079	8.30659	1.8848	0.0608082	0.548906	-4.03055	1.87489
INTS6	INTS6	26512	integrator complex subunit 6	-0.136988	5.63197	-1.87511	0.0608233	0.548906	-4.56046	-1.87478
TLR1	TLR1	7096	toll like receptor 1	-0.164454	5.43398	-1.87475	0.0608514	0.548906	-4.60246	-1.87457
SRM	SRM	6723	spermidine synthase	0.127782	5.57529	1.87416	0.0609358	0.54928	-4.59838	1.87396
TRAF3IP3	TRAF3IP3	80342	TRAF3 interacting protein 3	-0.13618	5.73699	-1.87325	0.061077	0.549492	-4.56467	-1.87294
EMC3	EMC3	55831	ER membrane protein complex subunit 3	-0.188902	6.66724	-1.87327	0.0610831	0.549492	-4.45423	-1.87289
PRAM1	PRAM1	84106	PML-RARA regulated adaptor molecule 1	-0.175094	5.30642	-1.87366	0.0610881	0.549492	-4.30995	-1.87286
HP	HP	3240	haptoglobin	-0.208895	6.24245	-1.87197	0.0612383	0.550052	-4.58045	-1.87177
OPTN	OPTN	10133	optineurin	-0.167836	7.12832	-1.87188	0.0612463	0.550052	-4.61466	-1.87171
LILRB2	LILRB2	10288	leukocyte immunoglobulin like receptor B2	-0.141539	5.61651	-1.87166	0.0612792	0.550052	-4.60333	-1.87148
OGFOD1	OGFOD1	55239	2-oxoglutarate and iron dependent oxygenase domain containing 1	0.136037	5.83831	1.87088	0.0613844	0.550077	-4.62912	1.87072
MFSD14C	MFSD14C	84278	major facilitator superfamily domain containing 14C	-0.150632	5.66633	-1.87094	0.0614175	0.550077	-4.48475	-1.87048
SELPLG	SELPLG	6404	selectin P ligand	-0.206233	5.11545	-1.87082	0.0614261	0.550077	-4.55141	-1.87042
APLNR	APLNR	187	apelin receptor	-0.196753	5.16838	-1.87048	0.0614539	0.550077	-4.57265	-1.87022
HP1BP3	HP1BP3	50809	heterochromatin protein 1 binding protein 3	-0.132683	6.31901	-1.86935	0.0615971	0.550973	-4.62501	-1.86919
RHEBL1	RHEBL1	121268	RHEB like 1	0.124313	5.88425	1.86812	0.0617951	0.552023	-4.56507	1.86776
ABCB9	ABCB9	23457	ATP binding cassette subfamily B member 9	-0.155732	5.8573	-1.86806	0.061836	0.552023	-4.37457	-1.86747
ELMO2	ELMO2	63916	engulfment and cell motility 2	-0.167425	5.57154	-1.86695	0.0619328	0.552023	-4.61965	-1.86678
TSC22D4	TSC22D4	81628	TSC22 domain family member 4	0.185568	6.154	1.86735	0.0619346	0.552023	-4.37516	1.86676
MCM5	MCM5	4174	minichromosome maintenance complex component 5	-0.137342	5.574	-1.86683	0.0619492	0.552023	-4.61873	-1.86666
SMIM12	SMIM12	113444	small integral membrane protein 12	0.120828	5.53912	1.86666	0.0619732	0.552023	-4.62754	1.86649
LRRC61	LRRC61	65999	leucine rich repeat containing 61	-0.139439	5.91927	-1.86592	0.0620758	0.552481	-4.63264	-1.86575
CBX3	CBX3	11335	chromobox 3	0.114222	6.43956	1.86566	0.0621109	0.552481	-4.6452	1.8655
ESYT2	ESYT2	57488	extended synaptotagmin 2	-0.182701	6.5189	-1.86547	0.0622072	0.552953	-4.36227	-1.86482
C1orf115	C1orf115	79762	chromosome 1 open reading frame 115	-0.140915	5.47914	-1.86376	0.0623793	0.554098	-4.62248	-1.86359
SBSN	SBSN	374897	suprabasin	-0.19002	5.99004	-1.86351	0.0624437	0.554284	-4.46524	-1.86313
RANBP10	RANBP10	57610	RAN binding protein 10	0.134379	5.48277	1.86299	0.0624869	0.554284	-4.63454	1.86283
L3MBTL2	L3MBTL2	83746	L3MBTL histone methyl-lysine binding protein 2	0.139717	5.44192	1.86151	0.0626954	0.555476	-4.636	1.86135
CSF1	CSF1	1435	colony stimulating factor 1	0.15787	5.74969	1.86172	0.0627081	0.555476	-4.42788	1.86126
AGPAT2	AGPAT2	10555	1-acylglycerol-3-phosphate O-acyltransferase 2	-0.144955	6.63034	-1.86047	0.0628753	0.556198	-4.49958	-1.86007
ZIC4	ZIC4	84107	Zic family member 4	-0.173365	5.4273	-1.86031	0.0628765	0.556198	-4.60115	-1.86006
TMEM164	TMEM164	84187	transmembrane protein 164	-0.223282	6.71216	-1.85985	0.0630606	0.556735	-4.32414	-1.85876
AGFG1	AGFG1	3267	ArfGAP with FG repeats 1	0.116251	5.89955	1.85895	0.0630626	0.556735	-4.60125	1.85875
HSPB2	HSPB2	3316	heat shock protein family B (small) member 2	0.356177	6.76504	1.86009	0.0630677	0.556735	-4.2342	1.85871
SLC7A8	SLC7A8	23428	solute carrier family 7 member 8	-0.242956	5.76048	-1.86013	0.063164	0.557202	-4.17131	-1.85804
CUEDC2	CUEDC2	79004	CUE domain containing 2	0.118114	6.10796	1.85773	0.0632296	0.557396	-4.65539	1.85757
CSF2RA	CSF2RA	1438	colony stimulating factor 2 receptor alpha subunit	-0.140536	5.33712	-1.85687	0.0633562	0.558016	-4.62616	-1.85668
SLC49A3	SLC49A3	84179	solute carrier family 49 member 3	-0.117585	5.85884	-1.85618	0.063451	0.558016	-4.65124	-1.85602
HHLA3	HHLA3	11147	HERV-H LTR-associating 3	-0.124171	5.5479	-1.85594	0.0634864	0.558016	-4.63969	-1.85577
COBL	COBL	23242	cordon-bleu WH2 repeat protein	0.178924	6.87991	1.85567	0.0635638	0.558016	-4.4415	1.85523
SLC15A1	SLC15A1	6564	solute carrier family 15 member 1	-0.153709	5.59136	-1.8542	0.0637341	0.558016	-4.64297	-1.85404
UBALD1	UBALD1	124402	UBA like domain containing 1	-0.147294	5.92478	-1.85419	0.0637347	0.558016	-4.65238	-1.85403
SLC22A9	SLC22A9	114571	solute carrier family 22 member 9	-0.128758	5.70594	-1.85393	0.0637723	0.558016	-4.64707	-1.85377
DDR2	DDR2	4921	discoidin domain receptor tyrosine kinase 2	-0.119993	5.53768	-1.85385	0.0637847	0.558016	-4.64008	-1.85368
PPP6R3	PPP6R3	55291	protein phosphatase 6 regulatory subunit 3	0.160743	6.00068	1.8537	0.0638044	0.558016	-4.66125	1.85354
MAGI1	MAGI1	9223	membrane associated guanylate kinase, WW and PDZ domain containing 1	0.158728	5.52715	1.8531	0.0638907	0.558016	-4.65272	1.85294
MTHFD1	MTHFD1	4522	methylenetetrahydrofolate dehydrogenase, cyclohydrolase and formyltetrahydrofolate synthetase 1	-0.18861	6.14171	-1.85348	0.0639143	0.558016	-4.35934	-1.85278
ANTXR2	ANTXR2	118429	ANTXR cell adhesion molecule 2	-0.168966	6.20486	-1.85258	0.0639641	0.558016	-4.66309	-1.85243
TMEM231	TMEM231	79583	transmembrane protein 231	0.136829	5.53181	1.85231	0.0640042	0.558016	-4.65388	1.85215
LRFN5	LRFN5	145581	leucine rich repeat and fibronectin type III domain containing 5	-0.172294	5.66171	-1.85241	0.0640659	0.558016	-4.36339	-1.85172
P3H2	P3H2	55214	prolyl 3-hydroxylase 2	-0.14701	5.51569	-1.85197	0.0640664	0.558016	-4.5593	-1.85172
ITGB3	ITGB3	3690	integrin subunit beta 3	-0.14416	5.20185	-1.85203	0.0640779	0.558016	-4.58316	-1.85164
H2BC9	H2BC9	8345	H2B clustered histone 9	-0.162735	5.19705	-1.85201	0.0640807	0.558016	-4.58393	-1.85162
LILRB4	LILRB4	11006	leukocyte immunoglobulin like receptor B4	-0.131782	5.03632	-1.85205	0.0640847	0.558016	-4.56836	-1.85159
CYP2A7	CYP2A7	1549	cytochrome P450 family 2 subfamily A member 7	-0.167098	5.37593	-1.85137	0.0641874	0.558531	-4.42975	-1.85088
MAGOH	MAGOH	4116	mago homolog, exon junction complex subunit	-0.126829	5.89716	-1.85032	0.06429	0.558566	-4.65809	-1.85016
SCN9A	SCN9A	6335	sodium voltage-gated channel alpha subunit 9	-0.129322	5.41192	-1.85033	0.0642909	0.558566	-4.64066	-1.85016
RHOBTB1	RHOBTB1	9886	Rho related BTB domain containing 1	-0.131948	5.92093	-1.84957	0.0643992	0.558566	-4.65612	-1.84941
TBC1D3C	TBC1D3C	414060	TBC1 domain family member 3C	-0.215369	5.83692	-1.84931	0.0644358	0.558566	-4.65671	-1.84915
NACA	NACA	4666	nascent polypeptide associated complex subunit alpha	-0.188119	8.39363	-1.8495	0.0644449	0.558566	-4.46944	-1.84909
UTP3	UTP3	57050	UTP3 small subunit processome component	-0.117594	6.21254	-1.84918	0.0644533	0.558566	-4.67011	-1.84903
SCYL2	SCYL2	55681	SCY1 like pseudokinase 2	0.138249	5.93419	1.84851	0.0645518	0.559041	-4.65842	1.84835
PTPN21	PTPN21	11099	protein tyrosine phosphatase non-receptor type 21	0.179939	6.18601	1.84759	0.0646832	0.559618	-4.67386	1.84744
GPR78	GPR78	27201	G protein-coupled receptor 78	-0.176452	5.47517	-1.84787	0.0647058	0.559618	-4.45308	-1.84729
GINS2	GINS2	51659	GINS complex subunit 2	-0.197711	5.21482	-1.84702	0.0647732	0.55966	-4.62793	-1.84682
GPKOW	GPKOW	27238	G-patch domain and KOW motifs	-0.116668	5.74127	-1.84681	0.0647981	0.55966	-4.66008	-1.84665
TNRC6C	TNRC6C	57690	trinucleotide repeat containing adaptor 6C	-0.146248	6.00385	-1.84643	0.0649149	0.560291	-4.46405	-1.84584
SERBP1	SERBP1	26135	SERPINE1 mRNA binding protein 1	0.348929	7.2146	1.85152	0.0651205	0.561293	-4.07279	1.84443
TECRL	TECRL	253017	trans-2,3-enoyl-CoA reductase like	0.436195	9.20321	1.85437	0.0652172	0.561293	-4.0678	1.84377
ROMO1	ROMO1	140823	reactive oxygen species modulator 1	0.201206	6.78733	1.84391	0.0652191	0.561293	-4.67526	1.84375
PWP2	PWP2	5822	PWP2 small subunit processome component	-0.15229	5.69558	-1.84391	0.0652241	0.561293	-4.63086	-1.84372
BEGAIN	BEGAIN	57596	brain enriched guanylate kinase associated	-0.145906	5.64969	-1.84311	0.0653367	0.561293	-4.66062	-1.84295
PYGB	PYGB	5834	glycogen phosphorylase B	0.453133	6.84018	1.85242	0.0653626	0.561293	-4.07125	1.84277
PIGBOS1	PIGBOS1	101928527	PIGB opposite strand 1	-0.187759	5.23692	-1.84341	0.0653787	0.561293	-4.44061	-1.84266
LYAR	LYAR	55646	Ly1 antibody reactive	0.152364	5.77864	1.8423	0.0654536	0.561293	-4.67715	1.84215
MLF1	MLF1	4291	myeloid leukemia factor 1	-0.204518	6.49462	-1.84267	0.0654847	0.561293	-4.36422	-1.84193
TRA2B	TRA2B	6434	transformer 2 beta homolog	-0.174121	6.0941	-1.84232	0.0655457	0.561293	-4.34843	-1.84152
MGP	MGP	4256	matrix Gla protein	0.321802	6.26146	1.84152	0.0655674	0.561293	-4.68479	1.84137
MRPL23	MRPL23	6150	mitochondrial ribosomal protein L23	0.130572	6.5302	1.84166	0.0655693	0.561293	-4.60336	1.84136
APOL3	APOL3	80833	apolipoprotein L3	-0.137928	5.7141	-1.8413	0.0656012	0.561293	-4.66696	-1.84114
DNAJC30	DNAJC30	84277	DnaJ heat shock protein family (Hsp40) member C30	0.171002	5.83133	1.84085	0.0656899	0.561677	-4.52957	1.84053
CPNE1	CPNE1	8904	copine 1	-0.108043	5.85258	-1.83936	0.0658896	0.563008	-4.63804	-1.83917
ZNF530	ZNF530	348327	zinc finger protein 530	0.135319	5.67008	1.83885	0.0659606	0.563239	-4.68034	1.83869
DOCK6	DOCK6	57572	dedicator of cytokinesis 6	-0.139174	5.4584	-1.83835	0.0660366	0.563513	-4.66122	-1.83817
TMEM129	TMEM129	92305	transmembrane protein 129	0.122379	6.04595	1.83687	0.0662518	0.564972	-4.68845	1.83672
RETREG3	RETREG3	162427	reticulophagy regulator family member 3	-0.130324	5.72023	-1.83626	0.0663427	0.565371	-4.67545	-1.8361
GNL3L	GNL3L	54552	G protein nucleolar 3 like	0.148548	6.25567	1.83477	0.066656	0.567663	-4.41245	1.83399
SRRM5	SRRM5	100170229	serine/arginine repetitive matrix 5	-0.136365	5.73243	-1.83338	0.0667693	0.56825	-4.68035	-1.83322
TPM4	TPM4	7171	tropomyosin 4	-0.128001	5.73129	-1.83232	0.066927	0.568807	-4.68396	-1.83216
ATPAF1	ATPAF1	64756	ATP synthase mitochondrial F1 complex assembly factor 1	0.296328	7.42492	1.83449	0.0670019	0.568807	-4.16332	1.83166
ARHGAP26	ARHGAP26	23092	Rho GTPase activating protein 26	-0.168362	6.59694	-1.83091	0.0671349	0.568807	-4.7033	-1.83077
SMPD2	SMPD2	6610	sphingomyelin phosphodiesterase 2	-0.195167	5.24772	-1.83224	0.0671684	0.568807	-4.28876	-1.83055
PBX3	PBX3	5090	PBX homeobox 3	0.203099	6.01067	1.83113	0.0671957	0.568807	-4.37099	1.83036
UQCRHL	UQCRHL	440567	ubiquinol-cytochrome c reductase hinge protein like	0.339744	9.31436	1.83253	0.0673034	0.568807	-4.1672	1.82964
PITRM1	PITRM1	10531	pitrilysin metallopeptidase 1	0.169985	6.36354	1.83003	0.0673053	0.568807	-4.49449	1.82963
ZNF66	ZNF66	7617	zinc finger protein 66	-0.169769	5.30551	-1.82952	0.067363	0.568807	-4.58359	-1.82924
EHD3	EHD3	30845	EH domain containing 3	0.207865	5.93687	1.82947	0.0673789	0.568807	-4.53338	1.82914
DLG1	DLG1	1739	discs large MAGUK scaffold protein 1	0.149024	5.64001	1.82921	0.0673905	0.568807	-4.696	1.82906
OXNAD1	OXNAD1	92106	oxidoreductase NAD binding domain containing 1	0.174736	5.70296	1.8292	0.0673929	0.568807	-4.69288	1.82904
DOK7	DOK7	285489	docking protein 7	0.241323	6.08106	1.82984	0.067405	0.568807	-4.34982	1.82896
PLIN4	PLIN4	729359	perilipin 4	-0.445508	7.96947	-1.83465	0.0674506	0.568807	-4.10663	-1.82866
SIN3A	SIN3A	25942	SIN3 transcription regulator family member A	-0.116536	5.8693	-1.82877	0.067457	0.568807	-4.6928	-1.82862
USF2	USF2	7392	upstream transcription factor 2, c-fos interacting	0.244934	6.75733	1.82892	0.0675727	0.56925	-4.37478	1.82785
LRRC8C	LRRC8C	84230	leucine rich repeat containing 8 VRAC subunit C	-0.214276	5.5646	-1.82863	0.0675985	0.56925	-4.33583	-1.82767
CKLF	CKLF	51192	chemokine like factor	-0.154935	5.00637	-1.82768	0.0676596	0.569357	-4.60428	-1.82727
FBXO22	FBXO22	26263	F-box protein 22	-0.161871	5.37078	-1.8273	0.0677001	0.569357	-4.55854	-1.827
BMERB1	BMERB1	89927	bMERB domain containing 1	-0.217512	6.74289	-1.82439	0.068115	0.571952	-4.71166	-1.82425
GART	GART	2618	phosphoribosylglycinamide formyltransferase, phosphoribosylglycinamide synthetase, phosphoribosylaminoimidazole synthetase	0.119266	6.28237	1.82439	0.0681387	0.571952	-4.63483	1.82409
RNF144B	RNF144B	255488	ring finger protein 144B	-0.150859	5.54771	-1.82422	0.0681427	0.571952	-4.69161	-1.82406
TNFRSF12A	TNFRSF12A	51330	TNF receptor superfamily member 12A	0.528254	6.3806	1.82325	0.0683839	0.573004	-4.3777	1.82247
ABRAXAS1	ABRAXAS1	84142	abraxas 1, BRCA1 A complex subunit	-0.132894	5.53898	-1.82247	0.0684087	0.573004	-4.69476	-1.82231
ANKRD65	ANKRD65	441869	ankyrin repeat domain 65	-0.187981	5.59093	-1.82304	0.0684168	0.573004	-4.37677	-1.82225
UBP1	UBP1	7342	upstream binding protein 1	0.144476	5.73788	1.82176	0.0685626	0.573004	-4.48263	1.82129
MKKS	MKKS	8195	McKusick-Kaufman syndrome	0.294051	6.37637	1.82645	0.0685796	0.573004	-4.11367	1.82118
PRPF40B	PRPF40B	25766	pre-mRNA processing factor 40 homolog B	-0.127306	5.75956	-1.82112	0.0686124	0.573004	-4.70238	-1.82096
ZBTB17	ZBTB17	7709	zinc finger and BTB domain containing 17	-0.155529	5.29053	-1.82088	0.0686556	0.573004	-4.67012	-1.82068
ZBTB43	ZBTB43	23099	zinc finger and BTB domain containing 43	-0.150053	6.0621	-1.82075	0.0686674	0.573004	-4.71155	-1.8206
GUCY1A1	GUCY1A1	2982	guanylate cyclase 1 soluble subunit alpha 1	-0.167239	6.24677	-1.82093	0.068671	0.573004	-4.53433	-1.82058
GLYCTK	GLYCTK	132158	glycerate kinase	-0.157399	5.58673	-1.82053	0.0687446	0.573198	-4.49347	-1.82009
ESYT1	ESYT1	23344	extended synaptotagmin 1	-0.123456	5.75413	-1.82	0.0687838	0.573198	-4.69672	-1.81984
GPER1	GPER1	2852	G protein-coupled estrogen receptor 1	-0.144442	4.79933	-1.81974	0.068837	0.573268	-4.62559	-1.81949
VANGL2	VANGL2	57216	VANGL planar cell polarity protein 2	-0.144037	5.71756	-1.81843	0.0690303	0.57389	-4.64	-1.81822
UBE2D1	UBE2D1	7321	ubiquitin conjugating enzyme E2 D1	-0.218512	5.76617	-1.81874	0.069081	0.57389	-4.36734	-1.81789
KANK3	KANK3	256949	KN motif and ankyrin repeat domains 3	-0.147441	6.17519	-1.81804	0.0691073	0.57389	-4.63304	-1.81772
WDR45B	WDR45B	56270	WD repeat domain 45B	0.14608	5.5182	1.81799	0.0691138	0.57389	-4.64417	1.81767
SMIM13	SMIM13	221710	small integral membrane protein 13	0.119785	5.72078	1.81705	0.0692324	0.57389	-4.7163	1.8169
CARD11	CARD11	84433	caspase recruitment domain family member 11	-0.160397	5.63944	-1.81699	0.0692484	0.57389	-4.66114	-1.8168
TGFBR3L	TGFBR3L	100507588	transforming growth factor beta receptor 3 like	-0.142531	5.78745	-1.81688	0.0692591	0.57389	-4.70925	-1.81673
RHOBTB2	RHOBTB2	23221	Rho related BTB domain containing 2	-0.134582	6.12301	-1.8168	0.0692703	0.57389	-4.7204	-1.81665
MAGED2	MAGED2	10916	MAGE family member D2	0.307807	6.58209	1.81961	0.0693804	0.574107	-4.15099	1.81593
DNAJB9	DNAJB9	4189	DnaJ heat shock protein family (Hsp40) member B9	-0.233537	6.40863	-1.81737	0.0694055	0.574107	-4.31811	-1.81577
OR7E24	OR7E24	26648	olfactory receptor family 7 subfamily E member 24	-0.166762	5.56228	-1.81612	0.0694533	0.574107	-4.41853	-1.81546
TRMT10C	TRMT10C	54931	tRNA methyltransferase 10C, mitochondrial RNase P subunit	-0.135042	5.55054	-1.81516	0.0695404	0.574107	-4.59906	-1.81489
IL2RB	IL2RB	3560	interleukin 2 receptor subunit beta	-0.127193	5.45267	-1.81515	0.0695544	0.574107	-4.64814	-1.8148
CXCL8	CXCL8	3576	C-X-C motif chemokine ligand 8	-0.241342	5.03308	-1.81576	0.0695656	0.574107	-4.3409	-1.81473
PLA2G4C	PLA2G4C	8605	phospholipase A2 group IVC	0.209049	5.7603	1.8146	0.0696607	0.574165	-4.47979	1.81411
AP2M1	AP2M1	1173	adaptor related protein complex 2 subunit mu 1	0.259134	7.48831	1.8167	0.0696623	0.574165	-4.1947	1.8141
PCIF1	PCIF1	63935	PDX1 C-terminal inhibiting factor 1	0.125474	5.94125	1.81314	0.0698329	0.575201	-4.72492	1.81299
RGR	RGR	5995	retinal G protein coupled receptor	-0.194786	5.62242	-1.81318	0.0698828	0.575241	-4.47135	-1.81267
DEFB108B	DEFB108B	245911	defensin beta 108B	-0.137316	5.70287	-1.81179	0.0700424	0.576074	-4.71501	-1.81164
TOGARAM1	TOGARAM1	23116	TOG array regulator of axonemal microtubules 1	-0.14171	5.74977	-1.81187	0.070074	0.576074	-4.50102	-1.81143
AQP1	AQP1	358	aquaporin 1 (Colton blood group)	-0.153999	5.38941	-1.81129	0.0701224	0.576102	-4.70065	-1.81112
ZDBF2	ZDBF2	57683	zinc finger DBF-type containing 2	0.124597	5.88482	1.81056	0.0702387	0.576687	-4.69648	1.81037
FAM98B	FAM98B	283742	family with sequence similarity 98 member B	0.20672	5.7371	1.81097	0.0703432	0.577089	-4.31018	1.80969
IL13RA1	IL13RA1	3597	interleukin 13 receptor subunit alpha 1	-0.150952	5.72304	-1.80963	0.0703778	0.577089	-4.71988	-1.80947
MRGPRG	MRGPRG	386746	MAS related GPR family member G	-0.139356	5.19171	-1.80867	0.0705305	0.57731	-4.69163	-1.80849
ZNF622	ZNF622	90441	zinc finger protein 622	-0.182991	6.44385	-1.80909	0.0705326	0.57731	-4.44092	-1.80847
KBTBD11	KBTBD11	9920	kelch repeat and BTB domain containing 11	-0.126098	5.69054	-1.80879	0.0705401	0.57731	-4.59673	-1.80843
SPI1	SPI1	6688	Spi-1 proto-oncogene	-0.134358	5.41236	-1.80831	0.0705882	0.577334	-4.69538	-1.80812
TPCN1	TPCN1	53373	two pore segment channel 1	0.225029	6.84605	1.80821	0.0706509	0.577479	-4.48314	1.80771
DERL3	DERL3	91319	derlin 3	-0.129372	5.48252	-1.80692	0.0708003	0.578288	-4.71624	-1.80676
OR4C13	OR4C13	283092	olfactory receptor family 4 subfamily C member 13	-0.137584	5.74852	-1.80617	0.0709167	0.578288	-4.72272	-1.80601
DUSP1	DUSP1	1843	dual specificity phosphatase 1	0.370893	6.50925	1.80774	0.0709211	0.578288	-4.25933	1.80598
DPYSL4	DPYSL4	10570	dihydropyrimidinase like 4	0.243767	6.07416	1.80644	0.0709306	0.578288	-4.47416	1.80592
GTF2I	GTF2I	2969	general transcription factor IIi	0.232693	6.05235	1.80636	0.070998	0.578468	-4.3777	1.80549
ATP6V0E1	ATP6V0E1	8992	ATPase H+ transporting V0 subunit e1	0.236511	6.94482	1.80637	0.0710608	0.578537	-4.31106	1.80509
IFI16	IFI16	3428	interferon gamma inducible protein 16	-0.207154	6.00105	-1.80575	0.0710968	0.578537	-4.3744	-1.80486
MLYCD	MLYCD	23417	malonyl-CoA decarboxylase	0.255645	7.01264	1.80563	0.0711757	0.578665	-4.31259	1.80435
FAH	FAH	2184	fumarylacetoacetate hydrolase	0.117787	6.0337	1.80433	0.071203	0.578665	-4.73531	1.80418
ALG1L2	ALG1L2	644974	ALG1 chitobiosyldiphosphodolichol beta-mannosyltransferase like 2	-0.14282	5.67781	-1.80376	0.0712951	0.578834	-4.71498	-1.80359
UBAC2	UBAC2	337867	UBA domain containing 2	0.129461	5.82631	1.80376	0.0713141	0.578834	-4.62792	1.80347
TRIM39	TRIM39	56658	tripartite motif containing 39	-0.129215	5.60732	-1.80235	0.0715172	0.579982	-4.71803	-1.80218
KRBA2	KRBA2	124751	KRAB-A domain containing 2	0.139609	5.87013	1.80198	0.0715735	0.579982	-4.72437	1.80182
RD3L	RD3L	647286	retinal degeneration 3 like	0.24409	5.64463	1.80325	0.0715915	0.579982	-4.28478	1.80171
OGDH	OGDH	4967	oxoglutarate dehydrogenase	0.224912	7.21723	1.80208	0.0716737	0.580007	-4.38823	1.80118
NCF1	NCF1	653361	neutrophil cytosolic factor 1	-0.118729	5.7694	-1.80128	0.0716852	0.580007	-4.7234	-1.80111
RAB13	RAB13	5872	RAB13, member RAS oncogene family	-0.161706	5.95417	-1.80074	0.0718185	0.580343	-4.50317	-1.80027
LZIC	LZIC	84328	leucine zipper and CTNNBIP1 domain containing	0.114405	5.64568	1.80013	0.0718638	0.580343	-4.74197	1.79998
NXF1	NXF1	10482	nuclear RNA export factor 1	-0.143078	5.63883	-1.79995	0.0718976	0.580343	-4.71727	-1.79977
SECISBP2	SECISBP2	79048	SECIS binding protein 2	-0.136376	5.94501	-1.79985	0.0719081	0.580343	-4.742	-1.7997
PMM1	PMM1	5372	phosphomannomutase 1	-0.11244	5.75337	-1.79956	0.0719546	0.580352	-4.73687	-1.79941
NLGN2	NLGN2	57555	neuroligin 2	-0.130654	5.48951	-1.79891	0.0720582	0.580481	-4.72544	-1.79875
TRAPPC3	TRAPPC3	27095	trafficking protein particle complex 3	0.162111	5.87653	1.79867	0.0721177	0.580481	-4.68454	1.79837
TRA2A	TRA2A	29896	transformer 2 alpha homolog	-0.126073	6.36861	-1.79837	0.0721407	0.580481	-4.75539	-1.79823
USP28	USP28	57646	ubiquitin specific peptidase 28	0.173341	7.07317	1.79847	0.072152	0.580481	-4.5881	1.79816
UBLCP1	UBLCP1	134510	ubiquitin like domain containing CTD phosphatase 1	0.136855	5.82905	1.79773	0.0722753	0.580595	-4.56534	1.79738
PRF1	PRF1	5551	perforin 1	-0.145984	5.18537	-1.7976	0.0722875	0.580595	-4.66403	-1.7973
PHLDA2	PHLDA2	7262	pleckstrin homology like domain family A member 2	-0.128429	5.30062	-1.79712	0.0723435	0.580595	-4.72083	-1.79695
PYCR3	PYCR3	65263	pyrroline-5-carboxylate reductase 3	-0.169169	5.72023	-1.79694	0.0724142	0.580595	-4.52023	-1.79651
ZNF276	ZNF276	92822	zinc finger protein 276	0.108999	5.49758	1.79668	0.0724347	0.580595	-4.69141	1.79638
MIS12	MIS12	79003	MIS12 kinetochore complex component	-0.103085	5.64914	-1.79651	0.0724383	0.580595	-4.73883	-1.79635
POLG2	POLG2	11232	DNA polymerase gamma 2, accessory subunit	-0.121495	5.74818	-1.79578	0.072554	0.58108	-4.74323	-1.79563
SYDE2	SYDE2	84144	synapse defective Rho GTPase homolog 2	0.135764	5.81868	1.79535	0.0726217	0.58108	-4.75003	1.7952
HIF1A	HIF1A	3091	hypoxia inducible factor 1 subunit alpha	-0.204412	5.92431	-1.7952	0.0726723	0.58108	-4.58913	-1.79488
ARL6IP1	ARL6IP1	23204	ADP ribosylation factor like GTPase 6 interacting protein 1	-0.253039	5.84119	-1.79814	0.0726925	0.58108	-4.18452	-1.79476
IGF2BP1	IGF2BP1	10642	insulin like growth factor 2 mRNA binding protein 1	-0.171478	5.37021	-1.79481	0.0727258	0.58108	-4.69829	-1.79455
CRLS1	CRLS1	54675	cardiolipin synthase 1	0.173295	6.50028	1.79366	0.0729216	0.581884	-4.63999	1.79332
SHANK3	SHANK3	85358	SH3 and multiple ankyrin repeat domains 3	-0.221337	5.31397	-1.79403	0.0729517	0.581884	-4.39034	-1.79313
TUBB	TUBB	203068	tubulin beta class I	-0.161841	5.83201	-1.79352	0.0729629	0.581884	-4.52037	-1.79306
SMIM20	SMIM20	389203	small integral membrane protein 20	0.135934	5.9696	1.79276	0.0730342	0.582091	-4.75898	1.79262
IP6K3	IP6K3	117283	inositol hexakisphosphate kinase 3	0.226843	5.9817	1.79239	0.073172	0.582556	-4.45456	1.79176
C15orf62	C15orf62	643338	chromosome 15 open reading frame 62	-0.174804	5.58267	-1.79187	0.0732546	0.582556	-4.52825	-1.79124
ACACB	ACACB	32	acetyl-CoA carboxylase beta	-0.285258	6.4844	-1.79395	0.0732764	0.582556	-4.21069	-1.79111
SERPINA5	SERPINA5	5104	serpin family A member 5	-0.207203	5.86141	-1.79158	0.0732839	0.582556	-4.49267	-1.79106
TMEM106B	TMEM106B	54664	transmembrane protein 106B	-0.121659	5.8662	-1.79113	0.0733201	0.582556	-4.68985	-1.79083
C11orf80	C11orf80	79703	chromosome 11 open reading frame 80	-0.121873	5.43484	-1.79067	0.073381	0.582678	-4.67751	-1.79045
TOMM22	TOMM22	56993	translocase of outer mitochondrial membrane 22	0.130693	6.53783	1.78993	0.0734873	0.58316	-4.7677	1.78979
C14orf180	C14orf180	400258	chromosome 14 open reading frame 180	-0.277767	6.43236	-1.78936	0.0736526	0.584039	-4.46831	-1.78877
EVX1	EVX1	2128	even-skipped homeobox 1	-0.140889	5.62613	-1.78841	0.0737349	0.584039	-4.75424	-1.78825
ZIC3	ZIC3	7547	Zic family member 3	-0.135891	5.82205	-1.78834	0.0737452	0.584039	-4.75655	-1.78819
LRRC38	LRRC38	126755	leucine rich repeat containing 38	0.18801	5.54429	1.78807	0.0738023	0.584039	-4.66267	1.78784
ARHGAP45	ARHGAP45	23526	Rho GTPase activating protein 45	-0.196287	5.11693	-1.78801	0.0738305	0.584039	-4.68678	-1.78766
GAMT	GAMT	2593	guanidinoacetate N-methyltransferase	0.121896	6.06504	1.78755	0.0738718	0.584039	-4.76842	1.78741
SEMA6C	SEMA6C	10500	semaphorin 6C	0.252498	6.19931	1.78692	0.0739936	0.584641	-4.63137	1.78665
NEURL1B	NEURL1B	54492	neuralized E3 ubiquitin protein ligase 1B	-0.147652	5.53199	-1.78558	0.0741927	0.585543	-4.75145	-1.78542
RIPK1	RIPK1	8737	receptor interacting serine/threonine kinase 1	-0.12764	5.55603	-1.78554	0.0741992	0.585543	-4.75097	-1.78538
MTCH2	MTCH2	23788	mitochondrial carrier 2	0.314645	6.46112	1.78982	0.0743311	0.586093	-4.16343	1.78457
IER5	IER5	51278	immediate early response 5	0.296254	6.27179	1.78406	0.0744366	0.586093	-4.77772	1.78392
ALDH3A1	ALDH3A1	218	aldehyde dehydrogenase 3 family member A1	-0.152355	5.62889	-1.78414	0.0744477	0.586093	-4.62327	-1.78385
FYCO1	FYCO1	79443	FYVE and coiled-coil domain containing 1	0.23886	6.89051	1.78575	0.0744666	0.586093	-4.267	1.78374
KIF9	KIF9	64147	kinesin family member 9	0.143881	5.76675	1.78357	0.0745363	0.586093	-4.7224	1.78331
EPHA7	EPHA7	2045	EPH receptor A7	0.135667	5.34138	1.78342	0.0745437	0.586093	-4.75155	1.78326
DNMT3L	DNMT3L	29947	DNA methyltransferase 3 like	-0.140674	5.37898	-1.78342	0.0746081	0.586213	-4.57394	-1.78287
PLGLB1	PLGLB1	5343	plasminogen like B1	0.192596	5.17767	1.78277	0.0746506	0.586213	-4.74341	1.78261
AUTS2	AUTS2	26053	activator of transcription and developmental regulator AUTS2	-0.173601	5.62974	-1.78148	0.074894	0.587764	-4.57415	-1.78111
SUMO3	SUMO3	6612	small ubiquitin like modifier 3	0.112938	6.73634	1.78066	0.0749912	0.588135	-4.78307	1.78052
CRCP	CRCP	27297	CGRP receptor component	-0.135453	6.10747	-1.78076	0.0750332	0.588135	-4.58922	-1.78026
PLGRKT	PLGRKT	55848	plasminogen receptor with a C-terminal lysine	0.126654	6.04781	1.77966	0.075172	0.588498	-4.72316	1.77941
TRIM37	TRIM37	4591	tripartite motif containing 37	0.105876	5.73666	1.77942	0.075194	0.588498	-4.77405	1.77928
ALOX15	ALOX15	246	arachidonate 15-lipoxygenase	-0.124143	5.52646	-1.77929	0.0752174	0.588498	-4.76088	-1.77914
BORCS8	BORCS8	729991	BLOC-1 related complex subunit 8	-0.122966	5.65127	-1.779	0.0752637	0.588501	-4.76658	-1.77885
CYREN	CYREN	78996	cell cycle regulator of NHEJ	0.124713	5.69279	1.77864	0.0753229	0.588604	-4.777	1.77849
GSTA2	GSTA2	2939	glutathione S-transferase alpha 2	-0.138384	5.74156	-1.77768	0.0754819	0.588765	-4.75875	-1.77752
TNFRSF13C	TNFRSF13C	115650	TNF receptor superfamily member 13C	-0.141177	4.91848	-1.77755	0.0755139	0.588765	-4.70982	-1.77733
SKP2	SKP2	6502	S-phase kinase associated protein 2	-0.216579	5.31869	-1.77884	0.075519	0.588765	-4.315	-1.7773
DTNBP1	DTNBP1	84062	dystrobrevin binding protein 1	-0.187258	6.08939	-1.77833	0.075534	0.588765	-4.36735	-1.77721
AGAP1	AGAP1	116987	ArfGAP with GTPase domain, ankyrin repeat and PH domain 1	-0.132615	6.15008	-1.77686	0.0756142	0.588765	-4.78564	-1.77672
HERC6	HERC6	55008	HECT and RLD domain containing E3 ubiquitin protein ligase family member 6	0.142296	5.69823	1.77689	0.0756208	0.588765	-4.74724	1.77668
FHL1	FHL1	2273	four and a half LIM domains 1	0.682296	9.51232	1.78391	0.0756966	0.588765	-4.15149	1.77622
RBM45	RBM45	129831	RNA binding motif protein 45	0.137954	5.45886	1.77623	0.0757195	0.588765	-4.77315	1.77608
CRYZL1	CRYZL1	9946	crystallin zeta like 1	-0.126105	5.90841	-1.77605	0.0757575	0.588765	-4.70478	-1.77585
TXNDC17	TXNDC17	84817	thioredoxin domain containing 17	0.125032	5.79679	1.77439	0.076023	0.590317	-4.77714	1.77424
SGK1	SGK1	6446	serum/glucocorticoid regulated kinase 1	-0.291129	5.55288	-1.77658	0.0760651	0.590317	-4.24158	-1.77399
TREX2	TREX2	11219	three prime repair exonuclease 2	-0.152461	5.11195	-1.77416	0.0760955	0.590317	-4.70382	-1.7738
ITPRIP	ITPRIP	85450	inositol 1,4,5-trisphosphate receptor interacting protein	-0.173217	5.5943	-1.77251	0.0763357	0.591821	-4.77373	-1.77235
PLLP	PLLP	51090	plasmolipin	-0.156415	5.54002	-1.7721	0.0764254	0.592158	-4.715	-1.77181
NIBAN1	NIBAN1	116496	niban apoptosis regulator 1	0.379596	7.81851	1.77562	0.0764986	0.592367	-4.21672	1.77137
KCTD3	KCTD3	51133	potassium channel tetramerization domain containing 3	-0.100682	5.66349	-1.77119	0.0765532	0.592409	-4.78061	-1.77105
DDX6	DDX6	1656	DEAD-box helicase 6	0.141462	6.89319	1.77033	0.0767061	0.592409	-4.70678	1.77013
SLC6A13	SLC6A13	6540	solute carrier family 6 member 13	-0.141242	5.62268	-1.77057	0.0767496	0.592409	-4.53565	-1.76987
MYO7A	MYO7A	4647	myosin VIIA	-0.287088	5.71468	-1.7742	0.076767	0.592409	-4.19547	-1.76976
TNIP2	TNIP2	79155	TNFAIP3 interacting protein 2	-0.152922	5.70719	-1.76988	0.0767937	0.592409	-4.64722	-1.7696
DEK	DEK	7913	DEK proto-oncogene	-0.167231	6.4198	-1.76988	0.0768174	0.592409	-4.55915	-1.76946
MRPL1	MRPL1	65008	mitochondrial ribosomal protein L1	0.115301	6.20782	1.7695	0.0768333	0.592409	-4.79976	1.76936
EXT1	EXT1	2131	exostosin glycosyltransferase 1	0.182931	5.86324	1.7699	0.0769089	0.592409	-4.39824	1.76891
FAM83G	FAM83G	644815	family with sequence similarity 83 member G	-0.120043	5.68818	-1.76906	0.0769206	0.592409	-4.69482	-1.76884
LRRFIP1	LRRFIP1	9208	LRR binding FLII interacting protein 1	0.249353	6.80206	1.76888	0.0770434	0.592668	-4.4435	1.7681
ACSF3	ACSF3	197322	acyl-CoA synthetase family member 3	-0.121441	5.37835	-1.768	0.0770871	0.592668	-4.77234	-1.76784
RAB6B	RAB6B	51560	RAB6B, member RAS oncogene family	0.266016	5.88767	1.77162	0.0770931	0.592668	-4.23697	1.76781
SLC37A3	SLC37A3	84255	solute carrier family 37 member 3	-0.185331	5.95375	-1.76776	0.0771948	0.592692	-4.50738	-1.7672
LPP	LPP	4026	LIM domain containing preferred translocation partner in lipoma	0.209261	6.64683	1.76749	0.0772052	0.592692	-4.60101	1.76714
OSBPL11	OSBPL11	114885	oxysterol binding protein like 11	-0.150996	5.72854	-1.76722	0.0772352	0.592692	-4.66629	-1.76696
MT1M	MT1M	4499	metallothionein 1M	-0.307046	6.28936	-1.76733	0.0775369	0.594651	-4.27497	-1.76516
TNFAIP8L3	TNFAIP8L3	388121	TNF alpha induced protein 8 like 3	-0.149493	5.70515	-1.76438	0.0776925	0.595277	-4.7903	-1.76423
DRAP1	DRAP1	10589	DR1 associated protein 1	0.178154	6.56216	1.76513	0.0777116	0.595277	-4.45326	1.76412
SDC4	SDC4	6385	syndecan 4	-0.30011	6.68594	-1.76377	0.0778264	0.59538	-4.6913	-1.76344
REX1BD	REX1BD	55049	required for excision 1-B domain containing	0.128707	6.19799	1.7635	0.0778525	0.59538	-4.75543	1.76328
EFR3A	EFR3A	23167	EFR3 homolog A	0.19848	6.4945	1.76427	0.0778645	0.59538	-4.39431	1.76321
RPN2	RPN2	6185	ribophorin II	0.153909	6.71249	1.76267	0.0779934	0.595442	-4.74263	1.76245
PCCB	PCCB	5096	propionyl-CoA carboxylase subunit beta	0.187922	6.79107	1.76311	0.0779978	0.595442	-4.47383	1.76242
ADGRB3	ADGRB3	577	adhesion G protein-coupled receptor B3	-0.291613	5.44858	-1.76697	0.0780123	0.595442	-4.18905	-1.76234
AKAP1	AKAP1	8165	A-kinase anchoring protein 1	0.308647	7.07743	1.76708	0.0780986	0.595746	-4.19707	1.76183
GBA	GBA	2629	glucosylceramidase beta	-0.120586	5.83865	-1.76116	0.078236	0.596312	-4.80011	-1.76101
TYRP1	TYRP1	7306	tyrosinase related protein 1	0.26354	5.94512	1.76171	0.0782659	0.596312	-4.43182	1.76084
ITGB4	ITGB4	3691	integrin subunit beta 4	-0.128195	5.55508	-1.76009	0.0784184	0.597118	-4.79207	-1.75994
CDC25B	CDC25B	994	cell division cycle 25B	-0.16663	5.60882	-1.75921	0.0785662	0.597888	-4.79436	-1.75907
MPP3	MPP3	4356	membrane palmitoylated protein 3	-0.215884	6.15658	-1.75852	0.0788717	0.599569	-4.41398	-1.75727
ANKMY2	ANKMY2	57037	ankyrin repeat and MYND domain containing 2	0.16977	6.04038	1.7579	0.0788876	0.599569	-4.4736	1.75718
NUDT4B	NUDT4B	440672	nudix hydrolase 4B	-0.303736	7.17712	-1.75872	0.0789671	0.599569	-4.29586	-1.75671
HAS2	HAS2	3037	hyaluronan synthase 2	-0.191608	5.19719	-1.75673	0.0790311	0.599569	-4.59702	-1.75634
PSTPIP1	PSTPIP1	9051	proline-serine-threonine phosphatase interacting protein 1	-0.196312	3.975	-1.75688	0.0790328	0.599569	-4.54237	-1.75633
ACTN2	ACTN2	88	actinin alpha 2	0.34326	10.2701	1.7611	0.0791321	0.599569	-4.18817	1.75574
APRT	APRT	353	adenine phosphoribosyltransferase	0.138686	5.87292	1.75582	0.0791485	0.599569	-4.76622	1.75565
GABRE	GABRE	2564	gamma-aminobutyric acid type A receptor epsilon subunit	0.347141	5.92245	1.76005	0.0791619	0.599569	-4.1987	1.75557
POC1A	POC1A	25886	POC1 centriolar protein A	-0.138286	5.15982	-1.7554	0.079222	0.59967	-4.76947	-1.75522
SPATA4	SPATA4	132851	spermatogenesis associated 4	-0.155489	5.37458	-1.75457	0.0793715	0.600103	-4.76713	-1.75434
OR4F17	OR4F17	81099	olfactory receptor family 4 subfamily F member 17	-0.141064	5.48164	-1.75433	0.0794166	0.600103	-4.76333	-1.75408
NNT	NNT	23530	nicotinamide nucleotide transhydrogenase	0.298394	7.64794	1.75784	0.0794199	0.600103	-4.21794	1.75406
KLHL36	KLHL36	79786	kelch like family member 36	0.140892	6.08447	1.75333	0.0796075	0.601166	-4.6122	1.75297
LTBP3	LTBP3	4054	latent transforming growth factor beta binding protein 3	0.184356	6.45449	1.75136	0.079963	0.603245	-4.56812	1.7509
SGTA	SGTA	6449	small glutamine rich tetratricopeptide repeat containing alpha	0.2128	6.5171	1.75226	0.0799934	0.603245	-4.37826	1.75072
PEBP4	PEBP4	157310	phosphatidylethanolamine binding protein 4	-0.425409	7.07629	-1.75103	0.0800242	0.603245	-4.55864	-1.75055
HNRNPUL2	HNRNPUL2	221092	heterogeneous nuclear ribonucleoprotein U like 2	-0.167201	6.36353	-1.75026	0.0801034	0.603316	-4.76995	-1.75009
UBXN6	UBXN6	80700	UBX domain protein 6	0.173965	6.79177	1.75081	0.0801279	0.603316	-4.45343	1.74994
ARL4A	ARL4A	10124	ADP ribosylation factor like GTPase 4A	-0.39927	5.67815	-1.75523	0.0802006	0.603508	-4.18989	-1.74952
LEPROT	LEPROT	54741	leptin receptor overlapping transcript	0.210887	6.73669	1.74967	0.0802921	0.603842	-4.49343	1.74899
ARF1	ARF1	375	ADP ribosylation factor 1	0.17158	8.21421	1.74881	0.0804185	0.604327	-4.54064	1.74826
PIGA	PIGA	5277	phosphatidylinositol glycan anchor biosynthesis class A	-0.238002	5.79702	-1.74944	0.080485	0.604327	-4.3955	-1.74788
UFC1	UFC1	51506	ubiquitin-fold modifier conjugating enzyme 1	-0.124929	6.17797	-1.74793	0.0804982	0.604327	-4.83192	-1.7478
USP24	USP24	23358	ubiquitin specific peptidase 24	0.120514	6.10051	1.74628	0.0807882	0.606093	-4.81151	1.74613
ACSS3	ACSS3	79611	acyl-CoA synthetase short chain family member 3	-0.18523	5.99472	-1.74627	0.0808444	0.606093	-4.56918	-1.74581
ZNF516	ZNF516	9658	zinc finger protein 516	-0.135775	5.47678	-1.74583	0.0808755	0.606093	-4.75109	-1.74563
ZSWIM7	ZSWIM7	125150	zinc finger SWIM-type containing 7	-0.134597	5.68626	-1.74484	0.0810379	0.606533	-4.82217	-1.7447
PURA	PURA	5813	purine rich element binding protein A	0.160501	5.70984	1.74471	0.0811109	0.606533	-4.58753	1.74428
GGTLC2	GGTLC2	91227	gamma-glutamyltransferase light chain 2	-0.157059	5.40915	-1.7446	0.0811192	0.606533	-4.61927	-1.74423
SSPN	SSPN	8082	sarcospan	0.335486	6.07933	1.74956	0.0811238	0.606533	-4.19604	1.7442
NOS3	NOS3	4846	nitric oxide synthase 3	-0.143522	5.27521	-1.74383	0.0812325	0.606991	-4.77085	-1.74358
GAD2	GAD2	2572	glutamate decarboxylase 2	-0.158585	5.47455	-1.7437	0.081282	0.607007	-4.60447	-1.7433
TANC2	TANC2	26115	tetratricopeptide repeat, ankyrin repeat and coiled-coil containing 2	-0.498206	5.46659	-1.75188	0.0813466	0.607135	-4.17673	-1.74293
CCS	CCS	9973	copper chaperone for superoxide dismutase	-0.212265	5.91963	-1.74336	0.0814372	0.607457	-4.43696	-1.74241
CRIP3	CRIP3	401262	cysteine rich protein 3	0.153735	5.61889	1.74226	0.0815009	0.607505	-4.73403	1.74204
TNFRSF18	TNFRSF18	8784	TNF receptor superfamily member 18	-0.134118	5.61508	-1.74197	0.0815386	0.607505	-4.82288	-1.74183
KSR1	KSR1	8844	kinase suppressor of ras 1	-0.155016	5.3736	-1.74149	0.0816367	0.607882	-4.77409	-1.74127
SNRNP200	SNRNP200	23020	small nuclear ribonucleoprotein U5 subunit 200	-0.136857	5.8712	-1.74099	0.0817294	0.608219	-4.70062	-1.74074
ZNF45	ZNF45	7596	zinc finger protein 45	0.111396	5.73394	1.74044	0.0818048	0.608426	-4.83822	1.74031
FBXL8	FBXL8	55336	F-box and leucine rich repeat protein 8	-0.123275	5.49321	-1.74003	0.0818802	0.608633	-4.82768	-1.73988
PCBP3	PCBP3	54039	poly(rC) binding protein 3	-0.137213	5.44536	-1.73858	0.0821526	0.610304	-4.7709	-1.73833
RAD51	RAD51	5888	RAD51 recombinase	-0.102659	5.64664	-1.73727	0.082364	0.61117	-4.83435	-1.73713
TBX22	TBX22	50945	T-box transcription factor 22	-0.152181	5.43983	-1.7374	0.0823647	0.61117	-4.77322	-1.73713
OR52E2	OR52E2	119678	olfactory receptor family 52 subfamily E member 2	-0.129069	5.54803	-1.73711	0.0824168	0.611202	-4.77811	-1.73683
CEP57	CEP57	9702	centrosomal protein 57	0.114815	5.67731	1.73655	0.0824909	0.611397	-4.84284	1.73641
GPR1	GPR1	2825	G protein-coupled receptor 1	-0.139143	5.5607	-1.73528	0.0827165	0.612131	-4.83118	-1.73514
PRPF38A	PRPF38A	84950	pre-mRNA processing factor 38A	-0.114126	5.78408	-1.7347	0.0828301	0.612131	-4.80279	-1.7345
TCF3	TCF3	6929	transcription factor 3	-0.132884	5.463	-1.73381	0.0829854	0.612131	-4.77382	-1.73362
ESPN	ESPN	83715	espin	-0.258248	5.44721	-1.73706	0.0829875	0.612131	-4.25031	-1.73361
DIP2C	DIP2C	22982	disco interacting protein 2 homolog C	-0.181174	5.72843	-1.73445	0.0830292	0.612131	-4.42749	-1.73337
GRIK5	GRIK5	2901	glutamate ionotropic receptor kainate type subunit 5	-0.142885	5.41146	-1.73303	0.0831169	0.612131	-4.82759	-1.73288
ISL2	ISL2	64843	ISL LIM homeobox 2	-0.142703	5.47084	-1.73288	0.0831662	0.612131	-4.78789	-1.7326
MLLT3	MLLT3	4300	MLLT3 super elongation complex subunit	0.121913	5.70848	1.73238	0.0832298	0.612131	-4.84376	1.73225
SLC16A12	SLC16A12	387700	solute carrier family 16 member 12	-0.105925	5.82706	-1.73206	0.0832872	0.612131	-4.84646	-1.73192
TNNC2	TNNC2	7125	troponin C2, fast skeletal type	-0.152337	5.72557	-1.73202	0.0833358	0.612131	-4.63611	-1.73165
MRC2	MRC2	9902	mannose receptor C type 2	0.14264	5.25892	1.73092	0.0834987	0.612131	-4.78776	1.73074
ISCU	ISCU	23479	iron-sulfur cluster assembly enzyme	0.226816	8.5964	1.73153	0.0835431	0.612131	-4.44044	1.73049
RARS2	RARS2	57038	arginyl-tRNA synthetase 2, mitochondrial	0.12066	6.03595	1.73072	0.0835434	0.612131	-4.78457	1.73049
THOC5	THOC5	8563	THO complex 5	-0.126079	5.96122	-1.73065	0.0835549	0.612131	-4.79771	-1.73042
RBM33	RBM33	155435	RNA binding motif protein 33	-0.139827	5.48288	-1.73048	0.0835817	0.612131	-4.75355	-1.73027
PPARA	PPARA	5465	peroxisome proliferator activated receptor alpha	0.127101	6.1849	1.72923	0.0837904	0.612131	-4.86298	1.7291
OR5C1	OR5C1	392391	olfactory receptor family 5 subfamily C member 1	-0.177935	5.80064	-1.7298	0.083791	0.612131	-4.5092	-1.7291
ZFAND1	ZFAND1	79752	zinc finger AN1-type containing 1	-0.119328	5.72185	-1.72923	0.0837932	0.612131	-4.84797	-1.72909
ESAM	ESAM	90952	endothelial cell adhesion molecule	-0.13237	5.9385	-1.72917	0.0838018	0.612131	-4.85855	-1.72904
GJB6	GJB6	10804	gap junction protein beta 6	-0.181794	5.63796	-1.7293	0.0838077	0.612131	-4.68319	-1.72901
HSPA1B	HSPA1B	3304	heat shock protein family A (Hsp70) member 1B	-1.17254	6.64959	-1.77193	0.0838497	0.612131	-4.38527	-1.72877
IPO5	IPO5	3843	importin 5	0.155493	6.45134	1.729	0.08385	0.612131	-4.79392	1.72877
RASL10B	RASL10B	91608	RAS like family 10 member B	-0.351334	5.81394	-1.7353	0.0839268	0.612131	-4.19943	-1.72834
SLC25A11	SLC25A11	8402	solute carrier family 25 member 11	0.283303	7.47756	1.7317	0.0839353	0.612131	-4.25705	1.7283
MLX	MLX	6945	MAX dimerization protein MLX	-0.184021	6.54426	-1.72867	0.0839523	0.612131	-4.59102	-1.7282
SULT1A4	SULT1A4	445329	sulfotransferase family 1A member 4	-0.187024	5.5494	-1.72814	0.08399	0.612131	-4.83787	-1.72799
SRSF3	SRSF3	6428	serine and arginine rich splicing factor 3	-0.18482	6.39485	-1.72793	0.0840233	0.612131	-4.86752	-1.7278
TMEM41A	TMEM41A	90407	transmembrane protein 41A	0.15803	5.78218	1.72785	0.0840528	0.612131	-4.75716	1.72764
FAXDC2	FAXDC2	10826	fatty acid hydroxylase domain containing 2	-0.158702	5.73666	-1.72762	0.0840946	0.612131	-4.75032	-1.72741
CAT	CAT	847	catalase	0.219967	6.50374	1.72759	0.084149	0.612131	-4.60421	1.7271
MEGF11	MEGF11	84465	multiple EGF like domains 11	-0.111724	5.22657	-1.7272	0.0841671	0.612131	-4.78474	-1.727
SEMA3G	SEMA3G	56920	semaphorin 3G	-0.142646	5.81627	-1.72704	0.0841846	0.612131	-4.85252	-1.72691
PPM1A	PPM1A	5494	protein phosphatase, Mg2+/Mn2+ dependent 1A	0.187576	6.76223	1.72766	0.0841907	0.612131	-4.5017	1.72687
DIRAS3	DIRAS3	9077	DIRAS family GTPase 3	0.15451	5.65038	1.72661	0.0842613	0.612131	-4.86004	1.72648
ZNF197	ZNF197	10168	zinc finger protein 197	-0.119375	6.15058	-1.72659	0.0842636	0.612131	-4.86504	-1.72647
LY6E	LY6E	4061	lymphocyte antigen 6 family member E	-0.250132	5.6111	-1.72907	0.0843456	0.612379	-4.27772	-1.72601
RBM47	RBM47	54502	RNA binding motif protein 47	-0.19868	5.61994	-1.72692	0.0844616	0.612873	-4.41513	-1.72537
RPL21	RPL21	6144	ribosomal protein L21	-0.218869	8.85478	-1.72539	0.0845437	0.61304	-4.59644	-1.72491
CFAP44	CFAP44	55779	cilia and flagella associated protein 44	-0.133897	5.44159	-1.72488	0.0845901	0.61304	-4.74607	-1.72465
CTSC	CTSC	1075	cathepsin C	-0.156625	5.27602	-1.72441	0.0846902	0.61304	-4.78842	-1.7241
NUTM2G	NUTM2G	441457	NUT family member 2G	-0.239319	5.66679	-1.72475	0.0847203	0.61304	-4.48691	-1.72393
UBFD1	UBFD1	56061	ubiquitin family domain containing 1	0.119636	5.79936	1.72404	0.084724	0.61304	-4.86386	1.72391
CSK	CSK	1445	C-terminal Src kinase	-0.150293	5.79052	-1.72358	0.0848158	0.613357	-4.80075	-1.7234
GBP7	GBP7	388646	guanylate binding protein 7	-0.210041	5.46408	-1.72504	0.0848813	0.613484	-4.33504	-1.72304
TBC1D10A	TBC1D10A	83874	TBC1 domain family member 10A	-0.137426	5.32177	-1.72223	0.0850549	0.613682	-4.83981	-1.72208
RPL39L	RPL39L	116832	ribosomal protein L39 like	-0.158749	5.60066	-1.72226	0.0850659	0.613682	-4.73276	-1.72202
MAGEB6	MAGEB6	158809	MAGE family member B6	-0.177674	5.34239	-1.72275	0.0850797	0.613682	-4.56887	-1.72194
MGST3	MGST3	4259	microsomal glutathione S-transferase 3	0.358583	9.09139	1.72809	0.0851004	0.613682	-4.21075	1.72183
TRIM65	TRIM65	201292	tripartite motif containing 65	-0.144013	5.73986	-1.72146	0.0851929	0.614003	-4.85929	-1.72132
CNKSR3	CNKSR3	154043	CNKSR family member 3	0.118461	5.54864	1.72054	0.085359	0.614495	-4.86353	1.7204
VDAC3	VDAC3	7419	voltage dependent anion channel 3	0.210896	7.34496	1.72085	0.0853686	0.614495	-4.58951	1.72035
XPO6	XPO6	23214	exportin 6	0.111359	5.82511	1.72028	0.0854056	0.614495	-4.86986	1.72015
NCK2	NCK2	8440	NCK adaptor protein 2	-0.123032	6.29457	-1.72001	0.0854532	0.614495	-4.88666	-1.71989
JAK1	JAK1	3716	Janus kinase 1	-0.178652	6.12422	-1.71941	0.0856223	0.61501	-4.6758	-1.71896
MEF2A	MEF2A	4205	myocyte enhancer factor 2A	0.200081	7.1903	1.72	0.0856445	0.61501	-4.42977	1.71883
AMBP	AMBP	259	alpha-1-microglobulin/bikunin precursor	-0.130974	5.72275	-1.71884	0.085669	0.61501	-4.85013	-1.7187
IRF2BP2	IRF2BP2	359948	interferon regulatory factor 2 binding protein 2	0.216542	6.23125	1.71824	0.0858588	0.615467	-4.55761	1.71766
ASL	ASL	435	argininosuccinate lyase	-0.198612	5.95858	-1.71883	0.0858769	0.615467	-4.41589	-1.71756
KRTAP9-6	KRTAP9-6	100507608	keratin associated protein 9-6	-0.137275	5.0315	-1.71774	0.0858769	0.615467	-4.81646	-1.71756
RBX1	RBX1	9978	ring-box 1	0.180576	7.03475	1.71811	0.0859955	0.615859	-4.48107	1.71691
LIF	LIF	3976	LIF interleukin 6 family cytokine	-0.320026	5.21755	-1.72132	0.0860639	0.615859	-4.23999	-1.71654
TADA1	TADA1	117143	transcriptional adaptor 1	0.103355	5.81112	1.71658	0.0861031	0.615859	-4.81774	1.71632
PPP1R14C	PPP1R14C	81706	protein phosphatase 1 regulatory inhibitor subunit 14C	0.365545	6.85045	1.72112	0.0862186	0.615859	-4.22459	1.71569
MRPS22	MRPS22	56945	mitochondrial ribosomal protein S22	0.132251	6.55899	1.71549	0.0862789	0.615859	-4.8854	1.71536
GAST	GAST	2520	gastrin	-0.171609	5.82661	-1.71594	0.0862885	0.615859	-4.54652	-1.71531
TTC28	TTC28	23331	tetratricopeptide repeat domain 28	-0.135637	5.59829	-1.71509	0.0863548	0.615859	-4.86578	-1.71495
TMEM186	TMEM186	25880	transmembrane protein 186	-0.158713	5.54776	-1.71493	0.0863832	0.615859	-4.86426	-1.71479
SUCLA2	SUCLA2	8803	succinate-CoA ligase ADP-forming beta subunit	0.218698	6.57147	1.71547	0.0865221	0.615859	-4.3988	1.71404
HSPB6	HSPB6	126393	heat shock protein family B (small) member 6	0.672271	9.9842	1.71853	0.0866429	0.615859	-4.26139	1.71338
IFNAR2	IFNAR2	3455	interferon alpha and beta receptor subunit 2	-0.175313	5.92134	-1.71384	0.0866744	0.615859	-4.54666	-1.71321
CTNNAL1	CTNNAL1	8727	catenin alpha like 1	0.154728	6.19392	1.71332	0.0866818	0.615859	-4.84477	1.71317
FAM117A	FAM117A	81558	family with sequence similarity 117 member A	-0.150089	5.90866	-1.71339	0.0866842	0.615859	-4.81994	-1.71315
KANSL3	KANSL3	55683	KAT8 regulatory NSL complex subunit 3	-0.0988977	5.74285	-1.71309	0.0867359	0.615859	-4.82959	-1.71287
CALHM2	CALHM2	51063	calcium homeostasis modulator family member 2	-0.127524	5.79034	-1.71251	0.0868269	0.615859	-4.87451	-1.71238
POGLUT3	POGLUT3	143888	protein O-glucosyltransferase 3	-0.347436	5.72034	-1.71768	0.0869124	0.615859	-4.22461	-1.71191
SORT1	SORT1	6272	sortilin 1	0.345617	7.02269	1.71522	0.0869297	0.615859	-4.27586	1.71182
METTL26	METTL26	84326	methyltransferase like 26	-0.119946	5.93213	-1.71201	0.0869309	0.615859	-4.81808	-1.71181
AZIN1	AZIN1	51582	antizyme inhibitor 1	0.246123	6.57054	1.71171	0.0869746	0.615859	-4.86922	1.71158
CWC15	CWC15	51503	CWC15 spliceosome associated protein homolog	-0.142446	5.96603	-1.71164	0.08699	0.615859	-4.86534	-1.71149
RALGAPA1	RALGAPA1	253959	Ral GTPase activating protein catalytic alpha subunit 1	-0.119616	5.18245	-1.71163	0.0869938	0.615859	-4.84382	-1.71147
ADAM22	ADAM22	53616	ADAM metallopeptidase domain 22	-0.1571	5.72725	-1.71189	0.0870701	0.615859	-4.55538	-1.71106
TAF10	TAF10	6881	TATA-box binding protein associated factor 10	0.162548	6.38596	1.71102	0.0871065	0.615859	-4.83444	1.71086
C19orf53	C19orf53	28974	chromosome 19 open reading frame 53	-0.11907	6.53386	-1.71083	0.0871352	0.615859	-4.88895	-1.71071
PSD2	PSD2	84249	pleckstrin and Sec7 domain containing 2	-0.139025	5.78855	-1.71063	0.0872117	0.615859	-4.6914	-1.71029
SF3B4	SF3B4	10262	splicing factor 3b subunit 4	0.104301	5.53757	1.71017	0.0872593	0.615859	-4.87874	1.71004
FASTKD1	FASTKD1	79675	FAST kinase domains 1	0.196108	6.26254	1.71145	0.0873075	0.615859	-4.41895	1.70977
PLAGL2	PLAGL2	5326	PLAG1 like zinc finger 2	-0.128507	5.51536	-1.70987	0.0873157	0.615859	-4.8703	-1.70973
FAM210B	FAM210B	116151	family with sequence similarity 210 member B	-0.166323	6.3515	-1.70984	0.0873356	0.615859	-4.82031	-1.70962
RPS26	RPS26	6231	ribosomal protein S26	0.302146	8.15398	1.7146	0.087375	0.615859	-4.2361	1.70941
CAPN14	CAPN14	440854	calpain 14	-0.106844	5.73818	-1.70908	0.0874614	0.616129	-4.8796	-1.70894
KIF13A	KIF13A	63971	kinesin family member 13A	0.559156	7.06942	1.7291	0.0875961	0.616485	-4.23392	1.70822
LCP2	LCP2	3937	lymphocyte cytosolic protein 2	-0.181763	5.42307	-1.7088	0.0876083	0.616485	-4.55298	-1.70815
TULP4	TULP4	56995	TUB like protein 4	-0.140023	5.56519	-1.70764	0.0877723	0.6173	-4.66292	-1.70727
IGHG3	IGHG3	3502	immunoglobulin heavy constant gamma 3 (G3m marker)	-0.125138	5.25161	-1.70557	0.0881164	0.618696	-4.8595	-1.70542
FBXW5	FBXW5	54461	F-box and WD repeat domain containing 5	0.182248	6.15878	1.70533	0.0881551	0.618696	-4.9001	1.70521
PCOLCE	PCOLCE	5118	procollagen C-endopeptidase enhancer	0.153927	5.34016	1.70527	0.0881778	0.618696	-4.82382	1.70509
EEF1D	EEF1D	1936	eukaryotic translation elongation factor 1 delta	-0.181639	8.4024	-1.70543	0.088179	0.618696	-4.68972	-1.70508
FAM120C	FAM120C	54954	family with sequence similarity 120C	-0.119274	5.65935	-1.70504	0.0882125	0.618696	-4.88372	-1.7049
PXDNL	PXDNL	137902	peroxidasin like	0.233398	6.554	1.70463	0.0883301	0.619027	-4.67248	1.70427
ADAT3	ADAT3	113179	adenosine deaminase tRNA specific 3	-0.144671	5.22253	-1.70403	0.0884059	0.619027	-4.85843	-1.70387
CAPNS1	CAPNS1	826	calpain small subunit 1	0.293082	8.25704	1.70825	0.0884237	0.619027	-4.25526	1.70377
SPRY1	SPRY1	10252	sprouty RTK signaling antagonist 1	-0.189995	5.77537	-1.70414	0.0884957	0.619027	-4.52523	-1.70339
BCAP29	BCAP29	55973	B cell receptor associated protein 29	0.155432	6.55443	1.7036	0.0885115	0.619027	-4.71001	1.7033
DEFB131A	DEFB131A	644414	defensin beta 131A	-0.154084	5.5298	-1.70281	0.0886295	0.619027	-4.88087	-1.70267
RPS6KA3	RPS6KA3	6197	ribosomal protein S6 kinase A3	-0.18439	5.98388	-1.70311	0.0887006	0.619027	-4.56062	-1.70229
CALCOCO1	CALCOCO1	57658	calcium binding and coiled-coil domain 1	-0.309677	6.64914	-1.70794	0.0887227	0.619027	-4.24564	-1.70217
NPPC	NPPC	4880	natriuretic peptide C	-0.121935	5.53474	-1.70198	0.088784	0.619027	-4.88332	-1.70185
IGF2BP2	IGF2BP2	10644	insulin like growth factor 2 mRNA binding protein 2	-0.126459	5.9336	-1.70193	0.0887922	0.619027	-4.89577	-1.7018
EIF2AK3	EIF2AK3	9451	eukaryotic translation initiation factor 2 alpha kinase 3	-0.282371	5.71956	-1.7029	0.08882	0.619027	-4.43582	-1.70166
UQCR11	UQCR11	10975	ubiquinol-cytochrome c reductase, complex III subunit XI	0.346429	8.84997	1.70865	0.088852	0.619027	-4.23577	1.70148
ZNF624	ZNF624	57547	zinc finger protein 624	-0.131273	5.60808	-1.70155	0.0888884	0.619027	-4.7583	-1.70129
CDK5RAP3	CDK5RAP3	80279	CDK5 regulatory subunit associated protein 3	-0.109709	6.10489	-1.70017	0.089122	0.620316	-4.90385	-1.70005
GALNT11	GALNT11	63917	polypeptide N-acetylgalactosaminyltransferase 11	0.173925	5.40441	1.70001	0.0892611	0.620946	-4.55327	1.69931
STMN1	STMN1	3925	stathmin 1	0.157119	6.14466	1.69881	0.0893802	0.621437	-4.90143	1.69868
ALG1L	ALG1L	200810	ALG1 chitobiosyldiphosphodolichol beta-mannosyltransferase like	-0.140044	5.35256	-1.69833	0.0894773	0.62161	-4.86385	-1.69816
SAXO2	SAXO2	283726	stabilizer of axonemal microtubules 2	-0.128125	5.32959	-1.69806	0.0895244	0.62161	-4.87701	-1.69791
DKK1	DKK1	22943	dickkopf WNT signaling pathway inhibitor 1	-0.180098	5.97179	-1.69861	0.0895951	0.62161	-4.47005	-1.69754
CYBRD1	CYBRD1	79901	cytochrome b reductase 1	-0.108048	6.23036	-1.6975	0.0896257	0.62161	-4.91182	-1.69738
DTD1	DTD1	92675	D-aminoacyl-tRNA deacylase 1	-0.171945	5.96878	-1.69779	0.0897008	0.62161	-4.51794	-1.69698
MRPL21	MRPL21	219927	mitochondrial ribosomal protein L21	0.113689	6.11273	1.69705	0.0897106	0.62161	-4.91136	1.69693
MAGT1	MAGT1	84061	magnesium transporter 1	0.145551	6.40267	1.697	0.089745	0.62161	-4.74821	1.69674
OFD1	OFD1	8481	OFD1 centriole and centriolar satellite protein	-0.136774	5.86869	-1.69604	0.0899304	0.622184	-4.73754	-1.69576
UNC45B	UNC45B	146862	unc-45 myosin chaperone B	0.294396	7.77271	1.69902	0.0899584	0.622184	-4.29222	1.69562
NT5C2	NT5C2	22978	5'-nucleotidase, cytosolic II	0.187671	6.04189	1.69582	0.0900199	0.622184	-4.60355	1.69529
ATP9A	ATP9A	10079	ATPase phospholipid transporting 9A (putative)	0.165105	5.47869	1.69578	0.0900222	0.622184	-4.61805	1.69528
POLD2	POLD2	5425	DNA polymerase delta 2, accessory subunit	0.130018	6.08196	1.69497	0.0901036	0.622197	-4.9146	1.69485
NT5C3A	NT5C3A	51251	5'-nucleotidase, cytosolic IIIA	0.124044	5.8877	1.69492	0.0901213	0.622197	-4.88076	1.69476
DLG4	DLG4	1742	discs large MAGUK scaffold protein 4	-0.126926	4.97539	-1.69394	0.090312	0.623173	-4.84099	-1.69375
TUBE1	TUBE1	51175	tubulin epsilon 1	0.214314	5.91968	1.6947	0.0903601	0.623173	-4.48672	1.6935
S100A1	S100A1	6271	S100 calcium binding protein A1	0.602767	9.98365	1.71602	0.0904936	0.623326	-4.26778	1.6928
SQOR	SQOR	58472	sulfide quinone oxidoreductase	-0.158303	5.27931	-1.69283	0.090522	0.623326	-4.84242	-1.69265
TMEM86B	TMEM86B	255043	transmembrane protein 86B	-0.146194	5.47165	-1.69294	0.0905283	0.623326	-4.70895	-1.69262
CDC7	CDC7	8317	cell division cycle 7	-0.123301	5.65491	-1.69221	0.0906309	0.623566	-4.90283	-1.69208
CCDC167	CCDC167	154467	coiled-coil domain containing 167	0.146337	5.71539	1.69214	0.0906607	0.623566	-4.79486	1.69192
RIPOR3	RIPOR3	140876	RIPOR family member 3	-0.108631	5.37187	-1.69146	0.0907759	0.624023	-4.89121	-1.69132
NSFL1C	NSFL1C	55968	NSFL1 cofactor	-0.120882	6.16485	-1.69052	0.0909525	0.624896	-4.91061	-1.69039
PKIB	PKIB	5570	cAMP-dependent protein kinase inhibitor beta	-0.238567	5.577	-1.69263	0.0910005	0.624896	-4.33877	-1.69014
VAMP1	VAMP1	6843	vesicle associated membrane protein 1	-0.129378	5.86728	-1.68999	0.091127	0.625154	-4.65739	-1.68948
PSMA3	PSMA3	5684	proteasome 20S subunit alpha 3	-0.168537	6.4464	-1.69016	0.0911475	0.625154	-4.58446	-1.68938
ZNF322	ZNF322	79692	zinc finger protein 322	-0.105683	5.57789	-1.68932	0.0911845	0.625154	-4.9072	-1.68918
FEV	FEV	54738	FEV transcription factor, ETS family member	-0.120864	5.47111	-1.68894	0.0912569	0.625315	-4.90062	-1.6888
PM20D2	PM20D2	135293	peptidase M20 domain containing 2	-0.107362	5.62091	-1.68822	0.0913942	0.625387	-4.90769	-1.68809
PRR32	PRR32	100130613	proline rich 32	-0.156666	5.65283	-1.6883	0.0914025	0.625387	-4.76589	-1.68805
NCF2	NCF2	4688	neutrophil cytosolic factor 2	-0.187954	5.84387	-1.68901	0.091414	0.625387	-4.54119	-1.68799
TRAPPC10	TRAPPC10	7109	trafficking protein particle complex 10	0.129526	5.79279	1.68763	0.0915124	0.625726	-4.87556	1.68747
DNAJC5	DNAJC5	80331	DnaJ heat shock protein family (Hsp40) member C5	-0.12696	5.70494	-1.68708	0.0916223	0.626143	-4.87758	-1.6869
MRPS34	MRPS34	65993	mitochondrial ribosomal protein S34	0.118905	6.56075	1.68636	0.0917816	0.626896	-4.84337	1.68607
HSD17B10	HSD17B10	3028	hydroxysteroid 17-beta dehydrogenase 10	0.139454	6.04474	1.68565	0.0918867	0.62728	-4.92799	1.68553
DCX	DCX	1641	doublecortin	0.176402	6.00817	1.68556	0.0920319	0.627936	-4.60532	1.68478
CEACAM18	CEACAM18	729767	CEA cell adhesion molecule 18	-0.136497	5.28545	-1.68435	0.0921433	0.628361	-4.89337	-1.6842
OAZ1	OAZ1	4946	ornithine decarboxylase antizyme 1	0.264858	8.59822	1.68629	0.0922792	0.628387	-4.33313	1.6835
SLC25A13	SLC25A13	10165	solute carrier family 25 member 13	-0.11907	5.6913	-1.68345	0.092314	0.628387	-4.91114	-1.68332
CASP2	CASP2	835	caspase 2	-0.133284	5.92361	-1.68355	0.0923161	0.628387	-4.85717	-1.6833
KCNJ2	KCNJ2	3759	potassium inwardly rectifying channel subfamily J member 2	0.272725	6.0418	1.68436	0.0923738	0.628387	-4.44213	1.68301
GGCT	GGCT	79017	gamma-glutamylcyclotransferase	-0.155573	5.95489	-1.68333	0.0923926	0.628387	-4.66324	-1.68291
TRPM4	TRPM4	54795	transient receptor potential cation channel subfamily M member 4	0.161678	5.79025	1.6826	0.0924764	0.628418	-4.92791	1.68248
SRPRB	SRPRB	58477	SRP receptor subunit beta	0.177112	5.40778	1.68328	0.0924953	0.628418	-4.51699	1.68238
CXCR5	CXCR5	643	C-X-C motif chemokine receptor 5	-0.135996	5.54272	-1.68213	0.0925927	0.628746	-4.85933	-1.68188
DNAJC21	DNAJC21	134218	DnaJ heat shock protein family (Hsp40) member C21	0.14158	6.30418	1.68032	0.0929177	0.630012	-4.93552	1.6802
GFPT1	GFPT1	2673	glutamine--fructose-6-phosphate transaminase 1	0.218003	6.73658	1.6813	0.0929544	0.630012	-4.47285	1.68001
TRIM62	TRIM62	55223	tripartite motif containing 62	0.103617	5.45722	1.68011	0.0929605	0.630012	-4.92164	1.67998
RETREG1	RETREG1	54463	reticulophagy regulator 1	-0.285195	7.83045	-1.68061	0.0929802	0.630012	-4.60801	-1.67988
CCL18	CCL18	6362	C-C motif chemokine ligand 18	-0.219581	4.93343	-1.68001	0.093037	0.630012	-4.68211	-1.67959
JMY	JMY	133746	junction mediating and regulatory protein, p53 cofactor	-0.166381	6.08532	-1.68025	0.0930798	0.630012	-4.57142	-1.67937
SRRM1	SRRM1	10250	serine and arginine repetitive matrix 1	0.133343	6.09646	1.67915	0.0931648	0.630012	-4.86251	1.67893
TFAP2A	TFAP2A	7020	transcription factor AP-2 alpha	-0.155223	5.39621	-1.67949	0.0931729	0.630012	-4.59981	-1.67889
CTC1	CTC1	80169	CST telomere replication complex component 1	-0.129142	5.21177	-1.67877	0.0932608	0.630274	-4.72966	-1.67844
AIFM1	AIFM1	9131	apoptosis inducing factor mitochondria associated 1	0.129614	6.46862	1.67816	0.0933388	0.630468	-4.94305	1.67804
CFAP99	CFAP99	402160	cilia and flagella associated protein 99	0.110276	5.31554	1.67779	0.0934159	0.630479	-4.91488	1.67765
SRGN	SRGN	5552	serglycin	-0.175416	5.73074	-1.67781	0.093439	0.630479	-4.75404	-1.67753
MTRNR2L5	MTRNR2L5	100463289	MT-RNR2 like 5	-0.190882	5.5605	-1.67657	0.0936626	0.631007	-4.895	-1.67639
ORM2	ORM2	5005	orosomucoid 2	-0.175747	6.15509	-1.67633	0.093697	0.631007	-4.94178	-1.67621
PPP5C	PPP5C	5536	protein phosphatase 5 catalytic subunit	0.205368	6.58969	1.67682	0.0937486	0.631007	-4.54197	1.67595
IGBP1	IGBP1	3476	immunoglobulin binding protein 1	-0.148812	5.95254	-1.67572	0.0938294	0.631007	-4.84919	-1.67553
MBP	MBP	4155	myelin basic protein	-0.173061	5.95029	-1.67596	0.0938632	0.631007	-4.60578	-1.67536
LARGE1	LARGE1	9215	LARGE xylosyl- and glucuronyltransferase 1	0.220706	6.67583	1.67575	0.0939422	0.631007	-4.55028	1.67496
KLF7	KLF7	8609	Kruppel like factor 7	-0.132962	5.68926	-1.67502	0.0939563	0.631007	-4.92957	-1.67489
MIA2	MIA2	4253	MIA SH3 domain ER export factor 2	-0.184903	5.37232	-1.67528	0.0939743	0.631007	-4.64738	-1.6748
COL10A1	COL10A1	1300	collagen type X alpha 1 chain	-0.13555	5.62094	-1.67489	0.0939958	0.631007	-4.82328	-1.67469
SETBP1	SETBP1	26040	SET binding protein 1	0.159068	5.50427	1.67474	0.0940103	0.631007	-4.93432	1.67461
NBPF14	NBPF14	25832	NBPF member 14	-0.13756	5.6243	-1.6737	0.0942156	0.632054	-4.92915	-1.67357
PROX1	PROX1	5629	prospero homeobox 1	0.191713	6.55125	1.67375	0.0943274	0.632473	-4.61642	1.673
SNRPN	SNRPN	6638	small nuclear ribonucleoprotein polypeptide N	0.195417	7.81014	1.67345	0.0944487	0.632955	-4.49694	1.67238
TTC39C	TTC39C	125488	tetratricopeptide repeat domain 39C	-0.121511	5.86897	-1.67185	0.0945809	0.633242	-4.92062	-1.67171
KCNMB1	KCNMB1	3779	potassium calcium-activated channel subfamily M regulatory beta subunit 1	0.158858	5.07882	1.67165	0.0946294	0.633242	-4.89274	1.67147
MRPS25	MRPS25	64432	mitochondrial ribosomal protein S25	-0.270954	6.66722	-1.67396	0.09464	0.633242	-4.3534	-1.67141
GUCA2A	GUCA2A	2980	guanylate cyclase activator 2A	-0.15264	5.44908	-1.67043	0.0949202	0.634398	-4.67391	-1.67
SLX1A	SLX1A	548593	SLX1 homolog A, structure-specific endonuclease subunit	-0.126765	5.576	-1.67012	0.0949207	0.634398	-4.93362	-1.66999
CBFA2T2	CBFA2T2	9139	CBFA2/RUNX1 partner transcriptional co-repressor 2	0.120364	5.71187	1.66987	0.0949694	0.634398	-4.9461	1.66975
OR4L1	OR4L1	122742	olfactory receptor family 4 subfamily L member 1 (gene/pseudogene)	-0.140456	5.67269	-1.66966	0.095011	0.634398	-4.93635	-1.66954
ZNF816	ZNF816	125893	zinc finger protein 816	-0.134816	5.48787	-1.6694	0.0951235	0.634501	-4.68038	-1.66897
DOK5	DOK5	55816	docking protein 5	0.175283	5.67353	1.66944	0.0951426	0.634501	-4.6262	1.66887
GPN3	GPN3	51184	GPN-loop GTPase 3	-0.122001	5.88119	-1.66853	0.0952352	0.634501	-4.94495	-1.66841
LZTS3	LZTS3	9762	leucine zipper tumor suppressor family member 3	-0.180648	5.46392	-1.66902	0.0952726	0.634501	-4.55557	-1.66822
PTK2	PTK2	5747	protein tyrosine kinase 2	-0.137265	5.93818	-1.66833	0.0952743	0.634501	-4.94743	-1.66821
HMG20A	HMG20A	10363	high mobility group 20A	0.11213	5.88902	1.66806	0.0953332	0.634563	-4.90205	1.66791
AKAP12	AKAP12	9590	A-kinase anchoring protein 12	-0.288711	5.54955	-1.67141	0.0954731	0.634855	-4.32165	-1.66721
EIF4EBP1	EIF4EBP1	1978	eukaryotic translation initiation factor 4E binding protein 1	-0.208077	5.30985	-1.66848	0.0954763	0.634855	-4.46956	-1.66719
CDC34	CDC34	997	cell division cycle 34	0.131862	6.35453	1.66686	0.0955651	0.635116	-4.96044	1.66675
POTEG	POTEG	404785	POTE ankyrin domain family member G	-0.203185	5.23778	-1.66667	0.0957745	0.635163	-4.52117	-1.66569
OSER1	OSER1	51526	oxidative stress responsive serine rich 1	-0.135572	5.64261	-1.66577	0.0957847	0.635163	-4.94147	-1.66564
SPPL2B	SPPL2B	56928	signal peptide peptidase like 2B	-0.106587	5.73883	-1.66576	0.095794	0.635163	-4.91583	-1.6656
RASSF4	RASSF4	83937	Ras association domain family member 4	0.152467	6.44351	1.66578	0.0958141	0.635163	-4.76142	1.66549
MICALL2	MICALL2	79778	MICAL like 2	-0.360259	6.18911	-1.67138	0.095856	0.635163	-4.28203	-1.66528
NBEAL2	NBEAL2	23218	neurobeachin like 2	-0.130164	5.39685	-1.66535	0.0958699	0.635163	-4.93176	-1.66521
SFTPD	SFTPD	6441	surfactant protein D	-0.331869	5.473	-1.66964	0.0959891	0.635467	-4.28328	-1.66462
LITAF	LITAF	9516	lipopolysaccharide induced TNF factor	-0.229262	5.97999	-1.66612	0.0960151	0.635467	-4.43253	-1.66449
ZNF275	ZNF275	10838	zinc finger protein 275	-0.284544	5.4626	-1.66759	0.0961331	0.635919	-4.31856	-1.6639
SEC22C	SEC22C	9117	SEC22 homolog C, vesicle trafficking protein	0.18466	5.94171	1.66412	0.096289	0.635922	-4.51563	1.66312
USP17L15	USP17L15	100288520	ubiquitin specific peptidase 17 like family member 15	-0.277962	5.79985	-1.66408	0.0962973	0.635922	-4.52812	-1.66308
NEDD9	NEDD9	4739	neural precursor cell expressed, developmentally down-regulated 9	-0.232223	5.33421	-1.66503	0.0963027	0.635922	-4.40128	-1.66305
ST13	ST13	6767	ST13 Hsp70 interacting protein	-0.217879	6.1571	-1.66439	0.0963473	0.635922	-4.48123	-1.66283
OXGR1	OXGR1	27199	oxoglutarate receptor 1	-0.112685	5.85762	-1.66253	0.096432	0.635922	-4.95349	-1.6624
TSEN2	TSEN2	80746	tRNA splicing endonuclease subunit 2	-0.119825	5.6767	-1.66251	0.0964365	0.635922	-4.9478	-1.66238
ERCC3	ERCC3	2071	ERCC excision repair 3, TFIIH core complex helicase subunit	-0.113521	5.00449	-1.66188	0.0965744	0.635922	-4.8772	-1.66169
NOB1	NOB1	28987	NIN1 (RPN12) binding protein 1 homolog	-0.105345	5.83234	-1.66173	0.0965906	0.635922	-4.95418	-1.66161
HMGCLL1	HMGCLL1	54511	3-hydroxymethyl-3-methylglutaryl-CoA lyase like 1	0.139167	5.52029	1.66171	0.0966189	0.635922	-4.82869	1.66147
CFDP1	CFDP1	10428	craniofacial development protein 1	-0.118671	5.96983	-1.66153	0.0966303	0.635922	-4.95854	-1.66141
WNT5B	WNT5B	81029	Wnt family member 5B	0.137319	5.36805	1.66096	0.0967475	0.636366	-4.94563	1.66083
HDAC9	HDAC9	9734	histone deacetylase 9	0.333477	5.95693	1.66606	0.0968193	0.636511	-4.28244	1.66047
TNFAIP8L1	TNFAIP8L1	126282	TNF alpha induced protein 8 like 1	-0.135661	5.52155	-1.65912	0.0971169	0.637367	-4.94647	-1.65899
TBK1	TBK1	29110	TANK binding kinase 1	-0.119718	5.66135	-1.65894	0.0971722	0.637367	-4.83054	-1.65872
RRAGD	RRAGD	58528	Ras related GTP binding D	0.149788	6.16542	1.65854	0.0972727	0.637367	-4.75389	1.65822
VAMP4	VAMP4	8674	vesicle associated membrane protein 4	-0.109557	5.68576	-1.65795	0.0973515	0.637367	-4.9565	-1.65783
INSYN1	INSYN1	388135	inhibitory synaptic factor 1	0.298697	5.89588	1.66119	0.097357	0.637367	-4.33563	1.6578
BOLA1	BOLA1	51027	bolA family member 1	-0.124883	5.61722	-1.65769	0.0974055	0.637367	-4.95252	-1.65756
DNAJC13	DNAJC13	23317	DnaJ heat shock protein family (Hsp40) member C13	0.15204	5.5364	1.65817	0.0974373	0.637367	-4.64722	1.65741
UNC50	UNC50	25972	unc-50 inner nuclear membrane RNA binding protein	0.148083	5.62727	1.65767	0.0974616	0.637367	-4.71288	1.65729
MAP3K1	MAP3K1	4214	mitogen-activated protein kinase kinase kinase 1	-0.244852	5.34954	-1.66021	0.0974772	0.637367	-4.34794	-1.65721
DIS3L2	DIS3L2	129563	DIS3 like 3'-5' exoribonuclease 2	-0.117567	5.49314	-1.65714	0.0975168	0.637367	-4.94914	-1.65701
TNFRSF10C	TNFRSF10C	8794	TNF receptor superfamily member 10c	-0.125638	5.65923	-1.65627	0.0976928	0.637367	-4.95395	-1.65614
ECHS1	ECHS1	1892	enoyl-CoA hydratase, short chain 1	0.17272	6.99641	1.65621	0.0977192	0.637367	-4.85296	1.65601
NUDT18	NUDT18	79873	nudix hydrolase 18	-0.15636	5.12905	-1.65586	0.0977932	0.637367	-4.84701	-1.65565
ZDHHC1	ZDHHC1	29800	zinc finger DHHC-type containing 1	-0.123437	5.24785	-1.65577	0.0978254	0.637367	-4.89325	-1.65549
PEX12	PEX12	5193	peroxisomal biogenesis factor 12	0.120963	5.56948	1.65529	0.0978894	0.637367	-4.9636	1.65517
PRKAA1	PRKAA1	5562	protein kinase AMP-activated catalytic subunit alpha 1	0.126845	5.67202	1.65526	0.0978962	0.637367	-4.96679	1.65514
TSG101	TSG101	7251	tumor susceptibility 101	0.152709	6.25715	1.65532	0.0979589	0.637367	-4.67551	1.65483
OR1K1	OR1K1	392392	olfactory receptor family 1 subfamily K member 1	-0.142698	5.49823	-1.65488	0.0979778	0.637367	-4.94502	-1.65474
OVOL3	OVOL3	728361	ovo like zinc finger 3	-0.151993	5.49266	-1.65505	0.0979942	0.637367	-4.71372	-1.65466
TSPAN4	TSPAN4	7106	tetraspanin 4	-0.176979	5.3644	-1.65482	0.0980443	0.637367	-4.81167	-1.65441
NUDT9	NUDT9	53343	nudix hydrolase 9	0.120737	5.76279	1.65452	0.098046	0.637367	-4.97083	1.6544
PTPRE	PTPRE	5791	protein tyrosine phosphatase receptor type E	-0.300293	5.53051	-1.65572	0.0980888	0.637367	-4.49985	-1.65419
SMARCA1	SMARCA1	6594	SWI/SNF related, matrix associated, actin dependent regulator of chromatin, subfamily a, member 1	-0.171448	5.93483	-1.65484	0.0980947	0.637367	-4.59913	-1.65416
CYTH1	CYTH1	9267	cytohesin 1	-0.10488	5.66057	-1.6537	0.0982127	0.637612	-4.96184	-1.65358
RIN1	RIN1	9610	Ras and Rab interactor 1	-0.172049	5.27573	-1.65381	0.098232	0.637612	-4.83626	-1.65349
DIP2C-AS1	DIP2C-AS1	414235	NA	-0.113151	5.53533	-1.65318	0.0983215	0.637616	-4.95396	-1.65305
ASB18	ASB18	401036	ankyrin repeat and SOCS box containing 18	0.228896	5.95596	1.65443	0.0983672	0.637616	-4.44415	1.65282
DNMBP	DNMBP	23268	dynamin binding protein	-0.158059	5.53414	-1.65281	0.0983949	0.637616	-4.95696	-1.65269
ATP13A4	ATP13A4	84239	ATPase 13A4	-0.15348	5.34955	-1.65287	0.0984319	0.637616	-4.7325	-1.6525
HLCS	HLCS	3141	holocarboxylase synthetase	-0.140356	5.64963	-1.65219	0.0985419	0.638005	-4.89938	-1.65196
TTC26	TTC26	79989	tetratricopeptide repeat domain 26	-0.122976	5.51966	-1.65101	0.0987788	0.638986	-4.92357	-1.6508
STXBP1	STXBP1	6812	syntaxin binding protein 1	-0.132529	5.93961	-1.65041	0.0988909	0.638986	-4.91891	-1.65025
FAM205C	FAM205C	100129969	family with sequence similarity 205 member C	0.142042	5.39495	1.65034	0.0988996	0.638986	-4.96387	1.65021
SHMT1	SHMT1	6470	serine hydroxymethyltransferase 1	-0.155754	6.0763	-1.65021	0.0989754	0.638986	-4.72581	-1.64984
MRPS35	MRPS35	60488	mitochondrial ribosomal protein S35	0.135282	6.37978	1.64991	0.0989849	0.638986	-4.98611	1.64979
DHX9	DHX9	1660	DExH-box helicase 9	-0.138328	5.46892	-1.64995	0.098993	0.638986	-4.87309	-1.64976
ADPRHL1	ADPRHL1	113622	ADP-ribosylhydrolase like 1	0.423621	8.15044	1.65857	0.0991052	0.639366	-4.26423	1.64921
NECTIN2	NECTIN2	5819	nectin cell adhesion molecule 2	-0.155258	6.05438	-1.64881	0.0992339	0.639366	-4.83074	-1.64858
MCM3	MCM3	4172	minichromosome maintenance complex component 3	-0.0899858	5.85163	-1.64869	0.0992513	0.639366	-4.92449	-1.64849
TP53INP2	TP53INP2	58476	tumor protein p53 inducible nuclear protein 2	0.292031	7.27757	1.6495	0.0993244	0.639366	-4.54456	1.64814
ENTPD1	ENTPD1	953	ectonucleoside triphosphate diphosphohydrolase 1	0.128821	5.51341	1.64773	0.0994324	0.639366	-4.97414	1.64761
GAGE1	GAGE1	2543	G antigen 1	-0.320038	5.82923	-1.64955	0.099503	0.639366	-4.39733	-1.64727
PFDN6	PFDN6	10471	prefoldin subunit 6	-0.147468	5.70009	-1.64715	0.0995669	0.639366	-4.92949	-1.64696
FAM110A	FAM110A	83541	family with sequence similarity 110 member A	-0.15434	5.69934	-1.64694	0.0995959	0.639366	-4.97144	-1.64682
CDKN1C	CDKN1C	1028	cyclin dependent kinase inhibitor 1C	-0.124894	5.9226	-1.64702	0.0995973	0.639366	-4.9177	-1.64681
WDR86	WDR86	349136	WD repeat domain 86	-0.120339	5.77904	-1.64685	0.099614	0.639366	-4.97454	-1.64673
TBC1D15	TBC1D15	64786	TBC1 domain family member 15	-0.129688	5.58302	-1.6464	0.0997081	0.639366	-4.9692	-1.64627
ANKRD27	ANKRD27	84079	ankyrin repeat domain 27	-0.110906	5.7273	-1.64634	0.0997197	0.639366	-4.97374	-1.64621
APOBEC3F	APOBEC3F	200316	apolipoprotein B mRNA editing enzyme catalytic subunit 3F	-0.17694	4.94183	-1.64495	0.100016	0.639366	-4.91719	-1.64478
ABLIM3	ABLIM3	22885	actin binding LIM protein family member 3	0.310352	6.4063	1.64946	0.10004	0.639366	-4.30559	1.64466
VCAM1	VCAM1	7412	vascular cell adhesion molecule 1	-0.172637	5.25786	-1.64491	0.100101	0.639366	-4.65919	-1.64436
[truncated: 10,802 more rows]

## Sheet: CMC_ICMP_vs_Control
Supplementary Table5. Differentially expressed genes in cardiomyocytes according to clinical diagnosis (Ischemic cardiomyopathy versus Control)
Column1	SYMBOL	ENTREZID	GENENAME	logFC	AveExpr	t	P.Value	adj.P.Val	B	z.std
KCNIP2	KCNIP2	30819	potassium voltage-gated channel interacting protein 2	-1.37452	6.10471	-6.53338	7.56555e-11	9.6839e-07	6.1901	-6.50899
ACTA1	ACTA1	58	actin alpha 1, skeletal muscle	2.74052	11.2623	5.75173	1.62002e-07	0.000910339	-0.452958	5.23837
SPEG	SPEG	10290	striated muscle enriched protein kinase	0.5725	6.77297	5.19958	2.13361e-07	0.000910339	2.85571	5.1873
ANK3	ANK3	288	ankyrin 3	-0.65262	6.9726	-5.11184	3.40918e-07	0.00109094	2.87842	-5.0993
UCKL1	UCKL1	54963	uridine-cytidine kinase 1 like 1	-0.407548	6.22603	-4.97572	6.67776e-07	0.00170951	2.75315	-4.97051
NPPA	NPPA	4878	natriuretic peptide A	3.23224	8.00545	4.91635	1.08214e-06	0.00230856	2.27411	4.87608
CFLAR	CFLAR	8837	CASP8 and FADD like apoptosis regulator	-0.591713	7.38078	-4.79169	1.80557e-06	0.00323078	1.65481	-4.77405
CDC42EP4	CDC42EP4	23580	CDC42 effector protein 4	-0.374929	6.12356	-4.75609	2.01924e-06	0.00323078	2.1775	-4.75149
SUPT7L	SUPT7L	9913	SPT7 like, STAGA complex gamma subunit	1.73931	8.98042	4.74132	2.76085e-06	0.00337559	1.05442	4.68785
CFD	CFD	1675	complement factor D	-0.585015	5.67528	-4.6912	2.78015e-06	0.00337559	2.00095	-4.68643
LITAF	LITAF	9516	lipopolysaccharide induced TNF factor	-0.500402	5.85131	-4.68232	2.9009e-06	0.00337559	1.98088	-4.67771
CBWD2	CBWD2	150472	COBW domain containing 2	-0.378008	6.54684	-4.65692	3.28719e-06	0.00350633	1.82536	-4.65201
ART3	ART3	419	ADP-ribosyltransferase 3	-0.776418	6.50563	-4.67471	3.6053e-06	0.00354984	0.429457	-4.63293
CITED2	CITED2	10370	Cbp/p300 interacting transactivator with Glu/Asp rich carboxy-terminal domain 2	-0.565118	6.73448	-4.61374	4.13011e-06	0.00368046	1.65348	-4.60473
SCN2B	SCN2B	6327	sodium voltage-gated channel beta subunit 2	0.363408	5.75106	4.58884	4.54884e-06	0.00368046	1.69406	4.58459
SPATA2L	SPATA2L	124044	spermatogenesis associated 2 like	0.633439	6.49427	4.58738	4.60058e-06	0.00368046	1.62279	4.58222
ITGA7	ITGA7	3679	integrin subunit alpha 7	0.784376	7.62073	4.46814	8.2906e-06	0.0057872	1.22277	4.45754
HEY2	HEY2	23493	hes related family bHLH transcription factor with YRPW motif 2	-0.626299	6.03297	-4.45172	8.84802e-06	0.0057872	0.946667	-4.44357
CYP2J2	CYP2J2	1573	cytochrome P450 family 2 subfamily J member 2	0.617333	7.32799	4.44945	9.35406e-06	0.0057872	0.620728	4.43159
RPL36AL	RPL36AL	6166	ribosomal protein L36a like	-0.420003	6.91188	-4.43394	9.44444e-06	0.0057872	1.32904	-4.42952
PPP1R1A	PPP1R1A	5502	protein phosphatase 1 regulatory inhibitor subunit 1A	-0.874931	6.80875	-4.43943	9.49463e-06	0.0057872	0.843505	-4.42837
MYL6	MYL6	4637	myosin light chain 6	0.390239	7.10429	4.36015	1.33372e-05	0.00775981	1.01384	4.3545
PACSIN3	PACSIN3	29763	protein kinase C and casein kinase substrate in neurons 3	0.400707	7.26102	4.33875	1.4763e-05	0.00782411	1.01226	4.3322
MARK3	MARK3	4140	microtubule affinity regulating kinase 3	-0.520292	6.52288	-4.33182	1.52652e-05	0.00782411	0.85199	-4.32483
ETS2	ETS2	2114	ETS proto-oncogene 2, transcription factor	-0.360312	5.61699	-4.32821	1.52815e-05	0.00782411	1.06551	-4.32459
C6	C6	729	complement C6	-1.07357	6.35288	-4.24785	2.20165e-05	0.0108389	0.846537	-4.24339
TCP11L2	TCP11L2	255394	t-complex 11 like 2	-0.593057	6.56988	-4.24721	2.34734e-05	0.0111281	0.140428	-4.229
PPP1CC	PPP1CC	5501	protein phosphatase 1 catalytic subunit gamma	-0.408126	6.96295	-4.19382	2.79028e-05	0.0127555	0.715254	-4.18994
MAPKBP1	MAPKBP1	23005	mitogen-activated protein kinase binding protein 1	0.503537	6.96656	4.15752	3.28579e-05	0.0145028	0.543739	4.1527
NUDT4	NUDT4	11163	nudix hydrolase 4	-0.500539	5.86571	-4.09331	4.4574e-05	0.0190182	-0.0724775	-4.08239
HLA-E	HLA-E	3133	major histocompatibility complex, class I, E	-0.553033	6.46685	-4.06396	4.88622e-05	0.0195988	0.391612	-4.061
KLF10	KLF10	7071	Kruppel like factor 10	-0.412693	5.66709	-4.06345	4.8997e-05	0.0195988	0.385585	-4.06036
MRPS25	MRPS25	64432	mitochondrial ribosomal protein S25	-0.491046	6.55659	-4.05391	5.19929e-05	0.0201669	0.00304664	-4.04648
METTL7A	METTL7A	25840	methyltransferase like 7A	-0.378827	5.44464	-4.02153	5.8636e-05	0.0220747	0.260967	-4.01823
FBXW7	FBXW7	55294	F-box and WD repeat domain containing 7	-0.346043	6.32729	-3.97792	7.0367e-05	0.0255178	0.14685	-3.97504
TNS2	TNS2	23371	tensin 2	-0.426163	6.28452	-3.97384	7.17688e-05	0.0255178	0.114465	-3.97034
CCDC13	CCDC13	152206	coiled-coil domain containing 13	0.669033	6.50734	3.96667	7.39396e-05	0.0255791	0.0837341	3.96324
CTSO	CTSO	1519	cathepsin O	-0.411634	4.55474	-3.95364	7.78193e-05	0.0261685	0.112009	-3.95102
TMED5	TMED5	50999	transmembrane p24 trafficking protein 5	-0.29922	6.24541	-3.9469	8.01882e-05	0.0261685	0.0409758	-3.94384
B4GAT1	B4GAT1	11041	beta-1,4-glucuronyltransferase 1	-0.462739	6.38716	-3.94357	8.17766e-05	0.0261685	0.0366335	-3.93913
ADGRF5	ADGRF5	221395	adhesion G protein-coupled receptor F5	-0.330419	5.87343	-3.93401	8.47252e-05	0.0264508	-0.0122334	-3.93063
CD74	CD74	972	CD74 molecule	-0.633664	6.35347	-3.91473	9.22262e-05	0.028107	-0.128467	-3.91018
ITM2B	ITM2B	9445	integral membrane protein 2B	-0.744928	8.55596	-3.9017	0.0001144	0.0339263	-0.788085	-3.85783
VLDLR	VLDLR	7436	very low density lipoprotein receptor	0.296674	6.024	3.85624	0.000116622	0.0339263	-0.156374	3.85312
KLF2	KLF2	10365	Kruppel like factor 2	-0.42217	6.23663	-3.8368	0.00012621	0.0358998	-0.198477	-3.83374
NPR3	NPR3	4883	natriuretic peptide receptor 3	0.789913	5.95235	3.83369	0.000129786	0.0361143	-0.510395	3.82686
NUDT4B	NUDT4B	440672	nudix hydrolase 4B	-0.63228	6.98267	-3.82174	0.000136102	0.0363648	-0.437915	-3.81515
CD9	CD9	928	CD9 molecule	-0.384111	6.13719	-3.81648	0.000136716	0.0363648	-0.230336	-3.81403
KCNJ4	KCNJ4	3761	potassium inwardly rectifying channel subfamily J member 4	0.511391	6.1723	3.82476	0.000140871	0.0363648	-0.890296	3.80663
XPR1	XPR1	9213	xenotropic and polytropic retrovirus receptor 1	0.762302	7.12359	3.82746	0.000142706	0.0363648	-0.985491	3.80343
SDCBP	SDCBP	6386	syndecan binding protein	-0.692265	6.55041	-3.82782	0.000144891	0.0363648	-1.09137	-3.79967
NUTF2	NUTF2	10204	nuclear transport factor 2	0.380722	6.43915	3.79067	0.000152124	0.0374459	-0.313852	3.78758
SIRT6	SIRT6	51548	sirtuin 6	0.411326	6.43994	3.77566	0.000161632	0.0390356	-0.379452	3.77248
ICAM2	ICAM2	3384	intercellular adhesion molecule 2	-0.312559	5.90056	-3.75863	0.00017251	0.0404784	-0.37256	-3.7562
OGA	OGA	10724	O-GlcNAcase	-0.446415	6.89436	-3.75891	0.000174005	0.0404784	-0.406012	-3.75404
ZNF776	ZNF776	284309	zinc finger protein 776	-0.503416	5.88271	-3.75198	0.000177093	0.0404784	-0.409402	-3.74963
STK38L	STK38L	23012	serine/threonine kinase 38 like	0.778004	6.81777	3.73672	0.000198288	0.0445278	-0.950796	3.72119
MIA3	MIA3	375056	MIA SH3 domain ER export factor 3	-0.393171	6.3722	-3.7181	0.000204418	0.0451129	-0.599552	-3.71349
NPPB	NPPB	4879	natriuretic peptide B	2.96019	7.72166	3.72826	0.000211282	0.0458374	-1.01842	3.70513
APOD	APOD	347	apolipoprotein D	-1.06715	6.49579	-3.75397	0.000223373	0.0475347	-1.81088	-3.691
SLC9A3R2	SLC9A3R2	9351	SLC9A3 regulator 2	-0.504014	6.58243	-3.68832	0.000227778	0.0475347	-0.545703	-3.68603
ABCA8	ABCA8	10351	ATP binding cassette subfamily A member 8	-0.377913	6.13811	-3.69261	0.000230246	0.0475347	-0.909108	-3.68329
CALD1	CALD1	800	caldesmon 1	0.544787	6.78628	3.68165	0.000242069	0.0486026	-0.953308	3.67051
ILRUN	ILRUN	64771	inflammation and lipid regulator with UBA-like and NBR1-like domains	-0.385158	6.93997	-3.66913	0.000246731	0.0486026	-0.604362	-3.66563
NBAS	NBAS	51594	NBAS subunit of NRZ tethering complex	-0.292292	6.20201	-3.66493	0.000249874	0.0486026	-0.614695	-3.66239
KIR3DL1	KIR3DL1	3811	killer cell immunoglobulin like receptor, three Ig domains and long cytoplasmic tail 1	-0.410004	6.04632	-3.66028	0.000254769	0.0486026	-0.674229	-3.65742
MEMO1	MEMO1	51072	mediator of cell motility 1	0.381729	6.06053	3.65878	0.000255527	0.0486026	-0.620219	3.65666
RGS3	RGS3	5998	regulator of G protein signaling 3	0.495646	6.34125	3.65646	0.000258201	0.0486026	-0.632825	3.65399
FOXP1	FOXP1	27086	forkhead box P1	-0.307407	5.56259	-3.64253	0.000272321	0.0498179	-0.663585	-3.6403
U2AF1	U2AF1	7307	U2 small nuclear RNA auxiliary factor 1	-0.320245	6.55683	-3.64254	0.000273505	0.0498179	-0.672678	-3.63918
MLPH	MLPH	79083	melanophilin	-0.282829	5.60024	-3.63885	0.000276334	0.0498179	-0.675082	-3.63653
XRCC2	XRCC2	7516	X-ray repair cross complementing 2	-0.611213	5.82507	-3.61343	0.000304744	0.0541767	-0.728296	-3.61123
NES	NES	10763	nestin	1.04164	7.0266	3.62628	0.0003213	0.0563375	-1.47088	3.59749
ZBTB47	ZBTB47	92999	zinc finger and BTB domain containing 47	0.352399	6.39725	3.58948	0.000334135	0.0577963	-0.785706	3.58729
TJP2	TJP2	9414	tight junction protein 2	-0.298261	5.60094	-3.58436	0.000341116	0.0578523	-0.811544	-3.58189
TMEM164	TMEM164	84187	transmembrane protein 164	-0.409058	6.63517	-3.58347	0.000343498	0.0578523	-0.81152	-3.58007
GOLGA8F	GOLGA8F	100132565	golgin A8 family member F	-0.33085	5.64083	-3.54428	0.000396792	0.0659602	-0.910439	-3.54221
SLC5A1	SLC5A1	6523	solute carrier family 5 member 1	-0.737432	6.63137	-3.55856	0.000425576	0.0698382	-1.75092	-3.52369
WASHC1	WASHC1	100287171	WASH complex subunit 1	-0.387192	6.4239	-3.51633	0.000440794	0.0714197	-0.965272	-3.51437
CRIP3	CRIP3	401262	cysteine rich protein 3	0.465629	5.87476	3.50062	0.000471193	0.0753909	-1.14643	3.49662
FSTL3	FSTL3	10272	follistatin like 3	0.924547	6.66625	3.51409	0.000482527	0.0758726	-1.63193	3.49027
YPEL2	YPEL2	388403	yippee like 2	0.312868	5.62709	3.48984	0.000486059	0.0758726	-1.04361	3.48832
PDK4	PDK4	5166	pyruvate dehydrogenase kinase 4	-1.72614	8.97705	-3.57455	0.000517848	0.0793136	-2.2447	-3.47135
SLC9A1	SLC9A1	6548	solute carrier family 9 member A1	0.365352	5.76314	3.47163	0.000520496	0.0793136	-1.10053	3.46998
IRX5	IRX5	10265	iroquois homeobox 5	0.597605	5.73468	3.46245	0.000541058	0.081477	-1.19717	3.45956
DECR1	DECR1	1666	2,4-dienoyl-CoA reductase 1	-0.523827	7.30237	-3.45617	0.000555085	0.0820035	-1.09185	-3.45266
MTUS1	MTUS1	57509	microtubule associated scaffold protein 1	-0.548141	7.12992	-3.4637	0.00056574	0.0820035	-1.53382	-3.44753
FABP5	FABP5	2171	fatty acid binding protein 5	-0.382844	5.90487	-3.44929	0.000567258	0.0820035	-1.14538	-3.4468
RRAS	RRAS	6237	RAS related	0.41929	6.28258	3.44741	0.000570181	0.0820035	-1.13561	3.44542
MYOM2	MYOM2	9172	myomesin 2	-0.61124	8.76743	-3.46142	0.000588933	0.082977	-1.36201	-3.43666
ZNF587	ZNF587	84914	zinc finger protein 587	-0.542358	6.75274	-3.4367	0.000593088	0.082977	-1.15278	-3.43476
ADGRG1	ADGRG1	9289	adhesion G protein-coupled receptor G1	-0.317671	5.30273	-3.43573	0.000596397	0.082977	-1.1975	-3.43325
FLNA	FLNA	2316	filamin A	0.498504	6.67049	3.43787	0.000602976	0.0829902	-1.38944	3.43027
TAX1BP3	TAX1BP3	30851	Tax1 binding protein 3	0.306751	6.67865	3.42223	0.000625598	0.0851878	-1.18602	3.42027
CCDC137	CCDC137	339230	coiled-coil domain containing 137	0.401222	6.38276	3.41248	0.000650796	0.0876861	-1.26755	3.40951
RASL10B	RASL10B	91608	RAS like family 10 member B	-0.295004	5.85302	-3.40253	0.00067215	0.08962	-1.23603	-3.40069
EIF4B	EIF4B	1975	eukaryotic translation initiation factor 4B	-0.510041	7.7738	-3.39955	0.000689557	0.0909931	-1.23854	-3.3937
TPPP	TPPP	11076	tubulin polymerization promoting protein	-0.270086	6.05299	-3.38772	0.000709332	0.0926474	-1.27262	-3.38595
ARHGAP26	ARHGAP26	23092	Rho GTPase activating protein 26	-0.314865	6.50537	-3.38077	0.00072777	0.0937745	-1.29524	-3.3789
LUM	LUM	4060	lumican	0.468436	5.97686	3.38114	0.000732613	0.0937745	-1.41755	3.37707
DLGAP4	DLGAP4	22839	DLG associated protein 4	0.474019	6.49995	3.37475	0.000753962	0.0950542	-1.44597	3.36917
LTBP1	LTBP1	4052	latent transforming growth factor beta binding protein 1	0.439258	7.1499	3.37262	0.00076449	0.0950542	-1.46855	3.36534
PTPN14	PTPN14	5784	protein tyrosine phosphatase non-receptor type 14	0.268512	5.62018	3.36582	0.000767281	0.0950542	-1.35203	3.36434
DDAH2	DDAH2	23564	dimethylarginine dimethylaminohydrolase 2	0.412285	5.72973	3.36619	0.00077331	0.0950542	-1.45384	3.36218
SLIRP	SLIRP	81892	SRA stem-loop interacting RNA binding protein	-0.405171	7.26309	-3.36394	0.000779742	0.0950542	-1.32068	-3.35989
UBE2H	UBE2H	7328	ubiquitin conjugating enzyme E2 H	0.516453	6.16767	3.34601	0.000824975	0.0996197	-1.37549	3.34428
PSMB4	PSMB4	5692	proteasome 20S subunit beta 4	-0.468714	6.72611	-3.34326	0.000840206	0.0999938	-1.37872	-3.3392
TP53TG3F	TP53TG3F	102724127	TP53 target 3 family member F	-0.359844	5.45466	-3.33938	0.000850256	0.0999938	-1.46976	-3.33589
GRIP2	GRIP2	80852	glutamate receptor interacting protein 2	0.394469	5.71397	3.33723	0.000859108	0.0999938	-1.52663	3.33301
MSS51	MSS51	118490	MSS51 mitochondrial translational activator	0.421353	5.84099	3.33438	0.000859321	0.0999938	-1.4113	3.33294
DNAJB9	DNAJB9	4189	DnaJ heat shock protein family (Hsp40) member B9	-0.512607	6.23313	-3.34869	0.000874563	0.10085	-1.87687	-3.32805
QDPR	QDPR	5860	quinoid dihydropteridine reductase	-0.252546	6.20307	-3.32269	0.000898805	0.102144	-1.42359	-3.32042
CALCOCO1	CALCOCO1	57658	calcium binding and coiled-coil domain 1	-0.492169	6.63026	-3.32341	0.00090174	0.102144	-1.452	-3.31951
NUDC	NUDC	10726	nuclear distribution C, dynein complex regulator	-0.346515	6.93216	-3.31511	0.000938154	0.104615	-1.59472	-3.30845
SLCO4A1	SLCO4A1	28231	solute carrier organic anion transporter family member 4A1	-0.378717	5.20502	-3.31178	0.000939905	0.104615	-1.54296	-3.30792
ZNF417	ZNF417	147687	zinc finger protein 417	-0.361809	5.96104	-3.29844	0.000977885	0.106827	-1.48398	-3.29681
HMGN3	HMGN3	9324	high mobility group nucleosomal binding domain 3	-0.418956	6.24716	-3.29967	0.000980065	0.106827	-1.56717	-3.29619
KHSRP	KHSRP	8570	KH-type splicing regulatory protein	-0.31309	6.42449	-3.29636	0.000985156	0.106827	-1.48857	-3.29473
NAV1	NAV1	89796	neuron navigator 1	0.423246	5.62737	3.29872	0.000993157	0.106827	-1.67669	3.29246
C4orf46	C4orf46	201725	chromosome 4 open reading frame 46	-0.583265	6.97781	-3.2882	0.00101592	0.108365	-1.4902	-3.28608
EIF3E	EIF3E	3646	eukaryotic translation initiation factor 3 subunit E	-0.391273	7.00416	-3.26909	0.00108637	0.114734	-1.53861	-3.26715
TRPM4	TRPM4	54795	transient receptor potential cation channel subfamily M member 4	0.270667	5.88016	3.26419	0.00110388	0.114734	-1.57243	3.26262
CACNA2D3	CACNA2D3	55799	calcium voltage-gated channel auxiliary subunit alpha2delta 3	-0.284702	5.84062	-3.26393	0.00110511	0.114734	-1.56214	-3.2623
BMERB1	BMERB1	89927	bMERB domain containing 1	-0.348313	6.70782	-3.26235	0.00111149	0.114734	-1.56337	-3.26067
EFEMP2	EFEMP2	30008	EGF containing fibulin extracellular matrix protein 2	0.279102	6.38468	3.25044	0.00115897	0.117082	-1.59258	3.24879
APOB	APOB	338	apolipoprotein B	-0.295159	5.89686	-3.25022	0.00115969	0.117082	-1.5943	-3.24861
PLPP3	PLPP3	8613	phospholipid phosphatase 3	-0.491711	6.64126	-3.2498	0.00116167	0.117082	-1.59897	-3.24813
PHKG1	PHKG1	5260	phosphorylase kinase catalytic subunit gamma 1	-0.7392	5.2272	-3.26152	0.00124417	0.124359	-2.29127	-3.22856
RTEL1	RTEL1	51750	regulator of telomere elongation helicase 1	0.447247	6.46424	3.23242	0.00125331	0.124359	-1.78125	3.22646
TMOD1	TMOD1	7111	tropomodulin 1	-0.356987	7.87673	-3.22915	0.00126735	0.124786	-1.62408	-3.22327
TTC19	TTC19	54902	tetratricopeptide repeat domain 19	-0.278297	6.05281	-3.21541	0.00131061	0.12806	-1.67453	-3.21365
HBA2	HBA2	3040	hemoglobin subunit alpha 2	-0.852583	6.30445	-3.21473	0.00133044	0.128812	-1.7987	-3.20933
PTK6	PTK6	5753	protein tyrosine kinase 6	-0.290024	5.23181	-3.20896	0.00133844	0.128812	-1.70122	-3.20761
CTSH	CTSH	1512	cathepsin H	-0.294429	5.25916	-3.20628	0.00135235	0.12918	-1.71157	-3.20463
NEK2	NEK2	4751	NIMA related kinase 2	-0.254511	5.46883	-3.19237	0.00141828	0.13361	-1.74457	-3.19091
ZNF331	ZNF331	55422	zinc finger protein 331	-0.28357	5.35039	-3.19221	0.0014196	0.13361	-1.73599	-3.19064
BTF3	BTF3	689	basic transcription factor 3	-0.389946	7.84676	-3.18716	0.00146324	0.136397	-1.70632	-3.18188
ACTN1	ACTN1	87	actinin alpha 1	0.769466	6.57562	3.19007	0.00147053	0.136397	-1.96006	3.18044
PELP1	PELP1	27043	proline, glutamate and leucine rich protein 1	-0.285815	5.65512	-3.17513	0.001506	0.13818	-1.78251	-3.17352
SLC6A6	SLC6A6	6533	solute carrier family 6 member 6	0.736221	6.15326	3.18237	0.00151134	0.13818	-1.98982	3.1725
BCL3	BCL3	602	BCL3 transcription coactivator	-0.320637	5.64986	-3.17016	0.00153172	0.13905	-1.78983	-3.16861
SNU13	SNU13	4809	small nuclear ribonucleoprotein 13	-0.380704	6.96923	-3.1668	0.00155079	0.13979	-1.77489	-3.16501
MOB3A	MOB3A	126308	MOB kinase activator 3A	-0.220276	5.65859	-3.16418	0.00156295	0.139901	-1.79566	-3.16273
SLC16A7	SLC16A7	9194	solute carrier family 16 member 7	-0.632641	7.01215	-3.15738	0.00162238	0.144212	-1.90831	-3.15185
CACNB2	CACNB2	783	calcium voltage-gated channel auxiliary subunit beta 2	-0.398432	6.047	-3.14347	0.00170411	0.150432	-1.9842	-3.13747
CHPT1	CHPT1	56994	choline phosphotransferase 1	-0.340694	6.44766	-3.13422	0.00173634	0.151566	-1.89688	-3.13198
MAP1B	MAP1B	4131	microtubule associated protein 1B	0.500444	6.44363	3.13277	0.00174064	0.151566	-1.86054	3.13125
BBLN	BBLN	79095	NA	0.328104	5.42183	3.13027	0.00175323	0.151631	-1.9187	3.12913
LMF2	LMF2	91289	lipase maturation factor 2	-0.228527	5.7336	-3.12455	0.00178936	0.15257	-1.88517	-3.12313
DNAJC21	DNAJC21	134218	DnaJ heat shock protein family (Hsp40) member C21	0.241018	6.4171	3.12399	0.00179422	0.15257	-1.88127	3.12234
CAB39	CAB39	51719	calcium binding protein 39	-0.296453	5.98762	-3.12325	0.00179984	0.15257	-1.87892	-3.12141
PKNOX2	PKNOX2	63876	PBX/knotted 1 homeobox 2	-0.295172	5.81079	-3.1162	0.00184165	0.154488	-1.90205	-3.11465
UTP3	UTP3	57050	UTP3 small subunit processome component	-0.205074	6.17628	-3.11479	0.00185196	0.154488	-1.89901	-3.113
PLIN5	PLIN5	440503	perilipin 5	-0.397211	5.88405	-3.11502	0.0018683	0.154488	-2.00663	-3.11041
ZNF616	ZNF616	90317	zinc finger protein 616	-0.291958	4.92316	-3.11119	0.00187075	0.154488	-1.93372	-3.11002
TAMALIN	TAMALIN	160622	NA	-0.296935	4.80992	-3.10665	0.00190457	0.15546	-1.94906	-3.10472
ATP5PD	ATP5PD	10476	ATP synthase peripheral stalk subunit d	-0.545249	8.11257	-3.11285	0.00191355	0.15546	-1.93214	-3.10333
PIGY	PIGY	84992	phosphatidylinositol glycan anchor biosynthesis class Y	0.280787	5.43978	3.10363	0.00191896	0.15546	-1.96535	3.1025
SLC38A1	SLC38A1	81539	solute carrier family 38 member 1	-0.35384	6.7712	-3.0971	0.00196388	0.158099	-1.94256	-3.09564
NINL	NINL	22981	ninein like	-0.346717	5.54432	-3.09501	0.00197725	0.15818	-1.95191	-3.09363
MED25	MED25	81857	mediator complex subunit 25	-0.426269	5.98149	-3.09808	0.00199752	0.158713	-2.0985	-3.0906
PPP1R13B	PPP1R13B	23368	protein phosphatase 1 regulatory subunit 13B	-0.420454	6.05562	-3.0937	0.00201671	0.158713	-2.08558	-3.08776
STOM	STOM	2040	stomatin	-0.375983	6.17303	-3.08765	0.00202918	0.158713	-1.96033	-3.08593
TIMP3	TIMP3	7078	TIMP metallopeptidase inhibitor 3	-0.612584	7.36024	-3.11877	0.00203351	0.158713	-2.50285	-3.08529
MASP1	MASP1	5648	mannan binding lectin serine peptidase 1	0.682992	6.65733	3.08792	0.00208158	0.16148	-2.15675	3.07834
FDFT1	FDFT1	2222	farnesyl-diphosphate farnesyltransferase 1	-0.374637	5.74601	-3.07064	0.0021492	0.165722	-2.00445	-3.0688
NFE2L1	NFE2L1	4779	nuclear factor, erythroid 2 like 1	-0.775537	8.48159	-3.10068	0.00220431	0.166046	-2.51238	-3.06123
RAB12	RAB12	201475	RAB12, member RAS oncogene family	-0.347967	6.93561	-3.06286	0.00221067	0.166046	-1.99194	-3.06036
IRX6	IRX6	79190	iroquois homeobox 6	0.503562	5.242	3.06693	0.00221089	0.166046	-2.1495	3.06034
NRIP1	NRIP1	8204	nuclear receptor interacting protein 1	-0.312107	5.71052	-3.06123	0.00224021	0.166046	-2.10456	-3.05639
TRIM44	TRIM44	54765	tripartite motif containing 44	0.245469	5.94925	3.05752	0.00224145	0.166046	-2.05054	3.05622
ALDH1L2	ALDH1L2	160428	aldehyde dehydrogenase 1 family member L2	-0.229171	5.31919	-3.05632	0.0022505	0.166046	-2.05827	-3.05501
UBB	UBB	7314	ubiquitin B	-0.51447	7.03157	-3.05772	0.00225138	0.166046	-2.00691	-3.0549
MLLT11	MLLT11	10962	MLLT11 transcription factor 7 cofactor	0.657182	6.06858	3.05723	0.00225775	0.166046	-2.08363	3.05405
INPP4B	INPP4B	8821	inositol polyphosphate-4-phosphatase type II B	0.410475	6.09877	3.05512	0.00227016	0.166046	-2.07761	3.0524
ANKRD11	ANKRD11	29123	ankyrin repeat domain 11	-0.221101	6.2962	-3.05175	0.00228492	0.166176	-2.05282	-3.05046
NCEH1	NCEH1	57552	neutral cholesterol ester hydrolase 1	-0.371295	6.23174	-3.05099	0.00230865	0.166953	-2.10519	-3.04735
MIF	MIF	4282	macrophage migration inhibitory factor	0.42133	6.99943	3.04933	0.00233294	0.167762	-2.11293	3.04421
KLHL24	KLHL24	54800	kelch like family member 24	-0.420243	6.94413	-3.04033	0.00240121	0.170528	-2.1344	-3.03552
RFFL	RFFL	117584	ring finger and FYVE like domain containing E3 ubiquitin protein ligase	-0.248016	5.45782	-3.03577	0.002409	0.170528	-2.09194	-3.03454
CASQ1	CASQ1	844	calsequestrin 1	0.439255	5.78015	3.03738	0.00241137	0.170528	-2.13426	3.03425
HOOK2	HOOK2	29911	hook microtubule tethering protein 2	0.353655	5.67549	3.03228	0.00243559	0.170866	-2.11868	3.03123
PSD2	PSD2	84249	pleckstrin and Sec7 domain containing 2	-0.24709	5.74756	-3.03153	0.00244552	0.170866	-2.09884	-3.03
PDP1	PDP1	54704	pyruvate dehyrogenase phosphatase catalytic subunit 1	0.401807	6.41052	3.03006	0.00245619	0.170866	-2.09385	3.02869
HSDL2	HSDL2	84263	hydroxysteroid dehydrogenase like 2	-0.431943	6.82711	-3.02492	0.00250299	0.17318	-2.08422	-3.02298
NOP53	NOP53	29997	NOP53 ribosome biogenesis factor	-0.435811	7.2393	-3.02236	0.0025248	0.17375	-2.07967	-3.02035
MID1IP1	MID1IP1	58526	MID1 interacting protein 1	-0.55366	6.06099	-3.02354	0.00254905	0.17448	-2.21006	-3.01746
CLDN5	CLDN5	7122	claudin 5	-0.292658	5.73413	-3.0185	0.00256797	0.17484	-2.17323	-3.01522
TIGAR	TIGAR	57103	TP53 induced glycolysis regulatory phosphatase	0.276033	5.63761	3.00903	0.00263057	0.178155	-2.17097	3.0079
NIPSNAP3B	NIPSNAP3B	55335	nipsnap homolog 3B	-0.279798	5.69962	-3.00686	0.00265237	0.178686	-2.15276	-3.00539
PTPRM	PTPRM	5797	protein tyrosine phosphatase receptor type M	0.605534	6.86742	3.0165	0.0026675	0.178765	-2.35002	3.00366
BHLHE41	BHLHE41	79365	basic helix-loop-helix family member e41	0.27514	5.95786	3.00009	0.00270947	0.180632	-2.1738	2.99891
NDUFB4	NDUFB4	4710	NADH:ubiquinone oxidoreductase subunit B4	-0.579107	8.36061	-3.00678	0.00274822	0.181217	-2.16958	-2.99458
DOK7	DOK7	285489	docking protein 7	0.477699	6.23696	3.00475	0.0027507	0.181217	-2.35186	2.99431
HNRNPA1	HNRNPA1	3178	heterogeneous nuclear ribonucleoprotein A1	-0.454044	8.17055	-3.00035	0.00276073	0.181217	-2.11754	-2.9932
RNF181	RNF181	51255	ring finger protein 181	0.435199	6.30922	2.98905	0.0028227	0.182855	-2.20748	2.98641
PCMTD2	PCMTD2	55251	protein-L-isoaspartate (D-aspartate) O-methyltransferase domain containing 2	-0.284044	6.0213	-2.98546	0.00284736	0.182855	-2.20651	-2.98375
IFNA4	IFNA4	3441	interferon alpha 4	-0.299408	5.72783	-2.98412	0.00285602	0.182855	-2.19958	-2.98282
PDE1C	PDE1C	5137	phosphodiesterase 1C	0.485025	6.59625	2.99158	0.00285648	0.182855	-2.32405	2.98278
CCDC144A	CCDC144A	9720	coiled-coil domain containing 144A	-0.273164	5.09957	-2.98389	0.0028571	0.182855	-2.22351	-2.98271
IL36RN	IL36RN	26525	interleukin 36 receptor antagonist	-0.272053	5.50362	-2.98217	0.00287667	0.183191	-2.21061	-2.98062
RORC	RORC	6097	RAR related orphan receptor C	-0.24109	5.8911	-2.97987	0.00290069	0.18359	-2.21683	-2.97807
DDR2	DDR2	4921	discoidin domain receptor tyrosine kinase 2	-0.262144	5.44379	-2.97707	0.00292124	0.18359	-2.22392	-2.97591
SIN3A	SIN3A	25942	SIN3 transcription regulator family member A	-0.246618	5.79938	-2.97645	0.00292951	0.18359	-2.21261	-2.97504
ADH1B	ADH1B	125	alcohol dehydrogenase 1B (class I), beta polypeptide	-0.367066	5.12674	-2.97519	0.00294031	0.18359	-2.23516	-2.97391
PRRX1	PRRX1	5396	paired related homeobox 1	0.660872	6.71563	2.99431	0.00297792	0.185036	-2.60208	2.97001
GASK1B	GASK1B	51313	golgi associated kinase 1B	0.459583	6.65938	2.97012	0.00306665	0.18906	-2.36084	2.96098
MZT2B	MZT2B	80097	mitotic spindle organizing protein 2B	1.1494	10.2026	3.01169	0.00307222	0.18906	-2.56976	2.96042
TSPAN9	TSPAN9	10867	tetraspanin 9	0.844618	7.51479	3.00295	0.00311395	0.189639	-2.92406	2.95626
EIF3G	EIF3G	8666	eukaryotic translation initiation factor 3 subunit G	-0.256959	6.96897	-2.95669	0.0031235	0.189639	-2.24996	-2.95531
MAOA	MAOA	4128	monoamine oxidase A	-0.527747	6.45056	-2.9683	0.00312607	0.189639	-2.45478	-2.95506
TLCD4	TLCD4	148534	TLC domain containing 4	0.305466	6.29561	2.94953	0.00319541	0.191476	-2.27978	2.94829
SYVN1	SYVN1	84447	synoviolin 1	-0.34241	6.11614	-2.94704	0.0032244	0.191476	-2.26974	-2.94549
PTGFRN	PTGFRN	5738	prostaglandin F2 receptor inhibitor	0.480181	6.06497	2.95108	0.00322587	0.191476	-2.35199	2.94535
MAP1A	MAP1A	4130	microtubule associated protein 1A	0.426776	6.14844	2.94783	0.00322781	0.191476	-2.30536	2.94517
WAC	WAC	51322	WW domain containing adaptor with coiled-coil	-0.254417	6.914	-2.9439	0.00325493	0.191476	-2.28175	-2.94258
CCDC85B	CCDC85B	11007	coiled-coil domain containing 85B	0.282892	5.37188	2.94305	0.0032587	0.191476	-2.33562	2.94222
UBE2B	UBE2B	7320	ubiquitin conjugating enzyme E2 B	-0.387288	7.32113	-2.94624	0.00326108	0.191476	-2.28417	-2.94199
H2AZ1	H2AZ1	3015	H2A.Z variant histone 1	-0.276717	5.75837	-2.93497	0.00334892	0.194922	-2.31005	-2.93375
CRTC2	CRTC2	200186	CREB regulated transcription coactivator 2	-0.253412	6.07004	-2.9342	0.00336196	0.194922	-2.31531	-2.93255
CARNS1	CARNS1	57571	carnosine synthase 1	0.279761	5.70439	2.93321	0.00336544	0.194922	-2.33617	2.93222
GALR3	GALR3	8484	galanin receptor 3	-0.295844	6.03675	-2.9315	0.00339267	0.195125	-2.32153	-2.92972
FOSL1	FOSL1	8061	FOS like 1, AP-1 transcription factor subunit	-0.315287	5.41712	-2.92998	0.00340225	0.195125	-2.32858	-2.92884
SPDYE16	SPDYE16	102723555	speedy/RINGO cell cycle regulator family member E16	-0.455219	6.10447	-2.92944	0.00341469	0.195125	-2.32689	-2.92771
GANAB	GANAB	23193	glucosidase II alpha subunit	-0.259578	6.32386	-2.92443	0.00346942	0.197371	-2.31895	-2.92276
COL1A2	COL1A2	1278	collagen type I alpha 2 chain	0.908759	6.91999	2.92765	0.00352667	0.199741	-2.45941	2.91766
CNN1	CNN1	1264	calponin 1	0.878462	7.07794	2.92287	0.003551	0.200233	-2.40343	2.91552
KIFAP3	KIFAP3	22920	kinesin associated protein 3	0.474277	6.18404	2.91706	0.00360582	0.202432	-2.41914	2.91073
PPP1R12B	PPP1R12B	4660	protein phosphatase 1 regulatory subunit 12B	-0.698455	7.81918	-2.91476	0.00371643	0.207731	-2.48832	-2.90128
MTIF3	MTIF3	219402	mitochondrial translational initiation factor 3	-0.285668	6.52578	-2.90104	0.00373641	0.20794	-2.38886	-2.8996
FBN1	FBN1	2200	fibrillin 1	0.269964	5.25586	2.89219	0.00383509	0.211253	-2.45254	2.89142
EIF3H	EIF3H	8667	eukaryotic translation initiation factor 3 subunit H	-0.431646	6.76701	-2.8927	0.00384367	0.211253	-2.36265	-2.89071
EOLA1	EOLA1	541578	NA	0.243151	6.00042	2.89226	0.00384704	0.211253	-2.40435	2.89044
PCSK5	PCSK5	5125	proprotein convertase subtilisin/kexin type 5	-0.236812	5.28372	-2.89022	0.00386196	0.211253	-2.4236	-2.88922
SEPTIN2	SEPTIN2	4735	septin 2	0.316373	7.12417	2.87943	0.00400913	0.218369	-2.4118	2.87744
AP2A1	AP2A1	160	adaptor related protein complex 2 subunit alpha 1	-0.439578	6.4182	-2.8744	0.00406212	0.220318	-2.44586	-2.8733
ZNF207	ZNF207	7756	zinc finger protein 207	-0.209443	6.7328	-2.87131	0.00410438	0.221432	-2.43791	-2.87003
SLC25A5	SLC25A5	292	solute carrier family 25 member 5	0.445946	6.62826	2.87409	0.00411724	0.221432	-2.4699	2.86904
SHB	SHB	6461	SH2 domain containing adaptor protein B	0.425413	5.86118	2.8661	0.00416844	0.222428	-2.4799	2.86513
USP17L17	USP17L17	100287327	ubiquitin specific peptidase 17 like family member 17	-0.424998	5.58737	-2.86864	0.00417052	0.222428	-2.48068	-2.86497
MCAM	MCAM	4162	melanoma cell adhesion molecule	0.334944	6.18044	2.85848	0.004272	0.226894	-2.48416	2.85735
AKT1	AKT1	207	AKT serine/threonine kinase 1	0.263905	6.35204	2.85027	0.00438367	0.231864	-2.49339	2.84915
ASB11	ASB11	140456	ankyrin repeat and SOCS box containing 11	-0.487093	6.85864	-2.85411	0.00440672	0.232123	-2.51987	-2.84748
FBXO38	FBXO38	81545	F-box protein 38	0.205743	5.97641	2.84714	0.00442701	0.232236	-2.50464	2.84602
TP53TG3B	TP53TG3B	729355	TP53 target 3B	-0.304835	5.32826	-2.8461	0.00446363	0.232873	-2.5005	-2.84339
FAM107A	FAM107A	11170	family with sequence similarity 107 member A	-0.318882	5.89971	-2.84384	0.00447554	0.232873	-2.50606	-2.84254
HIVEP2	HIVEP2	3097	HIVEP zinc finger 2	-0.222939	6.11919	-2.83999	0.00452728	0.234063	-2.51563	-2.83888
CTRL	CTRL	1506	chymotrypsin like	-0.272464	5.6519	-2.83913	0.00453904	0.234063	-2.52125	-2.83805
HBB	HBB	3043	hemoglobin subunit beta	-0.575103	6.02681	-2.83856	0.00455326	0.234063	-2.51751	-2.83705
EHD4	EHD4	30844	EH domain containing 4	0.258632	6.15255	2.83628	0.00457967	0.234479	-2.52723	2.8352
DEFA1B	DEFA1B	728358	defensin alpha 1B	-0.251799	5.71233	-2.83403	0.00461604	0.235399	-2.51569	-2.83267
CXCL8	CXCL8	3576	C-X-C motif chemokine ligand 8	-0.310672	4.98816	-2.8274	0.00471242	0.239361	-2.54869	-2.82606
AK6	AK6	102157402	adenylate kinase 6	-0.22077	5.40901	-2.82352	0.00476696	0.240986	-2.5562	-2.82237
FOXD4L5	FOXD4L5	653427	forkhead box D4 like 5	-0.341255	5.63501	-2.82344	0.00478207	0.240986	-2.55225	-2.82136
DEFB131A	DEFB131A	644414	defensin beta 131A	-0.231205	5.49457	-2.81786	0.00484965	0.243433	-2.57299	-2.81685
ZC2HC1C	ZC2HC1C	79696	zinc finger C2HC-type containing 1C	0.707599	10.2606	2.85845	0.004874	0.2437	-2.84784	2.81525
FCF1	FCF1	51077	FCF1 rRNA-processing protein	-0.597963	7.41189	-2.81881	0.00490231	0.244162	-2.54427	-2.81338
XAGE1A	XAGE1A	653220	X antigen family member 1A	-0.205745	5.06838	-2.81268	0.00492625	0.244403	-2.60948	-2.81182
GP1BB	GP1BB	2812	glycoprotein Ib platelet subunit beta	0.331708	5.60983	2.81003	0.0049666	0.244463	-2.61744	2.80919
PDIA3	PDIA3	2923	protein disulfide isomerase family A member 3	-0.258467	6.30792	-2.80994	0.00497368	0.244463	-2.57358	-2.80873
SLC45A4	SLC45A4	57210	solute carrier family 45 member 4	-0.236905	5.5076	-2.80941	0.00498475	0.244463	-2.57842	-2.80802
IFI27L2	IFI27L2	83982	interferon alpha inducible protein 27 like 2	0.287766	6.25548	2.80741	0.00501089	0.244807	-2.5869	2.80633
CHRFAM7A	CHRFAM7A	89832	CHRNA7 (exons 5-10) and FAM7A (exons A-E) fusion	-0.231002	5.15016	-2.80488	0.00505429	0.245988	-2.60135	-2.80355
DYNC1I1	DYNC1I1	1780	dynein cytoplasmic 1 intermediate chain 1	-0.242086	5.90797	-2.80155	0.00510829	0.246796	-2.57612	-2.80012
RBMX	RBMX	27316	RNA binding motif protein X-linked	-0.279652	6.17398	-2.80106	0.00510945	0.246796	-2.61574	-2.80005
ARHGEF10L	ARHGEF10L	55160	Rho guanine nucleotide exchange factor 10 like	0.234854	6.26457	2.7974	0.00518192	0.249355	-2.58774	2.7955
ZFR	ZFR	51663	zinc finger RNA binding protein	0.217712	6.22632	2.79069	0.00528127	0.253184	-2.61023	2.78936
HSPA1B	HSPA1B	3304	heat shock protein family A (Hsp70) member 1B	-0.620054	6.48692	-2.78463	0.00540092	0.257954	-2.56397	-2.7821
KIF21A	KIF21A	55605	kinesin family member 21A	-0.268247	6.55614	-2.77952	0.00546997	0.260281	-2.62094	-2.77797
MBTPS1	MBTPS1	8720	membrane bound transcription factor peptidase, site 1	-0.236955	6.40944	-2.77699	0.00550915	0.261174	-2.63204	-2.77565
NUMA1	NUMA1	4926	nuclear mitotic apparatus protein 1	-0.368607	6.30083	-2.77353	0.00559644	0.264334	-2.64685	-2.77053
TBCEL	TBCEL	219899	tubulin folding cofactor E like	0.200213	6.07852	2.76873	0.0056448	0.265638	-2.67413	2.76773
PEA15	PEA15	8682	proliferation and apoptosis adaptor protein 15	0.409493	7.33068	2.76723	0.00569761	0.266883	-2.63256	2.76469
TYRP1	TYRP1	7306	tyrosinase related protein 1	0.331511	5.93198	2.76421	0.0057224	0.266883	-2.69182	2.76328
IGFBP4	IGFBP4	3487	insulin like growth factor binding protein 4	-0.433006	6.03617	-2.76362	0.00573382	0.266883	-2.68478	-2.76263
TRIM56	TRIM56	81844	tripartite motif containing 56	-0.256424	5.89369	-2.75381	0.0059106	0.274115	-2.69908	-2.7527
CTNNBL1	CTNNBL1	56259	catenin beta like 1	-0.218561	6.08855	-2.75017	0.00597622	0.274282	-2.70882	-2.74908
ULBP1	ULBP1	80329	UL16 binding protein 1	-0.27025	5.54978	-2.74998	0.00598053	0.274282	-2.70336	-2.74885
PLAU	PLAU	5328	plasminogen activator, urokinase	-0.353306	5.19177	-2.75262	0.00599451	0.274282	-2.69781	-2.74808
ACOT9	ACOT9	23597	acyl-CoA thioesterase 9	0.308887	6.16699	2.74942	0.00600567	0.274282	-2.69341	2.74747
PTPRA	PTPRA	5786	protein tyrosine phosphatase receptor type A	0.222569	5.85742	2.74654	0.00603977	0.274282	-2.73141	2.74561
HSPB6	HSPB6	126393	heat shock protein family B (small) member 6	0.722386	10.0912	2.77336	0.00604985	0.274282	-2.77962	2.74507
RETREG1	RETREG1	54463	reticulophagy regulator 1	-0.616164	7.60875	-2.75454	0.0060642	0.274282	-2.72959	-2.74429
CDC42EP3	CDC42EP3	10602	CDC42 effector protein 3	0.335285	6.82442	2.74137	0.00614106	0.27678	-2.71643	2.74015
HSPB3	HSPB3	8988	heat shock protein family B (small) member 3	-0.699548	7.14991	-2.77138	0.00617987	0.277552	-3.09629	-2.73808
BCO2	BCO2	83875	beta-carotene oxygenase 2	-0.322256	6.73581	-2.73782	0.00622361	0.278539	-2.67739	-2.73576
RPL12	RPL12	6136	ribosomal protein L12	-0.555658	7.81898	-2.73664	0.00629442	0.279115	-2.65709	-2.73204
EIF1B	EIF1B	10289	eukaryotic translation initiation factor 1B	-0.394305	8.31613	-2.73935	0.00629524	0.279115	-2.65473	-2.73199
HSP90AA1	HSP90AA1	3320	heat shock protein 90 alpha family class A member 1	-0.486778	8.24731	-2.73814	0.00630189	0.279115	-2.66042	-2.73165
MARCHF3	MARCHF3	115123	membrane associated ring-CH-type finger 3	0.3048	5.90277	2.73106	0.00632993	0.27939	-2.76558	2.73018
RNF135	RNF135	84282	ring finger protein 135	-0.233607	5.37623	-2.72791	0.00639079	0.281107	-2.77156	-2.72703
MORF4L1	MORF4L1	10933	mortality factor 4 like 1	-0.383828	7.71023	-2.7294	0.00642486	0.281638	-2.65476	-2.72527
BGN	BGN	633	biglycan	0.705618	6.45301	2.71109	0.00679309	0.295957	-2.77138	2.70682
ILF2	ILF2	3608	interleukin enhancer binding factor 2	0.29648	5.69881	2.70707	0.00680366	0.295957	-2.83062	2.7063
CD82	CD82	3732	CD82 molecule	-0.257238	5.46185	-2.70528	0.00684333	0.295957	-2.81159	-2.70437
IMPA2	IMPA2	3613	inositol monophosphatase 2	-0.227239	5.77095	-2.70573	0.00684401	0.295957	-2.78724	-2.70434
AAMDC	AAMDC	28971	adipogenesis associated Mth938 domain containing	-0.364258	6.09379	-2.70529	0.00693874	0.297936	-2.7877	-2.69977
SIK1	SIK1	150094	salt inducible kinase 1	-0.436018	5.84402	-2.7061	0.00695108	0.297936	-2.81173	-2.69918
ARHGAP1	ARHGAP1	392	Rho GTPase activating protein 1	0.410359	6.67141	2.70669	0.00696721	0.297936	-2.83254	2.69841
DDX28	DDX28	55794	DEAD-box helicase 28	-0.2293	5.55537	-2.69677	0.00702272	0.297936	-2.82046	-2.69577
FAM174B	FAM174B	400451	family with sequence similarity 174 member B	-0.239456	5.99326	-2.6959	0.00703977	0.297936	-2.82618	-2.69496
NOD1	NOD1	10392	nucleotide binding oligomerization domain containing 1	-0.247164	5.44265	-2.6956	0.00704471	0.297936	-2.83534	-2.69472
ECHDC2	ECHDC2	55268	enoyl-CoA hydratase domain containing 2	-0.272878	6.62067	-2.69495	0.00706869	0.297936	-2.81138	-2.69359
SHISA4	SHISA4	149345	shisa family member 4	0.619175	6.54897	2.69246	0.00715386	0.297936	-2.79419	2.6896
LCE1D	LCE1D	353134	late cornified envelope 1D	-0.236783	5.71046	-2.68968	0.00717202	0.297936	-2.84024	-2.68875
GCLC	GCLC	2729	glutamate-cysteine ligase catalytic subunit	0.21284	5.55349	2.68764	0.00721316	0.297936	-2.87582	2.68684
SLC16A5	SLC16A5	9121	solute carrier family 16 member 5	0.230417	5.56584	2.68709	0.00722339	0.297936	-2.87904	2.68637
RRAGB	RRAGB	10325	Ras related GTP binding B	0.219895	5.5528	2.68669	0.00723242	0.297936	-2.87655	2.68595
PGAM4	PGAM4	441531	phosphoglycerate mutase family member 4	0.442309	6.9589	2.69018	0.00723921	0.297936	-2.80433	2.68564
TANC1	TANC1	85461	tetratricopeptide repeat, ankyrin repeat and coiled-coil containing 1	-0.290491	6.84312	-2.68629	0.00726577	0.297936	-2.78847	-2.68441
STIM1	STIM1	6786	stromal interaction molecule 1	0.249883	5.64019	2.68524	0.00726798	0.297936	-2.86224	2.68431
PDLIM7	PDLIM7	9260	PDZ and LIM domain 7	0.593598	6.08294	2.68608	0.00732039	0.297936	-2.82142	2.68191
WIPI1	WIPI1	55062	WD repeat domain, phosphoinositide interacting 1	0.358345	6.72062	2.68578	0.00733249	0.297936	-2.81548	2.68135
CRADD	CRADD	8738	CASP2 and RIPK1 domain containing adaptor with death domain	0.250991	6.31115	2.68249	0.00733889	0.297936	-2.83129	2.68106
OR2A14	OR2A14	135941	olfactory receptor family 2 subfamily A member 14	-0.278963	5.6233	-2.68098	0.00736481	0.297936	-2.8479	-2.67988
CASP2	CASP2	835	caspase 2	-0.268151	5.90409	-2.68157	0.00738055	0.297936	-2.82161	-2.67917
EPHA4	EPHA4	2043	EPH receptor A4	0.286559	5.70152	2.68048	0.00739988	0.297936	-2.83247	2.67829
YBEY	YBEY	54059	ybeY metalloendoribonuclease	-0.23576	5.52305	-2.67845	0.00741592	0.297936	-2.86833	-2.67757
PRXL2A	PRXL2A	84293	peroxiredoxin like 2A	-0.315001	6.4566	-2.67869	0.00742856	0.297936	-2.83277	-2.677
ASH2L	ASH2L	9070	ASH2 like, histone lysine methyltransferase complex subunit	-0.226404	5.6173	-2.67769	0.0074484	0.297936	-2.83747	-2.6761
DEGS2	DEGS2	123099	delta 4-desaturase, sphingolipid 2	-0.244328	5.60141	-2.67601	0.00747178	0.29794	-2.87131	-2.67505
ZAR1L	ZAR1L	646799	zygote arrest 1 like	-0.25337	5.66009	-2.66883	0.0076322	0.302953	-2.88387	-2.66792
HSPE1	HSPE1	3336	heat shock protein family E (Hsp10) member 1	-0.279149	7.12771	-2.66856	0.00766257	0.302953	-2.8088	-2.66659
IRF1	IRF1	3659	interferon regulatory factor 1	-0.174976	6.07959	-2.66724	0.00766849	0.302953	-2.88729	-2.66633
RPL35	RPL35	11224	ribosomal protein L35	-0.438781	8.09566	-2.66871	0.00771571	0.303273	-2.76313	-2.66426
HDAC5	HDAC5	10014	histone deacetylase 5	-0.252703	6.32558	-2.66417	0.00773804	0.303273	-2.89711	-2.66329
TGFB2	TGFB2	7042	transforming growth factor beta 2	0.515016	5.78709	2.67209	0.00774768	0.303273	-2.91686	2.66287
HMG20A	HMG20A	10363	high mobility group 20A	0.180893	5.9533	2.66106	0.00780971	0.304769	-2.90525	2.66019
TARDBP	TARDBP	23435	TAR DNA binding protein	-0.261144	6.66694	-2.66081	0.00784707	0.305296	-2.85765	-2.65858
GOLGA6L6	GOLGA6L6	727832	golgin A6 family like 6	-0.304485	5.72694	-2.65507	0.00795062	0.308388	-2.91106	-2.65416
NDUFA13	NDUFA13	51079	NADH:ubiquinone oxidoreductase subunit A13	-0.412195	8.07324	-2.65852	0.00798903	0.308941	-2.78961	-2.65253
TEX2	TEX2	55852	testis expressed 2	0.244091	6.1935	2.65226	0.00801709	0.309093	-2.91666	2.65135
DPT	DPT	1805	dermatopontin	0.252467	6.09288	2.65041	0.00806241	0.309906	-2.91595	2.64945
BASP1	BASP1	10409	brain abundant membrane attached signal protein 1	0.241836	6.58912	2.64865	0.00810814	0.31026	-2.90881	2.64753
IER3	IER3	8870	immediate early response 3	0.898543	6.8919	2.659	0.00812008	0.31026	-2.96257	2.64704
RPL4	RPL4	6124	ribosomal protein L4	-0.508959	8.1821	-2.64419	0.00830659	0.315538	-2.80861	-2.63935
CD99L2	CD99L2	83692	CD99 molecule like 2	-0.278832	6.16594	-2.64117	0.00830751	0.315538	-2.90015	-2.63931
EIF1	EIF1	10209	eukaryotic translation initiation factor 1	-0.484298	8.09932	-2.6413	0.00836458	0.315849	-2.81524	-2.63699
WWP1	WWP1	11059	WW domain containing E3 ubiquitin protein ligase 1	-0.306308	6.61811	-2.63786	0.00836556	0.315849	-2.94393	-2.63695
NBN	NBN	4683	nibrin	-0.259141	5.2174	-2.63687	0.00838973	0.315849	-2.95616	-2.63597
RANBP2	RANBP2	5903	RAN binding protein 2	-0.272052	6.51653	-2.63227	0.00850397	0.31751	-2.95928	-2.63138
GRAPL	GRAPL	400581	GRB2 related adaptor protein like	-0.223117	5.63777	-2.63128	0.00852805	0.31751	-2.96405	-2.63042
MEGF9	MEGF9	1955	multiple EGF like domains 9	-0.257608	5.34678	-2.63092	0.00853571	0.31751	-2.97829	-2.63011
ZNF428	ZNF428	126299	zinc finger protein 428	-0.176546	6.21536	-2.62884	0.00858929	0.31751	-2.96918	-2.62798
KRTAP9-2	KRTAP9-2	83899	keratin associated protein 9-2	-0.239725	5.75357	-2.62872	0.00859293	0.31751	-2.96655	-2.62784
MATR3	MATR3	9782	matrin 3	-0.215728	6.92184	-2.62744	0.00864288	0.31751	-2.9077	-2.62587
KRTAP12-3	KRTAP12-3	386683	keratin associated protein 12-3	-0.235921	5.83444	-2.6265	0.00865136	0.31751	-2.96107	-2.62553
APMAP	APMAP	57136	adipocyte plasma membrane associated protein	0.339028	6.50054	2.62919	0.00866963	0.31751	-2.92388	2.62481
CCDC130	CCDC130	81576	coiled-coil domain containing 130	0.249817	5.60779	2.62602	0.00867177	0.31751	-2.95519	2.62473
SRPK3	SRPK3	26576	SRSF protein kinase 3	0.202001	6.02034	2.6256	0.00868191	0.31751	-2.95166	2.62433
SHANK3	SHANK3	85358	SH3 and multiple ankyrin repeat domains 3	-0.264998	5.34261	-2.62278	0.00874165	0.317667	-2.99194	-2.622
KLRC2	KLRC2	3822	killer cell lectin like receptor C2	-0.314912	5.37049	-2.62244	0.00875116	0.317667	-2.98753	-2.62163
ARHGEF2	ARHGEF2	9181	Rho/Rac guanine nucleotide exchange factor 2	0.270292	5.50815	2.62137	0.00878516	0.317667	-2.97907	2.6203
SDC3	SDC3	9672	syndecan 3	0.226503	5.55575	2.62096	0.00878547	0.317667	-3.01921	2.62029
PTPRJ	PTPRJ	5795	protein tyrosine phosphatase receptor type J	0.239774	5.48944	2.61733	0.00888556	0.318874	-3.0009	2.61643
TMEM41B	TMEM41B	440026	transmembrane protein 41B	0.350491	6.49784	2.617	0.00889717	0.318874	-2.97509	2.61598
HSPH1	HSPH1	10808	heat shock protein family H (Hsp110) member 1	-0.287213	6.20056	-2.61682	0.00891073	0.318874	-2.94554	-2.61546
ATP9A	ATP9A	10079	ATPase phospholipid transporting 9A (putative)	0.219215	5.561	2.61587	0.00891851	0.318874	-3.02559	2.61516
ERP44	ERP44	23071	endoplasmic reticulum protein 44	-0.23753	6.08195	-2.6141	0.00897324	0.319937	-2.9789	-2.61307
CCDC50	CCDC50	152137	coiled-coil domain containing 50	0.281928	5.38924	2.61223	0.00901092	0.320388	-3.05313	2.61164
LAPTM4A	LAPTM4A	9741	lysosomal protein transmembrane 4 alpha	-0.415091	6.92247	-2.61683	0.00906517	0.321069	-2.96743	-2.60959
UNK	UNK	85451	unk zinc finger	-0.237826	5.61369	-2.60847	0.00911734	0.321069	-3.01082	-2.60762
HBA1	HBA1	3039	hemoglobin subunit alpha 1	-0.5505	6.61433	-2.61004	0.00912259	0.321069	-2.93605	-2.60743
SLC19A2	SLC19A2	10560	solute carrier family 19 member 2	-0.286979	5.80611	-2.60839	0.00913039	0.321069	-2.9815	-2.60713
LPXN	LPXN	9404	leupaxin	0.185828	5.22061	2.59778	0.00940613	0.329828	-3.05322	2.59693
C21orf91	C21orf91	54149	chromosome 21 open reading frame 91	0.20123	5.76777	2.59535	0.00947016	0.329828	-3.05232	2.5946
TEAD3	TEAD3	7005	TEA domain transcription factor 3	0.291038	5.9166	2.59523	0.00948049	0.329828	-3.02876	2.59422
PFKP	PFKP	5214	phosphofructokinase, platelet	0.412587	7.2864	2.60152	0.00948256	0.329828	-2.97868	2.59415
UBE4B	UBE4B	10277	ubiquitination factor E4B	-0.206469	6.26856	-2.59214	0.00956094	0.33047	-3.04606	-2.59132
FOXN3	FOXN3	1112	forkhead box N3	-0.20194	6.36452	-2.59229	0.00957101	0.33047	-3.00547	-2.59095
YPEL3	YPEL3	83719	yippee like 3	-0.420662	6.46222	-2.59433	0.0096488	0.33047	-2.99729	-2.58817
EMC3	EMC3	55831	ER membrane protein complex subunit 3	-0.330535	6.61573	-2.58907	0.00965667	0.33047	-3.02276	-2.58789
VWF	VWF	7450	von Willebrand factor	-0.313282	6.63173	-2.58749	0.00970526	0.33047	-3.00622	-2.58616
GARS1	GARS1	2617	glycyl-tRNA synthetase 1	0.239359	5.48694	2.58639	0.00971661	0.33047	-3.09276	2.58575
HADH	HADH	3033	hydroxyacyl-CoA dehydrogenase	-0.287286	7.22631	-2.58728	0.00973099	0.33047	-2.96372	-2.58524
CYBA	CYBA	1535	cytochrome b-245 alpha chain	-0.256898	5.04706	-2.58573	0.00973662	0.33047	-3.08221	-2.58505
NKX3-1	NKX3-1	4824	NK3 homeobox 1	-0.327428	5.54476	-2.58542	0.00974934	0.33047	-3.05704	-2.58459
SLC38A2	SLC38A2	54407	solute carrier family 38 member 2	-0.433798	6.08845	-2.58409	0.00979705	0.33047	-3.02593	-2.58291
SOCS3	SOCS3	9021	suppressor of cytokine signaling 3	-0.347294	5.69368	-2.58366	0.0098043	0.33047	-3.03502	-2.58266
CCDC184	CCDC184	387856	coiled-coil domain containing 184	-0.248351	5.47487	-2.58235	0.00983561	0.33047	-3.06938	-2.58156
TAGLN2	TAGLN2	8407	transgelin 2	-0.390502	6.00892	-2.58825	0.00983665	0.33047	-3.01728	-2.58152
HRH2	HRH2	3274	histamine receptor H2	0.335948	5.85933	2.58054	0.00988575	0.330642	-3.08329	2.5798
HP1BP3	HP1BP3	50809	heterochromatin protein 1 binding protein 3	-0.208099	6.27135	-2.5791	0.00993453	0.330642	-3.04878	-2.5781
IGFBP5	IGFBP5	3488	insulin like growth factor binding protein 5	0.396099	6.01281	2.57887	0.00994506	0.330642	-3.05121	2.57773
NUAK1	NUAK1	9891	NUAK family kinase 1	0.365165	5.88129	2.57818	0.00998749	0.330642	-3.02248	2.57626
PLAAT3	PLAAT3	11145	phospholipase A and acyltransferase 3	-0.40513	6.96067	-2.58306	0.00998986	0.330642	-3.01121	-2.57618
RGS21	RGS21	431704	regulator of G protein signaling 21	-0.188412	5.49941	-2.57672	0.00999677	0.330642	-3.08243	-2.57594
FGF12	FGF12	2257	fibroblast growth factor 12	-0.748235	7.2868	-2.57616	0.0101892	0.335057	-3.01873	-2.56934
SNX19	SNX19	399979	sorting nexin 19	-0.229796	5.87151	-2.57004	0.010193	0.335057	-3.08649	-2.56921
PARM1	PARM1	25849	prostate androgen-regulated mucin-like protein 1	-0.436429	6.98986	-2.57208	0.0102111	0.335057	-3.00763	-2.5686
RASGRP4	RASGRP4	115727	RAS guanyl releasing protein 4	-0.242953	4.99733	-2.56848	0.010235	0.335057	-3.12494	-2.56779
PRMT8	PRMT8	56341	protein arginine methyltransferase 8	-0.416253	6.62378	-2.56209	0.010429	0.340083	-3.10514	-2.56127
HDAC9	HDAC9	9734	histone deacetylase 9	0.389485	6.01813	2.56281	0.0104416	0.340083	-3.04916	2.56085
HNRNPDL	HNRNPDL	9987	heterogeneous nuclear ribonucleoprotein D like	-0.259386	7.02933	-2.56082	0.0104798	0.340461	-3.05652	-2.55958
PRPF39	PRPF39	55015	pre-mRNA processing factor 39	0.229997	6.20703	2.55824	0.0105501	0.341878	-3.09338	2.55726
CXCL2	CXCL2	2920	C-X-C motif chemokine ligand 2	-0.326262	5.56561	-2.55785	0.0105862	0.34218	-3.05773	-2.55607
CLEC3B	CLEC3B	7123	C-type lectin domain family 3 member B	-0.348072	5.69741	-2.55929	0.0106273	0.342645	-3.03916	-2.55472
ASB18	ASB18	401036	ankyrin repeat and SOCS box containing 18	0.399948	6.09537	2.55944	0.0106987	0.344078	-3.07609	2.55239
HSPA1A	HSPA1A	3303	heat shock protein family A (Hsp70) member 1A	-0.76479	7.79342	-2.55478	0.0107704	0.344546	-2.97873	-2.55006
GABRE	GABRE	2564	gamma-aminobutyric acid type A receptor epsilon subunit	0.367983	5.94463	2.55096	0.0107836	0.344546	-3.09354	2.54963
ZNF778	ZNF778	197320	zinc finger protein 778	0.496116	5.83716	2.54991	0.010794	0.344546	-3.17267	2.5493
VSTM4	VSTM4	196740	V-set and transmembrane domain containing 4	0.189803	5.58266	2.54811	0.0108516	0.345261	-3.15893	2.54744
MRPL33	MRPL33	9553	mitochondrial ribosomal protein L33	-0.345965	7.55925	-2.54911	0.0108817	0.345261	-3.02568	-2.54647
VPS13B	VPS13B	157680	vacuolar protein sorting 13 homolog B	-0.214687	6.289	-2.54676	0.0108973	0.345261	-3.13836	-2.54597
CFAP52	CFAP52	146845	cilia and flagella associated protein 52	0.261623	5.44843	2.54396	0.0109803	0.347032	-3.18332	2.54332
SSBP2	SSBP2	23635	single stranded DNA binding protein 2	0.355374	5.83839	2.54876	0.0110432	0.348162	-3.09344	2.54133
WDR1	WDR1	9948	WD repeat domain 1	0.277022	6.45087	2.53856	0.0111604	0.35099	-3.13432	2.53764
TMTC1	TMTC1	83857	transmembrane O-mannosyltransferase targeting cadherins 1	-0.239774	5.62616	-2.53653	0.011221	0.35118	-3.15672	-2.53574
ITGB5	ITGB5	3693	integrin subunit beta 5	0.427355	5.98197	2.53902	0.0112519	0.35118	-3.07804	2.53478
SNX4	SNX4	8723	sorting nexin 4	0.191327	5.79237	2.53489	0.0112711	0.35118	-3.17377	2.53418
MICOS10	MICOS10	440574	mitochondrial contact site and cristae organizing system subunit 10	-0.343677	7.80082	-2.53648	0.0112762	0.35118	-3.0343	-2.53402
QPRT	QPRT	23475	quinolinate phosphoribosyltransferase	-0.343982	5.55209	-2.53472	0.0114396	0.355405	-3.09023	-2.52898
COPZ2	COPZ2	51226	coatomer protein complex subunit zeta 2	0.197556	5.98891	2.52758	0.0115114	0.35677	-3.17342	2.52678
SPATA13	SPATA13	221178	spermatogenesis associated 13	-0.246881	5.37129	-2.52259	0.0116734	0.360917	-3.19495	-2.52187
AFF1	AFF1	4299	AF4/FMR2 family member 1	-0.243906	6.64051	-2.52146	0.0117139	0.361297	-3.18111	-2.52065
YIPF4	YIPF4	84272	Yip1 domain family member 4	0.248743	6.21728	2.51622	0.0118889	0.365492	-3.1945	2.51543
POSTN	POSTN	10631	periostin	0.68199	6.24531	2.5212	0.011907	0.365492	-3.12414	2.51489
PCOLCE	PCOLCE	5118	procollagen C-endopeptidase enhancer	0.240984	5.41521	2.51384	0.0119611	0.366274	-3.25079	2.51329
DYNLRB1	DYNLRB1	83658	dynein light chain roadblock-type 1	-0.326963	6.91634	-2.51363	0.0119971	0.3665	-3.13305	-2.51223
EEF1D	EEF1D	1936	eukaryotic translation elongation factor 1 delta	-0.367383	8.34391	-2.51355	0.0121228	0.369149	-3.04713	-2.50855
BMT2	BMT2	154743	base methyltransferase of 25S rRNA 2 homolog	0.241084	5.55161	2.50862	0.0121416	0.369149	-3.24468	2.508
DSC2	DSC2	1824	desmocollin 2	-0.207243	6.15812	-2.50498	0.0122842	0.3726	-3.17828	-2.50387
B3GALNT2	B3GALNT2	148789	beta-1,3-N-acetylgalactosaminyltransferase 2	0.229015	5.64989	2.50207	0.0123806	0.374637	-3.21042	2.50111
DNAAF5	DNAAF5	54919	dynein axonemal assembly factor 5	0.216775	5.62268	2.49711	0.0125445	0.377966	-3.26141	2.49645
POLDIP3	POLDIP3	84271	DNA polymerase delta interacting protein 3	-0.228501	5.70274	-2.49842	0.0125665	0.377966	-3.15307	-2.49582
KIF13A	KIF13A	63971	kinesin family member 13A	0.37383	7.07243	2.4995	0.0126089	0.377966	-3.13923	2.49463
FIBP	FIBP	9158	FGF1 intracellular binding protein	0.186627	5.84306	2.49512	0.0126201	0.377966	-3.24033	2.49431
LUZP6	LUZP6	767558	leucine zipper protein 6	0.332258	5.7992	2.49445	0.0126382	0.377966	-3.26268	2.4938
LPIN2	LPIN2	9663	lipin 2	-0.221229	5.47291	-2.4901	0.0127963	0.381613	-3.25724	-2.48939
RPL14	RPL14	9045	ribosomal protein L14	-0.392805	8.15456	-2.49204	0.0128355	0.381613	-3.09233	-2.4883
GALNT1	GALNT1	2589	polypeptide N-acetylgalactosaminyltransferase 1	0.203103	6.19724	2.4888	0.0128496	0.381613	-3.2325	2.48791
RPL24	RPL24	6152	ribosomal protein L24	-0.429187	8.21644	-2.49259	0.0128829	0.381638	-3.08806	-2.48699
HSD17B4	HSD17B4	3295	hydroxysteroid 17-beta dehydrogenase 4	-0.289902	6.58842	-2.48818	0.0129101	0.381638	-3.17788	-2.48624
ANKRD23	ANKRD23	200539	ankyrin repeat domain 23	0.241992	5.78458	2.48301	0.0130526	0.38471	-3.28301	2.48233
IFFO2	IFFO2	126917	intermediate filament family orphan 2	-0.208068	5.68056	-2.48248	0.0130741	0.38471	-3.2656	-2.48174
ODC1	ODC1	4953	ornithine decarboxylase 1	0.35381	5.65535	2.48448	0.0131102	0.384888	-3.16932	2.48076
RPS24	RPS24	6229	ribosomal protein S24	-0.493012	8.34547	-2.48216	0.0132317	0.386802	-3.10366	-2.47747
AGT	AGT	183	angiotensinogen	-0.35931	5.85738	-2.47893	0.0132359	0.386802	-3.20813	-2.47736
OR6C74	OR6C74	254783	olfactory receptor family 6 subfamily C member 74	-0.227299	5.55049	-2.477	0.0132759	0.387047	-3.27938	-2.47628
C16orf91	C16orf91	283951	chromosome 16 open reading frame 91	0.21317	5.7868	2.47606	0.0133139	0.387047	-3.27469	2.47526
EIF5	EIF5	1983	eukaryotic translation initiation factor 5	-0.40308	6.84548	-2.47613	0.013335	0.387047	-3.20439	-2.4747
NCL	NCL	4691	nucleolin	-0.244542	6.96993	-2.4739	0.0134178	0.388571	-3.20673	-2.47248
DOCK9	DOCK9	23348	dedicator of cytokinesis 9	-0.202071	5.73826	-2.47117	0.013495	0.389924	-3.28646	-2.47043
GTF2B	GTF2B	2959	general transcription factor IIB	-0.20204	5.3985	-2.46966	0.0135495	0.390616	-3.3042	-2.46899
ABTB2	ABTB2	25841	ankyrin repeat and BTB domain containing 2	0.331434	5.81007	2.46921	0.0136101	0.391481	-3.22393	2.46739
EDNRB	EDNRB	1910	endothelin receptor type B	-0.233167	5.5726	-2.46637	0.0136932	0.39228	-3.25833	-2.46521
ATP6V0C	ATP6V0C	527	ATPase H+ transporting V0 subunit c	-0.238601	6.97136	-2.46596	0.0137383	0.39228	-3.21255	-2.46403
ID1	ID1	3397	inhibitor of DNA binding 1, HLH protein	-0.434236	6.3315	-2.46418	0.0137603	0.39228	-3.30526	-2.46346
OSBPL3	OSBPL3	26031	oxysterol binding protein like 3	-0.216307	5.52278	-2.46344	0.0137878	0.39228	-3.30923	-2.46274
SAFB	SAFB	6294	scaffold attachment factor B	-0.194492	6.44946	-2.46375	0.0137911	0.39228	-3.26272	-2.46266
EPAS1	EPAS1	2034	endothelial PAS domain protein 1	-0.321242	6.32741	-2.46222	0.0138434	0.392894	-3.2892	-2.4613
PIM3	PIM3	415116	Pim-3 proto-oncogene, serine/threonine kinase	-0.321347	6.16892	-2.458	0.0141033	0.399287	-3.21266	-2.45462
TMED1	TMED1	11018	transmembrane p24 trafficking protein 1	0.246743	5.61998	2.45538	0.014131	0.399287	-3.25949	2.45392
FGL2	FGL2	10875	fibrinogen like 2	-0.2233	5.67388	-2.4531	0.0141971	0.399731	-3.30242	-2.45224
EXT1	EXT1	2131	exostosin glycosyltransferase 1	0.235801	5.89215	2.45296	0.0142246	0.399731	-3.26468	2.45154
MXRA8	MXRA8	54587	matrix remodeling associated 8	0.174496	5.04683	2.45164	0.0142404	0.399731	-3.38207	2.45114
DDX3X	DDX3X	1654	DEAD-box helicase 3 X-linked	-0.230398	6.28457	-2.45086	0.0142903	0.400255	-3.2932	-2.44988
IGFBP2	IGFBP2	3485	insulin like growth factor binding protein 2	0.828964	6.54553	2.45279	0.0143931	0.40193	-3.21815	2.4473
TUBB3	TUBB3	10381	tubulin beta 3 class III	0.245883	5.18081	2.44739	0.014413	0.40193	-3.37061	2.4468
PCBP4	PCBP4	57060	poly(rC) binding protein 4	0.293701	6.46545	2.44643	0.0144602	0.402025	-3.32378	2.44562
ESAM	ESAM	90952	endothelial cell adhesion molecule	-0.240623	5.8935	-2.44693	0.0144792	0.402025	-3.25901	-2.44515
OR4C13	OR4C13	283092	olfactory receptor family 4 subfamily C member 13	-0.217393	5.73142	-2.4439	0.0145583	0.40306	-3.34136	-2.44319
SMAD2	SMAD2	4087	SMAD family member 2	0.24438	6.53218	2.44414	0.0145942	0.40306	-3.25776	2.44229
MROH7	MROH7	374977	maestro heat like repeat family member 7	0.211416	5.43573	2.4418	0.0146381	0.40306	-3.38108	2.44121
EIF3L	EIF3L	51386	eukaryotic translation initiation factor 3 subunit L	-0.277597	7.21661	-2.44209	0.0146424	0.40306	-3.29965	-2.4411
HLA-F	HLA-F	3134	major histocompatibility complex, class I, F	-0.272347	5.31652	-2.44087	0.0146787	0.403192	-3.35875	-2.44021
TTC39A	TTC39A	22996	tetratricopeptide repeat domain 39A	0.2026	5.61611	2.4374	0.0148179	0.405973	-3.38429	2.4368
CYP4B1	CYP4B1	1580	cytochrome P450 family 4 subfamily B member 1	-0.31136	5.83732	-2.44098	0.0148434	0.405973	-3.24245	-2.43618
PLAUR	PLAUR	5329	plasminogen activator, urokinase receptor	-0.26243	4.92027	-2.43506	0.0149213	0.406596	-3.35766	-2.43428
CSRNP1	CSRNP1	64651	cysteine and serine rich nuclear protein 1	-0.614746	5.23443	-2.45928	0.0149297	0.406596	-3.48259	-2.43408
MOS	MOS	4342	MOS proto-oncogene, serine/threonine kinase	-0.205658	5.38536	-2.43378	0.0149683	0.406783	-3.3774	-2.43314
KRTAP5-1	KRTAP5-1	387264	keratin associated protein 5-1	-0.25891	5.56159	-2.43014	0.0151215	0.409615	-3.37172	-2.42946
RPS27	RPS27	6232	ribosomal protein S27	-0.510267	8.73404	-2.43614	0.015137	0.409615	-3.18347	-2.42909
UQCRB	UQCRB	7381	ubiquinol-cytochrome c reductase binding protein	-0.596936	9.64957	-2.4462	0.0151685	0.409615	-3.23347	-2.42833
PRXL2C	PRXL2C	195827	peroxiredoxin like 2C	-0.356047	5.73625	-2.43488	0.0152087	0.409834	-3.2722	-2.42737
KALRN	KALRN	8997	kalirin RhoGEF kinase	0.219196	6.41157	2.42518	0.0153486	0.412736	-3.32882	2.42405
LRFN5	LRFN5	145581	leucine rich repeat and fibronectin type III domain containing 5	-0.237767	5.6448	-2.42408	0.0154145	0.413638	-3.30432	-2.42249
SYT3	SYT3	84258	synaptotagmin 3	-0.232726	5.2305	-2.41869	0.0156022	0.415883	-3.4126	-2.41809
NFKBIA	NFKBIA	4792	NFKB inhibitor alpha	-0.277113	6.06843	-2.41959	0.0156263	0.415883	-3.29163	-2.41753
CSPG4	CSPG4	1464	chondroitin sulfate proteoglycan 4	0.262918	5.93729	2.41728	0.0156658	0.415883	-3.4028	2.41661
CLCC1	CLCC1	23155	chloride channel CLIC like 1	-0.193411	5.90092	-2.4171	0.0156765	0.415883	-3.3857	-2.41636
NAGK	NAGK	55577	N-acetylglucosamine kinase	-0.194875	5.86694	-2.4161	0.015717	0.415883	-3.40431	-2.41542
ZNF664	ZNF664	144348	zinc finger protein 664	0.207951	6.31728	2.4164	0.0157191	0.415883	-3.3537	2.41537
TNFRSF11B	TNFRSF11B	4982	TNF receptor superfamily member 11b	0.414891	5.93034	2.41694	0.0157452	0.415883	-3.30279	2.41477
ANP32E	ANP32E	81611	acidic nuclear phosphoprotein 32 family member E	0.235902	6.14346	2.41457	0.015786	0.415883	-3.38991	2.41383
RXRG	RXRG	6258	retinoid X receptor gamma	0.178452	5.68005	2.41447	0.0157906	0.415883	-3.3957	2.41372
HADHA	HADHA	3030	hydroxyacyl-CoA dehydrogenase trifunctional multienzyme complex subunit alpha	-0.458173	7.82057	-2.42457	0.0158317	0.416111	-3.31204	-2.41277
ZNF33A	ZNF33A	7581	zinc finger protein 33A	-0.197774	5.80534	-2.41178	0.0159052	0.416364	-3.40347	-2.41108
PGM3	PGM3	5238	phosphoglucomutase 3	-0.169248	5.77604	-2.41174	0.0159064	0.416364	-3.40482	-2.41106
MRPL51	MRPL51	51258	mitochondrial ribosomal protein L51	-0.259041	6.86094	-2.41098	0.0159424	0.416454	-3.39286	-2.41023
SCX	SCX	642658	scleraxis bHLH transcription factor	0.252531	5.73085	2.40672	0.0161225	0.420301	-3.43844	2.40613
SLC36A4	SLC36A4	120103	solute carrier family 36 member 4	0.290644	6.30143	2.40473	0.016253	0.422822	-3.33949	2.40319
AGFG1	AGFG1	3267	ArfGAP with FG repeats 1	0.20454	5.98017	2.40384	0.0162853	0.422822	-3.35197	2.40246
ADAM15	ADAM15	8751	ADAM metallopeptidase domain 15	0.776568	8.988	2.45646	0.0163687	0.424129	-3.76447	2.40059
LIPH	LIPH	200879	lipase H	-0.187857	5.40253	-2.39989	0.0164303	0.424236	-3.43207	-2.39921
GPR4	GPR4	2828	G protein-coupled receptor 4	-0.205562	5.61598	-2.3997	0.0164391	0.424236	-3.42884	-2.39902
FBXO42	FBXO42	54455	F-box protein 42	-0.178275	5.6163	-2.39528	0.0166376	0.426922	-3.44147	-2.39462
PTGDS	PTGDS	5730	prostaglandin D2 synthase	-0.844924	8.77597	-2.42008	0.0166465	0.426922	-3.43976	-2.39442
UBE2D1	UBE2D1	7321	ubiquitin conjugating enzyme E2 D1	-0.287778	5.72159	-2.39576	0.0166495	0.426922	-3.36262	-2.39436
CCDC8	CCDC8	83987	coiled-coil domain containing 8	0.242386	5.83407	2.39487	0.0166766	0.426922	-3.38819	2.39376
MIGA1	MIGA1	374986	mitoguardin 1	-0.293817	5.8552	-2.39097	0.016836	0.430141	-3.44265	-2.39027
PTP4A2	PTP4A2	8073	protein tyrosine phosphatase 4A2	-0.283511	7.0669	-2.39036	0.0168799	0.430405	-3.39122	-2.38931
MAPK12	MAPK12	6300	mitogen-activated protein kinase 12	0.264717	5.61877	2.38802	0.0169637	0.43168	-3.48826	2.38749
NACA	NACA	4666	nascent polypeptide associated complex subunit alpha	-0.433242	8.33302	-2.38952	0.017066	0.432028	-3.26684	-2.38528
FNDC5	FNDC5	252995	fibronectin type III domain containing 5	-0.350645	5.72693	-2.38842	0.0171138	0.432028	-3.32766	-2.38425
SMPD4	SMPD4	55627	sphingomyelin phosphodiesterase 4	-0.209844	5.90376	-2.38449	0.0171403	0.432028	-3.43304	-2.38368
PRMT1	PRMT1	3276	protein arginine methyltransferase 1	0.285145	6.59706	2.3857	0.0171491	0.432028	-3.34659	2.3835
SYNPO2L	SYNPO2L	79933	synaptopodin 2 like	0.896888	7.65761	2.41675	0.0171603	0.432028	-3.64242	2.38326
EIF1AY	EIF1AY	9086	eukaryotic translation initiation factor 1A Y-linked	0.85656	7.23934	2.41119	0.0171798	0.432028	-3.58495	2.38284
PFKFB2	PFKFB2	5208	6-phosphofructo-2-kinase/fructose-2,6-biphosphatase 2	0.445678	6.32219	2.38994	0.0173115	0.434016	-3.36967	2.38002
ITPR3	ITPR3	3710	inositol 1,4,5-trisphosphate receptor type 3	-0.178984	5.34074	-2.3804	0.0173267	0.434016	-3.46233	-2.3797
ZNF644	ZNF644	84146	zinc finger protein 644	0.170898	5.73008	2.37839	0.0174166	0.435414	-3.48687	2.37779
PYCARD	PYCARD	29108	PYD and CARD domain containing	-0.223041	5.39272	-2.37579	0.0175403	0.436596	-3.48819	-2.37518
SMAD6	SMAD6	4091	SMAD family member 6	0.203618	5.44499	2.37442	0.0176029	0.436596	-3.50968	2.37387
MLX	MLX	6945	MAX dimerization protein MLX	-0.291205	6.47598	-2.37618	0.0176275	0.436596	-3.35607	-2.37335
RAB11FIP5	RAB11FIP5	26056	RAB11 family interacting protein 5	0.227565	6.07211	2.37448	0.0176302	0.436596	-3.41867	2.37329
BIN1	BIN1	274	bridging integrator 1	0.207916	5.45622	2.3737	0.0176344	0.436596	-3.52387	2.37321
TMEM176B	TMEM176B	28959	transmembrane protein 176B	0.468936	5.89789	2.38465	0.0177449	0.438484	-3.43706	2.3709
MEA1	MEA1	4201	male-enhanced antigen 1	0.220729	5.5587	2.37047	0.017819	0.439067	-3.43124	2.36936
NDRG1	NDRG1	10397	N-myc downstream regulated 1	-0.249351	5.96531	-2.36864	0.0178942	0.439067	-3.4607	-2.3678
LY6E	LY6E	4061	lymphocyte antigen 6 family member E	-0.256394	5.56274	-2.36941	0.0179097	0.439067	-3.38309	-2.36748
GLG1	GLG1	2734	golgi glycoprotein 1	0.221642	6.46141	2.36734	0.017961	0.439067	-3.44594	2.36642
FLT1	FLT1	2321	fms related tyrosine kinase 1	-0.269475	5.79699	-2.36612	0.0180166	0.439067	-3.46005	-2.36528
HADHB	HADHB	3032	hydroxyacyl-CoA dehydrogenase trifunctional multienzyme complex subunit beta	-0.584592	8.67957	-2.3848	0.0180322	0.439067	-3.43768	-2.36496
ATP2B4	ATP2B4	493	ATPase plasma membrane Ca2+ transporting 4	0.414687	7.38727	2.37275	0.0180715	0.439067	-3.3692	2.36415
ANTXR2	ANTXR2	118429	ANTXR cell adhesion molecule 2	-0.281519	6.12771	-2.36619	0.0180764	0.439067	-3.38092	-2.36405
NR2C1	NR2C1	7181	nuclear receptor subfamily 2 group C member 1	0.19393	5.50953	2.36461	0.0180772	0.439067	-3.52092	2.36403
TSC22D1	TSC22D1	8848	TSC22 domain family member 1	-0.474525	7.01753	-2.37145	0.0181668	0.440408	-3.38526	-2.3622
C15orf48	C15orf48	84419	chromosome 15 open reading frame 48	0.269689	6.06759	2.36073	0.0182957	0.442694	-3.44371	2.35958
KLF6	KLF6	1316	Kruppel like factor 6	-0.240296	6.27159	-2.35735	0.018437	0.445271	-3.51463	-2.35672
GPAT2	GPAT2	150763	glycerol-3-phosphate acyltransferase 2, mitochondrial	-0.292811	6.00626	-2.35663	0.0184741	0.445326	-3.51043	-2.35598
C1QC	C1QC	714	complement C1q C chain	-0.2659	5.43582	-2.35499	0.0185533	0.445557	-3.5235	-2.35439
RPS12	RPS12	6206	ribosomal protein S12	-0.518033	8.75042	-2.36068	0.0185643	0.445557	-3.30919	-2.35417
KRTAP10-3	KRTAP10-3	386682	keratin associated protein 10-3	-0.325585	6.30524	-2.3537	0.0186195	0.445557	-3.51943	-2.35306
ATP13A3	ATP13A3	79572	ATPase 13A3	0.659142	6.91471	2.35869	0.0186293	0.445557	-3.3703	2.35287
SLC20A2	SLC20A2	6575	solute carrier family 20 member 2	-0.244525	6.97438	-2.35316	0.0186577	0.445557	-3.47997	-2.3523
DUSP13	DUSP13	51207	dual specificity phosphatase 13	0.186353	5.81414	2.35123	0.0187432	0.445885	-3.53194	2.3506
DBNDD2	DBNDD2	55861	dysbindin domain containing 2	-0.396396	7.76181	-2.35251	0.0187983	0.445885	-3.36026	-2.34951
RPS15	RPS15	6209	ribosomal protein S15	-0.331929	8.20163	-2.35293	0.0188035	0.445885	-3.33649	-2.3494
HSP90AB1	HSP90AB1	3326	heat shock protein 90 alpha family class B member 1	-0.442322	9.03445	-2.35975	0.0188108	0.445885	-3.33064	-2.34926
SEC14L1	SEC14L1	6397	SEC14 like lipid binding 1	-0.215951	5.97827	-2.34699	0.0189585	0.448556	-3.52853	-2.34635
ARHGAP30	ARHGAP30	257106	Rho GTPase activating protein 30	-0.166157	5.13377	-2.34406	0.0191053	0.451195	-3.56062	-2.34347
UBR3	UBR3	130507	ubiquitin protein ligase E3 component n-recognin 3	-0.277757	6.56612	-2.34351	0.0192349	0.451564	-3.40383	-2.34095
STARD7	STARD7	56910	StAR related lipid transfer domain containing 7	-0.397727	7.62784	-2.34472	0.0193217	0.451564	-3.3716	-2.33927
DMRTA2	DMRTA2	63950	DMRT like family A2	-0.243827	5.31605	-2.34039	0.0193247	0.451564	-3.47317	-2.33921
MYOCD	MYOCD	93649	myocardin	0.284787	6.37367	2.33947	0.0193481	0.451564	-3.52681	2.33875
IFIT1	IFIT1	3434	interferon induced protein with tetratricopeptide repeats 1	-0.253924	5.32928	-2.3395	0.0193505	0.451564	-3.51829	-2.33871
EIF3B	EIF3B	8662	eukaryotic translation initiation factor 3 subunit B	-0.209726	6.29788	-2.33843	0.0193981	0.451564	-3.54922	-2.33779
SMC2	SMC2	10592	structural maintenance of chromosomes 2	0.204506	6.00012	2.33815	0.0194114	0.451564	-3.55105	2.33753
PWWP3A	PWWP3A	84939	PWWP domain containing 3A, DNA repair factor	0.19254	5.76255	2.33806	0.0194159	0.451564	-3.55766	2.33745
ABHD16A	ABHD16A	7920	abhydrolase domain containing 16A	0.237963	6.21512	2.33671	0.0194952	0.451564	-3.52563	2.33592
MAPK6	MAPK6	5597	mitogen-activated protein kinase 6	-0.185344	5.98697	-2.33646	0.0195006	0.451564	-3.54881	-2.33582
CRB3	CRB3	92359	crumbs cell polarity complex component 3	-0.174435	5.55041	-2.33628	0.019509	0.451564	-3.55519	-2.33566
PIK3CD	PIK3CD	5293	phosphatidylinositol-4,5-bisphosphate 3-kinase catalytic subunit delta	-0.266011	5.52663	-2.33621	0.0195822	0.452441	-3.43754	-2.33426
COA7	COA7	65260	cytochrome c oxidase assembly factor 7 (putative)	-0.180724	5.58542	-2.33197	0.0197348	0.455145	-3.56619	-2.33135
UBN1	UBN1	29855	ubinuclein 1	-0.228958	5.9133	-2.33019	0.0198336	0.456601	-3.54727	-2.32948
C1orf122	C1orf122	127687	chromosome 1 open reading frame 122	0.285399	6.19993	2.33114	0.0199185	0.457733	-3.42044	2.32788
XBP1	XBP1	7494	X-box binding protein 1	-0.265151	6.13262	-2.32904	0.0199706	0.458107	-3.44659	-2.3269
APOA1	APOA1	335	apolipoprotein A1	0.678676	6.9202	2.33477	0.0201437	0.46125	-3.46038	2.32366
NT5DC1	NT5DC1	221294	5'-nucleotidase domain containing 1	-0.262689	6.13352	-2.32515	0.0202163	0.461313	-3.43871	-2.32231
NCK1	NCK1	4690	NCK adaptor protein 1	0.186621	5.67262	2.32291	0.0202185	0.461313	-3.58158	2.32227
GNB1	GNB1	2782	G protein subunit beta 1	0.293995	5.74183	2.32189	0.0202675	0.461608	-3.6026	2.32136
DGKG	DGKG	1608	diacylglycerol kinase gamma	0.261327	5.94882	2.32175	0.0203327	0.462271	-3.47919	2.32015
CNTLN	CNTLN	54875	centlein	0.31815	5.02838	2.32171	0.020455	0.46396	-3.43151	2.3179
PECAM1	PECAM1	5175	platelet and endothelial cell adhesion molecule 1	-0.243503	5.89156	-2.31823	0.0204795	0.46396	-3.55151	-2.31745
AKAP6	AKAP6	9472	A-kinase anchoring protein 6	-0.26319	6.78063	-2.31771	0.0205207	0.464073	-3.51833	-2.31669
PHAX	PHAX	51808	phosphorylated adaptor for RNA export	-0.334363	6.8699	-2.31644	0.0205951	0.464933	-3.52126	-2.31533
TPR	TPR	7175	translocated promoter region, nuclear basket protein	0.203497	5.58685	2.31379	0.0207074	0.466646	-3.62532	2.31328
RAB9B	RAB9B	51209	RAB9B, member RAS oncogene family	0.192297	5.90825	2.31066	0.0208884	0.469897	-3.59421	2.31
TBK1	TBK1	29110	TANK binding kinase 1	-0.180542	5.61442	-2.30989	0.0209366	0.470156	-3.57457	-2.30913
RBMXL1	RBMXL1	494115	RBMX like 1	-0.162312	5.45139	-2.30815	0.0210229	0.470868	-3.61448	-2.30757
TPPP2	TPPP2	122664	tubulin polymerization promoting protein family member 2	-0.237091	5.39597	-2.30782	0.0210419	0.470868	-3.61232	-2.30723
CREBRF	CREBRF	153222	CREB3 regulatory factor	-0.169697	6.04973	-2.30384	0.0212662	0.475056	-3.6117	-2.30323
RIOK3	RIOK3	8780	RIO kinase 3	0.198022	6.09707	2.30302	0.0213144	0.475303	-3.60477	2.30237
ZNF705B	ZNF705B	100132396	zinc finger protein 705B	-0.196482	5.60343	-2.30118	0.0214216	0.476863	-3.59775	-2.30047
IGF2R	IGF2R	3482	insulin like growth factor 2 receptor	-0.232652	6.72961	-2.29677	0.0217343	0.482984	-3.50719	-2.29498
KRTAP5-8	KRTAP5-8	57830	keratin associated protein 5-8	-0.296308	5.9937	-2.29341	0.0218591	0.484917	-3.63076	-2.29281
WASHC2A	WASHC2A	387680	WASH complex subunit 2A	-0.180313	5.89033	-2.29099	0.0219995	0.486467	-3.63485	-2.29038
KRTAP9-6	KRTAP9-6	100507608	keratin associated protein 9-6	-0.188104	5.00273	-2.29084	0.022005	0.486467	-3.65047	-2.29028
MUC12	MUC12	10071	mucin 12, cell surface associated	-0.205725	5.83703	-2.28824	0.0221587	0.48902	-3.64071	-2.28764
AGPAT3	AGPAT3	56894	1-acylglycerol-3-phosphate O-acyltransferase 3	-0.278165	6.06767	-2.28808	0.0223276	0.491898	-3.48423	-2.28475
RPS11	RPS11	6205	ribosomal protein S11	-0.4027	8.29039	-2.28566	0.0224806	0.494419	-3.44843	-2.28215
EVC2	EVC2	132884	EvC ciliary complex subunit 2	-0.218903	5.38323	-2.28127	0.0225646	0.495415	-3.66947	-2.28073
GRPEL2	GRPEL2	134266	GrpE like 2, mitochondrial	0.231144	5.60128	2.27989	0.0226435	0.496296	-3.68881	2.2794
RBIS	RBIS	401466	ribosomal biogenesis factor	-0.168584	6.71291	-2.27889	0.022711	0.496924	-3.65009	-2.27826
SDHC	SDHC	6391	succinate dehydrogenase complex subunit C	-0.385968	7.56585	-2.27579	0.0229672	0.501033	-3.51875	-2.27398
PHLDA1	PHLDA1	22822	pleckstrin homology like domain family A member 1	0.385824	6.11401	2.27518	0.0229771	0.501033	-3.56828	2.27382
EIF3A	EIF3A	8661	eukaryotic translation initiation factor 3 subunit A	0.251142	7.44526	2.27641	0.0230578	0.501826	-3.48357	2.27248
ACSS1	ACSS1	84532	acyl-CoA synthetase short chain family member 1	-0.264848	6.71346	-2.27255	0.0230919	0.501826	-3.6621	-2.27191
REPS2	REPS2	9185	RALBP1 associated Eps domain containing 2	-0.211674	5.52891	-2.2716	0.0231445	0.502117	-3.68055	-2.27104
TRIR	TRIR	79002	telomerase RNA component interacting RNase	-0.251329	6.9406	-2.26651	0.0234711	0.506908	-3.63024	-2.26568
GRHPR	GRHPR	9380	glyoxylate and hydroxypyruvate reductase	-0.244879	6.47422	-2.26651	0.0235021	0.506908	-3.58375	-2.26517
THBS4	THBS4	7060	thrombospondin 4	0.478623	6.41654	2.26877	0.023504	0.506908	-3.51331	2.26514
WSB1	WSB1	26118	WD repeat and SOCS box containing 1	0.283697	6.74762	2.26641	0.0235237	0.506908	-3.5655	2.26482
RAPGEF1	RAPGEF1	2889	Rap guanine nucleotide exchange factor 1	-0.256339	5.99325	-2.26458	0.0235746	0.50715	-3.68495	-2.26399
FSTL1	FSTL1	11167	follistatin like 1	-0.501577	6.10058	-2.26855	0.0237827	0.510632	-3.53399	-2.26062
KIAA1671	KIAA1671	85379	KIAA1671	-0.254072	5.54455	-2.26223	0.0238162	0.510632	-3.55282	-2.26008
PCYOX1	PCYOX1	51449	prenylcysteine oxidase 1	-0.308447	6.03009	-2.26005	0.0238834	0.511217	-3.6235	-2.259
ZBED1	ZBED1	9189	zinc finger BED-type containing 1	0.201539	6.15435	2.2583	0.0239631	0.512066	-3.69657	2.25772
SUPT6H	SUPT6H	6830	SPT6 homolog, histone chaperone and transcription elongation factor	-0.30326	6.24105	-2.2595	0.0240605	0.51329	-3.53123	-2.25616
CHTOP	CHTOP	26097	chromatin target of PRMT1	0.24695	6.62234	2.25478	0.0242853	0.516171	-3.55897	2.25258
LYRM2	LYRM2	57226	LYR motif containing 2	-0.364855	7.5017	-2.25382	0.0242958	0.516171	-3.58542	-2.25242
SF3B4	SF3B4	10262	splicing factor 3b subunit 4	0.150566	5.58888	2.25191	0.0243584	0.516171	-3.73701	2.25143
TBCE	TBCE	6905	tubulin folding cofactor E	0.172222	5.6655	2.25167	0.0243778	0.516171	-3.71987	2.25112
ST3GAL2	ST3GAL2	6483	ST3 beta-galactoside alpha-2,3-sialyltransferase 2	0.185404	6.30847	2.25157	0.0243971	0.516171	-3.67414	2.25082
PLCB4	PLCB4	5332	phospholipase C beta 4	-0.16458	5.55281	-2.25005	0.0244803	0.517076	-3.72185	-2.24951
UBQLN4	UBQLN4	56893	ubiquilin 4	0.172048	6.08073	2.24944	0.0245222	0.517108	-3.71312	2.24885
ACKR3	ACKR3	57007	atypical chemokine receptor 3	0.254941	5.04136	2.24883	0.024604	0.517978	-3.61966	2.24756
MTRNR2L5	MTRNR2L5	100463289	MT-RNR2 like 5	-0.29105	5.4758	-2.24737	0.0246513	0.518123	-3.72392	-2.24682
CATSPERG	CATSPERG	57828	cation channel sperm associated auxiliary subunit gamma	0.18228	5.82748	2.24657	0.0247012	0.518169	-3.73327	2.24604
ELOC	ELOC	6921	elongin C	-0.247184	7.46994	-2.24614	0.0247648	0.518169	-3.62457	-2.24505
P4HA2	P4HA2	8974	prolyl 4-hydroxylase subunit alpha 2	0.200018	6.14766	2.24559	0.024775	0.518169	-3.69847	2.24489
DYNLT1	DYNLT1	6993	dynein light chain Tctex-type 1	0.314152	6.15325	2.24576	0.0248539	0.518971	-3.577	2.24367
GYS1	GYS1	2997	glycogen synthase 1	0.385523	7.22686	2.24664	0.0248977	0.51904	-3.53891	2.24299
RTRAF	RTRAF	51637	RNA transcription, translation and transport factor	-0.233539	7.06951	-2.24175	0.0250356	0.521067	-3.66032	-2.24085
MTCH1	MTCH1	23787	mitochondrial carrier 1	-0.27571	7.28172	-2.23761	0.0253378	0.526499	-3.61073	-2.23621
H3C7	H3C7	8968	H3 clustered histone 7	-0.17523	5.03552	-2.23466	0.0254684	0.528356	-3.78703	-2.23422
EWSR1	EWSR1	2130	EWS RNA binding protein 1	-0.193552	6.65972	-2.23351	0.0255681	0.52925	-3.69582	-2.23271
B4GALT1	B4GALT1	2683	beta-1,4-galactosyltransferase 1	-0.419577	5.78682	-2.24093	0.0256321	0.52925	-3.58525	-2.23174
RPL36A	RPL36A	6173	ribosomal protein L36a	-0.308223	7.41156	-2.23267	0.0256355	0.52925	-3.66085	-2.23169
COX6A1	COX6A1	1337	cytochrome c oxidase subunit 6A1	0.315672	6.73209	2.23356	0.0257238	0.530216	-3.57069	2.23036
HVCN1	HVCN1	84329	hydrogen voltage gated channel 1	-0.199314	5.38847	-2.23006	0.0257941	0.530811	-3.70977	-2.2293
THBD	THBD	7056	thrombomodulin	-0.214087	5.90047	-2.22679	0.0259987	0.532719	-3.75463	-2.22623
RPS4Y1	RPS4Y1	6192	ribosomal protein S4 Y-linked 1	0.540554	6.86726	2.23636	0.0260123	0.532719	-3.59447	2.22603
POGLUT3	POGLUT3	143888	protein O-glucosyltransferase 3	-0.30423	5.67361	-2.22877	0.0260332	0.532719	-3.58032	-2.22572
LYNX1	LYNX1	66004	Ly6/neurotoxin 1	0.324752	6.86094	2.22743	0.0260628	0.532719	-3.601	2.22527
MED1	MED1	5469	mediator complex subunit 1	-0.18731	5.72292	-2.22505	0.0261217	0.532719	-3.73944	-2.2244
NPM1	NPM1	4869	nucleophosmin 1	-0.282583	7.6472	-2.22557	0.0261365	0.532719	-3.62819	-2.22418
PIP4K2B	PIP4K2B	8396	phosphatidylinositol-5-phosphate 4-kinase type 2 beta	0.217834	5.44973	2.22311	0.0262375	0.533927	-3.80561	2.22268
C10orf71	C10orf71	118461	chromosome 10 open reading frame 71	0.303406	7.06343	2.22391	0.026291	0.534167	-3.60692	2.22189
RACK1	RACK1	10399	receptor for activated C kinase 1	-0.324387	7.76787	-2.22089	0.0264672	0.536894	-3.61926	-2.21929
IDO1	IDO1	3620	indoleamine 2,3-dioxygenase 1	-0.281613	5.24047	-2.22021	0.0265397	0.537151	-3.6205	-2.21822
PLAAT4	PLAAT4	5920	phospholipase A and acyltransferase 4	-0.359205	5.39918	-2.21821	0.0265792	0.537151	-3.77042	-2.21764
TRIM54	TRIM54	57159	tripartite motif containing 54	-0.237415	7.56544	-2.21905	0.0266058	0.537151	-3.61104	-2.21725
PLA2G15	PLA2G15	23659	phospholipase A2 group XV	0.325073	5.73537	2.22007	0.0267245	0.537982	-3.58297	2.21552
WNT8A	WNT8A	7478	Wnt family member 8A	-0.227087	5.60713	-2.21596	0.026731	0.537982	-3.78021	-2.21542
AVPR2	AVPR2	554	arginine vasopressin receptor 2	-0.198841	5.69379	-2.2117	0.0270254	0.543054	-3.78395	-2.21115
RPS10	RPS10	6204	ribosomal protein S10	-0.350117	7.56444	-2.21031	0.0271746	0.545195	-3.66079	-2.209
ZNF845	ZNF845	91664	zinc finger protein 845	-0.261628	5.87311	-2.20775	0.0273003	0.545366	-3.7895	-2.2072
NOTCH4	NOTCH4	4855	notch receptor 4	-0.184674	5.70595	-2.2077	0.0273167	0.545366	-3.75002	-2.20696
SPOCK1	SPOCK1	6695	SPARC (osteonectin), cwcv and kazal like domains proteoglycan 1	0.573208	5.89469	2.21027	0.027331	0.545366	-3.60364	2.20676
EEPD1	EEPD1	80820	endonuclease/exonuclease/phosphatase family domain containing 1	-0.20833	5.75493	-2.2058	0.0274357	0.545366	-3.79554	-2.20526
VDAC1	VDAC1	7416	voltage dependent anion channel 1	-0.51319	6.96148	-2.20728	0.0274428	0.545366	-3.63044	-2.20516
CD109	CD109	135228	CD109 molecule	-0.170643	5.56884	-2.20483	0.0275103	0.545366	-3.78274	-2.2042
EGLN3	EGLN3	112399	egl-9 family hypoxia inducible factor 3	0.540547	7.24032	2.21113	0.0275133	0.545366	-3.59528	2.20416
PLA2G3	PLA2G3	50487	phospholipase A2 group III	-0.203914	5.48495	-2.20452	0.0275308	0.545366	-3.78358	-2.20391
SRP68	SRP68	6730	signal recognition particle 68	-0.191759	6.36646	-2.20411	0.0275666	0.545366	-3.76225	-2.2034
COX6A2	COX6A2	1339	cytochrome c oxidase subunit 6A2	-0.434317	10.2334	-2.21969	0.027717	0.546221	-3.58044	-2.20127
DVL3	DVL3	1857	dishevelled segment polarity protein 3	0.196245	6.12137	2.20157	0.0277351	0.546221	-3.79922	2.20101
FHL1	FHL1	2273	four and a half LIM domains 1	0.772379	9.62041	2.23094	0.0277378	0.546221	-3.74642	2.20098
ERN1	ERN1	2081	endoplasmic reticulum to nucleus signaling 1	-0.184698	5.48084	-2.19932	0.0278961	0.547832	-3.80161	-2.19874
FOSL2	FOSL2	2355	FOS like 2, AP-1 transcription factor subunit	-0.399423	6.65171	-2.20394	0.0279052	0.547832	-3.60652	-2.19862
CNTNAP3	CNTNAP3	79937	contactin associated protein like 3	-0.312578	5.58115	-2.19856	0.028049	0.549812	-3.65582	-2.1966
SNRNP27	SNRNP27	11017	small nuclear ribonucleoprotein U4/U6.U5 subunit 27	-0.153073	6.18786	-2.19537	0.0281751	0.550689	-3.816	-2.19484
COL3A1	COL3A1	1281	collagen type III alpha 1 chain	0.858984	5.63084	2.19673	0.0281798	0.550689	-3.6601	2.19477
ZNF391	ZNF391	346157	zinc finger protein 391	0.234094	5.89844	2.19384	0.0283317	0.552105	-3.71503	2.19266
SLC25A32	SLC25A32	81034	solute carrier family 25 member 32	0.203344	6.49013	2.1933	0.0283385	0.552105	-3.77495	2.19257
LENG8	LENG8	114823	leukocyte receptor cluster member 8	-0.212299	6.86369	-2.19255	0.0283972	0.552409	-3.75975	-2.19175
ATP6V1B2	ATP6V1B2	526	ATPase H+ transporting V1 subunit B2	0.248412	6.3554	2.19343	0.0284482	0.552559	-3.64725	2.19105
PTX3	PTX3	5806	pentraxin 3	-0.246317	5.36742	-2.19054	0.028556	0.553584	-3.7405	-2.18956
BAG2	BAG2	9532	BCL2 associated athanogene 2	0.204791	6.15448	2.18979	0.0285935	0.553584	-3.7791	2.18905
DAPK1	DAPK1	1612	death associated protein kinase 1	0.192074	5.21006	2.1889	0.0286307	0.553584	-3.88818	2.18853
PFKFB3	PFKFB3	5209	6-phosphofructo-2-kinase/fructose-2,6-biphosphatase 3	-0.218982	5.43356	-2.18784	0.0287264	0.554597	-3.80737	-2.18722
B2M	B2M	567	beta-2-microglobulin	-0.520878	8.39151	-2.19123	0.0288339	0.555298	-3.59143	-2.18575
NDUFA3	NDUFA3	4696	NADH:ubiquinone oxidoreductase subunit A3	-0.263054	7.02754	-2.18584	0.0288927	0.555298	-3.7577	-2.18495
CACYBP	CACYBP	27101	calcyclin binding protein	-0.214112	5.83099	-2.18546	0.0288986	0.555298	-3.81838	-2.18487
RANGAP1	RANGAP1	5905	Ran GTPase activating protein 1	-0.199261	5.98355	-2.18571	0.0289362	0.555298	-3.70735	-2.18435
RPAP1	RPAP1	26015	RNA polymerase II associated protein 1	-0.16278	5.72369	-2.18339	0.0290454	0.556559	-3.83809	-2.18287
SLC30A1	SLC30A1	7779	solute carrier family 30 member 1	0.186022	5.78438	2.18287	0.0291326	0.557395	-3.73212	2.18169
GPR1	GPR1	2825	G protein-coupled receptor 1	-0.179212	5.56219	-2.1806	0.0292512	0.558829	-3.849	-2.18008
ABCC9	ABCC9	10060	ATP binding cassette subfamily C member 9	-0.293894	5.76511	-2.17882	0.0294813	0.561836	-3.69426	-2.17699
RPS6KA3	RPS6KA3	6197	ribosomal protein S6 kinase A3	-0.223268	5.95809	-2.17814	0.0294964	0.561836	-3.71769	-2.17679
KIAA1217	KIAA1217	56243	KIAA1217	-0.228925	5.27902	-2.17824	0.0295412	0.561854	-3.68229	-2.17619
RBM47	RBM47	54502	RNA binding motif protein 47	-0.211921	5.58995	-2.17501	0.029668	0.56281	-3.85568	-2.17449
GPAT4	GPAT4	137964	glycerol-3-phosphate acyltransferase 4	-0.165305	6.01797	-2.17378	0.0297612	0.56281	-3.85276	-2.17325
DNAJB5	DNAJB5	25822	DnaJ heat shock protein family (Hsp40) member B5	0.493963	6.4288	2.17982	0.0298018	0.56281	-3.64624	2.17271
MFGE8	MFGE8	4240	milk fat globule-EGF factor 8 protein	0.428329	8.31991	2.17571	0.029806	0.56281	-3.63289	2.17266
FAM214B	FAM214B	80256	family with sequence similarity 214 member B	0.175921	5.80432	2.17307	0.0298113	0.56281	-3.87117	2.17259
RXRA	RXRA	6256	retinoid X receptor alpha	-0.217727	6.23016	-2.17288	0.0298596	0.562891	-3.77651	-2.17195
GTF2F2	GTF2F2	2963	general transcription factor IIF subunit 2	0.168366	5.68882	2.17122	0.0299528	0.563818	-3.8671	2.17071
CRTAC1	CRTAC1	55118	cartilage acidic protein 1	-0.196144	5.4354	-2.17017	0.0300303	0.564447	-3.87459	-2.16969
RPL30	RPL30	6156	ribosomal protein L30	-0.4064	8.70852	-2.17287	0.0301563	0.564528	-3.61285	-2.16803
ABHD2	ABHD2	11057	abhydrolase domain containing 2	0.290152	7.21151	2.16755	0.0302527	0.564528	-3.80247	2.16677
CYP2W1	CYP2W1	54905	cytochrome P450 family 2 subfamily W member 1	0.355213	6.17973	2.16727	0.0302607	0.564528	-3.84449	2.16666
USP18	USP18	11274	ubiquitin specific peptidase 18	-0.241863	5.86637	-2.16562	0.030388	0.564528	-3.84013	-2.165
RPS4X	RPS4X	6191	ribosomal protein S4 X-linked	-0.435178	8.23562	-2.16815	0.0304001	0.564528	-3.64014	-2.16484
CRNKL1	CRNKL1	51340	crooked neck pre-mRNA splicing factor 1	-0.184231	5.32417	-2.16528	0.0304007	0.564528	-3.89079	-2.16483
FARP1	FARP1	10160	FERM, ARH/RhoGEF and pleckstrin domain protein 1	0.438515	5.86179	2.17562	0.030411	0.564528	-3.69399	2.1647
RPLP2	RPLP2	6181	ribosomal protein lateral stalk subunit P2	-0.349297	8.64294	-2.16852	0.0304554	0.564528	-3.6231	-2.16412
BCAR3	BCAR3	8412	BCAR3 adaptor protein, NSP family member	0.188385	5.57483	2.16407	0.0304916	0.564528	-3.90385	2.16364
EVX1	EVX1	2128	even-skipped homeobox 1	-0.222573	5.57467	-2.16397	0.0305174	0.564528	-3.83652	-2.16331
LAMTOR2	LAMTOR2	28956	late endosomal/lysosomal adaptor, MAPK and MTOR activator 2	-0.173864	6.4638	-2.16379	0.0305198	0.564528	-3.87204	-2.16328
MYC	MYC	4609	MYC proto-oncogene, bHLH transcription factor	-0.297142	5.80427	-2.16161	0.0306958	0.566965	-3.84865	-2.16099
APOLD1	APOLD1	81575	apolipoprotein L domain containing 1	-0.236416	5.81147	-2.16013	0.0308031	0.567128	-3.87569	-2.15961
PDCD6IP	PDCD6IP	10015	programmed cell death 6 interacting protein	-0.172229	6.11928	-2.16012	0.0308177	0.567128	-3.83014	-2.15942
FN1	FN1	2335	fibronectin 1	0.651045	6.23505	2.16282	0.0308376	0.567128	-3.67058	2.15916
AEBP1	AEBP1	165	AE binding protein 1	0.260062	6.06336	2.15848	0.0309296	0.567281	-3.88623	2.15798
ADPRHL1	ADPRHL1	113622	ADP-ribosylhydrolase like 1	-0.342323	7.82791	-2.15901	0.0310425	0.567281	-3.6757	-2.15653
ZNF304	ZNF304	57343	zinc finger protein 304	-0.2146	5.79209	-2.15652	0.0310834	0.567281	-3.8845	-2.156
MT1A	MT1A	4489	metallothionein 1A	-0.225268	5.52928	-2.15622	0.0311045	0.567281	-3.89256	-2.15573
SLC12A2	SLC12A2	6558	solute carrier family 12 member 2	0.174711	5.90043	2.15629	0.0311073	0.567281	-3.86385	2.1557
PPM1L	PPM1L	151742	protein phosphatase, Mg2+/Mn2+ dependent 1L	-0.169018	5.91001	-2.15616	0.0311118	0.567281	-3.88414	-2.15564
PIGT	PIGT	51604	phosphatidylinositol glycan anchor biosynthesis class T	-0.301971	7.04021	-2.15605	0.0311888	0.567876	-3.74323	-2.15466
PPFIA4	PPFIA4	8497	PTPRF interacting protein alpha 4	0.2309	6.0182	2.15391	0.0313355	0.569736	-3.78354	2.15279
COMTD1	COMTD1	118881	catechol-O-methyltransferase domain containing 1	0.175721	5.9385	2.14839	0.0317215	0.57464	-3.90732	2.1479
ACSL3	ACSL3	2181	acyl-CoA synthetase long chain family member 3	-0.231563	6.04655	-2.14922	0.031748	0.57464	-3.74771	-2.14757
ADAM19	ADAM19	8728	ADAM metallopeptidase domain 19	0.513592	5.52242	2.14912	0.0318704	0.57464	-3.69841	2.14603
DTX3L	DTX3L	151636	deltex E3 ubiquitin ligase 3L	-0.186731	5.83598	-2.14626	0.0319074	0.57464	-3.85774	-2.14557
SOD1	SOD1	6647	superoxide dismutase 1	-0.337537	7.40413	-2.14764	0.0319175	0.57464	-3.71535	-2.14544
LARS1	LARS1	51520	leucyl-tRNA synthetase 1	-0.174283	6.3846	-2.1454	0.0319609	0.57464	-3.90774	-2.1449
PM20D2	PM20D2	135293	peptidase M20 domain containing 2	-0.235097	5.56049	-2.14536	0.0319993	0.57464	-3.81697	-2.14442
KMT5B	KMT5B	51111	lysine methyltransferase 5B	0.179814	5.8696	2.14346	0.0321138	0.57464	-3.91966	2.14299
EFCAB13	EFCAB13	124989	EF-hand calcium binding domain 13	-0.197437	5.53194	-2.14297	0.0321799	0.57464	-3.84563	-2.14217
RPL21	RPL21	6144	ribosomal protein L21	-0.413428	8.80647	-2.14734	0.0321866	0.57464	-3.64887	-2.14209
RNF138	RNF138	51444	ring finger protein 138	0.18691	5.41013	2.14196	0.0322314	0.57464	-3.94489	2.14153
XRN1	XRN1	54464	5'-3' exoribonuclease 1	-0.172291	5.4687	-2.14204	0.0322326	0.57464	-3.90519	-2.14151
LZIC	LZIC	84328	leucine zipper and CTNNBIP1 domain containing	0.164307	5.68716	2.14148	0.0322712	0.57464	-3.9338	2.14103
SMARCA5	SMARCA5	8467	SWI/SNF related, matrix associated, actin dependent regulator of chromatin, subfamily a, member 5	0.196186	6.34122	2.14236	0.0322923	0.57464	-3.76158	2.14077
NPAP1L	NPAP1L	729159	nuclear pore associated protein 1 like	-0.320754	6.06841	-2.14054	0.0323493	0.57464	-3.92334	-2.14007
SRPX	SRPX	8406	sushi repeat containing protein X-linked	0.174936	5.83746	2.14049	0.0323528	0.57464	-3.9259	2.14002
P3H1	P3H1	64175	prolyl 3-hydroxylase 1	-0.181722	5.59059	-2.13976	0.0324131	0.57464	-3.92189	-2.13928
H1-2	H1-2	3006	H1.2 linker histone, cluster member	-0.410302	6.92609	-2.14803	0.0324133	0.57464	-3.69879	-2.13928
OGFR	OGFR	11054	opioid growth factor receptor	-0.206795	6.17609	-2.13913	0.0325223	0.575775	-3.79832	-2.13793
SLC35G4	SLC35G4	646000	solute carrier family 35 member G4	-0.219637	5.08287	-2.13836	0.0325871	0.576126	-3.79449	-2.13713
MGP	MGP	4256	matrix Gla protein	0.598749	6.41125	2.13636	0.0327317	0.576964	-3.82233	2.13536
NEDD8	NEDD8	4738	NEDD8 ubiquitin like modifier	-0.194479	6.91758	-2.13475	0.0328275	0.576964	-3.90346	-2.13419
TM4SF1	TM4SF1	4071	transmembrane 4 L six family member 1	-0.226097	5.70423	-2.13445	0.032859	0.576964	-3.88452	-2.1338
VAMP5	VAMP5	10791	vesicle associated membrane protein 5	-0.206864	6.12272	-2.13346	0.0329316	0.576964	-3.91449	-2.13292
CD177	CD177	57126	CD177 molecule	-0.177922	5.64649	-2.13208	0.0330399	0.576964	-3.93416	-2.1316
PRODH	PRODH	5625	proline dehydrogenase 1	-0.257547	5.32424	-2.13296	0.0330651	0.576964	-3.76872	-2.13129
ALPK3	ALPK3	57538	alpha kinase 3	0.315637	6.65684	2.13531	0.0330756	0.576964	-3.70472	2.13116
CAV2	CAV2	858	caveolin 2	0.246254	6.27577	2.13089	0.0331448	0.576964	-3.91476	2.13032
SCYL1	SCYL1	57410	SCY1 like pseudokinase 1	0.188769	6.31942	2.13078	0.0331486	0.576964	-3.92845	2.13028
WDR77	WDR77	79084	WD repeat domain 77	0.152917	6.01406	2.13032	0.0331861	0.576964	-3.9351	2.12982
CMYA5	CMYA5	202333	cardiomyopathy associated 5	-0.492335	9.46762	-2.13989	0.0332053	0.576964	-3.66149	-2.12959
EBI3	EBI3	10148	Epstein-Barr virus induced 3	0.190875	5.7546	2.12981	0.0332304	0.576964	-3.92989	2.12929
JMJD1C	JMJD1C	221037	jumonji domain containing 1C	-0.204062	5.95167	-2.12974	0.0332502	0.576964	-3.88118	-2.12905
RGS5	RGS5	8490	regulator of G protein signaling 5	-0.401899	6.48004	-2.12893	0.033349	0.576964	-3.82714	-2.12786
PSMA3	PSMA3	5684	proteasome 20S subunit alpha 3	-0.253658	6.32965	-2.12937	0.0333501	0.576964	-3.78444	-2.12784
EGFL7	EGFL7	51162	EGF like domain multiple 7	-0.21655	5.87871	-2.12845	0.0333557	0.576964	-3.89138	-2.12778
TBC1D15	TBC1D15	64786	TBC1 domain family member 15	-0.187548	5.57429	-2.12671	0.0334834	0.578264	-3.94677	-2.12624
FBXL7	FBXL7	23194	F-box and leucine rich repeat protein 7	0.18132	5.82105	2.12566	0.0335772	0.578264	-3.92708	2.12511
ACAA2	ACAA2	10449	acetyl-CoA acyltransferase 2	-0.33791	7.17022	-2.12847	0.0336026	0.578264	-3.7141	-2.12481
NRSN2	NRSN2	80023	neurensin 2	-0.283021	5.68834	-2.12753	0.0336116	0.578264	-3.73429	-2.1247
DAD1	DAD1	1603	defender against cell death 1	-0.178997	6.17667	-2.12342	0.0337592	0.579214	-3.9478	-2.12294
BCL6	BCL6	604	BCL6 transcription repressor	-0.273662	5.79316	-2.12403	0.0337842	0.579214	-3.8055	-2.12264
CD93	CD93	22918	CD93 molecule	-0.249456	5.95564	-2.12365	0.0338026	0.579214	-3.81794	-2.12242
EPS15	EPS15	2060	epidermal growth factor receptor pathway substrate 15	-0.189195	6.24088	-2.12178	0.0338982	0.580077	-3.94893	-2.12128
HNRNPUL1	HNRNPUL1	11100	heterogeneous nuclear ribonucleoprotein U like 1	-0.218969	6.82161	-2.12128	0.0340494	0.580579	-3.77946	-2.11949
COA1	COA1	55744	cytochrome c oxidase assembly factor 1 homolog	0.183139	6.41271	2.11974	0.0340704	0.580579	-3.94667	2.11924
ASB16	ASB16	92591	ankyrin repeat and SOCS box containing 16	-0.181861	5.68505	-2.11911	0.0341219	0.580579	-3.9562	-2.11863
CZIB	CZIB	54987	CXXC motif containing zinc binding protein	-0.171352	5.94387	-2.11891	0.0341537	0.580579	-3.90683	-2.11825
EFNA1	EFNA1	1942	ephrin A1	-0.208845	5.73365	-2.11868	0.0341592	0.580579	-3.95305	-2.11819
HLA-B	HLA-B	3106	major histocompatibility complex, class I, B	-0.463553	7.85795	-2.12135	0.0342185	0.580579	-3.71567	-2.11749
RAB15	RAB15	376267	RAB15, member RAS oncogene family	0.246891	5.70628	2.1173	0.034276	0.580579	-3.95617	2.11681
ARIH2	ARIH2	10425	ariadne RBR E3 ubiquitin protein ligase 2	-0.217814	6.76039	-2.11757	0.0342935	0.580579	-3.85586	-2.1166
RPS5	RPS5	6193	ribosomal protein S5	-0.386183	7.61201	-2.11752	0.0343358	0.580579	-3.79865	-2.11611
TMEM140	TMEM140	55281	transmembrane protein 140	-0.419905	6.35641	-2.11737	0.0345003	0.581369	-3.74131	-2.11417
SBF2	SBF2	81846	SET binding factor 2	0.184205	5.79455	2.11428	0.034535	0.581369	-3.95613	2.11377
IL1B	IL1B	3553	interleukin 1 beta	-0.219904	5.09885	-2.11371	0.0345975	0.581369	-3.91858	-2.11304
LRRC20	LRRC20	55222	leucine rich repeat containing 20	0.178117	6.13689	2.1137	0.0346082	0.581369	-3.88576	2.11291
C1orf43	C1orf43	25912	chromosome 1 open reading frame 43	-0.224577	6.84092	-2.11342	0.0346096	0.581369	-3.94844	-2.1129
RGN	RGN	9104	regucalcin	-0.141892	6.07144	-2.11034	0.0348713	0.583007	-3.96739	-2.10985
STT3A	STT3A	3703	STT3 oligosaccharyltransferase complex catalytic subunit A	-0.183101	5.90269	-2.10756	0.0351197	0.583007	-3.94124	-2.10698
MAU2	MAU2	23383	MAU2 sister chromatid cohesion factor	-0.179278	5.56816	-2.10743	0.0351242	0.583007	-3.96449	-2.10692
FAU	FAU	2197	FAU ubiquitin like and ribosomal protein S30 fusion	-0.305396	7.97043	-2.1083	0.0352181	0.583007	-3.75452	-2.10584
DNAJC5	DNAJC5	80331	DnaJ heat shock protein family (Hsp40) member C5	-0.18323	5.68057	-2.10598	0.035253	0.583007	-3.95846	-2.10544
C1orf141	C1orf141	400757	chromosome 1 open reading frame 141	0.217084	5.46643	2.10559	0.0352711	0.583007	-4.02774	2.10523
PLEKHM3	PLEKHM3	389072	pleckstrin homology domain containing M3	-0.171811	5.67268	-2.10564	0.0352762	0.583007	-3.98017	-2.10517
HMGA2	HMGA2	8091	high mobility group AT-hook 2	-0.17134	5.67059	-2.10541	0.0352961	0.583007	-3.98091	-2.10495
COPS6	COPS6	10980	COP9 signalosome subunit 6	-0.196997	6.79889	-2.10545	0.0352972	0.583007	-3.96449	-2.10493
RPS8	RPS8	6202	ribosomal protein S8	-0.362426	8.45711	-2.10816	0.0353148	0.583007	-3.72823	-2.10473
RPS13	RPS13	6207	ribosomal protein S13	-0.512378	8.35218	-2.10818	0.0353569	0.583007	-3.72089	-2.10425
COX7B	COX7B	1349	cytochrome c oxidase subunit 7B	-0.381273	8.48298	-2.10845	0.0354317	0.583007	-3.71129	-2.10339
OR5H14	OR5H14	403273	olfactory receptor family 5 subfamily H member 14	-0.203882	5.57995	-2.10384	0.0354327	0.583007	-3.98629	-2.10338
CYP7B1	CYP7B1	9420	cytochrome P450 family 7 subfamily B member 1	-0.182883	5.40133	-2.10381	0.0354347	0.583007	-3.9875	-2.10336
GLYR1	GLYR1	84656	glyoxylate reductase 1 homolog	-0.199471	6.38746	-2.10444	0.0354358	0.583007	-3.86125	-2.10334
SDS	SDS	10993	serine dehydratase	-0.198056	5.64224	-2.10384	0.0354359	0.583007	-3.97501	-2.10334
COG2	COG2	22796	component of oligomeric golgi complex 2	0.143929	6.28012	2.10328	0.0354842	0.583052	-3.97751	2.10279
MEGF8	MEGF8	1954	multiple EGF like domains 8	0.171169	6.22034	2.1012	0.0356664	0.585294	-3.98169	2.10071
CCN2	CCN2	1490	cellular communication network factor 2	0.386819	6.07122	2.09944	0.0358186	0.586362	-3.99489	2.09898
OR4F21	OR4F21	441308	olfactory receptor family 4 subfamily F member 21	-0.189569	5.62811	-2.09899	0.035859	0.586362	-3.99256	-2.09852
TTC33	TTC33	23548	tetratricopeptide repeat domain 33	0.26029	6.08057	2.09924	0.0359113	0.586362	-3.84721	2.09793
TBKBP1	TBKBP1	9755	TBK1 binding protein 1	-0.161732	5.16133	-2.09791	0.0359473	0.586362	-4.02527	-2.09752
NDUFA4	NDUFA4	4697	NDUFA4 mitochondrial complex associated	-0.504934	8.82555	-2.11206	0.0359605	0.586362	-3.76057	-2.09737
PLXNA2	PLXNA2	5362	plexin A2	0.160065	6.60965	2.09701	0.0360365	0.586855	-3.98378	2.09651
CLCN3	CLCN3	1182	chloride voltage-gated channel 3	-0.278079	6.73926	-2.09747	0.0361598	0.588059	-3.78961	-2.09513
CTC1	CTC1	80169	CST telomere replication complex component 1	-0.162197	5.20258	-2.09521	0.0362024	0.588059	-3.96786	-2.09465
INTS6L	INTS6L	203522	integrator complex subunit 6 like	0.195844	5.5799	2.09308	0.0363763	0.589476	-4.03694	2.0927
OXNAD1	OXNAD1	92106	oxidoreductase NAD binding domain containing 1	0.190905	5.73934	2.09305	0.0363817	0.589476	-4.01978	2.09264
CRYZL1	CRYZL1	9946	crystallin zeta like 1	-0.220478	5.86204	-2.09232	0.0365221	0.590419	-3.8626	-2.09107
TWF2	TWF2	11344	twinfilin actin binding protein 2	0.213732	6.05909	2.09142	0.0365352	0.590419	-3.99287	2.09092
SERPINB8	SERPINB8	5271	serpin family B member 8	-0.193316	5.78824	-2.09086	0.0365829	0.590419	-4.00155	-2.09039
ETS1	ETS1	2113	ETS proto-oncogene 1, transcription factor	-0.234556	5.4083	-2.09036	0.0366244	0.590419	-4.01745	-2.08993
RSRC2	RSRC2	65117	arginine and serine rich coiled-coil 2	-0.171723	6.06803	-2.08826	0.0368356	0.593076	-3.94989	-2.08758
PDPN	PDPN	10630	podoplanin	-0.334419	5.58833	-2.09069	0.0369006	0.593376	-3.76995	-2.08686
ZNF326	ZNF326	284695	zinc finger protein 326	-0.196352	5.43955	-2.08637	0.0369848	0.593984	-4.02036	-2.08593
HSPB2	HSPB2	3316	heat shock protein family B (small) member 2	0.395294	6.8539	2.08913	0.0370911	0.594945	-3.76685	2.08476
MMP2	MMP2	4313	matrix metallopeptidase 2	0.208746	5.86342	2.0842	0.0371813	0.595646	-4.02824	2.08377
TEDC1	TEDC1	283643	tubulin epsilon and delta complex 1	-0.148002	5.20083	-2.08262	0.0373212	0.597139	-4.0482	-2.08223
FXR1	FXR1	8087	FMR1 autosomal homolog 1	-0.208039	7.07896	-2.08181	0.0374402	0.598296	-3.92012	-2.08093
DRD3	DRD3	1814	dopamine receptor D3	-0.215414	5.4838	-2.07916	0.0376427	0.600782	-4.0349	-2.07872
RPL34	RPL34	6164	ribosomal protein L34	-0.386123	8.80501	-2.08018	0.0379377	0.604735	-3.75273	-2.07553
PLSCR1	PLSCR1	5359	phospholipid scramblase 1	-0.217238	5.82979	-2.07531	0.0380129	0.604791	-3.98888	-2.07472
PRNP	PRNP	5621	prion protein	-0.28012	7.3363	-2.07521	0.0380357	0.604791	-3.95203	-2.07447
KBTBD2	KBTBD2	25948	kelch repeat and BTB domain containing 2	-0.171599	5.91422	-2.07275	0.0382431	0.607335	-4.01689	-2.07224
ADSL	ADSL	158	adenylosuccinate lyase	0.162049	5.68587	2.07083	0.0384512	0.608851	-3.95414	2.07001
CNOT3	CNOT3	4849	CCR4-NOT transcription complex subunit 3	0.174581	5.9122	2.06964	0.0385267	0.608851	-4.04812	2.06921
NFIL3	NFIL3	4783	nuclear factor, interleukin 3 regulated	-0.240959	5.39006	-2.06956	0.0385451	0.608851	-4.01302	-2.06901
RANBP10	RANBP10	57610	RAN binding protein 10	0.194275	5.52983	2.06955	0.0385552	0.608851	-3.98991	2.0689
SMAD7	SMAD7	4092	SMAD family member 7	0.294073	5.87871	2.07202	0.0386355	0.608851	-3.79551	2.06805
B3GNTL1	B3GNTL1	146712	UDP-GlcNAc:betaGal beta-1,3-N-acetylglucosaminyltransferase like 1	-0.182009	5.32154	-2.06839	0.038641	0.608851	-4.06386	-2.06799
MOSPD3	MOSPD3	64598	motile sperm domain containing 3	-0.187188	5.32994	-2.06783	0.0386943	0.608851	-4.06398	-2.06742
PCDH9	PCDH9	5101	protocadherin 9	-0.29997	6.03469	-2.06917	0.0387783	0.608851	-3.82122	-2.06653
GPAT3	GPAT3	84803	glycerol-3-phosphate acyltransferase 3	-0.28569	6.25029	-2.06707	0.0387975	0.608851	-3.97023	-2.06633
MRPS18A	MRPS18A	55168	mitochondrial ribosomal protein S18A	-0.193507	5.90361	-2.06661	0.0388142	0.608851	-4.04333	-2.06615
GSTP1	GSTP1	2950	glutathione S-transferase pi 1	-0.230106	7.18051	-2.06585	0.0389	0.60945	-3.99783	-2.06524
ASB15	ASB15	142685	ankyrin repeat and SOCS box containing 15	-0.345395	6.40611	-2.0693	0.0389972	0.609565	-3.7926	-2.06422
RHOD	RHOD	29984	ras homolog family member D	-0.25786	5.82041	-2.06352	0.0391352	0.609565	-3.97208	-2.06276
ZDHHC11	ZDHHC11	79844	zinc finger DHHC-type containing 11	-0.296972	5.6293	-2.06257	0.0391949	0.609565	-4.06386	-2.06213
BAIAP2	BAIAP2	10458	BAR/IMD domain containing adaptor protein 2	-0.18358	5.41732	-2.06174	0.0392724	0.609565	-4.06929	-2.06132
RPL41	RPL41	6171	ribosomal protein L41	-0.332859	9.17698	-2.06751	0.0393142	0.609565	-3.76005	-2.06088
MAP3K7CL	MAP3K7CL	56911	MAP3K7 C-terminal like	0.447537	5.41201	2.06238	0.0393189	0.609565	-3.88402	2.06083
DEPTOR	DEPTOR	64798	DEP domain containing MTOR interacting protein	-0.152158	5.62423	-2.06072	0.0393715	0.609565	-4.0631	-2.06028
ADAMTS1	ADAMTS1	9510	ADAM metallopeptidase with thrombospondin type 1 motif 1	0.387696	6.02627	2.06177	0.0394187	0.609565	-3.85668	2.05979
HAND2	HAND2	9464	heart and neural crest derivatives expressed 2	0.34649	7.07305	2.06148	0.0394717	0.609565	-3.84287	2.05923
SEC22C	SEC22C	9117	SEC22 homolog C, vesicle trafficking protein	0.211172	5.99128	2.06068	0.0394826	0.609565	-3.8836	2.05912
SLC6A1	SLC6A1	6529	solute carrier family 6 member 1	0.161969	5.12859	2.05937	0.0395059	0.609565	-4.0495	2.05888
UBE2R2	UBE2R2	54926	ubiquitin conjugating enzyme E2 R2	0.168777	5.76265	2.05819	0.0396168	0.609565	-4.05944	2.05772
DLX6	DLX6	1750	distal-less homeobox 6	-0.180174	5.52448	-2.05796	0.0396346	0.609565	-4.07044	-2.05754
PSIP1	PSIP1	11168	PC4 and SFRS1 interacting protein 1	-0.160468	5.88918	-2.05796	0.0396384	0.609565	-4.05756	-2.0575
TANGO2	TANGO2	128989	transport and golgi organization 2 homolog	-0.256758	6.45535	-2.05795	0.0397021	0.609565	-3.92754	-2.05683
SH2D3C	SH2D3C	10044	SH2 domain containing 3C	-0.166599	5.49737	-2.05727	0.0397197	0.609565	-4.01154	-2.05665
MDM4	MDM4	4194	MDM4 regulator of p53	0.175703	6.34373	2.05762	0.0397214	0.609565	-3.94426	2.05663
CNIH1	CNIH1	10175	cornichon family AMPA receptor auxiliary protein 1	-0.169352	6.28576	-2.05651	0.0397774	0.609565	-4.06442	-2.05605
RPS3A	RPS3A	6189	ribosomal protein S3A	-0.441913	8.86855	-2.06064	0.0398152	0.609565	-3.77807	-2.05566
LIF	LIF	3976	LIF interleukin 6 family cytokine	-0.248375	5.23733	-2.05627	0.0398701	0.609565	-3.92985	-2.05509
IQCN	IQCN	80726	IQ motif containing N	-0.168878	5.52737	-2.05515	0.0399074	0.609565	-4.06771	-2.05471
PTPRK	PTPRK	5796	protein tyrosine phosphatase receptor type K	-0.290449	6.20725	-2.05468	0.0400211	0.609758	-3.92898	-2.05353
STYK1	STYK1	55359	serine/threonine/tyrosine kinase 1	0.307453	6.28602	2.05629	0.0401442	0.609758	-3.81545	2.05226
RPS21	RPS21	6227	ribosomal protein S21	-0.320552	8.01299	-2.05403	0.0401496	0.609758	-3.86468	-2.05221
NBPF11	NBPF11	200030	NBPF member 11	-0.241055	5.14801	-2.05251	0.0402089	0.609758	-3.96148	-2.0516
SETDB2	SETDB2	83852	SET domain bifurcated histone lysine methyltransferase 2	0.184894	5.79591	2.05229	0.0402097	0.609758	-4.0021	2.05159
CLN5	CLN5	1203	CLN5 intracellular trafficking protein	-0.192407	5.20672	-2.05126	0.0402785	0.609758	-4.10091	-2.05088
EI24	EI24	9538	EI24 autophagy associated transmembrane protein	-0.226973	5.99353	-2.05223	0.040284	0.609758	-3.90774	-2.05082
FAM177A1	FAM177A1	283635	family with sequence similarity 177 member A1	0.333535	6.3652	2.05323	0.0403331	0.609758	-3.83697	2.05032
TMBIM6	TMBIM6	7009	transmembrane BAX inhibitor motif containing 6	-0.24605	6.79305	-2.05139	0.0404206	0.609758	-3.87178	-2.04943
RPS3	RPS3	6188	ribosomal protein S3	-0.351224	8.12827	-2.05137	0.0404449	0.609758	-3.84938	-2.04918
GPR132	GPR132	29933	G protein-coupled receptor 132	0.165839	5.10601	2.04936	0.0404652	0.609758	-4.1193	2.04897
GOLGA8J	GOLGA8J	653073	golgin A8 family member J	-0.222699	5.27814	-2.04908	0.0404917	0.609758	-4.10396	-2.0487
ZNF316	ZNF316	100131017	zinc finger protein 316	0.169677	5.37384	2.04669	0.0407207	0.611833	-4.13714	2.04636
MT1M	MT1M	4499	metallothionein 1M	-0.378475	6.23893	-2.05126	0.0408235	0.611833	-3.81894	-2.04532
HDAC4	HDAC4	9759	histone deacetylase 4	-0.152573	5.50422	-2.04526	0.04087	0.611833	-4.09559	-2.04485
RPL10A	RPL10A	4736	ribosomal protein L10a	-0.294864	7.66523	-2.0457	0.0409179	0.611833	-3.91364	-2.04436
MAP3K8	MAP3K8	1326	mitogen-activated protein kinase kinase kinase 8	-0.18641	5.30906	-2.04462	0.0409299	0.611833	-4.10838	-2.04424
PRKRIP1	PRKRIP1	79706	PRKR interacting protein 1	0.164971	5.69469	2.04403	0.0409897	0.611833	-4.10677	2.04363
EMP2	EMP2	2013	epithelial membrane protein 2	-0.229664	5.65815	-2.04364	0.0410326	0.611833	-4.08759	-2.0432
MIA2	MIA2	4253	MIA SH3 domain ER export factor 2	-0.163447	5.40029	-2.04281	0.0411179	0.611833	-4.08207	-2.04234
TRAPPC11	TRAPPC11	60684	trafficking protein particle complex 11	-0.170002	5.61867	-2.04174	0.0412198	0.611833	-4.09277	-2.04131
GREB1L	GREB1L	80000	GREB1 like retinoic acid receptor coactivator	0.191618	5.52969	2.04192	0.0412463	0.611833	-3.98475	2.04105
MYO7A	MYO7A	4647	myosin VIIA	-0.202803	5.75582	-2.04007	0.0413881	0.611833	-4.09058	-2.03962
CEBPD	CEBPD	1052	CCAAT enhancer binding protein delta	-1.0248	6.32271	-2.08297	0.0414948	0.611833	-4.1699	-2.03855
MROH8	MROH8	140699	maestro heat like repeat family member 8	-0.196462	5.73007	-2.0398	0.0414991	0.611833	-3.93816	-2.03851
MLF1	MLF1	4291	myeloid leukemia factor 1	-0.300924	6.43562	-2.04257	0.0415077	0.611833	-3.83304	-2.03842
ETFDH	ETFDH	2110	electron transfer flavoprotein dehydrogenase	-0.279681	6.87242	-2.04043	0.0415414	0.611833	-3.87	-2.03809
NIT1	NIT1	4817	nitrilase 1	-0.185428	5.79875	-2.03825	0.0415696	0.611833	-4.09438	-2.0378
SNRPC	SNRPC	6631	small nuclear ribonucleoprotein polypeptide C	-0.251813	7.01243	-2.03833	0.0415963	0.611833	-3.9996	-2.03754
IGSF9B	IGSF9B	22997	immunoglobulin superfamily member 9B	0.216372	6.28331	2.0374	0.0416587	0.611833	-4.07774	2.03691
GRIN2C	GRIN2C	2905	glutamate ionotropic receptor NMDA type subunit 2C	-0.18136	5.14411	-2.037	0.0416858	0.611833	-4.13349	-2.03664
ARL6IP4	ARL6IP4	51329	ADP ribosylation factor like GTPase 6 interacting protein 4	-0.227425	7.12238	-2.037	0.0417084	0.611833	-4.0491	-2.03642
LSM1	LSM1	27257	LSM1 homolog, mRNA degradation associated	0.150159	6.18123	2.03678	0.0417272	0.611833	-4.06273	2.03623
GSG1L2	GSG1L2	644070	GSG1 like 2	0.216261	4.82544	2.03605	0.0418212	0.611833	-4.01188	2.03529
PLEKHA2	PLEKHA2	59339	pleckstrin homology domain containing A2	0.259495	6.51072	2.03714	0.0418215	0.611833	-3.8981	2.03529
KCNE1	KCNE1	3753	potassium voltage-gated channel subfamily E regulatory subunit 1	-0.153778	5.58276	-2.03539	0.0418535	0.611833	-4.10779	-2.03497
PRIM2	PRIM2	5558	DNA primase subunit 2	0.183588	5.28657	2.03519	0.0418702	0.611833	-4.12664	2.03481
CNTNAP2	CNTNAP2	26047	contactin associated protein like 2	-0.169226	5.69471	-2.03512	0.0418867	0.611833	-4.08697	-2.03464
C18orf32	C18orf32	497661	chromosome 18 open reading frame 32	0.201245	6.62283	2.03511	0.0419227	0.611833	-4.00129	2.03429
HCCS	HCCS	3052	holocytochrome c synthase	0.187129	5.91566	2.03418	0.0419789	0.611833	-4.09739	2.03373
ZFP37	ZFP37	7539	ZFP37 zinc finger protein	-0.171298	5.59322	-2.03365	0.0420294	0.611833	-4.10983	-2.03323
NR2F6	NR2F6	2063	nuclear receptor subfamily 2 group F member 6	0.201268	6.10937	2.03404	0.0420635	0.611833	-3.95858	2.03289
AHDC1	AHDC1	27245	AT-hook DNA binding motif containing 1	0.257961	5.87949	2.03359	0.0421777	0.61238	-3.905	2.03176
C6orf89	C6orf89	221477	chromosome 6 open reading frame 89	-0.23789	6.30419	-2.03212	0.042233	0.61238	-3.99473	-2.03122
NDUFA5	NDUFA5	4698	NADH:ubiquinone oxidoreductase subunit A5	-0.274713	7.59029	-2.0327	0.0422446	0.61238	-3.91365	-2.0311
CWC15	CWC15	51503	CWC15 spliceosome associated protein homolog	-0.159042	6.01684	-2.0302	0.0423976	0.613902	-4.05388	-2.0296
LARP4B	LARP4B	23185	La ribonucleoprotein 4B	-0.161003	6.26107	-2.02843	0.0425603	0.615561	-4.11467	-2.028
PSMD12	PSMD12	5718	proteasome 26S subunit, non-ATPase 12	-0.176051	6.19643	-2.0274	0.0426726	0.616166	-4.08833	-2.0269
SPATA20	SPATA20	64847	spermatogenesis associated 20	0.231992	6.17612	2.02738	0.0427253	0.616166	-3.98841	2.02639
PTMS	PTMS	5763	parathymosin	0.346916	6.56834	2.02806	0.0427465	0.616166	-3.90856	2.02618
ASB2	ASB2	51676	ankyrin repeat and SOCS box containing 2	0.435462	6.57114	2.03118	0.0428502	0.616712	-3.84386	2.02517
COX17	COX17	10063	cytochrome c oxidase copper chaperone COX17	-0.278511	6.87162	-2.02797	0.0428807	0.616712	-3.86612	-2.02487
TPD52L1	TPD52L1	7164	TPD52 like 1	0.353484	6.00629	2.02475	0.0430953	0.617974	-3.91081	2.02278
TGFBR2	TGFBR2	7048	transforming growth factor beta receptor 2	-0.342651	6.62456	-2.0294	0.0431079	0.617974	-3.84734	-2.02266
MT1B	MT1B	4490	metallothionein 1B	0.172909	5.35533	2.02252	0.0431606	0.617974	-4.15831	2.02215
VANGL2	VANGL2	57216	VANGL planar cell polarity protein 2	-0.174748	5.72269	-2.02212	0.0432081	0.617974	-4.12486	-2.02169
SERINC5	SERINC5	256987	serine incorporator 5	0.151942	5.61935	2.02204	0.0432099	0.617974	-4.15263	2.02168
DHX29	DHX29	54505	DExH-box helicase 29	-0.149753	5.65134	-2.01951	0.0434772	0.620455	-4.13404	-2.0191
KCND3	KCND3	3752	potassium voltage-gated channel subfamily D member 3	-0.185266	5.71859	-2.0185	0.0435838	0.620455	-4.12935	-2.01807
UCMA	UCMA	221044	upper zone of growth plate and cartilage matrix associated	-0.1675	5.53536	-2.01799	0.0436336	0.620455	-4.1414	-2.01759
SNRNP200	SNRNP200	23020	small nuclear ribonucleoprotein U5 subunit 200	-0.185639	5.88593	-2.01788	0.0436613	0.620455	-4.09158	-2.01733
GABBR1	GABBR1	2550	gamma-aminobutyric acid type B receptor subunit 1	0.234791	5.34342	2.01785	0.0437185	0.620455	-3.99486	2.01678
GATA6	GATA6	2627	GATA binding protein 6	0.21595	7.00845	2.0174	0.0437345	0.620455	-4.03384	2.01663
NUGGC	NUGGC	389643	nuclear GTPase, germinal center associated	-0.153024	5.87689	-2.01678	0.0437652	0.620455	-4.12726	-2.01633
SKIL	SKIL	6498	SKI like proto-oncogene	0.190241	5.76565	2.01636	0.0438026	0.620455	-4.1515	2.01597
RPL17	RPL17	6139	ribosomal protein L17	-0.333359	8.16948	-2.01795	0.0438258	0.620455	-3.898	-2.01575
RPL32	RPL32	6161	ribosomal protein L32	-0.412504	8.91118	-2.02014	0.0438681	0.620455	-3.83714	-2.01535
SEMA5A	SEMA5A	9037	semaphorin 5A	0.207556	5.99538	2.0143	0.0440467	0.622293	-4.06797	2.01365
LAMB2	LAMB2	3913	laminin subunit beta 2	0.364677	7.76038	2.01915	0.0441709	0.62336	-3.8503	2.01247
RAB8B	RAB8B	51762	RAB8B, member RAS oncogene family	-0.193418	5.48953	-2.01238	0.0442676	0.623421	-4.03949	-2.01155
CHD2	CHD2	1106	chromodomain helicase DNA binding protein 2	-0.208234	6.3067	-2.01182	0.0442879	0.623421	-4.12616	-2.01136
MEIS1	MEIS1	4211	Meis homeobox 1	-0.178413	5.87437	-2.01135	0.0443695	0.623421	-4.05146	-2.01058
NEK6	NEK6	10783	NIMA related kinase 6	-0.151552	5.30449	-2.01094	0.04437	0.623421	-4.16951	-2.01058
IDH3B	IDH3B	3420	isocitrate dehydrogenase (NAD(+)) 3 non-catalytic subunit beta	-0.26683	7.20528	-2.01028	0.0444875	0.623974	-4.0372	-2.00947
VASP	VASP	7408	vasodilator stimulated phosphoprotein	0.202129	5.90838	2.00958	0.0445181	0.623974	-4.1553	2.00918
SLC2A13	SLC2A13	114134	solute carrier family 2 member 13	-0.231768	5.40948	-2.01026	0.0445617	0.623974	-3.95908	-2.00877
TOMM7	TOMM7	54543	translocase of outer mitochondrial membrane 7	-0.358418	7.67034	-2.00913	0.0446594	0.623974	-3.97378	-2.00785
TMED2	TMED2	10959	transmembrane p24 trafficking protein 2	-0.308681	6.42924	-2.00838	0.0446643	0.623974	-4.09608	-2.0078
PSG6	PSG6	5675	pregnancy specific beta-1-glycoprotein 6	-0.187434	5.50599	-2.00728	0.0447855	0.623974	-4.08764	-2.00666
CREB3L1	CREB3L1	90993	cAMP responsive element binding protein 3 like 1	-0.155052	5.66066	-2.00679	0.0448262	0.623974	-4.12066	-2.00628
CDCA2	CDCA2	157313	cell division cycle associated 2	-0.241103	5.69937	-2.00669	0.044831	0.623974	-4.13518	-2.00624
KLHL42	KLHL42	57542	kelch like family member 42	-0.158887	5.65893	-2.00676	0.0448481	0.623974	-4.07103	-2.00608
BORCS8	BORCS8	729991	BLOC-1 related complex subunit 8	-0.153701	5.64684	-2.006	0.0449	0.624017	-4.15534	-2.00559
GYPB	GYPB	2994	glycophorin B (MNS blood group)	-0.160983	5.10794	-2.00501	0.0449976	0.624696	-4.19187	-2.00468
ZNF433	ZNF433	163059	zinc finger protein 433	-0.174864	5.43198	-2.00403	0.0451078	0.625547	-4.17083	-2.00365
ARL17B	ARL17B	100506084	ADP ribosylation factor like GTPase 17B	-0.195742	5.50858	-2.00298	0.0452219	0.626227	-4.16824	-2.00258
HCAR2	HCAR2	338442	hydroxycarboxylic acid receptor 2	-0.173289	5.38454	-2.00267	0.0452547	0.626227	-4.16895	-2.00228
HNRNPM	HNRNPM	4670	heterogeneous nuclear ribonucleoprotein M	-0.1951	6.43066	-2.00219	0.0453199	0.626403	-4.12274	-2.00167
ZYX	ZYX	7791	zyxin	0.267033	6.55989	2.00104	0.0454481	0.626403	-4.11295	2.00048
CTNNB1	CTNNB1	1499	catenin beta 1	-0.201612	6.81089	-2.00091	0.045455	0.626403	-4.13083	-2.00042
TPRG1L	TPRG1L	127262	tumor protein p63 regulated 1 like	-0.176868	5.8703	-2.00063	0.045478	0.626403	-4.15753	-2.00021
ZNF74	ZNF74	7625	zinc finger protein 74	0.154238	5.70246	2.00013	0.0455298	0.626403	-4.16681	1.99973
ADAT3	ADAT3	113179	adenosine deaminase tRNA specific 3	-0.189079	5.1717	-1.99941	0.0456071	0.626403	-4.17748	-1.99901
MME	MME	4311	membrane metalloendopeptidase	0.172134	5.18044	1.99886	0.0456573	0.626403	-4.22282	1.99855
VOPP1	VOPP1	81552	VOPP1 WW domain binding protein	0.155798	5.72639	1.99893	0.0456891	0.626403	-4.08771	1.99825
TACC2	TACC2	10579	transforming acidic coiled-coil containing protein 2	-0.275923	7.67968	-1.99922	0.0457445	0.626403	-3.97076	-1.99774
SKP2	SKP2	6502	S-phase kinase associated protein 2	-0.208969	5.34021	-1.99846	0.0457808	0.626403	-4.01948	-1.99741
CNKSR3	CNKSR3	154043	CNKSR family member 3	0.169399	5.62503	1.99746	0.0458223	0.626403	-4.16316	1.99703
MST1	MST1	4485	macrophage stimulating 1	-0.175732	5.52756	-1.99716	0.0458547	0.626403	-4.16081	-1.99673
PGA3	PGA3	643834	pepsinogen A3	-0.242985	5.43723	-1.99734	0.0459691	0.627296	-3.96424	-1.99568
SDR39U1	SDR39U1	56948	short chain dehydrogenase/reductase family 39U member 1	-0.23322	6.00056	-1.99321	0.0464071	0.632599	-3.97967	-1.99167
ACTR3	ACTR3	10096	actin related protein 3	0.17942	6.44093	1.99172	0.0464624	0.63268	-4.13063	1.99117
NCSTN	NCSTN	23385	nicastrin	0.344579	6.09342	1.99243	0.0465162	0.632739	-3.96557	1.99068
CCDC80	CCDC80	151887	coiled-coil domain containing 80	0.378911	5.89058	1.98979	0.0467258	0.634021	-4.03804	1.98878
DYNLL2	DYNLL2	140735	dynein light chain LC8-type 2	-0.37131	7.91761	-1.99587	0.0467471	0.634021	-3.87968	-1.98858
POMP	POMP	51371	proteasome maturation protein	-0.323045	7.29077	-1.98968	0.0467933	0.634021	-3.98437	-1.98817
SLC43A3	SLC43A3	29015	solute carrier family 43 member 3	0.153164	5.31566	1.9883	0.0468119	0.634021	-4.23588	1.988
RPS15A	RPS15A	6210	ribosomal protein S15a	-0.286229	7.52006	-1.98813	0.0468882	0.634021	-4.06655	-1.98731
VPS37B	VPS37B	79720	VPS37B subunit of ESCRT-I	-0.177836	5.87593	-1.9861	0.0470831	0.634021	-4.13567	-1.98555
ADAM23	ADAM23	8745	ADAM metallopeptidase domain 23	0.216517	6.0595	1.98592	0.0471259	0.634021	-4.0873	1.98517
HLA-DRA	HLA-DRA	3122	major histocompatibility complex, class II, DR alpha	-0.411908	5.79737	-1.99406	0.0471748	0.634021	-3.90959	-1.98473
NPDC1	NPDC1	56654	neural proliferation, differentiation and control 1	-0.16339	6.44006	-1.98478	0.0472147	0.634021	-4.18687	-1.98437
MAN2B1	MAN2B1	4125	mannosidase alpha class 2B member 1	-0.193092	5.79216	-1.98477	0.0472599	0.634021	-4.0789	-1.98396
KCNK4	KCNK4	50801	potassium two pore domain channel subfamily K member 4	0.229986	6.46889	1.98418	0.0472833	0.634021	-4.18091	1.98375
PHACTR1	PHACTR1	221692	phosphatase and actin regulator 1	-0.426376	6.9295	-1.98974	0.0473131	0.634021	-3.89387	-1.98349
ESYT2	ESYT2	57488	extended synaptotagmin 2	-0.17548	6.54854	-1.98378	0.0473365	0.634021	-4.15391	-1.98328
ATXN2L	ATXN2L	11273	ataxin 2 like	-0.148328	6.15335	-1.98366	0.0473561	0.634021	-4.13794	-1.9831
LSM5	LSM5	23658	LSM5 homolog, U6 small nuclear RNA and mRNA degradation associated	-0.159808	5.7533	-1.98322	0.0473887	0.634021	-4.1899	-1.98281
PYCR3	PYCR3	65263	pyrroline-5-carboxylate reductase 3	-0.170495	5.72651	-1.98288	0.0474543	0.634021	-4.11216	-1.98222
CORIN	CORIN	10699	corin, serine peptidase	-0.568748	6.51989	-1.99012	0.0474995	0.634021	-3.90344	-1.98182
AFAP1L1	AFAP1L1	134265	actin filament associated protein 1 like 1	0.159989	6.12757	1.9824	0.0475022	0.634021	-4.12694	1.9818
TPM3	TPM3	7170	tropomyosin 3	0.608863	7.11918	1.98654	0.0475902	0.634021	-3.89703	1.98101
CAMK1D	CAMK1D	57118	calcium/calmodulin dependent protein kinase ID	-0.200609	5.71957	-1.98159	0.0476011	0.634021	-4.10873	-1.98091
RPL22	RPL22	6146	ribosomal protein L22	-0.301618	8.02842	-1.98151	0.0477921	0.635903	-3.94573	-1.97921
IQGAP1	IQGAP1	8826	IQ motif containing GTPase activating protein 1	-0.193751	5.49519	-1.97889	0.0478757	0.635905	-4.19096	-1.97847
ERI3	ERI3	79033	ERI1 exoribonuclease family member 3	0.163685	6.14984	1.97836	0.0479372	0.635905	-4.18787	1.97793
EPG5	EPG5	57724	ectopic P-granules autophagy protein 5 homolog	-0.195715	6.20224	-1.97818	0.0479977	0.635905	-4.09146	-1.97739
SEMA7A	SEMA7A	8482	semaphorin 7A (John Milton Hagen blood group)	-0.209968	5.39277	-1.97697	0.0481075	0.635905	-4.14895	-1.97642
DCAF6	DCAF6	55827	DDB1 and CUL4 associated factor 6	-0.218397	7.54947	-1.97723	0.0481084	0.635905	-4.08254	-1.97641
CDCA5	CDCA5	113130	cell division cycle associated 5	-0.226957	5.68667	-1.97726	0.0481572	0.635905	-4.02562	-1.97598
PRMT2	PRMT2	3275	protein arginine methyltransferase 2	0.348829	6.04769	1.97725	0.0481914	0.635905	-3.99933	1.97568
HPS6	HPS6	79803	HPS6 biogenesis of lysosomal organelles complex 2 subunit 3	-0.197938	5.41138	-1.97542	0.0482621	0.635905	-4.21812	-1.97505
LMO7	LMO7	4008	LIM domain 7	-0.211007	6.78881	-1.97577	0.0482698	0.635905	-4.09137	-1.97499
DAPK3	DAPK3	1613	death associated protein kinase 3	0.384627	6.8918	1.97833	0.0483008	0.635905	-3.92318	1.97471
SLC39A6	SLC39A6	25800	solute carrier family 39 member 6	-0.168442	5.58486	-1.97409	0.0484154	0.635905	-4.21118	-1.9737
SERP1	SERP1	27230	stress associated endoplasmic reticulum protein 1	-0.152032	5.672	-1.97396	0.0484351	0.635905	-4.19357	-1.97353
SELENBP1	SELENBP1	8991	selenium binding protein 1	-0.349579	5.89114	-1.9747	0.0484839	0.635905	-4.00067	-1.9731
DPYSL2	DPYSL2	1808	dihydropyrimidinase like 2	-0.345448	6.09001	-1.97626	0.0484877	0.635905	-3.93362	-1.97307
TOR1AIP1	TOR1AIP1	26092	torsin 1A interacting protein 1	-0.166871	6.17349	-1.97295	0.048555	0.636135	-4.18142	-1.97248
TBC1D24	TBC1D24	57465	TBC1 domain family member 24	0.156521	5.53841	1.97119	0.0487401	0.637907	-4.24659	1.97086
PHLDA2	PHLDA2	7262	pleckstrin homology like domain family A member 2	-0.147954	5.30004	-1.96934	0.0489534	0.638699	-4.24133	-1.969
SPIRE1	SPIRE1	56907	spire type actin nucleation factor 1	0.142929	6.26711	1.96953	0.0489541	0.638699	-4.1665	1.96899
GUF1	GUF1	60558	GUF1 homolog, GTPase	0.16165	6.03617	1.96894	0.0490146	0.638699	-4.185	1.96846
C8orf82	C8orf82	414919	chromosome 8 open reading frame 82	0.156366	6.34796	1.96905	0.0490158	0.638699	-4.15048	1.96845
PKNOX1	PKNOX1	5316	PBX/knotted 1 homeobox 1	-0.164691	5.40487	-1.96852	0.0490501	0.638699	-4.23298	-1.96816
ZNF419	ZNF419	79744	zinc finger protein 419	-0.143123	5.56158	-1.96762	0.049156	0.639427	-4.22596	-1.96724
CADPS2	CADPS2	93664	calcium dependent secretion activator 2	-0.181507	5.71401	-1.96635	0.049304	0.640647	-4.21911	-1.96595
SOX7	SOX7	83595	SRY-box transcription factor 7	-0.154936	5.85361	-1.96596	0.0493498	0.640647	-4.21743	-1.96556
ALDH2	ALDH2	217	aldehyde dehydrogenase 2 family member	-0.238232	7.41419	-1.96434	0.0496449	0.64288	-4.03463	-1.96301
SCAF4	SCAF4	57466	SR-related CTD associated factor 4	-0.161934	5.90198	-1.96276	0.0497212	0.64288	-4.22203	-1.96235
C1QTNF9B	C1QTNF9B	387911	C1q and TNF related 9B	-0.169389	5.77484	-1.96281	0.0497245	0.64288	-4.19334	-1.96233
CCND2	CCND2	894	cyclin D2	-0.318682	7.9603	-1.96462	0.0498052	0.64288	-3.94806	-1.96163
SARS2	SARS2	54938	seryl-tRNA synthetase 2, mitochondrial	-0.180389	5.59472	-1.96158	0.0498626	0.64288	-4.20859	-1.96114
HNRNPD	HNRNPD	3184	heterogeneous nuclear ribonucleoprotein D	-0.208885	6.50558	-1.96166	0.0498687	0.64288	-4.1651	-1.96109
MCU	MCU	90550	mitochondrial calcium uniporter	-0.182828	6.01195	-1.96145	0.0498735	0.64288	-4.22451	-1.96105
STRA6	STRA6	64220	stimulated by retinoic acid 6	-0.269619	6.22117	-1.96284	0.0499651	0.64293	-3.96769	-1.96026
CYP17A1	CYP17A1	1586	cytochrome P450 family 17 subfamily A member 1	0.18228	5.90347	1.96053	0.0499777	0.64293	-4.23721	1.96015
PRKX	PRKX	5613	protein kinase X-linked	-0.198536	5.44478	-1.95914	0.0501424	0.64327	-4.23345	-1.95875
YTHDC2	YTHDC2	64848	YTH domain containing 2	-0.173419	5.8975	-1.9592	0.0501438	0.64327	-4.20416	-1.95874
ICMT	ICMT	23463	isoprenylcysteine carboxyl methyltransferase	0.270086	6.39592	1.95839	0.0502407	0.64327	-4.19902	1.95791
CHST9	CHST9	83539	carbohydrate sulfotransferase 9	-0.217027	5.37963	-1.95857	0.0502757	0.64327	-4.08877	-1.95761
RPL13	RPL13	6137	ribosomal protein L13	-0.386123	8.67984	-1.96128	0.0502824	0.64327	-3.93315	-1.95755
USP32	USP32	84669	ubiquitin specific peptidase 32	-0.197682	5.70239	-1.95769	0.050366	0.64327	-4.10798	-1.95684
PNRC1	PNRC1	10957	proline rich nuclear receptor coactivator 1	-0.374664	7.07971	-1.95651	0.0504824	0.64327	-4.14776	-1.95585
SH3RF2	SH3RF2	153769	SH3 domain containing ring finger 2	-0.193719	5.6137	-1.9561	0.0505025	0.64327	-4.22561	-1.95568
PAK2	PAK2	5062	p21 (RAC1) activated kinase 2	-0.18464	5.70748	-1.9561	0.0505281	0.64327	-4.15692	-1.95547
RPL38	RPL38	6169	ribosomal protein L38	-0.440845	8.65995	-1.95925	0.0505512	0.64327	-3.93188	-1.95527
H4C9	H4C9	8294	H4 clustered histone 9	-0.156363	5.05867	-1.95553	0.050557	0.64327	-4.28223	-1.95522
ANKRD13C	ANKRD13C	81573	ankyrin repeat domain 13C	0.161406	6.5873	1.95431	0.0507587	0.644595	-4.12635	1.95351
SCNN1B	SCNN1B	6338	sodium channel epithelial 1 beta subunit	0.200208	5.25433	1.95418	0.0507619	0.644595	-4.1444	1.95349
CLTB	CLTB	1212	clathrin light chain B	0.21973	8.15341	1.95372	0.0509208	0.645973	-4.02536	1.95215
ANGPTL4	ANGPTL4	51129	angiopoietin like 4	-0.237094	5.0365	-1.94918	0.0513119	0.649545	-4.28442	-1.94886
TMEM101	TMEM101	84336	transmembrane protein 101	-0.190352	5.43608	-1.94956	0.0513366	0.649545	-4.11053	-1.94866
NDUFV3	NDUFV3	4731	NADH:ubiquinone oxidoreductase subunit V3	-0.253351	7.32753	-1.9491	0.0513547	0.649545	-4.17275	-1.9485
SLC1A1	SLC1A1	6505	solute carrier family 1 member 1	-0.198861	5.59152	-1.94584	0.0517213	0.653073	-4.24839	-1.94545
LPGAT1	LPGAT1	9926	lysophosphatidylglycerol acyltransferase 1	0.172837	5.81469	1.94572	0.0517356	0.653073	-4.25033	1.94533
BMP2K	BMP2K	55589	BMP2 inducible kinase	-0.20952	5.21236	-1.94552	0.0517988	0.653227	-4.1509	-1.9448
PHF20	PHF20	51230	PHD finger protein 20	-0.213632	5.63066	-1.94388	0.0520683	0.654919	-4.06606	-1.94257
RPS20	RPS20	6224	ribosomal protein S20	-0.322542	8.78942	-1.94543	0.0521927	0.654919	-3.95256	-1.94154
ZBTB43	ZBTB43	23099	zinc finger and BTB domain containing 43	-0.180629	6.08169	-1.94144	0.0522623	0.654919	-4.22585	-1.94097
C11orf24	C11orf24	53838	chromosome 11 open reading frame 24	0.172021	5.78064	1.94046	0.0523672	0.654919	-4.27808	1.9401
TRIM64B	TRIM64B	642446	tripartite motif containing 64B	-0.224717	5.3321	-1.94143	0.0523825	0.654919	-4.05566	-1.93998
POP5	POP5	51367	POP5 homolog, ribonuclease P/MRP subunit	-0.188791	5.80402	-1.94012	0.0524128	0.654919	-4.25964	-1.93973
ZBTB1	ZBTB1	22890	zinc finger and BTB domain containing 1	0.164147	5.53774	1.94022	0.0524373	0.654919	-4.16426	1.93953
BAD	BAD	572	BCL2 associated agonist of cell death	0.190608	5.74592	1.93974	0.0524593	0.654919	-4.25949	1.93935
TBC1D7	TBC1D7	51256	TBC1 domain family member 7	0.145632	5.96034	1.93928	0.0525225	0.654919	-4.23671	1.93883
BCAM	BCAM	4059	basal cell adhesion molecule (Lutheran blood group)	-0.209783	6.21267	-1.93878	0.0525792	0.654919	-4.25062	-1.93836
HERC5	HERC5	51191	HECT and RLD domain containing E3 ubiquitin protein ligase 5	-0.214725	5.05241	-1.93872	0.0525826	0.654919	-4.27949	-1.93833
SALL2	SALL2	6297	spalt like transcription factor 2	-0.161648	5.2753	-1.93842	0.0526139	0.654919	-4.28796	-1.93808
COMMD10	COMMD10	51397	COMM domain containing 10	-0.162177	5.80921	-1.93834	0.0526328	0.654919	-4.24904	-1.93792
RPS14	RPS14	6208	ribosomal protein S14	-0.39289	9.02784	-1.94262	0.0526493	0.654919	-3.94279	-1.93779
SAFB2	SAFB2	9667	scaffold attachment factor B2	-0.219754	6.15434	-1.93774	0.0528841	0.656919	-4.03543	-1.93587
ALS2CL	ALS2CL	259173	ALS2 C-terminal like	-0.257587	5.77709	-1.93687	0.052932	0.656919	-4.06882	-1.93547
ZFAND5	ZFAND5	7763	zinc finger AN1-type containing 5	-0.259885	7.30706	-1.93738	0.0529641	0.656919	-4.0158	-1.93521
KIDINS220	KIDINS220	57498	kinase D interacting substrate 220	0.190851	6.35486	1.93514	0.0530483	0.657327	-4.19152	1.93453
EIF2B5	EIF2B5	8893	eukaryotic translation initiation factor 2B subunit epsilon	-0.166042	5.7073	-1.93438	0.0531288	0.657558	-4.22356	-1.93387
DLC1	DLC1	10395	DLC1 Rho GTPase activating protein	-0.228979	5.21596	-1.93424	0.0531908	0.657558	-4.14022	-1.93337
P2RY12	P2RY12	64805	purinergic receptor P2Y12	-0.166018	5.42769	-1.93347	0.0532211	0.657558	-4.29123	-1.93312
INTS14	INTS14	81556	integrator complex subunit 14	-0.141568	5.66413	-1.93268	0.0533217	0.658026	-4.2804	-1.93231
ATP1A1	ATP1A1	476	ATPase Na+/K+ transporting subunit alpha 1	-0.363258	7.25572	-1.93869	0.0533757	0.658026	-3.95601	-1.93187
NBPF12	NBPF12	149013	NBPF member 12	-0.213687	6.23099	-1.9317	0.0534423	0.658026	-4.28319	-1.93133
TLK2	TLK2	11011	tousled like kinase 2	-0.215502	6.54036	-1.93193	0.053471	0.658026	-4.14815	-1.9311
CACNA2D1	CACNA2D1	781	calcium voltage-gated channel auxiliary subunit alpha2delta 1	0.32946	6.81918	1.93481	0.0535161	0.658026	-3.97186	1.93073
PLAAT5	PLAAT5	117245	phospholipase A and acyltransferase 5	-0.144685	5.55735	-1.93041	0.0536008	0.658436	-4.28857	-1.93005
UVSSA	UVSSA	57654	UV stimulated scaffold protein A	-0.15693	5.93669	-1.9296	0.0537049	0.659082	-4.27751	-1.92921
CXXC1	CXXC1	30827	CXXC finger protein 1	-0.159137	5.64485	-1.92879	0.0538023	0.659645	-4.28625	-1.92843
PAWR	PAWR	5074	pro-apoptotic WT1 regulator	-0.188609	5.33226	-1.92855	0.0538653	0.659786	-4.1943	-1.92792
GAREM1	GAREM1	64762	GRB2 associated regulator of MAPK1 subtype 1	-0.202158	5.44197	-1.92754	0.0539569	0.660276	-4.29307	-1.92718
RSL1D1	RSL1D1	26156	ribosomal L1 domain containing 1	-0.179079	6.29521	-1.92719	0.0540584	0.660886	-4.15831	-1.92637
PYCR2	PYCR2	29920	pyrroline-5-carboxylate reductase 2	0.160089	6.53659	1.92582	0.0541759	0.66169	-4.27928	1.92543
ORMDL3	ORMDL3	94103	ORMDL sphingolipid biosynthesis regulator 3	0.370359	6.81704	1.93098	0.0543031	0.661935	-3.96844	1.92441
SCARA5	SCARA5	286133	scavenger receptor class A member 5	-0.174645	5.5316	-1.92474	0.054323	0.661935	-4.24506	-1.92425
C2orf74	C2orf74	339804	chromosome 2 open reading frame 74	-0.183099	5.90801	-1.92449	0.0543511	0.661935	-4.2541	-1.92403
IFITM3	IFITM3	10410	interferon induced transmembrane protein 3	-0.415776	6.80596	-1.93172	0.0544249	0.662204	-3.97247	-1.92344
PPP4R2	PPP4R2	151987	protein phosphatase 4 regulatory subunit 2	-0.265848	6.41932	-1.92393	0.0546759	0.664343	-4.02181	-1.92144
USP17L11	USP17L11	100287178	ubiquitin specific peptidase 17 like family member 11	-0.443064	6.15478	-1.92675	0.0547045	0.664343	-3.97573	-1.92122
DUOX1	DUOX1	53905	dual oxidase 1	-0.163858	5.85833	-1.92114	0.0547625	0.664417	-4.29204	-1.92076
DIO2	DIO2	1734	iodothyronine deiodinase 2	0.213858	5.78339	1.91987	0.0549585	0.66577	-4.2011	1.9192
RFPL4A	RFPL4A	342931	ret finger protein like 4A	-0.176185	5.50481	-1.9194	0.054978	0.66577	-4.30941	-1.91905
RND2	RND2	8153	Rho family GTPase 2	-0.155876	5.36571	-1.91843	0.0551008	0.666626	-4.31258	-1.91808
SELENOP	SELENOP	6414	selenoprotein P	-0.389993	6.53806	-1.92469	0.055286	0.667223	-3.9789	-1.91662
NCOA2	NCOA2	10499	nuclear receptor coactivator 2	-0.170925	6.25522	-1.91681	0.0553127	0.667223	-4.28951	-1.91641
AANAT	AANAT	15	aralkylamine N-acetyltransferase	-0.169293	5.41192	-1.91656	0.0553454	0.667223	-4.2936	-1.91615
TMEM169	TMEM169	92691	transmembrane protein 169	-0.175513	5.63892	-1.9165	0.0553587	0.667223	-4.26982	-1.91605
ACSF2	ACSF2	80221	acyl-CoA synthetase family member 2	0.189286	6.08155	1.91497	0.0555491	0.668888	-4.2861	1.91456
CDK4	CDK4	1019	cyclin dependent kinase 4	0.200875	6.52475	1.91531	0.0556347	0.66929	-4.09608	1.91389
RPA2	RPA2	6118	replication protein A2	-0.149417	5.8728	-1.91318	0.0557914	0.670544	-4.25173	-1.91266
COX5A	COX5A	9377	cytochrome c oxidase subunit 5A	-0.366246	8.64505	-1.91644	0.0559612	0.671328	-3.97934	-1.91134
POLR2C	POLR2C	5432	RNA polymerase II subunit C	-0.154764	6.1646	-1.91185	0.0559615	0.671328	-4.25324	-1.91134
OR5V1	OR5V1	81696	olfactory receptor family 5 subfamily V member 1	-0.41994	4.99115	-1.91377	0.0561164	0.672196	-4.00496	-1.91013
NOMO3	NOMO3	408050	NODAL modulator 3	-0.255375	7.35602	-1.91055	0.0561388	0.672196	-4.22789	-1.90996
NRBP1	NRBP1	29959	nuclear receptor binding protein 1	0.152072	5.82197	1.90791	0.0564483	0.674577	-4.32709	1.90756
ADRB2	ADRB2	154	adrenoceptor beta 2	-0.173756	5.81985	-1.90805	0.0564657	0.674577	-4.22602	-1.90742
PPIL2	PPIL2	23759	peptidylprolyl isomerase like 2	0.248226	5.29411	1.90868	0.0565435	0.674577	-4.06861	1.90682
PALM2AKAP2	PALM2AKAP2	445815	PALM2 and AKAP2 fusion	0.37642	6.77748	1.91199	0.0565891	0.674577	-3.99038	1.90647
PDPK1	PDPK1	5170	3-phosphoinositide dependent protein kinase 1	-0.127204	5.89512	-1.90675	0.0566012	0.674577	-4.31613	-1.90638
PASK	PASK	23178	PAS domain containing serine/threonine kinase	0.145311	5.70581	1.9053	0.0567922	0.676224	-4.31233	1.90491
BAMBI	BAMBI	25805	BMP and activin membrane bound inhibitor	0.230328	5.97837	1.90499	0.0569279	0.676281	-4.14095	1.90386
LY96	LY96	23643	lymphocyte antigen 96	-0.161315	5.46471	-1.9041	0.0569411	0.676281	-4.33822	-1.90376
SLC22A31	SLC22A31	146429	solute carrier family 22 member 31	-0.155551	5.31558	-1.90364	0.0569993	0.676281	-4.34901	-1.90332
AP2B1	AP2B1	163	adaptor related protein complex 2 subunit beta 1	-0.176174	6.56981	-1.90379	0.0570084	0.676281	-4.25602	-1.90325
SH2B3	SH2B3	10019	SH2B adaptor protein 3	0.15117	5.64119	1.90218	0.057189	0.676573	-4.3558	1.90186
PSMC3	PSMC3	5702	proteasome 26S subunit, ATPase 3	-0.174008	6.13158	-1.90196	0.0572245	0.676573	-4.32687	-1.90159
KLF4	KLF4	9314	Kruppel like factor 4	-0.160435	5.75951	-1.90175	0.0572515	0.676573	-4.32687	-1.90139
SUB1	SUB1	10923	SUB1 regulator of transcription	-0.242539	6.98662	-1.90343	0.0572524	0.676573	-4.06727	-1.90138
VARS1	VARS1	7407	valyl-tRNA synthetase 1	0.145243	5.21544	1.90133	0.0572973	0.676573	-4.37616	1.90104
PTDSS1	PTDSS1	9791	phosphatidylserine synthase 1	-0.38068	6.4768	-1.90074	0.057483	0.67814	-4.14718	-1.89962
PLCL2	PLCL2	23228	phospholipase C like 2	-0.26218	6.14885	-1.8989	0.0576594	0.679412	-4.23797	-1.89828
RPL27A	RPL27A	6157	ribosomal protein L27a	-0.341187	8.23131	-1.89976	0.0577241	0.679412	-4.07432	-1.89779
RABL2B	RABL2B	11158	RAB, member of RAS oncogene family like 2B	0.138836	5.81976	1.89768	0.0577835	0.679412	-4.34538	1.89734
SLC25A23	SLC25A23	79085	solute carrier family 25 member 23	0.214034	6.53593	1.89757	0.0578031	0.679412	-4.32413	1.89719
VRK2	VRK2	7444	VRK serine/threonine kinase 2	-0.147951	5.8551	-1.89646	0.0579702	0.680751	-4.26677	-1.89592
IMMP1L	IMMP1L	196294	inner mitochondrial membrane peptidase subunit 1	-0.196283	5.94985	-1.89575	0.0580499	0.681062	-4.30816	-1.89532
PHLDB1	PHLDB1	23187	pleckstrin homology like domain family B member 1	0.277421	6.63449	1.89736	0.0581818	0.681453	-4.03697	1.89433
SPRR2G	SPRR2G	6706	small proline rich protein 2G	-0.477837	5.68583	-1.89767	0.0581933	0.681453	-4.02745	-1.89424
AHNAK2	AHNAK2	113146	AHNAK nucleoprotein 2	0.158337	5.44334	1.89415	0.0582429	0.681453	-4.38353	1.89386
SEMA6C	SEMA6C	10500	semaphorin 6C	0.236951	6.22969	1.8937	0.0583937	0.682346	-4.17612	1.89273
CAVIN1	CAVIN1	284119	caveolae associated protein 1	0.210006	6.2993	1.89327	0.0584259	0.682346	-4.20969	1.89249
DDIT3	DDIT3	1649	DNA damage inducible transcript 3	0.192034	5.93718	1.89235	0.0585016	0.682607	-4.3129	1.89192
JUP	JUP	3728	junction plakoglobin	-0.28049	6.75756	-1.89319	0.0586196	0.682876	-4.0735	-1.89104
DEFB108B	DEFB108B	245911	defensin beta 108B	-0.165447	5.69545	-1.89005	0.0588098	0.682876	-4.31082	-1.88961
GPATCH4	GPATCH4	54865	G-patch domain containing 4	-0.178688	5.59929	-1.88948	0.0588823	0.682876	-4.32716	-1.88907
DDAH1	DDAH1	23576	dimethylarginine dimethylaminohydrolase 1	0.263946	5.8242	1.89072	0.058916	0.682876	-4.09044	1.88882
PPIC	PPIC	5480	peptidylprolyl isomerase C	0.18136	6.08995	1.88907	0.0589445	0.682876	-4.30298	1.88861
ADAMTS3	ADAMTS3	9508	ADAM metallopeptidase with thrombospondin type 1 motif 3	-0.168073	5.4976	-1.88861	0.0589895	0.682876	-4.35797	-1.88827
PLEKHH2	PLEKHH2	130271	pleckstrin homology, MyTH4 and FERM domain containing H2	0.201029	5.23274	1.88843	0.059002	0.682876	-4.41511	1.88818
SNRNP35	SNRNP35	11066	small nuclear ribonucleoprotein U11/U12 subunit 35	-0.191066	6.11876	-1.88874	0.0590289	0.682876	-4.2222	-1.88798
DRAM1	DRAM1	55332	DNA damage regulated autophagy modulator 1	-0.173932	4.93957	-1.88825	0.0590305	0.682876	-4.39539	-1.88797
GNPTG	GNPTG	84572	N-acetylglucosamine-1-phosphate transferase subunit gamma	-0.169531	5.82012	-1.88818	0.0590581	0.682876	-4.31928	-1.88776
NPLOC4	NPLOC4	55666	NPL4 homolog, ubiquitin recognition factor	-0.142573	6.3889	-1.8876	0.0591279	0.683066	-4.35	-1.88724
REL	REL	5966	REL proto-oncogene, NF-kB subunit	-0.232535	5.23103	-1.88802	0.0592829	0.683927	-4.09445	-1.88609
ENG	ENG	2022	endoglin	-0.291508	6.14521	-1.88957	0.0593093	0.683927	-4.03428	-1.88589
ACOT2	ACOT2	10965	acyl-CoA thioesterase 2	0.231221	6.65755	1.88607	0.0594167	0.684425	-4.18558	1.8851
NR4A2	NR4A2	4929	nuclear receptor subfamily 4 group A member 2	0.160334	5.34728	1.88504	0.0594594	0.684425	-4.41053	1.88478
RARA	RARA	5914	retinoic acid receptor alpha	0.171143	5.58356	1.88391	0.0596166	0.685617	-4.39133	1.88362
WBP4	WBP4	11193	WW domain binding protein 4	-0.164829	6.53492	-1.88339	0.059773	0.6868	-4.19654	-1.88246
EIF2S3	EIF2S3	1968	eukaryotic translation initiation factor 2 subunit gamma	-0.16615	5.42384	-1.88133	0.0599714	0.687457	-4.37343	-1.881
PREPL	PREPL	9581	prolyl endopeptidase like	-0.196826	6.82604	-1.88114	0.0600334	0.687457	-4.27311	-1.88055
RPS23	RPS23	6228	ribosomal protein S23	-0.337675	8.84347	-1.88427	0.0600397	0.687457	-4.03504	-1.8805
HTRA2	HTRA2	27429	HtrA serine peptidase 2	-0.142945	5.88364	-1.88002	0.060155	0.687457	-4.35949	-1.87966
ADCY5	ADCY5	111	adenylate cyclase 5	0.281264	5.49391	1.88063	0.0602147	0.687457	-4.14054	1.87922
CD36	CD36	948	CD36 molecule	-0.328171	9.18314	-1.88533	0.0602278	0.687457	-4.00655	-1.87912
SLC6A17	SLC6A17	388662	solute carrier family 6 member 17	-0.198099	5.74276	-1.87938	0.0602438	0.687457	-4.3519	-1.879
HMGN2	HMGN2	3151	high mobility group nucleosomal binding domain 2	-0.231019	7.6642	-1.87995	0.0602798	0.687457	-4.16238	-1.87874
RCN2	RCN2	5955	reticulocalbin 2	0.205248	5.96272	1.87939	0.0603611	0.687457	-4.16006	1.87815
USP9Y	USP9Y	8287	ubiquitin specific peptidase 9 Y-linked	0.288798	5.82307	1.88125	0.060421	0.687457	-4.04919	1.87771
CNOT9	CNOT9	9125	CCR4-NOT transcription complex subunit 9	0.152558	5.78306	1.87771	0.0604661	0.687457	-4.38069	1.87738
FZD1	FZD1	8321	frizzled class receptor 1	0.273473	5.98116	1.87836	0.0604959	0.687457	-4.16489	1.87716
GTSF1L	GTSF1L	149699	gametocyte specific factor 1 like	0.172654	5.64812	1.87723	0.0605284	0.687457	-4.39464	1.87692
PRDX5	PRDX5	25824	peroxiredoxin 5	-0.25571	7.73388	-1.877	0.060654	0.688272	-4.19365	-1.87601
GPM6A	GPM6A	2823	glycoprotein M6A	-0.190297	5.15536	-1.87487	0.0608501	0.689208	-4.40504	-1.87458
FHOD1	FHOD1	29109	formin homology 2 domain containing 1	0.20657	5.90641	1.87457	0.0609969	0.689208	-4.18989	1.87352
TAGLN	TAGLN	6876	transgelin	0.322779	5.68818	1.87331	0.0610761	0.689208	-4.36729	1.87294
RBFOX1	RBFOX1	54715	RNA binding fox-1 homolog 1	-0.24658	5.98649	-1.87431	0.0611721	0.689208	-4.10379	-1.87225
MTA2	MTA2	9219	metastasis associated 1 family member 2	-0.139626	5.52449	-1.87264	0.0611754	0.689208	-4.34315	-1.87223
PLA2G5	PLA2G5	5322	phospholipase A2 group V	0.1631	6.19837	1.87253	0.0611841	0.689208	-4.37003	1.87216
YIF1B	YIF1B	90522	Yip1 interacting factor homolog B, membrane trafficking protein	0.217024	5.5885	1.87329	0.0611996	0.689208	-4.16624	1.87205
GPR137	GPR137	56834	G protein-coupled receptor 137	0.201338	5.15713	1.87246	0.0612418	0.689208	-4.25821	1.87175
ECM1	ECM1	1893	extracellular matrix protein 1	0.165022	5.43036	1.87186	0.0612666	0.689208	-4.41401	1.87157
RNASE1	RNASE1	6035	ribonuclease A family member 1, pancreatic	-0.181035	5.97801	-1.87117	0.0613723	0.689208	-4.372	-1.8708
CYSTM1	CYSTM1	84418	cysteine rich transmembrane module containing 1	0.302658	6.65746	1.87204	0.0614164	0.689208	-4.13904	1.87049
YBX1	YBX1	4904	Y-box binding protein 1	-0.415256	8.56461	-1.87306	0.0614394	0.689208	-4.07608	-1.87032
ZCCHC2	ZCCHC2	54877	zinc finger CCHC-type containing 2	-0.215123	5.85224	-1.87056	0.061456	0.689208	-4.3741	-1.8702
CARHSP1	CARHSP1	23589	calcium regulated heat stable protein 1	-0.155682	5.14316	-1.86977	0.061562	0.689208	-4.40036	-1.86944
SAMD4A	SAMD4A	23034	sterile alpha motif domain containing 4A	0.236247	6.95504	1.87078	0.0617157	0.689208	-4.08946	1.86833
RAC3	RAC3	5881	Rac family small GTPase 3	-0.165478	5.38385	-1.86852	0.0617395	0.689208	-4.37696	-1.86816
PEF1	PEF1	553115	penta-EF-hand domain containing 1	0.1632	6.11985	1.8681	0.0617976	0.689208	-4.37931	1.86775
CEL	CEL	1056	carboxyl ester lipase	-0.145971	5.91914	-1.86794	0.06182	0.689208	-4.37908	-1.86758
RPS28	RPS28	6234	ribosomal protein S28	-0.390852	9.16544	-1.87248	0.0618345	0.689208	-4.03241	-1.86748
HACD1	HACD1	9200	3-hydroxyacyl-CoA dehydratase 1	0.320996	6.71234	1.86863	0.0618597	0.689208	-4.16331	1.8673
PNP	PNP	4860	purine nucleoside phosphorylase	-0.244547	5.79217	-1.86744	0.0618956	0.689208	-4.3605	-1.86704
SOS1	SOS1	6654	SOS Ras/Rac guanine nucleotide exchange factor 1	-0.233204	5.93062	-1.86804	0.0620242	0.689208	-4.11962	-1.86612
CDCA7L	CDCA7L	55536	cell division cycle associated 7 like	-0.191929	5.92977	-1.86612	0.0621235	0.689208	-4.26359	-1.86541
INTS3	INTS3	65123	integrator complex subunit 3	0.206546	6.06549	1.86686	0.0621361	0.689208	-4.14758	1.86532
UNC45B	UNC45B	146862	unc-45 myosin chaperone B	0.347598	7.88552	1.87077	0.0621629	0.689208	-4.03587	1.86513
STXBP1	STXBP1	6812	syntaxin binding protein 1	-0.176858	5.96794	-1.86569	0.0621847	0.689208	-4.26629	-1.86498
LLPH	LLPH	84298	LLP homolog, long-term synaptic facilitation factor	0.15552	5.95626	1.86529	0.0621903	0.689208	-4.38609	1.86494
ST3GAL4	ST3GAL4	6484	ST3 beta-galactoside alpha-2,3-sialyltransferase 4	0.230363	6.08629	1.8647	0.062301	0.689838	-4.3055	1.86415
BAG3	BAG3	9531	BCL2 associated athanogene 3	-0.319495	7.08126	-1.86433	0.0624133	0.690378	-4.21157	-1.86335
SLC41A1	SLC41A1	254428	solute carrier family 41 member 1	-0.355319	7.56785	-1.86714	0.062522	0.690378	-4.0486	-1.86258
RHOA	RHOA	387	ras homolog family member A	0.197827	6.66309	1.86208	0.0626596	0.690378	-4.33486	1.8616
BMP2	BMP2	650	bone morphogenetic protein 2	-0.168843	5.63418	-1.86173	0.0626899	0.690378	-4.39565	-1.86138
SGPP2	SGPP2	130367	sphingosine-1-phosphate phosphatase 2	-0.207615	5.79938	-1.86071	0.0628558	0.690378	-4.32869	-1.86021
CA3	CA3	761	carbonic anhydrase 3	0.428508	5.74832	1.86294	0.0628607	0.690378	-4.08688	1.86018
TRAPPC9	TRAPPC9	83696	trafficking protein particle complex 9	-0.150294	5.89959	-1.86023	0.0629219	0.690378	-4.33326	-1.85974
FYB1	FYB1	2533	FYN binding protein 1	-0.17576	5.11339	-1.86019	0.062961	0.690378	-4.26384	-1.85947
ZBTB4	ZBTB4	57659	zinc finger and BTB domain containing 4	-0.186676	6.97678	-1.8597	0.0630152	0.690378	-4.29692	-1.85908
ARHGAP31	ARHGAP31	57514	Rho GTPase activating protein 31	-0.267854	6.17098	-1.86181	0.0630421	0.690378	-4.08754	-1.85889
IFI16	IFI16	3428	interferon gamma inducible protein 16	-0.219742	6.00784	-1.86002	0.0631117	0.690378	-4.1511	-1.8584
AFG3L2	AFG3L2	10939	AFG3 like matrix AAA peptidase subunit 2	-0.219363	7.1369	-1.85924	0.0631233	0.690378	-4.22782	-1.85832
ACAT1	ACAT1	38	acetyl-CoA acetyltransferase 1	-0.259679	8.05014	-1.85975	0.0631342	0.690378	-4.1602	-1.85824
MRPS18C	MRPS18C	51023	mitochondrial ribosomal protein S18C	-0.17366	5.54895	-1.8585	0.0631484	0.690378	-4.39479	-1.85815
LGR4	LGR4	55366	leucine rich repeat containing G protein-coupled receptor 4	-0.218336	5.7627	-1.85824	0.06319	0.690378	-4.3778	-1.85785
RPL10	RPL10	6134	ribosomal protein L10	0.175577	5.458	1.85796	0.0632128	0.690378	-4.44636	1.85769
SYAP1	SYAP1	94056	synapse associated protein 1	-0.220991	5.68858	-1.85908	0.0633185	0.690485	-4.11863	-1.85695
CBLN1	CBLN1	869	cerebellin 1 precursor	-0.16368	5.50775	-1.857	0.0633573	0.690485	-4.40778	-1.85668
GSTA2	GSTA2	2939	glutathione S-transferase alpha 2	-0.167923	5.74612	-1.85676	0.0633946	0.690485	-4.39962	-1.85641
OR56A4	OR56A4	120793	olfactory receptor family 56 subfamily A member 4	-0.244455	6.03603	-1.858	0.0634383	0.690485	-4.13205	-1.85611
MTO1	MTO1	25821	mitochondrial tRNA translation optimization 1	0.143408	5.53152	1.85555	0.0635636	0.691261	-4.41861	1.85523
TMEM263	TMEM263	90488	transmembrane protein 263	0.150234	6.05508	1.85462	0.06371	0.691287	-4.36967	1.8542
B3GAT1	B3GAT1	27087	beta-1,3-glucuronyltransferase 1	-0.157304	5.41753	-1.85411	0.0637679	0.691287	-4.42189	-1.8538
MAP4K4	MAP4K4	9448	mitogen-activated protein kinase kinase kinase kinase 4	0.235691	6.61863	1.85495	0.0637853	0.691287	-4.18803	1.85368
FAM78A	FAM78A	286336	family with sequence similarity 78 member A	0.1552	5.85594	1.85315	0.0639072	0.691287	-4.41595	1.85283
SMCO1	SMCO1	255798	single-pass membrane protein with coiled-coil domains 1	-0.237229	6.19582	-1.85271	0.0639724	0.691287	-4.40823	-1.85237
CNTROB	CNTROB	116840	centrobin, centriole duplication and spindle assembly protein	-0.187284	5.80292	-1.85287	0.0639816	0.691287	-4.3182	-1.85231
GPR155	GPR155	151556	G protein-coupled receptor 155	-0.13607	5.73591	-1.85243	0.0640129	0.691287	-4.40842	-1.85209
TNFRSF10C	TNFRSF10C	8794	TNF receptor superfamily member 10c	-0.162907	5.64221	-1.85237	0.0640201	0.691287	-4.41098	-1.85204
COL6A2	COL6A2	1292	collagen type VI alpha 2 chain	0.26601	6.53557	1.85194	0.0641403	0.691287	-4.27414	1.8512
FILIP1	FILIP1	27145	filamin A interacting protein 1	-0.300533	7.7071	-1.85231	0.0641534	0.691287	-4.20138	-1.85111
FRS3	FRS3	10817	fibroblast growth factor receptor substrate 3	-0.1396	5.57378	-1.85093	0.0642264	0.691287	-4.4199	-1.8506
TBC1D17	TBC1D17	79735	TBC1 domain family member 17	-0.179315	6.31456	-1.85087	0.0642543	0.691287	-4.35603	-1.85041
GSK3B	GSK3B	2932	glycogen synthase kinase 3 beta	0.144724	6.39651	1.85067	0.0642681	0.691287	-4.40426	1.85032
TNNT1	TNNT1	7138	troponin T1, slow skeletal type	0.645914	7.33986	1.87151	0.064397	0.692084	-4.16072	1.84942
NDUFAF1	NDUFAF1	51103	NADH:ubiquinone oxidoreductase complex assembly factor 1	-0.148757	6.32448	-1.84944	0.0644503	0.692084	-4.38656	-1.84905
OTOP1	OTOP1	133060	otopetrin 1	-0.15041	5.40009	-1.8481	0.0646323	0.692995	-4.43278	-1.84779
RTN4RL2	RTN4RL2	349667	reticulon 4 receptor like 2	0.130165	5.69231	1.84802	0.0646434	0.692995	-4.43528	1.84772
CLEC10A	CLEC10A	10462	C-type lectin domain containing 10A	-0.280667	4.94876	-1.8502	0.0647594	0.693657	-4.08875	-1.84692
DARS2	DARS2	55157	aspartyl-tRNA synthetase 2, mitochondrial	0.174209	5.32552	1.8426	0.0654234	0.700184	-4.47997	1.84235
ZDHHC16	ZDHHC16	84287	zinc finger DHHC-type containing 16	0.154314	5.63416	1.84188	0.0655434	0.700646	-4.42019	1.84153
ADRB1	ADRB1	153	adrenoceptor beta 1	-0.2024	5.88919	-1.84179	0.0655761	0.700646	-4.3604	-1.84131
TOGARAM1	TOGARAM1	23116	TOG array regulator of axonemal microtubules 1	-0.177234	5.76059	-1.84083	0.0657202	0.701223	-4.3534	-1.84033
SLX1A	SLX1A	548593	SLX1 homolog A, structure-specific endonuclease subunit	-0.139604	5.58222	-1.84032	0.0657684	0.701223	-4.43507	-1.84
MAP3K6	MAP3K6	9064	mitogen-activated protein kinase kinase kinase 6	-0.151402	5.61854	-1.84019	0.0657944	0.701223	-4.40929	-1.83982
R3HDM2	R3HDM2	22864	R3H domain containing 2	0.17061	6.33092	1.83939	0.0659087	0.701297	-4.42164	1.83904
TNR	TNR	7143	tenascin R	-0.195359	5.68785	-1.83867	0.066017	0.701297	-4.41574	-1.83831
ZNF609	ZNF609	23060	zinc finger protein 609	-0.129865	6.30731	-1.83771	0.0661549	0.701297	-4.43176	-1.83737
TOX4	TOX4	9878	TOX high mobility group box family member 4	-0.207821	6.25328	-1.83805	0.0661605	0.701297	-4.3001	-1.83733
STYXL2	STYXL2	92235	NA	0.422209	7.57359	1.84022	0.0662195	0.701297	-4.09887	1.83693
RPRD2	RPRD2	23248	regulation of nuclear pre-mRNA domain containing 2	0.159195	6.00646	1.83722	0.0662407	0.701297	-4.38855	1.83679
SCMH1	SCMH1	22955	Scm polycomb group protein homolog 1	0.143471	5.99128	1.83707	0.0662484	0.701297	-4.43374	1.83674
RB1CC1	RB1CC1	9821	RB1 inducible coiled-coil 1	-0.217249	6.26893	-1.8367	0.066376	0.701297	-4.27454	-1.83588
FBXO15	FBXO15	201456	F-box protein 15	-0.192768	5.98664	-1.83581	0.0664907	0.701297	-4.29928	-1.8351
PAK4	PAK4	10298	p21 (RAC1) activated kinase 4	0.145565	5.59301	1.83451	0.0666321	0.701297	-4.42445	1.83415
RPL6	RPL6	6128	ribosomal protein L6	-0.307778	8.06114	-1.83531	0.0666775	0.701297	-4.19471	-1.83384
ENC1	ENC1	8507	ectodermal-neural cortex 1	0.163274	5.61869	1.834	0.0666957	0.701297	-4.465	1.83372
NDUFB10	NDUFB10	4716	NADH:ubiquinone oxidoreductase subunit B10	-0.284703	8.22518	-1.83609	0.0667037	0.701297	-4.13503	-1.83367
PSMC1	PSMC1	5700	proteasome 26S subunit, ATPase 1	-0.154208	6.63142	-1.83388	0.0667244	0.701297	-4.42711	-1.83353
GOLGA6A	GOLGA6A	342096	golgin A6 family member A	-0.234561	5.92077	-1.83372	0.0667463	0.701297	-4.43303	-1.83338
CCT5	CCT5	22948	chaperonin containing TCP1 subunit 5	-0.131701	6.51929	-1.83371	0.066774	0.701297	-4.35584	-1.83319
OR8G1	OR8G1	26494	olfactory receptor family 8 subfamily G member 1 (gene/pseudogene)	-0.186799	5.70459	-1.83339	0.0667966	0.701297	-4.42987	-1.83304
RPL5	RPL5	6125	ribosomal protein L5	-0.329986	8.33377	-1.8346	0.066862	0.701297	-4.1583	-1.8326
VPS37D	VPS37D	155382	VPS37D subunit of ESCRT-I	0.17526	6.17091	1.83261	0.0669132	0.701297	-4.43085	1.83226
PRR5	PRR5	55615	proline rich 5	-0.164617	5.68807	-1.83234	0.0669504	0.701297	-4.44072	-1.83201
TRUB2	TRUB2	26995	TruB pseudouridine synthase family member 2	-0.187071	6.20771	-1.83253	0.0669747	0.701297	-4.31131	-1.83184
SORL1	SORL1	6653	sortilin related receptor 1	-0.1615	5.71966	-1.83189	0.067021	0.701297	-4.42379	-1.83153
PTPN3	PTPN3	5774	protein tyrosine phosphatase non-receptor type 3	-0.328932	6.48223	-1.83216	0.0671629	0.701297	-4.18782	-1.83058
ALOX12	ALOX12	239	arachidonate 12-lipoxygenase, 12S type	-0.160125	6.01965	-1.83034	0.0672511	0.701297	-4.43784	-1.82999
FBXW2	FBXW2	26190	F-box and WD repeat domain containing 2	0.128014	5.92286	1.82899	0.0674493	0.701297	-4.44889	1.82867
SYP	SYP	6855	synaptophysin	-0.167014	5.5512	-1.8284	0.0675371	0.701297	-4.45386	-1.82808
GATA2	GATA2	2624	GATA binding protein 2	-0.266517	5.84813	-1.82805	0.0675946	0.701297	-4.43823	-1.8277
SLC35A3	SLC35A3	23443	solute carrier family 35 member A3	-0.1967	5.56498	-1.829	0.0676012	0.701297	-4.2111	-1.82766
AGAP2	AGAP2	116986	ArfGAP with GTPase domain, ankyrin repeat and PH domain 2	-0.152547	5.08087	-1.82788	0.0676077	0.701297	-4.4893	-1.82761
CDK6	CDK6	1021	cyclin dependent kinase 6	-0.186211	5.7631	-1.82785	0.0676489	0.701297	-4.36669	-1.82734
CCNT1	CCNT1	904	cyclin T1	-0.137779	5.67776	-1.82766	0.0676635	0.701297	-4.40152	-1.82724
POLD4	POLD4	57804	DNA polymerase delta 4, accessory subunit	0.21329	6.20749	1.82758	0.0676769	0.701297	-4.40076	1.82715
OR4E1	OR4E1	26687	olfactory receptor family 4 subfamily E member 1 (gene/pseudogene)	-0.169718	5.48785	-1.82787	0.0676782	0.701297	-4.30696	-1.82714
IL4R	IL4R	3566	interleukin 4 receptor	-0.169111	5.59214	-1.82718	0.0677465	0.701297	-4.37438	-1.82669
SLC44A2	SLC44A2	57153	solute carrier family 44 member 2	0.215269	6.48374	1.82738	0.0678025	0.701297	-4.24673	1.82632
PSMB1	PSMB1	5689	proteasome 20S subunit beta 1	-0.313427	6.34915	-1.83096	0.0678786	0.701297	-4.08861	-1.82581
BMPR1A	BMPR1A	657	bone morphogenetic protein receptor type 1A	0.151607	5.78257	1.82554	0.0679668	0.701297	-4.46041	1.82523
OXTR	OXTR	5021	oxytocin receptor	-0.172105	5.47357	-1.82514	0.0680499	0.701297	-4.39381	-1.82468
EPB41	EPB41	2035	erythrocyte membrane protein band 4.1	0.142857	5.83638	1.82497	0.0680593	0.701297	-4.43701	1.82461
CXCR4	CXCR4	7852	C-X-C motif chemokine receptor 4	0.173513	6.23702	1.8251	0.0680935	0.701297	-4.31248	1.82439
MYH14	MYH14	79784	myosin heavy chain 14	-0.233173	6.75878	-1.82545	0.0680999	0.701297	-4.25029	-1.82435
PDZD2	PDZD2	23037	PDZ domain containing 2	-0.169699	6.32988	-1.82459	0.0681122	0.701297	-4.4532	-1.82426
SRSF5	SRSF5	6430	serine and arginine rich splicing factor 5	-0.237965	7.6039	-1.82527	0.0681683	0.701297	-4.21508	-1.82389
FAM167B	FAM167B	84734	family with sequence similarity 167 member B	-0.189355	5.18113	-1.82401	0.0682375	0.701297	-4.34949	-1.82344
MPV17	MPV17	4358	mitochondrial inner membrane protein MPV17	0.166522	5.85398	1.82294	0.0683602	0.701297	-4.46359	1.82263
JAM3	JAM3	83700	junctional adhesion molecule 3	-0.203572	5.97637	-1.82283	0.0683958	0.701297	-4.39978	-1.82239
ZNF727	ZNF727	442319	zinc finger protein 727	0.138845	5.46905	1.82255	0.068412	0.701297	-4.49863	1.82228
NCKAP1L	NCKAP1L	3071	NCK associated protein 1 like	-0.142634	5.52627	-1.82247	0.0684313	0.701297	-4.46473	-1.82216
DDX5	DDX5	1655	DEAD-box helicase 5	-0.213479	7.61071	-1.82206	0.0685666	0.701335	-4.30088	-1.82127
IRAK1	IRAK1	3654	interleukin 1 receptor associated kinase 1	0.154692	6.05807	1.82156	0.0685825	0.701335	-4.4196	1.82116
CSNK1A1	CSNK1A1	1452	casein kinase 1 alpha 1	-0.162825	6.14299	-1.82103	0.068672	0.701335	-4.39725	-1.82057
DIRAS3	DIRAS3	9077	DIRAS family GTPase 3	0.164348	5.68716	1.82085	0.0686748	0.701335	-4.47326	1.82055
PGP	PGP	283871	phosphoglycolate phosphatase	-0.194993	6.06389	-1.81961	0.0688688	0.701335	-4.45794	-1.81928
PRPF8	PRPF8	10594	pre-mRNA processing factor 8	-0.210854	6.00345	-1.81889	0.0690498	0.701335	-4.30511	-1.81809
ECSIT	ECSIT	51295	ECSIT signaling integrator	-0.236627	6.35661	-1.81795	0.0691764	0.701335	-4.33547	-1.81727
SORT1	SORT1	6272	sortilin 1	0.36216	7.10995	1.8191	0.0691873	0.701335	-4.17808	1.81719
DRAP1	DRAP1	10589	DR1 associated protein 1	0.151607	6.55464	1.81733	0.0692352	0.701335	-4.40771	1.81688
ADAM11	ADAM11	4185	ADAM metallopeptidase domain 11	-0.208924	5.75123	-1.81667	0.0693244	0.701335	-4.43788	-1.8163
S1PR5	S1PR5	53637	sphingosine-1-phosphate receptor 5	0.147583	6.33231	1.81642	0.0693572	0.701335	-4.45817	1.81609
CEP170	CEP170	9859	centrosomal protein 170	0.12586	5.95717	1.81614	0.0693983	0.701335	-4.46821	1.81582
ANGEL1	ANGEL1	23357	angel homolog 1	-0.128833	5.40893	-1.81611	0.0694064	0.701335	-4.46058	-1.81577
BUD23	BUD23	114049	BUD23 rRNA methyltransferase and ribosome maturation factor	-0.235888	6.32479	-1.81812	0.0694253	0.701335	-4.15229	-1.81564
SUMO1	SUMO1	7341	small ubiquitin like modifier 1	-0.155278	6.46179	-1.81603	0.0694494	0.701335	-4.37089	-1.81549
GALNT2	GALNT2	2590	polypeptide N-acetylgalactosaminyltransferase 2	0.168654	6.01894	1.8156	0.069491	0.701335	-4.43349	1.81521
AMOTL2	AMOTL2	51421	angiomotin like 2	0.291362	6.14604	1.81849	0.0695451	0.701335	-4.11824	1.81486
FKBP15	FKBP15	23307	FKBP prolyl isomerase 15	-0.166675	5.79377	-1.81525	0.0695701	0.701335	-4.37092	-1.8147
HOXB3	HOXB3	3213	homeobox B3	-0.20026	6.01367	-1.81458	0.0696799	0.701335	-4.35852	-1.81399
STX7	STX7	8417	syntaxin 7	-0.245585	6.17749	-1.81553	0.0697096	0.701335	-4.19648	-1.81379
MYLK3	MYLK3	91807	myosin light chain kinase 3	-0.400938	6.28598	-1.81942	0.0697279	0.701335	-4.09971	-1.81367
DOCK1	DOCK1	1793	dedicator of cytokinesis 1	0.13147	5.42547	1.81374	0.0697571	0.701335	-4.51251	1.81348
IL6	IL6	3569	interleukin 6	-0.418636	4.80048	-1.82103	0.0698641	0.701335	-4.09815	-1.81279
MYL4	MYL4	4635	myosin light chain 4	0.727953	6.09232	1.81711	0.0699538	0.701335	-4.10521	1.81221
POLR2L	POLR2L	5441	RNA polymerase II subunit L	-0.382908	8.34367	-1.81616	0.0700134	0.701335	-4.11049	-1.81182
RIMBP3B	RIMBP3B	440804	RIMS binding protein 3B	-0.183492	5.09892	-1.81271	0.0700151	0.701335	-4.29719	-1.81181
ALG1L	ALG1L	200810	ALG1 chitobiosyldiphosphodolichol beta-mannosyltransferase like	-0.176318	5.34587	-1.81195	0.0700364	0.701335	-4.49826	-1.81168
EIF4EBP2	EIF4EBP2	1979	eukaryotic translation initiation factor 4E binding protein 2	-0.233735	6.28461	-1.81183	0.0700673	0.701335	-4.4546	-1.81148
NDUFC1	NDUFC1	4717	NADH:ubiquinone oxidoreductase subunit C1	-0.299473	7.57902	-1.81307	0.0701269	0.701335	-4.18429	-1.81109
CHD1	CHD1	1105	chromodomain helicase DNA binding protein 1	-0.184519	5.93971	-1.8116	0.0701596	0.701335	-4.32986	-1.81088
SLC35G6	SLC35G6	643664	solute carrier family 35 member G6	-0.149001	5.47234	-1.8109	0.0702082	0.701335	-4.46575	-1.81057
LYPLA1	LYPLA1	10434	lysophospholipase 1	-0.136023	5.73333	-1.81057	0.0702567	0.701335	-4.47482	-1.81025
ZNF366	ZNF366	167465	zinc finger protein 366	-0.155162	5.27799	-1.81027	0.070323	0.701335	-4.41541	-1.80982
APPL1	APPL1	26060	adaptor protein, phosphotyrosine interacting with PH domain and leucine zipper 1	-0.132902	6.40278	-1.80996	0.0703522	0.701335	-4.47372	-1.80964
SCD5	SCD5	79966	stearoyl-CoA desaturase 5	-0.168551	5.34345	-1.80954	0.0704155	0.701335	-4.48135	-1.80923
KIAA0040	KIAA0040	9674	KIAA0040	-0.171775	5.44546	-1.80959	0.0704709	0.701335	-4.33109	-1.80887
RASAL2	RASAL2	9462	RAS protein activator like 2	-0.174285	6.27928	-1.80884	0.0705321	0.701335	-4.45635	-1.80848
SCN1B	SCN1B	6324	sodium voltage-gated channel beta subunit 1	0.24864	6.31387	1.80933	0.07061	0.701335	-4.23597	1.80798
INTS2	INTS2	57508	integrator complex subunit 2	0.137046	5.83898	1.80836	0.0706124	0.701335	-4.44222	1.80796
CHIC1	CHIC1	53344	cysteine rich hydrophobic domain 1	-0.139773	5.89151	-1.80811	0.0706403	0.701335	-4.47456	-1.80778
FAM25A	FAM25A	643161	family with sequence similarity 25 member A	-0.177921	5.78618	-1.80744	0.0707451	0.701335	-4.47642	-1.80711
RWDD1	RWDD1	51389	RWD domain containing 1	-0.188312	6.48913	-1.80764	0.0707817	0.701335	-4.32549	-1.80688
STXBP6	STXBP6	29091	syntaxin binding protein 6	-0.194363	5.82496	-1.80721	0.070791	0.701335	-4.43872	-1.80682
TNFRSF12A	TNFRSF12A	51330	TNF receptor superfamily member 12A	0.619939	6.5893	1.81493	0.0708999	0.701871	-4.10557	1.80612
HMGA1	HMGA1	3159	high mobility group AT-hook 1	-0.153622	6.51178	-1.80586	0.0710004	0.702323	-4.44473	-1.80547
DDOST	DDOST	1650	dolichyl-diphosphooligosaccharide--protein glycosyltransferase non-catalytic subunit	-0.195242	6.90534	-1.80572	0.0710948	0.702713	-4.31234	-1.80487
MRPL48	MRPL48	51642	mitochondrial ribosomal protein L48	-0.145383	5.86413	-1.80483	0.0711525	0.702741	-4.48018	-1.8045
RAB5C	RAB5C	5878	RAB5C, member RAS oncogene family	0.132247	6.1535	1.80441	0.0712314	0.702978	-4.43649	1.804
NCKAP5L	NCKAP5L	57701	NCK associated protein 5 like	0.132918	5.68603	1.80384	0.0713006	0.703119	-4.50604	1.80356
FBXO9	FBXO9	26268	F-box protein 9	0.162973	5.98863	1.80261	0.0715165	0.703626	-4.43411	1.80218
MKNK2	MKNK2	2872	MAPK interacting serine/threonine kinase 2	-0.337902	6.93186	-1.80426	0.071583	0.703626	-4.16691	-1.80176
LTBP3	LTBP3	4054	latent transforming growth factor beta binding protein 3	0.19247	6.51173	1.80212	0.0715934	0.703626	-4.43596	1.80169
CREBZF	CREBZF	58487	CREB/ATF bZIP transcription factor	0.150128	5.66756	1.80183	0.0716222	0.703626	-4.4905	1.80151
GDF1	GDF1	2657	growth differentiation factor 1	-0.149005	5.12586	-1.80179	0.0716269	0.703626	-4.50844	-1.80148
IL15RA	IL15RA	3601	interleukin 15 receptor subunit alpha	-0.147366	5.5129	-1.80112	0.0717308	0.704106	-4.49982	-1.80082
HGF	HGF	3082	hepatocyte growth factor	-0.154133	5.70624	-1.80002	0.0719083	0.705233	-4.49074	-1.7997
CREB3L4	CREB3L4	148327	cAMP responsive element binding protein 3 like 4	-0.160617	5.32596	-1.79967	0.0719559	0.705233	-4.5188	-1.7994
BCDIN3D	BCDIN3D	144233	BCDIN3 domain containing RNA methyltransferase	-0.167231	4.88733	-1.79852	0.0721438	0.706535	-4.52475	-1.79821
S1PR1	S1PR1	1901	sphingosine-1-phosphate receptor 1	-0.219471	5.06984	-1.79829	0.0723277	0.707453	-4.25842	-1.79705
SFPQ	SFPQ	6421	splicing factor proline and glutamine rich	-0.154772	6.95042	-1.79702	0.0723888	0.707453	-4.47154	-1.79666
MTCH2	MTCH2	23788	mitochondrial carrier 2	0.238543	6.46584	1.79851	0.0724111	0.707453	-4.19784	1.79652
PEBP4	PEBP4	157310	phosphatidylethanolamine binding protein 4	-0.40623	6.98193	-1.80518	0.0724841	0.707453	-4.1176	-1.79607
KAT5	KAT5	10524	lysine acetyltransferase 5	-0.128574	5.9922	-1.79621	0.0725139	0.707453	-4.49185	-1.79588
CTDSP2	CTDSP2	10106	CTD small phosphatase 2	-0.228809	6.30981	-1.79688	0.072616	0.707699	-4.22452	-1.79524
PDE1A	PDE1A	5136	phosphodiesterase 1A	0.177249	4.99693	1.79495	0.0727307	0.707699	-4.43789	1.79452
MRPL20	MRPL20	55052	mitochondrial ribosomal protein L20	-0.192996	6.68324	-1.79486	0.0727508	0.707699	-4.42739	-1.79439
KDM3B	KDM3B	51780	lysine demethylase 3B	-0.155108	5.9043	-1.79478	0.0727603	0.707699	-4.43463	-1.79433
DDX19A	DDX19A	55308	DEAD-box helicase 19A	-0.157811	5.80196	-1.79347	0.0729485	0.708435	-4.49806	-1.79315
CD79B	CD79B	974	CD79b molecule	-0.182967	5.61417	-1.79328	0.0729766	0.708435	-4.50595	-1.79298
EPHB4	EPHB4	2050	EPH receptor B4	-0.155103	5.65468	-1.79312	0.073002	0.708435	-4.50596	-1.79282
ORM2	ORM2	5005	orosomucoid 2	-0.234187	6.16154	-1.79217	0.073167	0.709051	-4.4639	-1.79179
SAP18	SAP18	10284	Sin3A associated protein 18	-0.198313	6.83704	-1.79226	0.0731763	0.709051	-4.4083	-1.79173
POLB	POLB	5423	DNA polymerase beta	0.166737	5.87799	1.79134	0.0733116	0.709399	-4.43532	1.79089
EEF1A2	EEF1A2	1917	eukaryotic translation elongation factor 1 alpha 2	0.275052	7.79394	1.79164	0.0733598	0.709399	-4.29906	1.79059
MAP2K5	MAP2K5	5607	mitogen-activated protein kinase kinase 5	0.200007	5.9879	1.79137	0.0733784	0.709399	-4.31895	1.79047
ACSL1	ACSL1	2180	acyl-CoA synthetase long chain family member 1	-0.249477	6.56205	-1.79043	0.0734887	0.709928	-4.37437	-1.78978
ZBTB3	ZBTB3	79842	zinc finger and BTB domain containing 3	-0.176831	5.5086	-1.78973	0.073554	0.710023	-4.48988	-1.78938
TMEM255B	TMEM255B	348013	transmembrane protein 255B	-0.271194	4.96256	-1.79103	0.073689	0.7103	-4.18765	-1.78854
TRIOBP	TRIOBP	11078	TRIO and F-actin binding protein	0.186129	6.53534	1.7892	0.0737614	0.7103	-4.29125	1.78809
LDAH	LDAH	60526	lipid droplet associated hydrolase	0.158821	5.72892	1.78792	0.0738411	0.7103	-4.50539	1.7876
HARS1	HARS1	3035	histidyl-tRNA synthetase 1	-0.145145	5.90103	-1.78766	0.0738815	0.7103	-4.50629	-1.78735
ZNF394	ZNF394	84124	zinc finger protein 394	-0.16845	5.52949	-1.78788	0.0739056	0.7103	-4.36877	-1.7872
SELE	SELE	6401	selectin E	-0.279278	5.2731	-1.78815	0.0739156	0.7103	-4.30205	-1.78714
GABARAPL1	GABARAPL1	23710	GABA type A receptor associated protein like 1	-0.427018	8.12077	-1.79385	0.0740692	0.710438	-4.11994	-1.78619
NR2F2	NR2F2	7026	nuclear receptor subfamily 2 group F member 2	-0.163438	5.64527	-1.78602	0.0741453	0.710438	-4.51481	-1.78572
ISCU	ISCU	23479	iron-sulfur cluster assembly enzyme	-0.338809	8.41686	-1.78804	0.0742172	0.710438	-4.18175	-1.78527
SCO1	SCO1	6341	SCO cytochrome c oxidase assembly protein 1	0.176421	5.84802	1.7858	0.0742208	0.710438	-4.40917	1.78525
SOX18	SOX18	54345	SRY-box transcription factor 18	-0.159266	5.90712	-1.78524	0.0742751	0.710438	-4.50509	-1.78492
RPSA	RPSA	3921	ribosomal protein SA	-0.235271	7.85849	-1.78568	0.0743176	0.710438	-4.30791	-1.78465
ZNF346	ZNF346	23567	zinc finger protein 346	0.182466	6.61936	1.78536	0.0743185	0.710438	-4.36304	1.78465
ACADVL	ACADVL	37	acyl-CoA dehydrogenase very long chain	-0.374064	9.12921	-1.79225	0.074547	0.712091	-4.11615	-1.78324
OSBPL1A	OSBPL1A	114876	oxysterol binding protein like 1A	0.175875	6.45094	1.78301	0.0746415	0.712462	-4.49469	1.78266
BTN2A1	BTN2A1	11120	butyrophilin subfamily 2 member A1	-0.165236	6.01005	-1.78153	0.0748901	0.712998	-4.4765	-1.78114
MFSD14B	MFSD14B	84641	major facilitator superfamily domain containing 14B	0.234872	5.76764	1.78101	0.0749607	0.712998	-4.52139	1.7807
LMO2	LMO2	4005	LIM domain only 2	-0.175636	5.31172	-1.78087	0.0749854	0.712998	-4.51315	-1.78055
S100A9	S100A9	6280	S100 calcium binding protein A9	-0.175235	5.64255	-1.78057	0.0750428	0.712998	-4.49061	-1.7802
BIN2	BIN2	51411	bridging integrator 2	-0.155745	5.20444	-1.78023	0.0750814	0.712998	-4.55207	-1.77997
NDRG2	NDRG2	57447	NDRG family member 2	-0.195782	7.23914	-1.78057	0.0750966	0.712998	-4.37893	-1.77987
TOMM20	TOMM20	9804	translocase of outer mitochondrial membrane 20	-0.198113	6.19879	-1.77993	0.0751383	0.712998	-4.52149	-1.77962
MRPL3	MRPL3	11222	mitochondrial ribosomal protein L3	-0.146425	6.41707	-1.7798	0.07516	0.712998	-4.52182	-1.77949
RNF122	RNF122	79845	ring finger protein 122	-0.236518	5.74718	-1.77956	0.075199	0.712998	-4.51934	-1.77925
DPYD	DPYD	1806	dihydropyrimidine dehydrogenase	-0.185669	5.04147	-1.77859	0.0753552	0.71395	-4.53404	-1.7783
NCKIPSD	NCKIPSD	51517	NCK interacting protein with SH3 domain	0.241271	5.37785	1.77826	0.0755938	0.714101	-4.26581	1.77684
RPL18A	RPL18A	6142	ribosomal protein L18a	-0.312519	7.99137	-1.77807	0.0755953	0.714101	-4.29156	-1.77684
PDE3A	PDE3A	5139	phosphodiesterase 3A	-0.387694	7.87289	-1.7829	0.0756208	0.714101	-4.1346	-1.77668
BIRC6	BIRC6	57448	baculoviral IAP repeat containing 6	0.120915	5.85327	1.77665	0.075677	0.714101	-4.5253	1.77634
AGR3	AGR3	155465	anterior gradient 3, protein disulphide isomerase family member	-0.149453	5.45154	-1.77654	0.0757033	0.714101	-4.4962	-1.77618
SNCA	SNCA	6622	synuclein alpha	0.225273	6.00699	1.77691	0.0757059	0.714101	-4.37185	1.77616
AKAP8	AKAP8	10270	A-kinase anchoring protein 8	-0.156805	5.71312	-1.77547	0.0758701	0.715123	-4.53013	-1.77517
MRPL18	MRPL18	29074	mitochondrial ribosomal protein L18	-0.142455	5.96263	-1.77469	0.0760106	0.715921	-4.49235	-1.77432
PHF3	PHF3	23469	PHD finger protein 3	-0.172173	6.34613	-1.77433	0.076079	0.715981	-4.47119	-1.7739
RETSAT	RETSAT	54884	retinol saturase	-0.130668	5.81664	-1.77349	0.0761992	0.715981	-4.52858	-1.77318
ZNF483	ZNF483	158399	zinc finger protein 483	-0.203428	5.52894	-1.77395	0.0762325	0.715981	-4.32636	-1.77298
PRKAR1B	PRKAR1B	5575	protein kinase cAMP-dependent type I regulatory subunit beta	-0.162578	5.67479	-1.77353	0.0762408	0.715981	-4.40768	-1.77293
NMRAL1	NMRAL1	57407	NmrA like redox sensor 1	-0.178336	5.92423	-1.77206	0.0764738	0.716267	-4.43012	-1.77152
GDAP1	GDAP1	54332	ganglioside induced differentiation associated protein 1	-0.22574	5.50131	-1.77213	0.0764847	0.716267	-4.3891	-1.77146
VMAC	VMAC	400673	vimentin type intermediate filament associated coiled-coil protein	-0.145705	5.52288	-1.77166	0.0764981	0.716267	-4.54595	-1.77138
OCIAD2	OCIAD2	132299	OCIA domain containing 2	-0.170482	5.71691	-1.77158	0.0765371	0.716267	-4.46853	-1.77114
FAM161B	FAM161B	145483	FAM161 centrosomal protein B	-0.153047	5.39607	-1.77111	0.0765872	0.716267	-4.55801	-1.77084
CREB3L2	CREB3L2	64764	cAMP responsive element binding protein 3 like 2	-0.193704	5.16393	-1.77099	0.076607	0.716267	-4.56022	-1.77072
FAM186A	FAM186A	121006	family with sequence similarity 186 member A	-0.136497	5.58124	-1.77067	0.0766677	0.716312	-4.53328	-1.77036
RIPOR3	RIPOR3	140876	RIPOR family member 3	-0.15445	5.36778	-1.76997	0.0767769	0.716808	-4.55998	-1.7697
COL18A1	COL18A1	80781	collagen type XVIII alpha 1 chain	0.155167	5.36792	1.76875	0.0769734	0.717111	-4.5949	1.76852
KRTAP4-7	KRTAP4-7	100132476	keratin associated protein 4-7	-0.172633	5.83515	-1.76881	0.0769893	0.717111	-4.49419	-1.76843
KIF5B	KIF5B	3799	kinesin family member 5B	0.198773	6.73061	1.76872	0.0769962	0.717111	-4.52224	1.76839
TRMT9B	TRMT9B	57604	tRNA methyltransferase 9B (putative)	-0.226806	5.68854	-1.76847	0.0770334	0.717111	-4.53842	-1.76816
TMSB10	TMSB10	9168	thymosin beta 10	-0.300482	7.4836	-1.76963	0.0771152	0.71735	-4.23714	-1.76768
POMGNT1	POMGNT1	55624	protein O-linked mannose N-acetylglucosaminyltransferase 1 (beta 1,2-)	0.169877	6.31446	1.7665	0.077441	0.719858	-4.37858	1.76573
GTF2H2C	GTF2H2C	728340	GTF2H2 family member C	-0.14013	5.71478	-1.76483	0.0776432	0.721214	-4.54675	-1.76453
IGF1R	IGF1R	3480	insulin like growth factor 1 receptor	0.183431	6.31664	1.76457	0.0777839	0.721997	-4.35459	1.76369
ZNF33B	ZNF33B	7582	zinc finger protein 33B	-0.154605	5.46494	-1.76341	0.0778868	0.722012	-4.53682	-1.76308
MTRR	MTRR	4552	5-methyltetrahydrofolate-homocysteine methyltransferase reductase	-0.155676	5.68525	-1.76351	0.0778983	0.722012	-4.45293	-1.76301
MED9	MED9	55090	mediator complex subunit 9	0.202973	5.80026	1.7639	0.0779893	0.722332	-4.28043	1.76247
COX14	COX14	84987	cytochrome c oxidase assembly factor COX14	-0.286107	7.6593	-1.7623	0.078152	0.723143	-4.37716	-1.76151
ETV1	ETV1	2115	ETS variant transcription factor 1	0.226204	6.01489	1.76168	0.0781899	0.723143	-4.50008	1.76129
EEF2KMT	EEF2KMT	196483	eukaryotic elongation factor 2 lysine methyltransferase	-0.156847	5.25599	-1.75998	0.0784551	0.725072	-4.58335	-1.75972
SSTR5	SSTR5	6755	somatostatin receptor 5	-0.166405	5.72313	-1.75864	0.0786887	0.726442	-4.55758	-1.75835
NDUFB9	NDUFB9	4715	NADH:ubiquinone oxidoreductase subunit B9	-0.277287	7.98493	-1.76073	0.0787371	0.726442	-4.21529	-1.75806
MTHFD2	MTHFD2	10797	methylenetetrahydrofolate dehydrogenase (NADP+ dependent) 2, methenyltetrahydrofolate cyclohydrolase	-0.158185	5.80657	-1.75814	0.0787749	0.726442	-4.55405	-1.75784
BRD3	BRD3	8019	bromodomain containing 3	0.131431	6.006	1.75743	0.0788939	0.726442	-4.56113	1.75714
NCBP1	NCBP1	4686	nuclear cap binding protein subunit 1	0.203283	5.73928	1.75788	0.0790292	0.726442	-4.27793	1.75635
NIPSNAP1	NIPSNAP1	8508	nipsnap homolog 1	-0.192985	6.01716	-1.75759	0.0790649	0.726442	-4.28673	-1.75614
APIP	APIP	51074	APAF1 interacting protein	0.17997	6.00372	1.75716	0.0790703	0.726442	-4.33383	1.75611
UBA52	UBA52	7311	ubiquitin A-52 residue ribosomal protein fusion product 1	-0.254537	7.37448	-1.75677	0.0790739	0.726442	-4.40986	-1.75608
NLRP4	NLRP4	147945	NLR family pyrin domain containing 4	-0.167576	5.42381	-1.75612	0.079114	0.726442	-4.5761	-1.75585
NDUFA2	NDUFA2	4695	NADH:ubiquinone oxidoreductase subunit A2	-0.177738	6.95718	-1.75581	0.0792314	0.726514	-4.41787	-1.75516
PRDX4	PRDX4	10549	peroxiredoxin 4	-0.179171	5.86435	-1.75544	0.0792354	0.726514	-4.55724	-1.75514
LONRF3	LONRF3	79836	LON peptidase N-terminal domain and ring finger 3	-0.124496	5.39624	-1.75308	0.0796355	0.729659	-4.57818	-1.75281
DCBLD2	DCBLD2	131566	discoidin, CUB and LCCL domain containing 2	0.22745	6.51711	1.752	0.0799286	0.73136	-4.36494	1.7511
OSGEP	OSGEP	55644	O-sialoglycoprotein endopeptidase	-0.170405	5.78148	-1.7515	0.0799626	0.73136	-4.43625	-1.7509
AMBP	AMBP	259	alpha-1-microglobulin/bikunin precursor	-0.154418	5.72952	-1.75104	0.0799925	0.73136	-4.5588	-1.75073
BOLA2B	BOLA2B	654483	bolA family member 2B	0.159467	6.2579	1.75045	0.0801057	0.731439	-4.52398	1.75007
TM2D2	TM2D2	83877	TM2 domain containing 2	0.151966	5.86234	1.7503	0.0801155	0.731439	-4.57696	1.75002
HBP1	HBP1	26959	HMG-box transcription factor 1	-0.217424	6.38415	-1.74997	0.0802467	0.731933	-4.4054	-1.74926
CDK16	CDK16	5127	cyclin dependent kinase 16	0.195883	6.75025	1.74837	0.0804556	0.731933	-4.55233	1.74805
GCLM	GCLM	2730	glutamate-cysteine ligase modifier subunit	-0.297968	5.3168	-1.75214	0.0805001	0.731933	-4.18095	-1.74779
OCSTAMP	OCSTAMP	128506	osteoclast stimulatory transmembrane protein	0.147377	5.84128	1.74779	0.0805478	0.731933	-4.58278	1.74752
STAT3	STAT3	6774	signal transducer and activator of transcription 3	-0.487445	7.13637	-1.7581	0.0806062	0.731933	-4.17441	-1.74718
SMCHD1	SMCHD1	23347	structural maintenance of chromosomes flexible hinge domain containing 1	0.119668	5.80712	1.74724	0.0806439	0.731933	-4.58329	1.74696
GSE1	GSE1	23199	Gse1 coiled-coil protein	0.14123	5.97554	1.74721	0.080651	0.731933	-4.57536	1.74692
TXNL1	TXNL1	9352	thioredoxin like 1	-0.165661	6.38606	-1.7473	0.0806624	0.731933	-4.49172	-1.74686
SPDYE5	SPDYE5	442590	speedy/RINGO cell cycle regulator family member E5	-0.158141	5.51547	-1.74684	0.0807123	0.731933	-4.58561	-1.74657
PDE4D	PDE4D	5144	phosphodiesterase 4D	-0.161906	5.60481	-1.74679	0.0807414	0.731933	-4.51971	-1.7464
BIVM	BIVM	54841	basic, immunoglobulin-like variable motif containing	0.142442	5.61275	1.74514	0.0810055	0.732288	-4.59869	1.74488
ARMCX3	ARMCX3	51566	armadillo repeat containing X-linked 3	0.187882	6.30357	1.74509	0.0810655	0.732288	-4.45749	1.74454
COQ8A	COQ8A	56997	coenzyme Q8A	-0.267111	6.50533	-1.74628	0.0810954	0.732288	-4.26348	-1.74437
HEXIM1	HEXIM1	10614	HEXIM P-TEFb complex subunit 1	-0.146813	5.6409	-1.74403	0.0812046	0.732288	-4.57736	-1.74374
MYO18B	MYO18B	84700	myosin XVIIIB	0.181119	7.67377	1.74412	0.0812462	0.732288	-4.44345	1.7435
POU6F1	POU6F1	5463	POU class 6 homeobox 1	-0.148734	4.65144	-1.74361	0.0812731	0.732288	-4.60996	-1.74335
IDI1	IDI1	3422	isopentenyl-diphosphate delta isomerase 1	-0.149557	5.82222	-1.74349	0.0813007	0.732288	-4.57252	-1.74319
LTBP2	LTBP2	4053	latent transforming growth factor beta binding protein 2	0.297849	5.70344	1.74592	0.0813109	0.732288	-4.22181	1.74313
ST6GALNAC4	ST6GALNAC4	27090	ST6 N-acetylgalactosaminide alpha-2,6-sialyltransferase 4	0.138002	5.87431	1.7433	0.0813366	0.732288	-4.56799	1.74298
SGIP1	SGIP1	84251	SH3GL interacting endocytic adaptor 1	-0.204726	5.14034	-1.74323	0.0813526	0.732288	-4.54976	-1.74289
EIF3K	EIF3K	27335	eukaryotic translation initiation factor 3 subunit K	-0.237488	7.90728	-1.74349	0.0814335	0.732349	-4.35668	-1.74243
POLR2I	POLR2I	5438	RNA polymerase II subunit I	-0.203928	6.99935	-1.74208	0.0815524	0.732349	-4.55328	-1.74175
PVR	PVR	5817	PVR cell adhesion molecule	-0.203778	5.89503	-1.74136	0.0816728	0.732349	-4.57734	-1.74106
YWHAZ	YWHAZ	7534	tyrosine 3-monooxygenase/tryptophan 5-monooxygenase activation protein zeta	-0.191102	6.94399	-1.74154	0.081688	0.732349	-4.45717	-1.74098
RARRES1	RARRES1	5918	retinoic acid receptor responder 1	0.121912	5.56648	1.74089	0.0817457	0.732349	-4.61538	1.74065
NUP58	NUP58	9818	nucleoporin 58	-0.168906	5.88151	-1.7405	0.0818241	0.732349	-4.57957	-1.7402
TNFRSF18	TNFRSF18	8784	TNF receptor superfamily member 18	-0.147568	5.62027	-1.74044	0.0818352	0.732349	-4.57643	-1.74014
SAMHD1	SAMHD1	25939	SAM and HD domain containing deoxynucleoside triphosphate triphosphohydrolase 1	-0.181384	5.22209	-1.74059	0.0818402	0.732349	-4.4869	-1.74011
TBC1D9	TBC1D9	23158	TBC1 domain family member 9	0.135854	6.05417	1.74021	0.0818743	0.732349	-4.58181	1.73991
CAMK2N2	CAMK2N2	94032	calcium/calmodulin dependent protein kinase II inhibitor 2	-0.147307	5.59919	-1.73982	0.0819459	0.732478	-4.57062	-1.73951
DNAJB1	DNAJB1	3337	DnaJ heat shock protein family (Hsp40) member B1	-0.462566	5.59741	-1.75003	0.082025	0.732555	-4.18484	-1.73906
PTBP1	PTBP1	5725	polypyrimidine tract binding protein 1	0.81377	12.1152	1.78792	0.0821416	0.732555	-4.353	1.73839
TRIM5	TRIM5	85363	tripartite motif containing 5	-0.136937	5.48448	-1.73805	0.0822561	0.732555	-4.57861	-1.73774
SEMA3C	SEMA3C	10512	semaphorin 3C	0.239746	6.16734	1.73782	0.0822952	0.732555	-4.58321	1.73752
LDHB	LDHB	3945	lactate dehydrogenase B	-0.430759	10.4501	-1.75591	0.0823226	0.732555	-4.17125	-1.73737
CD276	CD276	80381	CD276 molecule	0.149045	6.20205	1.73736	0.0823763	0.732555	-4.58277	1.73706
ABLIM1	ABLIM1	3983	actin binding LIM protein 1	-0.308007	8.0182	-1.73959	0.0824614	0.732555	-4.22818	-1.73658
IL6ST	IL6ST	3572	interleukin 6 signal transducer	-0.191733	6.61775	-1.73668	0.0824977	0.732555	-4.57972	-1.73637
SPANXA1	SPANXA1	30014	sperm protein associated with the nucleus, X-linked, family member A1	0.169669	6.37646	1.73662	0.0825252	0.732555	-4.52535	1.73622
LHX5	LHX5	64211	LIM homeobox 5	0.142688	5.47158	1.73564	0.0826716	0.732555	-4.61745	1.73539
DHX9	DHX9	1660	DExH-box helicase 9	-0.161213	5.47208	-1.73561	0.0826808	0.732555	-4.60348	-1.73534
CLPB	CLPB	81570	ClpB homolog, mitochondrial AAA ATPase chaperonin	0.139595	5.70657	1.7354	0.0827155	0.732555	-4.61166	1.73514
ELOB	ELOB	6923	elongin B	-0.203527	7.46302	-1.73595	0.0827229	0.732555	-4.39899	-1.7351
TPRA1	TPRA1	131601	transmembrane protein adipocyte associated 1	0.146635	5.67178	1.73537	0.0827826	0.732555	-4.45271	1.73476
DNAAF2	DNAAF2	55172	dynein axonemal assembly factor 2	-0.146667	5.54512	-1.73487	0.082813	0.732555	-4.60211	-1.73459
NAT8B	NAT8B	51471	N-acetyltransferase 8B (putative, gene/pseudogene)	-0.193665	5.78112	-1.73396	0.0829772	0.732982	-4.5891	-1.73367
AHCYL2	AHCYL2	23382	adenosylhomocysteinase like 2	-0.178967	5.45618	-1.73415	0.0830021	0.732982	-4.44947	-1.73353
ROGDI	ROGDI	79641	rogdi atypical leucine zipper	-0.190984	6.7839	-1.73398	0.0830962	0.732982	-4.37193	-1.733
PET100	PET100	100131801	PET100 cytochrome c oxidase chaperone	-0.235363	7.14512	-1.7353	0.0831581	0.732982	-4.23956	-1.73265
VTN	VTN	7448	vitronectin	0.269462	6.32284	1.73336	0.0831583	0.732982	-4.42577	1.73265
ALDH3A2	ALDH3A2	224	aldehyde dehydrogenase 3 family member A2	0.198385	6.59065	1.73232	0.0832802	0.732982	-4.55345	1.73196
SYDE2	SYDE2	84144	synapse defective Rho GTPase homolog 2	0.141958	5.8269	1.73203	0.0833165	0.732982	-4.6074	1.73176
MYCT1	MYCT1	80177	MYC target 1	-0.169504	5.38855	-1.7316	0.0833965	0.732982	-4.59832	-1.73131
GBP4	GBP4	115361	guanylate binding protein 4	-0.163904	5.22873	-1.73055	0.0835864	0.732982	-4.58771	-1.73025
EIF4H	EIF4H	7458	eukaryotic translation initiation factor 4H	-0.214506	6.9275	-1.73157	0.083624	0.732982	-4.31256	-1.73004
DLST	DLST	1743	dihydrolipoamide S-succinyltransferase	0.214126	6.75491	1.73023	0.0837132	0.732982	-4.43337	1.72954
PLOD2	PLOD2	5352	procollagen-lysine,2-oxoglutarate 5-dioxygenase 2	-0.169025	5.24639	-1.72993	0.0837217	0.732982	-4.51615	-1.72949
BRCC3	BRCC3	79184	BRCA1/BRCA2-containing complex subunit 3	-0.140688	5.55731	-1.72965	0.0837421	0.732982	-4.60927	-1.72937
GPD1L	GPD1L	23171	glycerol-3-phosphate dehydrogenase 1 like	-0.255636	6.9098	-1.73001	0.0837468	0.732982	-4.44511	-1.72935
C16orf87	C16orf87	388272	chromosome 16 open reading frame 87	0.143328	5.85259	1.72983	0.0837671	0.732982	-4.46444	1.72923
HSPA8	HSPA8	3312	heat shock protein family A (Hsp70) member 8	-0.488399	8.54629	-1.73261	0.0838612	0.732982	-4.21423	-1.72871
NEMF	NEMF	9147	nuclear export mediator factor	-0.146034	5.71574	-1.72891	0.0838757	0.732982	-4.60501	-1.72863
SLC30A7	SLC30A7	148867	solute carrier family 30 member 7	-0.203977	5.56368	-1.72806	0.0840268	0.732982	-4.60824	-1.72778
USP54	USP54	159195	ubiquitin specific peptidase 54	-0.165418	5.87916	-1.7279	0.0840588	0.732982	-4.59851	-1.72761
PATJ	PATJ	10207	PATJ crumbs cell polarity complex component	-0.169845	5.82951	-1.728	0.0841014	0.732982	-4.45331	-1.72737
[truncated: 11,333 more rows]

## Sheet: CMC_HCMPrEF_vs_Control
Supplementary Table5. Differentially expressed genes in cardiomyocytes according to clinical diagnosis (Hypertrophic cardiomyopathy with reduced ejection fraction versus Control)
[truncated: 12,801 more rows]

[truncated: 8 more sheets: CMC_HCMPpEF_vs_Control, CMC_ICMP_vs_DCMP, CMC_HCMPrEF_vs_DCMP, CMC_ICMP_vs_HCMPrEF, CMC_DCMP_vs_HCMPpEF, CMC_ICMP_vs_HCMPpEF, CMC_HCMPrEF_vs_HCMPpEF, Sheet1]
