# Supplementary material for: Spatial transcriptional landscape of human heart failure
Source: Eur Heart J. 2025 May 8;46(31):3098–114. doi: 10.1093/eurheartj/ehaf272 (PMC12349961; doi:10.1093/eurheartj/ehaf272)
Supplement: ehaf272_Supplementary_Data [file ehaf272_supplementary_data.zip › SupplementaryTable6.xlsx]

## Sheet: EC_DCMP_vs_Control
Supplementary Table6. Differentially expressed genes in endothelial cells according to clinical diagnosis (Dilated cardiomyopathy versus Control)
Column1	SYMBOL	ENTREZID	GENENAME	logFC	AveExpr	t	P.Value	adj.P.Val	B	z.std
LGMN	LGMN	5641	legumain	-1.9043	7.18182	-6.60035	1.3433e-10	1.71942e-06	2.23967	-6.42219
CCL18	CCL18	6362	C-C motif chemokine ligand 18	-2.16207	5.96418	-5.8683	1.4335e-08	5.10458e-05	0.869518	-5.66934
TP53TG3F	TP53TG3F	102724127	TP53 target 3 family member F	-1.5787	6.04631	-5.83785	1.55372e-08	5.10458e-05	1.03716	-5.65552
PLIN4	PLIN4	729359	perilipin 4	-1.35856	6.53594	-5.79822	1.59518e-08	5.10458e-05	1.09762	-5.651
CD68	CD68	968	CD68 molecule	-1.39198	7.11998	-5.12027	4.8998e-07	0.00125435	0.439005	-5.0302
TALDO1	TALDO1	6888	transaldolase 1	-0.72435	6.54004	-4.79228	2.49945e-06	0.00533216	-0.00328726	-4.70817
ID2	ID2	3398	inhibitor of DNA binding 2	0.68282	7.2298	4.649	4.17066e-06	0.00762635	0.19104	4.60269
RASSF4	RASSF4	83937	Ras association domain family member 4	-0.752666	6.64427	-4.64396	4.93465e-06	0.00789544	-0.139388	-4.56755
TYW5	TYW5	129450	tRNA-yW synthesizing protein 5	1.176	5.40419	4.58635	1.09408e-05	0.0155603	-1.00439	4.39769
ABLIM1	ABLIM1	3983	actin binding LIM protein 1	-0.726172	7.13649	-4.39195	1.45569e-05	0.0186328	-0.4119	-4.33529
CYP4B1	CYP4B1	1580	cytochrome P450 family 4 subfamily B member 1	-0.858837	6.17393	-4.33946	2.10465e-05	0.0244904	-0.655869	-4.25349
ADH1B	ADH1B	125	alcohol dehydrogenase 1B (class I), beta polypeptide	-1.11755	6.70288	-4.15394	3.69704e-05	0.0364987	-0.460918	-4.12564
MMP15	MMP15	4324	matrix metallopeptidase 15	1.09509	5.64206	4.19961	3.7069e-05	0.0364987	-0.882178	4.12503
PODN	PODN	127435	podocan	1.03293	6.6523	4.04881	5.80079e-05	0.0517645	-0.712121	4.02077
C1QA	C1QA	712	complement C1q A chain	-1.57541	7.12077	-4.04129	6.38429e-05	0.0517645	-0.963107	-3.99814
FKBP5	FKBP5	2289	FKBP prolyl isomerase 5	-0.909663	6.56179	-3.99774	7.13151e-05	0.0517645	-0.729311	-3.97185
GABARAPL1	GABARAPL1	23710	GABA type A receptor associated protein like 1	-0.761758	7.15749	-4.00686	7.33182e-05	0.0517645	-0.976474	-3.96525
SMAD6	SMAD6	4091	SMAD family member 6	0.79271	6.65067	4.00718	7.52581e-05	0.0517645	-1.03933	3.95902
HBA2	HBA2	3040	hemoglobin subunit alpha 2	-2.31939	8.84277	-3.96548	7.8124e-05	0.0517645	-0.663273	-3.95008
RNF149	RNF149	284996	ring finger protein 149	-0.673376	6.37155	-4.00008	8.08821e-05	0.0517645	-1.10238	-3.94177
SCAMP5	SCAMP5	192683	secretory carrier membrane protein 5	0.879871	5.62919	3.9137	0.000129293	0.0778965	-1.56656	3.8278
CCDC80	CCDC80	151887	coiled-coil domain containing 80	0.987831	7.44325	3.84413	0.000133885	0.0778965	-1.02494	3.8192
ENG	ENG	2022	endoglin	1.02611	8.75194	3.81394	0.000145969	0.0806702	-1.0028	3.79783
AZIN1	AZIN1	51582	antizyme inhibitor 1	0.585378	6.62498	3.79469	0.000162066	0.0806702	-1.12944	3.77181
ANK3	ANK3	288	ankyrin 3	-0.833625	6.12265	-3.79669	0.000168665	0.0806702	-1.18442	-3.76184
FOLR2	FOLR2	2350	folate receptor beta	-1.08024	5.50181	-3.82932	0.000170462	0.0806702	-1.54119	-3.75919
ZNF524	ZNF524	147807	zinc finger protein 524	0.810743	6.05697	3.8097	0.000176454	0.0806702	-1.49455	3.75054
TPCN1	TPCN1	53373	two pore segment channel 1	-0.626366	6.87473	-3.78394	0.000181141	0.0806702	-1.37572	-3.74396
ZNF264	ZNF264	9422	zinc finger protein 264	1.09457	5.64548	3.80855	0.000191377	0.0806702	-1.65642	3.73013
CFH	CFH	3075	complement factor H	0.857219	7.32467	3.74052	0.000195741	0.0806702	-1.13817	3.72445
LILRB3	LILRB3	11025	leukocyte immunoglobulin like receptor B3	-0.824968	6.32714	-3.76504	0.000198055	0.0806702	-1.42472	-3.72148
ECRG4	ECRG4	84417	ECRG4 augurin precursor	0.975844	5.63015	3.78548	0.000201676	0.0806702	-1.62127	3.71691
ISLR	ISLR	3671	immunoglobulin superfamily containing leucine rich repeat	0.735588	6.43534	3.69019	0.000251679	0.097621	-1.37802	3.66055
ADAM15	ADAM15	8751	ADAM metallopeptidase domain 15	0.669666	9.00001	3.68208	0.000263406	0.0991646	-1.4889	3.64886
SLC5A1	SLC5A1	6523	solute carrier family 5 member 1	-0.792567	5.85866	-3.66336	0.000294352	0.103799	-1.49753	-3.62022
MAGI3	MAGI3	260425	membrane associated guanylate kinase, WW and PDZ domain containing 3	-0.757359	5.60213	-3.68565	0.000297701	0.103799	-1.62777	-3.61729
CBLB	CBLB	868	Cbl proto-oncogene B	-0.706674	6.05473	-3.67236	0.000300044	0.103799	-1.64796	-3.61526
ZBTB26	ZBTB26	57684	zinc finger and BTB domain containing 26	0.8905	5.64006	3.68628	0.000310779	0.104683	-1.85072	3.60615
PREX2	PREX2	80243	phosphatidylinositol-3,4,5-trisphosphate dependent Rac exchange factor 2	0.719326	7.23125	3.62656	0.000326131	0.107038	-1.55798	3.59361
ZSWIM9	ZSWIM9	374920	zinc finger SWIM-type containing 9	0.754348	5.44687	3.63381	0.000352507	0.112802	-1.78489	3.5733
ADGRL1	ADGRL1	22859	adhesion G protein-coupled receptor L1	0.60048	5.98013	3.58107	0.000390021	0.121763	-1.6715	3.54675
HBA1	HBA1	3039	hemoglobin subunit alpha 1	-2.12983	8.65355	-3.54266	0.000413291	0.125955	-1.40677	-3.53145
FSD2	FSD2	123722	fibronectin type III and SPRY domain containing 2	-1.10923	4.97338	-3.7625	0.000455061	0.128504	-2.20998	-3.5059
CTSZ	CTSZ	1522	cathepsin Z	-1.02676	7.44537	-3.63491	0.000456539	0.128504	-2.53243	-3.50504
ATF1	ATF1	466	activating transcription factor 1	0.59056	5.9799	3.52964	0.000462752	0.128504	-1.66652	3.50144
GOLGA8A	GOLGA8A	23015	golgin A8 family member A	-0.946882	6.73933	-3.52723	0.000471729	0.128504	-1.70562	-3.49632
COLEC12	COLEC12	81035	collectin subfamily member 12	-0.685232	6.88515	-3.52843	0.000471851	0.128504	-1.73952	-3.49625
CAMKV	CAMKV	79012	CaM kinase like vesicle associated	-0.707819	5.61485	-3.53453	0.000504617	0.132436	-1.82447	-3.47829
CDH5	CDH5	1003	cadherin 5	0.586208	7.66223	3.48822	0.000506983	0.132436	-1.5095	3.47704
FAM174A	FAM174A	345757	family with sequence similarity 174 member A	0.678376	5.88333	3.53188	0.000521242	0.133438	-1.94898	3.4696
SERBP1	SERBP1	26135	SERPINE1 mRNA binding protein 1	0.532108	7.32945	3.47005	0.00055163	0.136157	-1.6894	3.45435
TNFRSF25	TNFRSF25	8718	TNF receptor superfamily member 25	0.739248	5.97501	3.5063	0.000553137	0.136157	-1.98179	3.45361
ZNF778	ZNF778	197320	zinc finger protein 778	0.740819	5.837	3.50785	0.000575151	0.138904	-2.04738	3.44307
JMJD4	JMJD4	65094	jumonji domain containing 4	0.726038	5.3252	3.48269	0.000622724	0.145479	-2.01829	3.42152
MALRD1	MALRD1	340895	MAM and LDL receptor class A domain containing 1	-0.675684	5.45132	-3.47893	0.000625104	0.145479	-1.96154	-3.42048
C1QC	C1QC	714	complement C1q C chain	-2.01168	6.84907	-3.48146	0.000656574	0.150074	-2.34468	-3.4071
USP17L17	USP17L17	100287327	ubiquitin specific peptidase 17 like family member 17	-1.07538	6.60305	-3.40729	0.000738999	0.165951	-1.94561	-3.37469
FAM43A	FAM43A	131583	family with sequence similarity 43 member A	0.716079	6.05002	3.3861	0.000807842	0.175472	-1.99229	3.35009
PIBF1	PIBF1	10464	progesterone immunomodulatory binding factor 1	0.601002	5.57021	3.38894	0.000818111	0.175472	-2.05274	3.34659
PSMB3	PSMB3	5691	proteasome 20S subunit beta 3	-0.475454	6.28181	-3.37615	0.000830603	0.175472	-1.96621	-3.34239
GALNT7	GALNT7	51809	polypeptide N-acetylgalactosaminyltransferase 7	0.718097	5.4076	3.39674	0.000855877	0.175472	-2.21923	3.33406
CCDC91	CCDC91	55297	coiled-coil domain containing 91	-0.570825	5.81794	-3.37229	0.000863526	0.175472	-1.98583	-3.33159
CISD2	CISD2	493856	CDGSH iron sulfur domain 2	-0.592189	6.09974	-3.36912	0.000863651	0.175472	-2.04325	-3.33155
OR5H14	OR5H14	403273	olfactory receptor family 5 subfamily H member 14	-0.691055	5.62377	-3.36724	0.000892083	0.178417	-2.03371	-3.32252
SLC16A2	SLC16A2	6567	solute carrier family 16 member 2	0.778111	5.57908	3.37736	0.000917514	0.18068	-2.24095	3.31467
ADRA2C	ADRA2C	152	adrenoceptor alpha 2C	-0.552308	5.92424	-3.32862	0.000959465	0.186078	-1.9591	-3.30215
PDK4	PDK4	5166	pyruvate dehydrogenase kinase 4	-1.54382	7.35861	-3.37139	0.000975387	0.186343	-2.53429	-3.29753
DOCK11	DOCK11	139818	dedicator of cytokinesis 11	0.733173	5.82319	3.34876	0.000999152	0.188076	-2.4031	3.29077
XYLT2	XYLT2	64132	xylosyltransferase 2	0.628969	5.77715	3.31775	0.00103539	0.192072	-2.11679	3.28073
SLC26A11	SLC26A11	284129	solute carrier family 26 member 11	1.0425	5.40588	3.32678	0.00108608	0.198598	-2.30532	3.26722
ABCA8	ABCA8	10351	ATP binding cassette subfamily A member 8	-0.800881	8.0201	-3.3103	0.00111596	0.199234	-2.68123	-3.25953
DPM1	DPM1	8813	dolichyl-phosphate mannosyltransferase subunit 1, catalytic	0.657459	6.21773	3.29343	0.00112069	0.199234	-2.15127	3.25833
RBAK	RBAK	57786	RB associated KRAB zinc finger	0.654437	5.68533	3.27961	0.00115726	0.201233	-2.113	3.24921
PRKCE	PRKCE	5581	protein kinase C epsilon	0.804161	5.46235	3.30125	0.00116425	0.201233	-2.29792	3.2475
LSG1	LSG1	55341	large 60S subunit nuclear export GTPase 1	0.656902	5.50425	3.28002	0.0011791	0.201233	-2.17187	3.24389
KCTD5	KCTD5	54442	potassium channel tetramerization domain containing 5	-0.670052	5.41275	-3.30118	0.00119648	0.201513	-2.37168	-3.23972
ATP6V0B	ATP6V0B	533	ATPase H+ transporting V0 subunit b	-0.605178	6.07995	-3.26501	0.0012324	0.204866	-2.12682	-3.23127
EED	EED	8726	embryonic ectoderm development	0.677197	5.79825	3.2597	0.00129585	0.212652	-2.28102	3.2169
SERPINB6	SERPINB6	5269	serpin family B member 6	-0.506646	6.88786	-3.22486	0.00136771	0.221603	-2.15362	-3.20138
CMA1	CMA1	1215	chymase 1	0.854381	5.66453	3.22281	0.00140618	0.224989	-2.20114	3.19338
CPM	CPM	1368	carboxypeptidase M	-0.869438	5.5818	-3.25038	0.00146439	0.230905	-2.38768	-3.18165
SIDT2	SIDT2	51092	SID1 transmembrane family member 2	0.484995	6.75593	3.20359	0.00147923	0.230905	-2.20285	3.17873
RAB1A	RAB1A	5861	RAB1A, member RAS oncogene family	-0.547389	7.03895	-3.19161	0.00152711	0.235506	-2.19723	-3.16948
CALCRL	CALCRL	10203	calcitonin receptor like receptor	0.744091	6.64479	3.17454	0.00156674	0.238742	-2.09932	3.16203
PSMA4	PSMA4	5685	proteasome 20S subunit alpha 4	0.872528	5.4956	3.23157	0.00159036	0.239489	-2.69327	3.15767
COL3A1	COL3A1	1281	collagen type III alpha 1 chain	1.6405	7.84706	3.15964	0.00164045	0.24199	-2.15282	3.14862
YBX1	YBX1	4904	Y-box binding protein 1	-0.398281	8.48089	-3.15628	0.00164478	0.24199	-2.10348	-3.14785
ANO1	ANO1	55107	anoctamin 1	0.440146	6.53117	3.15449	0.00167718	0.243954	-2.13388	3.14214
C21orf91	C21orf91	54149	chromosome 21 open reading frame 91	0.600325	5.82642	3.15617	0.0017311	0.248967	-2.25219	3.13286
MERTK	MERTK	10461	MER proto-oncogene, tyrosine kinase	-0.804068	5.4219	-3.17937	0.00178775	0.252176	-2.40803	-3.1234
EDNRB	EDNRB	1910	endothelin receptor type B	-0.784434	6.77128	-3.15076	0.00179281	0.252176	-2.32034	-3.12257
CELF2	CELF2	10659	CUGBP Elav-like family member 2	-0.875073	6.27939	-3.14119	0.00186815	0.259917	-2.34202	-3.11043
APRT	APRT	353	adenine phosphoribosyltransferase	0.397138	6.28399	3.10459	0.00199786	0.274975	-2.241	3.09055
STUM	STUM	375057	stum, mechanosensory transduction mediator homolog	-0.611047	5.58509	-3.11992	0.00205367	0.276076	-2.39735	-3.08236
CAVIN4	CAVIN4	347273	caveolae associated protein 4	0.633406	5.44352	3.13226	0.0020834	0.276076	-2.61318	3.07808
DBX2	DBX2	440097	developing brain homeobox 2	0.779229	5.25014	3.13797	0.00210407	0.276076	-2.6418	3.07514
CMPK1	CMPK1	51727	cytidine/uridine monophosphate kinase 1	0.604882	5.43955	3.11529	0.00210706	0.276076	-2.47901	3.07471
PRDM16	PRDM16	63976	PR/SET domain 16	0.650491	5.38858	3.10862	0.00211371	0.276076	-2.44911	3.07377
LIMD2	LIMD2	80774	LIM domain containing 2	0.399646	6.41944	3.08412	0.00215397	0.277113	-2.30338	3.06814
PLXNA4	PLXNA4	91584	plexin A4	0.829083	5.32862	3.11158	0.00216894	0.277113	-2.53423	3.06607
TET3	TET3	200424	tet methylcytosine dioxygenase 3	0.545331	6.63761	3.07935	0.00218659	0.277113	-2.36583	3.06364
SNURF	SNURF	8926	SNRPN upstream reading frame	-0.557989	6.27938	-3.06764	0.00232899	0.289208	-2.37213	-3.04472
COX6A2	COX6A2	1339	cytochrome c oxidase subunit 6A2	-0.995576	8.34008	-3.04945	0.00235639	0.289208	-2.29803	-3.0412
HEY1	HEY1	23462	hes related family bHLH transcription factor with YRPW motif 1	0.54519	6.95987	3.05209	0.0023654	0.289208	-2.3183	3.04005
TRIM9	TRIM9	114088	tripartite motif containing 9	-0.432826	5.63256	-3.06796	0.00237241	0.289208	-2.43536	-3.03916
GRAPL	GRAPL	400581	GRB2 related adaptor protein like	0.711891	6.43562	3.05724	0.00241607	0.291752	-2.43793	3.03366
SLIT3	SLIT3	6586	slit guidance ligand 3	0.953774	6.21329	3.03817	0.00251774	0.299066	-2.38169	3.0212
GLB1L2	GLB1L2	89944	galactosidase beta 1 like 2	0.797195	5.49473	3.06815	0.00252337	0.299066	-2.62689	3.02052
USP2	USP2	9099	ubiquitin specific peptidase 2	0.726001	5.48258	3.05959	0.00260831	0.301422	-2.66898	3.01048
SLC8A1	SLC8A1	6546	solute carrier family 8 member A1	-0.875772	8.09087	-3.01576	0.00263418	0.301422	-2.3606	-3.00749
CHRDL1	CHRDL1	91851	chordin like 1	0.741637	5.59914	3.03346	0.00269606	0.301422	-2.58895	3.00042
OR5H15	OR5H15	403274	olfactory receptor family 5 subfamily H member 15	-0.514185	5.96178	-3.02068	0.00269646	0.301422	-2.4491	-3.00038
AANAT	AANAT	15	aralkylamine N-acetyltransferase	-0.652771	5.4566	-3.0468	0.00269846	0.301422	-2.64952	-3.00015
GPIHBP1	GPIHBP1	338328	glycosylphosphatidylinositol anchored high density lipoprotein binding protein 1	0.895766	5.5747	3.0416	0.00273799	0.301422	-2.65284	2.99572
EZR	EZR	7430	ezrin	-0.68848	6.16927	-3.01007	0.00274969	0.301422	-2.4059	-2.99442
ACP5	ACP5	54	acid phosphatase 5, tartrate resistant	-0.643336	5.82061	-3.02873	0.00278904	0.301422	-2.58982	-2.99008
FRG2C	FRG2C	100288801	FSHD region gene 2 family member C	-0.552762	5.65655	-3.03316	0.00281049	0.301422	-2.59668	-2.98774
TAF7	TAF7	6879	TATA-box binding protein associated factor 7	-0.694451	6.46633	-3.00877	0.00284721	0.301422	-2.53185	-2.98377
HES1	HES1	3280	hes family bHLH transcription factor 1	0.660025	6.52793	2.99326	0.00286353	0.301422	-2.40435	2.98202
ESCO1	ESCO1	114799	establishment of sister chromatid cohesion N-acetyltransferase 1	0.883802	5.43693	3.02288	0.00287191	0.301422	-2.64771	2.98113
LGALS3	LGALS3	3958	galectin 3	-0.693214	7.71223	-2.99576	0.00290268	0.301422	-2.4767	-2.97786
DUSP1	DUSP1	1843	dual specificity phosphatase 1	1.04095	8.58415	2.98433	0.00290658	0.301422	-2.38149	2.97745
COL1A2	COL1A2	1278	collagen type I alpha 2 chain	1.12115	9.22063	2.98368	0.00291143	0.301422	-2.3817	2.97694
C3	C3	718	complement C3	-0.906328	8.24338	-2.98306	0.00293267	0.301422	-2.41433	-2.97471
SNRPF	SNRPF	6636	small nuclear ribonucleoprotein polypeptide F	-0.610077	6.05444	-2.9954	0.00294357	0.301422	-2.53655	-2.97357
MED8	MED8	112950	mediator complex subunit 8	-0.6441	5.67516	-3.00356	0.00300852	0.305054	-2.59371	-2.96687
BTN3A2	BTN3A2	11118	butyrophilin subfamily 3 member A2	0.626754	5.83948	2.98623	0.00303766	0.305054	-2.53274	2.9639
ZNF334	ZNF334	55713	zinc finger protein 334	-0.790015	5.27797	-3.03697	0.00305054	0.305054	-2.70184	-2.9626
SUPT7L	SUPT7L	9913	SPT7 like, STAGA complex gamma subunit	0.86509	8.012	2.99176	0.00308003	0.305615	-2.64226	2.95964
NDUFB10	NDUFB10	4716	NADH:ubiquinone oxidoreductase subunit B10	-0.771946	7.12126	-2.96767	0.00317441	0.309286	-2.64152	-2.95032
TLE4	TLE4	7091	TLE family member 4, transcriptional corepressor	-0.526099	5.99837	-2.97343	0.00317987	0.309286	-2.53526	-2.94979
TACO1	TACO1	51204	translational activator of cytochrome c oxidase I	0.634353	5.72822	2.98252	0.00318952	0.309286	-2.64453	2.94886
PUSL1	PUSL1	126789	pseudouridine synthase like 1	0.963969	5.38098	2.98898	0.00322832	0.309312	-2.71228	2.94512
PPP4R3B	PPP4R3B	57223	protein phosphatase 4 regulatory subunit 3B	0.560676	6.1905	2.9584	0.00323811	0.309312	-2.49376	2.94418
CDCA7L	CDCA7L	55536	cell division cycle associated 7 like	-0.701653	5.54846	-2.97468	0.00330204	0.313082	-2.61956	-2.93812
TUBA3D	TUBA3D	113457	tubulin alpha 3d	-0.729568	5.43664	-2.97703	0.00336716	0.313082	-2.68994	-2.93206
SNRNP200	SNRNP200	23020	small nuclear ribonucleoprotein U5 subunit 200	0.647996	5.78924	2.98939	0.0033795	0.313082	-2.89099	2.93093
RFTN1	RFTN1	23180	raftlin, lipid raft linker 1	-0.552793	7.3153	-2.94099	0.00339643	0.313082	-2.5142	-2.92938
AKR1C2	AKR1C2	1646	aldo-keto reductase family 1 member C2	0.604463	5.55276	2.9768	0.00339988	0.313082	-2.76288	2.92906
PSMB4	PSMB4	5692	proteasome 20S subunit beta 4	-0.695156	6.8552	-2.93549	0.00354	0.323657	-2.58642	-2.91648
ID1	ID1	3397	inhibitor of DNA binding 1, HLH protein	0.632035	9.7853	2.92341	0.00364086	0.328383	-2.5837	2.90771
ZNF581	ZNF581	51545	zinc finger protein 581	-0.573353	5.90818	-2.92616	0.003643	0.328383	-2.5763	-2.90753
H2AZ1	H2AZ1	3015	H2A.Z variant histone 1	-0.57499	6.36089	-2.92705	0.00368381	0.32871	-2.63363	-2.90404
CPE	CPE	1363	carboxypeptidase E	0.919475	6.80891	2.92136	0.00370866	0.32871	-2.6306	2.90193
HNRNPLL	HNRNPLL	92906	heterogeneous nuclear ribonucleoprotein L like	0.475351	6.35426	2.91014	0.00374474	0.32871	-2.54754	2.8989
ADGRL4	ADGRL4	64123	adhesion G protein-coupled receptor L4	0.713672	6.56588	2.91359	0.00378353	0.32871	-2.60861	2.89567
LPAR3	LPAR3	23566	lysophosphatidic acid receptor 3	0.687847	5.15936	2.96221	0.00380932	0.32871	-2.89368	2.89354
HBB	HBB	3043	hemoglobin subunit beta	-2.33877	7.89674	-2.89872	0.00383312	0.32871	-2.53163	-2.89158
C1QB	C1QB	713	complement C1q B chain	-1.79732	7.88673	-2.95474	0.00383995	0.32871	-3.09819	-2.89102
FASTK	FASTK	10922	Fas activated serine/threonine kinase	-0.600249	5.97457	-2.91607	0.00385207	0.32871	-2.69038	-2.89003
TSPAN18	TSPAN18	90139	tetraspanin 18	0.60575	6.25697	2.89907	0.00389584	0.330244	-2.57852	2.88647
CPLX1	CPLX1	10815	complexin 1	0.831747	5.97293	2.90239	0.00403496	0.338535	-2.71393	2.87542
LMO2	LMO2	4005	LIM domain only 2	0.520785	6.27809	2.88625	0.00404655	0.338535	-2.59272	2.87451
TAS2R60	TAS2R60	338398	taste 2 receptor member 60	-0.610525	5.6627	-2.89818	0.00408219	0.339299	-2.68458	-2.87174
HES4	HES4	57801	hes family bHLH transcription factor 4	0.523122	6.8118	2.87817	0.00423065	0.34937	-2.67637	2.86043
CFAP92	CFAP92	57501	NA	0.726823	5.06505	2.93539	0.00428902	0.349901	-2.98075	2.85608
ALG13	ALG13	79868	ALG13 UDP-N-acetylglucosaminyltransferase subunit	0.504368	5.98495	2.87126	0.00429175	0.349901	-2.6522	2.85588
PCYOX1	PCYOX1	51449	prenylcysteine oxidase 1	-0.615907	6.08609	-2.86589	0.00435881	0.353119	-2.64267	-2.85096
TLR3	TLR3	7098	toll like receptor 3	-0.607105	5.837	-2.88158	0.00439671	0.353949	-2.78096	-2.8482
SHFL	SHFL	55337	shiftless antiviral inhibitor of ribosomal frameshifting	0.59474	6.28072	2.86427	0.00444959	0.354728	-2.71973	2.84439
CAPN2	CAPN2	824	calpain 2	0.525097	7.26478	2.85669	0.00450347	0.354728	-2.79684	2.84056
PSMG4	PSMG4	389362	proteasome assembly chaperone 4	0.59171	5.70516	2.86136	0.00451189	0.354728	-2.73078	2.83996
RAB31	RAB31	11031	RAB31, member RAS oncogene family	-0.525524	6.00438	-2.86837	0.00451724	0.354728	-2.76164	-2.83958
ABCF2	ABCF2	10061	ATP binding cassette subfamily F member 2	-0.464167	6.19563	-2.84853	0.00456378	0.355741	-2.65407	-2.83631
EOGT	EOGT	285203	EGF domain specific O-linked N-acetylglucosamine transferase	0.728745	5.53612	2.87326	0.00462087	0.355741	-2.87995	2.83234
PCYT2	PCYT2	5833	phosphate cytidylyltransferase 2, ethanolamine	-0.453731	5.708	-2.85543	0.00463867	0.355741	-2.75045	-2.83111
TNPO2	TNPO2	30000	transportin 2	-0.44917	5.66285	-2.85433	0.0046413	0.355741	-2.73665	-2.83093
SRGAP2B	SRGAP2B	647135	SLIT-ROBO Rho GTPase activating protein 2B	-0.377693	7.30605	-2.8391	0.00476296	0.36248	-2.73517	-2.82264
LUM	LUM	4060	lumican	1.10391	8.27833	2.82816	0.00478587	0.36248	-2.67528	2.8211
ADGRA2	ADGRA2	25960	adhesion G protein-coupled receptor A2	0.612011	6.14459	2.82906	0.00486106	0.36601	-2.69899	2.8161
TPRG1L	TPRG1L	127262	tumor protein p63 regulated 1 like	0.510715	5.59395	2.84979	0.00489251	0.366223	-2.86706	2.81403
FBRSL1	FBRSL1	57666	fibrosin like 1	0.665393	5.73556	2.82919	0.00499378	0.37163	-2.78558	2.80743
RBIS	RBIS	401466	ribosomal biogenesis factor	-0.617901	6.41483	-2.80837	0.00513749	0.376693	-2.70883	-2.79828
IL13RA2	IL13RA2	3598	interleukin 13 receptor subunit alpha 2	0.657587	5.30929	2.84356	0.0051378	0.376693	-2.95433	2.79826
AKAP13	AKAP13	11214	A-kinase anchoring protein 13	-0.46511	6.65649	-2.80816	0.0051501	0.376693	-2.71983	-2.79749
NCF2	NCF2	4688	neutrophil cytosolic factor 2	-0.52979	5.9378	-2.80966	0.00521386	0.377453	-2.74727	-2.79351
MLF1	MLF1	4291	myeloid leukemia factor 1	-0.61987	5.52812	-2.84089	0.00521947	0.377453	-2.93856	-2.79317
WAC	WAC	51322	WW domain containing adaptor with coiled-coil	-0.378743	7.39054	-2.79324	0.00532383	0.382837	-2.72153	-2.78676
TP53TG3B	TP53TG3B	729355	TP53 target 3B	-1.28966	5.78184	-2.92302	0.00536768	0.383834	-3.52029	-2.7841
NASP	NASP	4678	nuclear autoantigenic sperm protein	-0.576773	6.57435	-2.7908	0.00539937	0.383955	-2.72398	-2.78219
ATE1	ATE1	11101	arginyltransferase 1	-0.670319	5.82853	-2.79933	0.00542961	0.383973	-2.78332	-2.78038
NDUFS1	NDUFS1	4719	NADH:ubiquinone oxidoreductase core subunit S1	-0.477173	6.0176	-2.7906	0.00549043	0.38614	-2.76304	-2.77676
TBXAS1	TBXAS1	6916	thromboxane A synthase 1	-0.640019	5.79591	-2.80035	0.00556509	0.387066	-2.87593	-2.77236
IGHG2	IGHG2	3501	immunoglobulin heavy constant gamma 2 (G2m marker)	-1.36743	5.58944	-2.85473	0.00562181	0.387066	-3.21447	-2.76906
SAR1B	SAR1B	51128	secretion associated Ras related GTPase 1B	0.421018	6.32251	2.77848	0.00563502	0.387066	-2.75947	2.7683
KRTAP9-2	KRTAP9-2	83899	keratin associated protein 9-2	-0.506603	6.61817	-2.78499	0.00564547	0.387066	-2.83922	-2.76769
SLC5A5	SLC5A5	6528	solute carrier family 5 member 5	0.59916	5.68555	2.79887	0.00569134	0.387066	-2.9279	2.76505
KCNMA1	KCNMA1	3778	potassium calcium-activated channel subfamily M alpha 1	0.65115	5.75622	2.77983	0.00574695	0.387066	-2.8288	2.76188
SCARF2	SCARF2	91179	scavenger receptor class F member 2	0.796079	5.10769	2.79732	0.00575149	0.387066	-2.95032	2.76162
HMCN2	HMCN2	256158	hemicentin 2	0.592186	6.12309	2.77182	0.00579402	0.387066	-2.78999	2.75922
PHLDA1	PHLDA1	22822	pleckstrin homology like domain family A member 1	0.721893	5.76023	2.77832	0.00579513	0.387066	-2.84671	2.75915
ZNF423	ZNF423	23090	zinc finger protein 423	0.470574	6.13249	2.77027	0.00580954	0.387066	-2.7875	2.75834
MAGED1	MAGED1	9500	MAGE family member D1	0.506447	6.35885	2.76656	0.00583622	0.387066	-2.77555	2.75684
SMC2	SMC2	10592	structural maintenance of chromosomes 2	0.587142	5.83405	2.78161	0.00593065	0.391301	-2.94318	2.75159
JUNB	JUNB	3726	JunB proto-oncogene, AP-1 transcription factor subunit	1.6104	8.33243	2.8213	0.00599583	0.392744	-3.5367	2.74801
MME	MME	4311	membrane metalloendopeptidase	-0.598449	5.80012	-2.76494	0.00601389	0.392744	-2.83525	-2.74702
WDFY4	WDFY4	57705	WDFY family member 4	0.707669	5.17401	2.7999	0.00606053	0.393082	-3.0725	2.74449
EMB	EMB	133418	embigin	-0.511293	5.83963	-2.76054	0.00610633	0.393082	-2.85456	-2.74202
SMOC2	SMOC2	64094	SPARC related modular calcium binding 2	1.08509	7.77508	2.74754	0.00611119	0.393082	-2.78532	2.74176
TMTC3	TMTC3	160418	transmembrane O-mannosyltransferase targeting cadherins 3	0.735221	5.50313	2.76492	0.00629598	0.402943	-2.98043	2.73195
CA14	CA14	23632	carbonic anhydrase 14	-0.968081	5.20022	-2.80056	0.00635434	0.404654	-3.03785	-2.72891
DKC1	DKC1	1736	dyskerin pseudouridine synthase 1	0.664763	5.64669	2.75482	0.00645605	0.409007	-2.98271	2.72367
DYNLT3	DYNLT3	6990	dynein light chain Tctex-type 3	-0.525154	5.99795	-2.73632	0.0064866	0.409007	-2.85055	-2.72211
PRPF31	PRPF31	26121	pre-mRNA processing factor 31	0.649115	5.86891	2.73141	0.00660871	0.414664	-2.88004	2.71594
DBNDD2	DBNDD2	55861	dysbindin domain containing 2	-0.663667	7.18806	-2.72494	0.00672282	0.416531	-2.88556	-2.71027
MYD88	MYD88	4615	MYD88 innate immune signal transduction adaptor	0.569162	6.04438	2.73942	0.00672419	0.416531	-3.01262	2.7102
IER2	IER2	9592	immediate early response 2	1.19621	7.3992	2.72527	0.00678419	0.416531	-3.00671	2.70726
MEOX1	MEOX1	4222	mesenchyme homeobox 1	0.583895	6.54948	2.71214	0.00685319	0.416531	-2.85501	2.7039
UMPS	UMPS	7372	uridine monophosphate synthetase	0.60258	5.27	2.72813	0.00686911	0.416531	-2.97057	2.70312
HHEX	HHEX	3087	hematopoietically expressed homeobox	0.602604	5.22716	2.7326	0.00686996	0.416531	-2.99996	2.70308
C7orf25	C7orf25	79020	chromosome 7 open reading frame 25	0.659619	5.40816	2.74156	0.00690021	0.416531	-3.06272	2.70162
TRAPPC2	TRAPPC2	6399	trafficking protein particle complex 2	0.664794	5.75694	2.72803	0.00694102	0.416531	-3.00219	2.69966
MROH1	MROH1	727957	maestro heat like repeat family member 1	0.583528	5.44974	2.74288	0.00695774	0.416531	-3.07252	2.69886
RBM17	RBM17	84991	RNA binding motif protein 17	-0.350065	6.59234	-2.70612	0.00696388	0.416531	-2.86004	-2.69857
TMEM159	TMEM159	57146	transmembrane protein 159	-0.649416	6.43458	-2.71537	0.00703081	0.418578	-3.02211	-2.69538
SEMA5B	SEMA5B	54437	semaphorin 5B	0.774353	5.61511	2.72978	0.00712315	0.422112	-3.08112	2.69103
ATXN7	ATXN7	6314	ataxin 7	-0.452696	6.31719	-2.69801	0.00717411	0.423173	-2.88244	-2.68865
INF2	INF2	64423	inverted formin, FH2 and WH2 domain containing	0.443807	6.6558	2.68331	0.0074496	0.433983	-2.89719	2.67605
NEMF	NEMF	9147	nuclear export mediator factor	0.509567	6.03841	2.69483	0.00745186	0.433983	-2.9813	2.67595
COL14A1	COL14A1	7373	collagen type XIV alpha 1 chain	0.826345	6.74533	2.68476	0.00745909	0.433983	-2.91736	2.67562
MT4	MT4	84560	metallothionein 4	0.723219	5.15784	2.71137	0.00750017	0.434399	-3.08299	2.67378
CORIN	CORIN	10699	corin, serine peptidase	-0.437451	5.76868	-2.69344	0.00767099	0.442291	-3.00281	-2.66622
CCDC61	CCDC61	729440	coiled-coil domain containing 61	0.577283	5.9035	2.67842	0.00772522	0.443421	-2.96646	2.66385
IGFBP5	IGFBP5	3488	insulin like growth factor binding protein 5	0.622478	8.02597	2.66442	0.00783047	0.446291	-2.92395	2.65929
TSPAN15	TSPAN15	23555	tetraspanin 15	0.615568	6.01642	2.6812	0.00784495	0.446291	-3.03496	2.65867
MRM2	MRM2	29960	mitochondrial rRNA methyltransferase 2	-0.520515	5.62146	-2.6848	0.00792548	0.447707	-3.03907	-2.65523
PLTP	PLTP	5360	phospholipid transfer protein	-1.22123	7.39949	-2.66767	0.0079398	0.447707	-2.96075	-2.65462
TXNL4B	TXNL4B	54957	thioredoxin like 4B	0.597138	5.65077	2.68123	0.0079861	0.448342	-3.08355	2.65266
ING4	ING4	51147	inhibitor of growth family member 4	0.442746	6.25819	2.66175	0.0080325	0.448978	-2.95984	2.6507
PGM3	PGM3	5238	phosphoglucomutase 3	-0.580503	5.81563	-2.67613	0.00810781	0.450484	-3.04303	-2.64755
DYRK2	DYRK2	8445	dual specificity tyrosine phosphorylation regulated kinase 2	0.580939	6.11789	2.65931	0.00812983	0.450484	-2.98245	2.64663
SORBS3	SORBS3	10174	sorbin and SH3 domain containing 3	0.495591	7.21824	2.65038	0.00819832	0.45166	-2.95652	2.64379
KBTBD11	KBTBD11	9920	kelch repeat and BTB domain containing 11	0.590087	5.61165	2.67553	0.00822162	0.45166	-3.12434	2.64283
PLAT	PLAT	5327	plasminogen activator, tissue type	0.871464	6.68106	2.67656	0.00827491	0.452645	-3.23941	2.64064
NFIL3	NFIL3	4783	nuclear factor, interleukin 3 regulated	0.537927	5.31163	2.66294	0.00834446	0.454245	-3.07394	2.6378
RAB23	RAB23	51715	RAB23, member RAS oncogene family	-0.642968	5.60334	-2.67	0.00837514	0.454245	-3.10184	-2.63656
C4B	C4B	721	complement C4B (Chido blood group)	0.769382	6.49421	2.64138	0.0084588	0.456846	-2.96989	2.63319
NSMAF	NSMAF	8439	neutral sphingomyelinase activation associated factor	-0.603117	5.65189	-2.66089	0.00849743	0.457005	-3.12594	-2.63164
CCT4	CCT4	10575	chaperonin containing TCP1 subunit 4	-0.355747	6.3234	-2.63508	0.0086271	0.460513	-2.98065	-2.62649
LPCAT4	LPCAT4	254531	lysophosphatidylcholine acyltransferase 4	0.565945	6.39273	2.64018	0.00864218	0.460513	-3.02812	2.62589
UBE2Z	UBE2Z	65264	ubiquitin conjugating enzyme E2 Z	-0.373398	7.12478	-2.62913	0.00870071	0.460513	-2.98168	-2.6236
FAAP20	FAAP20	199990	FA core complex associated protein 20	0.626779	5.19347	2.65711	0.00870657	0.460513	-3.14578	2.62337
SMAD7	SMAD7	4092	SMAD family member 7	0.665803	6.86435	2.63135	0.00884761	0.465467	-3.02772	2.61789
TMEM151A	TMEM151A	256472	transmembrane protein 151A	-0.781816	5.20622	-2.66867	0.00887296	0.465467	-3.16933	-2.61691
SEC24D	SEC24D	9871	SEC24 homolog D, COPII coat complex component	-0.402706	5.94459	-2.62401	0.00901702	0.469195	-3.02108	-2.61141
FUBP1	FUBP1	8880	far upstream element binding protein 1	0.372595	6.85919	2.61773	0.00901734	0.469195	-3.00891	2.6114
ZNF337	ZNF337	26152	zinc finger protein 337	0.632119	5.58055	2.63439	0.00916531	0.473348	-3.14438	2.60583
ELOB	ELOB	6923	elongin B	-0.519372	7.12068	-2.61111	0.00917112	0.473348	-3.01114	-2.60561
H4C4	H4C4	8360	H4 clustered histone 4	0.603503	5.99597	2.62197	0.00930374	0.478265	-3.10202	2.60069
CLMN	CLMN	79789	calmin	-0.455255	5.95359	-2.59771	0.00972336	0.497836	-3.06016	-2.58552
WTIP	WTIP	126374	WT1 interacting protein	0.528212	6.10006	2.59233	0.00987462	0.503495	-3.08045	2.58019
RBP7	RBP7	116362	retinol binding protein 7	0.666291	6.42794	2.58704	0.00991256	0.503495	-3.05679	2.57886
OTOP1	OTOP1	133060	otopetrin 1	-0.459581	5.68002	-2.59101	0.0100422	0.506368	-3.09894	-2.57437
LRPAP1	LRPAP1	4043	LDL receptor related protein associated protein 1	-0.485879	6.42755	-2.58784	0.0101182	0.506368	-3.10362	-2.57176
MPP5	MPP5	64398	membrane palmitoylated protein 5	0.561063	5.88677	2.61452	0.0101208	0.506368	-3.30455	2.57168
SPP2	SPP2	6694	secreted phosphoprotein 2	0.622558	5.26582	2.60364	0.0101556	0.506368	-3.2117	2.57048
EGR1	EGR1	1958	early growth response 1	1.9536	8.34669	2.65981	0.0101669	0.506368	-3.80299	2.5701
PTOV1	PTOV1	53635	PTOV1 extended AT-hook containing adaptor protein	0.367553	6.70433	2.57463	0.0102184	0.506958	-3.07039	2.56835
KCNH3	KCNH3	23416	potassium voltage-gated channel subfamily H member 3	-0.637639	5.32472	-2.62672	0.0102881	0.508445	-3.4097	-2.56599
OR5L1	OR5L1	219437	olfactory receptor family 5 subfamily L member 1 (gene/pseudogene)	-0.489857	6.56845	-2.57619	0.0103878	0.511398	-3.11878	-2.56265
NR2F2	NR2F2	7026	nuclear receptor subfamily 2 group F member 2	0.60184	7.68296	2.56078	0.0105967	0.518469	-3.10358	2.55572
DVL1	DVL1	1855	dishevelled segment polarity protein 1	-0.439472	6.32656	-2.56365	0.0106124	0.518469	-3.09243	-2.55521
HSPB3	HSPB3	8988	heat shock protein family B (small) member 3	-0.830062	5.80296	-2.56907	0.0108197	0.526587	-3.13563	-2.54847
MOSMO	MOSMO	730094	modulator of smoothened	0.647188	5.63558	2.57298	0.010896	0.52829	-3.22231	2.54602
CLCNKA	CLCNKA	1187	chloride voltage-gated channel Ka	-0.688187	5.3731	-2.57381	0.0110061	0.531614	-3.21061	-2.54251
CYP2A6	CYP2A6	1548	cytochrome P450 family 2 subfamily A member 6	0.751026	5.7433	2.54925	0.0112377	0.538361	-3.15438	2.53522
CLEC14A	CLEC14A	161198	C-type lectin domain containing 14A	0.411049	7.80949	2.54599	0.0112475	0.538361	-3.15327	2.53491
PRKCQ	PRKCQ	5588	protein kinase C theta	-0.752278	4.99108	-2.5895	0.0112719	0.538361	-3.30589	-2.53415
PSD3	PSD3	23362	pleckstrin and Sec7 domain containing 3	0.497309	5.43765	2.55099	0.0113525	0.539425	-3.19315	2.53166
HGH1	HGH1	51236	HGH1 homolog	0.598692	5.58988	2.55674	0.0113785	0.539425	-3.23447	2.53086
L2HGDH	L2HGDH	79944	L-2-hydroxyglutarate dehydrogenase	0.743836	5.9033	2.56678	0.0114328	0.54	-3.41049	2.52918
NDUFB1	NDUFB1	4707	NADH:ubiquinone oxidoreductase subunit B1	-0.546253	7.3821	-2.53177	0.0115039	0.540049	-3.14112	-2.52701
EPHB3	EPHB3	2049	EPH receptor B3	0.590649	5.40655	2.54672	0.0115182	0.540049	-3.20498	2.52657
PLA2G2A	PLA2G2A	5320	phospholipase A2 group IIA	-1.11266	7.22376	-2.52365	0.0117853	0.549009	-3.15281	-2.51851
KCNJ5	KCNJ5	3762	potassium inwardly rectifying channel subfamily J member 5	-0.54595	5.42244	-2.54525	0.0117951	0.549009	-3.225	-2.51822
GEMIN2	GEMIN2	8487	gem nuclear organelle associated protein 2	0.570472	5.70969	2.54234	0.0118543	0.549766	-3.25803	2.51645
FN3KRP	FN3KRP	79672	fructosamine 3 kinase related protein	0.551703	5.93226	2.5246	0.0119629	0.551005	-3.17309	2.51324
ZNF707	ZNF707	286075	zinc finger protein 707	0.529063	5.55415	2.52955	0.0119671	0.551005	-3.20313	2.51311
NCK2	NCK2	8440	NCK adaptor protein 2	0.339369	7.14548	2.51728	0.0120283	0.551834	-3.16505	2.51131
HS2ST1	HS2ST1	9653	heparan sulfate 2-O-sulfotransferase 1	0.696239	5.64638	2.5373	0.0122017	0.557793	-3.31691	2.50626
RAPGEF1	RAPGEF1	2889	Rap guanine nucleotide exchange factor 1	-0.608296	7.20693	-2.51267	0.0123802	0.562578	-3.19497	-2.50112
HLA-DQA1	HLA-DQA1	3117	major histocompatibility complex, class II, DQ alpha 1	-0.957983	6.68844	-2.51255	0.0124073	0.562578	-3.20604	-2.50034
LOXL3	LOXL3	84695	lysyl oxidase like 3	-0.677657	5.58008	-2.53619	0.0124383	0.562578	-3.2865	-2.49946
TIAM2	TIAM2	26230	TIAM Rac1 associated GEF 2	0.469633	5.58127	2.52263	0.0125311	0.564784	-3.28298	2.49682
PRKD1	PRKD1	5587	protein kinase D1	0.73486	5.57559	2.51641	0.0126476	0.568032	-3.26708	2.49354
SMC4	SMC4	10051	structural maintenance of chromosomes 4	0.742476	5.21025	2.52973	0.0127099	0.568836	-3.35774	2.4918
RAMP2	RAMP2	10266	receptor activity modifying protein 2	0.524878	6.79297	2.4938	0.0128491	0.573061	-3.19819	2.48792
PEA15	PEA15	8682	proliferation and apoptosis adaptor protein 15	0.436704	7.34387	2.4893	0.0129984	0.575586	-3.21886	2.48381
CFD	CFD	1675	complement factor D	-0.823163	8.62007	-2.48779	0.0130044	0.575586	-3.21525	-2.48365
PMEPA1	PMEPA1	56937	prostate transmembrane protein, androgen induced 1	0.375836	6.24077	2.4892	0.01309	0.575586	-3.20911	2.48131
WARS1	WARS1	7453	tryptophanyl-tRNA synthetase 1	-0.732896	5.79761	-2.50733	0.0131152	0.575586	-3.26842	-2.48063
KIF27	KIF27	55582	kinesin family member 27	0.537305	5.39966	2.50075	0.0131503	0.575586	-3.28218	2.47967
AFAP1L1	AFAP1L1	134265	actin filament associated protein 1 like 1	0.526589	6.49982	2.49316	0.0131755	0.575586	-3.24571	2.47899
NPPB	NPPB	4879	natriuretic peptide B	1.33055	5.82618	2.49051	0.0133017	0.578429	-3.24325	2.47559
ADORA2A	ADORA2A	135	adenosine A2a receptor	0.387219	6.16755	2.48397	0.013331	0.578429	-3.23145	2.4748
FBN2	FBN2	2201	fibrillin 2	0.826595	4.98507	2.55807	0.0134158	0.580142	-3.57372	2.47254
CNPY4	CNPY4	245812	canopy FGF signaling regulator 4	0.567062	5.43274	2.49079	0.0134913	0.581444	-3.28977	2.47053
FBXO28	FBXO28	23219	F-box protein 28	0.523336	5.66309	2.48292	0.0135642	0.582622	-3.25616	2.4686
VDR	VDR	7421	vitamin D receptor	0.563516	5.62483	2.48144	0.0136268	0.583354	-3.26033	2.46695
SLC25A20	SLC25A20	788	solute carrier family 25 member 20	0.5814	6.07936	2.47862	0.0138178	0.587178	-3.28616	2.46197
SERPINH1	SERPINH1	871	serpin family H member 1	0.600761	7.25928	2.46591	0.0138426	0.587178	-3.24592	2.46132
SCCPDH	SCCPDH	51097	saccharopine dehydrogenase (putative)	-0.529098	5.80639	-2.4825	0.0138537	0.587178	-3.30403	-2.46103
RAD51AP1	RAD51AP1	10635	RAD51 associated protein 1	0.551294	5.50195	2.4765	0.014264	0.600795	-3.35192	2.45055
WFDC2	WFDC2	10406	WAP four-disulfide core domain 2	-0.55155	5.46258	-2.47628	0.0142689	0.600795	-3.31901	-2.45042
UTP23	UTP23	84294	UTP23 small subunit processome component	0.671463	5.35996	2.46585	0.0143599	0.600909	-3.3064	2.44813
REV1	REV1	51455	REV1 DNA directed polymerase	0.512165	5.50873	2.46328	0.0143973	0.600909	-3.2987	2.44719
TAP1	TAP1	6890	transporter 1, ATP binding cassette subfamily B member	-0.614893	6.84313	-2.45962	0.0144124	0.600909	-3.29252	-2.44682
OR4F17	OR4F17	81099	olfactory receptor family 4 subfamily F member 17	-0.769957	5.51963	-2.49797	0.0145164	0.603281	-3.56856	-2.44422
SS18L1	SS18L1	26039	SS18L1 subunit of BAF chromatin remodeling complex	0.486989	5.70835	2.45467	0.0146393	0.605761	-3.29432	2.44118
DEDD	DEDD	9191	death effector domain containing	0.447778	6.27265	2.44685	0.0147133	0.605761	-3.27276	2.43936
ITGA6	ITGA6	3655	integrin subunit alpha 6	0.633359	6.96535	2.46	0.0147181	0.605761	-3.47532	2.43924
PAPLN	PAPLN	89932	papilin, proteoglycan like sulfated glycoprotein	-0.530097	5.64635	-2.45945	0.0148761	0.60952	-3.33025	-2.43538
NXN	NXN	64359	nucleoredoxin	0.586163	6.15895	2.45028	0.014909	0.60952	-3.31917	2.43458
NUBPL	NUBPL	80224	nucleotide binding protein like	0.517742	5.328	2.45484	0.0149647	0.60952	-3.35166	2.43323
SLC38A1	SLC38A1	81539	solute carrier family 38 member 1	-0.395838	5.88838	-2.44215	0.0150406	0.60952	-3.29135	-2.4314
SERGEF	SERGEF	26297	secretion regulating guanine nucleotide exchange factor	-0.519041	5.9772	-2.4493	0.015052	0.60952	-3.32424	-2.43113
C20orf173	C20orf173	140873	chromosome 20 open reading frame 173	0.609511	5.09711	2.45531	0.0150952	0.60952	-3.37592	2.43009
RNF216	RNF216	54476	ring finger protein 216	0.455238	6.35168	2.44306	0.0151511	0.609854	-3.32187	2.42875
FAM110A	FAM110A	83541	family with sequence similarity 110 member A	-0.474758	5.92537	-2.43685	0.0152588	0.61154	-3.2976	-2.42618
ROBO4	ROBO4	54538	roundabout guidance receptor 4	0.639887	5.88903	2.44612	0.0154218	0.61154	-3.41476	2.42232
OSER1	OSER1	51526	oxidative stress responsive serine rich 1	-0.56504	5.4678	-2.4404	0.0154339	0.61154	-3.33274	-2.42203
MAN1A1	MAN1A1	4121	mannosidase alpha class 1A member 1	-0.555962	6.56283	-2.43347	0.0154473	0.61154	-3.32035	-2.42172
ECPAS	ECPAS	23392	Ecm29 proteasome adaptor and scaffold	-0.545829	6.31717	-2.43224	0.0154763	0.61154	-3.3267	-2.42104
KLHDC1	KLHDC1	122773	kelch domain containing 1	0.575693	5.66703	2.44481	0.0154796	0.61154	-3.38139	2.42096
SCARB1	SCARB1	949	scavenger receptor class B member 1	0.476909	5.61561	2.43358	0.0155364	0.611895	-3.3271	2.41963
LASP1	LASP1	3927	LIM and SH3 protein 1	0.576201	6.95069	2.43872	0.0156955	0.612965	-3.43503	2.41592
NLRP4	NLRP4	147945	NLR family pyrin domain containing 4	0.57677	5.30095	2.45364	0.0156982	0.612965	-3.44673	2.41586
LIN28A	LIN28A	79727	lin-28 homolog A	-0.461991	5.71972	-2.44021	0.0157072	0.612965	-3.38808	-2.41565
SOX17	SOX17	64321	SRY-box transcription factor 17	0.659409	6.47956	2.42561	0.0158588	0.616997	-3.33853	2.41215
TXNIP	TXNIP	10628	thioredoxin interacting protein	-0.523094	9.54996	-2.41484	0.0160947	0.619465	-3.3312	-2.40676
TMEM101	TMEM101	84336	transmembrane protein 101	-0.603108	5.62577	-2.42395	0.0161104	0.619465	-3.35569	-2.4064
ATXN1L	ATXN1L	342371	ataxin 1 like	0.449121	6.33822	2.41238	0.0161541	0.619465	-3.32874	2.40542
SYT3	SYT3	84258	synaptotagmin 3	-0.708281	5.10961	-2.45632	0.0161802	0.619465	-3.44595	-2.40482
VPS35L	VPS35L	57020	VPS35 endosomal protein sorting factor like	0.348265	6.33718	2.41422	0.0161994	0.619465	-3.33535	2.40439
FXR2	FXR2	9513	FMR1 autosomal homolog 2	-0.434461	6.21449	-2.41664	0.0162527	0.619465	-3.35498	-2.40319
GPR158	GPR158	57512	G protein-coupled receptor 158	-0.463838	5.75217	-2.41496	0.0163097	0.619465	-3.34134	-2.40191
MYOZ2	MYOZ2	51778	myozenin 2	-0.900284	7.43343	-2.40921	0.016363	0.619465	-3.37973	-2.40072
ZNF154	ZNF154	7710	zinc finger protein 154	0.615566	5.68606	2.44505	0.0163954	0.619465	-3.57376	2.39999
ID3	ID3	3399	inhibitor of DNA binding 3, HLH protein	0.782736	8.2603	2.4223	0.0164061	0.619465	-3.47407	2.39975
RASSF3	RASSF3	283349	Ras association domain family member 3	0.684333	5.37264	2.41949	0.0164749	0.619681	-3.39587	2.39822
PMP22	PMP22	5376	peripheral myelin protein 22	-0.745096	7.62266	-2.42337	0.0165658	0.619681	-3.49905	-2.39621
SPOUT1	SPOUT1	51490	SPOUT domain containing methyltransferase 1	-0.625187	5.26291	-2.42848	0.0165819	0.619681	-3.41494	-2.39585
OLFML3	OLFML3	56944	olfactomedin like 3	-0.383804	6.94619	-2.40597	0.0166055	0.619681	-3.35653	-2.39533
AQP3	AQP3	360	aquaporin 3 (Gill blood group)	-0.975066	5.6853	-2.41424	0.0167529	0.620411	-3.3672	-2.39209
LIX1L	LIX1L	128077	limb and CNS expressed 1 like	0.349386	6.43306	2.39813	0.0167869	0.620411	-3.35493	2.39134
RBBP5	RBBP5	5929	RB binding protein 5, histone lysine methyltransferase complex subunit	0.549722	5.50893	2.40624	0.0168032	0.620411	-3.37547	2.39099
MEOX2	MEOX2	4223	mesenchyme homeobox 2	0.630891	6.41342	2.39861	0.0168496	0.620411	-3.35336	2.38997
SBF2	SBF2	81846	SET binding factor 2	0.392044	6.06957	2.39864	0.0168674	0.620411	-3.35241	2.38959
LRP4	LRP4	4038	LDL receptor related protein 4	-0.647796	5.33644	-2.40585	0.0172965	0.634292	-3.41752	-2.38034
PAXX	PAXX	286257	PAXX non-homologous end joining factor	0.506765	6.23799	2.38656	0.0173439	0.634292	-3.36321	2.37933
DNHD1	DNHD1	144132	dynein heavy chain domain 1	0.5224	5.72583	2.38538	0.0176158	0.640977	-3.38384	2.3736
C12orf73	C12orf73	728568	chromosome 12 open reading frame 73	-0.559634	5.39101	-2.39765	0.0176269	0.640977	-3.41962	-2.37336
STK39	STK39	27347	serine/threonine kinase 39	-0.641554	5.33187	-2.40098	0.0177158	0.641366	-3.43444	-2.37151
PDCD6IP	PDCD6IP	10015	programmed cell death 6 interacting protein	-0.508788	6.3223	-2.38366	0.0177378	0.641366	-3.39733	-2.37105
FGF12	FGF12	2257	fibroblast growth factor 12	-0.684716	5.97417	-2.3798	0.0178384	0.643186	-3.37962	-2.36896
POSTN	POSTN	10631	periostin	1.50662	6.57326	2.37447	0.0180838	0.650202	-3.39718	2.3639
MGMT	MGMT	4255	O-6-methylguanine-DNA methyltransferase	-0.430593	6.09471	-2.37104	0.0182417	0.654042	-3.40049	-2.36068
CLEC3B	CLEC3B	7123	C-type lectin domain family 3 member B	0.491019	8.26991	2.3625	0.018332	0.655447	-3.41573	2.35884
NEDD8	NEDD8	4738	NEDD8 ubiquitin like modifier	-0.428673	6.77221	-2.36269	0.0183919	0.655756	-3.40372	-2.35763
LNX2	LNX2	222484	ligand of numb-protein X 2	-0.565877	5.47211	-2.3732	0.0185403	0.65921	-3.43061	-2.35465
TAF1D	TAF1D	79101	TATA-box binding protein associated factor, RNA polymerase I subunit D	-0.641824	5.49097	-2.38612	0.0186564	0.660008	-3.55518	-2.35233
NPDC1	NPDC1	56654	neural proliferation, differentiation and control 1	0.529966	8.66193	2.36667	0.0186658	0.660008	-3.46446	2.35214
LRBA	LRBA	987	LPS responsive beige-like anchor protein	-0.446739	5.55457	-2.36004	0.0190599	0.672085	-3.43538	-2.34436
ATOH8	ATOH8	84913	atonal bHLH transcription factor 8	0.449096	6.74351	2.34592	0.0192782	0.677916	-3.43623	2.34011
TMEM100	TMEM100	55273	transmembrane protein 100	0.706112	5.59302	2.34929	0.0194355	0.681574	-3.43824	2.33707
HSPBAP1	HSPBAP1	79663	HSPB1 associated protein 1	0.742219	5.60029	2.36785	0.0195744	0.682575	-3.53176	2.33441
LHX6	LHX6	26468	LIM homeobox 6	0.511324	5.66072	2.34548	0.0196221	0.682575	-3.44254	2.3335
COLEC11	COLEC11	78989	collectin subfamily member 11	0.441127	6.10738	2.3432	0.019645	0.682575	-3.43934	2.33306
VAPA	VAPA	9218	VAMP associated protein A	-0.479507	5.87093	-2.34327	0.0196774	0.682575	-3.4335	-2.33244
SETD7	SETD7	80854	SET domain containing 7, histone lysine methyltransferase	0.33277	7.01866	2.33392	0.0198567	0.683637	-3.45815	2.32904
LY96	LY96	23643	lymphocyte antigen 96	-0.526308	5.68371	-2.35087	0.0198589	0.683637	-3.48197	-2.329
H2AC20	H2AC20	8338	H2A clustered histone 20	0.442633	6.72641	2.33128	0.0199929	0.683637	-3.45035	2.32648
NXNL1	NXNL1	115861	nucleoredoxin like 1	-0.536095	5.90358	-2.33694	0.0200036	0.683637	-3.44237	-2.32628
IRAG1	IRAG1	10335	NA	0.561817	6.38218	2.3388	0.0200062	0.683637	-3.46446	2.32623
SSTR4	SSTR4	6754	somatostatin receptor 4	-0.681872	6.56752	-2.33605	0.0201019	0.683637	-3.45261	-2.32444
NECTIN2	NECTIN2	5819	nectin cell adhesion molecule 2	0.562554	6.74782	2.32836	0.020149	0.683637	-3.45465	2.32356
C16orf70	C16orf70	80262	chromosome 16 open reading frame 70	-0.761599	5.41388	-2.3443	0.0202024	0.683637	-3.48138	-2.32257
ZFP1	ZFP1	162239	ZFP1 zinc finger protein	-0.442988	5.79304	-2.33293	0.0202269	0.683637	-3.45132	-2.32211
BACH1	BACH1	571	BTB domain and CNC homolog 1	-0.510211	6.34936	-2.33463	0.0202421	0.683637	-3.46024	-2.32183
MRPL57	MRPL57	78988	mitochondrial ribosomal protein L57	-0.462567	6.13684	-2.33356	0.020335	0.684968	-3.47045	-2.32011
RNF41	RNF41	10193	ring finger protein 41	0.661835	5.03807	2.34045	0.0205158	0.687371	-3.52291	2.31678
GPATCH2L	GPATCH2L	55668	G-patch domain containing 2 like	-0.473352	6.03421	-2.33269	0.0205649	0.687371	-3.47646	-2.31588
CORO6	CORO6	84940	coronin 6	-0.416583	5.37155	-2.33808	0.0205674	0.687371	-3.50088	-2.31583
FAM216A	FAM216A	29902	family with sequence similarity 216 member A	0.54396	5.50842	2.33723	0.0206413	0.688042	-3.52641	2.31448
KDR	KDR	3791	kinase insert domain receptor	0.504482	6.76026	2.31554	0.0209634	0.690531	-3.48599	2.30864
NIPSNAP2	NIPSNAP2	2631	nipsnap homolog 2	-0.528334	6.39654	-2.31393	0.021001	0.690531	-3.47203	-2.30797
FCRL6	FCRL6	343413	Fc receptor like 6	-0.625236	5.29751	-2.33468	0.0210299	0.690531	-3.51774	-2.30745
HMGB3	HMGB3	3149	high mobility group box 3	0.675003	4.95281	2.32874	0.0210321	0.690531	-3.52423	2.30741
MTCH1	MTCH1	23787	mitochondrial carrier 1	-0.383108	7.43298	-2.31248	0.0212491	0.690531	-3.48354	-2.30353
NECTIN1	NECTIN1	5818	nectin cell adhesion molecule 1	0.50817	5.59999	2.31491	0.0212995	0.690531	-3.48762	2.30263
WDR6	WDR6	11180	WD repeat domain 6	0.339683	6.18193	2.30917	0.0213233	0.690531	-3.48296	2.30221
CKM	CKM	1158	creatine kinase, M-type	-1.03928	8.96102	-2.30586	0.0213286	0.690531	-3.51036	-2.30212
KCNJ2	KCNJ2	3759	potassium inwardly rectifying channel subfamily J member 2	-0.503388	5.51368	-2.31779	0.0213405	0.690531	-3.49546	-2.30191
ZNF7	ZNF7	7553	zinc finger protein 7	0.516765	5.776	2.31674	0.0214114	0.690531	-3.50514	2.30065
PREX1	PREX1	57580	phosphatidylinositol-3,4,5-trisphosphate dependent Rac exchange factor 1	-0.564254	5.86423	-2.30996	0.0214524	0.690531	-3.48461	-2.29993
DLL3	DLL3	10683	delta like canonical Notch ligand 3	-0.662397	5.3482	-2.32623	0.0214754	0.690531	-3.52231	-2.29952
BBLN	BBLN	79095	NA	0.607818	5.4886	2.3244	0.0215033	0.690531	-3.55251	2.29903
UQCRB	UQCRB	7381	ubiquinol-cytochrome c reductase binding protein	-0.549102	8.36637	-2.30237	0.0215057	0.690531	-3.51127	-2.29899
CRYGS	CRYGS	1427	crystallin gamma S	0.626964	5.65196	2.31617	0.0215401	0.690531	-3.52128	2.29838
PEBP4	PEBP4	157310	phosphatidylethanolamine binding protein 4	-0.914042	5.96791	-2.30709	0.0217072	0.690531	-3.48479	-2.29545
SFXN4	SFXN4	119559	sideroflexin 4	-0.462788	5.55212	-2.31166	0.0217588	0.690531	-3.50394	-2.29455
ZNF519	ZNF519	162655	zinc finger protein 519	0.557481	5.73573	2.30438	0.0217973	0.690531	-3.49368	2.29388
SH3BP2	SH3BP2	6452	SH3 domain binding protein 2	0.418681	6.30334	2.29983	0.0218062	0.690531	-3.49127	2.29373
SGIP1	SGIP1	84251	SH3GL interacting endocytic adaptor 1	0.552364	5.35695	2.30736	0.0218927	0.690531	-3.51461	2.29222
SPDYE5	SPDYE5	442590	speedy/RINGO cell cycle regulator family member E5	-0.422705	6.50474	-2.2971	0.0219106	0.690531	-3.4996	-2.29191
NEO1	NEO1	4756	neogenin 1	-0.726724	5.29703	-2.32553	0.0219319	0.690531	-3.56983	-2.29155
AUH	AUH	549	AU RNA binding methylglutaconyl-CoA hydratase	-0.427146	6.15767	-2.30203	0.0220189	0.690531	-3.50936	-2.29004
FGD5	FGD5	152273	FYVE, RhoGEF and PH domain containing 5	0.440933	6.52792	2.29444	0.0220629	0.690531	-3.50253	2.28928
MRPS22	MRPS22	56945	mitochondrial ribosomal protein S22	-0.3944	6.10857	-2.29654	0.0220646	0.690531	-3.49532	-2.28925
TRAF6	TRAF6	7189	TNF receptor associated factor 6	0.599753	5.6963	2.30276	0.022291	0.694769	-3.53648	2.28537
KDM4C	KDM4C	23081	lysine demethylase 4C	0.372479	6.16956	2.29182	0.0223086	0.694769	-3.50218	2.28507
KEAP1	KEAP1	9817	kelch like ECH associated protein 1	0.57162	5.77438	2.30185	0.0223799	0.695299	-3.54184	2.28386
MARCHF7	MARCHF7	64844	membrane associated ring-CH-type finger 7	0.489701	6.2448	2.29466	0.0224888	0.696594	-3.52328	2.28201
VPS37A	VPS37A	137492	VPS37A subunit of ESCRT-I	0.609289	5.36747	2.29691	0.0225305	0.696594	-3.5318	2.2813
NPR1	NPR1	4881	natriuretic peptide receptor 1	0.469618	6.18109	2.28784	0.0226388	0.698257	-3.51291	2.27948
FBLN5	FBLN5	10516	fibulin 5	-0.675534	7.83587	-2.30568	0.022819	0.699819	-3.77204	-2.27645
EXOSC4	EXOSC4	54512	exosome component 4	-0.473604	5.79864	-2.28665	0.0229215	0.699819	-3.51732	-2.27474
GABBR1	GABBR1	2550	gamma-aminobutyric acid type B receptor subunit 1	0.448049	6.72301	2.28007	0.0229258	0.699819	-3.5336	2.27467
WIPF1	WIPF1	7456	WAS/WASL interacting protein family member 1	-0.397133	6.72055	-2.28505	0.022955	0.699819	-3.53523	-2.27418
STXBP3	STXBP3	6814	syntaxin binding protein 3	-0.513222	6.04572	-2.28221	0.0229628	0.699819	-3.51619	-2.27405
PHOSPHO1	PHOSPHO1	162466	phosphoethanolamine/phosphocholine phosphatase 1	0.414936	5.56524	2.28787	0.0231156	0.701952	-3.55018	2.27152
TRPM4	TRPM4	54795	transient receptor potential cation channel subfamily M member 4	0.592366	5.92566	2.27985	0.0231425	0.701952	-3.52193	2.27107
ANKRD6	ANKRD6	22881	ankyrin repeat domain 6	0.511806	5.50722	2.28213	0.0232791	0.703461	-3.53859	2.26882
ZNF484	ZNF484	83744	zinc finger protein 484	0.6884	5.10755	2.31778	0.0233021	0.703461	-3.76261	2.26844
LAT	LAT	27040	linker for activation of T cells	-0.431914	6.13862	-2.27538	0.0233921	0.704516	-3.52834	-2.26697
INSYN2B	INSYN2B	100131897	inhibitory synaptic factor family member 2B	0.520708	5.37149	2.28758	0.0235169	0.706612	-3.58636	2.26493
HSD3B1	HSD3B1	3283	hydroxy-delta-5-steroid dehydrogenase, 3 beta- and steroid delta-isomerase 1	-0.389398	5.58275	-2.28148	0.0235844	0.706979	-3.54587	-2.26383
EHMT2	EHMT2	10919	euchromatic histone lysine methyltransferase 2	0.432644	5.5658	2.27381	0.0237255	0.708698	-3.54478	2.26155
PPM1L	PPM1L	151742	protein phosphatase, Mg2+/Mn2+ dependent 1L	-0.491182	5.5611	-2.27397	0.0239288	0.708698	-3.55067	-2.25827
OLFML2A	OLFML2A	169611	olfactomedin like 2A	0.569777	5.54293	2.28066	0.0239508	0.708698	-3.59073	2.25792
PLEKHG1	PLEKHG1	57480	pleckstrin homology and RhoGEF domain containing G1	0.660692	5.85938	2.27515	0.0239535	0.708698	-3.59642	2.25787
KCNC4	KCNC4	3749	potassium voltage-gated channel subfamily C member 4	0.5827	5.65786	2.26879	0.0239554	0.708698	-3.54561	2.25784
SRM	SRM	6723	spermidine synthase	0.764222	5.43068	2.27827	0.0240029	0.708698	-3.58832	2.25708
APOL1	APOL1	8542	apolipoprotein L1	-0.529022	6.67391	-2.2666	0.0240293	0.708698	-3.55567	-2.25666
GALK1	GALK1	2584	galactokinase 1	-0.490315	5.69684	-2.25994	0.0244364	0.718461	-3.55106	-2.2502
C3orf62	C3orf62	375341	chromosome 3 open reading frame 62	0.455008	5.51566	2.27073	0.0245321	0.718461	-3.60295	2.24869
WDR18	WDR18	57418	WD repeat domain 18	0.834624	4.52457	2.29222	0.0245753	0.718461	-3.69932	2.24801
RAB39A	RAB39A	54734	RAB39A, member RAS oncogene family	0.389854	5.51754	2.26229	0.0245848	0.718461	-3.57255	2.24786
PTK2	PTK2	5747	protein tyrosine kinase 2	0.450698	6.54436	2.2482	0.0248775	0.72218	-3.57134	2.2433
DUSP28	DUSP28	285193	dual specificity phosphatase 28	0.584154	5.55083	2.2638	0.0249085	0.72218	-3.60993	2.24282
UBN2	UBN2	254048	ubinuclein 2	0.376658	5.73187	2.25179	0.0249566	0.72218	-3.56453	2.24207
ANTXR2	ANTXR2	118429	ANTXR cell adhesion molecule 2	-0.512458	6.37042	-2.25254	0.0249662	0.72218	-3.57229	-2.24193
POU3F4	POU3F4	5456	POU class 3 homeobox 4	0.356952	5.52636	2.25282	0.0250579	0.72218	-3.57412	2.24051
DBP	DBP	1628	D-box binding PAR bZIP transcription factor	0.438263	5.41211	2.25462	0.0250606	0.72218	-3.58113	2.24047
DEFA1B	DEFA1B	728358	defensin alpha 1B	-0.530143	6.14848	-2.2474	0.025107	0.72218	-3.57067	-2.23975
NSL1	NSL1	25936	NSL1 component of MIS12 kinetochore complex	-0.509133	5.5232	-2.2598	0.0252285	0.724047	-3.60628	-2.23789
CIBAR2	CIBAR2	339145	NA	0.458159	5.67972	2.25458	0.0252942	0.724308	-3.60256	2.23688
PAPSS1	PAPSS1	9061	3'-phosphoadenosine 5'-phosphosulfate synthase 1	0.665663	5.84094	2.24287	0.0255299	0.726205	-3.58202	2.23329
PLEKHG2	PLEKHG2	64857	pleckstrin homology and RhoGEF domain containing G2	0.424425	6.20557	2.23898	0.0256011	0.726205	-3.58586	2.23221
CTBS	CTBS	1486	chitobiase	0.489198	5.96195	2.24028	0.0256245	0.726205	-3.5829	2.23186
SNRPB2	SNRPB2	6629	small nuclear ribonucleoprotein polypeptide B2	0.644172	6.21812	2.28025	0.025655	0.726205	-3.83304	2.2314
CYTH3	CYTH3	9265	cytohesin 3	0.481636	6.25273	2.24292	0.0256805	0.726205	-3.59599	2.23101
SLC4A3	SLC4A3	6508	solute carrier family 4 member 3	-0.606269	5.81402	-2.23944	0.0258449	0.726205	-3.58056	-2.22853
RNF165	RNF165	494470	ring finger protein 165	-0.402404	5.5785	-2.24088	0.0258779	0.726205	-3.58841	-2.22804
ADD1	ADD1	118	adducin 1	-0.290169	7.10394	-2.23123	0.0259143	0.726205	-3.61564	-2.22749
HSD17B14	HSD17B14	51171	hydroxysteroid 17-beta dehydrogenase 14	-0.936892	4.89542	-2.29983	0.0259679	0.726205	-3.82106	-2.22669
SCUBE2	SCUBE2	57758	signal peptide, CUB domain and EGF like domain containing 2	0.594587	5.79184	2.24247	0.0259705	0.726205	-3.60773	2.22665
SLC22A9	SLC22A9	114571	solute carrier family 22 member 9	-0.460701	5.54881	-2.2406	0.0259845	0.726205	-3.59243	-2.22644
ARHGEF15	ARHGEF15	22899	Rho guanine nucleotide exchange factor 15	0.410302	6.96399	2.22999	0.0261604	0.728435	-3.61416	2.22382
KLHL20	KLHL20	27252	kelch like family member 20	-0.511121	5.80807	-2.23998	0.0262739	0.728435	-3.64894	-2.22214
PFDN2	PFDN2	5202	prefoldin subunit 2	-0.338126	6.36637	-2.22718	0.0262887	0.728435	-3.60025	-2.22192
ITGA4	ITGA4	3676	integrin subunit alpha 4	0.404456	5.69648	2.23664	0.026292	0.728435	-3.60301	2.22187
TTC1	TTC1	7265	tetratricopeptide repeat domain 1	-0.452615	5.97758	-2.22798	0.0264186	0.730362	-3.59295	-2.22
EIF1B	EIF1B	10289	eukaryotic translation initiation factor 1B	-0.504856	7.25208	-2.22088	0.0265921	0.732233	-3.63065	-2.21745
EIF4G2	EIF4G2	1982	eukaryotic translation initiation factor 4 gamma 2	0.337467	8.47915	2.2197	0.0266477	0.732233	-3.6399	2.21664
LYRM2	LYRM2	57226	LYR motif containing 2	-0.511839	9.19469	-2.22348	0.0267097	0.732233	-3.61544	-2.21573
OR2A4	OR2A4	79541	olfactory receptor family 2 subfamily A member 4	0.375837	5.95863	2.22359	0.0267151	0.732233	-3.60494	2.21566
PHF20L1	PHF20L1	51105	PHD finger protein 20 like 1	0.44548	6.2718	2.22608	0.0268182	0.733489	-3.61457	2.21415
MUC5AC	MUC5AC	4586	mucin 5AC, oligomeric mucus/gel-forming	0.454368	5.5749	2.22468	0.0268955	0.734035	-3.60879	2.21303
CLP1	CLP1	10978	cleavage and polyadenylation factor I subunit 1	0.497548	5.79339	2.22123	0.0270053	0.734451	-3.61206	2.21144
NCDN	NCDN	23154	neurochondrin	0.551032	5.47029	2.22385	0.0270362	0.734451	-3.61594	2.21099
HNRNPUL2	HNRNPUL2	221092	heterogeneous nuclear ribonucleoprotein U like 2	0.430478	6.62167	2.21473	0.0270829	0.734451	-3.62371	2.21032
EPS15	EPS15	2060	epidermal growth factor receptor pathway substrate 15	-0.277586	6.50352	-2.21348	0.0271849	0.735538	-3.62446	-2.20885
ENTPD5	ENTPD5	957	ectonucleoside triphosphate diphosphohydrolase 5 (inactive)	-0.431217	5.82093	-2.22058	0.0272379	0.735538	-3.61519	-2.20809
MRS2	MRS2	57380	magnesium transporter MRS2	0.557584	5.38758	2.22162	0.0274413	0.737408	-3.63671	2.20518
CHRNA2	CHRNA2	1135	cholinergic receptor nicotinic alpha 2 subunit	0.715376	5.19727	2.22238	0.0274496	0.737408	-3.6416	2.20506
SLC46A1	SLC46A1	113235	solute carrier family 46 member 1	0.325997	5.97277	2.2119	0.02748	0.737408	-3.61538	2.20463
ZNF140	ZNF140	7699	zinc finger protein 140	0.384165	7.13744	2.20672	0.0275757	0.73843	-3.6495	2.20327
WDR19	WDR19	57728	WD repeat domain 19	-0.567366	5.52535	-2.21802	0.0278362	0.740081	-3.63539	-2.19959
YTHDF2	YTHDF2	51441	YTH N6-methyladenosine RNA binding protein 2	0.380726	6.28712	2.20463	0.027865	0.740081	-3.63361	2.19918
PLSCR3	PLSCR3	57048	phospholipid scramblase 3	-0.475573	6.07378	-2.2119	0.0278851	0.740081	-3.63279	-2.1989
WASHC1	WASHC1	100287171	WASH complex subunit 1	-0.416812	7.04424	-2.20234	0.0278917	0.740081	-3.65546	-2.19881
SOX10	SOX10	6663	SRY-box transcription factor 10	-0.500966	5.21551	-2.22144	0.0279265	0.740081	-3.67455	-2.19832
RPRD1B	RPRD1B	58490	regulation of nuclear pre-mRNA domain containing 1B	0.368886	7.37887	2.19914	0.0280986	0.743104	-3.66525	2.19591
HMGN4	HMGN4	10473	high mobility group nucleosomal binding domain 4	-0.586169	5.76049	-2.20642	0.0282227	0.743478	-3.633	-2.19418
ANO5	ANO5	203859	anoctamin 5	0.738284	5.51242	2.21675	0.0282514	0.743478	-3.68986	2.19378
CAMK2G	CAMK2G	818	calcium/calmodulin dependent protein kinase II gamma	0.337249	6.4233	2.19741	0.0283415	0.743478	-3.64375	2.19253
EPDR1	EPDR1	54749	ependymin related 1	-0.443887	5.88345	-2.20132	0.0283926	0.743478	-3.63778	-2.19182
PIH1D1	PIH1D1	55011	PIH1 domain containing 1	-0.504531	5.44506	-2.21692	0.0284739	0.743478	-3.67747	-2.19069
ITPR1	ITPR1	3708	inositol 1,4,5-trisphosphate receptor type 1	0.693953	5.63924	2.20877	0.0284972	0.743478	-3.69372	2.19037
H2AC11	H2AC11	8969	H2A clustered histone 11	0.448687	5.15686	2.20731	0.0285629	0.743478	-3.66454	2.18947
UBE2G2	UBE2G2	7327	ubiquitin conjugating enzyme E2 G2	0.381018	6.68201	2.19341	0.0285774	0.743478	-3.65712	2.18927
RGS12	RGS12	6002	regulator of G protein signaling 12	0.452422	5.51559	2.19779	0.0288236	0.746455	-3.64653	2.18589
MCM7	MCM7	4176	minichromosome maintenance complex component 7	1.09622	4.62355	2.21834	0.0288555	0.746455	-3.73281	2.18545
XPA	XPA	7507	XPA, DNA damage recognition and repair factor	0.610614	5.94091	2.20001	0.0288668	0.746455	-3.66031	2.1853
CIAO1	CIAO1	9391	cytosolic iron-sulfur assembly component 1	0.411075	5.84391	2.19588	0.0290782	0.74731	-3.67521	2.18242
UCKL1	UCKL1	54963	uridine-cytidine kinase 1 like 1	0.386002	6.41215	2.19265	0.0290852	0.74731	-3.65719	2.18233
ELN	ELN	2006	elastin	0.44895	7.11276	2.18959	0.0291277	0.74731	-3.65401	2.18175
ELMO2	ELMO2	63916	engulfment and cell motility 2	0.596663	5.51188	2.19324	0.0291763	0.74731	-3.65329	2.1811
GPN1	GPN1	11321	GPN-loop GTPase 1	0.422371	5.85807	2.18852	0.0292317	0.74731	-3.64806	2.18035
ZC3H4	ZC3H4	23211	zinc finger CCCH-type containing 4	0.421007	6.07395	2.18604	0.0293032	0.74731	-3.65179	2.17938
STX3	STX3	6809	syntaxin 3	-0.596262	5.782	-2.18917	0.0293371	0.74731	-3.64862	-2.17893
DET1	DET1	55070	DET1 partner of COP1 E3 ubiquitin ligase	0.56124	6.01542	2.19379	0.0293875	0.74731	-3.6757	2.17825
ACAP3	ACAP3	116983	ArfGAP with coiled-coil, ankyrin repeat and PH domains 3	0.360188	6.36792	2.18279	0.0294253	0.74731	-3.66478	2.17774
SMNDC1	SMNDC1	10285	survival motor neuron domain containing 1	0.56258	6.02504	2.19873	0.0295406	0.748026	-3.72595	2.1762
RAB11A	RAB11A	8766	RAB11A, member RAS oncogene family	0.456154	7.24372	2.1812	0.0295704	0.748026	-3.68342	2.1758
NDUFAF1	NDUFAF1	51103	NADH:ubiquinone oxidoreductase complex assembly factor 1	0.438506	5.99777	2.18701	0.0297297	0.74917	-3.67086	2.17367
NLRP1	NLRP1	22861	NLR family pyrin domain containing 1	0.402417	6.51	2.17945	0.0297998	0.74917	-3.67217	2.17274
MANSC1	MANSC1	54682	MANSC domain containing 1	0.518135	5.72796	2.18024	0.0298663	0.74917	-3.65964	2.17186
DHX15	DHX15	1665	DEAH-box helicase 15	-0.370695	6.28936	-2.17747	0.0298763	0.74917	-3.66905	-2.17173
NUP98	NUP98	4928	nucleoporin 98	-0.384649	6.22076	-2.17651	0.0299412	0.74917	-3.67109	-2.17087
PPP1R14D	PPP1R14D	54866	protein phosphatase 1 regulatory inhibitor subunit 14D	0.511228	5.58684	2.18184	0.0299668	0.74917	-3.66934	2.17053
LCAT	LCAT	3931	lecithin-cholesterol acyltransferase	-0.409415	6.24925	-2.17282	0.0302088	0.750693	-3.67567	-2.16734
OSBPL1A	OSBPL1A	114876	oxysterol binding protein like 1A	-0.449961	6.53191	-2.17155	0.0302222	0.750693	-3.68691	-2.16717
NGFR	NGFR	4804	nerve growth factor receptor	0.6026	5.98678	2.17275	0.0303461	0.750693	-3.66936	2.16554
CDR2L	CDR2L	30850	cerebellar degeneration related protein 2 like	-0.57102	6.08857	-2.17795	0.0303811	0.750693	-3.68164	-2.16509
GLO1	GLO1	2739	glyoxalase I	-0.407104	6.44155	-2.16959	0.0304173	0.750693	-3.69046	-2.16461
PRF1	PRF1	5551	perforin 1	-0.531422	5.90538	-2.17723	0.0304411	0.750693	-3.67749	-2.1643
CES1	CES1	1066	carboxylesterase 1	-0.418684	6.30859	-2.1692	0.0304645	0.750693	-3.68263	-2.164
RARRES1	RARRES1	5918	retinoic acid receptor responder 1	-0.611011	5.55987	-2.19129	0.0304969	0.750693	-3.74709	-2.16358
DLAT	DLAT	1737	dihydrolipoamide S-acetyltransferase	-0.440601	6.4381	-2.1648	0.0307599	0.755248	-3.69351	-2.16017
STIM1	STIM1	6786	stromal interaction molecule 1	0.364073	5.96875	2.16657	0.0308295	0.755248	-3.68154	2.15927
EPB41	EPB41	2035	erythrocyte membrane protein band 4.1	-0.621806	5.45373	-2.17549	0.0308589	0.755248	-3.68526	-2.15889
NUDT4B	NUDT4B	440672	nudix hydrolase 4B	-0.536276	6.45459	-2.16187	0.0309904	0.755707	-3.69795	-2.1572
JOSD1	JOSD1	9929	Josephin domain containing 1	0.417356	6.05522	2.16333	0.0310648	0.755707	-3.68984	2.15624
MYOM2	MYOM2	9172	myomesin 2	-0.72133	7.02117	-2.15964	0.0310775	0.755707	-3.71687	-2.15608
RBPJ	RBPJ	3516	recombination signal binding protein for immunoglobulin kappa J region	-0.343796	6.75334	-2.16043	0.0311427	0.755707	-3.70021	-2.15525
OR2T5	OR2T5	401993	olfactory receptor family 2 subfamily T member 5	-0.533671	5.46805	-2.17511	0.0311729	0.755707	-3.71312	-2.15486
HOXB3	HOXB3	3213	homeobox B3	-0.578331	6.87292	-2.16193	0.0312858	0.757009	-3.69107	-2.15342
SHISA7	SHISA7	729956	shisa family member 7	0.42695	5.51169	2.16227	0.0314923	0.760569	-3.69201	2.1508
FBXO10	FBXO10	26267	F-box protein 10	-0.482606	5.46884	-2.15991	0.031858	0.766212	-3.69948	-2.14619
RPP30	RPP30	10556	ribonuclease P/MRP subunit p30	0.582127	5.71404	2.16108	0.0319099	0.766212	-3.71409	2.14554
RDH12	RDH12	145226	retinol dehydrogenase 12	0.705939	5.19771	2.1727	0.0319825	0.766212	-3.76297	2.14463
RARG	RARG	5916	retinoic acid receptor gamma	0.426815	5.55155	2.15499	0.0320017	0.766212	-3.69878	2.14439
RGS3	RGS3	5998	regulator of G protein signaling 3	0.449029	6.49492	2.14999	0.0320252	0.766212	-3.71272	2.1441
SENP2	SENP2	59343	SUMO specific peptidase 2	-0.405768	6.20378	-2.14829	0.0321313	0.767314	-3.70928	-2.14277
ADAMTSL4	ADAMTSL4	54507	ADAMTS like 4	-0.511991	5.63909	-2.1537	0.0322403	0.767564	-3.70013	-2.14142
CTNNAL1	CTNNAL1	8727	catenin alpha like 1	0.594229	5.83237	2.15598	0.0322617	0.767564	-3.7173	2.14115
SCHIP1	SCHIP1	29970	schwannomin interacting protein 1	-0.495558	5.78329	-2.14908	0.0323824	0.768424	-3.70176	-2.13966
HLA-DRA	HLA-DRA	3122	major histocompatibility complex, class II, DR alpha	-0.849915	8.86582	-2.14616	0.0324439	0.768424	-3.72153	-2.1389
LAMA2	LAMA2	3908	laminin subunit alpha 2	-0.495111	7.37866	-2.14131	0.032494	0.768424	-3.75295	-2.13828
CLIC5	CLIC5	53405	chloride intracellular channel 5	-0.570785	7.38867	-2.14545	0.032538	0.768424	-3.74516	-2.13774
GNG2	GNG2	54331	G protein subunit gamma 2	0.542938	5.8838	2.15092	0.0326156	0.768838	-3.72465	2.13678
FBXW11	FBXW11	23291	F-box and WD repeat domain containing 11	-0.442122	6.28313	-2.14116	0.0327119	0.769692	-3.72586	-2.1356
SPATA45	SPATA45	149643	spermatogenesis associated 45	0.505044	5.40579	2.14731	0.0329639	0.772965	-3.7258	2.13252
ACTA1	ACTA1	58	actin alpha 1, skeletal muscle	1.55028	8.37733	2.13481	0.0330183	0.772965	-3.76486	2.13186
COX7A2	COX7A2	1347	cytochrome c oxidase subunit 7A2	-0.382483	7.08193	-2.1393	0.0330397	0.772965	-3.72234	-2.1316
TENT4B	TENT4B	64282	terminal nucleotidyltransferase 4B	0.507518	5.84195	2.14218	0.0332537	0.772965	-3.72808	2.12901
FMO2	FMO2	2327	flavin containing dimethylaniline monoxygenase 2	-0.454654	6.32236	-2.13294	0.0333463	0.772965	-3.73778	-2.12789
SCD5	SCD5	79966	stearoyl-CoA desaturase 5	0.424513	5.78442	2.14261	0.0333736	0.772965	-3.73494	2.12756
SF3A2	SF3A2	8175	splicing factor 3a subunit 2	0.359586	6.27146	2.13278	0.0335078	0.772965	-3.73421	2.12595
CACNG7	CACNG7	59284	calcium voltage-gated channel auxiliary subunit gamma 7	-0.739698	5.32515	-2.14606	0.0335123	0.772965	-3.735	-2.12589
PTPN11	PTPN11	5781	protein tyrosine phosphatase non-receptor type 11	-0.471821	6.54847	-2.13352	0.0336001	0.772965	-3.72891	-2.12484
OR4F21	OR4F21	441308	olfactory receptor family 4 subfamily F member 21	-0.558953	6.31553	-2.13412	0.0336836	0.772965	-3.72889	-2.12384
IMPDH1	IMPDH1	3614	inosine monophosphate dehydrogenase 1	-0.420314	6.60138	-2.13224	0.033715	0.772965	-3.73043	-2.12346
FOXE3	FOXE3	2301	forkhead box E3	-0.467323	5.70517	-2.13398	0.0337449	0.772965	-3.72856	-2.12311
KLF2	KLF2	10365	Kruppel like factor 2	0.643103	9.05821	2.13515	0.0338471	0.772965	-3.8122	2.12189
ELOVL1	ELOVL1	64834	ELOVL fatty acid elongase 1	0.493471	6.63622	2.13024	0.0338512	0.772965	-3.73886	2.12184
TGIF1	TGIF1	7050	TGFB induced factor homeobox 1	-0.524696	5.6204	-2.13548	0.0340912	0.772965	-3.73573	-2.11899
ASGR2	ASGR2	433	asialoglycoprotein receptor 2	0.555986	5.41636	2.13326	0.0343483	0.772965	-3.74503	2.11596
TUBG1	TUBG1	7283	tubulin gamma 1	-0.700277	5.62602	-2.14454	0.0343665	0.772965	-3.84277	-2.11575
MED21	MED21	9412	mediator complex subunit 21	0.404586	6.08936	2.13038	0.0343687	0.772965	-3.74959	2.11572
ZNF587	ZNF587	84914	zinc finger protein 587	-0.524351	8.51471	-2.12044	0.0344206	0.772965	-3.76573	-2.11511
AFAP1L2	AFAP1L2	84632	actin filament associated protein 1 like 2	0.415912	5.95788	2.12682	0.0344371	0.772965	-3.7461	2.11492
GPALPP1	GPALPP1	55425	GPALPP motifs containing 1	0.40565	5.77921	2.12279	0.0344677	0.772965	-3.73652	2.11456
TMEM63B	TMEM63B	55362	transmembrane protein 63B	0.416365	5.85367	2.12519	0.034482	0.772965	-3.74069	2.11439
SERPINA1	SERPINA1	5265	serpin family A member 1	0.586734	6.08174	2.13133	0.0345061	0.772965	-3.80631	2.11411
DUSP26	DUSP26	78986	dual specificity phosphatase 26	-0.440476	5.89955	-2.1228	0.0345084	0.772965	-3.73831	-2.11408
NES	NES	10763	nestin	0.355912	7.04507	2.11627	0.0345926	0.772965	-3.78296	2.1131
SOBP	SOBP	55084	sine oculis binding protein homolog	0.346514	5.68139	2.12151	0.0346352	0.772965	-3.7389	2.1126
TIMP4	TIMP4	7079	TIMP metallopeptidase inhibitor 4	-0.520006	6.4202	-2.1213	0.0347279	0.772965	-3.74941	-2.11152
ADGRG1	ADGRG1	9289	adhesion G protein-coupled receptor G1	-0.490031	6.68102	-2.11933	0.0348332	0.772965	-3.75466	-2.11029
C17orf107	C17orf107	100130311	chromosome 17 open reading frame 107	0.547046	5.39413	2.12904	0.0349486	0.772965	-3.77598	2.10895
LAMC1	LAMC1	3915	laminin subunit gamma 1	-0.36008	8.19747	-2.11178	0.034966	0.772965	-3.79667	-2.10875
FGL2	FGL2	10875	fibrinogen like 2	-0.608798	6.90383	-2.11638	0.0349864	0.772965	-3.75248	-2.10852
MTG1	MTG1	92170	mitochondrial ribosome associated GTPase 1	-0.465029	6.13442	-2.12128	0.0349915	0.772965	-3.7818	-2.10846
FCF1	FCF1	51077	FCF1 rRNA-processing protein	-0.614931	9.75615	-2.11701	0.0349994	0.772965	-3.76339	-2.10837
PDXK	PDXK	8566	pyridoxal kinase	-0.462255	6.15714	-2.11804	0.0350321	0.772965	-3.75044	-2.10799
ITM2A	ITM2A	9452	integral membrane protein 2A	0.354252	7.01181	2.11127	0.0350421	0.772965	-3.79092	2.10787
ACE	ACE	1636	angiotensin I converting enzyme	0.662163	6.40691	2.12479	0.0350516	0.772965	-3.82683	2.10776
AP5B1	AP5B1	91056	adaptor related protein complex 5 subunit beta 1	0.463498	5.61634	2.1166	0.0351112	0.772965	-3.74637	2.10707
SH3BGRL	SH3BGRL	6451	SH3 domain binding glutamate rich protein like	0.351617	6.67374	2.1104	0.0351458	0.772965	-3.77923	2.10668
PTPRR	PTPRR	5801	protein tyrosine phosphatase receptor type R	0.609219	5.73922	2.11936	0.0352373	0.77365	-3.75873	2.10562
PAIP2B	PAIP2B	400961	poly(A) binding protein interacting protein 2B	-0.451777	5.7142	-2.1135	0.0353891	0.773948	-3.7492	-2.10388
LARP4	LARP4	113251	La ribonucleoprotein 4	0.454812	5.8243	2.11452	0.0354294	0.773948	-3.75495	2.10342
EML2	EML2	24139	EMAP like 2	0.573223	5.62311	2.1132	0.0354323	0.773948	-3.75117	2.10338
DCANP1	DCANP1	140947	dendritic cell associated nuclear protein	0.638141	5.03896	2.11935	0.0356258	0.776849	-3.77753	2.10117
ADAMTSL1	ADAMTSL1	92949	ADAMTS like 1	-1.02263	5.27484	-2.16265	0.0359126	0.781771	-4.01739	-2.09792
PPA2	PPA2	27068	inorganic pyrophosphatase 2	0.628727	6.03614	2.1231	0.0360293	0.78298	-3.90857	2.0966
CEBPD	CEBPD	1052	CCAAT enhancer binding protein delta	-0.919676	7.99012	-2.09833	0.0361154	0.783126	-3.82254	-2.09563
SMPD2	SMPD2	6610	sphingomyelin phosphodiesterase 2	-0.492632	5.19645	-2.12134	0.0362137	0.783126	-3.78706	-2.09452
ZNF500	ZNF500	26048	zinc finger protein 500	-0.413806	5.76216	-2.1032	0.0362196	0.783126	-3.76229	-2.09445
CCNDBP1	CCNDBP1	23582	cyclin D1 binding protein 1	-0.511541	5.83433	-2.10032	0.0364231	0.784916	-3.76634	-2.09217
NDUFA3	NDUFA3	4696	NADH:ubiquinone oxidoreductase subunit A3	-0.482691	6.76444	-2.10477	0.0365134	0.784916	-3.81927	-2.09116
CHST1	CHST1	8534	carbohydrate sulfotransferase 1	-0.542612	5.71701	-2.10279	0.0365296	0.784916	-3.76805	-2.09098
CMTM8	CMTM8	152189	CKLF like MARVEL transmembrane domain containing 8	0.678458	5.7107	2.10373	0.0366362	0.784916	-3.77957	2.0898
ACCS	ACCS	84680	1-aminocyclopropane-1-carboxylate synthase homolog (inactive)	0.792638	5.00167	2.12023	0.0367147	0.784916	-3.84154	2.08892
PPP1R3C	PPP1R3C	5507	protein phosphatase 1 regulatory subunit 3C	0.707498	6.1244	2.11007	0.036718	0.784916	-3.86617	2.08889
ORC6	ORC6	23594	origin recognition complex subunit 6	-0.664	5.43005	-2.10585	0.0367511	0.784916	-3.77402	-2.08852
PLEKHG3	PLEKHG3	26030	pleckstrin homology and RhoGEF domain containing G3	0.525368	5.90055	2.09461	0.0368559	0.784916	-3.77418	2.08736
KLF11	KLF11	8462	Kruppel like factor 11	-0.288224	6.56335	-2.09104	0.0369299	0.784916	-3.80306	-2.08654
TANC2	TANC2	26115	tetratricopeptide repeat, ankyrin repeat and coiled-coil containing 2	0.399929	5.61883	2.09545	0.0369551	0.784916	-3.77332	2.08626
USP16	USP16	10600	ubiquitin specific peptidase 16	0.463025	5.75756	2.09359	0.0370076	0.784916	-3.77486	2.08568
KCNK6	KCNK6	9424	potassium two pore domain channel subfamily K member 6	-0.463316	6.07501	-2.09576	0.0371469	0.784916	-3.78289	-2.08415
RELB	RELB	5971	RELB proto-oncogene, NF-kB subunit	0.375908	5.39705	2.09628	0.0371811	0.784916	-3.78367	2.08377
LRRC43	LRRC43	254050	leucine rich repeat containing 43	0.589046	5.10336	2.09993	0.0372172	0.784916	-3.79394	2.08337
MYL12A	MYL12A	10627	myosin light chain 12A	0.734129	8.8477	2.08954	0.0372222	0.784916	-3.79775	2.08332
MS4A4A	MS4A4A	51338	membrane spanning 4-domains A4A	-1.12977	5.71497	-2.10672	0.0373704	0.785615	-3.83363	-2.08169
ZNF83	ZNF83	55769	zinc finger protein 83	-0.327667	6.33947	-2.08612	0.0373781	0.785615	-3.80258	-2.08161
NID2	NID2	22795	nidogen 2	-0.430091	6.80997	-2.08926	0.03744	0.785625	-3.79455	-2.08093
MAN2B1	MAN2B1	4125	mannosidase alpha class 2B member 1	-0.394827	6.06089	-2.09065	0.0375222	0.786062	-3.78597	-2.08004
SLC9A5	SLC9A5	6553	solute carrier family 9 member A5	0.479988	5.31805	2.09834	0.0377359	0.789247	-3.81668	2.07771
STK35	STK35	140901	serine/threonine kinase 35	0.35951	5.82355	2.08069	0.0381326	0.796243	-3.79226	2.07343
LAMP2	LAMP2	3920	lysosomal associated membrane protein 2	-0.481604	6.90595	-2.0796	0.0382427	0.796336	-3.80254	-2.07224
NLRP3	NLRP3	114548	NLR family pyrin domain containing 3	0.590842	5.23848	2.09426	0.0383006	0.796336	-3.82881	2.07162
FTH1	FTH1	2495	ferritin heavy chain 1	-0.40433	10.4358	-2.07795	0.0383237	0.796336	-3.81374	-2.07138
KCNIP1	KCNIP1	30820	potassium voltage-gated channel interacting protein 1	0.415035	5.69076	2.07869	0.038436	0.797324	-3.79428	2.07017
TRIL	TRIL	9865	TLR4 interactor with leucine rich repeats	0.447952	5.35998	2.08242	0.0384958	0.797324	-3.80233	2.06954
ZNF391	ZNF391	346157	zinc finger protein 391	0.370729	6.20141	2.07282	0.0386561	0.79935	-3.81328	2.06783
ZNF19	ZNF19	7567	zinc finger protein 19	-0.565133	5.44309	-2.07975	0.0388658	0.801629	-3.80113	-2.0656
SERP2	SERP2	387923	stress associated endoplasmic reticulum protein family member 2	-0.538406	5.57046	-2.0769	0.0388915	0.801629	-3.79896	-2.06533
NUF2	NUF2	83540	NUF2 component of NDC80 kinetochore complex	-0.543576	5.22128	-2.08618	0.0390438	0.803474	-3.82124	-2.06372
LYRM1	LYRM1	57149	LYR motif containing 1	-0.494105	5.59201	-2.07575	0.0391181	0.803541	-3.80267	-2.06294
THAP1	THAP1	55145	THAP domain containing 1	0.758506	5.27441	2.07499	0.0392801	0.803541	-3.81172	2.06124
MAPK12	MAPK12	6300	mitogen-activated protein kinase 12	0.313375	5.66644	2.07237	0.0394058	0.803541	-3.80949	2.05992
ZBTB45	ZBTB45	84878	zinc finger and BTB domain containing 45	-0.451217	5.61145	-2.07056	0.03941	0.803541	-3.8062	-2.05988
MAMDC2	MAMDC2	256691	MAM domain containing 2	-1.06776	6.46573	-2.12468	0.0394296	0.803541	-4.08459	-2.05968
MPIG6B	MPIG6B	80739	megakaryocyte and platelet inhibitory receptor G6b	0.655037	6.32213	2.07802	0.0395484	0.803541	-3.85873	2.05843
BEND6	BEND6	221336	BEN domain containing 6	0.629194	5.36496	2.0759	0.039551	0.803541	-3.82627	2.05841
SRCAP	SRCAP	10847	Snf2 related CREBBP activator protein	0.438291	6.59854	2.06176	0.0395846	0.803541	-3.84547	2.05806
MS4A7	MS4A7	58475	membrane spanning 4-domains A7	-0.850044	5.80724	-2.10519	0.0396121	0.803541	-3.98719	-2.05777
GPX3	GPX3	2878	glutathione peroxidase 3	-1.35319	8.29117	-2.11064	0.0397127	0.804308	-4.0692	-2.05672
CORO7	CORO7	79585	coronin 7	-0.660302	5.5968	-2.06645	0.0398464	0.80574	-3.81138	-2.05534
GLUL	GLUL	2752	glutamate-ammonia ligase	-0.447166	7.8232	-2.05581	0.0400507	0.806846	-3.88467	-2.05323
USP10	USP10	9100	ubiquitin specific peptidase 10	-0.332765	6.73331	-2.06015	0.0400814	0.806846	-3.83161	-2.05291
SUSD4	SUSD4	55061	sushi domain containing 4	0.442414	5.30456	2.06832	0.0400902	0.806846	-3.82861	2.05282
SLC27A3	SLC27A3	11000	solute carrier family 27 member 3	0.681089	5.28267	2.0717	0.0403717	0.811236	-3.86877	2.04993
CHIC1	CHIC1	53344	cysteine rich hydrophobic domain 1	0.403519	5.80438	2.05769	0.0404516	0.811568	-3.82745	2.04911
NRARP	NRARP	441478	NOTCH regulated ankyrin repeat protein	0.524392	6.22711	2.05687	0.0405331	0.81193	-3.83212	2.04828
SAMD3	SAMD3	154075	sterile alpha motif domain containing 3	-0.471971	5.41355	-2.05916	0.0407621	0.812804	-3.82599	-2.04594
IGHG3	IGHG3	3502	immunoglobulin heavy constant gamma 3 (G3m marker)	-1.05431	5.55406	-2.07767	0.0408605	0.812804	-3.89654	-2.04494
DEF6	DEF6	50619	DEF6 guanine nucleotide exchange factor	0.479369	5.63767	2.06805	0.0409225	0.812804	-3.91111	2.04431
CCDC3	CCDC3	83643	coiled-coil domain containing 3	0.609177	6.04453	2.0499	0.0409464	0.812804	-3.8375	2.04407
CACNG1	CACNG1	786	calcium voltage-gated channel auxiliary subunit gamma 1	-0.760218	5.45633	-2.06518	0.0410587	0.812804	-3.85317	-2.04294
HADHB	HADHB	3032	hydroxyacyl-CoA dehydrogenase trifunctional multienzyme complex subunit beta	-0.766412	7.40687	-2.06476	0.0410609	0.812804	-3.90488	-2.04291
MT1X	MT1X	4501	metallothionein 1X	-0.93917	6.21342	-2.05108	0.0411303	0.812804	-3.84594	-2.04221
MIIP	MIIP	60672	migration and invasion inhibitory protein	0.630209	5.41811	2.05421	0.0411457	0.812804	-3.83337	2.04206
ICA1L	ICA1L	130026	islet cell autoantigen 1 like	0.487355	5.50754	2.05802	0.0411741	0.812804	-3.84529	2.04177
F12	F12	2161	coagulation factor XII	-0.472956	5.33848	-2.05775	0.0412679	0.812804	-3.84761	-2.04083
PHGDH	PHGDH	26227	phosphoglycerate dehydrogenase	-0.582234	5.84495	-2.04889	0.0413072	0.812804	-3.8335	-2.04043
GLI2	GLI2	2736	GLI family zinc finger 2	0.505896	5.42317	2.05712	0.0413387	0.812804	-3.84928	2.04012
KRTAP10-1	KRTAP10-1	386677	keratin associated protein 10-1	0.353981	5.81109	2.04514	0.0415279	0.814491	-3.83898	2.03822
LUZP1	LUZP1	7798	leucine zipper protein 1	0.760905	6.28357	2.08856	0.0415518	0.814491	-4.08028	2.03798
RABEP1	RABEP1	9135	rabaptin, RAB GTPase binding effector protein 1	0.491493	5.65076	2.04523	0.0416669	0.815244	-3.83707	2.03683
KIFC1	KIFC1	3833	kinesin family member C1	-0.605689	5.19116	-2.05489	0.0418217	0.815244	-3.8494	-2.03529
KLK3	KLK3	354	kallikrein related peptidase 3	0.728795	5.05265	2.06915	0.0418811	0.815244	-3.9062	2.0347
RIT1	RIT1	6016	Ras like without CAAX 1	0.401771	5.7637	2.04212	0.0419189	0.815244	-3.84652	2.03432
SMURF2	SMURF2	64750	SMAD specific E3 ubiquitin protein ligase 2	0.439441	6.18947	2.04165	0.0419855	0.815244	-3.84699	2.03366
ATP2B2	ATP2B2	491	ATPase plasma membrane Ca2+ transporting 2	0.620704	5.42783	2.04465	0.0420525	0.815244	-3.84349	2.033
RFX2	RFX2	5990	regulatory factor X2	-0.343125	6.28059	-2.03734	0.0420687	0.815244	-3.86806	-2.03284
CCL4L1	CCL4L1	388372	C-C motif chemokine ligand 4 like 1	0.463784	5.48451	2.04253	0.0421445	0.815244	-3.8425	2.03209
ALPK2	ALPK2	115701	alpha kinase 2	0.436608	5.46609	2.04214	0.0421634	0.815244	-3.84286	2.0319
MEX3D	MEX3D	399664	mex-3 RNA binding family member D	0.606697	6.12619	2.0611	0.0423918	0.817427	-4.02217	2.02965
SOX4	SOX4	6659	SRY-box transcription factor 4	0.516357	5.75143	2.04089	0.042404	0.817427	-3.85019	2.02953
ANKRA2	ANKRA2	57763	ankyrin repeat family A member 2	0.555031	5.37107	2.04161	0.0425082	0.818202	-3.85283	2.02851
TRAF3IP2	TRAF3IP2	10758	TRAF3 interacting protein 2	-0.482909	6.09972	-2.03188	0.0427429	0.818278	-3.86549	-2.02621
CPEB4	CPEB4	80315	cytoplasmic polyadenylation element binding protein 4	-0.459029	6.27538	-2.0293	0.0428951	0.818278	-3.87839	-2.02473
CCDC102B	CCDC102B	79839	coiled-coil domain containing 102B	0.595837	5.70065	2.03271	0.0429399	0.818278	-3.85293	2.02429
SCN9A	SCN9A	6335	sodium voltage-gated channel alpha subunit 9	-0.43714	5.41882	-2.03678	0.0429789	0.818278	-3.85261	-2.02391
GDAP1	GDAP1	54332	ganglioside induced differentiation associated protein 1	0.638795	5.0925	2.03982	0.0431163	0.818278	-3.86988	2.02258
HIF3A	HIF3A	64344	hypoxia inducible factor 3 subunit alpha	-0.514493	7.18914	-2.02527	0.0431209	0.818278	-3.92106	-2.02254
SNW1	SNW1	22938	SNW domain containing 1	-0.355398	6.47673	-2.02631	0.0431211	0.818278	-3.89352	-2.02254
ITGBL1	ITGBL1	9358	integrin subunit beta like 1	0.698682	5.17162	2.04466	0.0431262	0.818278	-3.88615	2.02249
VGLL3	VGLL3	389136	vestigial like family member 3	-0.451727	6.13789	-2.0328	0.0431341	0.818278	-3.86325	-2.02241
MRPL11	MRPL11	65003	mitochondrial ribosomal protein L11	-0.383345	6.1729	-2.02725	0.0431514	0.818278	-3.87613	-2.02224
PLK2	PLK2	10769	polo like kinase 2	0.502695	6.6618	2.02483	0.0434723	0.821646	-3.88309	2.01914
PTX3	PTX3	5806	pentraxin 3	-0.464277	5.3419	-2.03409	0.0434835	0.821646	-3.8605	-2.01904
SSUH2	SSUH2	51066	ssu-2 homolog	0.507654	5.50144	2.03437	0.043528	0.821646	-3.87513	2.01861
NISCH	NISCH	11188	nischarin	0.485348	5.98652	2.02356	0.0436182	0.821646	-3.8714	2.01774
ALKBH5	ALKBH5	54890	alkB homolog 5, RNA demethylase	0.508087	6.66162	2.01953	0.0437926	0.821646	-3.90633	2.01607
SEPTIN4	SEPTIN4	5414	septin 4	0.337069	6.53421	2.01967	0.0437956	0.821646	-3.90268	2.01604
PLS3	PLS3	5358	plastin 3	0.296565	7.23584	2.01854	0.0438567	0.821646	-3.92872	2.01546
MRPL38	MRPL38	64978	mitochondrial ribosomal protein L38	0.471875	6.17223	2.02482	0.0439704	0.821646	-3.874	2.01437
DTNBP1	DTNBP1	84062	dystrobrevin binding protein 1	-0.475681	5.73745	-2.02197	0.0440039	0.821646	-3.86737	-2.01405
ZNF704	ZNF704	619279	zinc finger protein 704	0.422723	6.44618	2.01768	0.0440369	0.821646	-3.89937	2.01374
LILRB5	LILRB5	10990	leukocyte immunoglobulin like receptor B5	-1.09373	5.66052	-2.08831	0.0441161	0.821646	-4.1463	-2.01299
GMNN	GMNN	51053	geminin DNA replication inhibitor	0.519237	5.5856	2.02396	0.0441705	0.821646	-3.87107	2.01247
ATP5MF	ATP5MF	9551	ATP synthase membrane subunit f	-0.485664	7.18404	-2.01709	0.0441808	0.821646	-3.90131	-2.01237
GTF3C1	GTF3C1	2975	general transcription factor IIIC subunit 1	0.309033	6.09829	2.01767	0.0443379	0.821646	-3.88736	2.01088
TANC1	TANC1	85461	tetratricopeptide repeat, ankyrin repeat and coiled-coil containing 1	0.398058	6.70724	2.01742	0.0443914	0.821646	-3.88166	2.01038
FIG4	FIG4	9896	FIG4 phosphoinositide 5-phosphatase	0.578349	5.55685	2.02621	0.0444485	0.821646	-3.88251	2.00984
MRC2	MRC2	9902	mannose receptor C type 2	0.505714	6.18263	2.01936	0.0444599	0.821646	-3.88225	2.00973
SLC5A6	SLC5A6	8884	solute carrier family 5 member 6	0.410908	5.88992	2.01899	0.044618	0.821646	-3.87563	2.00824
PAAF1	PAAF1	80227	proteasomal ATPase associated factor 1	0.425894	5.79656	2.01908	0.0446343	0.821646	-3.87537	2.00809
DUSP5	DUSP5	1847	dual specificity phosphatase 5	0.608779	6.29933	2.01235	0.044746	0.821646	-3.89249	2.00703
ASPA	ASPA	443	aspartoacylase	0.601196	5.48925	2.01668	0.0447657	0.821646	-3.87372	2.00685
PLSCR4	PLSCR4	57088	phospholipid scramblase 4	0.387332	5.9415	2.0178	0.044855	0.821646	-3.88318	2.00601
ALG12	ALG12	79087	ALG12 alpha-1,6-mannosyltransferase	0.420667	6.01034	2.01275	0.0448679	0.821646	-3.88796	2.00589
OR1D5	OR1D5	8386	olfactory receptor family 1 subfamily D member 5	-0.617225	5.30263	-2.02584	0.0448696	0.821646	-3.88008	-2.00588
FOS	FOS	2353	Fos proto-oncogene, AP-1 transcription factor subunit	1.52057	7.93135	2.0047	0.0452639	0.826809	-3.95517	2.00219
VEGFB	VEGFB	7423	vascular endothelial growth factor B	-0.421629	6.88816	-2.00753	0.0454032	0.826809	-3.89496	-2.0009
GIPC2	GIPC2	54810	GIPC PDZ domain containing family member 2	0.463896	5.38574	2.01129	0.0454443	0.826809	-3.88197	2.00052
RWDD2B	RWDD2B	10069	RWD domain containing 2B	-0.473083	5.49289	-2.01004	0.0454758	0.826809	-3.88123	-2.00023
AMZ2	AMZ2	51321	archaelysin family metallopeptidase 2	-0.369218	6.42798	-2.00279	0.045612	0.826809	-3.92365	-1.99897
EEF1D	EEF1D	1936	eukaryotic translation elongation factor 1 delta	-0.337056	8.60737	-2.00397	0.0456257	0.826809	-3.91725	-1.99884
TTR	TTR	7276	transthyretin	-0.459954	5.65604	-2.00802	0.0456269	0.826809	-3.88383	-1.99883
TNFRSF1A	TNFRSF1A	7132	TNF receptor superfamily member 1A	0.487815	6.66654	2.00156	0.0456937	0.826809	-3.93257	1.99821
GOLGA2	GOLGA2	2801	golgin A2	0.302666	6.1844	2.00235	0.0457443	0.826809	-3.90934	1.99775
CREG1	CREG1	8804	cellular repressor of E1A stimulated genes 1	-0.663131	6.39616	-2.02176	0.0457975	0.826809	-3.9576	-1.99726
THBD	THBD	7056	thrombomodulin	0.455376	7.41286	1.99861	0.0459225	0.827025	-3.96323	1.9961
FLOT1	FLOT1	10211	flotillin 1	0.661498	7.21313	2.02323	0.0459431	0.827025	-4.05234	1.99592
GAMT	GAMT	2593	guanidinoacetate N-methyltransferase	-0.452277	5.53155	-2.00643	0.0460032	0.827025	-3.88633	-1.99536
SCGB3A1	SCGB3A1	92304	secretoglobin family 3A member 1	-0.476095	5.50755	-2.00334	0.0464217	0.828622	-3.89421	-1.99154
ELOA	ELOA	6924	elongin A	-0.390701	5.95641	-1.99651	0.0465267	0.828622	-3.9069	-1.99058
NDUFAF5	NDUFAF5	79133	NADH:ubiquinone oxidoreductase complex assembly factor 5	0.432742	5.63035	2.00512	0.0465369	0.828622	-3.90464	1.99049
NIN	NIN	51199	ninein	0.428798	5.94472	1.99618	0.0465502	0.828622	-3.90629	1.99037
ELAVL3	ELAVL3	1995	ELAV like RNA binding protein 3	-0.408077	5.17334	-2.00972	0.0465535	0.828622	-3.90149	-1.99034
LIFR	LIFR	3977	LIF receptor subunit alpha	0.464841	6.69854	1.99336	0.0465885	0.828622	-3.94726	1.99002
TCEAL8	TCEAL8	90843	transcription elongation factor A like 8	0.428872	6.05676	1.99501	0.0466123	0.828622	-3.91238	1.98981
RDH13	RDH13	112724	retinol dehydrogenase 13	-0.407769	5.87459	-2.00021	0.0468368	0.828622	-3.90002	-1.98777
MMP20	MMP20	9313	matrix metallopeptidase 20	0.513112	5.0438	2.00972	0.0469254	0.828622	-3.92628	1.98697
SAMD10	SAMD10	140700	sterile alpha motif domain containing 10	-0.438457	5.91612	-1.99799	0.0469878	0.828622	-3.90079	-1.98641
RDH11	RDH11	51109	retinol dehydrogenase 11	0.389168	6.19162	1.99074	0.0470104	0.828622	-3.92535	1.98621
NUGGC	NUGGC	389643	nuclear GTPase, germinal center associated	0.369131	5.29407	1.99718	0.0470963	0.828622	-3.90123	1.98543
HSPG2	HSPG2	3339	heparan sulfate proteoglycan 2	0.402146	8.43576	1.98793	0.0471039	0.828622	-3.98353	1.98536
ZNF598	ZNF598	90850	zinc finger protein 598	0.43073	5.97021	1.99028	0.0471866	0.828622	-3.91478	1.98462
VWF	VWF	7450	von Willebrand factor	0.670659	9.51661	1.98955	0.0472138	0.828622	-3.94203	1.98438
SYCP3	SYCP3	50511	synaptonemal complex protein 3	-0.429559	5.38002	-1.99674	0.0472392	0.828622	-3.90106	-1.98415
UQCRHL	UQCRHL	440567	ubiquinol-cytochrome c reductase hinge protein like	-0.49031	7.82412	-1.98633	0.0472594	0.828622	-3.98617	-1.98397
CHFR	CHFR	55743	checkpoint with forkhead and ring finger domains	0.509194	5.81229	1.99546	0.0473008	0.828622	-3.90674	1.9836
THBS4	THBS4	7060	thrombospondin 4	1.38401	8.77976	1.98394	0.0475175	0.828622	-3.99269	1.98166
MPG	MPG	4350	N-methylpurine DNA glycosylase	0.335473	5.88711	1.98697	0.0475899	0.828622	-3.91682	1.98101
MAT2A	MAT2A	4144	methionine adenosyltransferase 2A	0.448996	7.38792	1.98325	0.0476163	0.828622	-3.98493	1.98078
CCDC198	CCDC198	55195	coiled-coil domain containing 198	0.605768	5.41069	1.99566	0.0476459	0.828622	-3.91517	1.98051
SERP1	SERP1	27230	stress associated endoplasmic reticulum protein 1	0.491071	5.90756	1.98615	0.047668	0.828622	-3.91903	1.98032
NRDE2	NRDE2	55051	NRDE-2, necessary for RNA interference, domain containing	0.416296	5.66896	1.99277	0.0476901	0.828622	-3.9128	1.98012
YWHAG	YWHAG	7532	tyrosine 3-monooxygenase/tryptophan 5-monooxygenase activation protein gamma	-0.418211	6.80935	-1.98245	0.0477585	0.828622	-3.97086	-1.97951
LSM1	LSM1	27257	LSM1 homolog, mRNA degradation associated	-0.424757	5.86811	-1.98517	0.0478906	0.828622	-3.91784	-1.97834
BCL2L13	BCL2L13	23786	BCL2 like 13	-0.297222	6.40083	-1.98554	0.0479357	0.828622	-3.91888	-1.97794
PLA2G7	PLA2G7	7941	phospholipase A2 group VII	0.511541	5.43908	1.98758	0.0479596	0.828622	-3.90939	1.97773
KAT2A	KAT2A	2648	lysine acetyltransferase 2A	0.453426	6.13003	1.9867	0.048027	0.828622	-3.91475	1.97713
LOXL2	LOXL2	4017	lysyl oxidase like 2	0.545942	5.5982	1.98632	0.0480455	0.828622	-3.91415	1.97697
BBIP1	BBIP1	92482	BBSome interacting protein 1	-0.410568	5.9148	-1.98543	0.048113	0.828622	-3.91932	-1.97637
NF2	NF2	4771	neurofibromin 2	-0.383926	6.10062	-1.97961	0.0483111	0.828622	-3.9371	-1.97462
JAM2	JAM2	58494	junctional adhesion molecule 2	0.620818	7.3113	1.98926	0.0483465	0.828622	-3.95963	1.97431
PKD1L1	PKD1L1	168507	polycystin 1 like 1, transient receptor potential channel interacting	-0.360058	5.6219	-1.98612	0.0483847	0.828622	-3.91561	-1.97397
WDR91	WDR91	29062	WD repeat domain 91	0.479054	5.65743	1.98815	0.0484275	0.828622	-3.93648	1.9736
ETHE1	ETHE1	23474	ETHE1 persulfide dioxygenase	0.417273	5.47032	1.98238	0.0485137	0.828622	-3.9154	1.97284
MPZL2	MPZL2	10205	myelin protein zero like 2	0.692826	5.8212	1.99101	0.0485195	0.828622	-3.94473	1.97279
GTF2F2	GTF2F2	2963	general transcription factor IIF subunit 2	0.57562	5.62438	1.98623	0.0485975	0.828622	-3.92316	1.97211
ZNF665	ZNF665	79788	zinc finger protein 665	0.504077	5.54185	1.98609	0.0486168	0.828622	-3.92294	1.97194
HECW1	HECW1	23072	HECT, C2 and WW domain containing E3 ubiquitin protein ligase 1	-0.574191	5.18147	-1.99077	0.0488102	0.830711	-3.9241	-1.97025
ELL2	ELL2	22936	elongation factor for RNA polymerase II 2	-0.321806	6.23592	-1.97362	0.0489114	0.830711	-3.9533	-1.96936
KRTCAP2	KRTCAP2	200185	keratinocyte associated protein 2	-0.397685	6.78325	-1.97574	0.0489341	0.830711	-3.93932	-1.96917
C1orf74	C1orf74	148304	chromosome 1 open reading frame 74	-0.505163	5.31393	-1.98934	0.0491539	0.831931	-3.92638	-1.96725
C14orf28	C14orf28	122525	chromosome 14 open reading frame 28	0.496704	5.62633	1.9743	0.0492638	0.831931	-3.92734	1.9663
OR2B11	OR2B11	127623	olfactory receptor family 2 subfamily B member 11	-0.593884	5.5116	-1.98668	0.0492931	0.831931	-3.93116	-1.96605
CRYAB	CRYAB	1410	crystallin alpha B	-0.802062	10.3851	-1.97509	0.049369	0.831931	-3.96861	-1.96539
GDF2	GDF2	2658	growth differentiation factor 2	0.450438	4.9198	1.99755	0.0494603	0.831931	-3.9625	1.9646
DDX17	DDX17	10521	DEAD-box helicase 17	0.258241	9.0188	1.96673	0.0494677	0.831931	-4.01973	1.96454
NDUFA2	NDUFA2	4695	NADH:ubiquinone oxidoreductase subunit A2	-0.430602	6.24373	-1.96855	0.049516	0.831931	-3.96107	-1.96412
NDUFB3	NDUFB3	4709	NADH:ubiquinone oxidoreductase subunit B3	-0.383025	6.80347	-1.96713	0.0495259	0.831931	-3.99174	-1.96404
CPSF4	CPSF4	10898	cleavage and polyadenylation specific factor 4	0.447204	5.82065	1.97388	0.0496248	0.832501	-3.92975	1.96318
EFCAB13	EFCAB13	124989	EF-hand calcium binding domain 13	0.38719	5.67301	1.96738	0.0500678	0.838833	-3.9386	1.95938
CA5B	CA5B	11238	carbonic anhydrase 5B	0.332085	5.69948	1.96519	0.0502057	0.839994	-3.9391	1.95821
SUMF1	SUMF1	285362	sulfatase modifying factor 1	-0.365689	5.90444	-1.9637	0.0502684	0.839994	-3.94798	-1.95767
VEGFD	VEGFD	2277	vascular endothelial growth factor D	-0.572866	5.62216	-1.96953	0.050445	0.841846	-3.93569	-1.95617
ALPI	ALPI	248	alkaline phosphatase, intestinal	-0.558143	5.13137	-1.97455	0.0505416	0.84236	-3.94235	-1.95535
NTRK2	NTRK2	4915	neurotrophic receptor tyrosine kinase 2	0.516887	6.07193	1.95981	0.050673	0.843452	-3.96152	1.95424
PPP1R16B	PPP1R16B	26051	protein phosphatase 1 regulatory subunit 16B	-0.400529	5.44131	-1.96278	0.0510244	0.848197	-3.9397	-1.95127
VPS35	VPS35	55737	VPS35 retromer complex component	-0.303135	6.21784	-1.95451	0.0512437	0.849357	-3.97725	-1.94943
CDK5RAP2	CDK5RAP2	55755	CDK5 regulatory subunit associated protein 2	0.386678	5.46379	1.95858	0.0512594	0.849357	-3.94395	1.9493
MGRN1	MGRN1	23295	mahogunin ring finger 1	0.290524	6.30479	1.95375	0.0512932	0.849357	-3.98072	1.94902
IPO4	IPO4	79711	importin 4	0.461339	5.37585	1.96537	0.0513751	0.849614	-3.9592	1.94833
ZNF467	ZNF467	168544	zinc finger protein 467	-0.41302	5.40668	-1.95896	0.0514954	0.850505	-3.94453	-1.94733
FCGR2C	FCGR2C	9103	Fc fragment of IgG receptor IIc (gene/pseudogene)	-0.547789	6.74696	-1.94917	0.0516477	0.851122	-4.01394	-1.94606
ERI1	ERI1	90459	exoribonuclease 1	-0.547328	5.40431	-1.96027	0.0516658	0.851122	-3.9448	-1.94591
TEX45	TEX45	374877	testis expressed 45	0.65948	5.43539	1.96204	0.051824	0.851547	-3.96441	1.94459
RPS6KA1	RPS6KA1	6195	ribosomal protein S6 kinase A1	0.435227	5.60133	1.95235	0.0518246	0.851547	-3.95276	1.94459
SREK1IP1	SREK1IP1	285672	SREK1 interacting protein 1	-0.434517	5.45497	-1.95491	0.051895	0.851611	-3.94862	-1.944
SELE	SELE	6401	selectin E	1.54509	6.08119	1.94909	0.052189	0.853624	-3.96304	1.94157
SRSF12	SRSF12	135295	serine and arginine rich splicing factor 12	-0.442733	5.21775	-1.96081	0.0522009	0.853624	-3.96091	-1.94147
GOLGA6L6	GOLGA6L6	727832	golgin A6 family like 6	-0.507094	6.71538	-1.94827	0.0522178	0.853624	-3.97416	-1.94133
SGTA	SGTA	6449	small glutamine rich tetratricopeptide repeat containing alpha	0.293213	6.58228	1.94649	0.0524433	0.855177	-3.9683	1.93948
ZNF397	ZNF397	84307	zinc finger protein 397	0.400655	5.90735	1.94478	0.0524961	0.855177	-3.97085	1.93904
PLD2	PLD2	5338	phospholipase D2	0.355953	6.17252	1.94335	0.0525132	0.855177	-3.98975	1.9389
AHCTF1	AHCTF1	25909	AT-hook containing transcription factor 1	-0.385747	6.19265	-1.94525	0.0526817	0.856303	-3.97133	-1.93752
TRIM63	TRIM63	84676	tripartite motif containing 63	-0.606368	5.59831	-1.95163	0.0527262	0.856303	-3.95728	-1.93716
COX5B	COX5B	1329	cytochrome c oxidase subunit 5B	-0.446137	8.03553	-1.93888	0.0527831	0.856303	-4.05573	-1.93669
ITGA10	ITGA10	8515	integrin subunit alpha 10	0.67061	5.67174	1.95937	0.052974	0.858312	-4.01074	1.93513
OPTN	OPTN	10133	optineurin	-0.47051	6.99017	-1.94295	0.0530704	0.858788	-3.99283	-1.93435
MSR1	MSR1	4481	macrophage scavenger receptor 1	-0.918815	6.04198	-2.00196	0.0532005	0.859169	-4.16753	-1.93329
WDTC1	WDTC1	23038	WD and tetratricopeptide repeats 1	-0.349274	6.41409	-1.93987	0.0532282	0.859169	-3.97903	-1.93306
VWA7	VWA7	80737	von Willebrand factor A domain containing 7	0.508187	5.21123	1.94325	0.053456	0.860261	-3.9655	1.93122
ADCY2	ADCY2	108	adenylate cyclase 2	0.789254	5.31756	1.94683	0.0534851	0.860261	-3.97223	1.93098
BIN1	BIN1	274	bridging integrator 1	-0.496768	5.58349	-1.93973	0.0535965	0.860261	-3.96679	-1.93008
MEX3C	MEX3C	51320	mex-3 RNA binding family member C	-0.376164	5.91683	-1.9356	0.0536039	0.860261	-3.98539	-1.93002
WNT6	WNT6	7475	Wnt family member 6	-0.881841	4.75138	-1.98825	0.0536319	0.860261	-4.0234	-1.9298
TTC23	TTC23	64927	tetratricopeptide repeat domain 23	0.458427	5.71853	1.94006	0.0537831	0.861606	-3.97058	1.92858
SLC30A6	SLC30A6	55676	solute carrier family 30 member 6	-0.364638	5.63407	-1.93367	0.0541372	0.864896	-3.97581	-1.92574
TRIM17	TRIM17	51127	tripartite motif containing 17	0.63593	5.59737	1.95417	0.0541663	0.864896	-4.03069	1.9255
CKMT1A	CKMT1A	548596	creatine kinase, mitochondrial 1A	-0.357826	5.60681	-1.9338	0.0542257	0.864896	-3.97458	-1.92503
FGD6	FGD6	55785	FYVE, RhoGEF and PH domain containing 6	0.444929	5.59021	1.93223	0.0542587	0.864896	-3.97753	1.92477
RIOK2	RIOK2	55781	RIO kinase 2	-0.431798	5.91576	-1.92918	0.0543857	0.865841	-3.99398	-1.92375
IHO1	IHO1	339834	NA	0.31736	6.1413	1.93117	0.0545745	0.866694	-3.98644	1.92225
NPNT	NPNT	255743	nephronectin	-0.434822	5.9714	-1.92721	0.0546398	0.866694	-3.99823	-1.92173
MAGED2	MAGED2	10916	MAGE family member D2	0.29468	6.84815	1.92472	0.0546423	0.866694	-4.04139	1.92171
C15orf48	C15orf48	84419	chromosome 15 open reading frame 48	0.308588	5.86862	1.92559	0.0548637	0.868233	-3.99576	1.91995
ST20	ST20	400410	suppressor of tumorigenicity 20	-0.515707	5.40783	-1.93635	0.054952	0.868233	-3.97682	-1.91926
LY6G6F	LY6G6F	259215	lymphocyte antigen 6 family member G6F	-0.545897	5.56072	-1.93261	0.0549527	0.868233	-3.97824	-1.91925
PPIG	PPIG	9360	peptidylprolyl isomerase G	0.400809	6.06159	1.92332	0.0550351	0.868233	-4.00705	1.9186
CPLANE1	CPLANE1	65250	ciliogenesis and planar polarity effector 1	0.389028	6.02501	1.92171	0.0552517	0.868233	-4.00769	1.91689
CCDC115	CCDC115	84317	coiled-coil domain containing 115	0.54607	5.49496	1.92661	0.0552907	0.868233	-3.98307	1.91658
AAK1	AAK1	22848	AP2 associated kinase 1	-0.408005	6.14395	-1.92131	0.055308	0.868233	-4.01301	-1.91645
RAB3IL1	RAB3IL1	5866	RAB3A interacting protein like 1	-0.333442	6.29486	-1.92339	0.0553607	0.868233	-3.99498	-1.91603
ZBTB16	ZBTB16	7704	zinc finger and BTB domain containing 16	-0.615942	7.31131	-1.91789	0.0554201	0.868233	-4.07663	-1.91557
TMOD1	TMOD1	7111	tropomodulin 1	-0.412169	6.7366	-1.91808	0.0554582	0.868233	-4.05758	-1.91527
KLHL8	KLHL8	57563	kelch like family member 8	-0.496556	5.58376	-1.92453	0.0554855	0.868233	-3.98501	-1.91505
SETX	SETX	23064	senataxin	0.36257	6.49778	1.92046	0.0555545	0.868251	-4.01386	1.91451
SPRR2F	SPRR2F	6705	small proline rich protein 2F	0.933153	5.25021	1.97578	0.0556654	0.868738	-4.16154	1.91365
RNF138	RNF138	51444	ring finger protein 138	0.422061	6.06322	1.9183	0.0557214	0.868738	-4.01484	1.91321
CDKL4	CDKL4	344387	cyclin dependent kinase like 4	-0.447798	5.49176	-1.92257	0.0558515	0.869218	-3.9879	-1.91219
GRK1	GRK1	6011	G protein-coupled receptor kinase 1	0.63659	5.42087	1.93347	0.0559634	0.869218	-4.00514	1.91132
COX7B	COX7B	1349	cytochrome c oxidase subunit 7B	-0.80183	7.0652	-1.93615	0.0559788	0.869218	-4.10618	-1.9112
PRICKLE1	PRICKLE1	144165	prickle planar cell polarity protein 1	0.578999	5.55735	1.91765	0.0560667	0.869218	-3.99598	1.91052
WDR45	WDR45	11152	WD repeat domain 45	-0.307434	6.50874	-1.91381	0.0561452	0.869218	-4.03887	-1.90991
PRMT3	PRMT3	10196	protein arginine methyltransferase 3	0.596419	5.39166	1.91987	0.0561596	0.869218	-3.98975	1.90979
ABCA9	ABCA9	10350	ATP binding cassette subfamily A member 9	-0.950561	7.02647	-1.96461	0.0563564	0.870976	-4.2593	-1.90827
C6orf223	C6orf223	221416	chromosome 6 open reading frame 223	-0.719411	5.20415	-1.93414	0.0565002	0.870976	-3.99802	-1.90716
IER3	IER3	8870	immediate early response 3	0.556846	6.59246	1.9124	0.0565218	0.870976	-4.02005	1.90699
TMEM39A	TMEM39A	55254	transmembrane protein 39A	-0.43955	5.75056	-1.91263	0.056719	0.870976	-4.00493	-1.90547
SP100	SP100	6672	SP100 nuclear antigen	0.327122	6.89371	1.90793	0.0567332	0.870976	-4.0765	1.90536
OCSTAMP	OCSTAMP	128506	osteoclast stimulatory transmembrane protein	-0.498937	5.8126	-1.91836	0.0567773	0.870976	-4.01462	-1.90502
MICOS10	MICOS10	440574	mitochondrial contact site and cristae organizing system subunit 10	-0.620192	7.16027	-1.93051	0.0567876	0.870976	-4.12455	-1.90494
NDUFS5	NDUFS5	4725	NADH:ubiquinone oxidoreductase subunit S5	-0.528383	7.2677	-1.90964	0.056856	0.870976	-4.03166	-1.90442
FMNL3	FMNL3	91010	formin like 3	0.342453	6.18862	1.90835	0.0568856	0.870976	-4.03356	1.90419
SLCO5A1	SLCO5A1	81796	solute carrier organic anion transporter family member 5A1	-0.573176	5.25585	-1.91791	0.056994	0.871593	-3.99582	-1.90336
ALDH2	ALDH2	217	aldehyde dehydrogenase 2 family member	-0.31865	6.9451	-1.90786	0.0571451	0.871971	-4.02938	-1.9022
TRIM6	TRIM6	117854	tripartite motif containing 6	-0.301396	5.7509	-1.90883	0.0571662	0.871971	-4.01032	-1.90204
TAP2	TAP2	6891	transporter 2, ATP binding cassette subfamily B member	-0.387886	6.72501	-1.90756	0.0572231	0.871971	-4.02753	-1.9016
FAM111A	FAM111A	63901	family with sequence similarity 111 member A	0.321268	6.17642	1.90817	0.057383	0.873368	-4.01656	1.90038
CUL2	CUL2	8453	cullin 2	0.339993	5.85466	1.90649	0.0575838	0.875383	-4.0115	1.89885
TCEA3	TCEA3	6920	transcription elongation factor A3	-0.491779	6.00744	-1.90316	0.0576867	0.875844	-4.03157	-1.89807
TIMMDC1	TIMMDC1	51300	translocase of inner mitochondrial membrane domain containing 1	-0.362045	6.16173	-1.90117	0.057833	0.875844	-4.04519	-1.89696
PKP2	PKP2	5318	plakophilin 2	-0.592199	6.26719	-1.90357	0.0579333	0.875844	-4.02225	-1.8962
SERPINE2	SERPINE2	5270	serpin family E member 2	0.772284	6.88704	1.90145	0.0579383	0.875844	-4.03598	1.89616
RBBP8	RBBP8	5932	RB binding protein 8, endonuclease	0.392561	5.33465	1.90603	0.0579563	0.875844	-4.0058	1.89603
SLC24A3	SLC24A3	57419	solute carrier family 24 member 3	0.604099	5.14877	1.90859	0.0580921	0.876267	-4.00997	1.895
OFD1	OFD1	8481	OFD1 centriole and centriolar satellite protein	-0.373597	5.99423	-1.89935	0.0581806	0.876267	-4.03553	-1.89433
BRMS1	BRMS1	25855	BRMS1 transcriptional repressor and anoikis regulator	-0.437381	5.71434	-1.90115	0.0582312	0.876267	-4.01792	-1.89395
NCOA2	NCOA2	10499	nuclear receptor coactivator 2	0.460394	6.2183	1.89805	0.0582581	0.876267	-4.0443	1.89375
PRR5L	PRR5L	79899	proline rich 5 like	0.709815	5.57684	1.92551	0.0584405	0.87798	-4.10487	1.89238
MYCT1	MYCT1	80177	MYC target 1	0.486496	6.51332	1.8966	0.0586234	0.879075	-4.03946	1.89101
G0S2	G0S2	50486	G0/G1 switch 2	-0.450976	5.63853	-1.90038	0.0586879	0.879075	-4.01458	-1.89052
ERN1	ERN1	2081	endoplasmic reticulum to nucleus signaling 1	-0.420203	5.62928	-1.89837	0.0587195	0.879075	-4.01801	-1.89029
C1QTNF2	C1QTNF2	114898	C1q and TNF related 2	0.545553	5.53877	1.9011	0.0587914	0.879124	-4.01647	1.88975
DSN1	DSN1	79980	DSN1 component of MIS12 kinetochore complex	-0.578704	5.44063	-1.90624	0.0590779	0.88094	-4.01522	-1.88761
TAF4	TAF4	6874	TATA-box binding protein associated factor 4	0.508967	5.36328	1.89634	0.0591882	0.88094	-4.01687	1.88679
KITLG	KITLG	4254	KIT ligand	0.498162	5.86026	1.89959	0.0591906	0.88094	-4.02356	1.88677
NAPSA	NAPSA	9476	napsin A aspartic peptidase	0.594432	5.21131	1.89829	0.0592058	0.88094	-4.01596	1.88666
MAP7D2	MAP7D2	256714	MAP7 domain containing 2	0.612256	5.12414	1.9039	0.059257	0.88094	-4.02608	1.88628
PTGIS	PTGIS	5740	prostaglandin I2 synthase	-0.477302	6.55972	-1.8923	0.0595184	0.882989	-4.04322	-1.88434
MAP2K1	MAP2K1	5604	mitogen-activated protein kinase kinase 1	-0.338468	6.15663	-1.89153	0.0595783	0.882989	-4.03634	-1.8839
EGR2	EGR2	1959	early growth response 2	0.595327	5.96844	1.88942	0.0596017	0.882989	-4.04827	1.88373
GBP3	GBP3	2635	guanylate binding protein 3	-0.298691	6.03366	-1.88643	0.0598876	0.885358	-4.05701	-1.88162
LYPLAL1	LYPLAL1	127018	lysophospholipase like 1	-0.564092	5.21275	-1.89646	0.0599	0.885358	-4.0264	-1.88153
CFC1	CFC1	55997	cripto, FRL-1, cryptic family 1	-0.675655	5.26116	-1.89837	0.0600191	0.886095	-4.01999	-1.88065
KIAA1755	KIAA1755	85449	KIAA1755	0.495952	5.42961	1.89517	0.0601514	0.886646	-4.03219	1.87968
FAM219A	FAM219A	203259	family with sequence similarity 219 member A	0.41754	5.36494	1.88768	0.0603477	0.886646	-4.02681	1.87824
TENT5C	TENT5C	54855	terminal nucleotidyltransferase 5C	-0.498276	5.28976	-1.88997	0.0604229	0.886646	-4.02448	-1.87769
APTX	APTX	54840	aprataxin	0.421609	5.75165	1.88313	0.0605489	0.886646	-4.04421	1.87678
TUBE1	TUBE1	51175	tubulin epsilon 1	-0.310424	5.74864	-1.8863	0.0606326	0.886646	-4.0376	-1.87617
KRTAP5-5	KRTAP5-5	439915	keratin associated protein 5-5	-0.528357	5.28748	-1.89226	0.0607153	0.886646	-4.02528	-1.87556
IGHG1	IGHG1	3500	immunoglobulin heavy constant gamma 1 (G1m marker)	-1.38456	5.57964	-1.94458	0.0607162	0.886646	-4.22844	-1.87556
TMEM160	TMEM160	54958	transmembrane protein 160	0.468653	6.21896	1.88238	0.060791	0.886646	-4.04626	1.87501
COL4A4	COL4A4	1286	collagen type IV alpha 4 chain	0.535791	5.25915	1.89203	0.0608027	0.886646	-4.03697	1.87493
CALCOCO2	CALCOCO2	10241	calcium binding and coiled-coil domain 2	-0.311076	6.94408	-1.8769	0.0608606	0.886646	-4.12439	-1.87451
FNTB	FNTB	2342	farnesyltransferase, CAAX box, beta	0.373099	5.86053	1.88065	0.0608617	0.886646	-4.05117	1.8745
HMGN3	HMGN3	9324	high mobility group nucleosomal binding domain 3	-0.530716	5.96737	-1.88187	0.0608877	0.886646	-4.0434	-1.87431
DIPK1B	DIPK1B	138311	divergent protein kinase domain 1B	0.800678	5.80909	1.88931	0.0611268	0.889118	-4.04938	1.87258
FUBP3	FUBP3	8939	far upstream element binding protein 3	0.368371	6.26607	1.87501	0.0612895	0.890471	-4.08488	1.8714
FDPS	FDPS	2224	farnesyl diphosphate synthase	0.312407	6.81321	1.87238	0.0615062	0.8924	-4.12143	1.86984
HECTD1	HECTD1	25831	HECT domain E3 ubiquitin protein ligase 1	0.402714	6.65173	1.87591	0.0615617	0.8924	-4.05461	1.86944
C18orf54	C18orf54	162681	chromosome 18 open reading frame 54	0.482327	5.54433	1.87877	0.0618818	0.895047	-4.04098	1.86714
FAF1	FAF1	11124	Fas associated factor 1	-0.410186	5.50288	-1.87738	0.0618841	0.895047	-4.03977	-1.86713
ELAVL1	ELAVL1	1994	ELAV like RNA binding protein 1	0.31925	6.10176	1.87071	0.0620412	0.895456	-4.07896	1.866
EZH1	EZH1	2145	enhancer of zeste 1 polycomb repressive complex 2 subunit	0.485573	6.60756	1.87487	0.0620523	0.895456	-4.06453	1.86592
USP17L3	USP17L3	645836	ubiquitin specific peptidase 17 like family member 3	-0.57237	7.90536	-1.87838	0.0623878	0.898527	-4.06908	-1.86353
APLP1	APLP1	333	amyloid beta precursor like protein 1	0.32327	5.79499	1.86902	0.0624055	0.898527	-4.06241	1.8634
GAK	GAK	2580	cyclin G associated kinase	-0.358361	6.51519	-1.86576	0.062492	0.898761	-4.11676	-1.86279
DRD4	DRD4	1815	dopamine receptor D4	-0.423512	6.20101	-1.86496	0.0628118	0.899993	-4.09134	-1.86052
STX1B	STX1B	112755	syntaxin 1B	-0.477663	6.77266	-1.86566	0.0628924	0.899993	-4.07863	-1.85995
DRAM1	DRAM1	55332	DNA damage regulated autophagy modulator 1	-0.589958	5.47523	-1.87031	0.0628966	0.899993	-4.0469	-1.85992
ETFB	ETFB	2109	electron transfer flavoprotein subunit beta	-0.339354	6.57288	-1.86564	0.0629112	0.899993	-4.07952	-1.85982
ARL16	ARL16	339231	ADP ribosylation factor like GTPase 16	0.370139	5.68276	1.86607	0.0629292	0.899993	-4.06011	1.85969
ARSI	ARSI	340075	arylsulfatase family member I	0.395058	5.39372	1.86754	0.0630857	0.901225	-4.05017	1.85859
IRF6	IRF6	3664	interferon regulatory factor 6	-0.433807	5.37848	-1.86947	0.0635359	0.906645	-4.05338	-1.85542
MGST1	MGST1	4257	microsomal glutathione S-transferase 1	-0.47312	5.69122	-1.86573	0.0636389	0.907102	-4.05742	-1.8547
PHF24	PHF24	23349	PHD finger protein 24	0.405226	5.6634	1.86439	0.0639414	0.909434	-4.05948	1.85259
PSMD13	PSMD13	5719	proteasome 26S subunit, non-ATPase 13	-0.307343	6.1591	-1.85647	0.0639446	0.909434	-4.10435	-1.85257
SPTB	SPTB	6710	spectrin beta, erythrocytic	-0.540146	5.57721	-1.86459	0.0640834	0.910397	-4.06229	-1.8516
RASA3	RASA3	22821	RAS p21 protein activator 3	0.316293	6.24213	1.85145	0.0646208	0.916072	-4.11373	1.84787
SLC27A4	SLC27A4	10999	solute carrier family 27 member 4	0.460195	5.84311	1.85262	0.0646548	0.916072	-4.08847	1.84764
TMEM239	TMEM239	100288797	transmembrane protein 239	-0.647005	5.54778	-1.8633	0.0646976	0.916072	-4.05669	-1.84734
AKR1C3	AKR1C3	8644	aldo-keto reductase family 1 member C3	0.454653	5.87327	1.85103	0.0652144	0.918809	-4.0802	1.84379
ARHGEF25	ARHGEF25	115557	Rho guanine nucleotide exchange factor 25	0.465948	5.93596	1.84842	0.0652605	0.918809	-4.09375	1.84347
ZNF429	ZNF429	353088	zinc finger protein 429	-0.526568	5.63149	-1.85182	0.0652986	0.918809	-4.07206	-1.84321
AEBP1	AEBP1	165	AE binding protein 1	0.557434	7.74101	1.84424	0.0655025	0.918809	-4.17549	1.84181
CTHRC1	CTHRC1	115908	collagen triple helix repeat containing 1	0.318214	5.56145	1.84877	0.0655175	0.918809	-4.07635	1.84171
TNRC6C	TNRC6C	57690	trinucleotide repeat containing adaptor 6C	0.398293	6.39281	1.84379	0.0657053	0.918809	-4.13314	1.84043
PAN2	PAN2	9924	poly(A) specific ribonuclease subunit PAN2	0.482064	5.42132	1.84797	0.0657635	0.918809	-4.0741	1.84003
C3orf52	C3orf52	79669	chromosome 3 open reading frame 52	-0.453562	5.7502	-1.85471	0.0658199	0.918809	-4.08952	-1.83965
GNE	GNE	10020	glucosamine (UDP-N-acetyl)-2-epimerase/N-acetylmannosamine kinase	0.432395	5.76526	1.84857	0.0658883	0.918809	-4.07524	1.83918
C2orf66	C2orf66	401027	chromosome 2 open reading frame 66	0.665832	5.19034	1.8581	0.0659382	0.918809	-4.07957	1.83884
IWS1	IWS1	55677	interacts with SUPT6H, CTD assembly factor 1	0.581326	5.26325	1.85122	0.0660169	0.918809	-4.07116	1.83831
TNFRSF10B	TNFRSF10B	8795	TNF receptor superfamily member 10b	-0.352923	6.26873	-1.84172	0.0660807	0.918809	-4.12977	-1.83788
H2BC4	H2BC4	8347	H2B clustered histone 4	0.444991	6.3605	1.84423	0.0661042	0.918809	-4.09827	1.83772
ERP29	ERP29	10961	endoplasmic reticulum protein 29	-0.345037	6.39163	-1.84043	0.0661742	0.918809	-4.14195	-1.83724
HMGB2	HMGB2	3148	high mobility group box 2	-0.333468	6.64755	-1.83918	0.066277	0.918809	-4.16067	-1.83655
ZNF506	ZNF506	440515	zinc finger protein 506	-0.438945	5.9154	-1.84167	0.0662842	0.918809	-4.10348	-1.8365
CXCL12	CXCL12	6387	C-X-C motif chemokine ligand 12	0.499464	6.99528	1.83947	0.0663892	0.918809	-4.13633	1.83579
CSRNP1	CSRNP1	64651	cysteine and serine rich nuclear protein 1	0.887066	6.55074	1.85485	0.0664271	0.918809	-4.11573	1.83553
SLC2A5	SLC2A5	6518	solute carrier family 2 member 5	0.358835	5.81234	1.84078	0.0664383	0.918809	-4.09796	1.83545
ABCC3	ABCC3	8714	ATP binding cassette subfamily C member 3	-0.331069	5.66899	-1.84164	0.0665324	0.918809	-4.08838	-1.83482
IARS2	IARS2	55699	isoleucyl-tRNA synthetase 2, mitochondrial	0.341755	6.32141	1.83796	0.0665545	0.918809	-4.13687	1.83467
ATP7B	ATP7B	540	ATPase copper transporting beta	0.402332	5.53705	1.84092	0.0667139	0.918809	-4.08421	1.8336
SLC25A2	SLC25A2	83884	solute carrier family 25 member 2	-0.413911	5.24545	-1.84487	0.0668893	0.918809	-4.075	-1.83242
BCL9L	BCL9L	283149	BCL9 like	0.351402	6.75861	1.83223	0.0672873	0.918809	-4.17248	1.82975
FSCN1	FSCN1	6624	fascin actin-bundling protein 1	0.363167	6.40387	1.83176	0.0674466	0.918809	-4.15067	1.82869
ZNF419	ZNF419	79744	zinc finger protein 419	-0.427254	5.78416	-1.835	0.0674693	0.918809	-4.10328	-1.82853
XIRP2	XIRP2	129446	xin actin binding repeat containing 2	0.570138	6.48441	1.83158	0.0674862	0.918809	-4.14863	1.82842
CHTF8	CHTF8	54921	chromosome transmission fidelity factor 8	-0.350526	6.34886	-1.83394	0.0676431	0.918809	-4.10442	-1.82738
MAP3K6	MAP3K6	9064	mitogen-activated protein kinase kinase kinase 6	-0.423575	6.54956	-1.82947	0.0680244	0.918809	-4.13422	-1.82485
ACP1	ACP1	52	acid phosphatase 1	0.485611	6.29834	1.82913	0.0680606	0.918809	-4.12724	1.82461
SOX13	SOX13	9580	SRY-box transcription factor 13	0.390453	6.48666	1.82661	0.0681955	0.918809	-4.16261	1.82371
NEGR1	NEGR1	257194	neuronal growth regulator 1	-0.435697	6.41119	-1.83073	0.0681979	0.918809	-4.11062	-1.8237
OCIAD2	OCIAD2	132299	OCIA domain containing 2	0.456442	6.0889	1.82959	0.0682154	0.918809	-4.11135	1.82358
PURA	PURA	5813	purine rich element binding protein A	0.364654	6.12586	1.82718	0.0682549	0.918809	-4.13584	1.82332
FBXL19	FBXL19	54620	F-box and leucine rich repeat protein 19	0.280652	5.72848	1.82878	0.068292	0.918809	-4.10796	1.82308
IGSF5	IGSF5	150084	immunoglobulin superfamily member 5	0.403796	5.6468	1.83139	0.0683377	0.918809	-4.09865	1.82277
TXNRD3	TXNRD3	114112	thioredoxin reductase 3	0.451782	5.63854	1.8323	0.0683405	0.918809	-4.09555	1.82275
HTR3A	HTR3A	3359	5-hydroxytryptamine receptor 3A	0.362016	5.41911	1.83053	0.068397	0.918809	-4.09296	1.82238
GP1BB	GP1BB	2812	glycoprotein Ib platelet subunit beta	0.483802	5.37805	1.83258	0.0684607	0.918809	-4.08954	1.82196
CASZ1	CASZ1	54897	castor zinc finger 1	-0.389689	5.59913	-1.8296	0.0684745	0.918809	-4.09842	-1.82187
ADGRB3	ADGRB3	577	adhesion G protein-coupled receptor B3	0.522106	5.42852	1.83777	0.0685426	0.918809	-4.09591	1.82142
PROSER3	PROSER3	148137	proline and serine rich 3	0.312899	5.75393	1.83063	0.0686182	0.918809	-4.0953	1.82093
NDUFB2	NDUFB2	4708	NADH:ubiquinone oxidoreductase subunit B2	-0.433264	7.27126	-1.82271	0.0686981	0.918809	-4.20078	-1.8204
TMED3	TMED3	23423	transmembrane p24 trafficking protein 3	0.429008	5.77499	1.82902	0.068708	0.918809	-4.0986	1.82033
RNF19A	RNF19A	25897	ring finger protein 19A, RBR E3 ubiquitin protein ligase	0.313136	5.63047	1.82601	0.0688051	0.918809	-4.10641	1.8197
HRH3	HRH3	11255	histamine receptor H3	-0.682448	5.38725	-1.83221	0.0688216	0.918809	-4.08851	-1.81959
JARID2	JARID2	3720	jumonji and AT-rich interaction domain containing 2	0.32457	6.21324	1.82603	0.0688903	0.918809	-4.11044	1.81914
OR5B2	OR5B2	390190	olfactory receptor family 5 subfamily B member 2	-0.529256	5.13313	-1.83421	0.0689745	0.918809	-4.08929	-1.81859
MYOZ3	MYOZ3	91977	myozenin 3	-0.448311	5.41127	-1.82926	0.0689791	0.918809	-4.09386	-1.81856
NKAP	NKAP	79576	NFKB activating protein	0.435877	5.56551	1.82469	0.0690934	0.918809	-4.10444	1.81781
PPFIBP1	PPFIBP1	8496	PPFIA binding protein 1	-0.324694	7.0105	-1.81895	0.0692485	0.918809	-4.20616	-1.81679
SNCA	SNCA	6622	synuclein alpha	-0.473255	5.7697	-1.82269	0.069324	0.918809	-4.11654	-1.8163
SPATA2L	SPATA2L	124044	spermatogenesis associated 2 like	0.578276	6.33383	1.85154	0.0693465	0.918809	-4.16748	1.81616
ABHD6	ABHD6	57406	abhydrolase domain containing 6	1.07265	5.15704	1.89462	0.0694258	0.918809	-4.3117	1.81564
CTAGE9	CTAGE9	643854	CTAGE family member 9	0.318293	6.40714	1.81823	0.0694884	0.918809	-4.16893	1.81523
BDH2	BDH2	56898	3-hydroxybutyrate dehydrogenase 2	-0.279062	6.51124	-1.81805	0.0695043	0.918809	-4.17883	-1.81513
TRRAP	TRRAP	8295	transformation/transcription domain associated protein	0.486841	6.12882	1.81948	0.0695922	0.918809	-4.13105	1.81456
OR9G9	OR9G9	504191	olfactory receptor family 9 subfamily G member 9	-0.540664	5.07946	-1.83182	0.0696413	0.918809	-4.09435	-1.81424
APCDD1	APCDD1	147495	APC down-regulated 1	-0.33159	6.93651	-1.81605	0.0697025	0.918809	-4.20702	-1.81384
FGGY	FGGY	55277	FGGY carbohydrate kinase domain containing	0.467745	5.73144	1.8196	0.0698216	0.918809	-4.11432	1.81307
NFYB	NFYB	4801	nuclear transcription factor Y subunit beta	0.486375	5.68937	1.82174	0.0698782	0.918809	-4.10492	1.8127
ZFYVE19	ZFYVE19	84936	zinc finger FYVE-type containing 19	0.43458	5.42314	1.82171	0.0699314	0.918809	-4.10186	1.81235
MTFR1	MTFR1	9650	mitochondrial fission regulator 1	0.396327	5.95554	1.81679	0.0699389	0.918809	-4.13649	1.81231
BBS5	BBS5	129880	Bardet-Biedl syndrome 5	0.378304	5.68461	1.82209	0.0699645	0.918809	-4.10335	1.81214
PDCD7	PDCD7	10081	programmed cell death 7	-0.3844	5.70536	-1.8234	0.0700337	0.918809	-4.10449	-1.81169
CNTFR	CNTFR	1271	ciliary neurotrophic factor receptor	0.384296	5.74996	1.81698	0.0700602	0.918809	-4.12379	1.81152
VPS54	VPS54	51542	VPS54 subunit of GARP complex	0.315306	5.95691	1.81588	0.070063	0.918809	-4.13932	1.8115
DALRD3	DALRD3	55152	DALR anticodon binding domain containing 3	-0.438768	5.78749	-1.81713	0.0700768	0.918809	-4.12777	-1.81141
ATAD1	ATAD1	84896	ATPase family AAA domain containing 1	-0.285485	6.37381	-1.81407	0.0701334	0.918809	-4.17556	-1.81105
C4orf46	C4orf46	201725	chromosome 4 open reading frame 46	-0.541203	8.93704	-1.81508	0.0701703	0.918809	-4.16388	-1.81081
NRTN	NRTN	4902	neurturin	0.602962	5.33196	1.82598	0.0702145	0.918809	-4.10341	1.81052
DPP9	DPP9	91039	dipeptidyl peptidase 9	-0.30161	5.85276	-1.81505	0.0703009	0.918809	-4.1331	-1.80997
NYAP1	NYAP1	222950	neuronal tyrosine phosphorylated phosphoinositide-3-kinase adaptor 1	-0.420496	5.75089	-1.82155	0.0703195	0.918809	-4.10413	-1.80985
TRNP1	TRNP1	388610	TMF1 regulated nuclear protein 1	0.478902	5.58444	1.81739	0.0703725	0.918809	-4.10957	1.80951
MET	MET	4233	MET proto-oncogene, receptor tyrosine kinase	0.464596	5.9583	1.81422	0.0704024	0.918809	-4.13499	1.80931
P2RX7	P2RX7	5027	purinergic receptor P2X 7	-0.406151	5.18	-1.82655	0.0705832	0.918809	-4.10167	-1.80815
NDUFB4	NDUFB4	4710	NADH:ubiquinone oxidoreductase subunit B4	-0.743152	7.19221	-1.8334	0.0706153	0.918809	-4.17248	-1.80794
TSPAN31	TSPAN31	6302	tetraspanin 31	0.402459	5.82887	1.81386	0.0706274	0.918809	-4.12495	1.80787
RPF2	RPF2	84154	ribosome production factor 2 homolog	0.363692	5.77806	1.81736	0.0707389	0.918809	-4.10849	1.80715
TRIM4	TRIM4	89122	tripartite motif containing 4	0.452213	5.767	1.81094	0.0710066	0.918809	-4.13042	1.80544
FAM131C	FAM131C	348487	family with sequence similarity 131 member C	0.418696	5.87854	1.81304	0.0711163	0.918809	-4.11688	1.80473
ATP5MC2	ATP5MC2	517	ATP synthase membrane subunit c locus 2	0.528543	8.53524	1.80637	0.0711449	0.918809	-4.24179	1.80455
PARP3	PARP3	10039	poly(ADP-ribose) polymerase family member 3	-0.537307	5.30889	-1.81807	0.0711516	0.918809	-4.1058	-1.80451
SLC31A2	SLC31A2	1318	solute carrier family 31 member 2	-0.401084	5.80299	-1.81253	0.0711915	0.918809	-4.11723	-1.80425
MTM1	MTM1	4534	myotubularin 1	0.340905	5.62395	1.8098	0.0713005	0.918809	-4.12504	1.80356
GBP2	GBP2	2634	guanylate binding protein 2	-0.428026	6.53898	-1.80942	0.0713046	0.918809	-4.13818	-1.80353
HNRNPCL3	HNRNPCL3	649330	heterogeneous nuclear ribonucleoprotein C like 3	-0.234351	6.42767	-1.80597	0.0713713	0.918809	-4.19021	-1.80311
EPN2	EPN2	22905	epsin 2	0.365757	6.44687	1.80566	0.0714255	0.918809	-4.1872	1.80276
DEDD2	DEDD2	162989	death effector domain containing 2	-0.496142	5.33483	-1.81665	0.071473	0.918809	-4.10988	-1.80246
YES1	YES1	7525	YES proto-oncogene 1, Src family tyrosine kinase	-0.316012	6.51228	-1.80491	0.0715156	0.918809	-4.19758	-1.80219
HLA-DQB1	HLA-DQB1	3119	major histocompatibility complex, class II, DQ beta 1	-0.583747	7.19169	-1.80485	0.0718451	0.918809	-4.15555	-1.8001
COX5A	COX5A	9377	cytochrome c oxidase subunit 5A	-0.429149	7.36175	-1.80481	0.0718906	0.918809	-4.15583	-1.79981
NUDT21	NUDT21	11051	nudix hydrolase 21	0.439383	6.19449	1.80657	0.0719086	0.918809	-4.13269	1.7997
ARHGEF17	ARHGEF17	9828	Rho guanine nucleotide exchange factor 17	0.444938	6.39008	1.80393	0.0719576	0.918809	-4.15285	1.79939
NAA40	NAA40	79829	N(alpha)-acetyltransferase 40, NatD catalytic subunit	0.335496	5.74181	1.80834	0.0719808	0.918809	-4.11974	1.79924
ZNF354C	ZNF354C	30832	zinc finger protein 354C	0.432911	5.47269	1.80567	0.0720156	0.918809	-4.12695	1.79902
LITAF	LITAF	9516	lipopolysaccharide induced TNF factor	-0.320017	6.1302	-1.80625	0.0720294	0.918809	-4.13245	-1.79893
LBHD1	LBHD1	79081	LBH domain containing 1	-0.480439	6.81328	-1.81332	0.0720679	0.918809	-4.15753	-1.79869
ZBTB7C	ZBTB7C	201501	zinc finger and BTB domain containing 7C	0.368897	5.35236	1.80779	0.0720963	0.918809	-4.11867	1.79851
PRMT2	PRMT2	3275	protein arginine methyltransferase 2	0.343841	6.6582	1.80019	0.0722248	0.918809	-4.20944	1.7977
OLFM1	OLFM1	10439	olfactomedin 1	0.691598	6.03995	1.80198	0.0722496	0.918809	-4.15539	1.79754
CDIPT	CDIPT	10423	CDP-diacylglycerol--inositol 3-phosphatidyltransferase	0.338833	6.43437	1.80322	0.0722741	0.918809	-4.1447	1.79739
SEC24C	SEC24C	9632	SEC24 homolog C, COPII coat complex component	0.473556	5.92162	1.80311	0.0723248	0.918809	-4.13583	1.79707
CNIH4	CNIH4	29097	cornichon family AMPA receptor auxiliary protein 4	-0.289092	6.16056	-1.80165	0.0723562	0.918809	-4.16863	-1.79687
PDE5A	PDE5A	8654	phosphodiesterase 5A	0.435169	6.07503	1.80336	0.0726398	0.920463	-4.13113	1.79509
ABTB2	ABTB2	25841	ankyrin repeat and BTB domain containing 2	0.380029	5.60249	1.80276	0.0726849	0.920463	-4.13222	1.7948
MXI1	MXI1	4601	MAX interactor 1, dimerization protein	-0.431212	6.456	-1.80772	0.0727022	0.920463	-4.13633	-1.7947
MSH6	MSH6	2956	mutS homolog 6	0.437873	6.0007	1.79829	0.0728037	0.920837	-4.16313	1.79406
GNG5	GNG5	2787	G protein subunit gamma 5	-0.551998	6.23499	-1.80337	0.0731749	0.921566	-4.1409	-1.79174
PI16	PI16	221476	peptidase inhibitor 16	0.988157	6.02755	1.82215	0.0732707	0.921566	-4.22181	1.79114
SFI1	SFI1	9814	SFI1 centrin binding protein	0.354397	6.02701	1.79512	0.0732996	0.921566	-4.16703	1.79096
TMEM198	TMEM198	130612	transmembrane protein 198	-0.359788	5.51974	-1.80491	0.0733549	0.921566	-4.12305	-1.79062
RAB3D	RAB3D	9545	RAB3D, member RAS oncogene family	0.332179	6.17566	1.79321	0.0734979	0.921566	-4.18372	1.78973
MALL	MALL	7851	mal, T cell differentiation protein like	0.388117	6.82532	1.7907	0.0737072	0.921566	-4.23135	1.78843
BIVM	BIVM	54841	basic, immunoglobulin-like variable motif containing	0.530521	5.71976	1.80357	0.073834	0.921566	-4.14741	1.78764
VKORC1	VKORC1	79001	vitamin K epoxide reductase complex subunit 1	0.419458	6.41292	1.79004	0.0740275	0.921566	-4.19248	1.78644
THAP7	THAP7	80764	THAP domain containing 7	0.279701	5.67275	1.79614	0.074091	0.921566	-4.13691	1.78605
SGK1	SGK1	6446	serum/glucocorticoid regulated kinase 1	0.444421	6.98954	1.78831	0.0741014	0.921566	-4.23911	1.78599
STARD7	STARD7	56910	StAR related lipid transfer domain containing 7	-0.365735	6.95132	-1.78759	0.0741986	0.921566	-4.24228	-1.78539
SOX6	SOX6	55553	SRY-box transcription factor 6	-0.456472	5.27156	-1.7968	0.0742279	0.921566	-4.12931	-1.78521
C1QTNF12	C1QTNF12	388581	C1q and TNF related 12	-0.37272	5.49685	-1.79269	0.0742836	0.921566	-4.13751	-1.78486
TNIK	TNIK	23043	TRAF2 and NCK interacting kinase	-0.310202	5.90593	-1.78886	0.074375	0.921566	-4.16968	-1.7843
EIF4A3	EIF4A3	9775	eukaryotic translation initiation factor 4A3	0.628796	5.34138	1.79305	0.0744852	0.921566	-4.13241	1.78362
EHBP1	EHBP1	23301	EH domain binding protein 1	0.413634	5.81917	1.79175	0.0745733	0.921566	-4.13928	1.78308
B3GNT9	B3GNT9	84752	UDP-GlcNAc:betaGal beta-1,3-N-acetylglucosaminyltransferase 9	0.566158	5.34806	1.79738	0.0746393	0.921566	-4.13147	1.78267
SNX14	SNX14	57231	sorting nexin 14	0.329183	6.05454	1.78871	0.0746734	0.921566	-4.15534	1.78247
NDUFA4	NDUFA4	4697	NDUFA4 mitochondrial complex associated	-0.440943	7.59374	-1.78422	0.0746867	0.921566	-4.26674	-1.78238
LIPH	LIPH	200879	lipase H	0.606112	5.44999	1.79441	0.0746871	0.921566	-4.13189	1.78238
SLIT1	SLIT1	6585	slit guidance ligand 1	-0.571993	5.2216	-1.79592	0.0747744	0.921566	-4.12757	-1.78185
EGFLAM	EGFLAM	133584	EGF like, fibronectin type III and laminin G domains	-0.316275	6.11789	-1.78547	0.0747829	0.921566	-4.19143	-1.78179
DYNLL1	DYNLL1	8655	dynein light chain LC8-type 1	0.269291	7.18841	1.78355	0.0748143	0.921566	-4.25863	1.7816
MTA2	MTA2	9219	metastasis associated 1 family member 2	0.352263	5.96953	1.78579	0.0748191	0.921566	-4.17614	1.78157
GPRC5B	GPRC5B	51704	G protein-coupled receptor class C group 5 member B	0.358391	7.18581	1.78396	0.0749106	0.921566	-4.21182	1.78101
NAA10	NAA10	8260	N(alpha)-acetyltransferase 10, NatA catalytic subunit	0.468485	6.52291	1.78668	0.074939	0.921566	-4.1639	1.78084
AGPAT3	AGPAT3	56894	1-acylglycerol-3-phosphate O-acyltransferase 3	-0.330956	5.94323	-1.78489	0.0749979	0.921566	-4.17736	-1.78048
DUSP6	DUSP6	1848	dual specificity phosphatase 6	0.434392	7.20776	1.78213	0.0750467	0.921566	-4.25993	1.78018
SKAP2	SKAP2	8935	src kinase associated phosphoprotein 2	-0.540784	5.53077	-1.79267	0.0751208	0.921566	-4.13343	-1.77973
CDKN2C	CDKN2C	1031	cyclin dependent kinase inhibitor 2C	-0.365918	5.78174	-1.78515	0.0751359	0.921566	-4.16316	-1.77963
DDX51	DDX51	317781	DEAD-box helicase 51	0.44535	5.79673	1.78956	0.0751383	0.921566	-4.1411	1.77962
GABARAPL2	GABARAPL2	11345	GABA type A receptor associated protein like 2	0.284565	7.28939	1.7824	0.0751652	0.921566	-4.21397	1.77945
RALGAPA2	RALGAPA2	57186	Ral GTPase activating protein catalytic alpha subunit 2	0.479171	6.66791	1.7892	0.0753787	0.92214	-4.14696	1.77815
MYL6	MYL6	4637	myosin light chain 6	0.318283	8.79872	1.77923	0.0755687	0.92214	-4.26182	1.777
RTN1	RTN1	6252	reticulon 1	0.527859	5.12904	1.79246	0.075583	0.92214	-4.13763	1.77691
DIRAS1	DIRAS1	148252	DIRAS family GTPase 1	-0.430184	5.0178	-1.79891	0.0755874	0.92214	-4.13423	-1.77688
INPP4A	INPP4A	3631	inositol polyphosphate-4-phosphatase type I A	0.46615	6.22692	1.78461	0.0756801	0.92214	-4.1504	1.77632
ODAM	ODAM	54959	odontogenic, ameloblast associated	0.64293	4.97639	1.79807	0.0757523	0.92214	-4.14626	1.77588
AP2A2	AP2A2	161	adaptor related protein complex 2 subunit alpha 2	-0.437631	6.84096	-1.78043	0.0758144	0.92214	-4.18265	-1.77551
G2E3	G2E3	55632	G2/M-phase specific E3 ubiquitin protein ligase	0.383278	5.74723	1.78063	0.0758529	0.92214	-4.16571	1.77527
CCL11	CCL11	6356	C-C motif chemokine ligand 11	-0.621417	5.92212	-1.79857	0.0758604	0.92214	-4.19884	-1.77523
SHC4	SHC4	399694	SHC adaptor protein 4	0.41284	5.30658	1.78615	0.0762319	0.924564	-4.14102	1.77298
GLIS3	GLIS3	169792	GLIS family zinc finger 3	-0.29344	5.58363	-1.77997	0.0762549	0.924564	-4.1583	-1.77284
LYL1	LYL1	4066	LYL1 basic helix-loop-helix family member	0.342802	6.06847	1.78042	0.0762765	0.924564	-4.15552	1.77271
TEAD1	TEAD1	7003	TEA domain transcription factor 1	-0.236986	6.12826	-1.77678	0.0763581	0.924677	-4.19821	-1.77222
C19orf48	C19orf48	84798	chromosome 19 open reading frame 48	0.540432	5.62259	1.79031	0.0765495	0.925663	-4.17292	1.77107
PNPLA4	PNPLA4	8228	patatin like phospholipase domain containing 4	-0.472953	5.43492	-1.77959	0.0765841	0.925663	-4.1491	-1.77086
NNT	NNT	23530	nicotinamide nucleotide transhydrogenase	-0.499878	6.0619	-1.77391	0.0767619	0.925828	-4.19873	-1.76979
DPPA3	DPPA3	359787	developmental pluripotency associated 3	-0.349693	5.8468	-1.7789	0.0768091	0.925828	-4.15213	-1.76951
DDX19B	DDX19B	11269	DEAD-box helicase 19B	0.425779	5.85734	1.77745	0.0768148	0.925828	-4.15784	1.76947
SFTPC	SFTPC	6440	surfactant protein C	-0.721861	5.31669	-1.78536	0.0769731	0.92597	-4.13862	-1.76853
LIMS2	LIMS2	55679	LIM zinc finger domain containing 2	0.31973	7.84871	1.76911	0.0771681	0.92597	-4.28952	1.76736
ZNF254	ZNF254	9534	zinc finger protein 254	-0.397746	5.67987	-1.77308	0.0774226	0.92597	-4.17046	-1.76584
PSMB10	PSMB10	5699	proteasome 20S subunit beta 10	-0.3391	6.40367	-1.77049	0.0775513	0.92597	-4.18296	-1.76507
NPPA	NPPA	4878	natriuretic peptide A	1.85175	6.70319	1.76957	0.0776073	0.92597	-4.19108	1.76474
CHST3	CHST3	9469	carbohydrate sulfotransferase 3	0.276727	5.78356	1.76952	0.077633	0.92597	-4.183	1.76459
ECM2	ECM2	1842	extracellular matrix protein 2	0.452814	6.57983	1.76656	0.0777285	0.92597	-4.24627	1.76402
LLGL2	LLGL2	3993	LLGL scribble cell polarity complex component 2	0.407283	5.61265	1.76986	0.0777537	0.92597	-4.17101	1.76387
ZNF532	ZNF532	55205	zinc finger protein 532	0.244162	6.87367	1.76553	0.0778297	0.92597	-4.26935	1.76342
TMC4	TMC4	147798	transmembrane channel like 4	0.375617	5.62747	1.76927	0.0780057	0.92597	-4.17197	1.76238
TRAP1	TRAP1	10131	TNF receptor associated protein 1	-0.395839	5.73557	-1.7673	0.0781621	0.92597	-4.18028	-1.76145
ST8SIA6	ST8SIA6	338596	ST8 alpha-N-acetyl-neuraminide alpha-2,8-sialyltransferase 6	0.528163	5.85961	1.76945	0.0781693	0.92597	-4.16699	1.76141
HLA-G	HLA-G	3135	major histocompatibility complex, class I, G	-0.599471	5.61768	-1.7715	0.0781983	0.92597	-4.15735	-1.76124
SUPT16H	SUPT16H	11198	SPT16 homolog, facilitates chromatin remodeling subunit	-0.296241	6.00546	-1.76544	0.0782201	0.92597	-4.20624	-1.76111
WDR59	WDR59	79726	WD repeat domain 59	-0.298795	5.90389	-1.76534	0.078258	0.92597	-4.19804	-1.76088
HMG20A	HMG20A	10363	high mobility group 20A	0.324677	5.97115	1.76668	0.078273	0.92597	-4.18153	1.7608
HMCES	HMCES	56941	5-hydroxymethylcytosine binding, ES cell specific	-0.31359	5.95847	-1.76784	0.0783516	0.92597	-4.18196	-1.76033
HOMER2	HOMER2	9455	homer scaffold protein 2	-0.405809	5.71676	-1.76724	0.0783834	0.92597	-4.17501	-1.76014
PSAT1	PSAT1	29968	phosphoserine aminotransferase 1	0.463114	5.52048	1.77024	0.0784435	0.92597	-4.15776	1.75979
MAP3K11	MAP3K11	4296	mitogen-activated protein kinase kinase kinase 11	0.42396	6.41467	1.76614	0.0784709	0.92597	-4.17783	1.75963
CYP4V2	CYP4V2	285440	cytochrome P450 family 4 subfamily V member 2	0.329963	5.89636	1.7632	0.0786687	0.92597	-4.1971	1.75846
CILP	CILP	8483	cartilage intermediate layer protein	0.701064	6.54253	1.76104	0.078695	0.92597	-4.24511	1.75831
EIF3K	EIF3K	27335	eukaryotic translation initiation factor 3 subunit K	-0.304872	7.27021	-1.76047	0.0786959	0.92597	-4.27282	-1.7583
CREBRF	CREBRF	153222	CREB3 regulatory factor	-0.370039	5.98721	-1.76466	0.0787157	0.92597	-4.17905	-1.75819
OR4F4	OR4F4	26682	olfactory receptor family 4 subfamily F member 4	-0.404502	6.11266	-1.76519	0.0787647	0.92597	-4.1815	-1.7579
HMGCL	HMGCL	3155	3-hydroxy-3-methylglutaryl-CoA lyase	-0.348072	5.91779	-1.7636	0.0787719	0.92597	-4.194	-1.75786
MYLK	MYLK	4638	myosin light chain kinase	0.53703	6.95837	1.76024	0.0787798	0.92597	-4.26893	1.75781
SART3	SART3	9733	spliceosome associated factor 3, U4/U6 recycling protein	0.74888	5.73165	1.79729	0.0788993	0.926204	-4.29463	1.75711
TMF1	TMF1	7110	TATA element modulatory factor 1	0.246039	6.49332	1.75942	0.0789444	0.926204	-4.25299	1.75684
SIMC1	SIMC1	375484	SUMO interacting motifs containing 1	0.5383	5.62367	1.78753	0.0791235	0.926944	-4.21278	1.75579
PMS2	PMS2	5395	PMS1 homolog 2, mismatch repair system component	0.447767	5.45013	1.76746	0.0791541	0.926944	-4.16195	1.75562
PYROXD1	PYROXD1	79912	pyridine nucleotide-disulphide oxidoreductase domain 1	0.42574	5.88151	1.75964	0.0792435	0.926944	-4.19986	1.75509
ITGA7	ITGA7	3679	integrin subunit alpha 7	0.442565	7.08974	1.75673	0.0792972	0.926944	-4.28894	1.75478
TNIP2	TNIP2	79155	TNFAIP3 interacting protein 2	0.291577	6.10907	1.75773	0.0793914	0.927199	-4.22318	1.75423
PDIK1L	PDIK1L	149420	PDLIM1 interacting kinase 1 like	0.380863	5.59504	1.76128	0.0796712	0.928198	-4.16876	1.7526
INSL3	INSL3	3640	insulin like 3	-0.475611	5.12663	-1.76563	0.0796953	0.928198	-4.15885	-1.75246
SLC22A24	SLC22A24	283238	solute carrier family 22 member 24	0.420393	5.34722	1.7605	0.0797423	0.928198	-4.16981	1.75218
KXD1	KXD1	79036	KxDL motif containing 1	-0.318545	6.26837	-1.75551	0.0797671	0.928198	-4.23875	-1.75204
MFSD6L	MFSD6L	162387	major facilitator superfamily domain containing 6 like	-0.598976	5.88432	-1.759	0.0798519	0.928342	-4.17877	-1.75155
ZRANB1	ZRANB1	54764	zinc finger RANBP2-type containing 1	0.446912	5.56576	1.7608	0.0800448	0.92954	-4.16748	1.75043
FKBP3	FKBP3	2287	FKBP prolyl isomerase 3	-0.502744	6.50213	-1.76761	0.0801002	0.92954	-4.20851	-1.7501
PPT1	PPT1	5538	palmitoyl-protein thioesterase 1	-0.322002	6.36682	-1.75149	0.0804633	0.932908	-4.24619	-1.748
SLC6A6	SLC6A6	6533	solute carrier family 6 member 6	0.368942	6.58629	1.74942	0.0806396	0.933174	-4.27051	1.74699
DLG4	DLG4	1742	discs large MAGUK scaffold protein 4	0.383322	5.64091	1.75291	0.0807304	0.933174	-4.1915	1.74646
ZC3HAV1L	ZC3HAV1L	92092	zinc finger CCCH-type containing, antiviral 1 like	-0.477401	5.28635	-1.75972	0.0808925	0.933174	-4.16495	-1.74553
DLK2	DLK2	65989	delta like non-canonical Notch ligand 2	0.429845	5.30957	1.75377	0.080908	0.933174	-4.17517	1.74544
KRTAP2-3	KRTAP2-3	730755	keratin associated protein 2-3	0.55229	5.11079	1.75479	0.0809487	0.933174	-4.17272	1.74521
DAND5	DAND5	199699	DAN domain BMP antagonist family member 5	-0.554737	5.23381	-1.76106	0.0809762	0.933174	-4.16565	-1.74505
TMEM68	TMEM68	137695	transmembrane protein 68	0.31449	5.61977	1.75328	0.0810825	0.933174	-4.18203	1.74444
MADD	MADD	8567	MAP kinase activating death domain	0.317189	6.18758	1.74726	0.0811514	0.933174	-4.24311	1.74404
TBX5	TBX5	6910	T-box transcription factor 5	-0.41503	5.36671	-1.75516	0.0811836	0.933174	-4.17295	-1.74386
URI1	URI1	8725	URI1 prefoldin like chaperone	0.306376	6.22774	1.74978	0.0812517	0.933174	-4.19815	1.74347
RPRD2	RPRD2	23248	regulation of nuclear pre-mRNA domain containing 2	-0.448756	6.06211	-1.74707	0.0812949	0.933174	-4.23306	-1.74322
EIF2A	EIF2A	83939	eukaryotic translation initiation factor 2A	0.448494	5.75141	1.74776	0.0813737	0.933174	-4.20595	1.74277
MRPL10	MRPL10	124995	mitochondrial ribosomal protein L10	0.610537	5.43633	1.78813	0.081434	0.933174	-4.25824	1.74243
PCYOX1L	PCYOX1L	78991	prenylcysteine oxidase 1 like	0.296728	5.7367	1.74667	0.081581	0.933417	-4.20929	1.74159
RPS12	RPS12	6206	ribosomal protein S12	-0.282878	9.58321	-1.74379	0.081601	0.933417	-4.3118	-1.74147
ANKRD30BL	ANKRD30BL	554226	ankyrin repeat domain 30B like	-0.382024	5.95977	-1.74282	0.082076	0.936431	-4.22922	-1.73877
ALS2CL	ALS2CL	259173	ALS2 C-terminal like	0.355759	6.36038	1.74129	0.0821292	0.936431	-4.26297	1.73846
PPP2R2A	PPP2R2A	5520	protein phosphatase 2 regulatory subunit Balpha	0.35508	6.18298	1.74169	0.0821471	0.936431	-4.24588	1.73836
GIMAP7	GIMAP7	168537	GTPase, IMAP family member 7	0.437846	7.2646	1.7442	0.0821582	0.936431	-4.20723	1.7383
POU6F1	POU6F1	5463	POU class 6 homeobox 1	0.402329	5.34687	1.74796	0.0823326	0.936431	-4.1817	1.73731
PAQR6	PAQR6	79957	progestin and adipoQ receptor family member 6	0.795748	5.25961	1.78015	0.0823856	0.936431	-4.2452	1.73701
ZFPM2	ZFPM2	23414	zinc finger protein, FOG family member 2	0.379059	5.64357	1.74217	0.0824654	0.936431	-4.20524	1.73656
FBXL4	FBXL4	26235	F-box and leucine rich repeat protein 4	0.391452	5.95886	1.74032	0.0825193	0.936431	-4.23111	1.73625
VKORC1L1	VKORC1L1	154807	vitamin K epoxide reductase complex subunit 1 like 1	-0.488686	5.58703	-1.74198	0.0825913	0.936431	-4.20482	-1.73584
TIMM44	TIMM44	10469	translocase of inner mitochondrial membrane 44	-0.400494	5.39917	-1.74729	0.0825961	0.936431	-4.18253	-1.73582
DAGLB	DAGLB	221955	diacylglycerol lipase beta	0.338052	6.14213	1.74143	0.0827211	0.936809	-4.2076	1.73511
SPTLC2	SPTLC2	9517	serine palmitoyltransferase long chain base subunit 2	0.318203	6.20042	1.73801	0.0828186	0.936809	-4.24739	1.73456
ZNF624	ZNF624	57547	zinc finger protein 624	0.418905	5.48973	1.74589	0.0828977	0.936809	-4.18161	1.73412
SIGLEC1	SIGLEC1	6614	sialic acid binding Ig like lectin 1	-0.514664	5.77129	-1.74332	0.0829222	0.936809	-4.19544	-1.73398
THRA	THRA	7067	thyroid hormone receptor alpha	0.294808	6.46318	1.73612	0.0829979	0.936837	-4.2792	1.73355
SSX4B	SSX4B	548313	SSX family member 4B	0.339229	5.64939	1.74008	0.083209	0.938392	-4.20577	1.73236
NTMT1	NTMT1	28989	N-terminal Xaa-Pro-Lys N-methyltransferase 1	0.367089	5.5059	1.73932	0.0832848	0.938421	-4.19976	1.73194
PLIN5	PLIN5	440503	perilipin 5	-0.418592	5.66384	-1.73758	0.0834122	0.93903	-4.20865	-1.73122
HAS1	HAS1	3036	hyaluronan synthase 1	-0.593057	4.76346	-1.76039	0.0835543	0.939802	-4.18442	-1.73043
C6orf89	C6orf89	221477	chromosome 6 open reading frame 89	-0.31765	6.09502	-1.73392	0.0836313	0.939843	-4.24806	-1.72999
ANKMY2	ANKMY2	57037	ankyrin repeat and MYND domain containing 2	-0.433925	5.83192	-1.73669	0.083902	0.942057	-4.20015	-1.72848
SEC61B	SEC61B	10952	SEC61 translocon beta subunit	0.355471	6.82438	1.73129	0.0842124	0.944603	-4.23244	1.72675
ZBTB8OS	ZBTB8OS	339487	zinc finger and BTB domain containing 8 opposite strand	-0.575575	5.47505	-1.74981	0.0842763	0.944603	-4.21802	-1.7264
PEF1	PEF1	553115	penta-EF-hand domain containing 1	0.278283	6.59136	1.72702	0.0845821	0.94495	-4.3009	1.7247
SF3B1	SF3B1	23451	splicing factor 3b subunit 1	0.310054	7.35114	1.72885	0.0845992	0.94495	-4.25226	1.7246
ACSS1	ACSS1	84532	acyl-CoA synthetase short chain family member 1	-0.345097	6.3504	-1.73005	0.0846279	0.94495	-4.22716	-1.72444
SH3KBP1	SH3KBP1	30011	SH3 domain containing kinase binding protein 1	0.25487	6.25627	1.72757	0.0846737	0.94495	-4.26254	1.72419
IGSF23	IGSF23	147710	immunoglobulin superfamily member 23	-0.397518	5.4951	-1.73452	0.0846764	0.94495	-4.19568	-1.72417
C17orf49	C17orf49	124944	chromosome 17 open reading frame 49	0.459378	6.23929	1.72551	0.0849954	0.947684	-4.27086	1.72241
CFAP58	CFAP58	159686	cilia and flagella associated protein 58	-0.425923	5.53853	-1.72922	0.0850787	0.947787	-4.20988	-1.72195
ASB15	ASB15	142685	ankyrin repeat and SOCS box containing 15	0.316598	5.84365	1.72586	0.0851682	0.947959	-4.23867	1.72146
PIK3R2	PIK3R2	5296	phosphoinositide-3-kinase regulatory subunit 2	0.282777	5.81791	1.72478	0.0853548	0.948613	-4.24086	1.72043
SLC38A10	SLC38A10	124565	solute carrier family 38 member 10	0.343719	6.09845	1.7235	0.085419	0.948613	-4.26332	1.72007
SLC6A20	SLC6A20	54716	solute carrier family 6 member 20	-0.459567	5.87313	-1.72413	0.0854493	0.948613	-4.25028	-1.71991
GOLGA8J	GOLGA8J	653073	golgin A8 family member J	-0.358872	6.08644	-1.72514	0.0856041	0.948834	-4.22909	-1.71906
NREP	NREP	9315	neuronal regeneration related protein	0.440038	6.1106	1.72228	0.0856406	0.948834	-4.26458	1.71886
ITPKC	ITPKC	80271	inositol-trisphosphate 3-kinase C	-0.408179	6.38219	-1.72095	0.0857514	0.948834	-4.29507	-1.71825
TMEM86B	TMEM86B	255043	transmembrane protein 86B	-0.344962	5.72767	-1.72243	0.0859562	0.948834	-4.23324	-1.71713
PLPP6	PLPP6	403313	phospholipid phosphatase 6	0.401318	5.47068	1.7234	0.0860146	0.948834	-4.21562	1.71681
NDUFS6	NDUFS6	4726	NADH:ubiquinone oxidoreductase subunit S6	-0.416672	7.0961	-1.72641	0.0860331	0.948834	-4.21984	-1.71671
PSMD4	PSMD4	5710	proteasome 26S subunit, non-ATPase 4	-0.69069	6.4621	-1.75419	0.0860553	0.948834	-4.27479	-1.71658
SETBP1	SETBP1	26040	SET binding protein 1	0.657962	5.57732	1.75177	0.0861424	0.948834	-4.26334	1.71611
CCL21	CCL21	6366	C-C motif chemokine ligand 21	0.554522	6.03106	1.71941	0.0862208	0.948834	-4.25994	1.71568
MCC	MCC	4163	MCC regulator of WNT signaling pathway	0.335173	6.2459	1.71896	0.0862695	0.948834	-4.27876	1.71541
FAM83E	FAM83E	54854	family with sequence similarity 83 member E	-0.425522	5.57586	-1.72199	0.0862845	0.948834	-4.22106	-1.71533
SPON1	SPON1	10418	spondin 1	0.562719	5.72392	1.71914	0.0865306	0.949583	-4.23506	1.71399
SPIN2A	SPIN2A	54466	spindlin family member 2A	0.455048	4.98953	1.72567	0.086777	0.949583	-4.20061	1.71265
KRTAP8-1	KRTAP8-1	337879	keratin associated protein 8-1	-0.437809	5.56192	-1.71981	0.0868554	0.949583	-4.22006	-1.71222
LPIN2	LPIN2	9663	lipin 2	-0.377746	5.55257	-1.71996	0.0868652	0.949583	-4.216	-1.71217
CRY1	CRY1	1407	cryptochrome circadian regulator 1	0.269954	5.868	1.71681	0.0870578	0.949583	-4.24822	1.71113
GARS1	GARS1	2617	glycyl-tRNA synthetase 1	-0.352202	5.53634	-1.71792	0.0870663	0.949583	-4.22337	-1.71108
PTPRJ	PTPRJ	5795	protein tyrosine phosphatase receptor type J	-0.632342	5.17509	-1.72972	0.0870944	0.949583	-4.19558	-1.71093
NOP9	NOP9	161424	NOP9 nucleolar protein	0.355747	5.50194	1.71682	0.0871661	0.949583	-4.22495	1.71054
CIITA	CIITA	4261	class II major histocompatibility complex transactivator	-0.529287	6.59427	-1.71526	0.087215	0.949583	-4.25706	-1.71028
AMT	AMT	275	aminomethyltransferase	0.287141	5.86497	1.71419	0.0872636	0.949583	-4.25519	1.71001
PGAP1	PGAP1	80055	post-GPI attachment to proteins inositol deacylase 1	-0.622234	5.62249	-1.74437	0.0873239	0.949583	-4.28543	-1.70969
SNED1	SNED1	25992	sushi, nidogen and EGF like domains 1	-0.367395	5.8229	-1.71473	0.0873509	0.949583	-4.24903	-1.70954
GOLGA7B	GOLGA7B	401647	golgin A7 family member B	0.391126	5.62718	1.71451	0.0874576	0.949583	-4.23467	1.70896
MINDY2	MINDY2	54629	MINDY lysine 48 deubiquitinase 2	0.434106	5.83308	1.71311	0.0875167	0.949583	-4.25135	1.70865
MCRIP1	MCRIP1	348262	MAPK regulated corepressor interacting protein 1	-0.369439	6.42867	-1.71322	0.087566	0.949583	-4.25294	-1.70838
TPK1	TPK1	27010	thiamin pyrophosphokinase 1	0.409055	5.65228	1.72081	0.0875953	0.949583	-4.20842	1.70822
ARVCF	ARVCF	421	ARVCF delta catenin family member	0.506839	5.93638	1.71398	0.0877186	0.949583	-4.2282	1.70756
DPYSL2	DPYSL2	1808	dihydropyrimidinase like 2	-0.428273	7.6617	-1.71142	0.0877442	0.949583	-4.27126	-1.70742
DHX37	DHX37	57647	DEAH-box helicase 37	-0.589781	5.16477	-1.721	0.0878683	0.949583	-4.20367	-1.70675
MAGEA3	MAGEA3	4102	MAGE family member A3	0.411109	5.76648	1.71123	0.087907	0.949583	-4.24951	1.70654
EID3	EID3	493861	EP300 interacting inhibitor of differentiation 3	-0.60781	5.27507	-1.71907	0.0879372	0.949583	-4.20672	-1.70638
APOD	APOD	347	apolipoprotein D	-1.14532	9.68731	-1.71662	0.0879848	0.949583	-4.2239	-1.70613
FUNDC2	FUNDC2	65991	FUN14 domain containing 2	-0.269326	6.63928	-1.70808	0.0881708	0.950074	-4.30612	-1.70513
GZMH	GZMH	2999	granzyme H	0.336006	5.40862	1.72211	0.0882779	0.950074	-4.20762	1.70455
SSTR3	SSTR3	6753	somatostatin receptor 3	-0.403659	5.30294	-1.71431	0.0883168	0.950074	-4.21421	-1.70434
MTO1	MTO1	25821	mitochondrial tRNA translation optimization 1	-0.525191	5.38237	-1.71439	0.0883272	0.950074	-4.21554	-1.70429
TSHB	TSHB	7252	thyroid stimulating hormone subunit beta	-0.408095	5.27127	-1.71482	0.0884659	0.950454	-4.21372	-1.70355
USP17L15	USP17L15	100288520	ubiquitin specific peptidase 17 like family member 15	-0.374148	7.44618	-1.70721	0.0885803	0.950454	-4.27551	-1.70293
NUAK1	NUAK1	9891	NUAK family kinase 1	0.382109	6.29582	1.70759	0.0887522	0.950454	-4.24923	1.70202
ZNF513	ZNF513	130557	zinc finger protein 513	0.569324	5.5617	1.71351	0.0887815	0.950454	-4.2173	1.70186
CXCL9	CXCL9	4283	C-X-C motif chemokine ligand 9	-0.632225	5.66654	-1.70921	0.0888576	0.950454	-4.23655	-1.70146
COL4A3	COL4A3	1285	collagen type IV alpha 3 chain	0.461797	5.81684	1.70899	0.0888714	0.950454	-4.23119	1.70138
NAT16	NAT16	375607	N-acetyltransferase 16 (putative)	-0.356534	5.48875	-1.71147	0.0889041	0.950454	-4.21719	-1.70121
SMIM29	SMIM29	221491	small integral membrane protein 29	-0.379583	5.47647	-1.70672	0.0890433	0.950454	-4.23945	-1.70047
FIZ1	FIZ1	84922	FLT3 interacting zinc finger 1	0.342514	6.44058	1.70694	0.0891002	0.950454	-4.2363	1.70016
NPTN	NPTN	27020	neuroplastin	-0.45914	7.01456	-1.70456	0.0891051	0.950454	-4.27681	-1.70014
S100PBP	S100PBP	64766	S100P binding protein	0.31001	5.95009	1.70317	0.0892478	0.950541	-4.27534	1.69938
PPP1R37	PPP1R37	284352	protein phosphatase 1 regulatory subunit 37	-0.362717	5.36604	-1.707	0.0893733	0.950541	-4.22581	-1.69871
GPR34	GPR34	2857	G protein-coupled receptor 34	-0.876272	5.52819	-1.73629	0.0893816	0.950541	-4.27893	-1.69867
PPP1R1A	PPP1R1A	5502	protein phosphatase 1 regulatory inhibitor subunit 1A	-0.577	6.07625	-1.70672	0.0894103	0.950541	-4.23064	-1.69852
ALDH1B1	ALDH1B1	219	aldehyde dehydrogenase 1 family member B1	0.353783	6.03198	1.70096	0.089621	0.950672	-4.28358	1.6974
BMERB1	BMERB1	89927	bMERB domain containing 1	-0.381219	7.47702	-1.70057	0.0898098	0.950672	-4.28412	-1.6964
FPR3	FPR3	2359	formyl peptide receptor 3	-0.424438	5.77494	-1.70126	0.0899042	0.950672	-4.25911	-1.6959
TMCC2	TMCC2	9911	transmembrane and coiled-coil domain family 2	-0.371801	5.53019	-1.70497	0.0900806	0.950672	-4.22611	-1.69497
L3HYPDH	L3HYPDH	112849	trans-L-3-hydroxyproline dehydratase	0.365492	5.82753	1.69954	0.0900871	0.950672	-4.26853	1.69494
H4C9	H4C9	8294	H4 clustered histone 9	-0.515137	5.42177	-1.705	0.0901207	0.950672	-4.22414	-1.69476
SEC16A	SEC16A	9919	SEC16 homolog A, endoplasmic reticulum export factor	0.362161	6.48407	1.69765	0.09027	0.950672	-4.28378	1.69398
UNC93B1	UNC93B1	81622	unc-93 homolog B1, TLR signaling regulator	-0.534218	5.72272	-1.70939	0.0903235	0.950672	-4.22505	-1.69369
JUN	JUN	3725	Jun proto-oncogene, AP-1 transcription factor subunit	0.666464	7.03212	1.6954	0.0903565	0.950672	-4.36232	1.69352
BTG2	BTG2	7832	BTG anti-proliferation factor 2	0.54239	7.49342	1.69555	0.09042	0.950672	-4.33539	1.69319
RXRA	RXRA	6256	retinoid X receptor alpha	0.33088	6.57464	1.69727	0.090455	0.950672	-4.28284	1.693
FGD4	FGD4	121512	FYVE, RhoGEF and PH domain containing 4	0.530964	5.53405	1.69946	0.0904817	0.950672	-4.24207	1.69286
SPDYE16	SPDYE16	102723555	speedy/RINGO cell cycle regulator family member E16	-0.354306	7.81741	-1.69677	0.0905559	0.950672	-4.29031	-1.69247
NDUFV3	NDUFV3	4731	NADH:ubiquinone oxidoreductase subunit V3	-0.425405	6.31556	-1.6949	0.0906186	0.950672	-4.32177	-1.69214
DHX29	DHX29	54505	DExH-box helicase 29	-0.460336	5.40187	-1.70123	0.090661	0.950672	-4.23086	-1.69192
VCAN	VCAN	1462	versican	0.641757	6.45879	1.70143	0.0907716	0.950672	-4.23844	1.69134
RPUSD2	RPUSD2	27079	RNA pseudouridine synthase domain containing 2	0.460647	5.53607	1.70008	0.0907862	0.950672	-4.23323	1.69127
EHF	EHF	26298	ETS homologous factor	0.3413	5.23824	1.6987	0.090961	0.950672	-4.23139	1.69035
FKBP10	FKBP10	60681	FKBP prolyl isomerase 10	0.401416	6.4272	1.69206	0.0911123	0.950672	-4.33033	1.68956
RALGPS2	RALGPS2	55103	Ral GEF with PH domain and SH3 binding motif 2	-0.422461	5.43292	-1.6988	0.0911631	0.950672	-4.2361	-1.68929
SEC23A	SEC23A	10484	Sec23 homolog A, coat complex II component	-0.348676	6.02171	-1.69507	0.0912946	0.950672	-4.25961	-1.68861
SIK1	SIK1	150094	salt inducible kinase 1	0.816768	6.74366	1.69598	0.0913014	0.950672	-4.2475	1.68857
CENPT	CENPT	80152	centromere protein T	0.416832	6.74638	1.69325	0.0913088	0.950672	-4.27974	1.68853
FAM162B	FAM162B	221303	family with sequence similarity 162 member B	0.388583	5.85041	1.6953	0.091409	0.950672	-4.24636	1.68801
SNRNP70	SNRNP70	6625	small nuclear ribonucleoprotein U1 subunit 70	0.363554	7.06179	1.68984	0.0914349	0.950672	-4.37006	1.68788
RECK	RECK	8434	reversion inducing cysteine rich protein with kazal motifs	0.242145	6.25415	1.69023	0.0915318	0.950672	-4.31907	1.68737
SPART	SPART	23111	spartin	0.554921	6.67251	1.70659	0.091568	0.950672	-4.27722	1.68718
OR5V1	OR5V1	81696	olfactory receptor family 5 subfamily V member 1	-0.486518	5.3473	-1.69789	0.0916061	0.950672	-4.23256	-1.68699
SH3TC1	SH3TC1	54436	SH3 domain and tetratricopeptide repeats 1	0.546431	5.30218	1.70011	0.0916476	0.950672	-4.2293	1.68677
XPO4	XPO4	64328	exportin 4	-0.32322	5.70026	-1.69198	0.0916507	0.950672	-4.26603	-1.68675
KAT14	KAT14	57325	lysine acetyltransferase 14	0.421745	5.78139	1.69048	0.0918024	0.951163	-4.27417	1.68597
PLA2G5	PLA2G5	5322	phospholipase A2 group V	-0.453603	7.06902	-1.68709	0.0919467	0.951163	-4.37802	-1.68522
SPG21	SPG21	51324	SPG21 abhydrolase domain containing, maspardin	-0.524695	5.19382	-1.69936	0.0919638	0.951163	-4.22598	-1.68513
ADAR	ADAR	103	adenosine deaminase RNA specific	0.512921	6.87654	1.70031	0.0920087	0.951163	-4.25158	1.6849
FBXO48	FBXO48	554251	F-box protein 48	-0.486717	5.33035	-1.69286	0.0920696	0.951163	-4.23977	-1.68458
AFG3L2	AFG3L2	10939	AFG3 like matrix AAA peptidase subunit 2	-0.379152	6.17844	-1.68621	0.0923514	0.95187	-4.31928	-1.68312
SLC6A3	SLC6A3	6531	solute carrier family 6 member 3	0.317985	5.75199	1.68727	0.0924379	0.95187	-4.27598	1.68268
FOXL3	FOXL3	116033993	NA	0.520832	5.49172	1.69462	0.0925383	0.95187	-4.23319	1.68216
MRPS21	MRPS21	54460	mitochondrial ribosomal protein S21	-0.496488	6.43303	-1.69514	0.092549	0.95187	-4.25306	-1.6821
PGAM5	PGAM5	192111	PGAM family member 5, mitochondrial serine/threonine protein phosphatase	0.339597	5.56217	1.68745	0.0926011	0.95187	-4.26157	1.68183
GJA3	GJA3	2700	gap junction protein alpha 3	0.534125	5.27589	1.69224	0.0928015	0.95187	-4.23534	1.6808
PSG7	PSG7	5676	pregnancy specific beta-1-glycoprotein 7 (gene/pseudogene)	-0.348953	5.43455	-1.6901	0.0928193	0.95187	-4.24042	-1.68071
FAM241A	FAM241A	132720	family with sequence similarity 241 member A	0.290659	6.52732	1.68297	0.0928213	0.95187	-4.3518	1.6807
TDRD12	TDRD12	91646	tudor domain containing 12	0.752185	4.77928	1.69493	0.0928314	0.95187	-4.22973	1.68065
H1-10	H1-10	8971	H1.10 linker histone	-0.349027	6.47034	-1.68533	0.0928817	0.95187	-4.28638	-1.68039
SLC9A9	SLC9A9	285195	solute carrier family 9 member A9	-0.5073	5.60835	-1.6869	0.0929935	0.952254	-4.25883	-1.67981
RHOQ	RHOQ	23433	ras homolog family member Q	-0.459234	7.2958	-1.68524	0.0931657	0.952583	-4.26253	-1.67893
ACY3	ACY3	91703	aminoacylase 3	-0.384842	5.55031	-1.68544	0.0932567	0.952583	-4.25896	-1.67846
MYO5C	MYO5C	55930	myosin VC	0.395601	5.54143	1.68368	0.0933425	0.952583	-4.26507	1.67802
COMMD2	COMMD2	51122	COMM domain containing 2	0.38108	5.43106	1.68413	0.0934705	0.952583	-4.25661	1.67737
MAN2B2	MAN2B2	23324	mannosidase alpha class 2B member 2	-0.330569	5.64409	-1.68299	0.0934887	0.952583	-4.27043	-1.67727
PITHD1	PITHD1	57095	PITH domain containing 1	-0.330775	5.85068	-1.68127	0.0935496	0.952583	-4.29523	-1.67696
USP29	USP29	57663	ubiquitin specific peptidase 29	0.395869	5.3943	1.68387	0.0935655	0.952583	-4.25478	1.67688
S100A8	S100A8	6279	S100 calcium binding protein A8	-0.679715	6.18727	-1.67976	0.0936211	0.952583	-4.32624	-1.6766
LCA5L	LCA5L	150082	lebercilin LCA5 like	0.38404	5.2836	1.6835	0.0938201	0.953363	-4.24873	1.67558
GFM1	GFM1	85476	G elongation factor mitochondrial 1	0.391218	6.83416	1.67769	0.0939033	0.953363	-4.35115	1.67516
TRUB1	TRUB1	142940	TruB pseudouridine synthase family member 1	0.372492	5.88185	1.68176	0.0939857	0.953363	-4.26253	1.67474
NYNRIN	NYNRIN	57523	NYN domain and retroviral integrase containing	0.351001	6.13491	1.67778	0.0940015	0.953363	-4.32122	1.67466
MRFAP1	MRFAP1	93621	Morf4 family associated protein 1	0.260463	7.58248	1.67572	0.0941001	0.953363	-4.41005	1.67416
S100B	S100B	6285	S100 calcium binding protein B	0.397378	5.49299	1.68982	0.0942668	0.953363	-4.24238	1.67331
WASHC2A	WASHC2A	387680	WASH complex subunit 2A	-0.457477	6.02316	-1.67724	0.0943312	0.953363	-4.30241	-1.67298
PARP4	PARP4	143	poly(ADP-ribose) polymerase family member 4	-0.488932	6.09231	-1.67581	0.0944192	0.953363	-4.32911	-1.67253
HDAC4	HDAC4	9759	histone deacetylase 4	-0.520463	5.09829	-1.68929	0.0945395	0.953363	-4.23433	-1.67192
PSMG3	PSMG3	84262	proteasome assembly chaperone 3	-0.484201	5.78606	-1.67828	0.0945412	0.953363	-4.26719	-1.67191
DGLUCY	DGLUCY	80017	D-glutamate cyclase	0.383821	6.36841	1.67922	0.0945595	0.953363	-4.2605	1.67182
ZFP36	ZFP36	7538	ZFP36 ring finger protein	0.936612	8.48827	1.67315	0.0945915	0.953363	-4.41984	1.67166
RASA2	RASA2	5922	RAS p21 protein activator 2	0.333573	5.8679	1.6742	0.0948591	0.954421	-4.30328	1.6703
ZNF112	ZNF112	7771	zinc finger protein 112	-0.368657	5.29726	-1.67903	0.0949076	0.954421	-4.25342	-1.67006
UBXN2B	UBXN2B	137886	UBX domain protein 2B	-0.32912	5.61894	-1.67524	0.0949721	0.954421	-4.27848	-1.66973
CAPN6	CAPN6	827	calpain 6	0.388276	5.23965	1.68041	0.0950503	0.954421	-4.2483	1.66934
RECQL5	RECQL5	9400	RecQ like helicase 5	0.419183	5.67666	1.67628	0.0951201	0.954421	-4.2649	1.66899
TAL1	TAL1	6886	TAL bHLH transcription factor 1, erythroid differentiation factor	0.483085	5.61193	1.67408	0.095355	0.954421	-4.27215	1.6678
ZBTB7B	ZBTB7B	51043	zinc finger and BTB domain containing 7B	-0.328053	6.1458	-1.67028	0.0954583	0.954421	-4.33672	-1.66728
BCL6	BCL6	604	BCL6 transcription repressor	-0.587142	5.72274	-1.6724	0.0956282	0.954421	-4.28651	-1.66643
COX6B1	COX6B1	1340	cytochrome c oxidase subunit 6B1	-0.40283	7.21735	-1.66963	0.0956779	0.954421	-4.31845	-1.66618
SEMA4C	SEMA4C	54910	semaphorin 4C	0.336055	6.45532	1.66865	0.0957543	0.954421	-4.35057	1.66579
OVCA2	OVCA2	124641	OVCA2 serine hydrolase domain containing	0.356583	5.8802	1.66972	0.095758	0.954421	-4.30697	1.66578
CD248	CD248	57124	CD248 molecule	0.643623	6.09571	1.66889	0.0958399	0.954421	-4.32002	1.66537
TAS2R10	TAS2R10	50839	taste 2 receptor member 10	0.444788	5.41506	1.67542	0.0958635	0.954421	-4.25559	1.66525
CAB39L	CAB39L	81617	calcium binding protein 39 like	-0.419821	5.73104	-1.67023	0.0958752	0.954421	-4.29443	-1.66519
CAMKK2	CAMKK2	10645	calcium/calmodulin dependent protein kinase kinase 2	0.421468	5.99862	1.67475	0.0960892	0.954421	-4.2588	1.66412
ZNF853	ZNF853	54753	zinc finger protein 853	0.399507	5.46251	1.67241	0.0961375	0.954421	-4.26359	1.66387
VAV2	VAV2	7410	vav guanine nucleotide exchange factor 2	0.283809	5.62606	1.66994	0.0962082	0.954421	-4.28111	1.66352
FKBP1A	FKBP1A	2280	FKBP prolyl isomerase 1A	0.758957	7.88278	1.69439	0.0962152	0.954421	-4.34271	1.66349
ARPC3	ARPC3	10094	actin related protein 2/3 complex subunit 3	-0.321413	6.93867	-1.66719	0.0962249	0.954421	-4.33424	-1.66344
INAFM1	INAFM1	255783	InaF motif containing 1	0.31757	5.80418	1.66746	0.0962533	0.954421	-4.30447	1.6633
CPLX3	CPLX3	594855	complexin 3	0.388515	5.4393	1.67375	0.0962907	0.954421	-4.25329	1.66311
COL1A1	COL1A1	1277	collagen type I alpha 1 chain	0.746782	7.0523	1.67174	0.0965108	0.954421	-4.26794	1.66201
CUEDC1	CUEDC1	404093	CUE domain containing 1	0.222197	6.58483	1.66249	0.0968384	0.954421	-4.38274	1.66038
MGST2	MGST2	4258	microsomal glutathione S-transferase 2	0.299187	6.52724	1.66244	0.0968704	0.954421	-4.37642	1.66022
CD4	CD4	920	CD4 molecule	-0.477501	6.1079	-1.66597	0.0969283	0.954421	-4.29078	-1.65993
ATMIN	ATMIN	23300	ATM interactor	0.432538	5.7613	1.66804	0.0969293	0.954421	-4.26741	1.65993
AP1S2	AP1S2	8905	adaptor related protein complex 1 subunit sigma 2	-0.485794	6.28958	-1.66239	0.0969858	0.954421	-4.35849	-1.65965
SOCS2	SOCS2	8835	suppressor of cytokine signaling 2	0.341483	6.12089	1.66269	0.0970112	0.954421	-4.33784	1.65952
SLC35C2	SLC35C2	51006	solute carrier family 35 member C2	0.417558	5.81952	1.66304	0.0971966	0.954421	-4.30467	1.6586
EPAS1	EPAS1	2034	endothelial PAS domain protein 1	0.343643	9.08852	1.66002	0.0971968	0.954421	-4.44042	1.6586
ITGB5	ITGB5	3693	integrin subunit beta 5	0.386486	6.58502	1.66122	0.0972325	0.954421	-4.36497	1.65842
NPAP1L	NPAP1L	729159	nuclear pore associated protein 1 like	-0.364876	7.49103	-1.6609	0.0972747	0.954421	-4.37222	-1.65821
PANK3	PANK3	79646	pantothenate kinase 3	-0.33115	5.90044	-1.66225	0.0972779	0.954421	-4.31876	-1.6582
PCSK1N	PCSK1N	27344	proprotein convertase subtilisin/kexin type 1 inhibitor	0.682018	5.11888	1.67382	0.0972819	0.954421	-4.25613	1.65818
ATG4D	ATG4D	84971	autophagy related 4D cysteine peptidase	0.423494	5.64396	1.66302	0.0973063	0.954421	-4.29495	1.65806
PRKAR2B	PRKAR2B	5577	protein kinase cAMP-dependent type II regulatory subunit beta	-0.57256	5.25343	-1.67212	0.0975935	0.955667	-4.25145	-1.65663
ITPRIPL2	ITPRIPL2	162073	ITPRIP like 2	-0.422916	6.17266	-1.66222	0.097634	0.955667	-4.29639	-1.65643
NDRG2	NDRG2	57447	NDRG family member 2	-0.22193	7.38118	-1.65822	0.0976716	0.955667	-4.40395	-1.65625
APOA1	APOA1	335	apolipoprotein A1	0.356024	5.86481	1.65929	0.09784	0.955667	-4.31918	1.65542
MTMR12	MTMR12	54545	myotubularin related protein 12	-0.38509	5.70559	-1.66061	0.0978511	0.955667	-4.30043	-1.65536
HSPA9	HSPA9	3313	heat shock protein family A (Hsp70) member 9	-0.388206	6.88697	-1.66039	0.097889	0.955667	-4.29526	-1.65517
PTPN2	PTPN2	5771	protein tyrosine phosphatase non-receptor type 2	-0.334926	5.60975	-1.6636	0.098189	0.955667	-4.26784	-1.6537
ESCO2	ESCO2	157570	establishment of sister chromatid cohesion N-acetyltransferase 2	0.38771	5.70172	1.65832	0.0982516	0.955667	-4.30171	1.65339
C17orf58	C17orf58	284018	chromosome 17 open reading frame 58	-0.49354	5.50072	-1.6638	0.0982628	0.955667	-4.26617	-1.65333
ATXN7L3	ATXN7L3	56970	ataxin 7 like 3	0.329993	6.19368	1.65619	0.0982649	0.955667	-4.3527	1.65332
TRO	TRO	7216	trophinin	0.478314	5.19552	1.66512	0.0983275	0.955667	-4.25942	1.65302
ODF1	ODF1	4956	outer dense fiber of sperm tails 1	0.396769	5.06082	1.66736	0.0983292	0.955667	-4.2568	1.65301
SPTBN1	SPTBN1	6711	spectrin beta, non-erythrocytic 1	-0.186594	8.87446	-1.65377	0.0984628	0.95624	-4.44804	-1.65235
PTP4A1	PTP4A1	7803	protein tyrosine phosphatase 4A1	0.355921	6.50675	1.65593	0.0986772	0.957032	-4.30659	1.6513
CLU	CLU	1191	clusterin	0.749339	7.18294	1.66481	0.098694	0.957032	-4.28012	1.65122
SNAP29	SNAP29	9342	synaptosome associated protein 29	-0.321355	5.88975	-1.6544	0.0988385	0.957708	-4.32854	-1.65051
KCTD17	KCTD17	79734	potassium channel tetramerization domain containing 17	0.455951	5.55913	1.6554	0.0989378	0.957724	-4.29691	1.65003
OR4K14	OR4K14	122740	olfactory receptor family 4 subfamily K member 14	-0.631157	5.20978	-1.66361	0.0989897	0.957724	-4.26159	-1.64977
GCGR	GCGR	2642	glucagon receptor	-0.440177	5.48086	-1.66123	0.0990813	0.957886	-4.26874	-1.64932
HUS1B	HUS1B	135458	HUS1 checkpoint clamp component B	0.552307	5.14404	1.65914	0.0995649	0.960652	-4.26464	1.64697
KMT5A	KMT5A	387893	lysine methyltransferase 5A	0.358095	6.37865	1.65135	0.0995669	0.960652	-4.32712	1.64696
RABGGTB	RABGGTB	5876	Rab geranylgeranyltransferase subunit beta	0.338185	5.96702	1.65472	0.0995926	0.960652	-4.28724	1.64683
FUCA1	FUCA1	2517	alpha-L-fucosidase 1	-0.300123	6.05813	-1.64922	0.0999167	0.963052	-4.34502	-1.64526
TRIM24	TRIM24	8805	tripartite motif containing 24	0.319342	5.93554	1.64759	0.100231	0.964663	-4.33834	1.64373
PDLIM5	PDLIM5	10611	PDZ and LIM domain 5	-0.476547	7.33936	-1.65226	0.100287	0.964663	-4.28422	-1.64346
RTBDN	RTBDN	83546	retbindin	-0.629684	5.36558	-1.66789	0.10031	0.964663	-4.2889	-1.64335
C1orf159	C1orf159	54991	chromosome 1 open reading frame 159	-0.477152	5.54702	-1.65256	0.100566	0.965367	-4.27402	-1.64211
DDX4	DDX4	54514	DEAD-box helicase 4	-0.385294	6.32355	-1.64599	0.100574	0.965367	-4.35849	-1.64208
SLC9A3R2	SLC9A3R2	9351	SLC9A3 regulator 2	0.43161	9.65699	1.64308	0.10068	0.965367	-4.45554	1.64157
ATPAF1	ATPAF1	64756	ATP synthase mitochondrial F1 complex assembly factor 1	-0.384935	6.25493	-1.64412	0.100709	0.965367	-4.37827	-1.64143
TMEM167B	TMEM167B	56900	transmembrane protein 167B	0.282232	6.34997	1.64363	0.10076	0.965367	-4.38386	1.64118
PFN2	PFN2	5217	profilin 2	0.571589	5.45583	1.65384	0.100947	0.965911	-4.27148	1.64028
TRIM41	TRIM41	90933	tripartite motif containing 41	-0.338427	5.64107	-1.6455	0.101033	0.965911	-4.31082	-1.63987
RETREG1	RETREG1	54463	reticulophagy regulator 1	-0.498814	6.01675	-1.65128	0.1011	0.965911	-4.28112	-1.63955
ABHD3	ABHD3	171586	abhydrolase domain containing 3	-0.367921	5.28436	-1.64883	0.101188	0.965911	-4.28006	-1.63912
AGFG1	AGFG1	3267	ArfGAP with FG repeats 1	-0.342037	5.93283	-1.64603	0.101296	0.965911	-4.30021	-1.6386
VSTM2A	VSTM2A	222008	V-set and transmembrane domain containing 2A	-0.408196	5.45661	-1.64754	0.101506	0.965911	-4.28407	-1.6376
ZCCHC8	ZCCHC8	55596	zinc finger CCHC-type containing 8	0.334635	5.99636	1.64339	0.101585	0.965911	-4.30638	1.63722
ITGB8	ITGB8	3696	integrin subunit beta 8	-0.415017	5.13322	-1.64785	0.101672	0.965911	-4.27604	-1.6368
MAP6D1	MAP6D1	79929	MAP6 domain containing 1	-0.39272	5.63393	-1.64573	0.1017	0.965911	-4.2925	-1.63667
SCARA5	SCARA5	286133	scavenger receptor class A member 5	-0.328651	5.90595	-1.64053	0.101707	0.965911	-4.34491	-1.63664
AGMO	AGMO	392636	alkylglycerol monooxygenase	0.375237	5.60677	1.64146	0.101759	0.965911	-4.31501	1.63638
PRKCZ	PRKCZ	5590	protein kinase C zeta	0.437354	5.32374	1.64693	0.101863	0.965911	-4.27779	1.63589
TXNDC17	TXNDC17	84817	thioredoxin domain containing 17	-0.487044	5.41887	-1.64468	0.101919	0.965911	-4.28949	-1.63562
INSIG1	INSIG1	3638	insulin induced gene 1	0.668458	5.77285	1.65225	0.101947	0.965911	-4.29223	1.63549
RP9	RP9	6100	RP9 pre-mRNA splicing factor	0.328956	5.14458	1.64859	0.101992	0.965911	-4.27591	1.63527
USO1	USO1	8615	USO1 vesicle transport factor	-0.357326	6.30628	-1.63953	0.102114	0.965911	-4.33776	-1.63469
AGTPBP1	AGTPBP1	23287	ATP/GTP binding protein 1	0.494466	6.16147	1.64843	0.102134	0.965911	-4.29312	1.63459
CCDC112	CCDC112	153733	coiled-coil domain containing 112	0.434847	5.69312	1.64185	0.102235	0.965911	-4.29562	1.63411
IMMT	IMMT	10989	inner membrane mitochondrial protein	-0.28911	6.64077	-1.6368	0.102257	0.965911	-4.39287	-1.63401
TUT4	TUT4	23318	terminal uridylyl transferase 4	-0.307999	6.01735	-1.63695	0.102326	0.965911	-4.36284	-1.63368
RAB2B	RAB2B	84932	RAB2B, member RAS oncogene family	-0.291518	5.88045	-1.63842	0.102517	0.966111	-4.32326	-1.63277
CCN3	CCN3	4856	cellular communication network factor 3	-0.466473	5.92125	-1.63632	0.102568	0.966111	-4.35155	-1.63253
APLNR	APLNR	187	apelin receptor	0.476999	5.68462	1.64031	0.102574	0.966111	-4.29681	1.6325
P2RY11	P2RY11	5032	purinergic receptor P2Y11	-0.364158	5.77618	-1.63592	0.102773	0.967272	-4.33738	-1.63156
STRIP2	STRIP2	57464	striatin interacting protein 2	-0.491116	5.29337	-1.63844	0.103063	0.968659	-4.29353	-1.63018
RAET1L	RAET1L	154064	retinoic acid early transcript 1L	-0.388898	5.73624	-1.6377	0.103071	0.968659	-4.3025	-1.63014
GDE1	GDE1	51573	glycerophosphodiester phosphodiesterase 1	-0.449598	5.84163	-1.63246	0.103541	0.970134	-4.3458	-1.62792
RDX	RDX	5962	radixin	0.245179	7.13312	1.62978	0.103542	0.970134	-4.43846	1.62792
RHBDF2	RHBDF2	79651	rhomboid 5 homolog 2	-0.461088	5.99908	-1.63339	0.103606	0.970134	-4.3169	-1.62762
SLAMF8	SLAMF8	56833	SLAM family member 8	-0.727881	5.52302	-1.636	0.103614	0.970134	-4.3032	-1.62758
HIVEP2	HIVEP2	3097	HIVEP zinc finger 2	-0.332954	6.22919	-1.63019	0.10362	0.970134	-4.39336	-1.62755
OGFOD2	OGFOD2	79676	2-oxoglutarate and iron dependent oxygenase domain containing 2	0.361613	5.3631	1.6389	0.103691	0.970134	-4.28629	1.62722
IQCN	IQCN	80726	IQ motif containing N	0.331065	5.92192	1.63041	0.103759	0.970134	-4.35767	1.6269
CETN3	CETN3	1070	centrin 3	0.341416	5.48267	1.63117	0.104044	0.97171	-4.31783	1.62556
H1-5	H1-5	3009	H1.5 linker histone, cluster member	-0.86645	4.59933	-1.65709	0.104158	0.97171	-4.27852	-1.62502
NDUFC1	NDUFC1	4717	NADH:ubiquinone oxidoreductase subunit C1	-0.339506	6.67555	-1.62974	0.1042	0.97171	-4.34161	-1.62483
CRISPLD1	CRISPLD1	83690	cysteine rich secretory protein LCCL domain containing 1	0.512582	5.10963	1.63219	0.104501	0.97171	-4.29411	1.62341
NDUFS2	NDUFS2	4720	NADH:ubiquinone oxidoreductase core subunit S2	-0.289234	6.78251	-1.62503	0.104537	0.97171	-4.44668	-1.62324
TRIM47	TRIM47	91107	tripartite motif containing 47	0.398155	6.43628	1.62713	0.104566	0.97171	-4.3594	1.62311
MYBPC3	MYBPC3	4607	myosin binding protein C, cardiac	-0.507187	7.45205	-1.62461	0.104585	0.97171	-4.46493	-1.62302
EP300	EP300	2033	E1A binding protein p300	0.332237	6.2584	1.62694	0.104596	0.97171	-4.34767	1.62297
DOCK5	DOCK5	80005	dedicator of cytokinesis 5	0.356206	6.32725	1.62532	0.104611	0.97171	-4.40432	1.6229
GPR182	GPR182	11318	G protein-coupled receptor 182	-0.397254	5.51971	-1.62695	0.104774	0.972517	-4.33882	-1.62214
TFPI	TFPI	7035	tissue factor pathway inhibitor	-0.3986	7.1602	-1.62911	0.104851	0.972528	-4.31445	-1.62178
NRXN2	NRXN2	9379	neurexin 2	0.490374	5.32734	1.62858	0.105381	0.973396	-4.29926	1.61931
CRAMP1	CRAMP1	57585	cramped chromatin regulator homolog 1	0.655457	5.75453	1.6547	0.105478	0.973396	-4.34391	1.61886
DNAJB13	DNAJB13	374407	DnaJ heat shock protein family (Hsp40) member B13	-0.404483	5.5188	-1.62443	0.105616	0.973396	-4.32354	-1.61821
SS18	SS18	6760	SS18 subunit of BAF chromatin remodeling complex	0.374221	6.11027	1.62092	0.105666	0.973396	-4.38621	1.61799
CRTAP	CRTAP	10491	cartilage associated protein	-0.323181	6.88554	-1.62214	0.105667	0.973396	-4.37344	-1.61798
CPT1B	CPT1B	1375	carnitine palmitoyltransferase 1B	0.41563	5.90107	1.62324	0.105698	0.973396	-4.3342	1.61784
VBP1	VBP1	7411	VHL binding protein 1	0.331053	5.59324	1.62274	0.105709	0.973396	-4.33509	1.61778
CETN2	CETN2	1069	centrin 2	-0.404799	6.02049	-1.62562	0.105755	0.973396	-4.30647	-1.61757
SNX15	SNX15	29907	sorting nexin 15	-0.411513	5.42977	-1.62493	0.105819	0.973396	-4.31128	-1.61728
RHPN2	RHPN2	85415	rhophilin Rho GTPase binding protein 2	-0.429318	6.45355	-1.62124	0.10588	0.973396	-4.35955	-1.61699
ANAPC15	ANAPC15	25906	anaphase promoting complex subunit 15	-0.429242	5.53208	-1.62741	0.105975	0.973396	-4.30402	-1.61655
C1R	C1R	715	complement C1r	-1.066	8.04792	-1.65827	0.106055	0.973396	-4.3738	-1.61618
NACC1	NACC1	112939	nucleus accumbens associated 1	0.49943	5.75856	1.63193	0.106096	0.973396	-4.30339	1.61599
ESAM	ESAM	90952	endothelial cell adhesion molecule	0.269285	8.12933	1.61716	0.106143	0.973396	-4.49003	1.61577
CST3	CST3	1471	cystatin C	-0.316028	9.70588	-1.61855	0.106263	0.973396	-4.38435	-1.61522
REST	REST	5978	RE1 silencing transcription factor	0.244364	5.65694	1.62067	0.106268	0.973396	-4.33888	1.6152
MEIS2	MEIS2	4212	Meis homeobox 2	0.388031	5.86659	1.62182	0.106289	0.973396	-4.32235	1.6151
SNRPE	SNRPE	6635	small nuclear ribonucleoprotein polypeptide E	0.32015	6.78843	1.61656	0.106359	0.973396	-4.45318	1.61478
COX7C	COX7C	1350	cytochrome c oxidase subunit 7C	-0.343809	7.25102	-1.61581	0.106461	0.973396	-4.47983	-1.6143
PLEKHA2	PLEKHA2	59339	pleckstrin homology domain containing A2	0.322273	6.3514	1.61622	0.106558	0.973396	-4.41669	1.61386
TUSC3	TUSC3	7991	tumor suppressor candidate 3	0.385162	5.95688	1.61775	0.106587	0.973396	-4.35677	1.61372
SMPD4	SMPD4	55627	sphingomyelin phosphodiesterase 4	-0.306539	6.01545	-1.61681	0.106617	0.973396	-4.38573	-1.61359
LRRC57	LRRC57	255252	leucine rich repeat containing 57	0.432937	5.41276	1.61811	0.106805	0.973531	-4.3334	1.61272
TSPAN13	TSPAN13	27075	tetraspanin 13	-0.288695	6.30457	-1.6148	0.106947	0.973531	-4.41411	-1.61207
ZNF672	ZNF672	79894	zinc finger protein 672	0.608186	5.29149	1.64311	0.107092	0.973531	-4.34941	1.6114
DBI	DBI	1622	diazepam binding inhibitor, acyl-CoA binding protein	-0.42139	6.6762	-1.61356	0.107167	0.973531	-4.4262	-1.61106
AQP10	AQP10	89872	aquaporin 10	-0.394642	5.43559	-1.62272	0.107216	0.973531	-4.30608	-1.61083
CDO1	CDO1	1036	cysteine dioxygenase type 1	0.36948	5.88292	1.61827	0.10723	0.973531	-4.32264	1.61077
ATF7IP	ATF7IP	55729	activating transcription factor 7 interacting protein	0.349071	6.22997	1.61336	0.10725	0.973531	-4.40416	1.61068
PDE3A	PDE3A	5139	phosphodiesterase 3A	-0.428878	6.6377	-1.6146	0.107259	0.973531	-4.36041	-1.61064
POGZ	POGZ	23126	pogo transposable element derived with ZNF domain	0.267598	6.20506	1.61295	0.107317	0.973531	-4.40975	1.61037
ZSWIM1	ZSWIM1	90204	zinc finger SWIM-type containing 1	0.348491	5.68243	1.61693	0.107521	0.974064	-4.3231	1.60944
RPS27	RPS27	6232	ribosomal protein S27	-0.255862	9.80291	-1.61278	0.107586	0.974064	-4.40276	-1.60914
ZC3H7A	ZC3H7A	29066	zinc finger CCCH-type containing 7A	0.351915	6.60784	1.61211	0.107678	0.974064	-4.39463	1.60872
TRAF5	TRAF5	7188	TNF receptor associated factor 5	-0.401732	5.49609	-1.61542	0.10768	0.974064	-4.32962	-1.60871
RCHY1	RCHY1	25898	ring finger and CHY zinc finger domain containing 1	0.495616	6.11547	1.62196	0.107932	0.975219	-4.31586	1.60756
ADM	ADM	133	adrenomedullin	0.424419	5.71483	1.61426	0.108117	0.975219	-4.32952	1.60672
NRBP2	NRBP2	340371	nuclear receptor binding protein 2	0.496229	5.72851	1.61819	0.108126	0.975219	-4.30572	1.60667
PLEKHM2	PLEKHM2	23207	pleckstrin homology and RUN domain containing M2	-0.353066	6.51421	-1.61042	0.108198	0.975219	-4.37695	-1.60634
SMIM17	SMIM17	147670	small integral membrane protein 17	0.313813	6.02496	1.60918	0.108255	0.975219	-4.39235	1.60609
MYH6	MYH6	4624	myosin heavy chain 6	-1.53124	5.36612	-1.72536	0.10828	0.975219	-4.494	-1.60597
ELF4	ELF4	2000	E74 like ETS transcription factor 4	0.694097	5.59272	1.63109	0.108497	0.975219	-4.33015	1.60499
PCID2	PCID2	55795	PCI domain containing 2	0.33221	6.39557	1.60974	0.108501	0.975219	-4.35832	1.60497
CLUAP1	CLUAP1	23059	clusterin associated protein 1	-0.374029	5.5339	-1.61034	0.108567	0.975219	-4.34141	-1.60467
LATS1	LATS1	9113	large tumor suppressor kinase 1	-0.443356	5.97726	-1.61643	0.108627	0.975219	-4.31041	-1.6044
PAK4	PAK4	10298	p21 (RAC1) activated kinase 4	0.372159	5.54439	1.61028	0.108722	0.975219	-4.33451	1.60397
MXD4	MXD4	10608	MAX dimerization protein 4	-0.287991	6.77071	-1.60787	0.108722	0.975219	-4.38472	-1.60397
MRPL13	MRPL13	28998	mitochondrial ribosomal protein L13	0.368961	5.69206	1.61062	0.108866	0.97583	-4.32786	1.60331
ZC3H8	ZC3H8	84524	zinc finger CCCH-type containing 8	0.382993	5.51372	1.61106	0.109099	0.976903	-4.31922	1.60226
AZI2	AZI2	64343	5-azacytidine induced 2	0.31295	5.81965	1.60825	0.109138	0.976903	-4.34457	1.60208
SPATA7	SPATA7	55812	spermatogenesis associated 7	-0.522973	5.63749	-1.62627	0.10926	0.977042	-4.33616	-1.60153
KLRC4	KLRC4	8302	killer cell lectin like receptor C4	-0.46915	5.301	-1.61441	0.109325	0.977042	-4.30798	-1.60124
CYB5R4	CYB5R4	51167	cytochrome b5 reductase 4	0.402354	5.53451	1.60611	0.109383	0.977042	-4.34842	1.60097
RBM18	RBM18	92400	RNA binding motif protein 18	-0.358213	5.60274	-1.60597	0.109528	0.977357	-4.34979	-1.60032
ZDHHC7	ZDHHC7	55625	zinc finger DHHC-type containing 7	0.549779	5.90635	1.62462	0.109571	0.977357	-4.31946	1.60012
GUCY1A2	GUCY1A2	2977	guanylate cyclase 1 soluble subunit alpha 2	-0.252623	6.90125	-1.60337	0.109706	0.97777	-4.3858	-1.59952
UPK3BL2	UPK3BL2	107983993	uroplakin 3B like 2	-0.497784	6.88381	-1.60281	0.10983	0.97777	-4.38984	-1.59896
CLHC1	CLHC1	130162	clathrin heavy chain linker domain containing 1	0.50864	5.14099	1.607	0.109846	0.97777	-4.3205	1.59888
PGK2	PGK2	5232	phosphoglycerate kinase 2	0.398745	5.51385	1.60707	0.109938	0.977909	-4.32239	1.59847
CRLF1	CRLF1	9244	cytokine receptor like factor 1	0.36236	5.6207	1.6031	0.110168	0.978525	-4.34841	1.59744
RIOX2	RIOX2	84864	ribosomal oxygenase 2	-0.408845	6.00904	-1.60367	0.110292	0.978525	-4.33452	-1.59688
F13A1	F13A1	2162	coagulation factor XIII A chain	-0.822804	7.24536	-1.60307	0.110313	0.978525	-4.34801	-1.59679
ZNF586	ZNF586	54807	zinc finger protein 586	0.394896	5.50413	1.60265	0.110367	0.978525	-4.34223	1.59655
FGD3	FGD3	89846	FYVE, RhoGEF and PH domain containing 3	-0.340489	6.00942	-1.60035	0.11039	0.978525	-4.39245	-1.59644
AXDND1	AXDND1	126859	axonemal dynein light chain domain containing 1	-0.413489	5.50393	-1.60248	0.110478	0.978631	-4.34494	-1.59605
NCBP3	NCBP3	55421	nuclear cap binding subunit 3	0.34835	5.5721	1.59994	0.110696	0.97938	-4.35853	1.59507
PRNP	PRNP	5621	prion protein	-0.299547	6.59161	-1.59637	0.110835	0.97938	-4.46745	-1.59445
ZP2	ZP2	7783	zona pellucida glycoprotein 2	-0.488821	5.25178	-1.60354	0.11099	0.97938	-4.32282	-1.59376
LYSMD1	LYSMD1	388695	LysM domain containing 1	-0.36595	5.66752	-1.59806	0.111084	0.97938	-4.36777	-1.59334
IARS1	IARS1	3376	isoleucyl-tRNA synthetase 1	-0.280317	6.12585	-1.59585	0.111138	0.97938	-4.42305	-1.5931
TAFA4	TAFA4	151647	TAFA chemokine like family member 4	-0.510408	5.51529	-1.60891	0.111223	0.97938	-4.31646	-1.59272
LAMB2	LAMB2	3913	laminin subunit beta 2	0.284885	7.58601	1.59405	0.111235	0.97938	-4.51412	1.59267
FOXO4	FOXO4	4303	forkhead box O4	0.314259	6.17769	1.59741	0.111344	0.97938	-4.36218	1.59218
SAFB	SAFB	6294	scaffold attachment factor B	-0.388845	6.63999	-1.59382	0.111395	0.97938	-4.47451	-1.59195
ELAC2	ELAC2	60528	elaC ribonuclease Z 2	0.31943	6.00776	1.59718	0.111433	0.97938	-4.36103	1.59178
ERGIC3	ERGIC3	51614	ERGIC and golgi 3	0.438724	6.55888	1.59976	0.111473	0.97938	-4.32973	1.59161
KIR2DS2	KIR2DS2	100132285	killer cell immunoglobulin like receptor, two Ig domains and short cytoplasmic tail 2	-0.757255	5.15608	-1.6068	0.111566	0.97938	-4.31116	-1.59119
RBM45	RBM45	129831	RNA binding motif protein 45	0.541438	5.39473	1.62029	0.111646	0.97938	-4.33622	1.59084
HIC1	HIC1	3090	HIC ZBTB transcriptional repressor 1	0.314221	6.4697	1.5924	0.111772	0.97938	-4.4567	1.59028
DACT3	DACT3	147906	dishevelled binding antagonist of beta catenin 3	0.39685	5.80244	1.59376	0.111837	0.97938	-4.38705	1.58999
TAF9B	TAF9B	51616	TATA-box binding protein associated factor 9b	-0.297279	5.64994	-1.5956	0.111843	0.97938	-4.36471	-1.58996
TUBB4B	TUBB4B	10383	tubulin beta 4B class IVb	-0.375077	7.31077	-1.59333	0.111875	0.97938	-4.4094	-1.58982
TOX2	TOX2	84969	TOX high mobility group box family member 2	0.393093	5.48146	1.59842	0.11194	0.97938	-4.3286	1.58953
ATRX	ATRX	546	ATRX chromatin remodeler	0.287504	7.32838	1.59251	0.112073	0.979876	-4.40797	1.58894
MRPL46	MRPL46	26589	mitochondrial ribosomal protein L46	-0.424257	5.5999	-1.59283	0.112287	0.980462	-4.3702	-1.588
YBX3	YBX3	8531	Y-box binding protein 3	-0.410655	8.09107	-1.5888	0.112406	0.980462	-4.52597	-1.58747
SLC4A5	SLC4A5	57835	solute carrier family 4 member 5	-0.357071	5.67155	-1.59234	0.112436	0.980462	-4.37206	-1.58734
CSNK1G1	CSNK1G1	53944	casein kinase 1 gamma 1	-0.335653	6.04492	-1.59008	0.112495	0.980462	-4.42014	-1.58708
OSBPL11	OSBPL11	114885	oxysterol binding protein like 11	-0.40901	5.7287	-1.59143	0.112523	0.980462	-4.38144	-1.58695
H2AC19	H2AC19	723790	H2A clustered histone 19	0.388444	7.26617	1.58891	0.112799	0.981196	-4.41112	1.58573
IRF8	IRF8	3394	interferon regulatory factor 8	-0.301802	5.60521	-1.59096	0.112863	0.981196	-4.36699	-1.58545
MUL1	MUL1	79594	mitochondrial E3 ubiquitin protein ligase 1	-0.374028	6.00918	-1.59097	0.113006	0.981196	-4.36582	-1.58483
FKBP2	FKBP2	2286	FKBP prolyl isomerase 2	-0.287684	6.74989	-1.58878	0.113006	0.981196	-4.40402	-1.58482
SORD	SORD	6652	sorbitol dehydrogenase	0.423183	5.54463	1.58949	0.11301	0.981196	-4.37152	1.58481
DIRAS2	DIRAS2	54769	DIRAS family GTPase 2	0.462665	5.32097	1.59106	0.113068	0.981196	-4.34679	1.58455
SLC7A13	SLC7A13	157724	solute carrier family 7 member 13	-0.348576	5.22919	-1.59502	0.113497	0.984258	-4.32858	-1.58267
DENND1B	DENND1B	163486	DENN domain containing 1B	0.315802	5.96883	1.58426	0.113864	0.986669	-4.41302	1.58106
PFKP	PFKP	5214	phosphofructokinase, platelet	0.407396	6.45869	1.58265	0.113982	0.986669	-4.46483	1.58054
SNX4	SNX4	8723	sorting nexin 4	0.438446	5.52186	1.58613	0.114021	0.986669	-4.3631	1.58038
COL6A1	COL6A1	1291	collagen type VI alpha 1 chain	0.34808	9.40279	1.58136	0.114084	0.986669	-4.54097	1.5801
ELOVL7	ELOVL7	79993	ELOVL fatty acid elongase 7	0.483102	5.60537	1.58376	0.114291	0.987674	-4.37934	1.5792
TIGD1	TIGD1	200765	tigger transposable element derived 1	0.418077	5.47444	1.58717	0.114354	0.987674	-4.34285	1.57892
METAP1	METAP1	23173	methionyl aminopeptidase 1	0.286382	5.74527	1.58434	0.114773	0.990001	-4.35393	1.5771
TMPO	TMPO	7112	thymopoietin	0.393806	6.08966	1.58115	0.114832	0.990001	-4.39613	1.57684
TFAP2A	TFAP2A	7020	transcription factor AP-2 alpha	-0.513628	5.27959	-1.58512	0.114888	0.990001	-4.34413	-1.5766
NT5C3B	NT5C3B	115024	5'-nucleotidase, cytosolic IIIB	0.271376	5.8531	1.57984	0.114938	0.990001	-4.40906	1.57638
OR4C46	OR4C46	119749	olfactory receptor family 4 subfamily C member 46	-0.367081	5.98082	-1.57872	0.115138	0.990001	-4.42512	-1.57551
ARSG	ARSG	22901	arylsulfatase G	-0.313678	5.6455	-1.58277	0.115253	0.990001	-4.36054	-1.57501
LETM1	LETM1	3954	leucine zipper and EF-hand containing transmembrane protein 1	0.283264	5.78842	1.57857	0.115288	0.990001	-4.40359	1.57486
MYPOP	MYPOP	339344	Myb related transcription factor, partner of profilin	-0.527643	5.25736	-1.58501	0.115389	0.990001	-4.33947	-1.57442
TBKBP1	TBKBP1	9755	TBK1 binding protein 1	0.28821	5.72047	1.57844	0.115403	0.990001	-4.39805	1.57437
NME2	NME2	4831	NME/NM23 nucleoside diphosphate kinase 2	0.356229	7.15179	1.57581	0.115462	0.990001	-4.51235	1.57411
FRG2	FRG2	448831	FSHD region gene 2	-0.410675	5.7349	-1.57818	0.115529	0.990001	-4.39975	-1.57382
H2BC9	H2BC9	8345	H2B clustered histone 9	0.469306	5.0043	1.58467	0.115552	0.990001	-4.33462	1.57372
DPAGT1	DPAGT1	1798	dolichyl-phosphate N-acetylglucosaminephosphotransferase 1	0.246857	5.69428	1.57734	0.115773	0.99123	-4.39259	1.57277
ZNF324	ZNF324	25799	zinc finger protein 324	0.416862	5.41244	1.57945	0.11627	0.994413	-4.34622	1.57062
CYYR1	CYYR1	116159	cysteine and tyrosine rich 1	0.274039	6.50887	1.57245	0.1163	0.994413	-4.48474	1.5705
APOE	APOE	348	apolipoprotein E	-0.616446	6.49567	-1.57369	0.116617	0.995177	-4.41138	-1.56913
CERCAM	CERCAM	51148	cerebral endothelial cell adhesion molecule	0.4439	6.20644	1.57155	0.116664	0.995177	-4.44907	1.56893
STARD4	STARD4	134429	StAR related lipid transfer domain containing 4	0.378877	5.554	1.57366	0.116678	0.995177	-4.38463	1.56887
CRH	CRH	1392	corticotropin releasing hormone	0.400678	5.1586	1.57629	0.116772	0.995177	-4.35061	1.56847
STXBP6	STXBP6	29091	syntaxin binding protein 6	-0.468236	5.50583	-1.5746	0.116928	0.995177	-4.37027	-1.5678
RELL2	RELL2	285613	RELT like 2	-0.40295	5.46228	-1.57671	0.117296	0.995177	-4.34874	-1.56623
BMP8A	BMP8A	353500	bone morphogenetic protein 8a	0.381815	5.40076	1.57225	0.117542	0.995177	-4.36907	1.56517
SMLR1	SMLR1	100507203	small leucine rich protein 1	0.51801	5.39023	1.57082	0.11766	0.995177	-4.36979	1.56467
ARFRP1	ARFRP1	10139	ADP ribosylation factor related protein 1	-0.274565	6.54937	-1.56677	0.117723	0.995177	-4.47639	-1.5644
HECW2	HECW2	57520	HECT, C2 and WW domain containing E3 ubiquitin protein ligase 2	-0.326543	6.30003	-1.56661	0.117731	0.995177	-4.47628	-1.56437
ZNF444	ZNF444	55311	zinc finger protein 444	-0.209338	6.96422	-1.56579	0.117788	0.995177	-4.52293	-1.56412
ATP1B1	ATP1B1	481	ATPase Na+/K+ transporting subunit beta 1	-0.27713	7.2318	-1.56682	0.117958	0.995177	-4.44243	-1.5634
KLHDC2	KLHDC2	23588	kelch domain containing 2	-0.501653	5.89617	-1.5784	0.117969	0.995177	-4.33939	-1.56336
ABCG5	ABCG5	64240	ATP binding cassette subfamily G member 5	0.536326	5.32017	1.59181	0.11804	0.995177	-4.35466	1.56305
UBR2	UBR2	23304	ubiquitin protein ligase E3 component n-recognin 2	-0.30738	6.42162	-1.56508	0.118042	0.995177	-4.49046	-1.56304
ITGA1	ITGA1	3672	integrin subunit alpha 1	-0.402255	6.08228	-1.56577	0.118087	0.995177	-4.45022	-1.56285
ELP6	ELP6	54859	elongator acetyltransferase complex subunit 6	-0.348975	5.41536	-1.57156	0.118142	0.995177	-4.35055	-1.56262
ATN1	ATN1	1822	atrophin 1	0.404624	7.24743	1.56895	0.11825	0.995177	-4.36198	1.56216
SOD3	SOD3	6649	superoxide dismutase 3	0.335765	6.51581	1.56489	0.11828	0.995177	-4.47029	1.56203
NUDT16	NUDT16	131870	nudix hydrolase 16	-0.406833	5.86215	-1.56562	0.1183	0.995177	-4.42483	-1.56195
ECHS1	ECHS1	1892	enoyl-CoA hydratase, short chain 1	-0.34997	6.17303	-1.5645	0.118303	0.995177	-4.46402	-1.56194
HLA-DPA1	HLA-DPA1	3113	major histocompatibility complex, class II, DP alpha 1	-0.543224	8.15652	-1.56521	0.118311	0.995177	-4.44809	-1.5619
SLK	SLK	9748	STE20 like kinase	-0.516278	5.94927	-1.57716	0.118315	0.995177	-4.34555	-1.56188
CAPG	CAPG	822	capping actin protein, gelsolin like	-0.399749	5.28498	-1.57045	0.118323	0.995177	-4.36207	-1.56185
SCARF1	SCARF1	8578	scavenger receptor class F member 1	0.292786	6.25557	1.56413	0.118333	0.995177	-4.4702	1.56181
POLR3H	POLR3H	171568	RNA polymerase III subunit H	0.363695	5.64065	1.56839	0.118428	0.995324	-4.3689	1.56141
SCNM1	SCNM1	79005	sodium channel modifier 1	0.308946	5.65695	1.5655	0.118543	0.995638	-4.40205	1.56092
ZNF710	ZNF710	374655	zinc finger protein 710	0.475006	5.33649	1.56619	0.11874	0.996226	-4.3734	1.56009
B4GALT7	B4GALT7	11285	beta-1,4-galactosyltransferase 7	-0.325067	6.16413	-1.56416	0.118769	0.996226	-4.4279	-1.55996
APBB1	APBB1	322	amyloid beta precursor protein binding family B member 1	0.256502	6.26282	1.56181	0.118877	0.99648	-4.47356	1.55951
PSPC1	PSPC1	55269	paraspeckle component 1	0.294192	6.51682	1.56067	0.11909	0.997332	-4.49488	1.55861
MOB2	MOB2	81532	MOB kinase activator 2	0.321467	6.34149	1.56053	0.119144	0.997332	-4.48352	1.55838
MLIP	MLIP	90523	muscular LMNA interacting protein	-0.461927	6.09999	-1.56083	0.119244	0.997332	-4.45751	-1.55795
ALDH5A1	ALDH5A1	7915	aldehyde dehydrogenase 5 family member A1	-0.487661	5.12094	-1.56826	0.11929	0.997332	-4.35195	-1.55776
IL13RA1	IL13RA1	3597	interleukin 13 receptor subunit alpha 1	0.319394	6.55886	1.5587	0.119513	0.998544	-4.50384	1.55682
UBTFL1	UBTFL1	642623	upstream binding transcription factor like 1	0.40058	5.40701	1.562	0.119657	0.998738	-4.38705	1.55621
RYBP	RYBP	23429	RING1 and YY1 binding protein	0.491262	5.85917	1.57461	0.119692	0.998738	-4.36103	1.55607
LRP1	LRP1	4035	LDL receptor related protein 1	-0.349429	8.33103	-1.55772	0.119914	0.999938	-4.47598	-1.55513
IFT20	IFT20	90410	intraflagellar transport 20	-0.253065	5.91912	-1.55949	0.120066	0.999969	-4.40117	-1.5545
AHCY	AHCY	191	adenosylhomocysteinase	-0.297562	5.98397	-1.55831	0.120177	0.999969	-4.43104	-1.55403
MAL	MAL	4118	mal, T cell differentiation protein	0.548418	5.56546	1.56197	0.120586	0.999969	-4.35794	1.55232
EAF2	EAF2	55840	ELL associated factor 2	0.3095	5.40873	1.55775	0.120612	0.999969	-4.38787	1.55221
ZNF566	ZNF566	84924	zinc finger protein 566	0.535974	5.45367	1.55723	0.120705	0.999969	-4.39084	1.55182
CD274	CD274	29126	CD274 molecule	-0.454967	5.89204	-1.56022	0.120754	0.999969	-4.36071	-1.55161
NCBP2AS2	NCBP2AS2	152217	NCBP2 antisense 2 (head to head)	0.352147	5.89474	1.55765	0.120763	0.999969	-4.38849	1.55158
COPZ1	COPZ1	22818	coatomer protein complex subunit zeta 1	-0.312427	6.28178	-1.55299	0.120965	0.999969	-4.48985	-1.55074
DCAF10	DCAF10	79269	DDB1 and CUL4 associated factor 10	-0.400171	6.18347	-1.55313	0.121047	0.999969	-4.47424	-1.55039
CACFD1	CACFD1	11094	calcium channel flower domain containing 1	0.389526	5.40324	1.55873	0.121053	0.999969	-4.36583	1.55037
NAP1L1	NAP1L1	4673	nucleosome assembly protein 1 like 1	-0.25251	8.12317	-1.55353	0.121069	0.999969	-4.47634	-1.5503
TEP1	TEP1	7011	telomerase associated protein 1	-0.342434	5.78554	-1.5539	0.121119	0.999969	-4.42978	-1.55009
KRTAP9-6	KRTAP9-6	100507608	keratin associated protein 9-6	-0.414469	5.62464	-1.55442	0.121255	0.999969	-4.40836	-1.54953
HSPB7	HSPB7	27129	heat shock protein family B (small) member 7	-0.789971	8.8842	-1.55682	0.1213	0.999969	-4.36858	-1.54934
KLF9	KLF9	687	Kruppel like factor 9	-0.364129	6.45623	-1.55119	0.121325	0.999969	-4.5101	-1.54924
TACC2	TACC2	10579	transforming acidic coiled-coil containing protein 2	-0.482183	6.21914	-1.5531	0.121381	0.999969	-4.43714	-1.549
PRKCG	PRKCG	5582	protein kinase C gamma	-0.513261	4.9225	-1.56654	0.121434	0.999969	-4.34334	-1.54878
CLEC17A	CLEC17A	388512	C-type lectin domain containing 17A	0.351281	5.86959	1.55209	0.121494	0.999969	-4.43824	1.54853
TMC3	TMC3	342125	transmembrane channel like 3	-0.428168	5.04105	-1.56221	0.121538	0.999969	-4.35021	-1.54835
NOL4L	NOL4L	140688	nucleolar protein 4 like	-0.308926	5.76588	-1.55208	0.121565	0.999969	-4.4298	-1.54824
ISYNA1	ISYNA1	51477	inositol-3-phosphate synthase 1	0.327425	5.89043	1.55054	0.121787	0.999969	-4.44454	1.54732
ATP1A3	ATP1A3	478	ATPase Na+/K+ transporting subunit alpha 3	-0.379798	6.60625	-1.54873	0.121937	0.999969	-4.505	-1.5467
PTGDS	PTGDS	5730	prostaglandin D2 synthase	-0.764194	7.74707	-1.56025	0.122078	0.999969	-4.36797	-1.54611
CCDC50	CCDC50	152137	coiled-coil domain containing 50	0.321839	6.16511	1.54874	0.122093	0.999969	-4.47395	1.54605
ENKUR	ENKUR	219670	enkurin, TRPC channel interacting protein	0.356571	5.44199	1.55408	0.122207	0.999969	-4.37157	1.54558
ENTPD1	ENTPD1	953	ectonucleoside triphosphate diphosphohydrolase 1	0.45416	6.03649	1.54842	0.122338	0.999969	-4.44329	1.54503
LONP1	LONP1	9361	lon peptidase 1, mitochondrial	-0.475174	5.91582	-1.55003	0.122415	0.999969	-4.41639	-1.54472
ABTB1	ABTB1	80325	ankyrin repeat and BTB domain containing 1	0.354817	6.82772	1.55036	0.122462	0.999969	-4.38517	1.54452
EIF4E2	EIF4E2	9470	eukaryotic translation initiation factor 4E family member 2	-0.285238	6.0553	-1.54658	0.122629	0.999969	-4.47154	-1.54383
APH1B	APH1B	83464	aph-1 homolog B, gamma-secretase subunit	0.311877	5.55542	1.54784	0.122766	0.999969	-4.41242	1.54327
CDK14	CDK14	5218	cyclin dependent kinase 14	0.375312	5.59342	1.54873	0.122845	0.999969	-4.40759	1.54294
CKMT2	CKMT2	1160	creatine kinase, mitochondrial 2	-0.545241	6.85958	-1.5445	0.122848	0.999969	-4.54819	-1.54293
STOM	STOM	2040	stomatin	-0.252096	8.0617	-1.54417	0.122849	0.999969	-4.5808	-1.54293
CREB3L2	CREB3L2	64764	cAMP responsive element binding protein 3 like 2	-0.37485	5.60166	-1.54707	0.12296	0.999969	-4.41639	-1.54247
DDIT3	DDIT3	1649	DNA damage inducible transcript 3	0.376013	5.95622	1.54874	0.122978	0.999969	-4.38347	1.54239
CDAN1	CDAN1	146059	codanin 1	0.362793	5.55953	1.54725	0.123043	0.999969	-4.41023	1.54212
FADS2	FADS2	9415	fatty acid desaturase 2	0.359201	5.76535	1.5458	0.123126	0.999969	-4.42839	1.54178
BCL7C	BCL7C	9274	BAF chromatin remodeling complex subunit BCL7C	0.241398	6.40638	1.54448	0.123327	0.999969	-4.45629	1.54096
CHCHD1	CHCHD1	118487	coiled-coil-helix-coiled-coil-helix domain containing 1	-0.378176	5.86309	-1.54831	0.123339	0.999969	-4.37798	-1.54091
SLAMF6	SLAMF6	114836	SLAM family member 6	0.408337	5.32209	1.54623	0.123512	0.999969	-4.39224	1.5402
ACSL1	ACSL1	2180	acyl-CoA synthetase long chain family member 1	-0.41373	5.84864	-1.5433	0.123583	0.999969	-4.45057	-1.53991
DNALI1	DNALI1	7802	dynein axonemal light intermediate chain 1	-0.398495	5.36126	-1.54896	0.123819	0.999969	-4.3668	-1.53894
CPD	CPD	1362	carboxypeptidase D	-0.278877	6.05425	-1.54383	0.123835	0.999969	-4.42091	-1.53888
PRKD2	PRKD2	25865	protein kinase D2	0.247837	6.49324	1.54065	0.123858	0.999969	-4.52205	1.53878
ALDH7A1	ALDH7A1	501	aldehyde dehydrogenase 7 family member A1	-0.279156	5.4024	-1.54399	0.124134	0.999969	-4.39674	-1.53765
SYNPO2L	SYNPO2L	79933	synaptopodin 2 like	0.835499	6.25031	1.55589	0.124145	0.999969	-4.3768	1.5376
ZNF615	ZNF615	284370	zinc finger protein 615	-0.317443	5.84729	-1.54397	0.124241	0.999969	-4.40481	-1.53721
CAVIN2	CAVIN2	8436	caveolae associated protein 2	-0.417229	6.61737	-1.54153	0.124252	0.999969	-4.43999	-1.53717
KRIT1	KRIT1	889	KRIT1 ankyrin repeat containing	0.345419	5.69615	1.54146	0.124254	0.999969	-4.42606	1.53716
ARIH2	ARIH2	10425	ariadne RBR E3 ubiquitin protein ligase 2	-0.341384	5.93444	-1.54233	0.124291	0.999969	-4.40348	-1.53701
EBLN1	EBLN1	340900	endogenous Bornavirus like nucleoprotein 1	-0.264732	5.66068	-1.54107	0.124382	0.999969	-4.42791	-1.53664
ULBP1	ULBP1	80329	UL16 binding protein 1	-0.444011	5.93157	-1.54224	0.124468	0.999969	-4.41026	-1.53629
SCAP	SCAP	22937	SREBF chaperone	0.324958	6.11311	1.53919	0.124485	0.999969	-4.46662	1.53622
PPP1R12C	PPP1R12C	54776	protein phosphatase 1 regulatory subunit 12C	-0.441647	7.79821	-1.54352	0.124576	0.999969	-4.38528	-1.53585
SEPTIN8	SEPTIN8	23176	septin 8	0.349658	6.00687	1.53787	0.124758	0.999969	-4.47379	1.5351
SLC25A37	SLC25A37	51312	solute carrier family 25 member 37	-0.274521	5.95127	-1.53796	0.124799	0.999969	-4.4686	-1.53494
PPP2R5C	PPP2R5C	5527	protein phosphatase 2 regulatory subunit B'gamma	-0.341117	6.76205	-1.53641	0.124869	0.999969	-4.54496	-1.53465
CDX1	CDX1	1044	caudal type homeobox 1	0.450294	5.45939	1.5397	0.12488	0.999969	-4.41083	1.53461
PHB2	PHB2	11331	prohibitin 2	-0.267664	6.47321	-1.53726	0.124922	0.999969	-4.493	-1.53444
HPRT1	HPRT1	3251	hypoxanthine phosphoribosyltransferase 1	0.703721	5.8565	1.56498	0.125029	0.999969	-4.4121	1.534
GCA	GCA	25801	grancalcin	-0.33926	5.95304	-1.53645	0.125192	0.999969	-4.46918	-1.53334
WWP1	WWP1	11059	WW domain containing E3 ubiquitin protein ligase 1	-0.335818	6.49585	-1.53732	0.125195	0.999969	-4.45318	-1.53333
MAPKAPK5	MAPKAPK5	8550	MAPK activated protein kinase 5	-0.464764	5.77518	-1.53829	0.125252	0.999969	-4.4135	-1.5331
TEFM	TEFM	79736	transcription elongation factor, mitochondrial	0.391751	5.66104	1.53707	0.125405	0.999969	-4.42508	1.53248
ENOX2	ENOX2	10495	ecto-NOX disulfide-thiol exchanger 2	0.343594	5.46058	1.5373	0.125458	0.999969	-4.41382	1.53226
NUPR1	NUPR1	26471	nuclear protein 1, transcriptional regulator	-0.530209	6.4502	-1.53598	0.125507	0.999969	-4.45947	-1.53206
CPPED1	CPPED1	55313	calcineurin like phosphoesterase domain containing 1	-0.461164	5.31221	-1.54177	0.125635	0.999969	-4.37605	-1.53154
SLC4A1	SLC4A1	6521	solute carrier family 4 member 1 (Diego blood group)	0.347864	5.61749	1.53854	0.125726	0.999969	-4.39249	1.53118
FXYD2	FXYD2	486	FXYD domain containing ion transport regulator 2	-0.522262	5.94076	-1.54109	0.125856	0.999969	-4.37361	-1.53065
RAMP3	RAMP3	10268	receptor activity modifying protein 3	0.692603	7.4973	1.54911	0.125869	0.999969	-4.39019	1.5306
FMOD	FMOD	2331	fibromodulin	0.989099	5.71231	1.56395	0.12593	0.999969	-4.42168	1.53035
ARL5A	ARL5A	26225	ADP ribosylation factor like GTPase 5A	-0.384108	5.60536	-1.53515	0.126077	0.999969	-4.42205	-1.52976
METTL27	METTL27	155368	methyltransferase like 27	-0.497178	5.33112	-1.53836	0.126168	0.999969	-4.38855	-1.52939
PRSS38	PRSS38	339501	serine protease 38	0.493267	5.31284	1.53889	0.126318	0.999969	-4.37608	1.52878
TTLL10	TTLL10	254173	tubulin tyrosine ligase like 10	0.374497	5.39569	1.53651	0.126506	0.999969	-4.39127	1.52803
CTNND1	CTNND1	1500	catenin delta 1	0.277144	6.38348	1.52818	0.126979	0.999969	-4.52082	1.52612
CALR	CALR	811	calreticulin	-0.269492	8.23912	-1.52859	0.12713	0.999969	-4.4862	-1.52552
ASB12	ASB12	142689	ankyrin repeat and SOCS box containing 12	0.416129	5.6605	1.53222	0.127315	0.999969	-4.3968	1.52478
FBXO21	FBXO21	23014	F-box protein 21	0.282405	5.97241	1.52698	0.127475	0.999969	-4.48074	1.52414
CERS6	CERS6	253782	ceramide synthase 6	-0.370322	5.821	-1.53214	0.127493	0.999969	-4.38635	-1.52406
POLR2J2	POLR2J2	246721	RNA polymerase II subunit J2	-0.446598	6.38148	-1.52704	0.127647	0.999969	-4.45306	-1.52345
RNF10	RNF10	9921	ring finger protein 10	-0.31083	6.02714	-1.52591	0.127742	0.999969	-4.48955	-1.52307
SRPRA	SRPRA	6734	SRP receptor subunit alpha	-0.27295	6.54806	-1.52427	0.127877	0.999969	-4.55063	-1.52253
AK4	AK4	205	adenylate kinase 4	-0.424603	6.38241	-1.52445	0.127902	0.999969	-4.53303	-1.52243
RNASEH1	RNASEH1	246243	ribonuclease H1	-0.28395	6.09157	-1.52458	0.128004	0.999969	-4.50087	-1.52202
DDR1	DDR1	780	discoidin domain receptor tyrosine kinase 1	0.68206	5.62643	1.55772	0.128072	0.999969	-4.40667	1.52175
DROSHA	DROSHA	29102	drosha ribonuclease III	-0.354929	5.47208	-1.52732	0.128123	0.999969	-4.41958	-1.52155
RNF26	RNF26	79102	ring finger protein 26	0.324571	5.81638	1.52788	0.12819	0.999969	-4.40734	1.52128
SPG7	SPG7	6687	SPG7 matrix AAA peptidase subunit, paraplegin	-0.299814	6.48863	-1.52291	0.128237	0.999969	-4.5466	-1.52109
NTN1	NTN1	9423	netrin 1	0.631409	4.7707	1.54269	0.128244	0.999969	-4.36477	1.52106
DRG1	DRG1	4733	developmentally regulated GTP binding protein 1	-0.343549	5.85555	-1.52366	0.128413	0.999969	-4.47906	-1.52039
MBLAC1	MBLAC1	255374	metallo-beta-lactamase domain containing 1	0.520573	5.37189	1.54015	0.128492	0.999969	-4.37309	1.52007
MTFR1L	MTFR1L	56181	mitochondrial fission regulator 1 like	0.394838	5.73188	1.5237	0.128495	0.999969	-4.45626	1.52006
SLC29A4	SLC29A4	222962	solute carrier family 29 member 4	-0.42201	5.9154	-1.52227	0.128669	0.999969	-4.49088	-1.51937
ANGPT2	ANGPT2	285	angiopoietin 2	-0.373938	5.56354	-1.52449	0.128704	0.999969	-4.42844	-1.51923
VIT	VIT	5212	vitrin	-0.409472	6.10168	-1.52223	0.128741	0.999969	-4.49911	-1.51909
SLC20A1	SLC20A1	6574	solute carrier family 20 member 1	0.284621	5.79702	1.52224	0.128789	0.999969	-4.46689	1.5189
SLC25A26	SLC25A26	115286	solute carrier family 25 member 26	-0.417864	5.40704	-1.52674	0.128808	0.999969	-4.40549	-1.51882
RTP2	RTP2	344892	receptor transporter protein 2	-0.347621	5.83999	-1.52213	0.128847	0.999969	-4.47047	-1.51867
TBC1D28	TBC1D28	254272	TBC1 domain family member 28	0.326957	5.75834	1.52421	0.128925	0.999969	-4.42386	1.51836
SIGIRR	SIGIRR	59307	single Ig and TIR domain containing	0.392413	6.77606	1.53106	0.128991	0.999969	-4.38338	1.51809
H3-3A	H3-3A	3020	H3.3 histone A	-0.297188	8.64716	-1.52065	0.129089	0.999969	-4.49838	-1.5177
PDLIM7	PDLIM7	9260	PDZ and LIM domain 7	0.400787	6.88912	1.51917	0.12909	0.999969	-4.57768	1.5177
IGHG4	IGHG4	3503	immunoglobulin heavy constant gamma 4 (G4m marker)	-0.648817	5.94117	-1.52239	0.129114	0.999969	-4.45365	-1.5176
ADCY4	ADCY4	196883	adenylate cyclase 4	0.373374	7.30915	1.52015	0.129254	0.999969	-4.49571	1.51705
ZFAND5	ZFAND5	7763	zinc finger AN1-type containing 5	-0.22225	7.19838	-1.51927	0.129446	0.999969	-4.50484	-1.51629
ADAMTSL2	ADAMTSL2	9719	ADAMTS like 2	0.542705	5.52067	1.52851	0.129532	0.999969	-4.37762	1.51595
MIOS	MIOS	54468	meiosis regulator for oocyte development	0.330079	5.29874	1.52437	0.129639	0.999969	-4.39473	1.51553
HSDL2	HSDL2	84263	hydroxysteroid dehydrogenase like 2	-0.343662	5.98449	-1.51829	0.129684	0.999969	-4.49282	-1.51535
RSPRY1	RSPRY1	89970	ring finger and SPRY domain containing 1	0.349831	5.99639	1.52055	0.129765	0.999969	-4.42846	1.51503
ILKAP	ILKAP	80895	ILK associated serine/threonine phosphatase	-0.351687	5.90933	-1.51808	0.129782	0.999969	-4.48457	-1.51496
B4GALT3	B4GALT3	8703	beta-1,4-galactosyltransferase 3	0.244754	6.08648	1.5185	0.129807	0.999969	-4.47129	1.51486
IAH1	IAH1	285148	isoamyl acetate hydrolyzing esterase 1 (putative)	-0.322151	5.9071	-1.52166	0.129825	0.999969	-4.41299	-1.51479
CACNG2	CACNG2	10369	calcium voltage-gated channel auxiliary subunit gamma 2	0.348466	5.40035	1.51972	0.129916	0.999969	-4.4258	1.51443
PTDSS1	PTDSS1	9791	phosphatidylserine synthase 1	-0.481929	5.91273	-1.52709	0.129925	0.999969	-4.38274	-1.5144
SYF2	SYF2	25949	SYF2 pre-mRNA splicing factor	0.240966	6.4791	1.51609	0.129953	0.999969	-4.54989	1.51429
AKTIP	AKTIP	64400	AKT interacting protein	-0.385617	5.98185	-1.51887	0.130012	0.999969	-4.44235	-1.51406
MYZAP	MYZAP	100820829	myocardial zonula adherens protein	-0.453522	7.17981	-1.51452	0.130228	0.999969	-4.60116	-1.51321
PNPLA2	PNPLA2	57104	patatin like phospholipase domain containing 2	-0.332528	7.68822	-1.51588	0.130318	0.999969	-4.5006	-1.51285
TSPAN4	TSPAN4	7106	tetraspanin 4	-0.272058	6.22177	-1.5168	0.130339	0.999969	-4.46283	-1.51277
OXCT2	OXCT2	64064	3-oxoacid CoA-transferase 2	0.55785	5.43883	1.51784	0.130377	0.999969	-4.42923	1.51262
JAM3	JAM3	83700	junctional adhesion molecule 3	0.299088	6.44389	1.51674	0.130394	0.999969	-4.45747	1.51255
TRIM52	TRIM52	84851	tripartite motif containing 52	0.358698	5.73252	1.5188	0.130407	0.999969	-4.4214	1.5125
SMIM10L2B	SMIM10L2B	644596	small integral membrane protein 10 like 2B	0.474291	5.04403	1.52381	0.130419	0.999969	-4.38526	1.51245
ZSWIM7	ZSWIM7	125150	zinc finger SWIM-type containing 7	0.338378	5.51834	1.5169	0.130447	0.999969	-4.44067	1.51234
CDC42EP3	CDC42EP3	10602	CDC42 effector protein 3	0.515489	6.03324	1.51463	0.130553	0.999969	-4.49818	1.51192
IGF1R	IGF1R	3480	insulin like growth factor 1 receptor	-0.302428	6.04516	-1.51444	0.130595	0.999969	-4.50579	-1.51176
TMEM250	TMEM250	90120	transmembrane protein 250	-0.312411	6.12122	-1.51384	0.130697	0.999969	-4.51591	-1.51136
OR5M1	OR5M1	390168	olfactory receptor family 5 subfamily M member 1	0.390922	5.55414	1.51648	0.131047	0.999969	-4.42139	1.50999
JSRP1	JSRP1	126306	junctional sarcoplasmic reticulum protein 1	0.43352	5.58808	1.51359	0.131223	0.999969	-4.44966	1.5093
KLC2	KLC2	64837	kinesin light chain 2	-0.31008	6.17774	-1.51117	0.131339	0.999969	-4.52586	-1.50884
CARD11	CARD11	84433	caspase recruitment domain family member 11	-0.431876	5.51686	-1.5136	0.131391	0.999969	-4.44685	-1.50864
LDB2	LDB2	9079	LIM domain binding 2	0.374499	7.49523	1.50933	0.131529	0.999969	-4.61565	1.5081
DAO	DAO	1610	D-amino acid oxidase	-0.394449	5.46135	-1.51371	0.131579	0.999969	-4.43167	-1.5079
SPPL2A	SPPL2A	84888	signal peptide peptidase like 2A	-0.339435	6.33072	-1.51617	0.131662	0.999969	-4.40333	-1.50758
RALGDS	RALGDS	5900	ral guanine nucleotide dissociation stimulator	-0.391368	6.15334	-1.51066	0.131713	0.999969	-4.49577	-1.50738
PGAM4	PGAM4	441531	phosphoglycerate mutase family member 4	-0.269933	6.76928	-1.50861	0.131784	0.999969	-4.5869	-1.50711
BAGE3	BAGE3	85318	BAGE family member 3	-0.630391	7.11761	-1.54077	0.131821	0.999969	-4.41408	-1.50696
LAPTM4B	LAPTM4B	55353	lysosomal protein transmembrane 4 beta	-0.394426	6.46653	-1.51726	0.131856	0.999969	-4.39272	-1.50682
EIF2S3B	EIF2S3B	255308	eukaryotic translation initiation factor 2 subunit gamma B	0.349378	6.67274	1.50791	0.13199	0.999969	-4.57421	1.5063
AVPR2	AVPR2	554	arginine vasopressin receptor 2	0.349666	5.67939	1.50934	0.132184	0.999969	-4.46493	1.50555
TMEM201	TMEM201	199953	transmembrane protein 201	0.337551	5.73729	1.50888	0.132301	0.999969	-4.46734	1.50509
RPN2	RPN2	6185	ribophorin II	-0.269948	6.93509	-1.50703	0.132549	0.999969	-4.52082	-1.50412
ADAM22	ADAM22	53616	ADAM metallopeptidase domain 22	-0.289138	5.5175	-1.50887	0.132594	0.999969	-4.44586	-1.50395
SCD	SCD	6319	stearoyl-CoA desaturase	-0.769183	5.94915	-1.50754	0.132604	0.999969	-4.49078	-1.50391
P2RY2	P2RY2	5029	purinergic receptor P2Y2	0.494083	5.13317	1.51123	0.132782	0.999969	-4.40966	1.50322
CHRAC1	CHRAC1	54108	chromatin accessibility complex subunit 1	0.37044	5.82369	1.50903	0.132859	0.999969	-4.42959	1.50292
PPFIA4	PPFIA4	8497	PTPRF interacting protein alpha 4	0.24126	5.90101	1.50782	0.132885	0.999969	-4.45336	1.50282
ZC4H2	ZC4H2	55906	zinc finger C4H2-type containing	0.613546	5.11325	1.533	0.132912	0.999969	-4.39603	1.50272
ZDHHC8	ZDHHC8	29801	zinc finger DHHC-type containing 8	0.517843	6.40056	1.51251	0.132918	0.999969	-4.39544	1.50269
CX3CL1	CX3CL1	6376	C-X3-C motif chemokine ligand 1	0.472253	6.06859	1.5041	0.133293	0.999969	-4.51191	1.50124
FBXO33	FBXO33	254170	F-box protein 33	-0.494996	5.76312	-1.51702	0.133309	0.999969	-4.38864	-1.50118
IGFBP4	IGFBP4	3487	insulin like growth factor binding protein 4	0.588319	9.36629	1.50845	0.133732	0.999969	-4.40196	1.49954
FAM168B	FAM168B	130074	family with sequence similarity 168 member B	0.330376	6.04097	1.50207	0.133741	0.999969	-4.51607	1.49951
TNNT1	TNNT1	7138	troponin T1, slow skeletal type	0.464607	5.63047	1.50604	0.133803	0.999969	-4.42642	1.49927
ATP1B2	ATP1B2	482	ATPase Na+/K+ transporting subunit beta 2	0.438278	5.98784	1.50621	0.133858	0.999969	-4.4117	1.49906
B3GNT6	B3GNT6	192134	UDP-GlcNAc:betaGal beta-1,3-N-acetylglucosaminyltransferase 6	0.359213	5.45282	1.50556	0.13407	0.999969	-4.42193	1.49824
CADM4	CADM4	199731	cell adhesion molecule 4	-0.71643	5.24437	-1.51857	0.134075	0.999969	-4.39107	-1.49822
FAN1	FAN1	22909	FANCD2 and FANCI associated nuclease 1	0.446724	5.38685	1.50312	0.134167	0.999969	-4.44146	1.49787
ABL1	ABL1	25	ABL proto-oncogene 1, non-receptor tyrosine kinase	0.30233	6.44989	1.49959	0.134196	0.999969	-4.56312	1.49776
LRRC8E	LRRC8E	80131	leucine rich repeat containing 8 VRAC subunit E	-0.3888	5.3982	-1.50393	0.134261	0.999969	-4.43146	-1.49751
GNA13	GNA13	10672	G protein subunit alpha 13	0.388802	6.41433	1.50121	0.134296	0.999969	-4.48654	1.49737
TMEM134	TMEM134	80194	transmembrane protein 134	-0.298569	6.00937	-1.49945	0.134453	0.999969	-4.5185	-1.49677
PTPRA	PTPRA	5786	protein tyrosine phosphatase receptor type A	0.217752	6.68771	1.49825	0.134471	0.999969	-4.58941	1.4967
GTF2H1	GTF2H1	2965	general transcription factor IIH subunit 1	-0.302245	5.67337	-1.50036	0.134678	0.999969	-4.46931	-1.49591
SEL1L	SEL1L	6400	SEL1L adaptor subunit of ERAD E3 ubiquitin ligase	-0.158977	6.63178	-1.49678	0.134862	0.999969	-4.58997	-1.4952
TNFAIP2	TNFAIP2	7127	TNF alpha induced protein 2	-0.461536	6.92742	-1.49821	0.134921	0.999969	-4.51042	-1.49498
EFL1	EFL1	79631	elongation factor like GTPase 1	0.282328	5.73638	1.50157	0.134938	0.999969	-4.4351	1.49491
MPEG1	MPEG1	219972	macrophage expressed 1	-0.613457	6.33807	-1.50828	0.135039	0.999969	-4.39438	-1.49452
SCN5A	SCN5A	6331	sodium voltage-gated channel alpha subunit 5	0.426078	5.06564	1.50238	0.135056	0.999969	-4.41514	1.49446
LRRC40	LRRC40	55631	leucine rich repeat containing 40	-0.257893	5.55031	-1.49878	0.135146	0.999969	-4.45944	-1.49411
PHLDB1	PHLDB1	23187	pleckstrin homology like domain family B member 1	-0.241147	7.63254	-1.495	0.135244	0.999969	-4.62902	-1.49374
TFRC	TFRC	7037	transferrin receptor	-0.326864	6.0729	-1.49611	0.135292	0.999969	-4.5294	-1.49355
TRAC	TRAC	28755	T cell receptor alpha constant	0.530913	4.6897	1.5069	0.13534	0.999969	-4.39348	1.49337
ARC	ARC	23237	activity regulated cytoskeleton associated protein	0.382663	5.2689	1.499	0.135418	0.999969	-4.43462	1.49307
CASP7	CASP7	840	caspase 7	0.343079	5.64485	1.49808	0.135483	0.999969	-4.44218	1.49282
DRGX	DRGX	644168	dorsal root ganglia homeobox	-0.295576	5.70651	-1.49645	0.135507	0.999969	-4.48253	-1.49273
CASC3	CASC3	22794	CASC3 exon junction complex subunit	-0.303243	6.23038	-1.49597	0.135539	0.999969	-4.50847	-1.49261
EFNA1	EFNA1	1942	ephrin A1	-0.271882	6.50332	-1.49511	0.135821	0.999969	-4.49517	-1.49154
PRPF19	PRPF19	27339	pre-mRNA processing factor 19	-0.26996	5.86089	-1.49394	0.136048	0.999969	-4.50325	-1.49067
DDX52	DDX52	11056	DExD-box helicase 52	-0.424295	5.19439	-1.49659	0.13636	0.999969	-4.4328	-1.48948
AK3	AK3	50808	adenylate kinase 3	-0.322767	6.27569	-1.49271	0.136389	0.999969	-4.50867	-1.48937
FOSL1	FOSL1	8061	FOS like 1, AP-1 transcription factor subunit	0.416574	5.8878	1.50009	0.136713	0.999969	-4.40468	1.48814
CD300A	CD300A	11314	CD300a molecule	-0.335967	5.65952	-1.49337	0.136864	0.999969	-4.46139	-1.48757
F8A2	F8A2	474383	coagulation factor VIII associated 2	0.364071	5.72089	1.49074	0.136948	0.999969	-4.49032	1.48725
LYRM4	LYRM4	57128	LYR motif containing 4	-0.327289	5.78033	-1.49022	0.137299	0.999969	-4.47335	-1.48593
LMF1	LMF1	64788	lipase maturation factor 1	-0.270855	5.95778	-1.48791	0.137493	0.999969	-4.5252	-1.48519
COX7A1	COX7A1	1346	cytochrome c oxidase subunit 7A1	-0.519101	7.84456	-1.48713	0.137624	0.999969	-4.56	-1.4847
AFAP1	AFAP1	60312	actin filament associated protein 1	0.319221	5.78523	1.48753	0.137783	0.999969	-4.49907	1.4841
ERICH4	ERICH4	100170765	glutamate rich 4	-0.462392	5.44868	-1.49048	0.137827	0.999969	-4.44845	-1.48393
TEK	TEK	7010	TEK receptor tyrosine kinase	0.330666	6.44576	1.48527	0.13798	0.999969	-4.57599	1.48336
RYR2	RYR2	6262	ryanodine receptor 2	-0.661776	6.95024	-1.48443	0.138061	0.999969	-4.62432	-1.48305
CMIP	CMIP	80790	c-Maf inducing protein	0.363887	6.08316	1.48504	0.13809	0.999969	-4.55778	1.48294
RSAD1	RSAD1	55316	radical S-adenosyl methionine domain containing 1	-0.373602	5.71303	-1.48792	0.13817	0.999969	-4.46722	-1.48264
RTCB	RTCB	51493	RNA 2',3'-cyclic phosphate and 5'-OH ligase	-0.241164	5.84227	-1.48581	0.138174	0.999969	-4.51086	-1.48262
EP400	EP400	57634	E1A binding protein p400	0.369444	5.54657	1.48523	0.138467	0.999969	-4.48861	1.48152
ZNF625	ZNF625	90589	zinc finger protein 625	-0.313031	6.07509	-1.48393	0.138474	0.999969	-4.54418	-1.4815
CFAP36	CFAP36	112942	cilia and flagella associated protein 36	0.388567	6.28067	1.48298	0.138617	0.999969	-4.56433	1.48096
YIPF5	YIPF5	81555	Yip1 domain family member 5	-0.343567	5.80015	-1.48515	0.138637	0.999969	-4.47743	-1.48089
SKOR1	SKOR1	390598	SKI family transcriptional corepressor 1	-0.380167	5.40621	-1.48633	0.138817	0.999969	-4.45214	-1.48021
LBH	LBH	81606	LBH regulator of WNT signaling pathway	0.379161	6.72046	1.48243	0.138923	0.999969	-4.54506	1.47981
IRX6	IRX6	79190	iroquois homeobox 6	-0.819035	4.62046	-1.52125	0.139043	0.999969	-4.43682	-1.47937
MNAT1	MNAT1	4331	MNAT1 component of CDK activating kinase	0.325851	5.32284	1.48461	0.139054	0.999969	-4.45586	1.47932
ATP1B4	ATP1B4	23439	ATPase Na+/K+ transporting family member beta 4	0.429995	5.2489	1.48869	0.139085	0.999969	-4.41933	1.47921
NSD2	NSD2	7468	nuclear receptor binding SET domain protein 2	-0.288583	6.34386	-1.48108	0.139088	0.999969	-4.57982	-1.4792
POC1A	POC1A	25886	POC1 centriolar protein A	0.465134	4.58443	1.49582	0.13913	0.999969	-4.39896	1.47904
HSP90B1	HSP90B1	7184	heat shock protein 90 beta family member 1	-0.260529	7.00054	-1.48158	0.139131	0.999969	-4.55802	-1.47904
DDX60L	DDX60L	91351	DExD/H-box 60 like	0.414422	5.24549	1.48686	0.139153	0.999969	-4.43028	1.47895
GKAP1	GKAP1	80318	G kinase anchoring protein 1	-0.316191	5.80517	-1.48243	0.139166	0.999969	-4.50566	-1.4789
TMEM144	TMEM144	55314	transmembrane protein 144	0.495288	4.97266	1.48734	0.139208	0.999969	-4.42306	1.47875
ATP1A2	ATP1A2	477	ATPase Na+/K+ transporting subunit alpha 2	-0.386291	6.96435	-1.48437	0.139212	0.999969	-4.44105	-1.47873
APOL3	APOL3	80833	apolipoprotein L3	-0.239822	6.78822	-1.47976	0.139315	0.999969	-4.62207	-1.47835
COBLL1	COBLL1	22837	cordon-bleu WH2 repeat protein like 1	-0.279	6.25277	-1.47904	0.139682	0.999969	-4.57265	-1.47697
DPY30	DPY30	84661	dpy-30 histone methyltransferase complex regulatory subunit	-0.290285	6.15438	-1.47877	0.13989	0.999969	-4.55158	-1.4762
DCXR	DCXR	51181	dicarbonyl and L-xylulose reductase	-0.337359	5.79616	-1.48194	0.140015	0.999969	-4.46495	-1.47574
SREBF1	SREBF1	6720	sterol regulatory element binding transcription factor 1	-0.318883	5.55935	-1.48296	0.140051	0.999969	-4.43943	-1.4756
TRIM11	TRIM11	81559	tripartite motif containing 11	0.338215	5.70546	1.47913	0.140113	0.999969	-4.49861	1.47537
H2BC10	H2BC10	8346	H2B clustered histone 10	-0.474685	5.2841	-1.48499	0.140588	0.999969	-4.42487	-1.4736
CD99	CD99	4267	CD99 molecule (Xg blood group)	-0.335445	7.49091	-1.4802	0.140678	0.999969	-4.44363	-1.47327
KAZN	KAZN	23254	kazrin, periplakin interacting protein	0.443511	5.11665	1.47996	0.140737	0.999969	-4.43996	1.47305
TAMALIN	TAMALIN	160622	NA	0.32207	5.92436	1.47532	0.140859	0.999969	-4.53227	1.4726
ZZEF1	ZZEF1	23140	zinc finger ZZ-type and EF-hand domain containing 1	0.291443	5.91433	1.47585	0.14102	0.999969	-4.49335	1.472
CABLES1	CABLES1	91768	Cdk5 and Abl enzyme substrate 1	-0.361309	5.44655	-1.48073	0.141064	0.999969	-4.44002	-1.47184
TENT5B	TENT5B	115572	terminal nucleotidyltransferase 5B	-0.377584	5.64061	-1.47647	0.141103	0.999969	-4.48663	-1.4717
TSC22D3	TSC22D3	1831	TSC22 domain family member 3	-0.431873	6.3329	-1.47328	0.141205	0.999969	-4.58551	-1.47132
TNFAIP1	TNFAIP1	7126	TNF alpha induced protein 1	-0.257136	6.92118	-1.47311	0.141223	0.999969	-4.6004	-1.47125
GRM6	GRM6	2916	glutamate metabotropic receptor 6	-0.322663	5.37516	-1.47963	0.141396	0.999969	-4.44318	-1.47061
RAVER1	RAVER1	125950	ribonucleoprotein, PTB binding 1	0.336873	5.98885	1.47505	0.14144	0.999969	-4.48796	1.47045
PLAAT3	PLAAT3	11145	phospholipase A and acyltransferase 3	-0.230988	6.60667	-1.47282	0.141676	0.999969	-4.52446	-1.46958
RSRP1	RSRP1	57035	arginine and serine rich protein 1	0.256339	7.00619	1.47294	0.14169	0.999969	-4.53457	1.46953
C20orf96	C20orf96	140680	chromosome 20 open reading frame 96	-0.329094	5.69546	-1.47328	0.141744	0.999969	-4.50782	-1.46933
GCLM	GCLM	2730	glutamate-cysteine ligase modifier subunit	-0.47323	5.2418	-1.47884	0.141896	0.999969	-4.43458	-1.46877
NFIB	NFIB	4781	nuclear factor I B	0.412196	6.95871	1.47495	0.142505	0.999969	-4.42855	1.46653
UBXN11	UBXN11	91544	UBX domain protein 11	-0.690761	5.94253	-1.49496	0.142593	0.999969	-4.43513	-1.4662
SBK3	SBK3	100130827	SH3 domain binding kinase family member 3	0.483182	5.46676	1.47387	0.142706	0.999969	-4.43975	1.46579
PAK3	PAK3	5063	p21 (RAC1) activated kinase 3	0.440536	5.22949	1.47521	0.142798	0.999969	-4.43105	1.46545
CELA2A	CELA2A	63036	chymotrypsin like elastase 2A	0.320487	5.41678	1.4694	0.143022	0.999969	-4.47754	1.46463
OR4C11	OR4C11	219429	olfactory receptor family 4 subfamily C member 11	0.535706	5.38399	1.47216	0.143157	0.999969	-4.44293	1.46414
PCBD2	PCBD2	84105	pterin-4 alpha-carbinolamine dehydratase 2	0.7098	5.00008	1.49051	0.143212	0.999969	-4.4269	1.46394
PON2	PON2	5445	paraoxonase 2	0.328764	6.07684	1.46596	0.143313	0.999969	-4.55878	1.46356
AIF1	AIF1	199	allograft inflammatory factor 1	-0.468581	5.98457	-1.46621	0.143378	0.999969	-4.54631	-1.46333
MYO1E	MYO1E	4643	myosin IE	0.407902	5.80083	1.46743	0.143382	0.999969	-4.49008	1.46331
SRF	SRF	6722	serum response factor	0.225326	6.41795	1.46477	0.143459	0.999969	-4.60268	1.46303
PAWR	PAWR	5074	pro-apoptotic WT1 regulator	0.418207	5.45691	1.46659	0.143585	0.999969	-4.49619	1.46257
PIK3C3	PIK3C3	5289	phosphatidylinositol 3-kinase catalytic subunit type 3	0.307647	5.91879	1.46518	0.143628	0.999969	-4.53931	1.46241
ADRM1	ADRM1	11047	adhesion regulating molecule 1	0.271607	6.6312	1.4647	0.143683	0.999969	-4.54636	1.46221
KLHL17	KLHL17	339451	kelch like family member 17	0.30903	5.52091	1.46898	0.143773	0.999969	-4.45575	1.46188
AFF3	AFF3	3899	AF4/FMR2 family member 3	0.550206	5.58542	1.47323	0.143799	0.999969	-4.42022	1.46179
SLC33A1	SLC33A1	9197	solute carrier family 33 member 1	-0.475624	5.60557	-1.46699	0.143816	0.999969	-4.48888	-1.46173
FAM171A1	FAM171A1	221061	family with sequence similarity 171 member A1	0.381729	5.84883	1.46326	0.144204	0.999969	-4.53364	1.46031
RPLP2	RPLP2	6181	ribosomal protein lateral stalk subunit P2	-0.208643	9.3554	-1.45987	0.144789	0.999969	-4.65736	-1.45819
CAMK1G	CAMK1G	57172	calcium/calmodulin dependent protein kinase IG	0.391479	5.27452	1.46438	0.144834	0.999969	-4.46471	1.45802
OGT	OGT	8473	O-linked N-acetylglucosamine (GlcNAc) transferase	0.391652	5.61362	1.46179	0.144863	0.999969	-4.50492	1.45792
SERF2	SERF2	10169	small EDRK-rich factor 2	0.288396	8.13417	1.45905	0.145099	0.999969	-4.61056	1.45706
NLRC5	NLRC5	84166	NLR family CARD domain containing 5	0.326826	6.11146	1.45917	0.145135	0.999969	-4.57198	1.45693
HIKESHI	HIKESHI	51501	heat shock protein nuclear import factor hikeshi	-0.293639	5.84166	-1.46017	0.145135	0.999969	-4.53675	-1.45693
DCAKD	DCAKD	79877	dephospho-CoA kinase domain containing	0.44432	5.40128	1.46464	0.145175	0.999969	-4.44895	1.45679
SMOC1	SMOC1	64093	SPARC related modular calcium binding 1	-0.378175	5.05555	-1.46671	0.145246	0.999969	-4.44034	-1.45653
RHBDD1	RHBDD1	84236	rhomboid domain containing 1	-0.407012	5.8517	-1.4613	0.145287	0.999969	-4.49477	-1.45638
ZNF808	ZNF808	388558	zinc finger protein 808	0.457134	5.29035	1.46134	0.145358	0.999969	-4.48043	1.45613
RPL39	RPL39	6170	ribosomal protein L39	-0.270661	8.41899	-1.45759	0.145389	0.999969	-4.66027	-1.45601
BEAN1	BEAN1	146227	brain expressed associated with NEDD4 1	-0.356946	5.41047	-1.46317	0.145424	0.999969	-4.46766	-1.45589
HSF4	HSF4	3299	heat shock transcription factor 4	-0.4691	5.61467	-1.46356	0.145468	0.999969	-4.44357	-1.45573
COX8A	COX8A	1351	cytochrome c oxidase subunit 8A	-0.348565	8.00851	-1.4571	0.145562	0.999969	-4.6056	-1.45539
CEACAM18	CEACAM18	729767	CEA cell adhesion molecule 18	-0.371661	5.12282	-1.46329	0.14579	0.999969	-4.44686	-1.45456
LRRC32	LRRC32	2615	leucine rich repeat containing 32	0.410832	7.28168	1.45561	0.145824	0.999969	-4.67249	1.45444
PSMB7	PSMB7	5695	proteasome 20S subunit beta 7	-0.312096	6.61459	-1.45571	0.14589	0.999969	-4.63576	-1.4542
CBWD2	CBWD2	150472	COBW domain containing 2	-0.196122	7.11322	-1.45664	0.146026	0.999969	-4.55624	-1.45371
LRFN1	LRFN1	57622	leucine rich repeat and fibronectin type III domain containing 1	0.330771	5.51102	1.45743	0.146157	0.999969	-4.49984	1.45324
SNX3	SNX3	8724	sorting nexin 3	0.204012	6.90826	1.45443	0.146258	0.999969	-4.64326	1.45288
PTPRF	PTPRF	5792	protein tyrosine phosphatase receptor type F	-0.437862	5.49094	-1.4582	0.146307	0.999969	-4.48734	-1.4527
AGA	AGA	175	aspartylglucosaminidase	-0.415002	5.56665	-1.45884	0.146386	0.999969	-4.464	-1.45242
CD36	CD36	948	CD36 molecule	-0.344677	9.0467	-1.45333	0.146501	0.999969	-4.67604	-1.452
SELP	SELP	6403	selectin P	0.542826	5.87906	1.4646	0.146536	0.999969	-4.42715	1.45188
ANTKMT	ANTKMT	65990	adenine nucleotide translocase lysine methyltransferase	-0.542623	5.31084	-1.46878	0.1468	0.999969	-4.42292	-1.45093
ANGPTL4	ANGPTL4	51129	angiopoietin like 4	-0.609432	4.67185	-1.47542	0.146892	0.999969	-4.41281	-1.4506
SPATA3	SPATA3	130560	spermatogenesis associated 3	0.307209	5.82241	1.45366	0.14696	0.999969	-4.53777	1.45035
HAPLN3	HAPLN3	145864	hyaluronan and proteoglycan link protein 3	0.523817	5.19539	1.46142	0.147024	0.999969	-4.43548	1.45012
ADGRA1	ADGRA1	84435	adhesion G protein-coupled receptor A1	0.365107	5.44897	1.45679	0.147157	0.999969	-4.46424	1.44965
CEMIP2	CEMIP2	23670	cell migration inducing hyaluronidase 2	0.463497	6.15763	1.45978	0.147285	0.999969	-4.43645	1.44919
E2F1	E2F1	1869	E2F transcription factor 1	0.285285	5.39903	1.45331	0.147469	0.999969	-4.49116	1.44853
EFCAB10	EFCAB10	100130771	EF-hand calcium binding domain 10	-0.486464	4.97022	-1.46573	0.14748	0.999969	-4.4249	-1.44849
CA8	CA8	767	carbonic anhydrase 8	-0.525988	5.42019	-1.45577	0.147548	0.999969	-4.47296	-1.44825
SENP5	SENP5	205564	SUMO specific peptidase 5	0.32575	6.02076	1.45075	0.147631	0.999969	-4.56454	1.44795
H2BC17	H2BC17	8348	H2B clustered histone 17	0.356537	5.3748	1.45353	0.147701	0.999969	-4.48302	1.4477
SH2D3C	SH2D3C	10044	SH2 domain containing 3C	0.47262	6.69275	1.45524	0.147769	0.999969	-4.44339	1.44746
RAI1	RAI1	10743	retinoic acid induced 1	0.320986	6.25087	1.45089	0.14789	0.999969	-4.52635	1.44702
EXOC8	EXOC8	149371	exocyst complex component 8	-0.380703	5.78629	-1.45007	0.147968	0.999969	-4.5394	-1.44675
CSTB	CSTB	1476	cystatin B	-0.421782	7.46562	-1.45425	0.148083	0.999969	-4.45518	-1.44633
MICA	MICA	100507436	MHC class I polypeptide-related sequence A	0.341463	5.70087	1.44951	0.148122	0.999969	-4.5314	1.4462
TIRAP	TIRAP	114609	TIR domain containing adaptor protein	-0.367621	5.34152	-1.45239	0.148277	0.999969	-4.47545	-1.44565
HS3ST3A1	HS3ST3A1	9955	heparan sulfate-glucosamine 3-sulfotransferase 3A1	-0.653844	4.5475	-1.46545	0.148603	0.999969	-4.42018	-1.44448
DPT	DPT	1805	dermatopontin	0.360287	7.07848	1.44534	0.148703	0.999969	-4.67581	1.44413
TSEN2	TSEN2	80746	tRNA splicing endonuclease subunit 2	0.305402	5.81931	1.44894	0.14884	0.999969	-4.49253	1.44364
STRIT1	STRIT1	100507537	small transmembrane regulator of ion transport 1	-0.382255	5.45863	-1.44753	0.149158	0.999969	-4.49839	-1.44251
DOK7	DOK7	285489	docking protein 7	0.36071	5.75362	1.44837	0.14921	0.999969	-4.48128	1.44233
ARMC9	ARMC9	80210	armadillo repeat containing 9	0.339875	5.43654	1.44618	0.149394	0.999969	-4.50204	1.44168
LYZ	LYZ	4069	lysozyme	0.790919	7.11931	1.45529	0.149533	0.999969	-4.43741	1.44118
YPEL3	YPEL3	83719	yippee like 3	-0.401549	6.77486	-1.44262	0.149551	0.999969	-4.65494	-1.44112
CFAP52	CFAP52	146845	cilia and flagella associated protein 52	-0.487287	5.22338	-1.45209	0.14957	0.999969	-4.4489	-1.44105
IL3RA	IL3RA	3563	interleukin 3 receptor subunit alpha	0.255826	6.0857	1.44563	0.149588	0.999969	-4.49924	1.44099
CCDC167	CCDC167	154467	coiled-coil domain containing 167	-0.228073	5.67175	-1.4443	0.14969	0.999969	-4.53067	-1.44063
ADAM10	ADAM10	102	ADAM metallopeptidase domain 10	-0.362087	5.72194	-1.44534	0.149877	0.999969	-4.50772	-1.43997
ZNF629	ZNF629	23361	zinc finger protein 629	0.423152	5.19861	1.44558	0.149958	0.999969	-4.47914	1.43968
FBXO9	FBXO9	26268	F-box protein 9	0.344335	5.94306	1.44361	0.150109	0.999969	-4.51758	1.43915
DYRK4	DYRK4	8798	dual specificity tyrosine phosphorylation regulated kinase 4	0.380594	5.12909	1.44579	0.150389	0.999969	-4.46681	1.43816
MAEA	MAEA	10296	macrophage erythroblast attacher	0.263222	6.3437	1.44093	0.150569	0.999969	-4.55262	1.43752
PGAM2	PGAM2	5224	phosphoglycerate mutase 2	-0.39027	6.26439	-1.43814	0.150941	0.999969	-4.61768	-1.43622
ITGA3	ITGA3	3675	integrin subunit alpha 3	0.507282	5.87362	1.43933	0.150944	0.999969	-4.55058	1.43621
BRF1	BRF1	2972	BRF1 RNA polymerase III transcription initiation factor subunit	0.302596	5.592	1.44181	0.150976	0.999969	-4.49674	1.43609
ARHGAP32	ARHGAP32	9743	Rho GTPase activating protein 32	0.389589	5.01296	1.44462	0.150994	0.999969	-4.45397	1.43603
TIA1	TIA1	7072	TIA1 cytotoxic granule associated RNA binding protein	0.353913	6.34546	1.43759	0.15106	0.999969	-4.62194	1.4358
GPR20	GPR20	2843	G protein-coupled receptor 20	0.284054	5.59751	1.44315	0.151122	0.999969	-4.48012	1.43558
NEBL	NEBL	10529	nebulette	-0.37278	7.26621	-1.43653	0.151174	0.999969	-4.6962	-1.4354
H2AC6	H2AC6	8334	H2A clustered histone 6	0.398248	6.65164	1.43895	0.151182	0.999969	-4.5272	1.43537
OR51E2	OR51E2	81285	olfactory receptor family 51 subfamily E member 2	-0.414616	5.07905	-1.44479	0.151209	0.999969	-4.45651	-1.43528
TAGLN2	TAGLN2	8407	transgelin 2	-0.510327	8.65672	-1.45291	0.15143	0.999969	-4.43685	-1.4345
RNF25	RNF25	64320	ring finger protein 25	0.338891	5.46439	1.43818	0.151472	0.999969	-4.52523	1.43435
MYLK3	MYLK3	91807	myosin light chain kinase 3	-0.345301	5.08058	-1.44449	0.151752	0.999969	-4.45035	-1.43337
CASP4	CASP4	837	caspase 4	0.276841	6.50735	1.43473	0.151907	0.999969	-4.62034	1.43283
ADH5	ADH5	128	alcohol dehydrogenase 5 (class III), chi polypeptide	-0.27383	6.83842	-1.43399	0.15199	0.999969	-4.66821	-1.43254
GPR52	GPR52	9293	G protein-coupled receptor 52	0.399061	5.19626	1.43792	0.15201	0.999969	-4.49184	1.43247
IGFLR1	IGFLR1	79713	IGF like family receptor 1	-0.639351	5.09531	-1.46318	0.152012	0.999969	-4.43965	-1.43246
TEPSIN	TEPSIN	146705	TEPSIN adaptor related protein complex 4 accessory protein	-0.243124	5.95782	-1.43366	0.152396	0.999969	-4.58285	-1.43112
TTC33	TTC33	23548	tetratricopeptide repeat domain 33	-0.468145	5.7532	-1.43624	0.152444	0.999969	-4.52059	-1.43095
CHD9	CHD9	80205	chromodomain helicase DNA binding protein 9	0.208217	6.52077	1.43244	0.15246	0.999969	-4.64905	1.4309
GBP4	GBP4	115361	guanylate binding protein 4	-0.809691	6.16879	-1.47071	0.152562	0.999969	-4.46804	-1.43054
PARVG	PARVG	64098	parvin gamma	-0.393604	5.47114	-1.4357	0.152596	0.999969	-4.50778	-1.43042
METTL9	METTL9	51108	methyltransferase like 9	0.336192	6.313	1.43306	0.152623	0.999969	-4.58105	1.43033
FAM76A	FAM76A	199870	family with sequence similarity 76 member A	0.48577	5.33183	1.43864	0.152652	0.999969	-4.46507	1.43023
CEND1	CEND1	51286	cell cycle exit and neuronal differentiation 1	0.385969	5.44978	1.43708	0.152672	0.999969	-4.48286	1.43016
ZFP30	ZFP30	22835	ZFP30 zinc finger protein	-0.363218	5.75338	-1.43345	0.152686	0.999969	-4.55225	-1.43011
HDAC8	HDAC8	55869	histone deacetylase 8	0.670982	5.6577	1.45982	0.152706	0.999969	-4.45147	1.43004
IGFBP3	IGFBP3	3486	insulin like growth factor binding protein 3	-0.640099	7.44687	-1.43152	0.152852	0.999969	-4.60425	-1.42953
THAP3	THAP3	90326	THAP domain containing 3	-0.325581	5.69796	-1.43318	0.152855	0.999969	-4.54348	-1.42952
SLC4A4	SLC4A4	8671	solute carrier family 4 member 4	0.407069	5.31994	1.43695	0.153066	0.999969	-4.468	1.42879
FZD8	FZD8	8325	frizzled class receptor 8	0.319187	5.48958	1.43275	0.153111	0.999969	-4.52197	1.42863
ARRDC5	ARRDC5	645432	arrestin domain containing 5	0.359621	5.54306	1.43253	0.153609	0.999969	-4.50395	1.4269
IVD	IVD	3712	isovaleryl-CoA dehydrogenase	0.309272	5.96293	1.42923	0.153641	0.999969	-4.58559	1.42679
TUBGCP6	TUBGCP6	85378	tubulin gamma complex associated protein 6	0.28681	5.97228	1.43162	0.153805	0.999969	-4.48971	1.42622
BET1	BET1	10282	Bet1 golgi vesicular membrane trafficking protein	0.29815	5.83619	1.42853	0.153951	0.999969	-4.56822	1.42571
FOXD4L5	FOXD4L5	653427	forkhead box D4 like 5	-0.424245	6.91275	-1.42847	0.154011	0.999969	-4.58644	-1.42551
DCAF1	DCAF1	9730	DDB1 and CUL4 associated factor 1	-0.399582	6.13646	-1.42594	0.154591	0.999969	-4.59334	-1.4235
KLF4	KLF4	9314	Kruppel like factor 4	0.460893	7.68514	1.4268	0.154659	0.999969	-4.53057	1.42327
FAM78A	FAM78A	286336	family with sequence similarity 78 member A	0.255593	5.76859	1.42625	0.154703	0.999969	-4.56186	1.42312
CXCR4	CXCR4	7852	C-X-C motif chemokine receptor 4	0.324224	6.37215	1.42475	0.155306	0.999969	-4.56081	1.42104
GBP7	GBP7	388646	guanylate binding protein 7	0.482456	5.11921	1.42723	0.155344	0.999969	-4.48831	1.42091
POMC	POMC	5443	proopiomelanocortin	-0.257224	5.54334	-1.42514	0.155379	0.999969	-4.5309	-1.42079
C1orf109	C1orf109	54955	chromosome 1 open reading frame 109	-0.385426	5.50955	-1.42494	0.155381	0.999969	-4.53037	-1.42078
CTSS	CTSS	1520	cathepsin S	-0.501955	6.21319	-1.42256	0.155813	0.999969	-4.56551	-1.41929
MGAT5	MGAT5	4249	alpha-1,6-mannosylglycoprotein 6-beta-N-acetylglucosaminyltransferase	0.231648	6.19182	1.42071	0.155984	0.999969	-4.61957	1.41871
AMY1A	AMY1A	276	amylase alpha 1A	-0.265961	6.96474	-1.42103	0.15612	0.999969	-4.59003	-1.41824
IMPACT	IMPACT	55364	impact RWD domain protein	0.367478	5.82317	1.42284	0.156171	0.999969	-4.52913	1.41807
PICALM	PICALM	8301	phosphatidylinositol binding clathrin assembly protein	0.281805	6.88967	1.41904	0.156285	0.999969	-4.68711	1.41768
DUSP13	DUSP13	51207	dual specificity phosphatase 13	0.309455	5.34319	1.42226	0.156356	0.999969	-4.51489	1.41743
PITPNM2	PITPNM2	57605	phosphatidylinositol transfer protein membrane associated 2	0.42447	5.86586	1.42217	0.156414	0.999969	-4.52093	1.41724
CEP126	CEP126	57562	centrosomal protein 126	-0.600135	5.65552	-1.44546	0.156498	0.999969	-4.46233	-1.41695
DPM3	DPM3	54344	dolichyl-phosphate mannosyltransferase subunit 3, regulatory	0.255329	6.30924	1.41856	0.156537	0.999969	-4.64157	1.41681
MRPL40	MRPL40	64976	mitochondrial ribosomal protein L40	-0.433346	5.5202	-1.4203	0.156873	0.999969	-4.53067	-1.41567
VPS26A	VPS26A	9559	VPS26, retromer complex component A	-0.339121	5.73363	-1.41833	0.157053	0.999969	-4.56559	-1.41505
OR11H4	OR11H4	390442	olfactory receptor family 11 subfamily H member 4	-0.250374	5.47066	-1.42111	0.157117	0.999969	-4.52056	-1.41483
SYNPO2	SYNPO2	171024	synaptopodin 2	-0.301397	7.40564	-1.41763	0.157119	0.999969	-4.60313	-1.41483
ABAT	ABAT	18	4-aminobutyrate aminotransferase	-0.451306	5.45897	-1.42738	0.157135	0.999969	-4.45144	-1.41477
SALL2	SALL2	6297	spalt like transcription factor 2	0.412418	5.11529	1.42079	0.157191	0.999969	-4.49457	1.41458
SSBP1	SSBP1	6742	single stranded DNA binding protein 1	-0.256102	6.7192	-1.41567	0.157259	0.999969	-4.68998	-1.41435
IKBKG	IKBKG	8517	inhibitor of nuclear factor kappa B kinase regulatory subunit gamma	0.273365	5.74635	1.41718	0.157306	0.999969	-4.57024	1.41419
EFTUD2	EFTUD2	9343	elongation factor Tu GTP binding domain containing 2	0.284122	6.41977	1.41567	0.157345	0.999969	-4.65563	1.41406
ZNF766	ZNF766	90321	zinc finger protein 766	0.564788	5.36554	1.42392	0.157418	0.999969	-4.468	1.41381
MYOT	MYOT	9499	myotilin	-0.380394	5.76669	-1.42507	0.157441	0.999969	-4.4581	-1.41373
TUT1	TUT1	64852	terminal uridylyl transferase 1, U6 snRNA-specific	0.283096	6.12766	1.41566	0.157477	0.999969	-4.6212	1.41361
TMEM145	TMEM145	284339	transmembrane protein 145	0.506962	4.99589	1.42017	0.157753	0.999969	-4.48271	1.41267
CDC37	CDC37	11140	cell division cycle 37	0.234332	8.1772	1.41362	0.157769	0.999969	-4.73604	1.41262
SMIM21	SMIM21	284274	small integral membrane protein 21	0.323617	5.32751	1.4186	0.157889	0.999969	-4.50782	1.41221
SLC7A2	SLC7A2	6542	solute carrier family 7 member 2	0.396313	5.70837	1.41546	0.157903	0.999969	-4.55945	1.41216
GABRG1	GABRG1	2565	gamma-aminobutyric acid type A receptor gamma1 subunit	0.400929	5.16868	1.41789	0.157931	0.999969	-4.50194	1.41207
TNNT2	TNNT2	7139	troponin T2, cardiac type	-0.546588	9.60246	-1.41266	0.15804	0.999969	-4.74379	-1.41169
ADAMTS1	ADAMTS1	9510	ADAM metallopeptidase with thrombospondin type 1 motif 1	0.86521	7.60333	1.438	0.158056	0.999969	-4.46247	1.41164
EGR3	EGR3	1960	early growth response 3	0.580422	5.88822	1.41411	0.1582	0.999969	-4.58223	1.41115
RBM42	RBM42	79171	RNA binding motif protein 42	-0.240057	6.66561	-1.41219	0.158305	0.999969	-4.68612	-1.41079
CHRD	CHRD	8646	chordin	0.230462	5.7582	1.41368	0.158322	0.999969	-4.57493	1.41074
ADCY7	ADCY7	113	adenylate cyclase 7	-0.399729	5.6415	-1.41397	0.158386	0.999969	-4.5643	-1.41052
SMIM26	SMIM26	388789	small integral membrane protein 26	-0.389291	6.03785	-1.41169	0.158725	0.999969	-4.61606	-1.40937
SHPK	SHPK	23729	sedoheptulokinase	0.419081	5.68739	1.4205	0.158799	0.999969	-4.4567	1.40912
MBOAT1	MBOAT1	154141	membrane bound O-acyltransferase domain containing 1	0.417442	5.76181	1.4161	0.15887	0.999969	-4.48978	1.40888
C8orf33	C8orf33	65265	chromosome 8 open reading frame 33	0.354324	5.41567	1.41365	0.158873	0.999969	-4.52858	1.40887
TCF4	TCF4	6925	transcription factor 4	0.236705	7.52055	1.40936	0.159034	0.999969	-4.73387	1.40833
MAD2L1BP	MAD2L1BP	9587	MAD2L1 binding protein	0.300311	5.54409	1.41299	0.159052	0.999969	-4.54179	1.40827
LYPD6	LYPD6	130574	LY6/PLAUR domain containing 6	0.364864	5.363	1.41576	0.159082	0.999969	-4.48859	1.40816
BRWD3	BRWD3	254065	bromodomain and WD repeat domain containing 3	-0.294058	5.8091	-1.4111	0.15911	0.999969	-4.58299	-1.40807
TMCO4	TMCO4	255104	transmembrane and coiled-coil domains 4	0.245574	5.58191	1.41137	0.15919	0.999969	-4.55435	1.4078
FBXO24	FBXO24	26261	F-box protein 24	-0.287063	5.87482	-1.41269	0.159193	0.999969	-4.537	-1.40779
ATP5F1C	ATP5F1C	509	ATP synthase F1 subunit gamma	-0.275277	7.58277	-1.40877	0.159218	0.999969	-4.73205	-1.40771
RNF34	RNF34	80196	ring finger protein 34	0.356965	5.60906	1.41357	0.159294	0.999969	-4.50916	1.40745
FAM32A	FAM32A	26017	family with sequence similarity 32 member A	-0.363184	6.25194	-1.40913	0.159349	0.999969	-4.64745	-1.40726
RAPGEF5	RAPGEF5	9771	Rap guanine nucleotide exchange factor 5	-0.471737	5.85603	-1.41687	0.159691	0.999969	-4.4682	-1.40611
SHC1	SHC1	6464	SHC adaptor protein 1	0.615508	6.93566	1.42165	0.159953	0.999969	-4.46136	1.40523
MTERF4	MTERF4	130916	mitochondrial transcription termination factor 4	-0.297229	5.71021	-1.40826	0.160024	0.999969	-4.57297	-1.40499
TPR	TPR	7175	translocated promoter region, nuclear basket protein	-0.318182	5.73704	-1.40981	0.160138	0.999969	-4.53209	-1.40461
MMP28	MMP28	79148	matrix metallopeptidase 28	0.371074	5.38532	1.40875	0.160243	0.999969	-4.53228	1.40426
ECH1	ECH1	1891	enoyl-CoA hydratase 1	-0.277305	6.73299	-1.40545	0.160272	0.999969	-4.7025	-1.40416
ECHDC3	ECHDC3	79746	enoyl-CoA hydratase domain containing 3	-0.406411	5.67665	-1.40803	0.160516	0.999969	-4.54603	-1.40334
BTN3A1	BTN3A1	11119	butyrophilin subfamily 3 member A1	0.393806	6.34436	1.40837	0.160631	0.999969	-4.50285	1.40295
GSTO1	GSTO1	9446	glutathione S-transferase omega 1	-0.216179	6.55275	-1.40587	0.160743	0.999969	-4.59291	-1.40258
STIMATE	STIMATE	375346	STIM activating enhancer	0.474228	5.82776	1.41233	0.160753	0.999969	-4.46611	1.40254
ATP5F1E	ATP5F1E	514	ATP synthase F1 subunit epsilon	-0.379878	5.72394	-1.40607	0.160795	0.999969	-4.57061	-1.4024
TJP3	TJP3	27134	tight junction protein 3	0.332145	5.35408	1.40803	0.160817	0.999969	-4.52245	1.40233
COG7	COG7	91949	component of oligomeric golgi complex 7	0.336643	5.85483	1.40457	0.160938	0.999969	-4.59571	1.40192
MOB1A	MOB1A	55233	MOB kinase activator 1A	-0.214034	6.79514	-1.40316	0.160942	0.999969	-4.70988	-1.40191
MYO5B	MYO5B	4645	myosin VB	-0.298876	5.97686	-1.40609	0.161033	0.999969	-4.54819	-1.40161
NDST1	NDST1	3340	N-deacetylase and N-sulfotransferase 1	0.217587	5.94175	1.4039	0.161045	0.999969	-4.61323	1.40157
RAB8B	RAB8B	51762	RAB8B, member RAS oncogene family	-0.240882	6.23183	-1.40392	0.161065	0.999969	-4.63215	-1.4015
B4GALNT3	B4GALNT3	283358	beta-1,4-N-acetyl-galactosaminyltransferase 3	-0.356279	5.63958	-1.40785	0.161098	0.999969	-4.49821	-1.40139
SELPLG	SELPLG	6404	selectin P ligand	-0.362687	5.43091	-1.40637	0.161129	0.999969	-4.53251	-1.40129
KLHL12	KLHL12	59349	kelch like family member 12	0.297827	5.9002	1.40334	0.161257	0.999969	-4.60514	1.40086
CAPRIN1	CAPRIN1	4076	cell cycle associated protein 1	-0.364015	7.12997	-1.40892	0.161265	0.999969	-4.47889	-1.40083
MAP3K2	MAP3K2	10746	mitogen-activated protein kinase kinase kinase 2	0.27763	6.108	1.40263	0.161342	0.999969	-4.63201	1.40057
HLA-DMB	HLA-DMB	3109	major histocompatibility complex, class II, DM beta	-0.260768	6.41486	-1.40272	0.1614	0.999969	-4.64593	-1.40038
NDUFAF4	NDUFAF4	29078	NADH:ubiquinone oxidoreductase complex assembly factor 4	-0.252065	5.96246	-1.40223	0.16155	0.999969	-4.61729	-1.39988
PRDM12	PRDM12	59335	PR/SET domain 12	-0.403604	5.60813	-1.40249	0.161931	0.999969	-4.56159	-1.39861
CBLN1	CBLN1	869	cerebellin 1 precursor	0.397244	5.98005	1.40074	0.161984	0.999969	-4.61661	1.39843
TTC16	TTC16	158248	tetratricopeptide repeat domain 16	-0.447238	5.34933	-1.40478	0.161999	0.999969	-4.51896	-1.39838
VPS26C	VPS26C	10311	VPS26 endosomal protein sorting factor C	0.447701	5.31851	1.40441	0.162095	0.999969	-4.50567	1.39806
CUX2	CUX2	23316	cut like homeobox 2	-0.575691	5.05413	-1.40743	0.162235	0.999969	-4.48611	-1.39759
GBX2	GBX2	2637	gastrulation brain homeobox 2	-0.487764	5.12709	-1.40724	0.162257	0.999969	-4.4899	-1.39752
DOP1B	DOP1B	9980	DOP1 leucine zipper like protein B	-0.364298	5.56614	-1.40139	0.162382	0.999969	-4.55472	-1.39711
ALKBH3	ALKBH3	221120	alkB homolog 3, alpha-ketoglutaratedependent dioxygenase	0.453064	5.43705	1.40152	0.162401	0.999969	-4.54097	1.39704
TDG	TDG	6996	thymine DNA glycosylase	-0.247056	6.19075	-1.39827	0.162599	0.999969	-4.65253	-1.39638
NFATC3	NFATC3	4775	nuclear factor of activated T cells 3	-0.302437	5.79446	-1.39896	0.162703	0.999969	-4.59468	-1.39604
PIM3	PIM3	415116	Pim-3 proto-oncogene, serine/threonine kinase	0.293483	6.31446	1.39757	0.162786	0.999969	-4.65455	1.39576
SPPL3	SPPL3	121665	signal peptide peptidase like 3	0.273355	6.17859	1.39715	0.162938	0.999969	-4.64776	1.39526
PDF	PDF	64146	peptide deformylase, mitochondrial	0.348234	5.70133	1.40303	0.162987	0.999969	-4.48349	1.3951
ALG6	ALG6	29929	ALG6 alpha-1,3-glucosyltransferase	-0.312257	5.91643	-1.39716	0.163129	0.999969	-4.61436	-1.39462
NT5DC2	NT5DC2	64943	5'-nucleotidase domain containing 2	0.316245	6.41508	1.39823	0.163192	0.999969	-4.56572	1.39442
SNUPN	SNUPN	10073	snurportin 1	0.429742	5.65845	1.39938	0.163352	0.999969	-4.52854	1.39389
TERT	TERT	7015	telomerase reverse transcriptase	0.513107	5.52884	1.40035	0.163357	0.999969	-4.51212	1.39387
FABP5	FABP5	2171	fatty acid binding protein 5	0.260094	8.36949	1.39471	0.163393	0.999969	-4.75914	1.39375
DOLK	DOLK	22845	dolichol kinase	-0.331538	5.75639	-1.39791	0.163454	0.999969	-4.54499	-1.39355
EIF2B5	EIF2B5	8893	eukaryotic translation initiation factor 2B subunit epsilon	0.237255	5.68058	1.39689	0.163461	0.999969	-4.58621	1.39353
VAC14	VAC14	55697	VAC14 component of PIKFYVE complex	-0.524872	5.43497	-1.40233	0.163512	0.999969	-4.48783	-1.39336
TAF9	TAF9	6880	TATA-box binding protein associated factor 9	0.229507	5.54851	1.39692	0.163532	0.999969	-4.56449	1.39329
RAP2B	RAP2B	5912	RAP2B, member of RAS oncogene family	-0.536568	6.36519	-1.41566	0.163542	0.999969	-4.46362	-1.39326
AP2B1	AP2B1	163	adaptor related protein complex 2 subunit beta 1	-0.237725	6.71067	-1.39577	0.163622	0.999969	-4.60698	-1.39299
TYROBP	TYROBP	7305	TYRO protein tyrosine kinase binding protein	-0.347229	6.01241	-1.39643	0.163755	0.999969	-4.57666	-1.39255
PIK3R6	PIK3R6	146850	phosphoinositide-3-kinase regulatory subunit 6	0.341623	5.2028	1.39919	0.163756	0.999969	-4.51519	1.39255
C11orf49	C11orf49	79096	chromosome 11 open reading frame 49	-0.392647	5.4433	-1.39747	0.163884	0.999969	-4.53664	-1.39213
PTPRG	PTPRG	5793	protein tyrosine phosphatase receptor type G	-0.209067	7.01774	-1.39294	0.163977	0.999969	-4.73569	-1.39182
CTDSPL2	CTDSPL2	51496	CTD small phosphatase like 2	0.427916	6.00564	1.39785	0.164022	0.999969	-4.51752	1.39167
ZNF544	ZNF544	27300	zinc finger protein 544	0.39966	5.36082	1.39737	0.164025	0.999969	-4.52503	1.39166
TM7SF2	TM7SF2	7108	transmembrane 7 superfamily member 2	-0.293967	5.45807	-1.39555	0.164295	0.999969	-4.54659	-1.39077
SH3BGR	SH3BGR	6450	SH3 domain binding glutamate rich protein	0.303563	5.7484	1.3933	0.164409	0.999969	-4.59333	1.39039
SLFN5	SLFN5	162394	schlafen family member 5	0.372159	6.65255	1.39173	0.164417	0.999969	-4.70264	1.39037
ASXL2	ASXL2	55252	ASXL transcriptional regulator 2	-0.326488	5.79494	-1.39308	0.164451	0.999969	-4.60158	-1.39026
CDK5RAP1	CDK5RAP1	51654	CDK5 regulatory subunit associated protein 1	0.261373	5.72083	1.39311	0.164486	0.999969	-4.59077	1.39014
ZNF723	ZNF723	646864	zinc finger protein 723	-0.32834	6.4924	-1.3934	0.164508	0.999969	-4.56941	-1.39007
LCN6	LCN6	158062	lipocalin 6	-0.472948	6.3473	-1.39172	0.164518	0.999969	-4.67755	-1.39004
MAGEH1	MAGEH1	28986	MAGE family member H1	0.232775	6.09919	1.39184	0.164584	0.999969	-4.64255	1.38982
FAM184B	FAM184B	27146	family with sequence similarity 184 member B	0.304288	5.45499	1.39407	0.164619	0.999969	-4.54588	1.3897
PDK1	PDK1	5163	pyruvate dehydrogenase kinase 1	-0.293813	5.85614	-1.39208	0.164719	0.999969	-4.61053	-1.38937
ASPSCR1	ASPSCR1	79058	ASPSCR1 tether for SLC2A4, UBX domain containing	-0.352917	5.99644	-1.39069	0.16502	0.999969	-4.63277	-1.38839
FBXW5	FBXW5	54461	F-box and WD repeat domain containing 5	0.354942	5.57783	1.39173	0.165063	0.999969	-4.5726	1.38824
MICAL3	MICAL3	57553	microtubule associated monooxygenase, calponin and LIM domain containing 3	-0.314685	5.60704	-1.39296	0.165089	0.999969	-4.5625	-1.38816
FGFR4	FGFR4	2264	fibroblast growth factor receptor 4	-0.360048	5.46078	-1.39251	0.165231	0.999969	-4.55166	-1.38769
NDN	NDN	4692	necdin, MAGE family member	-0.247095	5.95761	-1.39205	0.165234	0.999969	-4.57046	-1.38768
[truncated: 10,802 more rows]

## Sheet: EC_ICMP_vs_Control
Supplementary Table6. Differentially expressed genes in endothelial cells according to clinical diagnosis (Ischemic cardiomyopathy versus Control)
Column1	SYMBOL	ENTREZID	GENENAME	logFC	AveExpr	t	P.Value	adj.P.Val	B	z.std
ADAM15	ADAM15	8751	ADAM metallopeptidase domain 15	1.24889	9.29045	5.64889	6.3232e-08	0.000809369	0.942449	5.40941
SNRNP200	SNRNP200	23020	small nuclear ribonucleoprotein U5 subunit 200	0.937495	5.90949	5.53262	1.4287e-07	0.000914368	0.750303	5.26152
ABCA8	ABCA8	10351	ATP binding cassette subfamily A member 8	-1.24825	7.75234	-5.1052	4.39305e-07	0.00187437	1.21729	-5.05109
COX6A2	COX6A2	1339	cytochrome c oxidase subunit 6A2	-1.51179	8.13609	-4.94031	1.01831e-06	0.00298125	0.930763	-4.88807
CX3CL1	CX3CL1	6376	C-X3-C motif chemokine ligand 1	1.11972	6.45634	4.93624	1.24275e-06	0.00298125	0.545483	4.8487
CCL18	CCL18	6362	C-C motif chemokine ligand 18	-2.2333	5.9708	-5.03703	1.39746e-06	0.00298125	0.116863	-4.82537
ADAMTS1	ADAMTS1	9510	ADAM metallopeptidase with thrombospondin type 1 motif 1	1.70682	7.9304	4.841	2.21068e-06	0.00404239	0.253981	4.73314
ELK3	ELK3	2004	ETS transcription factor ELK3	1.17553	6.62272	4.72222	3.14195e-06	0.00458718	0.452147	4.66132
PLAT	PLAT	5327	plasminogen activator, tissue type	1.16555	6.71042	4.71327	3.22536e-06	0.00458718	0.483283	4.65592
SUPT7L	SUPT7L	9913	SPT7 like, STAGA complex gamma subunit	1.75197	8.53488	4.6919	4.95568e-06	0.00634328	-0.165522	4.56666
CAMKK2	CAMKK2	10645	calcium/calmodulin dependent protein kinase kinase 2	0.67852	6.14805	4.39335	1.47965e-05	0.0172178	-0.159149	4.3317
POSTN	POSTN	10631	periostin	2.64731	7.05292	4.37423	1.73832e-05	0.0185421	-0.24835	4.2961
TPCN1	TPCN1	53373	two pore segment channel 1	-0.970487	6.69652	-4.31935	2.37272e-05	0.0233621	-0.545288	-4.22658
PTBP1	PTBP1	5725	polypyrimidine tract binding protein 1	1.47705	12.4215	4.32196	3.28068e-05	0.0295479	-0.918851	4.15305
CES1	CES1	1066	carboxylesterase 1	-0.79425	6.16133	-4.19333	3.46264e-05	0.0295479	-0.478605	-4.14069
OGN	OGN	4969	osteoglycin	1.10471	6.87433	4.15592	4.33032e-05	0.0346425	-0.702012	4.08911
LAMA2	LAMA2	3908	laminin subunit alpha 2	-1.16683	7.08963	-4.05171	6.09683e-05	0.0440058	-0.731034	-4.00903
CXADR	CXADR	1525	CXADR Ig-like cell adhesion molecule	-0.692856	5.90913	-4.07146	6.23861e-05	0.0440058	-0.792503	-4.0036
ANK3	ANK3	288	ankyrin 3	-1.08774	5.8872	-4.07799	7.15567e-05	0.0440058	-0.897436	-3.97105
BGN	BGN	633	biglycan	1.34691	9.08166	4.00592	7.30764e-05	0.0440058	-0.788858	3.96604
PRR20A	PRR20A	122183	proline rich 20A	-1.18849	5.6952	-4.11381	7.37759e-05	0.0440058	-1.19163	-3.96377
JAM2	JAM2	58494	junctional adhesion molecule 2	1.01591	7.38989	4.01016	7.59309e-05	0.0440058	-0.8621	3.95689
SDHA	SDHA	6389	succinate dehydrogenase complex flavoprotein subunit A	-0.64518	8.04485	-3.98789	7.9948e-05	0.0440058	-0.841309	-3.94456
CLEC14A	CLEC14A	161198	C-type lectin domain containing 14A	0.611179	7.87278	3.95481	8.48186e-05	0.0440058	-0.697009	3.93036
CDH19	CDH19	28513	cadherin 19	-1.08872	7.07505	-3.97745	9.25024e-05	0.0440058	-1.02622	-3.90946
OR5H15	OR5H15	403274	olfactory receptor family 5 subfamily H member 15	-1.08034	5.6835	-4.0169	9.27558e-05	0.0440058	-1.05063	-3.9088
ISLR	ISLR	3671	immunoglobulin superfamily containing leucine rich repeat	0.8133	6.46092	3.95749	9.28248e-05	0.0440058	-0.934424	3.90862
CRYAB	CRYAB	1410	crystallin alpha B	-1.19984	10.2338	-3.94588	9.80019e-05	0.0448009	-0.973084	-3.89549
DUSP1	DUSP1	1843	dual specificity phosphatase 1	1.22096	8.62758	3.8525	0.000129481	0.0571504	-0.89925	3.82744
MYOM2	MYOM2	9172	myomesin 2	-1.05635	6.94625	-3.85066	0.000147129	0.0606324	-1.15307	-3.79587
APCDD1	APCDD1	147495	APC down-regulated 1	-1.38916	6.31467	-3.84434	0.000150202	0.0606324	-1.07935	-3.79074
CYP4B1	CYP4B1	1580	cytochrome P450 family 4 subfamily B member 1	-0.81983	6.1774	-3.86748	0.000152972	0.0606324	-1.25967	-3.78619
BMPR2	BMPR2	659	bone morphogenetic protein receptor type 2	0.69905	7.53338	3.80319	0.000156318	0.0606324	-0.973631	3.78081
CDH11	CDH11	1009	cadherin 11	0.872029	6.1778	3.79454	0.000177554	0.0668437	-1.1317	3.74898
CFD	CFD	1675	complement factor D	-1.76445	8.20963	-3.87596	0.000189904	0.0694506	-2.25751	-3.73208
TALDO1	TALDO1	6888	transaldolase 1	-0.983358	6.39417	-3.87678	0.000199651	0.070987	-1.75119	-3.71946
PCYT2	PCYT2	5833	phosphate cytidylyltransferase 2, ethanolamine	-0.680631	5.54656	-3.79081	0.000211838	0.0732845	-1.40305	-3.70446
PLPP1	PLPP1	8611	phospholipid phosphatase 1	0.894206	7.79143	3.67859	0.000253465	0.0853777	-1.17967	3.65873
ITGB4	ITGB4	3691	integrin subunit beta 4	0.900783	6.50273	3.65335	0.00032211	0.103174	-1.52919	3.59684
SLC29A4	SLC29A4	222962	solute carrier family 29 member 4	-0.868658	5.79944	-3.65785	0.000322869	0.103174	-1.48373	-3.59622
RHPN2	RHPN2	85415	rhophilin Rho GTPase binding protein 2	-1.19436	6.0861	-3.64833	0.000353298	0.103174	-1.67643	-3.57272
STX1B	STX1B	112755	syntaxin 1B	-0.988612	6.51516	-3.6302	0.000353381	0.103174	-1.56393	-3.57265
LSG1	LSG1	55341	large 60S subunit nuclear export GTPase 1	0.868974	5.6149	3.63254	0.000356022	0.103174	-1.57293	3.5707
MYOZ2	MYOZ2	51778	myozenin 2	-0.960834	7.41397	-3.58555	0.00036175	0.103174	-1.3468	-3.56652
EZR	EZR	7430	ezrin	-0.670667	6.16273	-3.60003	0.00036272	0.103174	-1.4338	-3.56582
PLK2	PLK2	10769	polo like kinase 2	0.820901	6.82777	3.57329	0.000382371	0.106399	-1.3826	3.55196
ZBTB7C	ZBTB7C	201501	zinc finger and BTB domain containing 7C	0.695477	5.46561	3.57302	0.000445984	0.111801	-1.68574	3.51126
SAT1	SAT1	6303	spermidine/spermine N1-acetyltransferase 1	0.948471	7.53278	3.53553	0.000446707	0.111801	-1.51985	3.51083
BUD23	BUD23	114049	BUD23 rRNA methyltransferase and ribosome maturation factor	-0.539096	6.12728	-3.54084	0.000450633	0.111801	-1.53201	-3.5085
KITLG	KITLG	4254	KIT ligand	0.735097	5.98442	3.61954	0.000453124	0.111801	-1.82607	3.50704
SSTR4	SSTR4	6754	somatostatin receptor 4	-1.10236	6.44579	-3.56132	0.000455657	0.111801	-1.66552	-3.50555
HES4	HES4	57801	hes family bHLH transcription factor 4	0.887257	6.96956	3.52172	0.000461515	0.111801	-1.46605	3.50215
MMRN2	MMRN2	79812	multimerin 2	0.991831	6.56728	3.52678	0.000462924	0.111801	-1.49315	3.50134
GDF6	GDF6	392255	growth differentiation factor 6	0.801751	5.80864	3.54689	0.000479336	0.11362	-1.73342	3.49205
ZNF337	ZNF337	26152	zinc finger protein 337	0.686685	5.56488	3.58282	0.000518181	0.120595	-1.90123	3.47118
CCDC137	CCDC137	339230	coiled-coil domain containing 137	1.21435	6.55354	3.5013	0.000553848	0.126594	-1.74124	3.45326
PLIN4	PLIN4	729359	perilipin 4	-1.14453	6.61404	-3.51651	0.000579124	0.129564	-1.933	-3.44121
COL14A1	COL14A1	7373	collagen type XIV alpha 1 chain	1.01427	6.76148	3.4593	0.000587085	0.129564	-1.59271	3.43751
TMX3	TMX3	54495	thioredoxin related transmembrane protein 3	0.786625	6.69459	3.45866	0.000646576	0.140274	-1.80026	3.41128
NDUFB10	NDUFB10	4716	NADH:ubiquinone oxidoreductase subunit B10	-0.781411	7.07901	-3.4255	0.000658532	0.140487	-1.68245	-3.40629
TMOD1	TMOD1	7111	tropomodulin 1	-0.846526	6.47858	-3.41662	0.000694507	0.145733	-1.72315	-3.39174
NREP	NREP	9315	neuronal regeneration related protein	1.05545	6.41893	3.42407	0.000725145	0.149707	-1.92725	3.37989
LASP1	LASP1	3927	LIM and SH3 protein 1	0.75658	7.00916	3.41212	0.000747016	0.151775	-1.84153	3.37172
CKM	CKM	1158	creatine kinase, M-type	-1.26885	8.94066	-3.37254	0.000816864	0.162821	-1.86549	-3.34702
NDUFB3	NDUFB3	4709	NADH:ubiquinone oxidoreductase subunit B3	-0.802532	6.59913	-3.36649	0.000838554	0.162821	-1.83882	-3.33974
MAMDC2	MAMDC2	256691	MAM domain containing 2	-1.46705	6.31578	-3.46199	0.000841423	0.162821	-2.39916	-3.3388
ADSS1	ADSS1	122622	adenylosuccinate synthase 1	-0.752027	5.55354	-3.42216	0.000852265	0.162821	-2.0727	-3.33524
GRPEL2	GRPEL2	134266	GrpE like 2, mitochondrial	0.691397	5.89529	3.37348	0.000870916	0.163937	-1.95326	3.32921
HSPB3	HSPB3	8988	heat shock protein family B (small) member 3	-0.978568	5.81139	-3.37921	0.000886635	0.164084	-1.91684	-3.32423
TAOK1	TAOK1	57551	TAO kinase 1	0.637791	6.80127	3.34088	0.000897419	0.164084	-1.82165	3.32086
AEBP1	AEBP1	165	AE binding protein 1	0.913509	7.8422	3.32906	0.000919855	0.164084	-1.79361	3.31396
SCTR	SCTR	6344	secretin receptor	-0.846257	5.70399	-3.37401	0.000922975	0.164084	-1.9593	-3.31301
RGS3	RGS3	5998	regulator of G protein signaling 3	0.795248	6.654	3.32705	0.000940651	0.164936	-1.81934	3.3077
ELN	ELN	2006	elastin	1.06522	7.37634	3.3609	0.000954824	0.165159	-2.131	3.30351
MROH1	MROH1	727957	maestro heat like repeat family member 1	0.784447	5.61627	3.38578	0.000979678	0.167198	-2.11271	3.2963
ZNF587	ZNF587	84914	zinc finger protein 587	-0.970711	8.27662	-3.30158	0.00101893	0.17161	-1.84868	-3.28525
PCSK5	PCSK5	5125	proprotein convertase subtilisin/kexin type 5	0.752168	5.99457	3.31449	0.00105372	0.172337	-2.01422	3.27578
OSBPL8	OSBPL8	114882	oxysterol binding protein like 8	0.578173	6.51269	3.30408	0.00105761	0.172337	-1.9592	3.27473
LEPROT	LEPROT	54741	leptin receptor overlapping transcript	0.668605	7.32184	3.28747	0.001085	0.172337	-1.98098	3.2675
MMP15	MMP15	4324	matrix metallopeptidase 15	1.07199	5.56212	3.31662	0.00110111	0.172337	-2.03991	3.26333
COX5A	COX5A	9377	cytochrome c oxidase subunit 5A	-0.705824	7.23802	-3.27712	0.00110394	0.172337	-1.88424	-3.2626
H2AC6	H2AC6	8334	H2A clustered histone 6	0.757303	6.81686	3.27919	0.00110403	0.172337	-1.89032	3.26258
RSRP1	RSRP1	57035	arginine and serine rich protein 1	0.616843	7.19634	3.27032	0.00113012	0.174283	-1.89459	3.25595
SOD2	SOD2	6648	superoxide dismutase 2	-0.679779	7.71533	-3.28862	0.00118341	0.178251	-2.26054	-3.24285
FCF1	FCF1	51077	FCF1 rRNA-processing protein	-1.20062	9.41378	-3.28444	0.0011837	0.178251	-2.078	-3.24278
AGRN	AGRN	375790	agrin	0.61845	6.6027	3.26104	0.00120998	0.18009	-2.00573	3.23652
H2AZ1	H2AZ1	3015	H2A.Z variant histone 1	-0.651262	6.34265	-3.27186	0.00124929	0.182824	-2.10945	-3.22738
C6	C6	729	complement C6	-0.931799	5.6789	-3.29721	0.00125692	0.182824	-2.21197	-3.22564
USP17L17	USP17L17	100287327	ubiquitin specific peptidase 17 like family member 17	-1.72758	6.24053	-3.43954	0.00127594	0.183505	-2.9868	-3.22134
PRSS23	PRSS23	11098	serine protease 23	1.32135	5.91142	3.32319	0.00130133	0.185078	-2.53059	3.21569
CDCA7L	CDCA7L	55536	cell division cycle associated 7 like	-0.816018	5.45052	-3.28525	0.00132424	0.186267	-2.18668	-3.21067
MAP3K14	MAP3K14	9020	mitogen-activated protein kinase kinase kinase 14	-0.89675	5.4149	-3.3187	0.0013436	0.186936	-2.30461	-3.2065
TNNC1	TNNC1	7134	troponin C1, slow skeletal and cardiac type	-1.02473	9.15873	-3.22521	0.00136104	0.187326	-2.05006	-3.20279
ALDH2	ALDH2	217	aldehyde dehydrogenase 2 family member	-0.653516	6.71299	-3.20759	0.00147354	0.198584	-2.10534	-3.17984
MCAM	MCAM	4162	melanoma cell adhesion molecule	0.670228	7.79917	3.18947	0.00149187	0.198584	-2.03527	3.17626
FABP3	FABP3	2170	fatty acid binding protein 3	-0.925845	8.29614	-3.19061	0.00149427	0.198584	-2.04042	-3.17579
HSPG2	HSPG2	3339	heparan sulfate proteoglycan 2	0.914653	8.64723	3.1885	0.0015049	0.198584	-2.0468	3.17374
JAG1	JAG1	182	jagged canonical Notch ligand 1	0.700836	7.53276	3.17771	0.00155933	0.201285	-2.0835	3.16341
ACAT1	ACAT1	38	acetyl-CoA acetyltransferase 1	-0.600871	6.87468	-3.1843	0.00156986	0.201285	-2.17482	-3.16145
FRG2C	FRG2C	100288801	FSHD region gene 2 family member C	-1.03818	5.32638	-3.27717	0.0015745	0.201285	-2.31664	-3.16059
FSD2	FSD2	123722	fibronectin type III and SPRY domain containing 2	-1.29142	4.86205	-3.4253	0.00158827	0.201285	-2.49867	-3.15805
PEA15	PEA15	8682	proliferation and apoptosis adaptor protein 15	0.657186	7.42849	3.16847	0.0016135	0.202478	-2.09186	3.15346
ALDOC	ALDOC	230	aldolase, fructose-bisphosphate C	-0.866508	6.02398	-3.20744	0.00168743	0.204544	-2.55237	-3.14035
OR5L1	OR5L1	219437	olfactory receptor family 5 subfamily L member 1 (gene/pseudogene)	-0.946635	6.32369	-3.1833	0.00170018	0.204544	-2.28621	-3.13815
ESAM	ESAM	90952	endothelial cell adhesion molecule	0.498401	8.23358	3.15006	0.00170922	0.204544	-2.10774	3.13659
SLC8A1	SLC8A1	6546	solute carrier family 8 member A1	-1.20129	7.92845	-3.15016	0.00171099	0.204544	-2.1079	-3.13629
UFM1	UFM1	51569	ubiquitin fold modifier 1	0.594625	6.66584	3.14762	0.00173493	0.204544	-2.1205	3.13221
EMC1	EMC1	23065	ER membrane protein complex subunit 1	0.66861	5.79751	3.167	0.0017359	0.204544	-2.20039	3.13205
ENG	ENG	2022	endoglin	0.961542	8.63344	3.14402	0.00175413	0.204544	-2.13507	3.12898
PECAM1	PECAM1	5175	platelet and endothelial cell adhesion molecule 1	0.974725	9.08647	3.15697	0.0017578	0.204544	-2.3062	3.12837
SRCAP	SRCAP	10847	Snf2 related CREBBP activator protein	0.679521	6.71543	3.13463	0.00181149	0.208002	-2.1416	3.11951
ID4	ID4	3400	inhibitor of DNA binding 4, HLH protein	0.964119	5.54232	3.16645	0.00182002	0.208002	-2.33176	3.11813
TAGLN	TAGLN	6876	transgelin	1.0739	8.18045	3.12723	0.00184466	0.208953	-2.14678	3.11417
SORBS3	SORBS3	10174	sorbin and SH3 domain containing 3	0.601175	7.2453	3.12315	0.00188735	0.211913	-2.1795	3.10741
FREM1	FREM1	158326	FRAS1 related extracellular matrix 1	0.692796	5.59397	3.18771	0.00193543	0.213681	-2.42833	3.09997
MYL3	MYL3	4634	myosin light chain 3	-1.34078	9.35167	-3.12748	0.00193677	0.213681	-2.26367	-3.09976
SMAD1	SMAD1	4086	SMAD family member 1	0.568293	5.99699	3.12254	0.00195318	0.213681	-2.22552	3.09726
MYBPC3	MYBPC3	4607	myosin binding protein C, cardiac	-0.891727	7.29204	-3.10341	0.00199684	0.216606	-2.18725	-3.0907
FXYD1	FXYD1	5348	FXYD domain containing ion transport regulator 1	-0.627098	7.06759	-3.12335	0.00202163	0.216715	-2.45557	-3.08704
PLN	PLN	5350	phospholamban	-1.09585	8.35332	-3.09947	0.0020317	0.216715	-2.1982	-3.08556
GALNT15	GALNT15	117248	polypeptide N-acetylgalactosaminyltransferase 15	-1.6218	5.50552	-3.14419	0.0021039	0.222562	-2.45874	-3.07516
ADGRL4	ADGRL4	64123	adhesion G protein-coupled receptor L4	0.805244	6.58009	3.10177	0.00213479	0.223978	-2.33514	3.07081
TARDBP	TARDBP	23435	TAR DNA binding protein	-0.583403	6.91179	-3.09407	0.00218601	0.225689	-2.35498	-3.06372
HNRNPCL3	HNRNPCL3	649330	heterogeneous nuclear ribonucleoprotein C like 3	-0.733833	6.21665	-3.11211	0.00220346	0.225689	-2.4355	-3.06134
XRCC2	XRCC2	7516	X-ray repair cross complementing 2	-1.35714	6.58139	-3.08053	0.002204	0.225689	-2.25906	-3.06127
IDH3B	IDH3B	3420	isocitrate dehydrogenase (NAD(+)) 3 non-catalytic subunit beta	-0.514946	6.62475	-3.07544	0.00226564	0.228175	-2.31891	-3.053
ECM2	ECM2	1842	extracellular matrix protein 2	0.689626	6.69239	3.06419	0.00229083	0.228175	-2.26301	3.04968
IDE	IDE	3416	insulin degrading enzyme	0.58454	5.93873	3.0975	0.00230216	0.228175	-2.41318	3.0482
HEYL	HEYL	26508	hes related family bHLH transcription factor with YRPW motif like	0.713586	6.73963	3.06234	0.00230844	0.228175	-2.27586	3.04738
SDHB	SDHB	6390	succinate dehydrogenase complex iron sulfur subunit B	-0.570493	6.99666	-3.05816	0.00231986	0.228175	-2.26583	-3.0459
PERP	PERP	64065	p53 apoptosis effector related to PMP22	-0.614279	6.13435	-3.06543	0.00233523	0.228175	-2.30303	-3.04391
FKBP1A	FKBP1A	2280	FKBP prolyl isomerase 1A	1.07427	8.07603	3.1004	0.0023975	0.232485	-2.85104	3.03599
ACTN1	ACTN1	87	actinin alpha 1	0.768569	7.43365	3.0438	0.0024274	0.233614	-2.2876	3.03225
ACE	ACE	1636	angiotensin I converting enzyme	0.862315	6.42546	3.06151	0.00245754	0.2341	-2.47304	3.02852
TEK	TEK	7010	TEK receptor tyrosine kinase	0.618927	6.57194	3.04206	0.00246902	0.2341	-2.30441	3.02711
ZNF483	ZNF483	158399	zinc finger protein 483	-0.633344	5.43837	-3.06575	0.00254941	0.238521	-2.46346	-3.01741
AZIN1	AZIN1	51582	antizyme inhibitor 1	0.635732	6.5945	3.03043	0.00256234	0.238521	-2.32295	3.01588
PTK2	PTK2	5747	protein tyrosine kinase 2	0.69041	6.63674	3.02948	0.00257155	0.238521	-2.32446	3.01479
CFH	CFH	3075	complement factor H	0.747244	7.29428	3.03268	0.0026075	0.240115	-2.42859	3.01058
PDLIM7	PDLIM7	9260	PDZ and LIM domain 7	0.684003	7.03674	3.0152	0.00267082	0.242479	-2.33897	3.00328
RARG	RARG	5916	retinoic acid receptor gamma	0.657843	5.63474	3.04887	0.00267723	0.242479	-2.53331	3.00256
MME	MME	4311	membrane metalloendopeptidase	-0.656341	5.66642	-3.04144	0.0027034	0.242479	-2.45656	-2.99959
IMMT	IMMT	10989	inner membrane mitochondrial protein	-0.66391	6.46512	-3.01436	0.00270894	0.242479	-2.35795	-2.99897
ARPC5	ARPC5	10092	actin related protein 2/3 complex subunit 5	0.556927	7.00128	3.01223	0.00276257	0.244149	-2.39726	2.99299
CAPN7	CAPN7	23473	calpain 7	-0.712591	5.66846	-3.0262	0.00276575	0.244149	-2.44116	-2.99264
C4orf46	C4orf46	201725	chromosome 4 open reading frame 46	-0.958897	8.68499	-3.00408	0.00280121	0.245585	-2.38247	-2.98875
PRF1	PRF1	5551	perforin 1	-0.934028	5.77979	-3.02193	0.00302768	0.262855	-2.55867	-2.96491
FLNA	FLNA	2316	filamin A	0.845448	9.1576	2.97701	0.00303926	0.262855	-2.41312	2.96374
KLK3	KLK3	354	kallikrein related peptidase 3	1.01228	5.13575	3.08465	0.00308895	0.264512	-2.77286	2.95874
ITGA6	ITGA6	3655	integrin subunit alpha 6	0.819705	7.1019	2.97018	0.00310677	0.264512	-2.43545	2.95697
PHIP	PHIP	55023	pleckstrin homology domain interacting protein	-0.654335	6.41234	-2.97117	0.00312042	0.264512	-2.43323	-2.95562
RPRD1B	RPRD1B	58490	regulation of nuclear pre-mRNA domain containing 1B	0.452482	7.40257	2.95887	0.00320018	0.269489	-2.4395	2.94783
TP53TG3B	TP53TG3B	729355	TP53 target 3B	-1.07772	5.90457	-3.03674	0.00331812	0.277594	-2.88894	-2.93662
NUDT4B	NUDT4B	440672	nudix hydrolase 4B	-0.693908	6.37801	-2.94632	0.00338036	0.280959	-2.47569	-2.93085
LDB3	LDB3	11155	LIM domain binding 3	-1.02312	8.10572	-2.94469	0.00340223	0.280959	-2.49216	-2.92885
COX5B	COX5B	1329	cytochrome c oxidase subunit 5B	-0.545537	7.99511	-2.93541	0.0034515	0.2832	-2.47567	-2.92437
DNAJB9	DNAJB9	4189	DnaJ heat shock protein family (Hsp40) member B9	-0.668634	5.88247	-2.94689	0.00351456	0.286537	-2.53087	-2.91873
IGFBP7	IGFBP7	3490	insulin like growth factor binding protein 7	0.80492	10.4458	2.93678	0.00355575	0.28806	-2.5468	2.9151
ENTPD1	ENTPD1	953	ectonucleoside triphosphate diphosphohydrolase 1	0.856945	6.23846	2.93525	0.00358433	0.28855	-2.53737	2.9126
GLRX5	GLRX5	51218	glutaredoxin 5	-0.704624	5.52416	-2.97551	0.00370849	0.296245	-2.70065	-2.90195
RGS4	RGS4	5999	regulator of G protein signaling 4	0.735206	5.49902	2.94283	0.00373695	0.296245	-2.67003	2.89955
SLC35C2	SLC35C2	51006	solute carrier family 35 member C2	0.570393	5.96381	2.93318	0.00375944	0.296245	-2.6219	2.89767
EMB	EMB	133418	embigin	-0.755883	5.73529	-2.95662	0.0037725	0.296245	-2.71701	-2.89658
CHN1	CHN1	1123	chimerin 1	0.557896	5.92667	2.9295	0.0037983	0.296452	-2.62864	2.89444
CAPN11	CAPN11	11131	calpain 11	0.999251	5.02797	2.97868	0.00382155	0.29646	-2.83932	2.89253
C3	C3	718	complement C3	-1.59955	7.94728	-2.96829	0.00386307	0.296772	-3.18264	-2.88913
PDHA1	PDHA1	5160	pyruvate dehydrogenase E1 alpha 1 subunit	-0.564384	6.72765	-2.89992	0.00387194	0.296772	-2.53945	-2.88841
ST20	ST20	400410	suppressor of tumorigenicity 20	-0.750858	5.27431	-2.97195	0.0039015	0.297257	-2.79515	-2.88602
NUDCD2	NUDCD2	134492	NudC domain containing 2	0.557955	5.76512	2.91673	0.00393199	0.297771	-2.64688	2.88357
CCDC80	CCDC80	151887	coiled-coil domain containing 80	1.3862	7.5476	2.95408	0.00395477	0.297771	-3.09442	2.88175
ANK1	ANK1	286	ankyrin 1	-0.993627	5.5538	-2.9511	0.00408495	0.303079	-2.76814	-2.87153
MUC17	MUC17	140453	mucin 17, cell surface associated	-0.835653	5.74168	-2.90395	0.00409409	0.303079	-2.62906	-2.87082
CRAT	CRAT	1384	carnitine O-acetyltransferase	-0.590267	6.12392	-2.88791	0.00411777	0.303079	-2.59047	-2.869
CKMT2	CKMT2	1160	creatine kinase, mitochondrial 2	-1.05956	6.56708	-2.88781	0.00411998	0.303079	-2.60867	-2.86883
SCYL1	SCYL1	57410	SCY1 like pseudokinase 1	0.8256	6.33249	2.88957	0.00416146	0.304381	-2.63161	2.86566
MB	MB	4151	myoglobin	-1.39025	10.2646	-2.881	0.00423348	0.30789	-2.62739	-2.86022
HBA1	HBA1	3039	hemoglobin subunit alpha 1	-2.06169	9.04036	-2.87402	0.00429208	0.308366	-2.62846	-2.85586
ARHGAP17	ARHGAP17	55114	Rho GTPase activating protein 17	0.517828	6.55108	2.86817	0.00429796	0.308366	-2.59623	2.85542
NET1	NET1	10276	neuroepithelial cell transforming 1	0.811682	6.81419	2.86581	0.0043123	0.308366	-2.59623	2.85436
BCS1L	BCS1L	617	BCS1 homolog, ubiquinol-cytochrome c reductase complex chaperone	0.654522	5.86996	2.88986	0.00438163	0.31149	-2.72014	2.84929
NDUFB2	NDUFB2	4708	NADH:ubiquinone oxidoreductase subunit B2	-0.802714	7.12243	-2.85772	0.00440624	0.31149	-2.60829	-2.84751
OR4F21	OR4F21	441308	olfactory receptor family 4 subfamily F member 21	-0.556515	6.34581	-2.88062	0.004429	0.31149	-2.70985	-2.84587
GAS7	GAS7	8522	growth arrest specific 7	-0.584047	6.67689	-2.83816	0.00469954	0.328711	-2.6442	-2.82694
MYD88	MYD88	4615	MYD88 innate immune signal transduction adaptor	0.628917	6.02591	2.8462	0.00492903	0.338737	-2.75806	2.81164
KRTAP9-2	KRTAP9-2	83899	keratin associated protein 9-2	-0.856718	6.35357	-2.84031	0.00493093	0.338737	-2.72196	-2.81151
RASSF3	RASSF3	283349	Ras association domain family member 3	0.875242	5.40076	2.85032	0.00494052	0.338737	-2.75298	2.81089
ZNF578	ZNF578	147660	zinc finger protein 578	-0.676382	5.71373	-2.8607	0.00496849	0.338737	-2.83368	-2.80907
MLIP	MLIP	90523	muscular LMNA interacting protein	-0.865496	5.79268	-2.8403	0.0049752	0.338737	-2.70989	-2.80864
JUNB	JUNB	3726	JunB proto-oncogene, AP-1 transcription factor subunit	1.16046	8.13435	2.81794	0.00503524	0.339582	-2.70802	2.80477
CDC42	CDC42	998	cell division cycle 42	-0.396639	7.63421	-2.82062	0.00504067	0.339582	-2.70943	-2.80442
TTR	TTR	7276	transthyretin	-0.817669	5.44008	-2.87765	0.00506982	0.339758	-2.94219	-2.80256
ZC4H2	ZC4H2	55906	zinc finger C4H2-type containing	0.74073	5.19242	2.86186	0.00524777	0.349851	-2.88897	2.79142
MEPCE	MEPCE	56257	methylphosphate capping enzyme	0.492279	7.48561	2.79856	0.00537575	0.356526	-2.74982	2.78361
NDUFA1	NDUFA1	4694	NADH:ubiquinone oxidoreductase subunit A1	-0.767386	7.81777	-2.79342	0.00543195	0.35769	-2.74202	-2.78024
ALOX5AP	ALOX5AP	241	arachidonate 5-lipoxygenase activating protein	-0.870528	5.40937	-2.82712	0.00544919	0.35769	-2.83438	-2.77921
CARD16	CARD16	114769	caspase recruitment domain family member 16	0.547333	6.00174	2.78799	0.00562894	0.367604	-2.75624	2.76865
SENP3	SENP3	26168	SUMO specific peptidase 3	0.708959	6.1656	2.7889	0.00576577	0.374629	-2.8164	2.76081
SPECC1	SPECC1	92521	sperm antigen with calponin homology and coiled-coil domains 1	0.531128	6.32521	2.78765	0.00581386	0.375845	-2.84466	2.7581
TNNT2	TNNT2	7139	troponin T2, cardiac type	-0.99393	9.40126	-2.76747	0.00589657	0.379277	-2.77769	-2.75348
KLHL25	KLHL25	64410	kelch like family member 25	-0.799635	5.38842	-2.79552	0.00603405	0.386179	-2.87495	-2.74593
HOMER2	HOMER2	9455	homer scaffold protein 2	-0.586226	5.77958	-2.77573	0.00626856	0.399192	-2.93	-2.73339
C1orf21	C1orf21	81563	chromosome 1 open reading frame 21	0.60846	5.89917	2.7646	0.00632191	0.3996	-2.9104	2.7306
IDH2	IDH2	3418	isocitrate dehydrogenase (NADP(+)) 2	-0.672575	6.87152	-2.75105	0.00634643	0.3996	-2.84197	-2.72932
ARPC2	ARPC2	10109	actin related protein 2/3 complex subunit 2	0.510041	7.42234	2.73668	0.00636863	0.3996	-2.81239	2.72817
KIR3DL1	KIR3DL1	3811	killer cell immunoglobulin like receptor, three Ig domains and long cytoplasmic tail 1	-0.745809	7.09835	-2.75592	0.006456	0.400271	-2.93449	-2.72367
DEFA1B	DEFA1B	728358	defensin alpha 1B	-0.716673	6.0601	-2.7407	0.00646943	0.400271	-2.82826	-2.72299
LUZP1	LUZP1	7798	leucine zipper protein 1	0.548439	6.23075	2.74345	0.0065046	0.400271	-2.85974	2.7212
MYH7	MYH7	4625	myosin heavy chain 7	-1.80451	10.125	-2.75748	0.00652321	0.400271	-2.91032	-2.72025
NEDD8	NEDD8	4738	NEDD8 ubiquitin like modifier	-0.481836	6.81188	-2.73735	0.00653567	0.400271	-2.86204	-2.71962
TUBA3E	TUBA3E	112714	tubulin alpha 3e	-1.05586	5.26745	-2.7916	0.00663191	0.404231	-3.01936	-2.71478
TRIM4	TRIM4	89122	tripartite motif containing 4	0.512807	5.8025	2.72304	0.00687373	0.416551	-2.86941	2.7029
PGAM2	PGAM2	5224	phosphoglycerate mutase 2	-0.799487	6.00691	-2.7311	0.00689913	0.416551	-2.91296	-2.70167
LIMA1	LIMA1	51474	LIM domain and actin binding 1	0.636828	6.2697	2.70819	0.00709601	0.421936	-2.8845	2.6923
PHKG1	PHKG1	5260	phosphorylase kinase catalytic subunit gamma 1	-0.868324	5.05117	-2.7775	0.00710355	0.421936	-3.05651	-2.69195
CT45A1	CT45A1	541466	cancer/testis antigen family 45 member A1	-1.13978	5.13855	-2.80928	0.00716594	0.421936	-3.02345	-2.68903
PDGFRB	PDGFRB	5159	platelet derived growth factor receptor beta	0.594436	7.63551	2.69752	0.00719853	0.421936	-2.88946	2.68752
NDUFA4	NDUFA4	4697	NDUFA4 mitochondrial complex associated	-0.642309	7.48588	-2.69584	0.00719916	0.421936	-2.88076	-2.68749
TRIOBP	TRIOBP	11078	TRIO and F-actin binding protein	0.439439	6.9348	2.69713	0.00720897	0.421936	-2.88722	2.68703
FOXD4L5	FOXD4L5	653427	forkhead box D4 like 5	-1.01663	6.53873	-2.70717	0.00721906	0.421936	-2.89945	-2.68657
UQCRB	UQCRB	7381	ubiquinol-cytochrome c reductase binding protein	-0.647459	8.32575	-2.69001	0.0073433	0.427247	-2.88971	-2.68086
NECAP2	NECAP2	55707	NECAP endocytosis associated 2	0.676197	6.31274	2.7107	0.00739153	0.427433	-2.97929	2.67867
MGST1	MGST1	4257	microsomal glutathione S-transferase 1	-0.752717	5.56432	-2.72299	0.00741328	0.427433	-3.00233	-2.67769
ALPL	ALPL	249	alkaline phosphatase, biomineralization associated	-0.534042	6.26413	-2.69356	0.00745044	0.427649	-2.92066	-2.67601
PEBP4	PEBP4	157310	phosphatidylethanolamine binding protein 4	-0.969707	5.96041	-2.69979	0.00759748	0.431758	-2.95893	-2.66945
CARD10	CARD10	29775	caspase recruitment domain family member 10	0.650255	6.5807	2.6794	0.00761419	0.431758	-2.9075	2.66872
GDF1	GDF1	2657	growth differentiation factor 1	-0.898266	5.8681	-2.70352	0.00762324	0.431758	-2.98201	-2.66832
LDHB	LDHB	3945	lactate dehydrogenase B	-0.75926	8.73023	-2.68045	0.00774262	0.435458	-2.93765	-2.66309
ATP2A2	ATP2A2	488	ATPase sarcoplasmic/endoplasmic reticulum Ca2+ transporting 2	-1.02164	8.41066	-2.6722	0.0077566	0.435458	-2.92066	-2.66249
CBFA2T3	CBFA2T3	863	CBFA2/RUNX1 partner transcriptional co-repressor 3	0.479864	5.83637	2.67956	0.00781831	0.437006	-2.9361	2.65982
RPS6	RPS6	6194	ribosomal protein S6	0.522784	9.94675	2.66624	0.00792941	0.441289	-2.93052	2.65506
RFPL4AL1	RFPL4AL1	729974	ret finger protein like 4A like 1	-0.889019	5.03754	-2.73717	0.00803169	0.445046	-3.0895	-2.65073
C20orf173	C20orf173	140873	chromosome 20 open reading frame 173	0.754453	5.14732	2.68141	0.00818485	0.447936	-3.03131	2.64435
TCF4	TCF4	6925	transcription factor 4	0.637048	7.73778	2.66546	0.0082195	0.447936	-3.02667	2.64292
MSN	MSN	4478	moesin	0.497309	7.83922	2.65214	0.00823503	0.447936	-2.96396	2.64228
WDR73	WDR73	84942	WD repeat domain 73	0.55216	5.83886	2.6593	0.00828922	0.447936	-2.96636	2.64006
HADHA	HADHA	3030	hydroxyacyl-CoA dehydrogenase trifunctional multienzyme complex subunit alpha	-0.55745	7.03942	-2.65676	0.00830389	0.447936	-2.99579	-2.63946
NUTM2A	NUTM2A	728118	NUT family member 2A	-0.670169	5.45091	-2.67422	0.00831846	0.447936	-3.01285	-2.63886
ACTA1	ACTA1	58	actin alpha 1, skeletal muscle	1.57763	8.48475	2.65299	0.00836501	0.447936	-2.9882	2.63697
TYW5	TYW5	129450	tRNA-yW synthesizing protein 5	0.830334	5.13583	2.69782	0.0083894	0.447936	-3.09948	2.63598
P2RY14	P2RY14	9934	purinergic receptor P2Y14	-0.900566	5.34684	-2.68316	0.00839881	0.447936	-3.02276	-2.6356
HLA-G	HLA-G	3135	major histocompatibility complex, class I, G	-1.15498	5.3015	-2.6952	0.00846798	0.449752	-3.10085	-2.63282
FGD5	FGD5	152273	FYVE, RhoGEF and PH domain containing 5	0.567552	6.56655	2.63429	0.00868117	0.459136	-2.98092	2.62436
RGMA	RGMA	56963	repulsive guidance molecule BMP co-receptor a	-0.58014	6.51651	-2.63717	0.00871641	0.459136	-2.99861	-2.62298
SYNE2	SYNE2	23224	spectrin repeat containing nuclear envelope protein 2	-0.423862	6.25212	-2.6269	0.0089132	0.467578	-2.99495	-2.61537
ACO2	ACO2	50	aconitase 2	-0.76515	6.69236	-2.62978	0.00907295	0.474015	-3.02785	-2.60929
HBB	HBB	3043	hemoglobin subunit beta	-1.62211	8.52409	-2.61714	0.00919118	0.476752	-3.02476	-2.60486
ITPR1	ITPR1	3708	inositol 1,4,5-trisphosphate receptor type 1	0.785552	5.66736	2.63787	0.00919982	0.476752	-3.09769	2.60454
CC2D2A	CC2D2A	57545	coiled-coil and C2 domain containing 2A	-0.869513	5.18096	-2.66275	0.00924125	0.476968	-3.15304	-2.603
SYNPO2L	SYNPO2L	79933	synaptopodin 2 like	0.836595	6.09018	2.6124	0.0094031	0.483372	-3.02436	2.59704
COX7B	COX7B	1349	cytochrome c oxidase subunit 7B	-0.858867	7.05881	-2.63353	0.00948178	0.485467	-3.31661	-2.59418
NXNL1	NXNL1	115861	nucleoredoxin like 1	-0.738659	5.8174	-2.61284	0.00960151	0.487109	-3.04809	-2.58986
HSPA14	HSPA14	51182	heat shock protein family A (Hsp70) member 14	0.536638	5.79051	2.61888	0.00963674	0.487109	-3.11296	2.5886
LIN28A	LIN28A	79727	lin-28 homolog A	-0.907328	5.46469	-2.63137	0.00966923	0.487109	-3.08216	-2.58744
GINS2	GINS2	51659	GINS complex subunit 2	0.601401	5.30273	2.63237	0.00967329	0.487109	-3.1184	2.58729
SLCO2A1	SLCO2A1	6578	solute carrier organic anion transporter family member 2A1	1.1062	6.78685	2.59545	0.00975541	0.487109	-3.05204	2.58438
HADHB	HADHB	3032	hydroxyacyl-CoA dehydrogenase trifunctional multienzyme complex subunit beta	-1.04491	7.19329	-2.62492	0.00975772	0.487109	-3.24486	-2.5843
KRTAP4-7	KRTAP4-7	100132476	keratin associated protein 4-7	-0.614878	6.55852	-2.60475	0.00978023	0.487109	-3.0716	-2.5835
TSPAN7	TSPAN7	7102	tetraspanin 7	0.520337	6.52733	2.58752	0.00993869	0.493082	-3.05659	2.57796
CMKLR1	CMKLR1	1240	chemerin chemokine-like receptor 1	0.556283	6.36301	2.58719	0.00998697	0.493236	-3.05714	2.57628
VPS50	VPS50	55610	VPS50 subunit of EARP/GARPII complex	0.745545	5.29161	2.62717	0.0101275	0.493236	-3.16426	2.57144
TANC2	TANC2	26115	tetratricopeptide repeat, ankyrin repeat and coiled-coil containing 2	0.617701	5.59889	2.6141	0.0101767	0.493236	-3.22869	2.56977
CD36	CD36	948	CD36 molecule	-0.703524	8.9449	-2.57786	0.0102309	0.493236	-3.07737	-2.56793
DMTF1	DMTF1	9988	cyclin D binding myb like transcription factor 1	0.60592	6.10385	2.59568	0.0102769	0.493236	-3.18375	2.56637
HRC	HRC	3270	histidine rich calcium binding protein	-0.919416	7.23553	-2.57398	0.0102776	0.493236	-3.08171	-2.56635
SERPINE2	SERPINE2	5270	serpin family E member 2	1.17696	6.96096	2.59681	0.010286	0.493236	-3.23662	2.56606
LRRC32	LRRC32	2615	leucine rich repeat containing 32	0.622267	7.35464	2.57334	0.0103153	0.493236	-3.09277	2.56508
POU1F1	POU1F1	5449	POU class 1 homeobox 1	0.650704	5.62188	2.59712	0.0103345	0.493236	-3.15629	2.56443
FOXE3	FOXE3	2301	forkhead box E3	-0.807494	5.46211	-2.59537	0.0103724	0.493236	-3.11167	-2.56316
CMYA5	CMYA5	202333	cardiomyopathy associated 5	-1.25693	7.50197	-2.57752	0.0103906	0.493236	-3.09121	-2.56255
H2AC11	H2AC11	8969	H2A clustered histone 11	0.732819	5.31615	2.61517	0.0104588	0.493236	-3.26638	2.56028
SH3BP2	SH3BP2	6452	SH3 domain binding protein 2	0.498447	6.34707	2.57102	0.0104643	0.493236	-3.08292	2.5601
GNL3L	GNL3L	54552	G protein nucleolar 3 like	0.48885	6.36433	2.57017	0.0104813	0.493236	-3.08418	2.55953
ADIRF	ADIRF	10974	adipogenesis regulatory factor	0.830688	7.39629	2.57385	0.0105742	0.495499	-3.10541	2.55647
SPEM1	SPEM1	374768	spermatid maturation 1	0.744106	5.69298	2.58702	0.0106068	0.495499	-3.1449	2.55539
DYNLL1	DYNLL1	8655	dynein light chain LC8-type 1	0.43338	7.28315	2.55975	0.0107631	0.49963	-3.11403	2.5503
RECQL5	RECQL5	9400	RecQ like helicase 5	0.626228	5.81209	2.57638	0.0107733	0.49963	-3.13853	2.54997
S100PBP	S100PBP	64766	S100P binding protein	0.473506	6.01294	2.56039	0.0108878	0.503119	-3.10533	2.54628
COLEC12	COLEC12	81035	collectin subfamily member 12	-0.917483	6.74252	-2.595	0.0110708	0.507566	-3.36614	-2.54045
KLK4	KLK4	9622	kallikrein related peptidase 4	0.813907	5.08877	2.60429	0.0110831	0.507566	-3.25123	2.54007
MDH2	MDH2	4191	malate dehydrogenase 2	-0.645237	7.27915	-2.54573	0.0111463	0.507566	-3.13045	-2.53808
SULF2	SULF2	55959	sulfatase 2	0.514434	6.22604	2.5489	0.0111755	0.507566	-3.11858	2.53716
TGFBR3	TGFBR3	7049	transforming growth factor beta receptor 3	-0.839016	6.46794	-2.5644	0.0111823	0.507566	-3.24073	-2.53695
ART3	ART3	419	ADP-ribosyltransferase 3	-0.721189	5.44138	-2.56618	0.0112477	0.50873	-3.16077	-2.53491
DRD4	DRD4	1815	dopamine receptor D4	-0.599117	6.20162	-2.54134	0.0114109	0.513416	-3.13086	-2.52986
GET1	GET1	7485	guided entry of tail-anchored proteins factor 1	-0.647299	5.63599	-2.57726	0.0114315	0.513416	-3.2492	-2.52922
MAPK15	MAPK15	225689	mitogen-activated protein kinase 15	-0.945852	5.00054	-2.61784	0.0115296	0.516012	-3.29925	-2.52622
B4GALT3	B4GALT3	8703	beta-1,4-galactosyltransferase 3	0.498938	6.23488	2.53599	0.011584	0.51664	-3.13864	2.52457
SENP2	SENP2	59343	SUMO specific peptidase 2	-0.581841	6.109	-2.53552	0.0116445	0.517107	-3.14162	-2.52274
EGR3	EGR3	1960	early growth response 3	0.551268	5.85737	2.53981	0.0116753	0.517107	-3.15236	2.52181
CZIB	CZIB	54987	CXXC motif containing zinc binding protein	0.43283	6.08196	2.53291	0.0117347	0.517946	-3.1455	2.52002
COL3A1	COL3A1	1281	collagen type III alpha 1 chain	2.13462	8.14354	2.58422	0.0117821	0.518012	-3.55434	2.5186
WFDC12	WFDC12	128488	WAP four-disulfide core domain 12	-0.731625	5.5207	-2.5738	0.0118433	0.518012	-3.31204	-2.51678
ATRX	ATRX	546	ATRX chromatin remodeler	0.6099	7.49637	2.53091	0.0118576	0.518012	-3.1627	2.51635
MYZAP	MYZAP	100820829	myocardial zonula adherens protein	-0.905701	6.91184	-2.52015	0.011991	0.521134	-3.16711	-2.51241
BEX2	BEX2	84707	brain expressed X-linked 2	-0.752793	5.01278	-2.58808	0.0120105	0.521134	-3.30473	-2.51184
CPXM2	CPXM2	119587	carboxypeptidase X, M14 family member 2	0.878622	5.38591	2.54038	0.0121024	0.521264	-3.22175	2.50915
CHRFAM7A	CHRFAM7A	89832	CHRNA7 (exons 5-10) and FAM7A (exons A-E) fusion	-0.513129	5.8217	-2.53776	0.0121109	0.521264	-3.19577	-2.5089
ZNF532	ZNF532	55205	zinc finger protein 532	0.518188	7.00681	2.51532	0.0121357	0.521264	-3.17835	2.50817
RPUSD4	RPUSD4	84881	RNA pseudouridine synthase D4	-0.609316	5.61607	-2.53265	0.0122183	0.521942	-3.18551	-2.50578
CNOT3	CNOT3	4849	CCR4-NOT transcription complex subunit 3	0.486673	6.1429	2.51705	0.012255	0.521942	-3.16908	2.50472
DLAT	DLAT	1737	dihydrolipoamide S-acetyltransferase	-0.566689	6.31661	-2.51447	0.0122886	0.521942	-3.17343	-2.50375
NOP10	NOP10	55505	NOP10 ribonucleoprotein	0.594416	6.67808	2.51119	0.0123146	0.521942	-3.18081	2.503
MARCKSL1	MARCKSL1	65108	MARCKS like 1	0.50948	7.01669	2.50847	0.0123705	0.52258	-3.18957	2.5014
WIPF2	WIPF2	147179	WAS/WASL interacting protein family member 2	-0.666825	5.61928	-2.52596	0.0124176	0.522846	-3.19378	-2.50005
IL33	IL33	90865	interleukin 33	0.622046	6.94854	2.51135	0.0124894	0.524144	-3.23099	2.49801
FAM153B	FAM153B	202134	family with sequence similarity 153 member B	-0.743106	6.14768	-2.50851	0.0125894	0.526303	-3.18353	-2.49518
GIGYF1	GIGYF1	64599	GRB10 interacting GYF protein 1	-0.530995	6.21578	-2.51046	0.0126231	0.526303	-3.20152	-2.49423
OR4F4	OR4F4	26682	olfactory receptor family 4 subfamily F member 4	-0.540878	6.03886	-2.52318	0.0126747	0.526743	-3.24762	-2.49278
ETFB	ETFB	2109	electron transfer flavoprotein subunit beta	-0.695903	6.3008	-2.49757	0.0128873	0.533841	-3.19847	-2.48687
SPPL2A	SPPL2A	84888	signal peptide peptidase like 2A	-0.588869	6.20755	-2.497	0.0129388	0.534246	-3.20132	-2.48545
LDB2	LDB2	9079	LIM domain binding 2	0.600156	7.59256	2.48888	0.0130537	0.537259	-3.22327	2.4823
P2RX7	P2RX7	5027	purinergic receptor P2X 7	-0.491055	5.22384	-2.51501	0.0131592	0.539252	-3.26975	-2.47943
GPR158	GPR158	57512	G protein-coupled receptor 158	-0.66395	5.63993	-2.53681	0.0131864	0.539252	-3.42145	-2.47869
FMO2	FMO2	2327	flavin containing dimethylaniline monoxygenase 2	-0.533418	6.27721	-2.48828	0.0133041	0.542333	-3.22316	-2.47552
MBP	MBP	4155	myelin basic protein	-0.534795	6.05701	-2.49666	0.0133773	0.54236	-3.24715	-2.47356
PTPRB	PTPRB	5787	protein tyrosine phosphatase receptor type B	0.469475	7.40042	2.48819	0.0134279	0.54236	-3.23222	2.47221
MEX3C	MEX3C	51320	mex-3 RNA binding family member C	-0.586869	5.75594	-2.50784	0.0134959	0.54236	-3.2915	-2.47041
ADAMTS5	ADAMTS5	11096	ADAM metallopeptidase with thrombospondin type 1 motif 5	-0.81097	5.45372	-2.5014	0.013502	0.54236	-3.25052	-2.47025
MGST3	MGST3	4259	microsomal glutathione S-transferase 3	-0.461284	7.60001	-2.47646	0.0135166	0.54236	-3.24289	-2.46986
BNIP3	BNIP3	664	BCL2 interacting protein 3	-0.508171	6.54121	-2.48622	0.0135748	0.542993	-3.23885	-2.46832
KRT18	KRT18	3875	keratin 18	-0.638696	6.63735	-2.48433	0.0136233	0.543235	-3.23982	-2.46705
DALRD3	DALRD3	55152	DALR anticodon binding domain containing 3	-0.495052	5.78499	-2.48256	0.0137009	0.544632	-3.23511	-2.46501
NEGR1	NEGR1	257194	neuronal growth regulator 1	-0.704223	6.20034	-2.4941	0.0138056	0.547093	-3.30734	-2.46228
RNF146	RNF146	81847	ring finger protein 146	-0.532348	6.14717	-2.47243	0.0138533	0.54729	-3.23766	-2.46105
NFE2L3	NFE2L3	9603	nuclear factor, erythroid 2 like 3	-0.565051	5.78839	-2.4748	0.0139614	0.549865	-3.24531	-2.45825
NDUFA3	NDUFA3	4696	NADH:ubiquinone oxidoreductase subunit A3	-0.538895	6.72309	-2.46145	0.0141234	0.55454	-3.2614	-2.45411
OR4C46	OR4C46	119749	olfactory receptor family 4 subfamily C member 46	-0.769717	5.72274	-2.48123	0.0143523	0.560965	-3.29983	-2.44832
MAP3K11	MAP3K11	4296	mitogen-activated protein kinase kinase kinase 11	0.417967	6.41535	2.45653	0.0143747	0.560965	-3.26428	2.44776
NFE2L1	NFE2L1	4779	nuclear factor, erythroid 2 like 1	-0.734616	7.89882	-2.46	0.0146156	0.562635	-3.28057	-2.44177
DRGX	DRGX	644168	dorsal root ganglia homeobox	-0.774599	5.45289	-2.47815	0.0146846	0.562635	-3.37391	-2.44007
THNSL2	THNSL2	55258	threonine synthase like 2	-0.718003	5.43681	-2.46292	0.014695	0.562635	-3.28677	-2.43981
UBE2Z	UBE2Z	65264	ubiquitin conjugating enzyme E2 Z	-0.58224	7.13601	-2.45031	0.0147487	0.562635	-3.28448	-2.43849
FGF18	FGF18	8817	fibroblast growth factor 18	0.571236	5.41696	2.46942	0.0147521	0.562635	-3.32352	2.43841
NTN1	NTN1	9423	netrin 1	1.05421	4.97058	2.51736	0.0147769	0.562635	-3.42502	2.4378
RPS9	RPS9	6203	ribosomal protein S9	0.461487	8.99452	2.44489	0.0147973	0.562635	-3.28574	2.4373
SLC5A1	SLC5A1	6523	solute carrier family 5 member 1	-0.543558	5.99472	-2.44968	0.0148532	0.562635	-3.27744	-2.43594
ZNF581	ZNF581	51545	zinc finger protein 581	-0.621651	5.86509	-2.46122	0.0149059	0.562635	-3.35845	-2.43466
ATP5F1A	ATP5F1A	498	ATP synthase F1 subunit alpha	-0.796412	7.99121	-2.4728	0.0149433	0.562635	-3.39172	-2.43375
HSPE1	HSPE1	3336	heat shock protein family E (Hsp10) member 1	-0.484586	6.84308	-2.43713	0.0150829	0.562635	-3.30236	-2.43038
HBA2	HBA2	3040	hemoglobin subunit alpha 2	-2.20602	9.20751	-2.44022	0.0151396	0.562635	-3.29742	-2.42902
ETV3	ETV3	2117	ETS variant transcription factor 3	0.499446	6.94248	2.4558	0.0151508	0.562635	-3.3721	2.42875
POU5F1	POU5F1	5460	POU class 5 homeobox 1	-0.557599	6.25087	-2.4382	0.0151671	0.562635	-3.29031	-2.42836
SMIM4	SMIM4	440957	small integral membrane protein 4	0.336271	6.19099	2.43822	0.0151809	0.562635	-3.29011	2.42804
TMEM203	TMEM203	94107	transmembrane protein 203	-0.553021	5.5101	-2.45234	0.0152151	0.562635	-3.30522	-2.42722
CAMKV	CAMKV	79012	CaM kinase like vesicle associated	-0.501876	5.79147	-2.44313	0.0152168	0.562635	-3.29109	-2.42718
HMGCL	HMGCL	3155	3-hydroxy-3-methylglutaryl-CoA lyase	-0.575117	5.72991	-2.44527	0.0152768	0.562635	-3.29482	-2.42575
TP53TG3F	TP53TG3F	102724127	TP53 target 3 family member F	-1.55946	6.05435	-2.62568	0.015314	0.562635	-3.90338	-2.42487
RTEL1	RTEL1	51750	regulator of telomere elongation helicase 1	0.812974	6.74688	2.45164	0.0153505	0.562635	-3.35433	2.424
SLC25A37	SLC25A37	51312	solute carrier family 25 member 37	-0.478044	5.84356	-2.43815	0.0153951	0.562635	-3.29613	-2.42295
MBOAT1	MBOAT1	154141	membrane bound O-acyltransferase domain containing 1	0.587882	5.81383	2.45118	0.0154054	0.562635	-3.32554	2.42271
AGPAT3	AGPAT3	56894	1-acylglycerol-3-phosphate O-acyltransferase 3	-0.761732	5.6323	-2.45163	0.0154556	0.562635	-3.32698	-2.42152
SS18L1	SS18L1	26039	SS18L1 subunit of BAF chromatin remodeling complex	0.514555	5.72579	2.43891	0.0154725	0.562635	-3.30691	2.42113
CNOT6	CNOT6	57472	CCR4-NOT transcription complex subunit 6	-0.64718	5.62534	-2.44051	0.0156873	0.567735	-3.31346	-2.41611
TIA1	TIA1	7072	TIA1 cytotoxic granule associated RNA binding protein	0.460125	6.37275	2.4238	0.0157366	0.567735	-3.31459	2.41497
CNN1	CNN1	1264	calponin 1	0.977355	5.89798	2.45627	0.0157458	0.567735	-3.42967	2.41476
TRAPPC5	TRAPPC5	126003	trafficking protein particle complex 5	-0.479998	5.8811	-2.42588	0.0158595	0.569869	-3.31199	-2.41213
LAMB2	LAMB2	3913	laminin subunit beta 2	0.433624	7.64613	2.41742	0.015894	0.569869	-3.33901	2.41134
COX6C	COX6C	1345	cytochrome c oxidase subunit 6C	-0.623508	7.60388	-2.41073	0.0162249	0.580109	-3.34795	-2.40382
VPS13C	VPS13C	54832	vacuolar protein sorting 13 homolog C	0.449436	6.70218	2.4063	0.0164266	0.585684	-3.34937	2.3993
CPLX1	CPLX1	10815	complexin 1	0.604031	5.89569	2.421	0.0165799	0.589506	-3.36012	2.39589
OR2L13	OR2L13	284521	olfactory receptor family 2 subfamily L member 13	-0.797978	5.11676	-2.45116	0.0167599	0.592232	-3.40296	-2.39193
GUK1	GUK1	2987	guanylate kinase 1	0.504803	7.35637	2.39628	0.0168327	0.592232	-3.37302	2.39034
THY1	THY1	7070	Thy-1 cell surface antigen	1.41257	5.87626	2.47194	0.0168363	0.592232	-3.67647	2.39026
QDPR	QDPR	5860	quinoid dihydropteridine reductase	-0.577393	5.52366	-2.41546	0.0168416	0.592232	-3.36261	-2.39015
UNC45A	UNC45A	55898	unc-45 myosin chaperone A	-0.711582	5.50991	-2.42003	0.0170126	0.596607	-3.37741	-2.38643
GP9	GP9	2815	glycoprotein IX platelet	-0.551806	5.92469	-2.39851	0.0170906	0.597702	-3.3518	-2.38475
MYOT	MYOT	9499	myotilin	-0.559764	5.67804	-2.41011	0.0172768	0.601166	-3.38901	-2.38076
COL1A1	COL1A1	1277	collagen type I alpha 1 chain	1.99509	7.49944	2.42348	0.0172835	0.601166	-3.61739	2.38062
VWF	VWF	7450	von Willebrand factor	0.833914	9.61914	2.39158	0.0173468	0.601731	-3.37272	2.37927
AP2A1	AP2A1	160	adaptor related protein complex 2 subunit alpha 1	-0.565911	6.08399	-2.39589	0.01753	0.606443	-3.3777	-2.3754
IL4I1	IL4I1	259307	interleukin 4 induced 1	0.834635	5.91131	2.39235	0.0176094	0.606449	-3.38037	2.37373
RPL22	RPL22	6146	ribosomal protein L22	0.377505	8.84741	2.38031	0.0176249	0.606449	-3.38872	2.3734
HSPB8	HSPB8	26353	heat shock protein family B (small) member 8	-0.622098	7.03173	-2.37767	0.0177149	0.607911	-3.39865	-2.37152
TUBB	TUBB	203068	tubulin beta class I	0.474926	7.48597	2.3781	0.0177928	0.608952	-3.40584	2.3699
ANTXR1	ANTXR1	84168	ANTXR cell adhesion molecule 1	0.417181	7.02225	2.37478	0.0178871	0.610547	-3.40408	2.36795
ELOVL1	ELOVL1	64834	ELOVL fatty acid elongase 1	0.4745	6.58094	2.38245	0.0179374	0.610634	-3.38808	2.36691
CDC42EP3	CDC42EP3	10602	CDC42 effector protein 3	0.651055	6.08808	2.37638	0.0180291	0.612129	-3.38301	2.36502
RTP2	RTP2	344892	receptor transporter protein 2	-0.459948	5.76018	-2.38592	0.0181591	0.613774	-3.40403	-2.36236
DCBLD1	DCBLD1	285761	discoidin, CUB and LCCL domain containing 1	0.641921	5.83101	2.3847	0.0182011	0.613774	-3.40541	2.3615
COMP	COMP	1311	cartilage oligomeric matrix protein	0.626489	5.90979	2.37456	0.0182214	0.613774	-3.38648	2.36109
LOXL1	LOXL1	4016	lysyl oxidase like 1	0.863041	6.60089	2.37689	0.0182957	0.614658	-3.44512	2.35958
USP17L12	USP17L12	100287205	ubiquitin specific peptidase 17 like family member 12	-0.837785	8.01926	-2.384	0.018365	0.615372	-3.44978	-2.35818
HAPLN3	HAPLN3	145864	hyaluronan and proteoglycan link protein 3	0.850397	5.33032	2.39034	0.0185582	0.620222	-3.45147	2.35429
TYRO3	TYRO3	7301	TYRO3 protein tyrosine kinase	-0.583348	5.40323	-2.3771	0.0186627	0.620477	-3.41601	-2.3522
RETREG1	RETREG1	54463	reticulophagy regulator 1	-0.686017	5.91239	-2.37232	0.0186887	0.620477	-3.44138	-2.35168
EIF3K	EIF3K	27335	eukaryotic translation initiation factor 3 subunit K	-0.463271	7.23922	-2.35956	0.0187203	0.620477	-3.42391	-2.35105
OCSTAMP	OCSTAMP	128506	osteoclast stimulatory transmembrane protein	-0.77922	5.58976	-2.37623	0.0187597	0.620477	-3.40726	-2.35027
MLF1	MLF1	4291	myeloid leukemia factor 1	-0.728944	5.52605	-2.37664	0.0189277	0.623616	-3.4169	-2.34695
CAPZA1	CAPZA1	829	capping actin protein of muscle Z-line subunit alpha 1	0.50548	6.35134	2.35462	0.0189734	0.623616	-3.42047	2.34605
CDKN2D	CDKN2D	1032	cyclin dependent kinase inhibitor 2D	-0.47486	6.5129	-2.35666	0.0190008	0.623616	-3.42216	-2.34552
EPYC	EPYC	1833	epiphycan	0.602314	5.35777	2.36845	0.0191101	0.625598	-3.44318	2.34338
CPE	CPE	1363	carboxypeptidase E	0.86895	6.73949	2.35469	0.019222	0.626971	-3.42941	2.3412
SSPN	SSPN	8082	sarcospan	0.727445	5.68492	2.36116	0.0192988	0.626971	-3.43831	2.33971
ZNF845	ZNF845	91664	zinc finger protein 845	-0.588087	6.64834	-2.34916	0.019299	0.626971	-3.43101	-2.33971
POLR2J2	POLR2J2	246721	RNA polymerase II subunit J2	-0.567891	6.38972	-2.34622	0.0193675	0.627604	-3.43448	-2.33838
PSMC6	PSMC6	5706	proteasome 26S subunit, ATPase 6	-0.468329	5.87937	-2.35593	0.019574	0.632695	-3.44278	-2.33441
LPXN	LPXN	9404	leupaxin	-0.604396	5.41031	-2.35626	0.0196407	0.633211	-3.44118	-2.33314
MCRIP2	MCRIP2	84331	MAPK regulated corepressor interacting protein 2	-0.517164	6.639	-2.33879	0.0196889	0.633211	-3.45345	-2.33222
KRT8	KRT8	3856	keratin 8	-0.355895	6.50239	-2.33628	0.0198888	0.637946	-3.45561	-2.32844
MAPK6	MAPK6	5597	mitogen-activated protein kinase 6	-0.44391	6.30181	-2.34489	0.0199358	0.637946	-3.44557	-2.32755
CYP2A6	CYP2A6	1548	cytochrome P450 family 2 subfamily A member 6	0.707042	5.83753	2.34995	0.0200201	0.638725	-3.47084	2.32597
LCORL	LCORL	254251	ligand dependent nuclear receptor corepressor like	-0.735182	5.54996	-2.34887	0.0200794	0.638725	-3.44466	-2.32486
SSRP1	SSRP1	6749	structure specific recognition protein 1	0.39126	6.30089	2.33458	0.0201098	0.638725	-3.45324	2.32429
UBE2G2	UBE2G2	7327	ubiquitin conjugating enzyme E2 G2	0.42986	6.68404	2.32973	0.0201675	0.638971	-3.46918	2.32322
MYO1E	MYO1E	4643	myosin IE	0.592766	5.8285	2.33055	0.020472	0.647015	-3.45106	2.31758
DOCK1	DOCK1	1793	dedicator of cytokinesis 1	0.448448	6.55597	2.33064	0.0205242	0.647069	-3.49431	2.31662
XIRP2	XIRP2	129446	xin actin binding repeat containing 2	1.01028	6.59859	2.3225	0.0206293	0.648785	-3.47336	2.3147
RPS25	RPS25	6230	ribosomal protein S25	0.417926	8.84684	2.31945	0.020722	0.650102	-3.48388	2.31301
CHCHD10	CHCHD10	400916	coiled-coil-helix-coiled-coil-helix domain containing 10	-0.747589	7.59074	-2.31686	0.0208184	0.650473	-3.4975	-2.31126
TBC1D8	TBC1D8	11138	TBC1 domain family member 8	-0.525008	5.57402	-2.33581	0.0208945	0.650473	-3.48389	-2.30989
CLASP2	CLASP2	23122	cytoplasmic linker associated protein 2	-0.655702	5.29343	-2.33939	0.0210351	0.650473	-3.48567	-2.30735
SAP18	SAP18	10284	Sin3A associated protein 18	-0.450143	6.37551	-2.31256	0.0211714	0.650473	-3.48543	-2.30491
FGF6	FGF6	2251	fibroblast growth factor 6	-0.688222	5.47217	-2.33	0.0212247	0.650473	-3.47709	-2.30396
PKNOX2	PKNOX2	63876	PBX/knotted 1 homeobox 2	-0.49661	6.20424	-2.31236	0.0212551	0.650473	-3.48066	-2.30342
ATE1	ATE1	11101	arginyltransferase 1	-0.558976	5.86419	-2.32774	0.0212961	0.650473	-3.49517	-2.30269
NR2F2	NR2F2	7026	nuclear receptor subfamily 2 group F member 2	0.585879	7.62291	2.30402	0.0215235	0.650473	-3.5195	2.29867
GPR153	GPR153	387509	G protein-coupled receptor 153	0.63438	5.56038	2.31897	0.021597	0.650473	-3.49377	2.29738
LAT	LAT	27040	linker for activation of T cells	-0.572102	6.04746	-2.3083	0.0216077	0.650473	-3.48307	-2.29719
RPS21	RPS21	6227	ribosomal protein S21	0.544373	8.75727	2.30324	0.0216167	0.650473	-3.51005	2.29704
PMEL	PMEL	6490	premelanosome protein	-0.560401	6.0834	-2.30686	0.021636	0.650473	-3.4861	-2.2967
TCP11L1	TCP11L1	55346	t-complex 11 like 1	-0.640085	5.40413	-2.32357	0.0216484	0.650473	-3.49128	-2.29648
MRFAP1	MRFAP1	93621	Morf4 family associated protein 1	0.365473	7.61364	2.30205	0.0217485	0.650473	-3.50842	2.29473
BAZ2B	BAZ2B	29994	bromodomain adjacent to zinc finger domain 2B	0.448919	6.16616	2.30352	0.0217792	0.650473	-3.49334	2.2942
OTOP1	OTOP1	133060	otopetrin 1	-0.591805	5.69085	-2.31006	0.0217983	0.650473	-3.48506	-2.29386
FHL2	FHL2	2274	four and a half LIM domains 2	-0.505886	7.59633	-2.29917	0.0218051	0.650473	-3.52611	-2.29375
MYL6	MYL6	4637	myosin light chain 6	0.504468	8.85293	2.30181	0.0218571	0.650473	-3.50107	2.29284
INSR	INSR	3643	insulin receptor	0.596936	7.10237	2.29816	0.021869	0.650473	-3.52646	2.29264
CHORDC1	CHORDC1	26973	cysteine and histidine rich domain containing 1	0.50085	6.03787	2.31215	0.0218743	0.650473	-3.4973	2.29254
KCNJ11	KCNJ11	3767	potassium inwardly rectifying channel subfamily J member 11	-0.596048	5.48447	-2.31469	0.021974	0.650473	-3.50029	-2.29082
HSP90B1	HSP90B1	7184	heat shock protein 90 beta family member 1	-0.550361	6.84486	-2.30029	0.0219772	0.650473	-3.50621	-2.29076
PGP	PGP	283871	phosphoglycolate phosphatase	-0.600205	5.74673	-2.32097	0.021994	0.650473	-3.56727	-2.29047
EMCN	EMCN	51705	endomucin	0.535964	7.37857	2.29392	0.0221788	0.650473	-3.52396	2.28729
OR5V1	OR5V1	81696	olfactory receptor family 5 subfamily V member 1	-1.20325	4.86184	-2.38793	0.0221831	0.650473	-3.62782	-2.28722
CETN2	CETN2	1069	centrin 2	-0.65144	5.87814	-2.32118	0.0222342	0.650473	-3.58669	-2.28634
PPP1R9B	PPP1R9B	84687	protein phosphatase 1 regulatory subunit 9B	0.483483	6.17548	2.29506	0.0222469	0.650473	-3.50656	2.28613
OR4F17	OR4F17	81099	olfactory receptor family 4 subfamily F member 17	-0.709409	5.48864	-2.3114	0.0222489	0.650473	-3.50034	-2.28609
ZNF429	ZNF429	353088	zinc finger protein 429	-0.626336	5.57534	-2.30698	0.0222791	0.650473	-3.49793	-2.28557
ARHGAP10	ARHGAP10	79658	Rho GTPase activating protein 10	-0.48462	5.68219	-2.31061	0.0222939	0.650473	-3.50443	-2.28532
NEK7	NEK7	140609	NIMA related kinase 7	0.398647	7.0703	2.29047	0.0223092	0.650473	-3.53927	2.28506
KRTCAP2	KRTCAP2	200185	keratinocyte associated protein 2	-0.454452	6.72736	-2.30123	0.0223848	0.650623	-3.51611	-2.28377
CCL24	CCL24	6369	C-C motif chemokine ligand 24	-0.467878	5.61749	-2.30067	0.022416	0.650623	-3.5012	-2.28324
MYO5C	MYO5C	55930	myosin VC	0.932656	5.8828	2.33705	0.0227369	0.658445	-3.7479	2.27783
ATG13	ATG13	9776	autophagy related 13	-0.402553	6.2923	-2.28242	0.0229206	0.658464	-3.52923	-2.27476
MYL12A	MYL12A	10627	myosin light chain 12A	0.599895	8.66077	2.29028	0.0229229	0.658464	-3.52199	2.27472
SOCS2	SOCS2	8835	suppressor of cytokine signaling 2	0.569013	6.24267	2.2864	0.0229411	0.658464	-3.52711	2.27441
ALDH1B1	ALDH1B1	219	aldehyde dehydrogenase 1 family member B1	0.502508	6.04579	2.2858	0.0229434	0.658464	-3.5203	2.27438
AZIN2	AZIN2	113451	antizyme inhibitor 2	-0.698579	5.313	-2.30168	0.023078	0.660846	-3.55117	-2.27214
DSC2	DSC2	1824	desmocollin 2	-0.527017	5.34525	-2.29294	0.0231776	0.661785	-3.52646	-2.27049
FABP2	FABP2	2169	fatty acid binding protein 2	0.794201	4.84403	2.30283	0.0232142	0.661785	-3.55817	2.26989
RNF181	RNF181	51255	ring finger protein 181	0.674642	6.94542	2.27364	0.0234316	0.665201	-3.55514	2.26632
POLR2A	POLR2A	5430	RNA polymerase II subunit A	0.662519	6.86864	2.27843	0.023438	0.665201	-3.56544	2.26622
ECH1	ECH1	1891	enoyl-CoA hydratase 1	-0.355515	6.70101	-2.27258	0.023499	0.665459	-3.54989	-2.26522
CTHRC1	CTHRC1	115908	collagen triple helix repeat containing 1	0.587497	5.69902	2.2769	0.0236801	0.669107	-3.52923	2.26228
THAP12	THAP12	5612	THAP domain containing 12	-0.538701	6.11365	-2.26927	0.023827	0.670609	-3.54215	-2.25991
MOB2	MOB2	81532	MOB kinase activator 2	0.554707	6.43434	2.26633	0.023872	0.670609	-3.55805	2.25918
BROX	BROX	148362	BRO1 domain and CAAX motif containing	0.423765	6.12839	2.26652	0.0239782	0.670609	-3.54759	2.25748
MITF	MITF	4286	melanocyte inducing transcription factor	-0.408059	5.50904	-2.27505	0.0239991	0.670609	-3.54016	-2.25714
TANC1	TANC1	85461	tetratricopeptide repeat, ankyrin repeat and coiled-coil containing 1	0.459159	6.71157	2.27017	0.0240013	0.670609	-3.54651	2.25711
TMEM239	TMEM239	100288797	transmembrane protein 239	-0.807797	5.45225	-2.29937	0.0241119	0.670609	-3.57583	-2.25534
ZDHHC7	ZDHHC7	55625	zinc finger DHHC-type containing 7	0.579752	5.89254	2.27616	0.024134	0.670609	-3.55044	2.25499
GIMAP8	GIMAP8	155038	GTPase, IMAP family member 8	0.364454	6.98244	2.26	0.0241524	0.670609	-3.58557	2.2547
MYL12B	MYL12B	103910	myosin light chain 12B	0.383047	7.98958	2.26215	0.0242404	0.670869	-3.56483	2.2533
IL36RN	IL36RN	26525	interleukin 36 receptor antagonist	-0.57248	5.58622	-2.27144	0.0243164	0.670869	-3.54398	-2.25209
TMEM100	TMEM100	55273	transmembrane protein 100	0.981388	5.71412	2.32598	0.024319	0.670869	-3.851	2.25205
SPATA2L	SPATA2L	124044	spermatogenesis associated 2 like	0.598798	6.35603	2.2664	0.0245168	0.674621	-3.55508	2.24893
SH2B3	SH2B3	10019	SH2B adaptor protein 3	0.426694	6.27194	2.2576	0.0245604	0.674621	-3.56554	2.24825
NDUFS6	NDUFS6	4726	NADH:ubiquinone oxidoreductase subunit S6	-0.492468	7.02823	-2.25249	0.0246246	0.674936	-3.59606	-2.24724
SERP1	SERP1	27230	stress associated endoplasmic reticulum protein 1	0.629116	5.91873	2.25586	0.0248675	0.678853	-3.55797	2.24345
MAN2C1	MAN2C1	4123	mannosidase alpha class 2C member 1	-0.415285	6.42535	-2.2542	0.0248851	0.678853	-3.56768	-2.24318
SLC16A2	SLC16A2	6567	solute carrier family 16 member 2	0.648784	5.37259	2.27226	0.0249266	0.678853	-3.58168	2.24254
GABARAPL2	GABARAPL2	11345	GABA type A receptor associated protein like 2	0.419398	7.33779	2.24553	0.0250554	0.679181	-3.6114	2.24055
ADH1B	ADH1B	125	alcohol dehydrogenase 1B (class I), beta polypeptide	-0.965225	6.8679	-2.28325	0.0250904	0.679181	-3.78334	-2.24001
KCNJ4	KCNJ4	3761	potassium inwardly rectifying channel subfamily J member 4	-0.665939	5.62103	-2.26006	0.0250978	0.679181	-3.56215	-2.23989
DEFB108B	DEFB108B	245911	defensin beta 108B	-0.709689	5.50627	-2.25999	0.0251964	0.680271	-3.56438	-2.23838
ACTR8	ACTR8	93973	actin related protein 8	-0.58668	5.56857	-2.26087	0.0252444	0.680271	-3.56915	-2.23764
SLC37A4	SLC37A4	2542	solute carrier family 37 member 4	-0.802457	5.28443	-2.27667	0.025395	0.68289	-3.58011	-2.23534
SNX14	SNX14	57231	sorting nexin 14	0.455092	6.07264	2.24363	0.0256514	0.68834	-3.58019	2.23145
RABEP1	RABEP1	9135	rabaptin, RAB GTPase binding effector protein 1	0.557762	5.59922	2.24526	0.0258736	0.692333	-3.58664	2.2281
ZNF506	ZNF506	440515	zinc finger protein 506	-0.589746	5.82249	-2.24052	0.0259396	0.692333	-3.57931	-2.22712
BBLN	BBLN	79095	NA	0.734153	5.68303	2.24803	0.0259871	0.692333	-3.59057	2.2264
C1QL2	C1QL2	165257	complement C1q like 2	-0.546632	5.72241	-2.24035	0.0260166	0.692333	-3.58039	-2.22596
ZNF256	ZNF256	10172	zinc finger protein 256	-0.661538	5.19445	-2.26447	0.0262155	0.692504	-3.60337	-2.223
CASZ1	CASZ1	54897	castor zinc finger 1	-0.536477	5.47472	-2.24412	0.026217	0.692504	-3.58627	-2.22298
SHC1	SHC1	6464	SHC adaptor protein 1	0.421457	6.82111	2.22837	0.0262196	0.692504	-3.63028	2.22294
MGME1	MGME1	92667	mitochondrial genome maintenance exonuclease 1	-0.487737	5.3797	-2.2507	0.0262394	0.692504	-3.59803	-2.22265
ENTPD5	ENTPD5	957	ectonucleoside triphosphate diphosphohydrolase 5 (inactive)	-0.674387	5.65414	-2.23934	0.0263623	0.694315	-3.58513	-2.22083
PFDN2	PFDN2	5202	prefoldin subunit 2	-0.396838	6.32195	-2.22462	0.0265852	0.698341	-3.61664	-2.21755
SOX21	SOX21	11166	SRY-box transcription factor 21	-0.668436	5.09984	-2.25521	0.0266561	0.698341	-3.61921	-2.21652
L3MBTL1	L3MBTL1	26013	L3MBTL histone methyl-lysine binding protein 1	-0.598403	5.43783	-2.23464	0.0266788	0.698341	-3.59737	-2.21619
COX4I1	COX4I1	1327	cytochrome c oxidase subunit 4I1	-0.601949	8.00206	-2.21901	0.0268404	0.699591	-3.64754	-2.21383
RBP7	RBP7	116362	retinol binding protein 7	0.589506	6.33636	2.22049	0.0269048	0.699591	-3.62185	2.2129
HOXB3	HOXB3	3213	homeobox B3	-0.5484	6.94107	-2.22704	0.0269336	0.699591	-3.61459	-2.21248
CNOT4	CNOT4	4850	CCR4-NOT transcription complex subunit 4	0.462039	6.13599	2.22141	0.026967	0.699591	-3.61224	2.212
TBX5	TBX5	6910	T-box transcription factor 5	-0.801506	5.09554	-2.26603	0.0269998	0.699591	-3.62792	-2.21152
ARHGEF17	ARHGEF17	9828	Rho guanine nucleotide exchange factor 17	0.559012	6.41246	2.21606	0.0271987	0.699963	-3.62894	2.20865
SEC22B	SEC22B	9554	SEC22 homolog B, vesicle trafficking protein (gene/pseudogene)	-0.55519	5.66546	-2.23317	0.027228	0.699963	-3.62085	-2.20823
RYR2	RYR2	6262	ryanodine receptor 2	-0.832768	6.83894	-2.21264	0.0273045	0.699963	-3.64976	-2.20714
PIH1D1	PIH1D1	55011	PIH1 domain containing 1	-0.81437	5.33305	-2.2595	0.0273223	0.699963	-3.69857	-2.20688
NDUFS5	NDUFS5	4725	NADH:ubiquinone oxidoreductase subunit S5	-0.534435	7.23711	-2.21118	0.0273629	0.699963	-3.66244	-2.2063
FBXW5	FBXW5	54461	F-box and WD repeat domain containing 5	0.628177	5.72458	2.23836	0.027375	0.699963	-3.6774	2.20613
MGST2	MGST2	4258	microsomal glutathione S-transferase 2	0.456086	6.57977	2.21185	0.027397	0.699963	-3.64665	2.20581
RASSF4	RASSF4	83937	Ras association domain family member 4	-0.508808	6.73342	-2.21689	0.0274531	0.699998	-3.62748	-2.20501
OR4Q3	OR4Q3	441669	olfactory receptor family 4 subfamily Q member 3	-0.687165	5.48817	-2.22373	0.027592	0.701215	-3.61236	-2.20304
AZGP1	AZGP1	563	alpha-2-glycoprotein 1, zinc-binding	-0.775842	5.40481	-2.23493	0.0276295	0.701215	-3.63699	-2.20251
MET	MET	4233	MET proto-oncogene, receptor tyrosine kinase	0.438182	5.80909	2.21548	0.0277471	0.701215	-3.62336	2.20084
NUTM2F	NUTM2F	54754	NUT family member 2F	-0.620965	5.7192	-2.21431	0.0278272	0.701215	-3.61631	-2.19971
NDUFA2	NDUFA2	4695	NADH:ubiquinone oxidoreductase subunit A2	-0.49304	6.18392	-2.20666	0.027917	0.701215	-3.63594	-2.19845
NEMF	NEMF	9147	nuclear export mediator factor	0.584684	6.0383	2.21649	0.0279823	0.701215	-3.64726	2.19753
PFDN5	PFDN5	5204	prefoldin subunit 5	0.370848	7.89019	2.20156	0.0280404	0.701215	-3.67721	2.19672
TAC3	TAC3	6866	tachykinin precursor 3	-0.684511	5.32352	-2.22121	0.0280494	0.701215	-3.62688	-2.1966
ATF7IP	ATF7IP	55729	activating transcription factor 7 interacting protein	0.456686	6.34083	2.20081	0.0282788	0.701215	-3.6505	2.1934
NES	NES	10763	nestin	0.524505	7.11376	2.19798	0.0282992	0.701215	-3.6826	2.19311
GOLGA8F	GOLGA8F	100132565	golgin A8 family member F	-0.688083	5.76792	-2.21459	0.0283042	0.701215	-3.65989	-2.19304
GZMK	GZMK	3003	granzyme K	-0.805422	5.3068	-2.21931	0.0283359	0.701215	-3.63284	-2.1926
NAT16	NAT16	375607	N-acetyltransferase 16 (putative)	-0.564686	5.40142	-2.22324	0.028344	0.701215	-3.68526	-2.19249
FIZ1	FIZ1	84922	FLT3 interacting zinc finger 1	0.478726	6.51123	2.19953	0.0283649	0.701215	-3.65778	2.1922
RITA1	RITA1	84934	RBPJ interacting and tubulin associated 1	-0.751805	5.24445	-2.23505	0.0284186	0.701215	-3.63984	-2.19146
C3AR1	C3AR1	719	complement C3a receptor 1	-0.535497	6.05199	-2.20682	0.0285205	0.701215	-3.63521	-2.19005
ERCC1	ERCC1	2067	ERCC excision repair 1, endonuclease non-catalytic subunit	0.502466	6.25482	2.20369	0.0286512	0.701215	-3.66519	2.18825
ATP5F1C	ATP5F1C	509	ATP synthase F1 subunit gamma	-0.368223	7.54232	-2.1927	0.0286714	0.701215	-3.69234	-2.18797
PURA	PURA	5813	purine rich element binding protein A	0.308433	6.07167	2.19615	0.0286931	0.701215	-3.64901	2.18768
NR4A1	NR4A1	3164	nuclear receptor subfamily 4 group A member 1	1.14567	8.01598	2.1914	0.0287768	0.701215	-3.69038	2.18653
TAS2R43	TAS2R43	259289	taste 2 receptor member 43	-0.524117	5.47367	-2.20387	0.0287972	0.701215	-3.63633	-2.18625
DTYMK	DTYMK	1841	deoxythymidylate kinase	0.71742	5.21512	2.21984	0.028873	0.701215	-3.66953	2.18522
DRD3	DRD3	1814	dopamine receptor D3	-0.944794	5.12528	-2.24034	0.0288743	0.701215	-3.68917	-2.1852
PGA3	PGA3	643834	pepsinogen A3	-0.658431	5.24554	-2.21709	0.028895	0.701215	-3.6463	-2.18492
GAP43	GAP43	2596	growth associated protein 43	-0.590059	5.25668	-2.21286	0.0289041	0.701215	-3.64567	-2.18479
PIMREG	PIMREG	54478	PICALM interacting mitotic regulator	-0.683705	5.5938	-2.20218	0.0289774	0.701215	-3.63629	-2.18379
WFS1	WFS1	7466	wolframin ER transmembrane glycoprotein	-0.361564	5.93449	-2.19331	0.029023	0.701215	-3.64729	-2.18317
GALNT18	GALNT18	374378	polypeptide N-acetylgalactosaminyltransferase 18	0.426223	7.0326	2.19412	0.0290665	0.701215	-3.65347	2.18258
TBK1	TBK1	29110	TANK binding kinase 1	0.391655	6.10925	2.19064	0.0290895	0.701215	-3.658	2.18227
H2BC4	H2BC4	8347	H2B clustered histone 4	0.670007	6.49492	2.19228	0.0292505	0.701597	-3.66093	2.18009
VRK2	VRK2	7444	VRK serine/threonine kinase 2	0.423981	5.75587	2.19167	0.0292733	0.701597	-3.64719	2.17979
HTRA3	HTRA3	94031	HtrA serine peptidase 3	-0.527434	6.69701	-2.19227	0.029327	0.701597	-3.6542	-2.17906
SERBP1	SERBP1	26135	SERPINE1 mRNA binding protein 1	0.352622	7.25398	2.18552	0.0293892	0.701597	-3.68294	2.17823
DEXI	DEXI	28955	Dexi homolog	-0.404621	6.26617	-2.19291	0.0294322	0.701597	-3.65879	-2.17765
RPS19	RPS19	6223	ribosomal protein S19	0.583095	9.11565	2.18778	0.0294342	0.701597	-3.66508	2.17762
CALD1	CALD1	800	caldesmon 1	0.604845	8.07673	2.19018	0.0294955	0.701751	-3.69681	2.1768
ACLY	ACLY	47	ATP citrate lyase	0.535143	6.0353	2.1873	0.0295506	0.701758	-3.66032	2.17606
SHC2	SHC2	25759	SHC adaptor protein 2	0.701022	5.26627	2.19638	0.0296827	0.703591	-3.66512	2.1743
SLC25A4	SLC25A4	291	solute carrier family 25 member 4	-1.02314	7.32294	-2.17702	0.0298909	0.706267	-3.70484	-2.17153
SART1	SART1	9092	spliceosome associated factor 1, recruiter of U4/U6.U5 tri-snRNP	0.36912	6.10187	2.17957	0.029906	0.706267	-3.67392	2.17133
MID1IP1	MID1IP1	58526	MID1 interacting protein 1	-0.579452	5.73064	-2.19051	0.0301379	0.710433	-3.66108	-2.16827
PLA2G2A	PLA2G2A	5320	phospholipase A2 group IIA	-1.13484	7.24369	-2.1703	0.0304427	0.715343	-3.70927	-2.16428
RNF138	RNF138	51444	ring finger protein 138	0.441125	6.06036	2.17292	0.030458	0.715343	-3.68104	2.16408
BMP8A	BMP8A	353500	bone morphogenetic protein 8a	0.578539	5.45695	2.17989	0.0305366	0.715877	-3.67138	2.16306
TMEM30A	TMEM30A	55754	transmembrane protein 30A	0.451261	8.70205	2.17503	0.0307408	0.71738	-3.68562	2.16041
ID3	ID3	3399	inhibitor of DNA binding 3, HLH protein	0.66181	8.15656	2.16847	0.0307903	0.71738	-3.69468	2.15977
GAS8	GAS8	2622	growth arrest specific 8	-0.508115	5.51128	-2.17504	0.0308536	0.71738	-3.67244	-2.15896
INPP1	INPP1	3628	inositol polyphosphate-1-phosphatase	0.579072	5.72063	2.17257	0.0309727	0.71738	-3.68115	2.15742
CMPK1	CMPK1	51727	cytidine/uridine monophosphate kinase 1	0.545819	5.4016	2.17733	0.0309793	0.71738	-3.68136	2.15734
ZNF776	ZNF776	284309	zinc finger protein 776	-0.853547	6.71492	-2.16562	0.0310004	0.71738	-3.69889	-2.15707
LAMA3	LAMA3	3909	laminin subunit alpha 3	0.439166	6.01308	2.16897	0.0312212	0.71738	-3.6847	2.15424
PALLD	PALLD	23022	palladin, cytoskeletal associated protein	-0.533858	7.19605	-2.16637	0.0312345	0.71738	-3.69051	-2.15407
RPS29	RPS29	6235	ribosomal protein S29	0.429429	9.48194	2.16054	0.0312431	0.71738	-3.71499	2.15396
ZNF471	ZNF471	57573	zinc finger protein 471	-0.701276	5.24957	-2.17777	0.0313185	0.71738	-3.68603	-2.153
AMZ1	AMZ1	155185	archaelysin family metallopeptidase 1	-0.480372	5.68892	-2.16593	0.0313561	0.71738	-3.68193	-2.15252
ASB1	ASB1	51665	ankyrin repeat and SOCS box containing 1	-0.582963	5.37703	-2.17226	0.0313845	0.71738	-3.68265	-2.15216
C1GALT1C1	C1GALT1C1	29071	C1GALT1 specific chaperone 1	-0.398827	5.74939	-2.16347	0.0314578	0.71738	-3.68545	-2.15123
NLK	NLK	51701	nemo like kinase	0.477991	5.84612	2.16296	0.0315216	0.71738	-3.68967	2.15043
PLA2G4E	PLA2G4E	123745	phospholipase A2 group IVE	-0.536412	5.1773	-2.18861	0.0315303	0.71738	-3.71171	-2.15031
JDP2	JDP2	122953	Jun dimerization protein 2	0.419427	5.75402	2.16678	0.0315311	0.71738	-3.69073	2.15031
SPATA4	SPATA4	132851	spermatogenesis associated 4	0.621536	5.20116	2.17792	0.0315535	0.71738	-3.70206	2.15002
ARID5B	ARID5B	84159	AT-rich interaction domain 5B	-0.545565	5.70832	-2.16252	0.0317253	0.717663	-3.68658	-2.14785
CCN2	CCN2	1490	cellular communication network factor 2	0.805197	8.2324	2.15983	0.0317356	0.717663	-3.6991	2.14772
PI16	PI16	221476	peptidase inhibitor 16	0.721875	5.9062	2.16272	0.0317513	0.717663	-3.69453	2.14753
NRARP	NRARP	441478	NOTCH regulated ankyrin repeat protein	1.01089	6.3293	2.19658	0.0317902	0.717663	-3.86051	2.14704
MRPS34	MRPS34	65993	mitochondrial ribosomal protein S34	-0.490812	6.26686	-2.15596	0.0319006	0.718886	-3.70499	-2.14565
KCNK10	KCNK10	54207	potassium two pore domain channel subfamily K member 10	-0.783091	5.19833	-2.17373	0.0320034	0.719719	-3.69961	-2.14437
CD34	CD34	947	CD34 molecule	0.393177	8.0316	2.15051	0.03205	0.719719	-3.73512	2.14379
FIS1	FIS1	51024	fission, mitochondrial 1	-0.516391	6.01774	-2.15214	0.0321108	0.719823	-3.70771	-2.14303
MRPL58	MRPL58	3396	mitochondrial ribosomal protein L58	-0.559572	5.37571	-2.16102	0.0322552	0.721593	-3.69684	-2.14123
ZNF761	ZNF761	388561	zinc finger protein 761	-0.51041	6.7671	-2.16944	0.0323632	0.721593	-3.75277	-2.1399
NUTM2G	NUTM2G	441457	NUT family member 2G	-0.539454	6.7418	-2.14726	0.0323908	0.721593	-3.7332	-2.13955
LCP2	LCP2	3937	lymphocyte cytosolic protein 2	0.567639	6.17024	2.14689	0.0324153	0.721593	-3.72364	2.13925
XPA	XPA	7507	XPA, DNA damage recognition and repair factor	0.561813	5.85932	2.15816	0.0325219	0.72271	-3.70514	2.13794
WDTC1	WDTC1	23038	WD and tetratricopeptide repeats 1	-0.593157	6.29354	-2.15223	0.0327309	0.726094	-3.71468	-2.13537
WASHC3	WASHC3	51019	WASH complex subunit 3	0.308314	6.3686	2.14049	0.0328162	0.726726	-3.74467	2.13432
OR2T27	OR2T27	403239	olfactory receptor family 2 subfamily T member 27	-0.860504	5.09021	-2.18056	0.0329135	0.726831	-3.72143	-2.13314
OSBPL9	OSBPL9	114883	oxysterol binding protein like 9	0.476631	6.43686	2.13992	0.0329459	0.726831	-3.73778	2.13274
SHPRH	SHPRH	257218	SNF2 histone linker PHD RING helicase	0.760369	5.74692	2.14832	0.033009	0.726831	-3.7128	2.13197
PLK3	PLK3	1263	polo like kinase 3	-0.372062	6.15186	-2.14081	0.0330834	0.726831	-3.72471	-2.13107
GTF2A2	GTF2A2	2958	general transcription factor IIA subunit 2	-0.532106	5.68702	-2.14394	0.0331049	0.726831	-3.71147	-2.13081
SH2B2	SH2B2	10603	SH2B adaptor protein 2	0.5674	5.37313	2.1492	0.0333296	0.728381	-3.72393	2.12809
ACTN2	ACTN2	88	actinin alpha 2	-0.777432	8.05064	-2.13734	0.0333778	0.728381	-3.73324	-2.12751
CHPT1	CHPT1	56994	choline phosphotransferase 1	-0.621869	5.83703	-2.14933	0.0335184	0.728381	-3.73017	-2.12582
EXOSC6	EXOSC6	118460	exosome component 6	0.390219	5.59795	2.13941	0.0335211	0.728381	-3.719	2.12579
GABBR1	GABBR1	2550	gamma-aminobutyric acid type B receptor subunit 1	0.436226	6.69315	2.12923	0.0337947	0.728381	-3.76294	2.12251
SNRNP70	SNRNP70	6625	small nuclear ribonucleoprotein U1 subunit 70	0.486737	7.10718	2.12776	0.0338168	0.728381	-3.77785	2.12225
PPP1R1C	PPP1R1C	151242	protein phosphatase 1 regulatory inhibitor subunit 1C	-1.00434	4.89249	-2.19395	0.0339412	0.728381	-3.75479	-2.12077
FRAT2	FRAT2	23401	FRAT regulator of WNT signaling pathway 2	-0.418623	5.59549	-2.13343	0.0340148	0.728381	-3.72551	-2.1199
KDR	KDR	3791	kinase insert domain receptor	0.49215	6.83218	2.1246	0.0340218	0.728381	-3.78788	2.11981
IWS1	IWS1	55677	interacts with SUPT6H, CTD assembly factor 1	0.634588	5.42231	2.14025	0.0340496	0.728381	-3.73455	2.11948
NLGN2	NLGN2	57555	neuroligin 2	-0.406696	5.63462	-2.13276	0.034064	0.728381	-3.72633	-2.11931
HNRNPCL4	HNRNPCL4	101060301	heterogeneous nuclear ribonucleoprotein C like 4	-0.650258	6.00911	-2.12915	0.0341877	0.728381	-3.73666	-2.11785
PIK3R6	PIK3R6	146850	phosphoinositide-3-kinase regulatory subunit 6	0.562182	5.24245	2.13559	0.0342201	0.728381	-3.72905	2.11747
RESF1	RESF1	55196	retroelement silencing factor 1	0.385211	6.3408	2.12338	0.0342533	0.728381	-3.7674	2.11708
ERICH5	ERICH5	203111	glutamate rich 5	-0.717931	5.35005	-2.14791	0.0343195	0.728381	-3.73306	-2.1163
INPP5F	INPP5F	22876	inositol polyphosphate-5-phosphatase F	0.401177	5.69868	2.13329	0.034404	0.728381	-3.7393	2.1153
EDEM2	EDEM2	55741	ER degradation enhancing alpha-mannosidase like protein 2	-0.498948	5.74615	-2.13522	0.0344265	0.728381	-3.73508	-2.11504
MDH1	MDH1	4190	malate dehydrogenase 1	-0.63384	7.54868	-2.11937	0.0344306	0.728381	-3.80281	-2.11499
ARF1	ARF1	375	ADP ribosylation factor 1	0.428481	8.49498	2.11893	0.0345015	0.728381	-3.79429	2.11416
MPV17L	MPV17L	255027	MPV17 mitochondrial inner membrane protein like	-0.836273	4.92506	-2.15681	0.0345246	0.728381	-3.75689	-2.11389
RPL35A	RPL35A	6165	ribosomal protein L35a	0.35155	8.77949	2.11867	0.0345444	0.728381	-3.7902	2.11366
MDK	MDK	4192	midkine	0.625116	6.37485	2.13866	0.0347358	0.728381	-3.82891	2.11142
COX8A	COX8A	1351	cytochrome c oxidase subunit 8A	-0.455232	7.9486	-2.11592	0.0347359	0.728381	-3.8054	-2.11142
NDUFB4	NDUFB4	4710	NADH:ubiquinone oxidoreductase subunit B4	-0.778439	7.27794	-2.15681	0.034855	0.728381	-3.8703	-2.11004
ACP6	ACP6	51205	acid phosphatase 6, lysophosphatidic	-0.583672	5.5447	-2.12493	0.0348745	0.728381	-3.7373	-2.10981
MAP2K3	MAP2K3	5606	mitogen-activated protein kinase kinase 3	-0.363097	6.09531	-2.11821	0.0349983	0.728381	-3.75468	-2.10838
TMEM88	TMEM88	92162	transmembrane protein 88	-0.496036	6.58388	-2.11529	0.0350792	0.728381	-3.77116	-2.10744
CBX3	CBX3	11335	chromobox 3	0.359327	6.82884	2.11133	0.0351451	0.728381	-3.80853	2.10668
SLC20A1	SLC20A1	6574	solute carrier family 20 member 1	0.394801	5.92398	2.11792	0.0351559	0.728381	-3.75308	2.10656
PLCG2	PLCG2	5336	phospholipase C gamma 2	0.409576	6.00789	2.11466	0.0351733	0.728381	-3.76234	2.10636
ICA1	ICA1	3382	islet cell autoantigen 1	-0.626053	5.48241	-2.12359	0.0351898	0.728381	-3.74073	-2.10617
PRAMEF6	PRAMEF6	440561	PRAME family member 6	-0.464348	6.62991	-2.11054	0.0352425	0.728381	-3.80105	-2.10556
C1QTNF2	C1QTNF2	114898	C1q and TNF related 2	0.568318	5.49376	2.12637	0.0353148	0.728381	-3.75077	2.10473
SLFN5	SLFN5	162394	schlafen family member 5	0.561946	6.73851	2.10814	0.0354931	0.728381	-3.79955	2.10269
MED9	MED9	55090	mediator complex subunit 9	0.425537	5.44868	2.12518	0.0355007	0.728381	-3.75375	2.1026
ZNF736	ZNF736	728927	zinc finger protein 736	-0.53761	5.69111	-2.11739	0.0355466	0.728381	-3.74799	-2.10208
CADM1	CADM1	23705	cell adhesion molecule 1	-0.620735	5.13859	-2.14293	0.0355603	0.728381	-3.78543	-2.10192
EHHADH	EHHADH	1962	enoyl-CoA hydratase and 3-hydroxyacyl CoA dehydrogenase	-0.686653	4.88421	-2.14611	0.0357096	0.728381	-3.77607	-2.10022
GALNT16	GALNT16	57452	polypeptide N-acetylgalactosaminyltransferase 16	-0.761121	5.5779	-2.11723	0.0358395	0.728381	-3.74807	-2.09874
EIF4G2	EIF4G2	1982	eukaryotic translation initiation factor 4 gamma 2	0.408278	8.53135	2.10457	0.035855	0.728381	-3.80239	2.09857
C17orf49	C17orf49	124944	chromosome 17 open reading frame 49	0.528144	6.28343	2.10521	0.0358783	0.728381	-3.78809	2.0983
PRELID3B	PRELID3B	51012	PRELI domain containing 3B	0.306268	7.37673	2.10137	0.0359888	0.728381	-3.83013	2.09705
FIBCD1	FIBCD1	84929	fibrinogen C domain containing 1	-0.709129	5.38107	-2.1188	0.0359915	0.728381	-3.75197	-2.09702
S100A4	S100A4	6275	S100 calcium binding protein A4	-0.558244	7.62516	-2.10465	0.0361004	0.728381	-3.78161	-2.0958
COX7A1	COX7A1	1346	cytochrome c oxidase subunit 7A1	-0.792223	7.70644	-2.10452	0.0361239	0.728381	-3.78053	-2.09553
BIVM	BIVM	54841	basic, immunoglobulin-like variable motif containing	0.630005	5.70796	2.11759	0.0361318	0.728381	-3.78267	2.09544
PKD2	PKD2	5311	polycystin 2, transient receptor potential cation channel	0.494912	6.66024	2.10626	0.0361433	0.728381	-3.78974	2.09531
EXOSC3	EXOSC3	51010	exosome component 3	-0.283816	6.44756	-2.10066	0.0361441	0.728381	-3.80802	-2.0953
APOC3	APOC3	345	apolipoprotein C3	-0.526612	6.00235	-2.10407	0.0361469	0.728381	-3.77443	-2.09527
ATF6B	ATF6B	1388	activating transcription factor 6 beta	0.534129	6.08742	2.10308	0.0361587	0.728381	-3.78166	2.09514
NEDD4	NEDD4	4734	NEDD4 E3 ubiquitin protein ligase	0.334783	6.21597	2.10487	0.0361673	0.728381	-3.77755	2.09504
NOTCH3	NOTCH3	4854	notch receptor 3	0.52796	8.14166	2.09936	0.0361746	0.728381	-3.82887	2.09496
PDCD4	PDCD4	27250	programmed cell death 4	0.386362	7.4611	2.10461	0.0361914	0.728381	-3.78346	2.09477
EYA3	EYA3	2140	EYA transcriptional coactivator and phosphatase 3	0.462078	5.65305	2.11253	0.036462	0.732674	-3.76468	2.09174
PUF60	PUF60	22827	poly(U) binding splicing factor 60	0.494461	6.72869	2.10046	0.036632	0.734354	-3.78556	2.08984
UBAC2	UBAC2	337867	UBA domain containing 2	0.542123	5.77268	2.10057	0.0366603	0.734354	-3.77197	2.08953
LHX6	LHX6	26468	LIM homeobox 6	0.548278	5.646	2.09894	0.0368936	0.737871	-3.77174	2.08694
MRPL46	MRPL46	26589	mitochondrial ribosomal protein L46	-0.745823	5.38859	-2.10589	0.0370332	0.739508	-3.7669	-2.0854
MOSMO	MOSMO	730094	modulator of smoothened	0.553117	5.57684	2.10568	0.037119	0.740067	-3.77449	2.08445
PLS3	PLS3	5358	plastin 3	0.418808	7.26638	2.08561	0.0374081	0.743888	-3.85199	2.08128
VIPR1	VIPR1	7433	vasoactive intestinal peptide receptor 1	-0.444044	5.45782	-2.09482	0.0375525	0.743888	-3.77693	-2.07971
ZDHHC20	ZDHHC20	253832	zinc finger DHHC-type containing 20	0.435338	6.31242	2.08472	0.0376568	0.743888	-3.82183	2.07857
FOS	FOS	2353	Fos proto-oncogene, AP-1 transcription factor subunit	0.855288	7.5098	2.08888	0.0377001	0.743888	-3.81749	2.0781
SMAD7	SMAD7	4092	SMAD family member 7	0.642163	6.85469	2.08585	0.0377016	0.743888	-3.81468	2.07808
H6PD	H6PD	9563	hexose-6-phosphate dehydrogenase/glucose 1-dehydrogenase	-0.663317	6.09824	-2.09224	0.0377262	0.743888	-3.78556	-2.07782
FN3KRP	FN3KRP	79672	fructosamine 3 kinase related protein	0.517808	5.91267	2.08684	0.0377645	0.743888	-3.79558	2.0774
WNT8A	WNT8A	7478	Wnt family member 8A	-0.628614	6.20471	-2.08914	0.0377915	0.743888	-3.79102	-2.07711
PLEKHG1	PLEKHG1	57480	pleckstrin homology and RhoGEF domain containing G1	0.793312	5.89924	2.11902	0.0379816	0.743888	-3.91592	2.07505
SFT2D1	SFT2D1	113402	SFT2 domain containing 1	0.361354	6.0911	2.08457	0.0380572	0.743888	-3.80055	2.07424
SSBP1	SSBP1	6742	single stranded DNA binding protein 1	-0.35911	6.6288	-2.07873	0.0380834	0.743888	-3.84816	-2.07396
SMC4	SMC4	10051	structural maintenance of chromosomes 4	0.975048	5.41671	2.14945	0.0380906	0.743888	-3.96671	2.07388
BMERB1	BMERB1	89927	bMERB domain containing 1	-0.618321	7.34145	-2.08274	0.0381393	0.743888	-3.80912	-2.07335
GALNT2	GALNT2	2590	polypeptide N-acetylgalactosaminyltransferase 2	0.464736	6.31812	2.07978	0.0381454	0.743888	-3.82654	2.07329
KLHL20	KLHL20	27252	kelch like family member 20	-0.375249	5.83535	-2.08278	0.0381824	0.743888	-3.79733	-2.07289
NONO	NONO	4841	non-POU domain containing octamer binding	0.37233	6.89895	2.07597	0.0382997	0.745039	-3.86355	2.07163
BCL10	BCL10	8915	BCL10 immune signaling adaptor	-0.573126	5.64382	-2.09123	0.0384021	0.745899	-3.79044	-2.07054
SLC52A2	SLC52A2	79581	solute carrier family 52 member 2	0.437736	5.73112	2.08315	0.0385436	0.747346	-3.79783	2.06903
CLCNKA	CLCNKA	1187	chloride voltage-gated channel Ka	-0.584981	5.37988	-2.09556	0.0387883	0.747346	-3.8053	-2.06643
H4C12	H4C12	8362	H4 clustered histone 12	0.392422	7.42634	2.07769	0.0388023	0.747346	-3.81563	2.06628
CST7	CST7	8530	cystatin F	-0.395746	5.86963	-2.07492	0.038851	0.747346	-3.80991	-2.06576
RNF165	RNF165	494470	ring finger protein 165	-0.381238	5.61688	-2.0757	0.0390405	0.747346	-3.80157	-2.06376
MAGI1	MAGI1	9223	membrane associated guanylate kinase, WW and PDZ domain containing 1	0.70096	5.70886	2.07575	0.039052	0.747346	-3.8033	2.06364
GABARAPL1	GABARAPL1	23710	GABA type A receptor associated protein like 1	-0.46713	7.3158	-2.08175	0.0390803	0.747346	-3.81226	-2.06334
RPL31	RPL31	6160	ribosomal protein L31	0.416255	9.36358	2.06799	0.0391292	0.747346	-3.85618	2.06283
FAM174A	FAM174A	345757	family with sequence similarity 174 member A	0.501367	5.82722	2.08259	0.0391687	0.747346	-3.80016	2.06241
LOXL2	LOXL2	4017	lysyl oxidase like 2	0.832782	5.70509	2.07537	0.0392007	0.747346	-3.80306	2.06207
MYH6	MYH6	4624	myosin heavy chain 6	-1.14439	5.70011	-2.10624	0.0392323	0.747346	-3.90493	-2.06174
NFKB2	NFKB2	4791	nuclear factor kappa B subunit 2	0.401852	7.24076	2.06559	0.0392497	0.747346	-3.88495	2.06156
METTL27	METTL27	155368	methyltransferase like 27	-0.492335	5.33219	-2.08965	0.0394977	0.747346	-3.80565	-2.05896
PSAT1	PSAT1	29968	phosphoserine aminotransferase 1	0.732325	5.65857	2.11853	0.0395081	0.747346	-3.9547	2.05885
S100A1	S100A1	6271	S100 calcium binding protein A1	-0.535605	7.75554	-2.0628	0.0395259	0.747346	-3.88643	-2.05867
SHISA3	SHISA3	152573	shisa family member 3	-0.749891	5.44907	-2.08255	0.0397059	0.747346	-3.79801	-2.0568
RNF185	RNF185	91445	ring finger protein 185	-0.496651	5.83311	-2.06598	0.0397355	0.747346	-3.82036	-2.05649
BCAP29	BCAP29	55973	B cell receptor associated protein 29	0.41272	6.53171	2.07004	0.0397753	0.747346	-3.84282	2.05608
EOGT	EOGT	285203	EGF domain specific O-linked N-acetylglucosamine transferase	0.545455	5.39983	2.08003	0.0398243	0.747346	-3.81298	2.05557
C5orf52	C5orf52	100190949	chromosome 5 open reading frame 52	-0.624106	5.38794	-2.08255	0.0398311	0.747346	-3.81469	-2.0555
RASA3	RASA3	22821	RAS p21 protein activator 3	0.387599	6.26577	2.06247	0.0399339	0.747346	-3.8399	2.05443
CDH5	CDH5	1003	cadherin 5	0.731627	7.71839	2.08434	0.0399879	0.747346	-3.93041	2.05387
GNB1	GNB1	2782	G protein subunit beta 1	0.580299	6.76904	2.0583	0.0400006	0.747346	-3.88352	2.05374
RICTOR	RICTOR	253260	RPTOR independent companion of MTOR complex 2	-0.388564	6.13481	-2.05968	0.0400815	0.747346	-3.84619	-2.05291
NOSTRIN	NOSTRIN	115677	nitric oxide synthase trafficking	0.392185	6.47968	2.0626	0.0400962	0.747346	-3.83536	2.05276
CD93	CD93	22918	CD93 molecule	0.697537	7.94569	2.06915	0.0401442	0.747346	-3.83607	2.05226
ABCF1	ABCF1	23	ATP binding cassette subfamily F member 1	0.583034	5.73506	2.07325	0.0401831	0.747346	-3.83483	2.05186
YBX2	YBX2	51087	Y-box binding protein 2	-0.596527	5.24377	-2.07737	0.0403369	0.747346	-3.81221	-2.05028
PDLIM4	PDLIM4	8572	PDZ and LIM domain 4	-0.359064	5.57385	-2.06298	0.0403816	0.747346	-3.81734	-2.04982
PRICKLE4	PRICKLE4	29964	prickle planar cell polarity protein 4	0.687515	5.76677	2.06605	0.0403825	0.747346	-3.8236	2.04981
STK38L	STK38L	23012	serine/threonine kinase 38 like	0.751951	6.38499	2.08493	0.040383	0.747346	-3.94708	2.04981
SULT1A2	SULT1A2	6799	sulfotransferase family 1A member 2	0.444044	5.99307	2.068	0.0403854	0.747346	-3.81709	2.04978
RNPEP	RNPEP	6051	arginyl aminopeptidase	0.606463	7.28859	2.06042	0.0404034	0.747346	-3.83903	2.0496
MEDAG	MEDAG	84935	mesenteric estrogen dependent adipogenesis	-0.624	5.66832	-2.07493	0.0404974	0.747915	-3.82469	-2.04864
ITGB1	ITGB1	3688	integrin subunit beta 1	0.489382	8.85607	2.05206	0.040637	0.747915	-3.88474	2.04721
MAGEA3	MAGEA3	4102	MAGE family member A3	0.46589	5.71376	2.06143	0.0406844	0.747915	-3.82351	2.04673
ANXA11	ANXA11	311	annexin A11	-0.471216	7.63084	-2.0574	0.0407228	0.747915	-3.83695	-2.04634
CORIN	CORIN	10699	corin, serine peptidase	-0.53935	5.75275	-2.06113	0.0407764	0.747915	-3.82411	-2.0458
ARGLU1	ARGLU1	55082	arginine and glutamate rich 1	0.441692	7.68832	2.05176	0.0408089	0.747915	-3.87311	2.04547
ZNF117	ZNF117	51351	zinc finger protein 117	-0.661894	6.06133	-2.05538	0.0408471	0.747915	-3.83785	-2.04508
LYSMD2	LYSMD2	256586	LysM domain containing 2	0.487576	5.67058	2.05591	0.0409016	0.747915	-3.82917	2.04453
GPR108	GPR108	56927	G protein-coupled receptor 108	-0.574703	5.76373	-2.07014	0.040992	0.748498	-3.8414	-2.04361
BRAP	BRAP	8315	BRCA1 associated protein	-0.470899	5.69191	-2.05397	0.0411458	0.749274	-3.83067	-2.04206
RRAS	RRAS	6237	RAS related	-0.453546	6.42125	-2.04948	0.0411515	0.749274	-3.86068	-2.042
SCARF2	SCARF2	91179	scavenger receptor class F member 2	0.646947	4.89146	2.06676	0.0412801	0.74956	-3.84189	2.04071
PGAP1	PGAP1	80055	post-GPI attachment to proteins inositol deacylase 1	-0.379723	5.75455	-2.05113	0.0412844	0.74956	-3.83683	-2.04066
FRMD4A	FRMD4A	55691	FERM domain containing 4A	0.404016	6.15381	2.044	0.0416169	0.751724	-3.87002	2.03733
RFTN1	RFTN1	23180	raftlin, lipid raft linker 1	-0.339079	7.50036	-2.0421	0.041661	0.751724	-3.89945	-2.03689
CAD	CAD	790	carbamoyl-phosphate synthetase 2, aspartate transcarbamylase, and dihydroorotase	-0.585692	5.41592	-2.06849	0.0416623	0.751724	-3.85173	-2.03688
MRM2	MRM2	29960	mitochondrial rRNA methyltransferase 2	-0.717236	5.57732	-2.07947	0.0416827	0.751724	-3.92308	-2.03667
FMOD	FMOD	2331	fibromodulin	0.975783	5.58151	2.07279	0.0417319	0.751724	-3.91405	2.03618
PRKACB	PRKACB	5567	protein kinase cAMP-activated catalytic subunit beta	-0.697954	5.10069	-2.07803	0.0417559	0.751724	-3.88614	-2.03594
SKP1	SKP1	6500	S-phase kinase associated protein 1	-0.272433	8.1235	-2.03824	0.0419419	0.752225	-3.91901	-2.0341
AMPH	AMPH	273	amphiphysin	-0.602537	5.37501	-2.04902	0.0419508	0.752225	-3.83493	-2.03401
ADAMTSL4	ADAMTSL4	54507	ADAMTS like 4	-0.885107	5.42781	-2.08919	0.04196	0.752225	-3.97827	-2.03392
CYYR1	CYYR1	116159	cysteine and tyrosine rich 1	0.38226	6.57856	2.0383	0.0422287	0.755982	-3.88153	2.03126
ATP5F1B	ATP5F1B	506	ATP synthase F1 subunit beta	-0.532184	8.74615	-2.03623	0.0425579	0.758316	-3.87265	-2.02802
FAT4	FAT4	79633	FAT atypical cadherin 4	0.500341	5.99326	2.03716	0.04262	0.758316	-3.86404	2.02742
DNM3	DNM3	26052	dynamin 3	0.361972	5.96706	2.03515	0.042628	0.758316	-3.87072	2.02734
LYPD6	LYPD6	130574	LY6/PLAUR domain containing 6	0.540889	5.34924	2.05086	0.042657	0.758316	-3.84831	2.02705
PIEZO1	PIEZO1	9780	piezo type mechanosensitive ion channel component 1	0.362126	6.74679	2.03169	0.0426973	0.758316	-3.9117	2.02666
TBC1D20	TBC1D20	128637	TBC1 domain family member 20	0.414947	6.1008	2.04075	0.04274	0.758316	-3.85208	2.02624
HERC1	HERC1	8925	HECT and RLD domain containing E3 ubiquitin protein ligase family member 1	-0.319173	6.61265	-2.03082	0.0427737	0.758316	-3.9116	-2.02591
ACADVL	ACADVL	37	acyl-CoA dehydrogenase very long chain	-0.569302	8.41855	-2.0405	0.0428674	0.758925	-3.8642	-2.025
SMG7	SMG7	9887	SMG7 nonsense mediated mRNA decay factor	0.447111	6.52813	2.02925	0.0429398	0.759156	-3.91431	2.0243
OR2T35	OR2T35	403244	olfactory receptor family 2 subfamily T member 35	-0.467125	5.69201	-2.0435	0.0430684	0.760241	-3.85202	-2.02305
EHD4	EHD4	30844	EH domain containing 4	0.443928	6.28129	2.03251	0.0431751	0.760241	-3.87112	2.02201
ANXA6	ANXA6	309	annexin A6	-0.40454	6.80552	-2.03508	0.0431793	0.760241	-3.86512	-2.02197
TAFA4	TAFA4	151647	TAFA chemokine like family member 4	-0.618967	5.48763	-2.03546	0.0434675	0.764263	-3.85203	-2.01919
RBM18	RBM18	92400	RNA binding motif protein 18	-0.630807	5.47586	-2.03159	0.0436391	0.765732	-3.85715	-2.01754
TIMP3	TIMP3	7078	TIMP metallopeptidase inhibitor 3	-0.479948	9.54872	-2.02545	0.0436707	0.765732	-3.89001	-2.01724
TNFRSF1A	TNFRSF1A	7132	TNF receptor superfamily member 1A	0.514427	6.70483	2.02208	0.0437793	0.766587	-3.91606	2.0162
RPL30	RPL30	6156	ribosomal protein L30	0.398139	9.52603	2.0194	0.0439663	0.768809	-3.92386	2.01441
PTGDS	PTGDS	5730	prostaglandin D2 synthase	-1.29119	7.48281	-2.10629	0.0441632	0.771199	-4.20653	-2.01254
NAPRT	NAPRT	93100	nicotinate phosphoribosyltransferase	0.505173	5.9357	2.02621	0.0443065	0.772648	-3.87857	2.01118
VPS4B	VPS4B	9525	vacuolar protein sorting 4 homolog B	-0.595049	5.72859	-2.01911	0.044648	0.777462	-3.87713	-2.00796
MRPL44	MRPL44	65080	mitochondrial ribosomal protein L44	-0.565697	5.56785	-2.02049	0.044704	0.777462	-3.8715	-2.00743
ELOB	ELOB	6923	elongin B	-0.377274	7.22567	-2.01122	0.0447654	0.777472	-3.95251	-2.00685
FXR2	FXR2	9513	FMR1 autosomal homolog 2	-0.530386	6.13544	-2.01861	0.0448817	0.778436	-3.88105	-2.00576
HTRA1	HTRA1	5654	HtrA serine peptidase 1	0.702311	7.14177	2.03128	0.0451182	0.780237	-3.97396	2.00355
KLF6	KLF6	1316	Kruppel like factor 6	0.484075	7.22445	2.02058	0.0451478	0.780237	-3.92528	2.00327
SMTN	SMTN	6525	smoothelin	0.540293	6.44073	2.00853	0.0451684	0.780237	-3.93529	2.00308
GPR183	GPR183	1880	G protein-coupled receptor 183	0.544838	5.47876	2.01347	0.0454539	0.780943	-3.88031	2.00043
VEGFC	VEGFC	7424	vascular endothelial growth factor C	0.481572	6.49151	2.00631	0.0454642	0.780943	-3.93092	2.00033
KCNN3	KCNN3	3782	potassium calcium-activated channel subfamily N member 3	0.654146	6.04746	2.01471	0.0455493	0.780943	-3.88874	1.99955
FOXN3	FOXN3	1112	forkhead box N3	-0.354431	6.94345	-2.00329	0.0455633	0.780943	-3.97079	-1.99942
FBRSL1	FBRSL1	57666	fibrosin like 1	0.598013	5.68203	2.00961	0.0456815	0.780943	-3.89006	1.99832
STX12	STX12	23673	syntaxin 12	0.42894	6.54787	2.00855	0.0456973	0.780943	-3.90055	1.99818
NHEJ1	NHEJ1	79840	non-homologous end joining factor 1	0.681289	5.215	2.01995	0.0457916	0.780943	-3.88325	1.99731
ARID1A	ARID1A	8289	AT-rich interaction domain 1A	0.520762	6.05164	2.00814	0.0457929	0.780943	-3.89666	1.9973
RPS23	RPS23	6228	ribosomal protein S23	0.5803	9.43658	2.01496	0.0458894	0.780943	-3.92569	1.99641
POMC	POMC	5443	proopiomelanocortin	-0.490531	5.43205	-2.01168	0.0458897	0.780943	-3.88157	-1.99641
TNFAIP8L2	TNFAIP8L2	79626	TNF alpha induced protein 8 like 2	-0.647201	4.97047	-2.02458	0.0459031	0.780943	-3.88651	-1.99628
ITPR3	ITPR3	3710	inositol 1,4,5-trisphosphate receptor type 3	-0.521749	5.96248	-2.00429	0.0459414	0.780943	-3.90838	-1.99593
MEMO1	MEMO1	51072	mediator of cell motility 1	0.505541	6.26673	2.00084	0.0460629	0.781455	-3.93604	1.99482
HNRNPAB	HNRNPAB	3182	heterogeneous nuclear ribonucleoprotein A/B	-0.409229	6.73198	-2.00208	0.0461108	0.781455	-3.92367	-1.99438
SMOC2	SMOC2	64094	SPARC related modular calcium binding 2	0.728311	7.55407	1.99805	0.0461547	0.781455	-3.97642	1.99398
CTSG	CTSG	1511	cathepsin G	-1.16362	4.88742	-2.0627	0.0462189	0.781509	-3.91168	-1.99339
RAET1L	RAET1L	154064	retinoic acid early transcript 1L	-0.470561	5.70318	-2.00244	0.0463912	0.781688	-3.89864	-1.99182
PSG1	PSG1	5669	pregnancy specific beta-1-glycoprotein 1	-0.48385	6.00585	-1.99903	0.0463957	0.781688	-3.92094	-1.99178
PRR9	PRR9	574414	proline rich 9	-0.363001	5.47697	-2.00697	0.0465006	0.781688	-3.88853	-1.99082
RND2	RND2	8153	Rho family GTPase 2	0.59535	5.01063	2.01008	0.0465198	0.781688	-3.8891	1.99065
RRAGB	RRAGB	10325	Ras related GTP binding B	0.415085	5.65142	2.01187	0.0466052	0.781688	-3.88769	1.98987
SSX3	SSX3	10214	SSX family member 3	-0.404092	5.9037	-1.99776	0.0466349	0.781688	-3.91566	-1.9896
LYRM2	LYRM2	57226	LYR motif containing 2	-0.670307	9.06907	-1.99934	0.046657	0.781688	-3.91194	-1.9894
SFI1	SFI1	9814	SFI1 centrin binding protein	0.424114	6.0526	1.99554	0.0467885	0.782867	-3.92853	1.98821
OR8K1	OR8K1	390157	olfactory receptor family 8 subfamily K member 1	0.405058	5.49434	2.00444	0.0469738	0.78303	-3.90139	1.98654
SAFB2	SAFB2	9667	scaffold attachment factor B2	-0.430354	6.35343	-1.9916	0.046992	0.78303	-3.95579	-1.98637
MZT2B	MZT2B	80097	mitotic spindle organizing protein 2B	1.07591	10.6302	2.00082	0.0469986	0.78303	-3.90092	1.98631
DIPK2B	DIPK2B	79742	divergent protein kinase domain 2B	0.580051	6.52557	1.9946	0.0470429	0.78303	-3.92642	1.98591
TKT	TKT	7086	transketolase	0.712384	6.09353	2.03469	0.0472062	0.784453	-4.02778	1.98445
NDUFAB1	NDUFAB1	4706	NADH:ubiquinone oxidoreductase subunit AB1	-0.456343	6.50078	-1.98839	0.047286	0.784453	-3.97036	-1.98373
OR4K14	OR4K14	122740	olfactory receptor family 4 subfamily K member 14	-0.600466	5.23743	-2.01633	0.0473123	0.784453	-3.91157	-1.98349
CXXC5	CXXC5	51523	CXXC finger protein 5	0.486962	5.93862	1.99396	0.0473933	0.784779	-3.91325	1.98277
SF3A2	SF3A2	8175	splicing factor 3a subunit 2	0.413823	6.30288	1.98738	0.0475592	0.785776	-3.95067	1.98129
SOX10	SOX10	6663	SRY-box transcription factor 10	-0.576487	5.16963	-2.00687	0.0476225	0.785776	-3.90578	-1.98072
DNAJC13	DNAJC13	23317	DnaJ heat shock protein family (Hsp40) member C13	0.491428	5.91891	1.99819	0.0476376	0.785776	-3.91931	1.98059
SELP	SELP	6403	selectin P	0.615369	5.87734	1.98841	0.0477591	0.786764	-3.92664	1.97951
GARS1	GARS1	2617	glycyl-tRNA synthetase 1	-0.492949	5.53938	-1.98978	0.0479469	0.788092	-3.91037	-1.97784
PPP2R2A	PPP2R2A	5520	protein phosphatase 2 regulatory subunit Balpha	0.457354	6.22316	1.98362	0.0479628	0.788092	-3.95847	1.9777
ERAP1	ERAP1	51752	endoplasmic reticulum aminopeptidase 1	0.448049	6.51441	1.98235	0.048085	0.789088	-3.96265	1.97662
VASP	VASP	7408	vasodilator stimulated phosphoprotein	0.337331	6.86419	1.97947	0.0482	0.789419	-4.00377	1.9756
MTIF2	MTIF2	4528	mitochondrial translational initiation factor 2	-0.526814	5.65612	-1.98576	0.0482466	0.789419	-3.91891	-1.97519
OST4	OST4	100128731	oligosaccharyltransferase complex subunit 4, non-catalytic	0.3533	7.44645	1.97784	0.0483491	0.789419	-4.01512	1.97429
CACTIN	CACTIN	58509	cactin, spliceosome C complex subunit	0.348403	5.6759	1.98397	0.0483519	0.789419	-3.92392	1.97426
SOCS6	SOCS6	9306	suppressor of cytokine signaling 6	0.497605	5.51217	1.98855	0.0487851	0.795477	-3.9201	1.97046
USP17L3	USP17L3	645836	ubiquitin specific peptidase 17 like family member 3	-0.830531	7.66048	-1.98348	0.048935	0.795903	-3.93362	-1.96916
CRHR2	CRHR2	1395	corticotropin releasing hormone receptor 2	0.633375	5.14815	1.99252	0.0489356	0.795903	-3.91792	1.96915
CRIP2	CRIP2	1397	cysteine rich protein 2	-0.494531	8.39729	-1.97989	0.0490232	0.796316	-3.93649	-1.96839
CSTF1	CSTF1	1477	cleavage stimulation factor subunit 1	0.454923	5.92302	1.98377	0.0491117	0.796742	-3.92135	1.96762
STK11IP	STK11IP	114790	serine/threonine kinase 11 interacting protein	0.530489	5.50825	1.97808	0.0492881	0.798592	-3.92564	1.96609
ASPN	ASPN	54829	asporin	0.869807	6.26438	1.99148	0.0494059	0.799489	-3.98225	1.96507
SERF2	SERF2	10169	small EDRK-rich factor 2	0.508596	8.20323	1.96746	0.0496702	0.801671	-4.00439	1.96279
PBXIP1	PBXIP1	57326	PBX homeobox interacting protein 1	0.365773	6.42145	1.96709	0.0497358	0.801671	-3.99666	1.96223
GOLGA6A	GOLGA6A	342096	golgin A6 family member A	-0.51608	6.89421	-1.97074	0.0497563	0.801671	-3.95722	-1.96205
CSNK1G1	CSNK1G1	53944	casein kinase 1 gamma 1	-0.665678	5.80336	-1.99091	0.0497913	0.801671	-3.99017	-1.96175
KBTBD2	KBTBD2	25948	kelch repeat and BTB domain containing 2	0.411701	6.47546	1.96558	0.0498916	0.80218	-4.00229	1.96089
TRIM47	TRIM47	91107	tripartite motif containing 47	0.608513	6.4253	1.97625	0.0499482	0.80218	-3.95455	1.96041
BRMS1	BRMS1	25855	BRMS1 transcriptional repressor and anoikis regulator	-0.487078	5.7002	-1.96908	0.0501159	0.803864	-3.9418	-1.95897
CEP126	CEP126	57562	centrosomal protein 126	-0.607001	5.68267	-1.97247	0.0501796	0.803879	-3.93657	-1.95843
EED	EED	8726	embryonic ectoderm development	0.429129	5.65303	1.97734	0.0503852	0.806157	-3.93411	1.95668
IER3	IER3	8870	immediate early response 3	0.428564	6.51555	1.96634	0.0504753	0.806157	-3.95925	1.95591
NPAP1L	NPAP1L	729159	nuclear pore associated protein 1 like	-0.487283	7.40926	-1.96021	0.0505107	0.806157	-4.01176	-1.95561
KRTAP3-3	KRTAP3-3	85293	keratin associated protein 3-3	-0.615626	5.09847	-1.98122	0.0505802	0.80626	-3.92896	-1.95502
RBM25	RBM25	58517	RNA binding motif protein 25	-0.333339	6.31453	-1.95883	0.050717	0.806549	-4.00169	-1.95387
FN1	FN1	2335	fibronectin 1	1.4222	8.37307	1.9691	0.0508862	0.806549	-3.96559	1.95244
ITGB5	ITGB5	3693	integrin subunit beta 5	0.552041	6.61059	1.95742	0.0509028	0.806549	-4.0038	1.9523
TP53	TP53	7157	tumor protein p53	-0.640045	5.48803	-1.96442	0.0509327	0.806549	-3.94083	-1.95205
FAM131C	FAM131C	348487	family with sequence similarity 131 member C	0.461717	5.90023	1.96498	0.0509911	0.806549	-3.94569	1.95155
NFYA	NFYA	4800	nuclear transcription factor Y subunit alpha	0.443313	7.27516	1.96257	0.0510838	0.806549	-3.9711	1.95078
CKLF	CKLF	51192	chemokine like factor	0.448378	5.99252	1.96846	0.0511272	0.806549	-3.94971	1.95041
ROBO4	ROBO4	54538	roundabout guidance receptor 4	0.547731	5.84318	1.95932	0.0511671	0.806549	-3.96232	1.95008
HNRNPH1	HNRNPH1	3187	heterogeneous nuclear ribonucleoprotein H1	0.321652	8.08904	1.95352	0.0511905	0.806549	-4.04345	1.94988
LILRB3	LILRB3	11025	leukocyte immunoglobulin like receptor B3	-0.644907	6.42877	-1.97196	0.0513747	0.806549	-3.96138	-1.94834
ECT2	ECT2	1894	epithelial cell transforming 2	0.659145	5.04702	1.96598	0.0513761	0.806549	-3.93914	1.94833
EXT1	EXT1	2131	exostosin glycosyltransferase 1	0.705876	6.31659	1.96904	0.0513999	0.806549	-3.9825	1.94813
CIAPIN1	CIAPIN1	57019	cytokine induced apoptosis inhibitor 1	0.567178	6.38543	1.95665	0.0514356	0.806549	-3.97349	1.94783
EIF4A3	EIF4A3	9775	eukaryotic translation initiation factor 4A3	0.679394	5.3872	1.9625	0.051522	0.806549	-3.94389	1.94711
YTHDC1	YTHDC1	91746	YTH domain containing 1	0.354873	6.93428	1.95051	0.0515516	0.806549	-4.04775	1.94686
ARHGAP1	ARHGAP1	392	Rho GTPase activating protein 1	0.330685	6.68769	1.95498	0.0516065	0.806549	-3.97696	1.9464
RAB23	RAB23	51715	RAB23, member RAS oncogene family	-0.42037	5.70833	-1.96554	0.0516964	0.806968	-3.9482	-1.94565
ETHE1	ETHE1	23474	ETHE1 persulfide dioxygenase	0.509489	5.52349	1.96009	0.0518323	0.808104	-3.94899	1.94452
NACC1	NACC1	112939	nucleus accumbens associated 1	0.382555	5.72606	1.95434	0.0518989	0.808159	-3.961	1.94397
DDX3X	DDX3X	1654	DEAD-box helicase 3 X-linked	0.471045	6.96306	1.95118	0.0521469	0.810189	-3.98087	1.94192
IGFBP4	IGFBP4	3487	insulin like growth factor binding protein 4	0.791497	9.42817	1.95566	0.0521559	0.810189	-3.97771	1.94184
CYP20A1	CYP20A1	57404	cytochrome P450 family 20 subfamily A member 1	0.439788	5.90774	1.94852	0.0523021	0.811142	-3.98246	1.94064
PRELP	PRELP	5549	proline and arginine rich end leucine rich repeat protein	-0.602935	5.57566	-1.95336	0.0524049	0.811142	-3.95493	-1.93979
TTC7A	TTC7A	57217	tetratricopeptide repeat domain 7A	-0.377601	6.21744	-1.94522	0.0524074	0.811142	-4.01113	-1.93977
ALKAL1	ALKAL1	389658	ALK and LTK ligand 1	0.431799	5.54273	1.95563	0.0525916	0.81301	-3.95424	1.93826
TBC1D13	TBC1D13	54662	TBC1 domain family member 13	-0.540835	6.26643	-1.9466	0.0527957	0.81518	-3.98028	-1.93659
PILRB	PILRB	29990	paired immunoglobin like type 2 receptor beta	0.357777	6.47906	1.9397	0.0529615	0.815863	-4.03963	1.93523
NT5DC2	NT5DC2	64943	5'-nucleotidase domain containing 2	0.432395	6.49915	1.94585	0.0529674	0.815863	-3.97785	1.93519
CACUL1	CACUL1	143384	CDK2 associated cullin domain 1	0.400846	5.76848	1.94411	0.0531993	0.81845	-3.97365	1.9333
ANTXR2	ANTXR2	118429	ANTXR cell adhesion molecule 2	-0.893591	6.14116	-1.97951	0.0533082	0.818937	-4.05748	-1.93242
FHL3	FHL3	2275	four and a half LIM domains 3	0.541799	6.00111	1.93954	0.0533588	0.818937	-3.99905	1.93201
CCDC8	CCDC8	83987	coiled-coil domain containing 8	0.556094	5.82316	1.95548	0.0534961	0.820059	-3.97724	1.93089
CYP4Z1	CYP4Z1	199974	cytochrome P450 family 4 subfamily Z member 1	-0.562777	5.88814	-1.94926	0.0538505	0.824505	-3.98416	-1.92804
LURAP1	LURAP1	541468	leucine rich adaptor protein 1	0.55101	5.42831	1.95194	0.0540528	0.824916	-3.9809	1.92641
LNP1	LNP1	348801	leukemia NUP98 fusion partner 1	-0.523991	5.19851	-1.94789	0.0540577	0.824916	-3.96147	-1.92637
WASHC1	WASHC1	100287171	WASH complex subunit 1	-0.302587	7.15955	-1.93145	0.0541012	0.824916	-4.03956	-1.92603
ZNF615	ZNF615	284370	zinc finger protein 615	-0.565837	5.7899	-1.94054	0.0541351	0.824916	-3.97916	-1.92575
PYCR2	PYCR2	29920	pyrroline-5-carboxylate reductase 2	0.314126	6.43311	1.92935	0.0542508	0.825078	-4.05123	1.92483
H2AC19	H2AC19	723790	H2A clustered histone 19	0.461191	7.40713	1.92933	0.0543864	0.825078	-4.04136	1.92375
HNRNPM	HNRNPM	4670	heterogeneous nuclear ribonucleoprotein M	0.27492	7.14505	1.9267	0.0544394	0.825078	-4.08735	1.92332
MTIF3	MTIF3	219402	mitochondrial translational initiation factor 3	-0.531207	5.93289	-1.9371	0.054442	0.825078	-3.98564	-1.9233
SNX4	SNX4	8723	sorting nexin 4	0.613462	5.6049	1.93387	0.0544746	0.825078	-3.9843	1.92304
SEMA5B	SEMA5B	54437	semaphorin 5B	0.735066	5.62131	1.93962	0.0545325	0.825078	-3.97286	1.92258
DEFB130A	DEFB130A	245940	defensin beta 130A	-0.590485	5.51689	-1.94198	0.0546785	0.82631	-3.97085	-1.92142
HIF3A	HIF3A	64344	hypoxia inducible factor 3 subunit alpha	-0.662581	7.13328	-1.94199	0.0547568	0.826517	-4.03086	-1.9208
LDLRAD4	LDLRAD4	753	low density lipoprotein receptor class A domain containing 4	-0.552097	5.79319	-1.9296	0.0548692	0.82724	-3.9952	-1.91991
C6orf136	C6orf136	221545	chromosome 6 open reading frame 136	0.620632	5.60428	1.93567	0.0549967	0.828185	-3.98097	1.9189
ISOC1	ISOC1	51015	isochorismatase domain containing 1	-0.482908	5.6567	-1.92776	0.0553177	0.83132	-3.99025	-1.91637
CFAP58	CFAP58	159686	cilia and flagella associated protein 58	-0.437504	5.51955	-1.92893	0.0553807	0.83132	-3.98398	-1.91588
TPD52	TPD52	7163	tumor protein D52	-0.820598	4.88479	-1.95493	0.0553997	0.83132	-3.97787	-1.91573
HIF1AN	HIF1AN	55662	hypoxia inducible factor 1 subunit alpha inhibitor	-0.391566	5.71941	-1.92529	0.0554871	0.831657	-3.99538	-1.91504
GPS1	GPS1	2873	G protein pathway suppressor 1	-0.471101	6.43238	-1.92356	0.0556086	0.832503	-4.01074	-1.91409
SERPINH1	SERPINH1	871	serpin family H member 1	0.70424	7.32279	1.92733	0.0557733	0.832729	-4.01395	1.9128
STEAP4	STEAP4	79689	STEAP4 metalloreductase	0.651665	7.17225	1.92242	0.0557765	0.832729	-4.01428	1.91278
STXBP6	STXBP6	29091	syntaxin binding protein 6	-1.1593	5.17759	-1.98478	0.0558189	0.832729	-4.1276	-1.91245
CSNK1A1	CSNK1A1	1452	casein kinase 1 alpha 1	-0.334933	6.22171	-1.91607	0.0560066	0.833201	-4.05289	-1.91098
ENPP2	ENPP2	5168	ectonucleotide pyrophosphatase/phosphodiesterase 2	0.511859	5.39305	1.92548	0.0560448	0.833201	-3.98999	1.91069
CASP7	CASP7	840	caspase 7	0.401918	5.70174	1.91938	0.0562073	0.833201	-4.00461	1.90942
RANBP9	RANBP9	10048	RAN binding protein 9	0.434485	6.19962	1.9179	0.056239	0.833201	-4.01832	1.90918
ZBED1	ZBED1	9189	zinc finger BED-type containing 1	0.523616	5.84824	1.9186	0.0562503	0.833201	-4.01111	1.90909
ZFP36	ZFP36	7538	ZFP36 ring finger protein	0.755981	8.28575	1.92128	0.0562681	0.833201	-4.01825	1.90895
NUTF2	NUTF2	10204	nuclear transport factor 2	0.355931	6.21977	1.91722	0.0563061	0.833201	-4.02013	1.90866
GUCY1A2	GUCY1A2	2977	guanylate cyclase 1 soluble subunit alpha 2	-0.508426	6.85453	-1.91724	0.0564313	0.834089	-4.0179	-1.90769
HDHD5	HDHD5	27440	haloacid dehalogenase like hydrolase domain containing 5	0.310898	5.69337	1.91497	0.0566006	0.835626	-4.01417	1.90638
FASTKD3	FASTKD3	79072	FAST kinase domains 3	-0.500502	5.32883	-1.92235	0.0567108	0.836288	-3.98872	-1.90553
RHOF	RHOF	54509	ras homolog family member F, filopodia associated	0.470575	5.35065	1.91691	0.0568272	0.837041	-3.99739	1.90464
IPO9	IPO9	55705	importin 9	0.402261	6.37371	1.9072	0.05709	0.838659	-4.07743	1.90262
SLAIN2	SLAIN2	57606	SLAIN motif family member 2	0.498318	6.8796	1.91062	0.0570934	0.838659	-4.03583	1.90259
IL1F10	IL1F10	84639	interleukin 1 family member 10	-0.627096	5.47658	-1.91699	0.0571336	0.838659	-3.99685	-1.90229
NGFR	NGFR	4804	nerve growth factor receptor	0.525315	6.12725	1.90965	0.0574733	0.842678	-4.02039	1.89969
DDHD2	DDHD2	23259	DDHD domain containing 2	-0.384847	6.48737	-1.90316	0.0577396	0.845469	-4.06833	-1.89767
PRPF31	PRPF31	26121	pre-mRNA processing factor 31	0.388854	5.69671	1.90756	0.0577957	0.845469	-4.01779	1.89724
USP48	USP48	84196	ubiquitin specific peptidase 48	-0.405891	5.9058	-1.90292	0.0579485	0.845689	-4.0432	-1.89609
OSTF1	OSTF1	26578	osteoclast stimulating factor 1	-0.455803	6.15885	-1.90737	0.0579938	0.845689	-4.02075	-1.89574
HMGN3	HMGN3	9324	high mobility group nucleosomal binding domain 3	-0.561349	5.95699	-1.9103	0.0580153	0.845689	-4.01951	-1.89558
MYOF	MYOF	26509	myoferlin	0.480339	6.14522	1.90089	0.058075	0.845689	-4.06464	1.89513
TCAF2	TCAF2	285966	TRPM8 channel associated factor 2	-0.631712	5.3738	-1.9096	0.0582176	0.845882	-4.00402	-1.89406
TREX2	TREX2	11219	three prime repair exonuclease 2	-0.780678	4.5647	-1.96013	0.0582205	0.845882	-4.0233	-1.89403
UBR3	UBR3	130507	ubiquitin protein ligase E3 component n-recognin 3	0.420293	6.181	1.89878	0.0582957	0.846014	-4.07294	1.89347
PAWR	PAWR	5074	pro-apoptotic WT1 regulator	0.536147	5.5293	1.90218	0.0583754	0.846062	-4.02753	1.89287
PAPOLA	PAPOLA	10914	poly(A) polymerase alpha	0.389592	6.77667	1.89584	0.0584584	0.846062	-4.11873	1.89224
DRAM1	DRAM1	55332	DNA damage regulated autophagy modulator 1	-0.52635	5.43019	-1.90612	0.0584972	0.846062	-4.00927	-1.89195
PCDH20	PCDH20	64881	protocadherin 20	-0.445927	5.43282	-1.90299	0.0586992	0.847237	-4.01407	-1.89044
UQCRHL	UQCRHL	440567	ubiquinol-cytochrome c reductase hinge protein like	-0.491796	7.83553	-1.89369	0.0587109	0.847237	-4.13073	-1.89035
SLC25A32	SLC25A32	81034	solute carrier family 25 member 32	-0.517084	6.03177	-1.89431	0.0591609	0.851176	-4.05561	-1.887
CBLN1	CBLN1	869	cerebellin 1 precursor	-0.689741	5.38586	-1.91187	0.0592446	0.851176	-4.01089	-1.88637
SEPTIN11	SEPTIN11	55752	septin 11	0.527118	6.57746	1.90496	0.0593079	0.851176	-4.054	1.8859
CNPY2	CNPY2	10330	canopy FGF signaling regulator 2	-0.351108	6.39481	-1.89232	0.0593402	0.851176	-4.06528	-1.88566
PRMT8	PRMT8	56341	protein arginine methyltransferase 8	-0.558246	8.43423	-1.89119	0.0594082	0.851176	-4.07439	-1.88516
C3orf52	C3orf52	79669	chromosome 3 open reading frame 52	-0.341706	5.85376	-1.89236	0.0594247	0.851176	-4.05171	-1.88504
GDF11	GDF11	10220	growth differentiation factor 11	0.541942	5.59616	1.89457	0.0594493	0.851176	-4.03377	1.88486
PIP5KL1	PIP5KL1	138429	phosphatidylinositol-4-phosphate 5-kinase like 1	-0.567077	5.34178	-1.89935	0.0598919	0.855328	-4.01638	-1.88159
UGP2	UGP2	7360	UDP-glucose pyrophosphorylase 2	-0.411112	7.09008	-1.88591	0.0599118	0.855328	-4.11143	-1.88144
CBLC	CBLC	23624	Cbl proto-oncogene C	-0.540644	5.7453	-1.89025	0.0599398	0.855328	-4.04353	-1.88124
TCEA3	TCEA3	6920	transcription elongation factor A3	-0.534753	5.95666	-1.88668	0.0601982	0.857872	-4.06159	-1.87934
PITX1	PITX1	5307	paired like homeodomain 1	-0.553357	6.90302	-1.88675	0.0602953	0.857872	-4.06144	-1.87863
MCM3AP	MCM3AP	8888	minichromosome maintenance complex component 3 associated protein	0.428557	6.18475	1.88344	0.060381	0.857872	-4.09178	1.878
SH2D3C	SH2D3C	10044	SH2 domain containing 3C	0.43604	6.70925	1.88046	0.0605432	0.857872	-4.13642	1.87682
EMP2	EMP2	2013	epithelial membrane protein 2	0.498918	6.78772	1.88213	0.0605565	0.857872	-4.09624	1.87672
GNG12	GNG12	55970	G protein subunit gamma 12	0.337833	6.00491	1.88232	0.0606415	0.857872	-4.07901	1.8761
RASSF1	RASSF1	11186	Ras association domain family member 1	0.34722	7.13294	1.87892	0.0606907	0.857872	-4.15454	1.87574
ENGASE	ENGASE	64772	endo-beta-N-acetylglucosaminidase	0.41869	6.09359	1.88594	0.060725	0.857872	-4.0481	1.87549
CCDC91	CCDC91	55297	coiled-coil domain containing 91	-0.534587	5.78064	-1.88358	0.0608339	0.857872	-4.05678	-1.8747
PARN	PARN	5073	poly(A)-specific ribonuclease	-0.472894	5.82968	-1.886	0.0608405	0.857872	-4.04162	-1.87465
STUB1	STUB1	10273	STIP1 homology and U-box containing protein 1	-0.37271	5.97227	-1.88673	0.0608553	0.857872	-4.04677	-1.87455
SLC25A27	SLC25A27	9481	solute carrier family 25 member 27	-0.419471	5.79154	-1.88153	0.0609781	0.858224	-4.0602	-1.87365
PRKCE	PRKCE	5581	protein kinase C epsilon	0.575506	5.23181	1.89328	0.0610144	0.858224	-4.02801	1.87339
TMUB1	TMUB1	83590	transmembrane and ubiquitin like domain containing 1	-0.356996	5.59236	-1.88279	0.0611069	0.858582	-4.04527	-1.87272
PPP4R3B	PPP4R3B	57223	protein phosphatase 4 regulatory subunit 3B	0.481022	6.10014	1.87583	0.0614979	0.863128	-4.09381	1.8699
MESP2	MESP2	145873	mesoderm posterior bHLH transcription factor 2	-0.526846	5.34121	-1.88598	0.0616314	0.863416	-4.03077	-1.86894
HSPA13	HSPA13	6782	heat shock protein family A (Hsp70) member 13	-0.361567	5.77469	-1.87696	0.0616533	0.863416	-4.06367	-1.86878
PPP2R5D	PPP2R5D	5528	protein phosphatase 2 regulatory subunit B'delta	0.336958	6.12073	1.87863	0.0618861	0.8651	-4.062	1.86711
AMDHD1	AMDHD1	144193	amidohydrolase domain containing 1	-0.531855	5.71078	-1.87538	0.0619087	0.8651	-4.06257	-1.86695
MVK	MVK	4598	mevalonate kinase	0.447517	5.95066	1.87368	0.062169	0.86707	-4.07074	1.86509
PCYOX1	PCYOX1	51449	prenylcysteine oxidase 1	-0.437175	6.15392	-1.87045	0.0621852	0.86707	-4.10424	-1.86497
SERF1A	SERF1A	8293	small EDRK-rich factor 1A	0.51706	5.87572	1.89575	0.0623995	0.867994	-4.05266	1.86345
RAB3IL1	RAB3IL1	5866	RAB3A interacting protein like 1	-0.615799	5.99978	-1.87342	0.0624649	0.867994	-4.06051	-1.86298
KCNH3	KCNH3	23416	potassium voltage-gated channel subfamily H member 3	-0.442885	5.45667	-1.87489	0.0624976	0.867994	-4.04812	-1.86275
FOXC2	FOXC2	2303	forkhead box C2	0.612521	5.63003	1.86985	0.0626601	0.867994	-4.07282	1.8616
CAVIN1	CAVIN1	284119	caveolae associated protein 1	0.439362	7.4269	1.86455	0.0626748	0.867994	-4.17673	1.86149
CWC27	CWC27	10283	CWC27 spliceosome associated cyclophilin	0.441531	5.68194	1.87503	0.0627054	0.867994	-4.04986	1.86127
NISCH	NISCH	11188	nischarin	0.334768	5.92445	1.86613	0.0629432	0.867994	-4.09355	1.85959
PSMC1	PSMC1	5700	proteasome 26S subunit, ATPase 1	-0.40255	6.32102	-1.86398	0.0629533	0.867994	-4.13052	-1.85952
SLC17A8	SLC17A8	246213	solute carrier family 17 member 8	0.505957	5.48922	1.87906	0.0629557	0.867994	-4.04224	1.8595
MRPL11	MRPL11	65003	mitochondrial ribosomal protein L11	-0.348201	6.19777	-1.86436	0.062973	0.867994	-4.11896	-1.85938
CDKN1A	CDKN1A	1026	cyclin dependent kinase inhibitor 1A	0.650331	6.80575	1.87214	0.0630188	0.867994	-4.07159	1.85906
CALCRL	CALCRL	10203	calcitonin receptor like receptor	0.604218	6.62957	1.86403	0.0630652	0.867994	-4.12441	1.85873
FAM219A	FAM219A	203259	family with sequence similarity 219 member A	0.58493	5.49482	1.87406	0.063355	0.871046	-4.05193	1.85669
ABI3	ABI3	51225	ABI family member 3	0.480427	5.43931	1.87088	0.0635736	0.872937	-4.05237	1.85516
YWHAH	YWHAH	7533	tyrosine 3-monooxygenase/tryptophan 5-monooxygenase activation protein eta	0.308975	7.07844	1.85852	0.0637045	0.872937	-4.15065	1.85424
DLG5	DLG5	9231	discs large MAGUK scaffold protein 5	0.465385	5.81713	1.86123	0.0637893	0.872937	-4.08986	1.85365
KRBOX4	KRBOX4	55634	KRAB box domain containing 4	-0.383972	5.56368	-1.87029	0.0638392	0.872937	-4.05147	-1.8533
ULBP1	ULBP1	80329	UL16 binding protein 1	-0.736236	5.66623	-1.86677	0.0638737	0.872937	-4.06045	-1.85306
C1orf141	C1orf141	400757	chromosome 1 open reading frame 141	0.617993	5.17314	1.87563	0.0639017	0.872937	-4.05109	1.85286
CCDC28B	CCDC28B	79140	coiled-coil domain containing 28B	-0.549156	4.83845	-1.88103	0.0640105	0.873277	-4.04976	-1.85211
OR4C3	OR4C3	256144	olfactory receptor family 4 subfamily C member 3	-0.859282	4.8514	-1.89455	0.0640631	0.873277	-4.04465	-1.85174
UCP2	UCP2	7351	uncoupling protein 2	-0.73299	4.99322	-1.88177	0.0641994	0.873835	-4.05107	-1.85079
BDKRB1	BDKRB1	623	bradykinin receptor B1	0.76687	5.27236	1.87043	0.0642902	0.873835	-4.05325	1.85016
KLHL8	KLHL8	57563	kelch like family member 8	-0.828784	5.41715	-1.8908	0.0643088	0.873835	-4.12303	-1.85003
PDLIM3	PDLIM3	27295	PDZ and LIM domain 3	-0.485883	6.48572	-1.85767	0.0644793	0.875222	-4.09284	-1.84885
ANGEL1	ANGEL1	23357	angel homolog 1	0.425715	5.80855	1.8598	0.0646244	0.875853	-4.07111	1.84785
SYDE1	SYDE1	85360	synapse defective Rho GTPase homolog 1	0.527448	5.7884	1.85527	0.0647222	0.875853	-4.09418	1.84717
NPNT	NPNT	255743	nephronectin	-0.515136	5.89254	-1.86058	0.0648033	0.875853	-4.07243	-1.84661
GADD45B	GADD45B	4616	growth arrest and DNA damage inducible beta	0.807172	7.04261	1.85695	0.0648715	0.875853	-4.08778	1.84614
COX6B1	COX6B1	1340	cytochrome c oxidase subunit 6B1	-0.326298	7.27576	-1.84983	0.0649293	0.875853	-4.16598	-1.84574
PLVAP	PLVAP	83483	plasmalemma vesicle associated protein	0.933671	6.79736	1.85168	0.0649363	0.875853	-4.12903	1.8457
RMI1	RMI1	80010	RecQ mediated genome instability 1	0.400423	5.27926	1.85756	0.0650886	0.876983	-4.06492	1.84465
ABHD14A	ABHD14A	25864	abhydrolase domain containing 14A	-0.417459	5.65059	-1.85934	0.065561	0.881035	-4.06774	-1.84141
HNRNPLL	HNRNPLL	92906	heterogeneous nuclear ribonucleoprotein L like	0.361392	6.24793	1.84772	0.0655691	0.881035	-4.11913	1.84136
CDKN2AIPNL	CDKN2AIPNL	91368	CDKN2A interacting protein N-terminal like	-0.5264	5.97312	-1.85165	0.0656562	0.881035	-4.08369	-1.84076
ADH1A	ADH1A	124	alcohol dehydrogenase 1A (class I), alpha polypeptide	-0.439594	5.63551	-1.86021	0.0656646	0.881035	-4.06573	-1.84071
HEATR1	HEATR1	55127	HEAT repeat containing 1	0.476661	5.87738	1.85322	0.0657603	0.881395	-4.07711	1.84005
ID2	ID2	3398	inhibitor of DNA binding 2	0.424451	7.13211	1.84433	0.0659892	0.883538	-4.1391	1.8385
ST6GALNAC3	ST6GALNAC3	256435	ST6 N-acetylgalactosaminide alpha-2,6-sialyltransferase 3	0.481328	6.22878	1.84216	0.0661876	0.883869	-4.14995	1.83715
BRD9	BRD9	65980	bromodomain containing 9	0.512278	5.65851	1.84793	0.0662076	0.883869	-4.0861	1.83702
ZSWIM4	ZSWIM4	65249	zinc finger SWIM-type containing 4	-0.513087	5.42422	-1.85018	0.0662211	0.883869	-4.07509	-1.83692
MAP6D1	MAP6D1	79929	MAP6 domain containing 1	-0.457966	5.60489	-1.85279	0.0664511	0.886015	-4.07189	-1.83537
PTK2B	PTK2B	2185	protein tyrosine kinase 2 beta	-0.474104	5.6253	-1.84431	0.0666246	0.887404	-4.09193	-1.8342
SERPINA3	SERPINA3	12	serpin family A member 3	-0.681238	5.82619	-1.83809	0.0670377	0.890724	-4.12258	-1.83142
ITGA10	ITGA10	8515	integrin subunit alpha 10	0.617678	5.65479	1.84569	0.0670434	0.890724	-4.08346	1.83138
ARSA	ARSA	410	arylsulfatase A	-0.471887	6.08282	-1.84299	0.0670826	0.890724	-4.09258	-1.83112
VIT	VIT	5212	vitrin	-0.656094	5.86499	-1.83918	0.0672011	0.89118	-4.11164	-1.83033
BCL2	BCL2	596	BCL2 apoptosis regulator	-0.552382	5.97814	-1.84757	0.0672563	0.89118	-4.09544	-1.82996
APOBEC2	APOBEC2	10930	apolipoprotein B mRNA editing enzyme catalytic subunit 2	-0.510987	5.58014	-1.83856	0.0675766	0.892149	-4.09631	-1.82782
MAVS	MAVS	57506	mitochondrial antiviral signaling protein	-0.400429	6.21367	-1.83438	0.067649	0.892149	-4.13385	-1.82734
CARD9	CARD9	64170	caspase recruitment domain family member 9	-0.564124	5.70867	-1.83717	0.0676821	0.892149	-4.10421	-1.82712
PLPP4	PLPP4	196051	phospholipid phosphatase 4	-0.513324	5.28321	-1.84034	0.0677222	0.892149	-4.08362	-1.82685
NDUFB8	NDUFB8	4714	NADH:ubiquinone oxidoreductase subunit B8	-0.525016	7.09772	-1.83829	0.0677596	0.892149	-4.10769	-1.8266
ANO1	ANO1	55107	anoctamin 1	0.377061	6.46899	1.83014	0.067811	0.892149	-4.18975	1.82626
MALL	MALL	7851	mal, T cell differentiation protein like	0.444315	6.83691	1.82945	0.0678173	0.892149	-4.2133	1.82622
SEPHS1	SEPHS1	22929	selenophosphate synthetase 1	-0.450688	5.66347	-1.83741	0.0679468	0.892214	-4.09686	-1.82536
CRTAC1	CRTAC1	55118	cartilage acidic protein 1	0.539441	5.62093	1.83716	0.0682086	0.892214	-4.0927	1.82363
CCDC50	CCDC50	152137	coiled-coil domain containing 50	0.415344	6.19152	1.82839	0.0682352	0.892214	-4.16643	1.82345
RPL37	RPL37	6167	ribosomal protein L37	0.348957	9.63028	1.82694	0.068381	0.892214	-4.17826	1.82249
TRDN	TRDN	10345	triadin	-0.754021	6.5155	-1.83268	0.0684088	0.892214	-4.11017	-1.8223
EBP	EBP	10682	EBP cholestenol delta-isomerase	-0.67144	5.64761	-1.83382	0.0684825	0.892214	-4.10206	-1.82182
ZNF622	ZNF622	90441	zinc finger protein 622	-0.396225	6.03216	-1.83146	0.068584	0.892214	-4.10804	-1.82115
SOX17	SOX17	64321	SRY-box transcription factor 17	0.646693	6.51113	1.83983	0.0686001	0.892214	-4.11713	1.82104
TCERG1	TCERG1	10915	transcription elongation regulator 1	0.373217	6.10361	1.82611	0.0686152	0.892214	-4.16247	1.82095
NOP56	NOP56	10528	NOP56 ribonucleoprotein	-0.475927	5.79575	-1.82883	0.068618	0.892214	-4.12463	-1.82093
PWWP3A	PWWP3A	84939	PWWP domain containing 3A, DNA repair factor	0.348773	6.01808	1.82634	0.0686688	0.892214	-4.15297	1.82059
HCK	HCK	3055	HCK proto-oncogene, Src family tyrosine kinase	-0.507571	5.99405	-1.83381	0.0686921	0.892214	-4.09886	-1.82044
PIGZ	PIGZ	80235	phosphatidylinositol glycan anchor biosynthesis class Z	-0.333793	6.00262	-1.82581	0.0687284	0.892214	-4.15189	-1.8202
C19orf47	C19orf47	126526	chromosome 19 open reading frame 47	-0.524471	5.84535	-1.83086	0.0690375	0.894652	-4.10416	-1.81817
OAZ1	OAZ1	4946	ornithine decarboxylase antizyme 1	-0.3889	8.45917	-1.82635	0.0691515	0.894652	-4.12792	-1.81743
NEO1	NEO1	4756	neogenin 1	-0.467378	5.38803	-1.83441	0.0691682	0.894652	-4.09118	-1.81732
RO60	RO60	6738	Ro60, Y RNA binding protein	-0.439995	5.87463	-1.82877	0.0691957	0.894652	-4.10882	-1.81714
ACTA2	ACTA2	59	actin alpha 2, smooth muscle	0.900063	8.54771	1.81884	0.069429	0.896762	-4.2235	1.81562
THAP5	THAP5	168451	THAP domain containing 5	-0.457132	5.78276	-1.8302	0.069761	0.900142	-4.09587	-1.81346
MALSU1	MALSU1	115416	mitochondrial assembly of ribosomal large subunit 1	-0.347328	6.13851	-1.82168	0.0701045	0.902332	-4.12362	-1.81124
PLA2G5	PLA2G5	5322	phospholipase A2 group V	-0.318908	7.19251	-1.81384	0.0703569	0.902332	-4.20528	-1.80961
DNER	DNER	92737	delta/notch like EGF repeat containing	-0.51582	4.97277	-1.83495	0.0703681	0.902332	-4.09047	-1.80953
PMEPA1	PMEPA1	56937	prostate transmembrane protein, androgen induced 1	0.3326	6.20104	1.81452	0.0703918	0.902332	-4.17823	1.80938
FPR3	FPR3	2359	formyl peptide receptor 3	-0.713811	5.56573	-1.837	0.0705316	0.902332	-4.12578	-1.80848
ATP1B1	ATP1B1	481	ATPase Na+/K+ transporting subunit beta 1	-0.374838	7.15296	-1.81195	0.0706263	0.902332	-4.20859	-1.80787
TASOR2	TASOR2	54906	transcription activation suppressor family member 2	-0.361113	8.16549	-1.81047	0.0707023	0.902332	-4.24146	-1.80738
PERM1	PERM1	84808	PPARGC1 and ESRR induced regulator, muscle 1	-0.454341	5.57861	-1.82141	0.0707118	0.902332	-4.10736	-1.80732
PLA2G6	PLA2G6	8398	phospholipase A2 group VI	-0.44914	5.49571	-1.82535	0.0707552	0.902332	-4.10086	-1.80705
MAP4K4	MAP4K4	9448	mitogen-activated protein kinase kinase kinase kinase 4	0.421174	6.8996	1.81007	0.0707613	0.902332	-4.24307	1.80701
ZMYND12	ZMYND12	84217	zinc finger MYND-type containing 12	0.574577	5.19424	1.82068	0.0708297	0.902332	-4.10598	1.80657
GTPBP6	GTPBP6	8225	GTP binding protein 6 (putative)	0.391087	6.32344	1.80997	0.0709638	0.902332	-4.20358	1.80571
PROX1	PROX1	5629	prospero homeobox 1	-0.74718	5.05386	-1.83524	0.0710816	0.902332	-4.09087	-1.80496
FUBP1	FUBP1	8880	far upstream element binding protein 1	0.29951	6.79105	1.80797	0.0711027	0.902332	-4.24161	1.80482
SEPTIN2	SEPTIN2	4735	septin 2	0.344197	7.63309	1.808	0.0711438	0.902332	-4.23451	1.80456
STAT4	STAT4	6775	signal transducer and activator of transcription 4	-0.535172	5.29219	-1.8263	0.0711724	0.902332	-4.09998	-1.80438
TUBA4A	TUBA4A	7277	tubulin alpha 4a	-0.314198	6.6012	-1.80761	0.0711923	0.902332	-4.23049	-1.80425
ZNF585B	ZNF585B	92285	zinc finger protein 585B	-0.470941	5.51518	-1.81463	0.0711996	0.902332	-4.12252	-1.8042
INF2	INF2	64423	inverted formin, FH2 and WH2 domain containing	0.368919	6.57837	1.80587	0.0714823	0.904241	-4.2315	1.8024
BTK	BTK	695	Bruton tyrosine kinase	-0.423978	5.51732	-1.81188	0.0715254	0.904241	-4.12719	-1.80213
GATAD2B	GATAD2B	57459	GATA zinc finger domain containing 2B	0.382761	6.21669	1.80611	0.0716161	0.904241	-4.19953	1.80155
SMAD4	SMAD4	4089	SMAD family member 4	0.354742	6.57094	1.80496	0.0716353	0.904241	-4.23105	1.80143
CMA1	CMA1	1215	chymase 1	0.493753	5.43475	1.80988	0.0718343	0.904241	-4.1281	1.80017
ADGRA2	ADGRA2	25960	adhesion G protein-coupled receptor A2	0.412067	5.9877	1.80781	0.071839	0.904241	-4.15323	1.80014
BHLHE41	BHLHE41	79365	basic helix-loop-helix family member e41	0.437159	5.68571	1.80782	0.0718493	0.904241	-4.14731	1.80007
MINK1	MINK1	50488	misshapen like kinase 1	0.268407	6.80034	1.80238	0.0719746	0.904241	-4.24987	1.79928
COPS3	COPS3	8533	COP9 signalosome subunit 3	-0.432513	5.92649	-1.81191	0.0720296	0.904241	-4.12461	-1.79893
FN3K	FN3K	64122	fructosamine 3 kinase	-0.600282	6.14552	-1.80822	0.0720633	0.904241	-4.14531	-1.79872
AP1AR	AP1AR	55435	adaptor related protein complex 1 associated regulatory protein	0.437386	5.32726	1.8153	0.072159	0.904241	-4.11182	1.79811
DENND10	DENND10	404636	DENN domain containing 10	-0.567364	5.36736	-1.81072	0.0722597	0.904241	-4.11871	-1.79748
IER5	IER5	51278	immediate early response 5	0.400647	6.30532	1.80145	0.0723195	0.904241	-4.21197	1.7971
FAM9C	FAM9C	171484	family with sequence similarity 9 member C	-0.63708	4.85604	-1.82471	0.0724461	0.904241	-4.10476	-1.7963
SGCD	SGCD	6444	sarcoglycan delta	-0.627421	5.80419	-1.80529	0.0725222	0.904241	-4.14753	-1.79583
NXF1	NXF1	10482	nuclear RNA export factor 1	0.396657	6.37335	1.80018	0.0725789	0.904241	-4.20656	1.79547
TFIP11	TFIP11	24144	tuftelin interacting protein 11	-0.346599	5.93944	-1.80113	0.0725903	0.904241	-4.17771	-1.7954
KHDRBS1	KHDRBS1	10657	KH RNA binding domain containing, signal transduction associated 1	0.274719	7.00551	1.7981	0.0726219	0.904241	-4.26404	1.7952
CWF19L1	CWF19L1	55280	CWF19 like cell cycle control factor 1	-0.393455	5.90313	-1.80286	0.07279	0.905454	-4.14733	-1.79415
NRXN1	NRXN1	9378	neurexin 1	-0.465881	5.35599	-1.80497	0.0730687	0.908038	-4.12565	-1.7924
OR1L1	OR1L1	26737	olfactory receptor family 1 subfamily L member 1	-0.731838	4.70363	-1.83828	0.0731668	0.908376	-4.11357	-1.79179
ATP1A2	ATP1A2	477	ATPase Na+/K+ transporting subunit alpha 2	-0.428345	6.91704	-1.7932	0.0734156	0.910582	-4.26467	-1.79024
MT1X	MT1X	4501	metallothionein 1X	-0.7526	6.35589	-1.79538	0.0734899	0.91062	-4.18837	-1.78978
LRPAP1	LRPAP1	4043	LDL receptor related protein associated protein 1	-0.384435	6.4786	-1.79504	0.0737299	0.912711	-4.18462	-1.78829
SCMH1	SCMH1	22955	Scm polycomb group protein homolog 1	0.42452	5.70625	1.79778	0.0738645	0.912837	-4.14471	1.78745
RBMS3	RBMS3	27303	RNA binding motif single stranded interacting protein 3	-0.415838	6.52777	-1.79002	0.0740095	0.912837	-4.2473	-1.78655
VIPAS39	VIPAS39	63894	VPS33B interacting protein, apical-basolateral polarity regulator, spe-39 homolog	-0.405483	5.66801	-1.79424	0.0740514	0.912837	-4.15949	-1.7863
DAAM2	DAAM2	23500	dishevelled associated activator of morphogenesis 2	-0.320829	6.50428	-1.78958	0.0740779	0.912837	-4.24788	-1.78613
CLOCK	CLOCK	9575	clock circadian regulator	0.477874	5.80338	1.79863	0.0742843	0.912837	-4.13871	1.78486
CATSPERG	CATSPERG	57828	cation channel sperm associated auxiliary subunit gamma	0.536052	5.53389	1.80164	0.0742971	0.912837	-4.12892	1.78478
TLL2	TLL2	7093	tolloid like 2	-0.504908	5.62647	-1.79312	0.0743656	0.912837	-4.15598	-1.78436
APBB2	APBB2	323	amyloid beta precursor protein binding family B member 2	0.380665	6.41739	1.78781	0.0744257	0.912837	-4.24158	1.78399
KLC2	KLC2	64837	kinesin light chain 2	-0.347457	6.12674	-1.78745	0.0746382	0.912837	-4.21331	-1.78268
TANGO2	TANGO2	128989	transport and golgi organization 2 homolog	-0.416347	5.83221	-1.79311	0.0746636	0.912837	-4.1464	-1.78253
NRP1	NRP1	8829	neuropilin 1	0.559994	7.90176	1.79576	0.0747032	0.912837	-4.15238	1.78228
ZNF316	ZNF316	100131017	zinc finger protein 316	0.382263	5.81344	1.79392	0.0747077	0.912837	-4.1462	1.78225
TRAF3IP2	TRAF3IP2	10758	TRAF3 interacting protein 2	-0.503879	6.12623	-1.78727	0.0747125	0.912837	-4.21019	-1.78223
DUSP8	DUSP8	1850	dual specificity phosphatase 8	-0.432875	6.11337	-1.78657	0.0747956	0.912837	-4.21274	-1.78172
RALGPS2	RALGPS2	55103	Ral GEF with PH domain and SH3 binding motif 2	-0.455339	5.29393	-1.79856	0.0748098	0.912837	-4.12802	-1.78163
BTN3A1	BTN3A1	11119	butyrophilin subfamily 3 member A1	0.431475	6.41376	1.78452	0.0749785	0.91296	-4.24368	1.7806
RPL11	RPL11	6135	ribosomal protein L11	0.351763	8.15234	1.78417	0.0750421	0.91296	-4.24204	1.78021
EIF3L	EIF3L	51386	eukaryotic translation initiation factor 3 subunit L	0.419505	7.4002	1.78809	0.0750863	0.91296	-4.16964	1.77994
TPRG1L	TPRG1L	127262	tumor protein p63 regulated 1 like	0.396675	5.50901	1.79411	0.0751622	0.91296	-4.13841	1.77947
INTS11	INTS11	54973	integrator complex subunit 11	-0.396274	5.60404	-1.78788	0.0751765	0.91296	-4.16192	-1.77939
LYRM1	LYRM1	57149	LYR motif containing 1	-0.380772	5.7427	-1.78544	0.0754003	0.913209	-4.17567	-1.77802
FAM216A	FAM216A	29902	family with sequence similarity 216 member A	0.477022	5.46904	1.79273	0.0754096	0.913209	-4.13918	1.77796
EIF2S3B	EIF2S3B	255308	eukaryotic translation initiation factor 2 subunit gamma B	0.372198	6.68602	1.78187	0.0754303	0.913209	-4.24666	1.77784
BTBD2	BTBD2	55643	BTB domain containing 2	0.47531	6.33135	1.78403	0.0755979	0.913209	-4.1824	1.77682
GSTM4	GSTM4	2948	glutathione S-transferase mu 4	-0.40195	5.93033	-1.78234	0.0756503	0.913209	-4.19882	-1.7765
RBFA	RBFA	79863	ribosome binding factor A	-0.564902	5.41114	-1.78773	0.0756874	0.913209	-4.14928	-1.77628
C6orf223	C6orf223	221416	chromosome 6 open reading frame 223	-0.691334	5.34178	-1.79091	0.0756964	0.913209	-4.13878	-1.77622
SLCO5A1	SLCO5A1	81796	solute carrier organic anion transporter family member 5A1	-0.499886	5.23224	-1.79455	0.0761103	0.91663	-4.13295	-1.77372
CD1D	CD1D	912	CD1d molecule	-0.417911	5.46424	-1.79159	0.0761233	0.91663	-4.14034	-1.77364
WAC	WAC	51322	WW domain containing adaptor with coiled-coil	-0.362096	7.44468	-1.77667	0.0762459	0.91707	-4.26216	-1.7729
BRK1	BRK1	55845	BRICK1 subunit of SCAR/WAVE actin nucleating complex	0.52295	6.85298	1.78637	0.0763031	0.91707	-4.16108	1.77255
H4C9	H4C9	8294	H4 clustered histone 9	-0.422796	5.41661	-1.78988	0.0763752	0.917075	-4.14263	-1.77212
PTMA	PTMA	5757	prothymosin alpha	0.427143	9.38524	1.77965	0.07655	0.917075	-4.18096	1.77106
MAGED2	MAGED2	10916	MAGE family member D2	0.461562	6.92373	1.78274	0.0765503	0.917075	-4.16399	1.77106
HLA-DRA	HLA-DRA	3122	major histocompatibility complex, class II, DR alpha	-0.954429	8.82029	-1.81962	0.0765901	0.917075	-4.20669	-1.77082
MS4A6A	MS4A6A	64231	membrane spanning 4-domains A6A	-0.430377	5.42706	-1.78783	0.0770097	0.920722	-4.14328	-1.76831
MYLK3	MYLK3	91807	myosin light chain kinase 3	-0.75194	4.71976	-1.81999	0.0770386	0.920722	-4.20039	-1.76813
FKBP6	FKBP6	8468	FKBP prolyl isomerase 6	0.391881	5.54452	1.77868	0.0773423	0.922779	-4.15853	1.76632
NEUROD6	NEUROD6	63974	neuronal differentiation 6	-0.584899	5.38968	-1.78029	0.0773548	0.922779	-4.15227	-1.76624
FRG2	FRG2	448831	FSHD region gene 2	-0.539937	5.79608	-1.77704	0.0775264	0.923199	-4.16042	-1.76522
HLA-DOA	HLA-DOA	3111	major histocompatibility complex, class II, DO alpha	-0.571478	5.76944	-1.78518	0.0775343	0.923199	-4.15038	-1.76518
ENAH	ENAH	55740	ENAH actin regulator	0.419279	6.35165	1.7704	0.0777191	0.923333	-4.20764	1.76408
FBXO28	FBXO28	23219	F-box protein 28	0.428279	5.59468	1.77216	0.0777465	0.923333	-4.18345	1.76391
DAO	DAO	1610	D-amino acid oxidase	-0.540908	5.36376	-1.77643	0.077762	0.923333	-4.15756	-1.76382
LITAF	LITAF	9516	lipopolysaccharide induced TNF factor	-0.401549	6.06146	-1.76836	0.0781239	0.926111	-4.21067	-1.76168
NHSL2	NHSL2	340527	NHS like 2	0.373358	5.63129	1.76942	0.0781407	0.926111	-4.18964	1.76158
C8A	C8A	731	complement C8 alpha chain	-0.430393	5.34461	-1.77799	0.078358	0.92655	-4.15102	-1.76029
EEF1B2	EEF1B2	1933	eukaryotic translation elongation factor 1 beta 2	0.497355	7.4462	1.77255	0.0784125	0.92655	-4.17456	1.75997
TNFRSF10C	TNFRSF10C	8794	TNF receptor superfamily member 10c	-0.515675	5.72966	-1.78304	0.0784562	0.92655	-4.1594	-1.75971
GNB3	GNB3	2784	G protein subunit beta 3	-0.900547	5.2459	-1.80151	0.0784672	0.92655	-4.19257	-1.75965
OR2A14	OR2A14	135941	olfactory receptor family 2 subfamily A member 14	-0.719428	5.80822	-1.79169	0.0786475	0.927695	-4.18059	-1.75859
UBB	UBB	7314	ubiquitin B	-0.582294	6.99637	-1.77715	0.0787864	0.927695	-4.16607	-1.75777
NRP2	NRP2	8828	neuropilin 2	0.641291	5.83339	1.77725	0.0788256	0.927695	-4.16562	1.75754
DPH2	DPH2	1802	diphthamide biosynthesis 2	-0.453987	5.4716	-1.77167	0.0788541	0.927695	-4.16012	-1.75737
BASP1	BASP1	10409	brain abundant membrane attached signal protein 1	0.425654	6.85677	1.76262	0.0791579	0.928212	-4.21737	1.75559
IGHM	IGHM	3507	immunoglobulin heavy constant mu	-0.466588	5.38725	-1.76663	0.0792591	0.928212	-4.17051	-1.755
NR4A2	NR4A2	4929	nuclear receptor subfamily 4 group A member 2	0.710089	5.75916	1.7856	0.0792988	0.928212	-4.19566	1.75477
RWDD3	RWDD3	25950	RWD domain containing 3	-0.475454	5.49596	-1.76989	0.0793647	0.928212	-4.16281	-1.75438
GUF1	GUF1	60558	GUF1 homolog, GTPase	0.477891	5.94439	1.76006	0.0794059	0.928212	-4.22294	1.75414
TMED7	TMED7	51014	transmembrane p24 trafficking protein 7	0.582293	5.5257	1.78433	0.0794175	0.928212	-4.18799	1.75408
CASP10	CASP10	843	caspase 10	0.42403	6.65434	1.75709	0.0794425	0.928212	-4.30084	1.75393
EFCAB2	EFCAB2	84288	EF-hand calcium binding domain 2	-0.686579	5.59981	-1.79265	0.0794781	0.928212	-4.22394	-1.75372
OR4A47	OR4A47	403253	olfactory receptor family 4 subfamily A member 47	-0.421009	5.62818	-1.76002	0.0796409	0.928764	-4.20357	-1.75277
PTPN4	PTPN4	5775	protein tyrosine phosphatase non-receptor type 4	0.379965	5.29456	1.76303	0.0796723	0.928764	-4.17517	1.75259
AUH	AUH	549	AU RNA binding methylglutaconyl-CoA hydratase	-0.648314	5.91584	-1.76881	0.0797431	0.928764	-4.16403	-1.75218
SPTLC2	SPTLC2	9517	serine palmitoyltransferase long chain base subunit 2	0.449326	6.26258	1.75585	0.0798583	0.92926	-4.26583	1.75151
OR9Q1	OR9Q1	219956	olfactory receptor family 9 subfamily Q member 1	-0.555582	5.44875	-1.77036	0.0799512	0.929496	-4.15792	-1.75097
PCBP2	PCBP2	5094	poly(rC) binding protein 2	0.30766	8.53755	1.75449	0.0801427	0.929863	-4.25258	1.74986
ELP3	ELP3	55140	elongator acetyltransferase complex subunit 3	0.422844	5.75411	1.75945	0.0801877	0.929863	-4.191	1.7496
NFIX	NFIX	4784	nuclear factor I X	-0.430251	6.82476	-1.7535	0.0802007	0.929863	-4.27809	-1.74952
BUB3	BUB3	9184	BUB3 mitotic checkpoint protein	0.382589	6.36291	1.75633	0.0802927	0.930087	-4.21841	1.74899
TMEM63A	TMEM63A	9725	transmembrane protein 63A	-0.379859	6.25627	-1.75111	0.0806363	0.933223	-4.26958	-1.74701
TNXB	TNXB	7148	tenascin XB	-0.58938	6.73792	-1.74937	0.080961	0.935203	-4.27358	-1.74514
GOLM2	GOLM2	113201	NA	0.403508	6.91116	1.75092	0.0809688	0.935203	-4.23377	1.74509
FAM90A1	FAM90A1	55138	family with sequence similarity 90 member A1	-0.510079	5.80507	-1.75141	0.0810814	0.935203	-4.22066	-1.74445
USP17L15	USP17L15	100288520	ubiquitin specific peptidase 17 like family member 15	-0.93263	7.00539	-1.78566	0.0810997	0.935203	-4.23048	-1.74434
TOB1	TOB1	10140	transducer of ERBB2, 1	0.369695	6.59447	1.74692	0.0812056	0.935582	-4.31096	1.74373
UBTF	UBTF	7343	upstream binding transcription factor	0.306111	6.80593	1.74543	0.0814096	0.936069	-4.3266	1.74257
IL1RL1	IL1RL1	9173	interleukin 1 receptor like 1	-1.31387	5.17725	-1.85192	0.0814468	0.936069	-4.37255	-1.74235
JCHAIN	JCHAIN	3512	joining chain of multimeric IgA and IgM	0.604338	5.22779	1.75359	0.0814673	0.936069	-4.18358	1.74224
PPP1R12B	PPP1R12B	4660	protein phosphatase 1 regulatory subunit 12B	-0.522538	6.71733	-1.74395	0.0816912	0.937801	-4.31938	-1.74096
OR7C2	OR7C2	26658	olfactory receptor family 7 subfamily C member 2 (gene/pseudogene)	-0.425026	5.20657	-1.7542	0.0818243	0.938486	-4.17628	-1.7402
IGSF9B	IGSF9B	22997	immunoglobulin superfamily member 9B	0.37245	6.43195	1.74655	0.0819757	0.939381	-4.23174	1.73934
ZNF441	ZNF441	126068	zinc finger protein 441	-0.64161	4.88648	-1.76609	0.082095	0.939745	-4.1702	-1.73866
GLYATL2	GLYATL2	219970	glycine-N-acyltransferase like 2	-0.731004	4.92051	-1.76781	0.0821542	0.939745	-4.16787	-1.73832
ELF4	ELF4	2000	E74 like ETS transcription factor 4	0.430878	5.39097	1.75271	0.0823903	0.940791	-4.18089	1.73698
ACTR6	ACTR6	64431	actin related protein 6	-0.377883	5.80389	-1.74899	0.0824101	0.940791	-4.19558	-1.73687
VGLL3	VGLL3	389136	vestigial like family member 3	-0.700122	5.91612	-1.76442	0.0825082	0.940791	-4.19063	-1.73631
CLU	CLU	1191	clusterin	0.705849	7.05283	1.75457	0.0825397	0.940791	-4.20322	1.73614
OR5H14	OR5H14	403273	olfactory receptor family 5 subfamily H member 14	-0.600879	5.48377	-1.74248	0.0827825	0.940997	-4.2232	-1.73476
ADIPOR1	ADIPOR1	51094	adiponectin receptor 1	-0.395931	5.9163	-1.74156	0.0827829	0.940997	-4.2319	-1.73476
TRADD	TRADD	8717	TNFRSF1A associated via death domain	0.418668	5.84673	1.74011	0.0829008	0.940997	-4.24522	1.7341
CEP152	CEP152	22995	centrosomal protein 152	-0.58493	5.33139	-1.75082	0.0829216	0.940997	-4.18018	-1.73398
ZNF444	ZNF444	55311	zinc finger protein 444	-0.333469	6.92022	-1.73727	0.0829254	0.940997	-4.3126	-1.73396
APOBEC3F	APOBEC3F	200316	apolipoprotein B mRNA editing enzyme catalytic subunit 3F	-0.504522	5.16938	-1.74898	0.0830856	0.94198	-4.17957	-1.73306
DSP	DSP	1832	desmoplakin	-0.558899	6.47899	-1.7354	0.083275	0.942533	-4.31214	-1.73199
PSIP1	PSIP1	11168	PC4 and SFRS1 interacting protein 1	-0.339041	6.63716	-1.73932	0.0832816	0.942533	-4.23846	-1.73195
NCBP2	NCBP2	22916	nuclear cap binding protein subunit 2	0.396656	6.16974	1.73893	0.0834133	0.942555	-4.23289	1.73122
KIF16B	KIF16B	55614	kinesin family member 16B	-0.292447	6.29018	-1.73512	0.0834653	0.942555	-4.28633	-1.73092
NBDY	NBDY	550643	negative regulator of P-body association	0.461985	5.78252	1.73677	0.0835244	0.942555	-4.24353	1.73059
ORMDL3	ORMDL3	94103	ORMDL sphingolipid biosynthesis regulator 3	-0.433336	6.39706	-1.74315	0.083633	0.942555	-4.19667	-1.72998
REC8	REC8	9985	REC8 meiotic recombination protein	-0.481243	6.06057	-1.73936	0.0836518	0.942555	-4.22422	-1.72988
DYNC1LI1	DYNC1LI1	51143	dynein cytoplasmic 1 light intermediate chain 1	-0.432772	5.53101	-1.73887	0.0838436	0.943885	-4.21003	-1.72881
ZNF710	ZNF710	374655	zinc finger protein 710	0.586397	5.44479	1.73652	0.0840997	0.944441	-4.21491	1.72738
SERPINF2	SERPINF2	5345	serpin family F member 2	0.445144	5.45127	1.73709	0.0841087	0.944441	-4.2103	1.72733
TOP1	TOP1	7150	DNA topoisomerase I	0.445574	5.6967	1.73342	0.0842261	0.944441	-4.23904	1.72667
C2orf66	C2orf66	401027	chromosome 2 open reading frame 66	0.755794	5.11004	1.74455	0.0843031	0.944441	-4.18399	1.72625
CAP1	CAP1	10487	cyclase associated actin cytoskeleton regulatory protein 1	0.599242	7.18576	1.73948	0.0843284	0.944441	-4.20286	1.72611
PHGDH	PHGDH	26227	phosphoglycerate dehydrogenase	-0.322585	5.99744	-1.73222	0.0843357	0.944441	-4.25075	-1.72607
MRPL35	MRPL35	51318	mitochondrial ribosomal protein L35	-0.354383	6.02565	-1.73015	0.0844797	0.945227	-4.27499	-1.72527
MYCT1	MYCT1	80177	MYC target 1	0.442503	6.43012	1.73282	0.0845754	0.945232	-4.23561	1.72473
CXCR4	CXCR4	7852	C-X-C motif chemokine receptor 4	0.493114	6.48693	1.73463	0.084741	0.945232	-4.21146	1.72382
ADPRH	ADPRH	141	ADP-ribosylarginine hydrolase	0.418645	5.95103	1.72919	0.0847764	0.945232	-4.26785	1.72362
IGSF3	IGSF3	3321	immunoglobulin superfamily member 3	-0.372989	5.3507	-1.73488	0.0848207	0.945232	-4.20427	-1.72337
ST13	ST13	6767	ST13 Hsp70 interacting protein	-0.464048	6.60617	-1.72984	0.0848493	0.945232	-4.25853	-1.72322
RNF43	RNF43	54894	ring finger protein 43	0.47534	5.22117	1.73369	0.085164	0.947184	-4.2016	1.72148
SIK1	SIK1	150094	salt inducible kinase 1	0.820381	6.68168	1.73334	0.0852821	0.947184	-4.21073	1.72083
ATP5PO	ATP5PO	539	ATP synthase peripheral stalk subunit OSCP	-0.427944	7.52322	-1.72307	0.0853375	0.947184	-4.36847	-1.72052
DDX41	DDX41	51428	DEAD-box helicase 41	0.476418	5.67541	1.72619	0.0857727	0.947184	-4.23528	1.71813
HS6ST1	HS6ST1	9394	heparan sulfate 6-O-sulfotransferase 1	0.476173	5.75598	1.72434	0.0858362	0.947184	-4.25484	1.71778
NR1H3	NR1H3	10062	nuclear receptor subfamily 1 group H member 3	-0.424823	5.44553	-1.72856	0.0858765	0.947184	-4.21563	-1.71756
TSPAN18	TSPAN18	90139	tetraspanin 18	0.444496	6.2111	1.72187	0.0860963	0.947184	-4.27977	1.71636
RPS18	RPS18	6222	ribosomal protein S18	0.447631	9.70278	1.72056	0.0860986	0.947184	-4.30707	1.71635
DOK4	DOK4	55715	docking protein 4	0.427472	5.32435	1.72846	0.0861294	0.947184	-4.2082	1.71618
SH3PXD2A	SH3PXD2A	9644	SH3 and PX domains 2A	0.317498	6.51365	1.71906	0.0861837	0.947184	-4.34186	1.71588
CA14	CA14	23632	carbonic anhydrase 14	-0.455172	5.50034	-1.73018	0.0862604	0.947184	-4.20624	-1.71546
KDELR2	KDELR2	11014	KDEL endoplasmic reticulum protein retention receptor 2	0.511381	6.62114	1.71845	0.0862743	0.947184	-4.34907	1.71539
MRPS21	MRPS21	54460	mitochondrial ribosomal protein S21	-0.458393	6.44528	-1.72005	0.0862829	0.947184	-4.29135	-1.71534
H1-0	H1-0	3005	H1.0 linker histone	-0.504704	6.77606	-1.71935	0.0863109	0.947184	-4.31005	-1.71519
PRAC1	PRAC1	84366	PRAC1 small nuclear protein	-0.491133	6.22513	-1.72198	0.0863752	0.947184	-4.24442	-1.71484
CHMP4B	CHMP4B	128866	charged multivesicular body protein 4B	-0.354009	6.34771	-1.72203	0.0863852	0.947184	-4.24301	-1.71478
CHD9	CHD9	80205	chromodomain helicase DNA binding protein 9	0.352001	6.56507	1.71782	0.0863963	0.947184	-4.34702	1.71472
THAP9	THAP9	79725	THAP domain containing 9	0.557305	4.7747	1.73934	0.0864167	0.947184	-4.1932	1.71461
ZNF235	ZNF235	9310	zinc finger protein 235	-0.485851	5.4966	-1.72307	0.0865493	0.947184	-4.22833	-1.71389
TSPAN11	TSPAN11	441631	tetraspanin 11	0.404881	5.40706	1.72349	0.0865775	0.947184	-4.22371	1.71373
PLCXD3	PLCXD3	345557	phosphatidylinositol specific phospholipase C X domain containing 3	-0.539912	5.66771	-1.72193	0.0865786	0.947184	-4.24153	-1.71373
NUP188	NUP188	23511	nucleoporin 188	0.348755	5.81518	1.71908	0.0866659	0.947306	-4.2685	1.71325
HTT	HTT	3064	huntingtin	-0.529229	5.54492	-1.72012	0.0867377	0.947306	-4.24898	-1.71286
CLDND1	CLDND1	56650	claudin domain containing 1	0.339732	6.44443	1.71809	0.0868806	0.948008	-4.277	1.71209
WWC2	WWC2	80014	WW and C2 domain containing 2	-0.381467	5.44154	-1.72115	0.0869908	0.948008	-4.2267	-1.71149
POLA2	POLA2	23649	DNA polymerase alpha 2, accessory subunit	-0.319298	5.80085	-1.71681	0.0871122	0.948008	-4.26702	-1.71083
RDH12	RDH12	145226	retinol dehydrogenase 12	0.611296	5.12983	1.73096	0.0872304	0.948008	-4.19906	1.71019
LMOD3	LMOD3	56203	leiomodin 3	-0.465802	5.56018	-1.71935	0.0872939	0.948008	-4.23457	-1.70985
AKAP13	AKAP13	11214	A-kinase anchoring protein 13	-0.408347	6.727	-1.71702	0.087319	0.948008	-4.24779	-1.70971
CSDC2	CSDC2	27254	cold shock domain containing C2	-0.537555	5.55914	-1.71817	0.0873821	0.948008	-4.23792	-1.70937
TMSB10	TMSB10	9168	thymosin beta 10	0.325858	10.5328	1.71555	0.0874181	0.948008	-4.27347	1.70918
OR14A16	OR14A16	284532	olfactory receptor family 14 subfamily A member 16	-0.579771	5.17334	-1.72703	0.0875773	0.948008	-4.20089	-1.70832
INTS7	INTS7	25896	integrator complex subunit 7	-0.435385	5.77052	-1.71468	0.0875873	0.948008	-4.2646	-1.70826
NYAP1	NYAP1	222950	neuronal tyrosine phosphorylated phosphoinositide-3-kinase adaptor 1	-0.47086	5.80016	-1.71809	0.0876167	0.948008	-4.22652	-1.70811
NUDT18	NUDT18	79873	nudix hydrolase 18	-0.525156	5.2073	-1.72179	0.0877462	0.948607	-4.21172	-1.70741
PHACTR1	PHACTR1	221692	phosphatase and actin regulator 1	-0.488102	5.98314	-1.71172	0.0879347	0.949843	-4.28932	-1.70639
IL17RA	IL17RA	23765	interleukin 17 receptor A	0.442272	5.46682	1.71847	0.0882223	0.951161	-4.21854	1.70485
SH3BGRL	SH3BGRL	6451	SH3 domain binding glutamate rich protein like	0.306785	6.70169	1.70896	0.0882899	0.951161	-4.31857	1.70449
NXF2	NXF2	56001	nuclear RNA export factor 2	-0.502595	5.82974	-1.71044	0.0883814	0.951161	-4.27293	-1.704
STRIP2	STRIP2	57464	striatin interacting protein 2	-0.499006	5.20841	-1.71636	0.0884168	0.951161	-4.21813	-1.70381
MGMT	MGMT	4255	O-6-methylguanine-DNA methyltransferase	-0.283803	6.24294	-1.70735	0.0884441	0.951161	-4.33143	-1.70366
CNTNAP3	CNTNAP3	79937	contactin associated protein like 3	-0.628618	5.94952	-1.72825	0.0885026	0.951161	-4.21772	-1.70335
GAGE10	GAGE10	102724473	G antigen 10	-0.496522	6.68972	-1.70557	0.0886167	0.951589	-4.3696	-1.70274
ARPC1B	ARPC1B	10095	actin related protein 2/3 complex subunit 1B	0.388969	6.97517	1.7054	0.0887178	0.951876	-4.36135	1.7022
CD74	CD74	972	CD74 molecule	-0.767485	10.397	-1.72812	0.0890156	0.954271	-4.21921	-1.70061
FZD8	FZD8	8325	frizzled class receptor 8	0.431276	5.59743	1.7071	0.0891832	0.955268	-4.26086	1.69972
LIMS2	LIMS2	55679	LIM zinc finger domain containing 2	0.494139	7.92605	1.70977	0.0894796	0.957641	-4.23485	1.69815
PEX1	PEX1	5189	peroxisomal biogenesis factor 1	0.426536	5.47475	1.71154	0.0901847	0.961983	-4.22494	1.69442
MAIP1	MAIP1	79568	matrix AAA peptidase interacting protein 1	0.395931	5.59941	1.7075	0.0902469	0.961983	-4.23071	1.6941
GFOD2	GFOD2	81577	glucose-fructose oxidoreductase domain containing 2	0.373181	5.81919	1.7011	0.0902732	0.961983	-4.27198	1.69396
ACAA2	ACAA2	10449	acetyl-CoA acyltransferase 2	-0.357926	6.34571	-1.69777	0.0903252	0.961983	-4.33095	-1.69369
EPB41L4A	EPB41L4A	64097	erythrocyte membrane protein band 4.1 like 4A	0.347884	6.71141	1.69631	0.0903566	0.961983	-4.38534	1.69352
GGA3	GGA3	23163	golgi associated, gamma adaptin ear containing, ARF binding protein 3	0.412866	5.58017	1.70621	0.0903926	0.961983	-4.23506	1.69333
LRBA	LRBA	987	LPS responsive beige-like anchor protein	-0.689963	5.47848	-1.72139	0.0904113	0.961983	-4.24135	-1.69323
BTBD1	BTBD1	53339	BTB domain containing 1	-0.393271	6.44118	-1.70113	0.0905868	0.963049	-4.25532	-1.69231
RWDD2B	RWDD2B	10069	RWD domain containing 2B	-0.348388	5.69561	-1.69864	0.0908073	0.964592	-4.26698	-1.69115
FOXG1	FOXG1	2290	forkhead box G1	0.340624	5.58718	1.69785	0.0909114	0.964626	-4.27085	1.69061
GPBP1L1	GPBP1L1	60313	GC-rich promoter binding protein 1 like 1	0.319214	7.10127	1.69278	0.0909661	0.964626	-4.40755	1.69032
U2AF2	U2AF2	11338	U2 small nuclear RNA auxiliary factor 2	0.466752	6.70744	1.69876	0.0911761	0.964626	-4.2513	1.68923
ARHGAP26	ARHGAP26	23092	Rho GTPase activating protein 26	0.36759	7.21919	1.69512	0.091213	0.964626	-4.30362	1.68903
RAMP3	RAMP3	10268	receptor activity modifying protein 3	0.461372	7.43877	1.69174	0.0912509	0.964626	-4.38875	1.68884
PPP2R5A	PPP2R5A	5525	protein phosphatase 2 regulatory subunit B'alpha	0.237294	7.04385	1.69142	0.0912855	0.964626	-4.39411	1.68866
TMC3	TMC3	342125	transmembrane channel like 3	-0.550109	4.97353	-1.71052	0.0913667	0.964626	-4.21493	-1.68823
SLIT3	SLIT3	6586	slit guidance ligand 3	0.59733	5.94011	1.70131	0.0914134	0.964626	-4.23725	1.68799
ANKRA2	ANKRA2	57763	ankyrin repeat family A member 2	0.577293	5.4427	1.69417	0.0918267	0.968189	-4.26332	1.68584
TAB2	TAB2	23118	TGF-beta activated kinase 1 (MAP3K7) binding protein 2	-0.346626	6.27862	-1.69156	0.0920281	0.968651	-4.28982	-1.6848
HBG2	HBG2	3048	hemoglobin subunit gamma 2	-0.506421	5.44928	-1.69458	0.0920988	0.968651	-4.25463	-1.68443
KCTD7	KCTD7	154881	potassium channel tetramerization domain containing 7	-0.388675	5.75613	-1.69063	0.092147	0.968651	-4.29068	-1.68418
LRRC59	LRRC59	55379	leucine rich repeat containing 59	0.485685	5.63386	1.68955	0.0925218	0.968651	-4.2839	1.68224
MAPKAPK5	MAPKAPK5	8550	MAPK activated protein kinase 5	-0.401925	5.72667	-1.69414	0.0925425	0.968651	-4.24781	-1.68214
SGCA	SGCA	6442	sarcoglycan alpha	-0.441593	6.52983	-1.68806	0.0926115	0.968651	-4.28896	-1.68178
ITLN2	ITLN2	142683	intelectin 2	0.429023	5.16371	1.69687	0.0926413	0.968651	-4.23478	1.68163
FITM2	FITM2	128486	fat storage inducing transmembrane protein 2	-0.402255	5.67795	-1.69273	0.0927315	0.968651	-4.25357	-1.68116
C5orf24	C5orf24	134553	chromosome 5 open reading frame 24	0.299682	6.21804	1.68411	0.0928929	0.968651	-4.35725	1.68033
APOD	APOD	347	apolipoprotein D	-1.97316	9.17504	-1.79204	0.0928987	0.968651	-4.45704	-1.6803
PTK6	PTK6	5753	protein tyrosine kinase 6	-0.462657	6.13754	-1.68402	0.0930961	0.968651	-4.33283	-1.67929
AK4	AK4	205	adenylate kinase 4	-0.347171	6.46792	-1.6823	0.0931147	0.968651	-4.38182	-1.67919
RAPSN	RAPSN	5913	receptor associated protein of the synapse	-0.584647	5.7789	-1.69864	0.0931931	0.968651	-4.23559	-1.67879
BMP6	BMP6	654	bone morphogenetic protein 6	0.644107	5.4469	1.69598	0.0933738	0.968651	-4.23637	1.67786
HAX1	HAX1	10456	HCLS1 associated protein X-1	-0.283066	6.23922	-1.68311	0.093497	0.968651	-4.30065	-1.67723
MRC1	MRC1	4360	mannose receptor C-type 1	-0.99529	6.17948	-1.70967	0.0935338	0.968651	-4.252	-1.67704
NDUFA9	NDUFA9	4704	NADH:ubiquinone oxidoreductase subunit A9	-0.428882	5.92874	-1.68182	0.0935415	0.968651	-4.32688	-1.677
PTPN7	PTPN7	5778	protein tyrosine phosphatase non-receptor type 7	-0.450989	5.60244	-1.68395	0.0935438	0.968651	-4.28617	-1.67699
DPY19L2	DPY19L2	283417	dpy-19 like 2	-0.625724	5.53245	-1.68822	0.0936374	0.968651	-4.26164	-1.67651
TNFRSF10B	TNFRSF10B	8795	TNF receptor superfamily member 10b	-0.479131	6.31739	-1.68326	0.0936513	0.968651	-4.29857	-1.67644
MRPS26	MRPS26	64949	mitochondrial ribosomal protein S26	-0.454249	6.13262	-1.68047	0.0936937	0.968651	-4.34665	-1.67623
C1orf116	C1orf116	79098	chromosome 1 open reading frame 116	-0.387689	5.91353	-1.68138	0.0937081	0.968651	-4.3208	-1.67615
SORBS2	SORBS2	8470	sorbin and SH3 domain containing 2	-0.589199	7.68012	-1.67877	0.0938409	0.968651	-4.3821	-1.67548
TNNT1	TNNT1	7138	troponin T1, slow skeletal type	0.423459	5.47957	1.6919	0.0938452	0.968651	-4.24417	1.67545
SPDYE11	SPDYE11	100996746	speedy/RINGO cell cycle regulator family member E11	-0.489297	6.13746	-1.6803	0.0939426	0.968651	-4.32826	-1.67496
ATF7	ATF7	11016	activating transcription factor 7	0.381781	6.69366	1.68052	0.0940116	0.968651	-4.32162	1.67461
SCHIP1	SCHIP1	29970	schwannomin interacting protein 1	-0.425488	5.87407	-1.68205	0.0940187	0.968651	-4.28732	-1.67457
NOP14	NOP14	8602	NOP14 nucleolar protein	-0.688494	5.37754	-1.69382	0.0940711	0.968651	-4.23824	-1.6743
MEOX2	MEOX2	4223	mesenchyme homeobox 2	0.43462	6.25155	1.68058	0.0941035	0.968651	-4.30797	1.67414
NOTCH4	NOTCH4	4855	notch receptor 4	0.421771	7.41596	1.67575	0.0942458	0.968651	-4.43267	1.67341
DPM2	DPM2	8818	dolichyl-phosphate mannosyltransferase subunit 2, regulatory	0.328913	5.79675	1.67832	0.094367	0.968651	-4.31573	1.6728
PAQR8	PAQR8	85315	progestin and adipoQ receptor family member 8	0.483033	5.53167	1.68471	0.0944265	0.968651	-4.25506	1.6725
COL4A1	COL4A1	1282	collagen type IV alpha 1 chain	0.720125	8.62176	1.68572	0.0944284	0.968651	-4.25609	1.67249
GNL3	GNL3	26354	G protein nucleolar 3	0.409082	5.84721	1.67787	0.0944435	0.968651	-4.32016	1.67241
A4GALT	A4GALT	53947	alpha 1,4-galactosyltransferase (P blood group)	-0.484369	6.21845	-1.67963	0.0945702	0.969174	-4.28854	-1.67177
TMEM63C	TMEM63C	57156	transmembrane protein 63C	-0.449273	5.71955	-1.67769	0.0946527	0.969244	-4.30365	-1.67135
HDGFL1	HDGFL1	154150	HDGF like 1	0.416044	5.81928	1.68211	0.0949272	0.971275	-4.26776	1.66996
MYH9	MYH9	4627	myosin heavy chain 9	0.429738	9.11203	1.67747	0.095018	0.971275	-4.28828	1.6695
ABCA6	ABCA6	23460	ATP binding cassette subfamily A member 6	-0.517514	6.3893	-1.67277	0.0952431	0.971275	-4.34441	-1.66837
VAMP5	VAMP5	10791	vesicle associated membrane protein 5	0.267481	7.27802	1.67167	0.0953548	0.971275	-4.3792	1.6678
MTR	MTR	4548	5-methyltetrahydrofolate-homocysteine methyltransferase	-0.609205	5.37785	-1.68528	0.0953948	0.971275	-4.2441	-1.6676
DCTN4	DCTN4	51164	dynactin subunit 4	0.38718	6.17618	1.6731	0.0953982	0.971275	-4.32892	1.66758
SLC4A5	SLC4A5	57835	solute carrier family 4 member 5	-0.489633	5.61771	-1.68014	0.0954623	0.971275	-4.25857	-1.66726
RNF170	RNF170	81790	ring finger protein 170	-0.629514	5.6808	-1.67474	0.095496	0.971275	-4.2972	-1.66709
DNAJB4	DNAJB4	11080	DnaJ heat shock protein family (Hsp40) member B4	0.278212	6.62303	1.66967	0.095534	0.971275	-4.41469	1.6669
SPAAR	SPAAR	158376	small regulatory polypeptide of amino acid response	-0.337228	6.21942	-1.66908	0.0958056	0.972788	-4.37731	-1.66554
CBR1	CBR1	873	carbonyl reductase 1	0.360073	6.02361	1.67347	0.0958348	0.972788	-4.29768	1.66539
DUX4	DUX4	100288687	double homeobox 4	-0.361811	9.40869	-1.67088	0.0959595	0.973282	-4.32147	-1.66477
BBS9	BBS9	27241	Bardet-Biedl syndrome 9	-0.477434	4.97463	-1.68305	0.0960897	0.973831	-4.24575	-1.66411
UBE2W	UBE2W	55284	ubiquitin conjugating enzyme E2 W	0.387806	5.83158	1.66959	0.0963897	0.976098	-4.30789	1.66261
EPM2AIP1	EPM2AIP1	9852	EPM2A interacting protein 1	0.372539	5.59997	1.67217	0.0966852	0.978316	-4.27346	1.66114
HNRNPD	HNRNPD	3184	heterogeneous nuclear ribonucleoprotein D	-0.341206	7.19653	-1.66523	0.0970772	0.98002	-4.33571	-1.65919
ADAM33	ADAM33	80332	ADAM metallopeptidase domain 33	-0.663722	6.10185	-1.68101	0.0971469	0.98002	-4.26981	-1.65885
NCK2	NCK2	8440	NCK adaptor protein 2	-0.255531	6.80562	-1.66111	0.0972588	0.98002	-4.4202	-1.65829
ZNF148	ZNF148	7707	zinc finger protein 148	-0.489322	5.51243	-1.67932	0.0972944	0.98002	-4.25164	-1.65811
SYNE3	SYNE3	161176	spectrin repeat containing nuclear envelope family member 3	-0.554912	5.21991	-1.67108	0.0973516	0.98002	-4.26407	-1.65783
XKR3	XKR3	150165	XK related 3	-0.42634	5.37265	-1.6676	0.0973698	0.98002	-4.28065	-1.65774
RAB2B	RAB2B	84932	RAB2B, member RAS oncogene family	-0.468017	5.76123	-1.66388	0.0973895	0.98002	-4.32225	-1.65764
LRRC75B	LRRC75B	388886	leucine rich repeat containing 75B	-0.646412	5.80216	-1.68462	0.0976308	0.981676	-4.27376	-1.65645
ADD3	ADD3	120	adducin 3	-0.420626	6.79041	-1.66075	0.097965	0.983326	-4.34125	-1.6548
RBCK1	RBCK1	10616	RANBP2-type and C3HC4-type zinc finger containing 1	0.307288	6.72635	1.65834	0.0980171	0.983326	-4.3911	1.65454
RPL14	RPL14	9045	ribosomal protein L14	0.312842	8.65989	1.65708	0.098047	0.983326	-4.43172	1.6544
DDX39B	DDX39B	7919	DExD-box helicase 39B	0.27351	7.31877	1.65606	0.0983341	0.983326	-4.42153	1.65298
CYBA	CYBA	1535	cytochrome b-245 alpha chain	-0.56072	6.57115	-1.65981	0.0983466	0.983326	-4.32241	-1.65292
RELCH	RELCH	57614	RAB11 binding and LisH domain, coiled-coil and HEAT repeat containing	-0.32683	5.61362	-1.65948	0.0984303	0.983326	-4.31331	-1.65251
CTDSPL	CTDSPL	10217	CTD small phosphatase like	0.316682	6.06236	1.65599	0.098601	0.983326	-4.37226	1.65167
LRRC14B	LRRC14B	389257	leucine rich repeat containing 14B	-0.557679	5.39301	-1.6692	0.0986146	0.983326	-4.26117	-1.65161
GPM6A	GPM6A	2823	glycoprotein M6A	0.563369	5.25151	1.66086	0.0986568	0.983326	-4.28717	1.6514
CHST3	CHST3	9469	carbohydrate sulfotransferase 3	0.329419	5.77858	1.65746	0.0986818	0.983326	-4.32745	1.65128
CALML3	CALML3	810	calmodulin like 3	-0.485129	6.11721	-1.65575	0.098697	0.983326	-4.36722	-1.6512
PDE3A	PDE3A	5139	phosphodiesterase 3A	-0.376283	6.65022	-1.6535	0.0987693	0.983326	-4.43514	-1.65085
RARRES1	RARRES1	5918	retinoic acid receptor responder 1	-0.886858	5.44619	-1.70145	0.0988224	0.983326	-4.31194	-1.65059
RRP8	RRP8	23378	ribosomal RNA processing 8	-0.45419	5.72011	-1.65561	0.0990203	0.983326	-4.33522	-1.64962
RHBDF2	RHBDF2	79651	rhomboid 5 homolog 2	-0.443057	5.94094	-1.65488	0.0990472	0.983326	-4.35075	-1.64949
AKTIP	AKTIP	64400	AKT interacting protein	-0.529588	5.91995	-1.66282	0.0991465	0.983326	-4.27263	-1.64901
PAMR1	PAMR1	25891	peptidase domain containing associated with muscle regeneration 1	-0.633193	5.77922	-1.65768	0.099241	0.983326	-4.29366	-1.64854
KRTAP5-7	KRTAP5-7	440050	keratin associated protein 5-7	-0.529853	5.44792	-1.657	0.0992521	0.983326	-4.29979	-1.64849
ROCK2	ROCK2	9475	Rho associated coiled-coil containing protein kinase 2	0.317636	6.70881	1.65097	0.0992767	0.983326	-4.44431	1.64837
TCP11L2	TCP11L2	255394	t-complex 11 like 2	-0.42289	6.28437	-1.65226	0.0993852	0.983326	-4.37198	-1.64784
MUL1	MUL1	79594	mitochondrial E3 ubiquitin protein ligase 1	-0.439357	5.99687	-1.65766	0.0994522	0.983326	-4.29607	-1.64752
ABCF2	ABCF2	10061	ATP binding cassette subfamily F member 2	-0.287683	6.30031	-1.6506	0.099485	0.983326	-4.409	-1.64736
HSPB7	HSPB7	27129	heat shock protein family B (small) member 7	-0.674841	8.93064	-1.64907	0.100029	0.987945	-4.37115	-1.64471
SDC2	SDC2	6383	syndecan 2	-1.0416	6.71657	-1.71223	0.100176	0.988538	-4.38494	-1.644
GTF3C6	GTF3C6	112495	general transcription factor IIIC subunit 6	-0.37745	6.06883	-1.65136	0.100293	0.988538	-4.32348	-1.64344
ASH1L	ASH1L	55870	ASH1 like histone lysine methyltransferase	0.315309	6.52866	1.64603	0.100386	0.988538	-4.42794	1.64298
ZFP69B	ZFP69B	65243	ZFP69 zinc finger protein B	-0.460593	5.64297	-1.65025	0.100452	0.988538	-4.31835	-1.64266
RS1	RS1	6247	retinoschisin 1	0.41625	5.27227	1.65214	0.100476	0.988538	-4.29453	1.64255
SELENOO	SELENOO	83642	selenoprotein O	-0.510738	5.68994	-1.65758	0.100638	0.989377	-4.2736	-1.64177
DIP2C-AS1	DIP2C-AS1	414235	NA	-0.571678	5.2911	-1.6601	0.100733	0.989553	-4.26629	-1.64131
OGDH	OGDH	4967	oxoglutarate dehydrogenase	-0.49877	6.16949	-1.64774	0.100909	0.99052	-4.33584	-1.64046
IKBIP	IKBIP	121457	IKBKB interacting protein	0.316716	5.87719	1.64832	0.101184	0.99246	-4.31407	1.63914
SLC6A17	SLC6A17	388662	solute carrier family 6 member 17	-0.331994	5.9959	-1.64155	0.101606	0.995244	-4.37995	-1.63712
NDUFC1	NDUFC1	4717	NADH:ubiquinone oxidoreductase subunit C1	-0.454186	6.50444	-1.63952	0.101708	0.995244	-4.43779	-1.63663
FGFR4	FGFR4	2264	fibroblast growth factor receptor 4	-0.569863	5.36774	-1.64721	0.101798	0.995244	-4.29867	-1.6362
SYN3	SYN3	8224	synapsin III	0.444799	5.52202	1.64307	0.10187	0.995244	-4.32776	1.63585
PSMB1	PSMB1	5689	proteasome 20S subunit beta 1	-0.486686	6.19232	-1.64488	0.101923	0.995244	-4.30162	-1.6356
PAIP2B	PAIP2B	400961	poly(A) binding protein interacting protein 2B	-0.489587	5.57275	-1.6436	0.102087	0.995244	-4.31996	-1.63482
CCL11	CCL11	6356	C-C motif chemokine ligand 11	-0.527809	5.96254	-1.64475	0.102145	0.995244	-4.29682	-1.63454
IFI6	IFI6	2537	interferon alpha inducible protein 6	1.33833	7.62305	1.69133	0.102672	0.995244	-4.39175	1.63203
RASL11B	RASL11B	65997	RAS like family 11 member B	0.418397	5.70962	1.63793	0.102721	0.995244	-4.3519	1.6318
UFD1	UFD1	7353	ubiquitin recognition factor in ER associated degradation 1	0.285368	6.55756	1.63393	0.102845	0.995244	-4.45527	1.63122
HAPLN2	HAPLN2	60484	hyaluronan and proteoglycan link protein 2	-0.331026	5.56156	-1.63756	0.102947	0.995244	-4.3348	-1.63073
CD109	CD109	135228	CD109 molecule	0.454253	5.7733	1.64327	0.103	0.995244	-4.29059	1.63048
TCF21	TCF21	6943	transcription factor 21	-0.425638	5.78098	-1.6366	0.103027	0.995244	-4.35387	-1.63035
ORAI3	ORAI3	93129	ORAI calcium release-activated calcium modulator 3	-0.37952	5.9527	-1.63641	0.103113	0.995244	-4.34614	-1.62995
KRTAP5-8	KRTAP5-8	57830	keratin associated protein 5-8	-0.673529	6.60535	-1.64822	0.103214	0.995244	-4.29386	-1.62947
ZNF85	ZNF85	7639	zinc finger protein 85	-0.397359	5.5927	-1.64135	0.103306	0.995244	-4.30365	-1.62904
ERN1	ERN1	2081	endoplasmic reticulum to nucleus signaling 1	-0.436075	5.50298	-1.638	0.103336	0.995244	-4.32073	-1.62889
PLEKHA3	PLEKHA3	65977	pleckstrin homology domain containing A3	0.411949	5.66244	1.63468	0.103384	0.995244	-4.35161	1.62867
HMGB1	HMGB1	3146	high mobility group box 1	-0.338788	7.62784	-1.63528	0.103398	0.995244	-4.35832	-1.6286
KCTD8	KCTD8	386617	potassium channel tetramerization domain containing 8	0.728954	5.19341	1.70894	0.103421	0.995244	-4.32677	1.62849
OAS3	OAS3	4940	2'-5'-oligoadenylate synthetase 3	0.830504	6.65261	1.65111	0.103477	0.995244	-4.30274	1.62823
FPR1	FPR1	2357	formyl peptide receptor 1	-0.472619	5.63606	-1.63674	0.103487	0.995244	-4.32066	-1.62818
TENT5C	TENT5C	54855	terminal nucleotidyltransferase 5C	-0.663891	5.22908	-1.65471	0.103571	0.995244	-4.28444	-1.62778
TPM1	TPM1	7168	tropomyosin 1	-0.49116	10.1638	-1.63057	0.103682	0.995244	-4.43016	-1.62726
RNFT1	RNFT1	51136	ring finger protein, transmembrane 1	0.339503	5.81742	1.63448	0.103778	0.995244	-4.33574	1.62681
CAMTA2	CAMTA2	23125	calmodulin binding transcription activator 2	-0.271652	6.20688	-1.63152	0.103817	0.995244	-4.38127	-1.62663
P2RY6	P2RY6	5031	pyrimidinergic receptor P2Y6	-0.554216	5.52954	-1.6357	0.104	0.995244	-4.31841	-1.62576
MZF1	MZF1	7593	myeloid zinc finger 1	0.339721	6.08993	1.63102	0.104014	0.995244	-4.37424	1.6257
TGS1	TGS1	96764	trimethylguanosine synthase 1	-0.391443	5.46764	-1.63429	0.10403	0.995244	-4.32416	-1.62562
MFAP1	MFAP1	4236	microfibril associated protein 1	0.363306	5.64137	1.63506	0.104074	0.995244	-4.31961	1.62542
AFF1	AFF1	4299	AF4/FMR2 family member 1	-0.435217	7.15963	-1.62828	0.104101	0.995244	-4.45176	-1.62529
UBAC1	UBAC1	10422	UBA domain containing 1	-0.439222	5.97974	-1.63364	0.104129	0.995244	-4.32126	-1.62516
SELPLG	SELPLG	6404	selectin P ligand	-0.796334	5.17455	-1.66061	0.104129	0.995244	-4.29655	-1.62516
ATG16L1	ATG16L1	55054	autophagy related 16 like 1	0.425724	5.48112	1.63767	0.104148	0.995244	-4.3048	1.62507
MPZL1	MPZL1	9019	myelin protein zero like 1	0.706348	6.3256	1.64402	0.10419	0.995244	-4.29618	1.62487
DCN	DCN	1634	decorin	-1.06397	10.0629	-1.69002	0.104377	0.995856	-4.40215	-1.62399
STX17	STX17	55014	syntaxin 17	-0.31598	5.92996	-1.63235	0.104409	0.995856	-4.33659	-1.62384
ADAMTSL5	ADAMTSL5	339366	ADAMTS like 5	-0.428423	5.7641	-1.62892	0.10453	0.996267	-4.36533	-1.62328
ASCC3	ASCC3	10973	activating signal cointegrator 1 complex subunit 3	0.286432	6.29741	1.62541	0.104774	0.997849	-4.43862	1.62214
RWDD1	RWDD1	51389	RWD domain containing 1	0.279649	6.32923	1.62479	0.104876	0.998078	-4.44418	1.62166
SLC18B1	SLC18B1	116843	solute carrier family 18 member B1	-0.425184	5.69306	-1.62688	0.10501	0.998609	-4.36125	-1.62104
MYO9A	MYO9A	4649	myosin IXA	0.318754	6.25226	1.62803	0.105145	0.99915	-4.35504	1.62041
SPRR2F	SPRR2F	6705	small proline rich protein 2F	0.823452	4.91511	1.63866	0.105322	0.999869	-4.28506	1.61958
PAPSS1	PAPSS1	9061	3'-phosphoadenosine 5'-phosphosulfate synthase 1	0.418866	5.7015	1.62559	0.10561	0.999869	-4.34426	1.61824
NKAP	NKAP	79576	NFKB activating protein	0.406605	5.61518	1.6247	0.105646	0.999869	-4.35716	1.61808
AP4M1	AP4M1	9179	adaptor related protein complex 4 subunit mu 1	-0.567126	4.8872	-1.64303	0.105716	0.999869	-4.27893	-1.61775
DEGS1	DEGS1	8560	delta 4-desaturase, sphingolipid 1	0.284209	6.27307	1.61898	0.106148	0.999869	-4.44298	1.61575
WDR45B	WDR45B	56270	WD repeat domain 45B	-0.372672	5.78833	-1.62216	0.106174	0.999869	-4.35839	-1.61563
GJA4	GJA4	2701	gap junction protein alpha 4	0.412836	6.94054	1.61743	0.106281	0.999869	-4.4989	1.61514
ZNF778	ZNF778	197320	zinc finger protein 778	0.458374	5.70711	1.62451	0.106435	0.999869	-4.32848	1.61443
RBP1	RBP1	5947	retinol binding protein 1	-0.440388	5.85049	-1.62356	0.106487	0.999869	-4.32081	-1.61418
TECR	TECR	9524	trans-2,3-enoyl-CoA reductase	-0.361607	5.95535	-1.62246	0.1065	0.999869	-4.34663	-1.61413
PLXDC2	PLXDC2	84898	plexin domain containing 2	0.313421	6.88986	1.6197	0.106576	0.999869	-4.38927	1.61378
HES1	HES1	3280	hes family bHLH transcription factor 1	0.811322	6.48168	1.63264	0.106674	0.999869	-4.30742	1.61333
OR4E2	OR4E2	26686	olfactory receptor family 4 subfamily E member 2 (gene/pseudogene)	-0.473817	5.38735	-1.62312	0.106723	0.999869	-4.32704	-1.6131
RHOB	RHOB	388	ras homolog family member B	0.517158	7.84333	1.62726	0.106843	0.999869	-4.30702	1.61255
ATP5MC2	ATP5MC2	517	ATP synthase membrane subunit c locus 2	0.630288	8.64533	1.63537	0.106846	0.999869	-4.31084	1.61253
TAPBPL	TAPBPL	55080	TAP binding protein like	0.395866	5.92104	1.62062	0.10688	0.999869	-4.34813	1.61237
PTHLH	PTHLH	5744	parathyroid hormone like hormone	-0.484626	5.18806	-1.62503	0.107024	0.999869	-4.3087	-1.61172
BACE2	BACE2	25825	beta-secretase 2	0.348958	6.53107	1.61376	0.10717	0.999869	-4.47699	1.61104
TNFRSF12A	TNFRSF12A	51330	TNF receptor superfamily member 12A	0.553522	5.63356	1.62169	0.107174	0.999869	-4.32591	1.61102
C15orf40	C15orf40	123207	chromosome 15 open reading frame 40	-0.409237	5.64564	-1.61763	0.107206	0.999869	-4.3616	-1.61088
NPPA	NPPA	4878	natriuretic peptide A	1.29349	6.4197	1.632	0.107225	0.999869	-4.30361	1.61079
DNPEP	DNPEP	23549	aspartyl aminopeptidase	0.386203	6.53053	1.61346	0.107246	0.999869	-4.47568	1.6107
PEAK1	PEAK1	79834	pseudopodium enriched atypical kinase 1	0.289466	7.34808	1.61409	0.107246	0.999869	-4.4551	1.6107
VPS37B	VPS37B	79720	VPS37B subunit of ESCRT-I	-0.384523	6.18142	-1.61684	0.107322	0.999869	-4.37839	-1.61035
NDUFV2	NDUFV2	4729	NADH:ubiquinone oxidoreductase core subunit V2	0.452133	6.88373	1.61636	0.107371	0.999869	-4.38348	1.61012
SMARCA4	SMARCA4	6597	SWI/SNF related, matrix associated, actin dependent regulator of chromatin, subfamily a, member 4	-0.302241	5.88357	-1.61446	0.107449	0.999869	-4.39896	-1.60977
GUCY1A1	GUCY1A1	2982	guanylate cyclase 1 soluble subunit alpha 1	0.356957	6.81998	1.61209	0.107454	0.999869	-4.50031	1.60974
BET1L	BET1L	51272	Bet1 golgi vesicular membrane trafficking protein like	-0.324867	5.97137	-1.61645	0.107456	0.999869	-4.37383	-1.60973
L1TD1	L1TD1	54596	LINE1 type transposase domain containing 1	-0.508801	5.30847	-1.61899	0.107512	0.999869	-4.32902	-1.60948
BICD2	BICD2	23299	BICD cargo adaptor 2	-0.356995	6.25772	-1.61447	0.107874	0.999869	-4.3768	-1.60782
SPR	SPR	6697	sepiapterin reductase	-0.439824	5.58334	-1.622	0.108046	0.999869	-4.30657	-1.60704
GNA13	GNA13	10672	G protein subunit alpha 13	0.422324	6.40691	1.61275	0.108135	0.999869	-4.38583	1.60663
PTPRF	PTPRF	5792	protein tyrosine phosphatase receptor type F	-0.420627	5.49489	-1.61883	0.108146	0.999869	-4.31863	-1.60658
NIPSNAP1	NIPSNAP1	8508	nipsnap homolog 1	-0.421623	5.92008	-1.61541	0.108214	0.999869	-4.34458	-1.60627
ACAD11	ACAD11	84129	acyl-CoA dehydrogenase family member 11	-0.544621	5.69395	-1.62672	0.108292	0.999869	-4.30642	-1.60592
TNPO2	TNPO2	30000	transportin 2	-0.300268	5.78134	-1.61358	0.108308	0.999869	-4.35283	-1.60585
ATP5MC3	ATP5MC3	518	ATP synthase membrane subunit c locus 3	-0.513399	7.8082	-1.61606	0.108444	0.999869	-4.32035	-1.60523
CCNI	CCNI	10983	cyclin I	0.256549	8.28376	1.60743	0.108465	0.999869	-4.5069	1.60513
CHST15	CHST15	51363	carbohydrate sulfotransferase 15	0.799007	5.91198	1.6385	0.108544	0.999869	-4.32501	1.60477
KLHDC8B	KLHDC8B	200942	kelch domain containing 8B	-0.346822	6.35036	-1.61027	0.108736	0.999869	-4.38491	-1.6039
CCNDBP1	CCNDBP1	23582	cyclin D1 binding protein 1	-0.445314	5.88575	-1.60863	0.108746	0.999869	-4.40435	-1.60386
LARP4B	LARP4B	23185	La ribonucleoprotein 4B	0.398869	5.91708	1.60847	0.108749	0.999869	-4.41164	1.60384
UTP3	UTP3	57050	UTP3 small subunit processome component	-0.308406	5.97415	-1.60809	0.108783	0.999869	-4.41584	-1.60369
TCEAL7	TCEAL7	56849	transcription elongation factor A like 7	0.372894	5.6378	1.61102	0.109022	0.999869	-4.34909	1.6026
TXNDC5	TXNDC5	81567	thioredoxin domain containing 5	0.326754	6.82732	1.60837	0.109138	0.999869	-4.38875	1.60208
ALKBH5	ALKBH5	54890	alkB homolog 5, RNA demethylase	0.429565	6.56604	1.60446	0.109202	0.999869	-4.49012	1.60179
DUSP16	DUSP16	80824	dual specificity phosphatase 16	-0.393776	5.74613	-1.6144	0.109397	0.999869	-4.31953	-1.60091
GOLGA6L6	GOLGA6L6	727832	golgin A6 family like 6	-0.628025	6.56606	-1.60821	0.109409	0.999869	-4.35145	-1.60086
ANO8	ANO8	57719	anoctamin 8	0.381283	5.63512	1.60643	0.109521	0.999869	-4.38056	1.60035
SAMSN1	SAMSN1	64092	SAM domain, SH3 domain and nuclear localization signals 1	0.529047	5.77743	1.61066	0.109521	0.999869	-4.34186	1.60035
TMEM251	TMEM251	26175	transmembrane protein 251	0.430312	5.75033	1.61005	0.109566	0.999869	-4.34647	1.60015
ARL15	ARL15	54622	ADP ribosylation factor like GTPase 15	0.551273	6.26104	1.60232	0.109867	0.999869	-4.45694	1.59879
PAK3	PAK3	5063	p21 (RAC1) activated kinase 3	0.513776	5.23319	1.61299	0.109869	0.999869	-4.31743	1.59878
RNF139	RNF139	11236	ring finger protein 139	0.33743	6.389	1.60092	0.110053	0.999869	-4.47816	1.59796
ACP1	ACP1	52	acid phosphatase 1	0.467266	6.2729	1.60133	0.110206	0.999869	-4.43411	1.59727
TNFRSF19	TNFRSF19	55504	TNF receptor superfamily member 19	-0.552655	5.90948	-1.60476	0.110357	0.999869	-4.36534	-1.59659
CAMK2N1	CAMK2N1	55450	calcium/calmodulin dependent protein kinase II inhibitor 1	0.239929	6.83229	1.59847	0.110443	0.999869	-4.51871	1.5962
TTL	TTL	150465	tubulin tyrosine ligase	-0.649398	5.23184	-1.63403	0.110531	0.999869	-4.33709	-1.59581
F2R	F2R	2149	coagulation factor II thrombin receptor	0.477642	6.17407	1.59947	0.110704	0.999869	-4.42941	1.59504
GET3	GET3	439	guided entry of tail-anchored proteins factor 3, ATPase	-0.328731	6.18362	-1.5974	0.110937	0.999869	-4.45792	-1.594
PTGS1	PTGS1	5742	prostaglandin-endoperoxide synthase 1	0.537153	5.07123	1.60922	0.111048	0.999869	-4.31591	1.5935
PTH1R	PTH1R	5745	parathyroid hormone 1 receptor	-0.35289	6.03743	-1.59686	0.111157	0.999869	-4.441	-1.59301
ELOF1	ELOF1	84337	elongation factor 1 homolog	0.357321	6.18544	1.59636	0.111193	0.999869	-4.45984	1.59285
NSMAF	NSMAF	8439	neutral sphingomyelinase activation associated factor	-0.419281	5.67419	-1.59893	0.111296	0.999869	-4.38469	-1.59239
SLC25A38	SLC25A38	54977	solute carrier family 25 member 38	0.47848	5.17125	1.60543	0.111506	0.999869	-4.32572	1.59146
FAM107A	FAM107A	11170	family with sequence similarity 107 member A	-0.425912	7.70747	-1.59349	0.111528	0.999869	-4.53421	-1.59136
CTNND2	CTNND2	1501	catenin delta 2	-0.643402	4.86614	-1.61627	0.111542	0.999869	-4.30498	-1.5913
NIN	NIN	51199	ninein	0.331909	5.92115	1.59561	0.111576	0.999869	-4.42832	1.59115
FZD7	FZD7	8324	frizzled class receptor 7	-0.373717	5.61952	-1.59739	0.111606	0.999869	-4.38363	-1.59101
FADS3	FADS3	3995	fatty acid desaturase 3	-0.264759	6.66786	-1.5932	0.111705	0.999869	-4.50035	-1.59058
HNRNPF	HNRNPF	3185	heterogeneous nuclear ribonucleoprotein F	0.272744	6.74467	1.59281	0.111726	0.999869	-4.52055	1.59048
LUC7L2	LUC7L2	51631	LUC7 like 2, pre-mRNA splicing factor	-0.373947	6.58382	-1.59206	0.111933	0.999869	-4.50728	-1.58956
PSMB8	PSMB8	5696	proteasome 20S subunit beta 8	0.518655	6.8031	1.60032	0.11195	0.999869	-4.34021	1.58949
PRRT3	PRRT3	285368	proline rich transmembrane protein 3	-0.403501	5.66674	-1.59618	0.111988	0.999869	-4.37815	-1.58932
TRIB2	TRIB2	28951	tribbles pseudokinase 2	-0.371608	6.88465	-1.59282	0.111991	0.999869	-4.46779	-1.58931
DDX51	DDX51	317781	DEAD-box helicase 51	0.369094	5.86998	1.59771	0.112054	0.999869	-4.36664	1.58903
UPF3A	UPF3A	65110	UPF3A regulator of nonsense mediated mRNA decay	-0.28565	6.5515	-1.59066	0.112252	0.999869	-4.50807	-1.58815
SP7	SP7	121340	Sp7 transcription factor	-0.386035	6.41077	-1.59274	0.112289	0.999869	-4.43428	-1.58799
MAP6	MAP6	4135	microtubule associated protein 6	-0.580609	5.4095	-1.60821	0.112392	0.999869	-4.31705	-1.58753
OLFML3	OLFML3	56944	olfactomedin like 3	-0.366409	6.90235	-1.59151	0.11245	0.999869	-4.43395	-1.58728
TSHZ1	TSHZ1	10194	teashirt zinc finger homeobox 1	0.466352	5.98276	1.59876	0.112492	0.999869	-4.33737	1.58709
TMEM213	TMEM213	155006	transmembrane protein 213	0.391123	5.58497	1.59295	0.11258	0.999869	-4.39025	1.5867
CERCAM	CERCAM	51148	cerebral endothelial cell adhesion molecule	0.511385	6.20014	1.59068	0.112613	0.999869	-4.44934	1.58655
SEC14L1	SEC14L1	6397	SEC14 like lipid binding 1	-0.361951	7.47305	-1.58867	0.112734	0.999869	-4.51096	-1.58603
TPM4	TPM4	7171	tropomyosin 4	0.321476	7.31431	1.58812	0.112781	0.999869	-4.52963	1.58582
DYNC1LI2	DYNC1LI2	1783	dynein cytoplasmic 1 light intermediate chain 2	0.317912	6.73741	1.58809	0.112792	0.999869	-4.52589	1.58577
TRANK1	TRANK1	9881	tetratricopeptide repeat and ankyrin repeat containing 1	0.388148	5.66096	1.59686	0.11281	0.999869	-4.33778	1.58569
ARHGEF35	ARHGEF35	445328	Rho guanine nucleotide exchange factor 35	-0.407628	6.16376	-1.5945	0.112816	0.999869	-4.34964	-1.58566
NUS1	NUS1	116150	NUS1 dehydrodolichyl diphosphate synthase subunit	-0.344661	6.29396	-1.5886	0.112836	0.999869	-4.48263	-1.58557
PSME1	PSME1	5720	proteasome activator subunit 1	0.404022	6.56222	1.58778	0.112923	0.999869	-4.51082	1.58519
OR2AJ1	OR2AJ1	127608	olfactory receptor family 2 subfamily AJ member 1	-0.436334	5.53286	-1.593	0.113025	0.999869	-4.36693	-1.58474
MFSD6L	MFSD6L	162387	major facilitator superfamily domain containing 6 like	-0.556149	5.94153	-1.59329	0.113089	0.999869	-4.35216	-1.58446
SKI	SKI	6497	SKI proto-oncogene	0.452407	7.37916	1.59399	0.113285	0.999869	-4.3427	1.5836
FAM228A	FAM228A	653140	family with sequence similarity 228 member A	-0.366488	5.10215	-1.59461	0.113568	0.999869	-4.33753	-1.58236
SH3BGRL2	SH3BGRL2	83699	SH3 domain binding glutamate rich protein like 2	0.439814	5.8415	1.58951	0.113732	0.999869	-4.38189	1.58164
ZNF101	ZNF101	94039	zinc finger protein 101	-0.691117	5.31456	-1.59082	0.113746	0.999869	-4.35852	-1.58158
ARID4A	ARID4A	5926	AT-rich interaction domain 4A	0.38343	5.75897	1.58637	0.113858	0.999869	-4.41746	1.58109
SEPTIN8	SEPTIN8	23176	septin 8	0.44344	6.10174	1.58515	0.113904	0.999869	-4.44591	1.58089
TSPYL2	TSPYL2	64061	TSPY like 2	0.322658	6.60545	1.58614	0.114041	0.999869	-4.41863	1.58029
MPPED2	MPPED2	744	metallophosphoesterase domain containing 2	-0.554636	5.88182	-1.60031	0.1143	0.999869	-4.3316	-1.57916
PDCD6IP	PDCD6IP	10015	programmed cell death 6 interacting protein	-0.388954	6.4635	-1.58619	0.114312	0.999869	-4.39705	-1.5791
RILP	RILP	83547	Rab interacting lysosomal protein	-0.534976	5.55743	-1.58593	0.11435	0.999869	-4.3876	-1.57894
TBC1D17	TBC1D17	79735	TBC1 domain family member 17	-0.418904	6.37632	-1.58509	0.114379	0.999869	-4.38654	-1.57881
PNRC2	PNRC2	55629	proline rich nuclear receptor coactivator 2	-0.398407	6.92689	-1.58919	0.114399	0.999869	-4.35773	-1.57873
B4GALNT3	B4GALNT3	283358	beta-1,4-N-acetyl-galactosaminyltransferase 3	-0.762251	5.38363	-1.62035	0.114427	0.999869	-4.35616	-1.5786
SLC39A14	SLC39A14	23516	solute carrier family 39 member 14	-0.407375	5.54099	-1.58533	0.11446	0.999869	-4.38784	-1.57846
KLRK1	KLRK1	22914	killer cell lectin like receptor K1	-0.503704	5.63257	-1.59089	0.114478	0.999869	-4.33555	-1.57838
MYSM1	MYSM1	114803	Myb like, SWIRM and MPN domains 1	0.339079	6.02646	1.58212	0.11462	0.999869	-4.44189	1.57776
NOB1	NOB1	28987	NIN1 (RPN12) binding protein 1 homolog	-0.324771	6.22323	-1.58045	0.114714	0.999869	-4.48663	-1.57735
PKDCC	PKDCC	91461	protein kinase domain containing, cytoplasmic	-0.402247	5.90422	-1.58287	0.11491	0.999869	-4.40939	-1.5765
CXCL9	CXCL9	4283	C-X-C motif chemokine ligand 9	-0.758788	5.74653	-1.58577	0.115036	0.999869	-4.36332	-1.57596
WNT3A	WNT3A	89780	Wnt family member 3A	-0.436761	5.31581	-1.5847	0.11507	0.999869	-4.36601	-1.57581
KCNQ1	KCNQ1	3784	potassium voltage-gated channel subfamily Q member 1	0.372488	5.31129	1.58368	0.115096	0.999869	-4.37451	1.5757
INMT	INMT	11185	indolethylamine N-methyltransferase	0.36297	7.34163	1.57945	0.115139	0.999869	-4.46982	1.57551
TUT4	TUT4	23318	terminal uridylyl transferase 4	-0.443902	5.80177	-1.58128	0.115172	0.999869	-4.41696	-1.57537
MACO1	MACO1	55219	macoilin 1	0.326543	6.37172	1.57675	0.115504	0.999869	-4.50782	1.57393
PFN2	PFN2	5217	profilin 2	0.693638	5.68867	1.58224	0.115895	0.999869	-4.36699	1.57224
VPS29	VPS29	51699	VPS29 retromer complex component	0.334285	6.6472	1.57535	0.11599	0.999869	-4.47267	1.57183
ZBTB2	ZBTB2	57621	zinc finger and BTB domain containing 2	0.324226	5.78102	1.57909	0.11607	0.999869	-4.39237	1.57148
THEGL	THEGL	100506564	theg spermatid protein like	-0.593335	5.27521	-1.58551	0.116116	0.999869	-4.34829	-1.57129
LCK	LCK	3932	LCK proto-oncogene, Src family tyrosine kinase	-0.443689	5.6149	-1.57571	0.116525	0.999869	-4.40727	-1.56953
AGPAT4	AGPAT4	56895	1-acylglycerol-3-phosphate O-acyltransferase 4	0.412939	5.19846	1.58039	0.116561	0.999869	-4.35504	1.56937
PRUNE1	PRUNE1	58497	prune exopolyphosphatase 1	-0.316173	5.62432	-1.57536	0.116573	0.999869	-4.40981	-1.56932
NIPSNAP2	NIPSNAP2	2631	nipsnap homolog 2	-0.307772	6.55502	-1.57175	0.116575	0.999869	-4.53151	-1.56931
CTDSPL2	CTDSPL2	51496	CTD small phosphatase like 2	0.448816	5.97222	1.57587	0.116777	0.999869	-4.40072	1.56845
GOLGA6L9	GOLGA6L9	440295	golgin A6 family like 9	-0.43948	5.7174	-1.57717	0.11681	0.999869	-4.38678	-1.5683
OAF	OAF	220323	out at first homolog	-0.405147	5.77199	-1.57231	0.117103	0.999869	-4.4299	-1.56705
ZNF362	ZNF362	149076	zinc finger protein 362	-0.265443	6.49611	-1.57012	0.117144	0.999869	-4.49396	-1.56687
PEX11G	PEX11G	92960	peroxisomal biogenesis factor 11 gamma	-0.682437	5.15074	-1.59939	0.117336	0.999869	-4.32943	-1.56605
SCRG1	SCRG1	11341	stimulator of chondrogenesis 1	0.478316	5.57819	1.58562	0.117338	0.999869	-4.33277	1.56605
RNF122	RNF122	79845	ring finger protein 122	0.569589	5.68506	1.57195	0.117339	0.999869	-4.42323	1.56604
PLA2G7	PLA2G7	7941	phospholipase A2 group VII	0.454095	5.34113	1.57309	0.117454	0.999869	-4.38739	1.56555
MADCAM1	MADCAM1	8174	mucosal vascular addressin cell adhesion molecule 1	-0.576193	5.14622	-1.58457	0.117664	0.999869	-4.33455	-1.56466
OR2J3	OR2J3	442186	olfactory receptor family 2 subfamily J member 3	-0.447899	5.50023	-1.57319	0.11775	0.999869	-4.38075	-1.56429
STX11	STX11	8676	syntaxin 11	0.426821	5.38975	1.57537	0.117758	0.999869	-4.3624	1.56425
SPDYE2	SPDYE2	441273	speedy/RINGO cell cycle regulator family member E2	-0.397442	6.35556	-1.56995	0.117764	0.999869	-4.43709	-1.56423
BRAT1	BRAT1	221927	BRCA1 associated ATM activator 1	0.359258	5.758	1.56928	0.117766	0.999869	-4.43725	1.56422
WDFY4	WDFY4	57705	WDFY family member 4	0.408092	4.96419	1.58389	0.11805	0.999869	-4.33642	1.56301
RHBG	RHBG	57127	Rh family B glycoprotein (gene/pseudogene)	-0.456804	5.28775	-1.57338	0.118064	0.999869	-4.37045	-1.56295
KIAA2013	KIAA2013	90231	KIAA2013	0.34668	6.68285	1.56653	0.118064	0.999869	-4.47716	1.56295
DTD2	DTD2	112487	D-aminoacyl-tRNA deacylase 2	-0.405892	6.37102	-1.5652	0.118184	0.999869	-4.51919	-1.56244
SGK1	SGK1	6446	serum/glucocorticoid regulated kinase 1	0.323313	6.99373	1.56399	0.11856	0.999869	-4.51378	1.56085
CXCL11	CXCL11	6373	C-X-C motif chemokine ligand 11	0.452579	5.19941	1.57454	0.118611	0.999869	-4.35371	1.56063
USP27X	USP27X	389856	ubiquitin specific peptidase 27 X-linked	-0.476889	4.76007	-1.58237	0.118671	0.999869	-4.33157	-1.56038
GPR52	GPR52	9293	G protein-coupled receptor 52	0.468524	5.22148	1.5704	0.1187	0.999869	-4.36869	1.56025
CUEDC2	CUEDC2	79004	CUE domain containing 2	0.358731	5.92395	1.5645	0.118714	0.999869	-4.46366	1.56019
LRRN4CL	LRRN4CL	221091	LRRN4 C-terminal like	-0.452449	5.437	-1.57321	0.118716	0.999869	-4.34924	-1.56018
SIRT5	SIRT5	23408	sirtuin 5	0.309989	6.28475	1.56226	0.118928	0.999869	-4.51317	1.55929
CD99	CD99	4267	CD99 molecule (Xg blood group)	0.344013	7.84458	1.56378	0.119177	0.999869	-4.44681	1.55824
FKBP5	FKBP5	2289	FKBP prolyl isomerase 5	-0.660168	6.85661	-1.57591	0.119256	0.999869	-4.34898	-1.55791
PTPRM	PTPRM	5797	protein tyrosine phosphatase receptor type M	0.403779	7.37075	1.56329	0.119358	0.999869	-4.41241	1.55747
TP53INP2	TP53INP2	58476	tumor protein p53 inducible nuclear protein 2	0.445558	6.65151	1.55973	0.11938	0.999869	-4.55318	1.55738
TRMT10A	TRMT10A	93587	tRNA methyltransferase 10A	-0.35927	5.36782	-1.56989	0.119503	0.999869	-4.36383	-1.55686
GCC1	GCC1	79571	GRIP and coiled-coil domain containing 1	-0.453507	5.46859	-1.56442	0.119524	0.999869	-4.40042	-1.55678
EFCAB14	EFCAB14	9813	EF-hand calcium binding domain 14	0.423529	6.17189	1.56376	0.119649	0.999869	-4.41392	1.55625
LRCH2	LRCH2	57631	leucine rich repeats and calponin homology domain containing 2	0.465742	4.97227	1.57145	0.119742	0.999869	-4.35129	1.55586
FAM167B	FAM167B	84734	family with sequence similarity 167 member B	0.495073	5.17919	1.5671	0.119787	0.999869	-4.36084	1.55567
MYLK	MYLK	4638	myosin light chain kinase	0.500116	6.85222	1.55703	0.119977	0.999869	-4.56949	1.55487
GHITM	GHITM	27069	growth hormone inducible transmembrane protein	-0.33582	6.56699	-1.55717	0.119993	0.999869	-4.55022	-1.5548
BRD2	BRD2	6046	bromodomain containing 2	0.330218	7.21219	1.55657	0.120041	0.999869	-4.5835	1.5546
DVL1	DVL1	1855	dishevelled segment polarity protein 1	-0.415532	6.45967	-1.5624	0.120089	0.999869	-4.38346	-1.5544
MEGF9	MEGF9	1955	multiple EGF like domains 9	0.486494	5.65422	1.56334	0.120239	0.999869	-4.38683	1.55377
[truncated: 11,291 more rows]

## Sheet: EC_HCMPrEF_vs_Control
Supplementary Table6. Differentially expressed genes in endothelial cells according to clinical diagnosis (Hypertrophic cardiomyopathy with reduced ejection fraction versus Control)
[truncated: 12,801 more rows]

[truncated: 7 more sheets: EC_HCMPpEF_Control, EC_ICMP_vs_DCMP, EC_HCMPrEF_vs_DCMP, EC_ICMP_vs_HCMPrEF, EC_DCMP_vs_HCMPpEF, EC_ICMP_vs_HCMPpEF, EC_HCMPrEF_vs_HCMPpEF]
