# Supplementary material for: Spatial transcriptional landscape of human heart failure
Source: Eur Heart J. 2025 May 8;46(31):3098–114. doi: 10.1093/eurheartj/ehaf272 (PMC12349961; doi:10.1093/eurheartj/ehaf272)
Supplement: ehaf272_Supplementary_Data [file ehaf272_supplementary_data.zip › SupplementaryTable7.xlsx]

## Sheet: Sheet1
Supplementary Table7. Treatments, comorbidities and laboratory findings of cardiomyocyte segments according to clinical diagnosis
Phenotypes	DCMa	ICMb	HCMc		Control	p-valuef
			HCMrEFd	HCMpEFe
Number of Segments	15	16g	17	18	9h
Non-pharmacologic treatments
ECMOi	3 (20.0%)	6 (40.0%)	3 (17.6%)	0 ( 0.0%)	4 (80.0%)	0.001
LVADj	4 (26.7%)	4 (26.7%)	1 ( 5.9%)	0 ( 0.0%)	0 ( 0.0%)	0.042
Hemodialysis (HD)	0 ( 0.0%)	0 ( 0.0%)	2 (11.8%)	0 ( 0.0%)	0 ( 0.0%)	0.282
CRRTk	2 (13.3%)	5 (33.3%)	3 (17.6%)	0 ( 0.0%)	3 (60.0%)	0.009
Renal replacement (HD+CRRT)	2 (13.3%)	5 (33.3%)	5 (29.4%)	0 ( 0.0%)	3 (60.0%)	0.008
ICDl	10 (66.7%)	4 (26.7%)	9 (52.9%)	0 ( 0.0%)	0 ( 0.0%)	< 0.001
Pharmacologic treatment
Inotropes	10 (66.7%)	7 (46.7%)	14 (82.4%)	0 ( 0.0%)	3 (60.0%)	< 0.001
Loop diuretics	12 (80.0%)	8 (53.3%)	9 (52.9%)	2 (11.1%)	2 (40.0%)	0.001
ARNIm	4 (26.7%)	4 (26.7%)	2 (11.8%)	0 ( 0.0%)	0 ( 0.0%)	0.084
ACEIn	2 (13.3%)	0 ( 0.0%)	0 ( 0.0%)	0 ( 0.0%)	0 ( 0.0%)	0.226
ARBo	0 ( 0.0%)	4 (26.7%)	3 (17.6%)	0 ( 0.0%)	0 ( 0.0%)	0.035
Beta-blocker (BB)	7 (46.7%)	4 (26.7%)	9 (52.9%)	14 (77.8%)	0 ( 0.0%)	0.006
Aldosterone antagonist	5 (33.3%)	3 (20.0%)	4 (23.5%)	0 ( 0.0%)	1 (20.0%)	0.08
ARNI+ACEI+ARB+MRA	10 (66.7%)	9 (60.0%)	7 (41.2%)	0 ( 0.0%)	1 (20.0%)	< 0.001
Calcium channel blockers	0 ( 0.0%)	3 (20.0%)	2 (11.8%)	2 (11.1%)	0 ( 0.0%)	0.492
Nitrates	1 ( 6.7%)	4 (26.7%)	2 (11.8%)	0 ( 0.0%)	3 (60.0%)	0.006
Amiodarone	2 (13.3%)	4 (26.7%)	6 (35.3%)	4 (22.2%)	1 (20.0%)	0.717
Insulin	1 ( 6.7%)	2 (13.3%)	3 (17.6%)	0 ( 0.0%)	4 (80.0%)	0.001
Metformin	0 ( 0.0%)	0 ( 0.0%)	2 (11.8%)	0 ( 0.0%)	0 ( 0.0%)	0.282
Digoxin	5 (33.3%)	2 (13.3%)	0 ( 0.0%)	0 ( 0.0%)	1 (20.0%)	0.008
Ivabradine	4 (26.7%)	1 ( 6.7%)	0 ( 0.0%)	0 ( 0.0%)	0 ( 0.0%)	0.024
Statins	3 (20.0%)	11 (73.3%)	4 (23.5%)	7 (38.9%)	0 ( 0.0%)	0.006
Comobidity
Hypertension	1 ( 6.7%)	2 (13.3%)	4 (23.5%)	7 (38.9%)	1 (20.0%)	0.184
Atrial fibrillation	6 (40.0%)	5 (33.3%)	6 (35.3%)	2 (11.1%)	2 (40.0%)	0.35
VT or Vfp	9 (60.0%)	10 (66.7%)	7 (41.2%)	0 ( 0.0%)	3 (60.0%)	< 0.001
Myocardial infarction	0 ( 0.0%)	15 (93.8%)	2 (11.8%)	0 ( 0.0%)	3 (33.3%)	< 0.001
Diabetes	1 ( 6.7%)	2 (12.5%)	4 (23.5%)	0 ( 0.0%)	1 (11.1%)	0.205
Chronic renal failure	4 (26.7%)	5 (31.2%)	9 (52.9%)	0 ( 0.0%)	2 (22.2%)	0.005
Dyslipidemia	1 ( 6.7%)	4 (25.0%)	6 (35.3%)	9 (50.0%)	3 (33.3%)	0.088
Lung disease	0 ( 0.0%)	3 (18.8%)	0 ( 0.0%)	0 ( 0.0%)	2 (22.2%)	0.009
Cancer	0 ( 0.0%)	1 ( 6.2%)	1 ( 5.9%)	4 (22.2%)	0 ( 0.0%)	0.178
Stroke	0 ( 0.0%)	4 (25.0%)	4 (23.5%)	0 ( 0.0%)	0 ( 0.0%)	0.014
ASCVDq	2 (13.3%)	15 (93.8%)	3 (17.6%)	0 ( 0.0%)	1 (11.1%)	< 0.001
Laboratory Finding
Hemoglobin (g/dL)	11.4 ± 2.2	9.5 ± 2.3	11.3 ± 1.8	14.0 ± 1.2	10.6 ± 1.3	< 0.001
White blood cell count (/ul)	7460.6 ± 3537.8	22686.7 ± 42814.3	5624.5 ± 2573.1	6994.4 ± 1292.3	12040.0 ± 3656.2	0.047
Total bilirubin (g/dL)	1.9 ± 2.8	1.3 ± 0.9	3.2 ± 5.7	0.7 ± 0.2	4.9 ± 2.6	0.009
BUNr (g/dL)	21.5 ± 10.1	28.7 ± 19.3	21.4 ± 8.8	18.1 ± 3.6	40.6 ± 17.8	0.018
Creatinine (g/dL)	1.1 ± 0.2	1.5 ± 0.4	1.1 ± 0.5	0.9 ± 0.2	0.9 ± 0.3	< 0.001
CRPs (g/dL)	2.2 ± 3.4	4.3 ± 7.7	3.0 ± 6.4	0.1 ± 0.1	6.1 ± 4.3	< 0.001
a. DCM: Dilated Cardiomyopathy, b. ICM: Ischemic Cardiomyopathy, c. HCM: Hypertrophic Cardiomyopathy, d. HCMrEF: Hypertrophic Cardiomyopathy with Reduced Ejection Fraction, e. HCMpEF: Hypertrophic Cardiomyopathy with Preserved Ejection Fraction, f. Various phenotypes within the control group were compared as a single control. Continuous variables were analyzed using Shapiro-Wilk tests to assess n…
