# Supplementary material for: Spatial transcriptional landscape of human heart failure
Source: Eur Heart J. 2025 May 8;46(31):3098–114. doi: 10.1093/eurheartj/ehaf272 (PMC12349961; doi:10.1093/eurheartj/ehaf272)
Supplement: ehaf272_Supplementary_Data [file ehaf272_supplementary_data.zip › SupplementaryTable8.xlsx]

## Sheet: Sheet1
Supplementary Table 8. Treatments, comorbidities and laboratory findings of endothelial segments according to clinical diagnosis
Phenotypes	DCMa	ICMb	HCMc		Control	p-valuef
			HCMrEFd	HCMpEFe
Number of Segments	10	7	10	10	6g
Non-pharmacologic treatments
ECMOh	2 (20.0%)	4 (57.1%)	3 (30.0%)	0 ( 0.0%)	3 (100.0%)	0.004
LVADi	3 (30.0%)	1 (14.3%)	0 ( 0.0%)	0 ( 0.0%)	0 ( 0.0%)	0.102
Hemodialysis	0 ( 0.0%)	0 ( 0.0%)	1 (10.0%)	0 ( 0.0%)	0 ( 0.0%)	1
CRRTj	2 (20.0%)	4 (57.1%)	3 (30.0%)	0 ( 0.0%)	3 (100.0%)	0.004
Renal replacement (HD+CRRT)	2 (20.0%)	4 (57.1%)	4 (40.0%)	0 ( 0.0%)	3 (100.0%)	0.004
ICDk	8 (80.0%)	1 (14.3%)	5 (50.0%)	0 ( 0.0%)	0 ( 0.0%)	< 0.001
Pharmacologic treatment
Inotropes	7 (70.0%)	3 (42.9%)	8 (80.0%)	0 ( 0.0%)	3 (100.0%)	< 0.001
Loop diuretics	8 (80.0%)	3 (42.9%)	4 (40.0%)	2 (20.0%)	0 ( 0.0%)	0.038
ARNIl	3 (30.0%)	2 (28.6%)	0 ( 0.0%)	0 ( 0.0%)	0 ( 0.0%)	0.098
ACEIm	0 ( 0.0%)	0 ( 0.0%)	0 ( 0.0%)	0 ( 0.0%)	0 ( 0.0%)
ARBn	0 ( 0.0%)	1 (14.3%)	1 (10.0%)	0 ( 0.0%)	0 ( 0.0%)	0.615
Beta-blocker (BB)	4 (40.0%)	1 (14.3%)	3 (30.0%)	10 (100.0%)	0 ( 0.0%)	< 0.001
Aldosterone antagonist	3 (30.0%)	0 ( 0.0%)	1 (10.0%)	0 ( 0.0%)	0 ( 0.0%)	0.243
ARNI+ACEI+ARB+MRA	6 (60.0%)	3 (42.9%)	2 (20.0%)	0 ( 0.0%)	0 ( 0.0%)	0.018
Calcium channel blockers	0 ( 0.0%)	1 (14.3%)	2 (20.0%)	2 (20.0%)	0 ( 0.0%)	0.7
Nitrates	1 (10.0%)	1 (14.3%)	1 (10.0%)	0 ( 0.0%)	3 (100.0%)	0.003
Amiodarone	2 (20.0%)	1 (14.3%)	4 (40.0%)	1 (10.0%)	0 ( 0.0%)	0.532
Insulin	1 (10.0%)	0 ( 0.0%)	2 (20.0%)	0 ( 0.0%)	3 (100.0%)	0.002
Metformin	0 ( 0.0%)	0 ( 0.0%)	1 (10.0%)	0 ( 0.0%)	0 ( 0.0%)	1
Digoxin	3 (30.0%)	0 ( 0.0%)	0 ( 0.0%)	0 ( 0.0%)	0 ( 0.0%)	0.058
Ivabradine	3 (30.0%)	0 ( 0.0%)	0 ( 0.0%)	0 ( 0.0%)	0 ( 0.0%)	0.058
Statins	2 (20.0%)	3 (42.9%)	1 (10.0%)	3 (30.0%)	0 ( 0.0%)	0.493
Comorbidity
Hypertension	1 (10.0%)	1 (14.3%)	3 (30.0%)	4 (40.0%)	0 ( 0.0%)	0.34
Atrial fibrillation	4 (40.0%)	1 (14.3%)	4 (40.0%)	0 ( 0.0%)	0 ( 0.0%)	0.056
VT or Vfo	7 (70.0%)	4 (57.1%)	4 (40.0%)	0 ( 0.0%)	3 (100.0%)	0.012
Myocardial infarction	0 ( 0.0%)	7 (100.0%)	2 (20.0%)	0 ( 0.0%)	3 (50.0%)	< 0.001
Diabetes	1 (10.0%)	0 ( 0.0%)	2 (20.0%)	0 ( 0.0%)	0 ( 0.0%)	0.603
Chronic renal failure	3 (30.0%)	2 (28.6%)	6 (60.0%)	0 ( 0.0%)	1 (16.7%)	0.042
Dyslipidemia	1 (10.0%)	1 (14.3%)	5 (50.0%)	5 (50.0%)	3 (50.0%)	0.155
Lung disease	0 ( 0.0%)	1 (14.3%)	0 ( 0.0%)	0 ( 0.0%)	0 ( 0.0%)	0.302
Cancer	0 ( 0.0%)	0 ( 0.0%)	1 (10.0%)	4 (40.0%)	0 ( 0.0%)	0.056
Stroke	0 ( 0.0%)	1 (14.3%)	1 (10.0%)	0 ( 0.0%)	0 ( 0.0%)	0.668
ASCVDp	1 (10.0%)	6 (85.7%)	3 (30.0%)	0 ( 0.0%)	1 (16.7%)	0.001
Laboratory Finding
Hemoglobin (g/dL)	11.0 ± 2.3	8.8 ± 2.7	11.2 ± 2.2	14.3 ± 1.2	10.5 ± 0.0	< 0.001
White blood cell count (/ul)	8240.0 ± 3256.9	22614.3 ± 46498.7	5661.6 ± 3357.0	7390.0 ± 1058.8	13700.0 ± 0.0	0.035
Total bilirubin (g/dL)	2.1 ± 3.4	1.1 ± 0.6	4.6 ± 7.1	0.7 ± 0.2	6.7 ± 0.0	0.044
BUNq (g/dL)	19.7 ± 7.8	25.1 ± 8.4	20.5 ± 8.7	19.4 ± 3.6	31.0 ± 0.0	0.088
Creatinine (g/dL)	1.2 ± 0.2	1.5 ± 0.3	1.1 ± 0.5	0.9 ± 0.1	0.8 ± 0.0	0.001
CRPr (g/dL)	2.0 ± 3.1	4.9 ± 8.1	4.9 ± 7.9	0.1 ± 0.1	9.2 ± 0.0	0.002
a. DCM: Dilated Cardiomyopathy, b. ICM: Ischemic Cardiomyopathy, c. HCM: Hypertrophic Cardiomyopathy, d. HCMrEF: Hypertrophic Cardiomyopathy with Reduced Ejection Fraction, e. HCMpEF: Hypertrophic Cardiomyopathy with Preserved Ejection Fraction, f. Various phenotypes within the control group were compared as a single control. Continuous variables were analyzed using Shapiro-Wilk tests to assess n…
