# Supplementary material for: Spatial transcriptional landscape of human heart failure
Source: Eur Heart J. 2025 May 8;46(31):3098–114. doi: 10.1093/eurheartj/ehaf272 (PMC12349961; doi:10.1093/eurheartj/ehaf272)
Supplement: ehaf272_Supplementary_Data [file ehaf272_supplementary_data.zip › SupplementaryTable9.xlsx]

## Sheet: Cardiomyocytes_Hypertrophy
Supplementary Table9. Differentially expressed genes in cardiomyocytes according to histology (Hypertrophy)
Column1	SYMBOL	ENTREZID	GENENAME	logFC	AveExpr	t	P.Value	adj.P.Val	B	z.std
CRELD1	CRELD1	78987	cysteine rich with EGF like domains 1	0.354952	5.98102	4.36054	1.30123e-05	0.166557	-0.402047	4.3599
SOST	SOST	50964	sclerostin	-0.323997	6.5647	-3.85186	0.000117499	0.345362	-1.4877	-3.85129
TMEM33	TMEM33	55161	transmembrane protein 33	0.230867	5.93408	3.83465	0.000125886	0.345362	-0.781191	3.83437
SLC4A10	SLC4A10	57282	solute carrier family 4 member 10	-0.442581	4.9709	-3.82296	0.000132541	0.345362	-1.91061	-3.82169
B3GNT6	B3GNT6	192134	UDP-GlcNAc:betaGal beta-1,3-N-acetylglucosaminyltransferase 6	0.377549	5.296	3.81774	0.000134907	0.345362	-1.10493	3.81732
FAM167B	FAM167B	84734	family with sequence similarity 167 member B	-0.372446	5.11029	-3.6991	0.000217282	0.429271	-2.04688	-3.69803
SCAPER	SCAPER	49855	S-phase cyclin A associated protein in the ER	-0.263186	6.01701	-3.66388	0.000248809	0.429271	-1.46257	-3.66348
CCDC130	CCDC130	81576	coiled-coil domain containing 130	-0.340719	5.50938	-3.55419	0.0003803	0.429271	-2.31287	-3.55339
SGCB	SGCB	6443	sarcoglycan beta	0.254547	6.78109	3.55331	0.000381238	0.429271	-2.17313	3.55274
DCAF16	DCAF16	54876	DDB1 and CUL4 associated factor 16	-0.249474	5.91413	-3.55285	0.000381575	0.429271	-1.5714	-3.55251
RNF149	RNF149	284996	ring finger protein 149	-0.28455	5.7375	-3.54393	0.000394813	0.429271	-1.69212	-3.54353
SPAG16	SPAG16	79582	sperm associated antigen 16	-0.259234	6.05383	-3.53888	0.000402441	0.429271	-1.7826	-3.53848
NRBP1	NRBP1	29959	nuclear receptor binding protein 1	0.246429	5.81723	3.44706	0.000567177	0.558451	-1.57102	3.44684
ZNF721	ZNF721	170960	zinc finger protein 721	-0.319962	5.82911	-3.39614	0.000684759	0.626065	-2.28347	-3.39561
IQCA1L	IQCA1L	392843	IQ motif containing with AAA domain 1 like	0.342555	4.91009	3.35305	0.000800546	0.683133	-2.14534	3.35261
MTHFSD	MTHFSD	64779	methenyltetrahydrofolate synthetase domain containing	-0.270088	5.48751	-3.29272	0.000993717	0.794974	-2.23408	-3.2923
FBXO3	FBXO3	26273	F-box protein 3	0.3152	5.96778	3.25182	0.00114738	0.826664	-1.89612	3.25165
PDLIM3	PDLIM3	27295	PDZ and LIM domain 3	0.509206	7.24054	3.24173	0.00119077	0.826664	-2.80952	3.24108
NBPF12	NBPF12	149013	NBPF member 12	0.31012	6.21895	3.21245	0.00131705	0.826664	-2.13822	3.21224
SNIP1	SNIP1	79753	Smad nuclear interacting protein 1	-0.192441	6.57493	-3.19732	0.00138811	0.826664	-2.1395	-3.19711
SGK1	SGK1	6446	serum/glucocorticoid regulated kinase 1	-0.295525	5.50052	-3.19589	0.0013969	0.826664	-2.76768	-3.19529
UCK2	UCK2	7371	uridine-cytidine kinase 2	0.271505	5.59479	3.17929	0.00147807	0.826664	-2.4353	3.17895
ZNF780A	ZNF780A	284323	zinc finger protein 780A	0.245229	5.57298	3.16725	0.00154006	0.826664	-2.1934	3.16703
XRN2	XRN2	22803	5'-3' exoribonuclease 2	0.183533	6.06776	3.16531	0.00154999	0.826664	-2.03233	3.16516
VANGL2	VANGL2	57216	VANGL planar cell polarity protein 2	-0.258608	5.679	-3.12934	0.00175418	0.851223	-2.52743	-3.12897
B4GALNT1	B4GALNT1	2583	beta-1,4-N-acetyl-galactosaminyltransferase 1	0.295113	5.25041	3.12523	0.00177828	0.851223	-2.362	3.12496
SPATS2L	SPATS2L	26010	spermatogenesis associated serine rich 2 like	0.394572	6.30175	3.12226	0.00179555	0.851223	-2.09819	3.12212
NCALD	NCALD	83988	neurocalcin delta	-0.329281	5.62748	-3.09616	0.00196295	0.87926	-2.5999	-3.09578
SPOCK1	SPOCK1	6695	SPARC (osteonectin), cwcv and kazal like domains proteoglycan 1	0.665465	5.87234	3.09039	0.00200002	0.87926	-2.23277	3.09023
PSME2	PSME2	5721	proteasome activator subunit 2	-0.309548	6.0483	-3.0639	0.00218775	0.87926	-2.8452	-3.06349
USP24	USP24	23358	ubiquitin specific peptidase 24	0.214891	6.12761	3.0207	0.00252387	0.87926	-2.59788	3.02046
ZNF827	ZNF827	152485	zinc finger protein 827	-0.235532	5.71105	-3.01712	0.00255498	0.87926	-2.76395	-3.01675
CHMP1A	CHMP1A	5119	charged multivesicular body protein 1A	-0.21738	5.75378	-3.01567	0.00256633	0.87926	-2.56868	-3.01541
CENATAC	CENATAC	338657	NA	-0.278964	5.66611	-3.01491	0.00257361	0.87926	-2.73825	-3.01455
OR56A4	OR56A4	120793	olfactory receptor family 56 subfamily A member 4	-0.259126	5.93424	-2.98258	0.0028616	0.87926	-2.85004	-2.98223
ACAT2	ACAT2	39	acetyl-CoA acetyltransferase 2	-0.268868	5.45795	-2.97983	0.00288711	0.87926	-2.70452	-2.97951
CEACAM1	CEACAM1	634	CEA cell adhesion molecule 1	-0.324665	5.57935	-2.97925	0.00289342	0.87926	-2.87649	-2.97884
MFAP4	MFAP4	4239	microfibril associated protein 4	0.323172	6.27216	2.97394	0.00294276	0.87926	-2.81034	2.97365
RMND5B	RMND5B	64777	required for meiotic nuclear division 5 homolog B	0.266485	5.86955	2.97297	0.00295206	0.87926	-2.75558	2.97269
PIWIL2	PIWIL2	55124	piwi like RNA-mediated gene silencing 2	-0.318155	5.43175	-2.97107	0.00297137	0.87926	-2.79518	-2.97068
IGIP	IGIP	492311	IgA inducing protein	-0.236679	5.8588	-2.9532	0.00314723	0.87926	-2.62415	-2.95298
ELK3	ELK3	2004	ETS transcription factor ELK3	-0.28103	5.16549	-2.94905	0.00319422	0.87926	-3.16755	-2.9484
SYP	SYP	6855	synaptophysin	-0.283781	5.51556	-2.94657	0.00321657	0.87926	-2.76343	-2.94625
ARNT	ARNT	405	aryl hydrocarbon receptor nuclear translocator	0.282005	5.17556	2.94141	0.00327004	0.87926	-2.70675	2.94114
MGA	MGA	23269	MAX dimerization protein MGA	-0.222792	5.78352	-2.93154	0.00337701	0.87926	-2.95599	-2.93116
PTPN14	PTPN14	5784	protein tyrosine phosphatase non-receptor type 14	0.264049	5.73132	2.91948	0.00350886	0.87926	-2.77643	2.91924
INTS7	INTS7	25896	integrator complex subunit 7	0.206868	5.68419	2.91794	0.00352611	0.87926	-2.72903	2.91771
NAP1L4	NAP1L4	4676	nucleosome assembly protein 1 like 4	0.237866	6.82698	2.91798	0.00352613	0.87926	-2.85404	2.91771
MRGBP	MRGBP	55257	MRG domain binding protein	0.219677	5.6504	2.8856	0.00390965	0.87926	-2.81222	2.88536
FXYD1	FXYD1	5348	FXYD domain containing ion transport regulator 1	0.31328	8.35475	2.88581	0.00391219	0.87926	-3.22426	2.88516
TSPAN14	TSPAN14	81619	tetraspanin 14	-0.255318	5.536	-2.8815	0.00396215	0.87926	-2.92456	-2.88116
IFI27L2	IFI27L2	83982	interferon alpha inducible protein 27 like 2	0.253232	6.34331	2.87637	0.00402548	0.87926	-2.8229	2.87616
XPR1	XPR1	9213	xenotropic and polytropic retrovirus receptor 1	0.348265	7.24848	2.87135	0.00409324	0.87926	-3.20131	2.87089
CCDC33	CCDC33	80125	coiled-coil domain containing 33	-0.353299	5.3814	-2.86011	0.00423982	0.87926	-2.95424	-2.85974
PLOD3	PLOD3	8985	procollagen-lysine,2-oxoglutarate 5-dioxygenase 3	0.213273	5.72419	2.85446	0.00431289	0.87926	-2.64837	2.85432
GRPEL2	GRPEL2	134266	GrpE like 2, mitochondrial	-0.248815	5.59567	-2.84425	0.0044569	0.87926	-3.08593	-2.84387
SHPK	SHPK	23729	sedoheptulokinase	-0.261419	5.47751	-2.84095	0.00450287	0.87926	-3.00544	-2.8406
PHF10	PHF10	55274	PHD finger protein 10	0.198501	6.12496	2.83999	0.00451379	0.87926	-2.77223	2.83983
CYP1B1	CYP1B1	1545	cytochrome P450 family 1 subfamily B member 1	0.257662	6.14726	2.83494	0.0045849	0.87926	-2.60581	2.83484
LRFN1	LRFN1	57622	leucine rich repeat and fibronectin type III domain containing 1	-0.281097	5.48921	-2.83122	0.00464197	0.87926	-3.01164	-2.83088
FADS2	FADS2	9415	fatty acid desaturase 2	0.238947	5.24009	2.81793	0.00483688	0.87926	-2.86577	2.8177
SLC38A3	SLC38A3	10991	solute carrier family 38 member 3	0.238131	5.32275	2.81705	0.00484958	0.87926	-2.80922	2.81686
LTBR	LTBR	4055	lymphotoxin beta receptor	-0.216028	6.0363	-2.8124	0.00491965	0.87926	-2.75745	-2.81225
KCTD21	KCTD21	283219	potassium channel tetramerization domain containing 21	0.271997	5.337	2.80877	0.00497652	0.87926	-2.87193	2.80855
HS6ST1	HS6ST1	9394	heparan sulfate 6-O-sulfotransferase 1	0.216591	5.75472	2.80828	0.00498414	0.87926	-2.93081	2.80806
PNO1	PNO1	56902	partner of NOB1 homolog	0.297443	6.13134	2.80509	0.00503456	0.87926	-3.05555	2.80481
ARMCX1	ARMCX1	51309	armadillo repeat containing X-linked 1	0.21157	6.10056	2.80178	0.00508448	0.87926	-2.7888	2.80163
CD3G	CD3G	917	CD3g molecule	-0.256755	5.55507	-2.80062	0.00510525	0.87926	-3.03231	-2.80032
PORCN	PORCN	64840	porcupine O-acyltransferase	-0.230432	5.79263	-2.79656	0.0051687	0.87926	-2.92945	-2.79633
ACSS3	ACSS3	79611	acyl-CoA synthetase short chain family member 3	-0.210629	5.96098	-2.7951	0.00519136	0.87926	-2.86046	-2.79491
MCFD2	MCFD2	90411	multiple coagulation factor deficiency 2	-0.200552	6.21085	-2.79253	0.0052334	0.87926	-2.97199	-2.79231
THBS4	THBS4	7060	thrombospondin 4	0.622114	6.81229	2.78721	0.0053207	0.87926	-3.06018	2.78695
TRIM52	TRIM52	84851	tripartite motif containing 52	-0.243738	5.56848	-2.78101	0.00542462	0.87926	-3.11606	-2.78067
HGD	HGD	3081	homogentisate 1,2-dioxygenase	-0.238014	5.94651	-2.77536	0.00551777	0.87926	-2.9718	-2.77514
DPY19L1	DPY19L1	23333	dpy-19 like C-mannosyltransferase 1	-0.2153	5.92411	-2.77142	0.0055839	0.87926	-2.82648	-2.77126
BAG2	BAG2	9532	BCL2 associated athanogene 2	0.217112	6.158	2.76991	0.00560969	0.87926	-2.84737	2.76976
POSTN	POSTN	10631	periostin	0.42122	6.37707	2.76965	0.00561618	0.87926	-3.13543	2.76939
PARP8	PARP8	79668	poly(ADP-ribose) polymerase family member 8	-0.2795	5.48878	-2.76907	0.00562674	0.87926	-3.04693	-2.76878
SACM1L	SACM1L	22908	SAC1 like phosphatidylinositide phosphatase	-0.206166	5.87655	-2.76886	0.00562802	0.87926	-2.84897	-2.7687
VAMP5	VAMP5	10791	vesicle associated membrane protein 5	-0.232693	6.06199	-2.76805	0.00564225	0.87926	-2.88574	-2.76788
DMBT1	DMBT1	1755	deleted in malignant brain tumors 1	-0.243905	5.68855	-2.76124	0.00576181	0.87926	-2.92968	-2.76104
TUBD1	TUBD1	51174	tubulin delta 1	-0.270258	5.23884	-2.75838	0.0058155	0.87926	-3.15052	-2.75801
CFAP61	CFAP61	26074	cilia and flagella associated protein 61	0.253095	6.2905	2.75526	0.00586835	0.87926	-3.0313	2.75505
ZNF544	ZNF544	27300	zinc finger protein 544	-0.247663	5.5699	-2.75335	0.00590314	0.87926	-2.98413	-2.75311
BCR	BCR	613	BCR activator of RhoGEF and GTPase	-0.25645	5.48606	-2.75104	0.0059456	0.87926	-3.03712	-2.75077
ZNF362	ZNF362	149076	zinc finger protein 362	0.177756	6.25406	2.74839	0.00599071	0.87926	-2.75512	2.74829
TSPAN2	TSPAN2	10100	tetraspanin 2	-0.233284	5.25207	-2.74635	0.00603493	0.87926	-3.3573	-2.74588
ATP10A	ATP10A	57194	ATPase phospholipid transporting 10A (putative)	0.290879	4.58265	2.74291	0.00609662	0.87926	-3.15922	2.74254
DSN1	DSN1	79980	DSN1 component of MIS12 kinetochore complex	0.222566	5.67313	2.7416	0.00611821	0.87926	-3.03929	2.74138
LPCAT3	LPCAT3	10162	lysophosphatidylcholine acyltransferase 3	-0.274631	5.58568	-2.72403	0.00645479	0.87926	-3.13546	-2.72374
S1PR2	S1PR2	9294	sphingosine-1-phosphate receptor 2	-0.254168	5.38141	-2.72206	0.00649295	0.87926	-3.089	-2.72179
NCAPD3	NCAPD3	23310	non-SMC condensin II complex subunit D3	0.247753	5.68619	2.72143	0.00650254	0.87926	-2.87236	2.7213
CCDC200	CCDC200	100874261	coiled-coil domain containing 200	0.219934	5.4281	2.72001	0.00653113	0.87926	-2.93684	2.71985
BLM	BLM	641	BLM RecQ like helicase	-0.225239	5.68708	-2.71904	0.00655084	0.87926	-2.97671	-2.71885
HTRA3	HTRA3	94031	HtrA serine peptidase 3	-0.252063	5.77326	-2.71513	0.00663069	0.87926	-3.18489	-2.71484
VAPA	VAPA	9218	VAMP associated protein A	0.143337	6.38091	2.71485	0.00663245	0.87926	-2.79522	2.71476
MMP2	MMP2	4313	matrix metallopeptidase 2	0.260368	5.77989	2.70924	0.00674691	0.87926	-2.97797	2.70908
RBM10	RBM10	8241	RNA binding motif protein 10	0.20786	5.6209	2.70565	0.00681995	0.87926	-2.91836	2.70551
MITF	MITF	4286	melanocyte inducing transcription factor	0.242529	6.32629	2.7035	0.00686398	0.87926	-2.92048	2.70337
IKZF5	IKZF5	64376	IKAROS family zinc finger 5	-0.219651	5.93288	-2.69933	0.00695125	0.87926	-2.9631	-2.69917
ZC3H14	ZC3H14	79882	zinc finger CCCH-type containing 14	-0.215543	5.93754	-2.69651	0.00701222	0.87926	-3.1658	-2.69626
PSMA4	PSMA4	5685	proteasome 20S subunit alpha 4	0.247261	5.42277	2.68826	0.00718588	0.87926	-2.99123	2.68811
FIGLA	FIGLA	344018	folliculogenesis specific bHLH transcription factor	-0.242871	5.74062	-2.68491	0.00726061	0.87926	-3.19521	-2.68465
PTGS1	PTGS1	5742	prostaglandin-endoperoxide synthase 1	-0.324523	4.68364	-2.68414	0.00728265	0.87926	-3.34391	-2.68364
SLC27A2	SLC27A2	11001	solute carrier family 27 member 2	0.234919	5.41244	2.68284	0.00730374	0.87926	-3.03123	2.68267
RGS7BP	RGS7BP	401190	regulator of G protein signaling 7 binding protein	-0.310273	5.58363	-2.6755	0.00746768	0.87926	-3.18598	-2.67524
SURF4	SURF4	6836	surfeit 4	0.180564	6.19607	2.67319	0.00751582	0.87926	-2.91477	2.67308
STK10	STK10	6793	serine/threonine kinase 10	-0.237913	5.577	-2.67014	0.00758714	0.87926	-3.12661	-2.66991
LAMA2	LAMA2	3908	laminin subunit alpha 2	0.304314	7.26113	2.66997	0.00759372	0.87926	-3.36	2.66962
ZNF174	ZNF174	7727	zinc finger protein 174	0.263441	5.48497	2.66723	0.00765193	0.87926	-3.06349	2.66705
LRRC43	LRRC43	254050	leucine rich repeat containing 43	-0.312721	5.3447	-2.66576	0.00768821	0.87926	-3.20127	-2.66546
ZNF510	ZNF510	22869	zinc finger protein 510	-0.27824	5.48061	-2.66556	0.00769353	0.87926	-3.28868	-2.66523
VPS13B	VPS13B	157680	vacuolar protein sorting 13 homolog B	-0.180208	6.23503	-2.66202	0.00777028	0.880173	-2.98287	-2.66189
SBNO1	SBNO1	55206	strawberry notch homolog 1	-0.185996	6.0481	-2.65519	0.00793012	0.88168	-3.0726	-2.65503
BRMS1	BRMS1	25855	BRMS1 transcriptional repressor and anoikis regulator	0.196214	5.41912	2.65263	0.0079919	0.88168	-3.15895	2.65241
TMEM121	TMEM121	80757	transmembrane protein 121	-0.257238	5.50598	-2.65074	0.0080375	0.88168	-3.18986	-2.65049
MRPL17	MRPL17	63875	mitochondrial ribosomal protein L17	-0.206279	5.8908	-2.64771	0.00810871	0.88168	-3.14907	-2.64751
DENND6B	DENND6B	414918	DENN domain containing 6B	-0.189951	5.77184	-2.64448	0.00818541	0.88168	-3.06035	-2.64432
DYNC2LI1	DYNC2LI1	51626	dynein cytoplasmic 2 light intermediate chain 1	-0.213619	5.63646	-2.64269	0.00823091	0.88168	-3.21202	-2.64245
SLC38A6	SLC38A6	145389	solute carrier family 38 member 6	0.20761	5.68804	2.63937	0.00830888	0.88168	-2.99342	2.63925
MAP3K5	MAP3K5	4217	mitogen-activated protein kinase kinase kinase 5	-0.234961	6.04125	-2.63556	0.00840575	0.88168	-3.24299	-2.63532
BBIP1	BBIP1	92482	BBSome interacting protein 1	-0.17473	5.93738	-2.63413	0.00843851	0.88168	-3.01872	-2.634
GPR4	GPR4	2828	G protein-coupled receptor 4	-0.229583	5.51063	-2.63198	0.00849692	0.88168	-3.3298	-2.63166
KDSR	KDSR	2531	3-ketodihydrosphingosine reductase	0.210539	6.07064	2.63004	0.00854127	0.88168	-3.12168	2.62989
ZNF532	ZNF532	55205	zinc finger protein 532	0.195644	6.34468	2.62596	0.00864404	0.88515	-3.09584	2.62582
CCDC8	CCDC8	83987	coiled-coil domain containing 8	0.231162	5.88503	2.6171	0.0088725	0.900704	-3.1885	2.61693
YIF1A	YIF1A	10897	Yip1 interacting factor homolog A, membrane trafficking protein	0.193402	5.85485	2.61463	0.00893668	0.900704	-3.15929	2.61447
HTRA1	HTRA1	5654	HtrA serine peptidase 1	0.237236	6.403	2.60911	0.00908304	0.904437	-3.26004	2.60891
BHLHE41	BHLHE41	79365	basic helix-loop-helix family member e41	0.225877	5.97067	2.60087	0.00930247	0.904437	-3.11844	2.60073
MTX2	MTX2	10651	metaxin 2	0.171318	6.47163	2.60039	0.00931411	0.904437	-2.98136	2.6003
DHRS1	DHRS1	115817	dehydrogenase/reductase 1	0.3273	7.4795	2.6004	0.00931889	0.904437	-3.34706	2.60013
GTPBP1	GTPBP1	9567	GTP binding protein 1	0.189292	5.71094	2.59561	0.00944558	0.904437	-3.06501	2.59549
PIK3R1	PIK3R1	5295	phosphoinositide-3-kinase regulatory subunit 1	0.208398	6.39449	2.59493	0.00946693	0.904437	-3.32496	2.59472
EHD2	EHD2	30846	EH domain containing 2	-0.265001	5.27329	-2.59482	0.00947148	0.904437	-3.28286	-2.59455
CPNE5	CPNE5	57699	copine 5	-0.320448	6.08613	-2.59152	0.00956133	0.904437	-3.32516	-2.5913
ZSCAN29	ZSCAN29	146050	zinc finger and SCAN domain containing 29	-0.205995	5.74534	-2.58695	0.00968902	0.904437	-3.27275	-2.58673
MATR3	MATR3	9782	matrin 3	0.194285	6.94775	2.58508	0.00974192	0.904437	-3.32656	2.58486
CABIN1	CABIN1	23523	calcineurin binding protein 1	0.182616	5.88961	2.58172	0.0098338	0.904437	-3.04558	2.58162
ZBTB10	ZBTB10	65986	zinc finger and BTB domain containing 10	0.20965	5.5384	2.5796	0.0098951	0.904437	-3.10831	2.57947
SLC26A1	SLC26A1	10861	solute carrier family 26 member 1	-0.301817	5.51336	-2.57141	0.0101347	0.904437	-3.25261	-2.5712
GPR27	GPR27	2850	G protein-coupled receptor 27	0.205249	5.27334	2.57104	0.0101457	0.904437	-3.28235	2.57082
TAF1A	TAF1A	9015	TATA-box binding protein associated factor, RNA polymerase I subunit A	0.246269	4.78529	2.57024	0.0101707	0.904437	-3.32227	2.56997
PHLDA1	PHLDA1	22822	pleckstrin homology like domain family A member 1	0.38071	6.15708	2.5691	0.0101998	0.904437	-3.13295	2.56898
SNCA	SNCA	6622	synuclein alpha	0.237036	6.08578	2.56406	0.0103501	0.904437	-3.23431	2.56391
PVRIG	PVRIG	79037	PVR related immunoglobulin domain containing	-0.260229	5.28723	-2.56395	0.0103582	0.904437	-3.42719	-2.56363
DICER1	DICER1	23405	dicer 1, ribonuclease III	-0.176098	5.54489	-2.55965	0.0104829	0.904437	-3.2258	-2.55948
PRMT7	PRMT7	54496	protein arginine methyltransferase 7	-0.209181	5.94578	-2.55932	0.0104917	0.904437	-3.15063	-2.55919
KDM4C	KDM4C	23081	lysine demethylase 4C	0.190019	5.70785	2.55916	0.0104982	0.904437	-3.29301	2.55897
PRF1	PRF1	5551	perforin 1	-0.2842	5.21599	-2.55798	0.0105387	0.904437	-3.42709	-2.55763
CCND1	CCND1	595	cyclin D1	0.308838	6.94461	2.55567	0.010606	0.904437	-3.4319	2.55542
NUP50	NUP50	10762	nucleoporin 50	-0.213335	5.79681	-2.55302	0.0106861	0.904437	-3.3291	-2.5528
NPL	NPL	80896	N-acetylneuraminate pyruvate lyase	-0.23943	5.51916	-2.55125	0.0107402	0.904437	-3.28316	-2.55104
RNF214	RNF214	257160	ring finger protein 214	0.150818	6.01783	2.54621	0.0108927	0.909937	-3.08405	2.54612
LACTB2	LACTB2	51110	lactamase beta 2	-0.219809	5.84174	-2.54449	0.0109477	0.909937	-3.17741	-2.54436
MED13	MED13	9969	mediator complex subunit 13	0.180349	6.18147	2.53736	0.0111729	0.913048	-3.18265	2.53724
RBM6	RBM6	10180	RNA binding motif protein 6	-0.197233	6.14661	-2.5353	0.0112415	0.913048	-3.34429	-2.5351
PFKP	PFKP	5214	phosphofructokinase, platelet	0.280282	7.44171	2.53265	0.011332	0.913048	-3.5551	2.53229
COBL	COBL	23242	cordon-bleu WH2 repeat protein	0.221377	6.93339	2.52918	0.0114392	0.913048	-3.35648	2.52899
IRX2	IRX2	153572	iroquois homeobox 2	-0.239915	5.68624	-2.52644	0.0115295	0.913048	-3.35751	-2.52623
ANGPTL4	ANGPTL4	51129	angiopoietin like 4	-0.324041	4.96851	-2.5246	0.0115986	0.913048	-3.59703	-2.52413
SOCS6	SOCS6	9306	suppressor of cytokine signaling 6	0.198811	5.54629	2.52275	0.0116485	0.913048	-3.22743	2.52262
EMC8	EMC8	10328	ER membrane protein complex subunit 8	-0.20775	5.70879	-2.52259	0.0116542	0.913048	-3.24479	-2.52245
SPECC1	SPECC1	92521	sperm antigen with calponin homology and coiled-coil domains 1	0.190605	5.53991	2.52041	0.011726	0.913048	-3.20528	2.52029
LLPH	LLPH	84298	LLP homolog, long-term synaptic facilitation factor	0.188407	5.97824	2.51895	0.011774	0.913048	-3.17973	2.51885
PRR9	PRR9	574414	proline rich 9	-0.26549	5.42185	-2.51832	0.0118001	0.913048	-3.39838	-2.51807
RFPL4AL1	RFPL4AL1	729974	ret finger protein like 4A like 1	-0.303032	5.20843	-2.51713	0.0118411	0.913048	-3.41027	-2.51684
FSTL3	FSTL3	10272	follistatin like 3	0.366086	6.75293	2.51386	0.0119492	0.915866	-3.42821	2.51364
TSPAN18	TSPAN18	90139	tetraspanin 18	0.265642	6.11665	2.51099	0.0120451	0.917722	-3.36163	2.51082
TRIM16L	TRIM16L	147166	tripartite motif containing 16 like	-0.227896	5.99792	-2.50818	0.0121429	0.919697	-3.4444	-2.50796
RGS10	RGS10	6001	regulator of G protein signaling 10	-0.228888	5.45947	-2.5041	0.0122857	0.925039	-3.45883	-2.50383
ADAM19	ADAM19	8728	ADAM metallopeptidase domain 19	0.348093	5.5804	2.49881	0.0124693	0.931055	-3.47797	2.49858
NFAT5	NFAT5	10725	nuclear factor of activated T cells 5	-0.199491	5.77802	-2.49637	0.0125544	0.931055	-3.39932	-2.49617
MIF4GD	MIF4GD	57409	MIF4G domain containing	-0.238179	5.75121	-2.49386	0.0126434	0.931055	-3.39283	-2.49366
E2F1	E2F1	1869	E2F transcription factor 1	0.203876	5.58004	2.49341	0.0126565	0.931055	-3.23401	2.49329
H2AC14	H2AC14	8331	H2A clustered histone 14	-0.265482	5.12262	-2.49013	0.0127838	0.935044	-3.5766	-2.48974
RAB28	RAB28	9364	RAB28, member RAS oncogene family	0.200631	6.2227	2.48119	0.0131005	0.943479	-3.38998	2.48103
CYP4V2	CYP4V2	285440	cytochrome P450 family 4 subfamily V member 2	-0.249805	5.74505	-2.48105	0.0131055	0.943479	-3.33691	-2.48089
TBC1D13	TBC1D13	54662	TBC1 domain family member 13	-0.184961	5.94835	-2.48066	0.0131202	0.943479	-3.37469	-2.48049
ZNF81	ZNF81	347344	zinc finger protein 81	-0.199089	5.69534	-2.46602	0.013669	0.958163	-3.39056	-2.46585
COPG1	COPG1	22820	coatomer protein complex subunit gamma 1	0.201458	5.89129	2.46499	0.0137052	0.958163	-3.23326	2.4649
MRC1	MRC1	4360	mannose receptor C-type 1	-0.261214	5.21958	-2.46184	0.013834	0.958163	-3.51274	-2.46155
ZDHHC2	ZDHHC2	51201	zinc finger DHHC-type palmitoyltransferase 2	0.226399	5.60204	2.45169	0.014229	0.958163	-3.57254	2.45143
SSPN	SSPN	8082	sarcospan	0.223452	6.07979	2.44982	0.0142961	0.958163	-3.26286	2.44974
TIPRL	TIPRL	261726	TOR signaling pathway regulator	0.158922	5.88548	2.44095	0.0146522	0.958163	-3.26092	2.44086
NSFL1C	NSFL1C	55968	NSFL1 cofactor	-0.188879	6.13164	-2.43808	0.0147705	0.958163	-3.34999	-2.43796
ID2	ID2	3398	inhibitor of DNA binding 2	-0.212583	5.79459	-2.43717	0.0148115	0.958163	-3.50882	-2.43696
FAM83E	FAM83E	54854	family with sequence similarity 83 member E	-0.242296	5.67113	-2.43631	0.014844	0.958163	-3.3723	-2.43616
SFI1	SFI1	9814	SFI1 centrin binding protein	-0.204433	5.74213	-2.43628	0.0148473	0.958163	-3.47384	-2.43608
CCDC184	CCDC184	387856	coiled-coil domain containing 184	-0.268666	5.37673	-2.43619	0.0148516	0.958163	-3.45468	-2.43598
PPA1	PPA1	5464	inorganic pyrophosphatase 1	0.210398	6.6776	2.43454	0.0149187	0.958163	-3.51755	2.43435
CDC73	CDC73	79577	cell division cycle 73	-0.189166	6.18589	-2.43162	0.0150362	0.958163	-3.36126	-2.43151
ZNF699	ZNF699	374879	zinc finger protein 699	-0.241221	5.71618	-2.43166	0.0150379	0.958163	-3.47187	-2.43147
STX12	STX12	23673	syntaxin 12	-0.183981	5.86727	-2.43066	0.01508	0.958163	-3.50595	-2.43045
DNAJC8	DNAJC8	22826	DnaJ heat shock protein family (Hsp40) member C8	0.166169	6.22824	2.42781	0.0151941	0.958163	-3.30408	2.42772
HMGXB4	HMGXB4	10042	HMG-box containing 4	-0.210541	5.74502	-2.42665	0.015247	0.958163	-3.48733	-2.42646
CHDH	CHDH	55349	choline dehydrogenase	-0.233332	5.53446	-2.42654	0.0152526	0.958163	-3.4939	-2.42632
GSN	GSN	2934	gelsolin	0.281335	8.25006	2.42655	0.0152583	0.958163	-3.64289	2.42619
DEFA4	DEFA4	1669	defensin alpha 4	-0.234779	5.47666	-2.42638	0.0152607	0.958163	-3.52893	-2.42613
AMY1A	AMY1A	276	amylase alpha 1A	-0.189494	6.4618	-2.42351	0.0153742	0.958163	-3.26754	-2.42344
PROS1	PROS1	5627	protein S	0.449914	7.31651	2.42238	0.0154292	0.958163	-3.59562	2.42214
ZNF142	ZNF142	7701	zinc finger protein 142	-0.17178	5.81645	-2.41907	0.0155655	0.958163	-3.36312	-2.41895
ART3	ART3	419	ADP-ribosyltransferase 3	-0.278473	6.44358	-2.41606	0.0156982	0.958163	-3.53961	-2.41586
CLBA1	CLBA1	122616	clathrin binding box of aftiphilin containing 1	-0.271397	5.5105	-2.41597	0.0157038	0.958163	-3.55629	-2.41573
ADAM10	ADAM10	102	ADAM metallopeptidase domain 10	0.191696	5.64872	2.4152	0.0157308	0.958163	-3.33725	2.4151
IGSF3	IGSF3	3321	immunoglobulin superfamily member 3	0.217747	5.20033	2.41509	0.0157408	0.958163	-3.53419	2.41487
PPARGC1B	PPARGC1B	133522	PPARG coactivator 1 beta	-0.18727	5.98299	-2.4147	0.0157526	0.958163	-3.3404	-2.4146
EXOC3	EXOC3	11336	exocyst complex component 3	-0.177017	6.08433	-2.4139	0.0157884	0.958163	-3.41528	-2.41377
STMP1	STMP1	647087	short transmembrane mitochondrial protein 1	0.194758	6.24133	2.4114	0.0158963	0.958163	-3.39188	2.41129
ATG16L1	ATG16L1	55054	autophagy related 16 like 1	-0.186334	5.61978	-2.40949	0.0159811	0.958163	-3.40494	-2.40935
RRAS2	RRAS2	22800	RAS related 2	0.307075	6.14925	2.40934	0.0159885	0.958163	-3.49232	2.40918
CCDC59	CCDC59	29080	coiled-coil domain containing 59	-0.165715	6.11666	-2.40645	0.0161145	0.958163	-3.44512	-2.40631
ASB8	ASB8	140461	ankyrin repeat and SOCS box containing 8	-0.259179	5.3718	-2.40647	0.0161199	0.958163	-3.61292	-2.40619
NEU1	NEU1	4758	neuraminidase 1	-0.169811	6.04825	-2.40467	0.016194	0.958163	-3.46814	-2.40451
PAQR9	PAQR9	344838	progestin and adipoQ receptor family member 9	0.176898	6.00351	2.40433	0.0162058	0.958163	-3.32898	2.40425
ZW10	ZW10	9183	zw10 kinetochore protein	-0.219008	5.73915	-2.40248	0.0162903	0.958163	-3.40742	-2.40235
RNMT	RNMT	8731	RNA guanine-7 methyltransferase	0.171441	5.818	2.40152	0.016331	0.958163	-3.32575	2.40143
C3orf22	C3orf22	152065	chromosome 3 open reading frame 22	-0.221707	5.46169	-2.40116	0.0163545	0.958163	-3.5778	-2.40091
C8orf74	C8orf74	203076	chromosome 8 open reading frame 74	-0.21391	5.61264	-2.39454	0.016651	0.958163	-3.55349	-2.39432
ANAPC4	ANAPC4	29945	anaphase promoting complex subunit 4	-0.213837	5.46306	-2.39411	0.0166702	0.958163	-3.51916	-2.3939
GRN	GRN	2896	granulin precursor	0.252497	6.5191	2.39291	0.0167207	0.958163	-3.42853	2.39279
LIMCH1	LIMCH1	22998	LIM and calponin homology domains 1	0.249196	6.90552	2.38493	0.0170891	0.958163	-3.49273	2.38478
SNX12	SNX12	29934	sorting nexin 12	0.171179	5.91779	2.38349	0.0171555	0.958163	-3.46501	2.38336
TMBIM1	TMBIM1	64114	transmembrane BAX inhibitor motif containing 1	0.186269	6.60992	2.38245	0.017203	0.958163	-3.4314	2.38234
TAGLN2	TAGLN2	8407	transgelin 2	-0.231409	5.88819	-2.38224	0.0172169	0.958163	-3.56083	-2.38204
PUDP	PUDP	8226	pseudouridine 5'-phosphatase	0.190391	5.56072	2.37994	0.0173237	0.958163	-3.53089	2.37977
GBF1	GBF1	8729	golgi brefeldin A resistant guanine nucleotide exchange factor 1	0.160683	6.36645	2.37908	0.0173601	0.958163	-3.39266	2.37899
CAMSAP2	CAMSAP2	23271	calmodulin regulated spectrin associated protein family member 2	-0.210533	5.82242	-2.37883	0.017374	0.958163	-3.46263	-2.3787
C1orf122	C1orf122	127687	chromosome 1 open reading frame 122	0.208259	6.2726	2.37527	0.0175419	0.958163	-3.4589	2.37515
RASA4	RASA4	10156	RAS p21 protein activator 4	-0.189285	5.7435	-2.37157	0.0177235	0.958163	-3.61203	-2.37134
TMC6	TMC6	11322	transmembrane channel like 6	0.211836	5.69775	2.3698	0.0178069	0.958163	-3.58919	2.36961
MSANTD2	MSANTD2	79684	Myb/SANT DNA binding domain containing 2	0.183485	5.64463	2.36815	0.0178823	0.958163	-3.41744	2.36805
RER1	RER1	11079	retention in endoplasmic reticulum sorting receptor 1	0.16179	6.27798	2.36701	0.017938	0.958163	-3.45456	2.3669
EP300	EP300	2033	E1A binding protein p300	0.178377	5.71355	2.36658	0.0179613	0.958163	-3.55071	2.36642
MRGPRX1	MRGPRX1	259249	MAS related GPR family member X1	-0.238804	5.55396	-2.36582	0.0179978	0.958163	-3.49031	-2.36566
ZNF705B	ZNF705B	100132396	zinc finger protein 705B	-0.224013	5.50574	-2.36585	0.0179988	0.958163	-3.58177	-2.36564
NKD2	NKD2	85409	NKD inhibitor of WNT signaling pathway 2	-0.199055	5.51081	-2.36408	0.0180871	0.958163	-3.64799	-2.36383
ATG12	ATG12	9140	autophagy related 12	0.160485	6.02044	2.36052	0.0182539	0.958163	-3.42439	2.36043
ARHGEF7	ARHGEF7	8874	Rho guanine nucleotide exchange factor 7	-0.184022	5.69352	-2.35874	0.0183461	0.958163	-3.56942	-2.35856
KRTAP10-1	KRTAP10-1	386677	keratin associated protein 10-1	-0.262032	5.12045	-2.35771	0.0184023	0.958163	-3.64172	-2.35742
PCSK6	PCSK6	5046	proprotein convertase subtilisin/kexin type 6	-0.222911	5.67832	-2.35757	0.0184053	0.958163	-3.60489	-2.35736
TGFB2	TGFB2	7042	transforming growth factor beta 2	0.303436	5.92504	2.35683	0.0184398	0.958163	-3.57511	2.35667
UPK3B	UPK3B	105375355	uroplakin 3B	-0.190637	6.2808	-2.35396	0.0185816	0.958163	-3.51594	-2.35382
CENPS	CENPS	378708	centromere protein S	0.198613	5.49456	2.35082	0.0187377	0.958163	-3.44682	2.35071
BCL2L15	BCL2L15	440603	BCL2 like 15	-0.20835	5.45117	-2.34937	0.018818	0.958163	-3.67071	-2.34912
TAF5L	TAF5L	27097	TATA-box binding protein associated factor 5 like	0.185153	5.5486	2.3485	0.0188559	0.958163	-3.5036	2.34837
E2F2	E2F2	1870	E2F transcription factor 2	-0.190814	5.53038	-2.34824	0.0188718	0.958163	-3.58249	-2.34805
RMI2	RMI2	116028	RecQ mediated genome instability 2	-0.197821	5.6417	-2.34756	0.0189056	0.958163	-3.56795	-2.34739
HVCN1	HVCN1	84329	hydrogen voltage gated channel 1	-0.24155	5.29222	-2.34714	0.0189301	0.958163	-3.62225	-2.3469
SF3B1	SF3B1	23451	splicing factor 3b subunit 1	0.165645	6.43935	2.34698	0.0189326	0.958163	-3.5185	2.34686
DGAT1	DGAT1	8694	diacylglycerol O-acyltransferase 1	0.158185	5.90052	2.34659	0.0189501	0.958163	-3.40038	2.34651
IFNGR2	IFNGR2	3460	interferon gamma receptor 2	0.17208	6.04137	2.34591	0.0189843	0.958163	-3.38957	2.34584
CDC42BPB	CDC42BPB	9578	CDC42 binding protein kinase beta	0.163475	6.17915	2.34391	0.0190863	0.958163	-3.40169	2.34384
ZNF224	ZNF224	7767	zinc finger protein 224	-0.204696	5.47709	-2.34343	0.0191162	0.958163	-3.55135	-2.34326
GTF2A1	GTF2A1	2957	general transcription factor IIA subunit 1	-0.188873	5.97637	-2.34288	0.0191422	0.958163	-3.51079	-2.34275
TMED4	TMED4	222068	transmembrane p24 trafficking protein 4	0.198005	6.58387	2.34221	0.0191765	0.958163	-3.51691	2.34208
FZD8	FZD8	8325	frizzled class receptor 8	0.21473	5.36633	2.34222	0.0191768	0.958163	-3.52062	2.34208
RUVBL1	RUVBL1	8607	RuvB like AAA ATPase 1	0.160157	5.86343	2.33997	0.0192891	0.958163	-3.40594	2.3399
ITGB3BP	ITGB3BP	23421	integrin subunit beta 3 binding protein	-0.217322	5.50417	-2.33775	0.019411	0.958163	-3.61257	-2.33754
OR2M2	OR2M2	391194	olfactory receptor family 2 subfamily M member 2	-0.207545	5.68856	-2.33723	0.0194362	0.958163	-3.56831	-2.33706
TMEM127	TMEM127	55654	transmembrane protein 127	0.191614	6.74566	2.33667	0.0194627	0.958163	-3.52804	2.33655
RPAIN	RPAIN	84268	RPA interacting protein	0.149982	6.26694	2.33426	0.0195853	0.960504	-3.38176	2.3342
SEZ6L	SEZ6L	23544	seizure related 6 homolog like	-0.24364	5.51354	-2.32959	0.0198378	0.966948	-3.59925	-2.3294
GNG7	GNG7	2788	G protein subunit gamma 7	-0.14588	6.39741	-2.32892	0.0198678	0.966948	-3.4498	-2.32884
ARMCX6	ARMCX6	54470	armadillo repeat containing X-linked 6	-0.169044	5.82483	-2.32442	0.020111	0.970737	-3.57299	-2.32427
NCOA5	NCOA5	57727	nuclear receptor coactivator 5	0.176976	5.64511	2.32345	0.0201605	0.970737	-3.47728	2.32335
INO80C	INO80C	125476	INO80 complex subunit C	-0.190987	5.84703	-2.32088	0.0202992	0.970737	-3.49085	-2.32077
AP1S3	AP1S3	130340	adaptor related protein complex 1 subunit sigma 3	-0.228924	5.70194	-2.3184	0.0204372	0.970737	-3.61715	-2.31822
TAF6L	TAF6L	10629	TATA-box binding protein associated factor 6 like	0.207836	5.28085	2.31752	0.0204842	0.970737	-3.58995	2.31736
TUBB6	TUBB6	84617	tubulin beta 6 class V	0.213587	6.86904	2.31418	0.0206658	0.970737	-3.59119	2.31404
ZNF441	ZNF441	126068	zinc finger protein 441	-0.220008	5.48334	-2.31138	0.0208206	0.970737	-3.58136	-2.31122
IGFBP2	IGFBP2	3485	insulin like growth factor binding protein 2	0.509454	6.64861	2.30961	0.0209163	0.970737	-3.54978	2.30949
ILRUN	ILRUN	64771	inflammation and lipid regulator with UBA-like and NBR1-like domains	-0.221815	6.96579	-2.30853	0.0209772	0.970737	-3.59561	-2.3084
POLK	POLK	51426	DNA polymerase kappa	0.168341	5.70003	2.30378	0.0212402	0.970737	-3.50599	2.30369
KCNJ4	KCNJ4	3761	potassium inwardly rectifying channel subfamily J member 4	0.202261	6.27796	2.30072	0.0214148	0.970737	-3.6014	2.30059
STK36	STK36	27148	serine/threonine kinase 36	-0.262592	5.5623	-2.30062	0.0214209	0.970737	-3.5668	-2.30048
UEVLD	UEVLD	55293	UEV and lactate/malate dehyrogenase domains	-0.17898	5.77701	-2.29903	0.0215094	0.970737	-3.53092	-2.29892
NOL6	NOL6	65083	nucleolar protein 6	-0.186161	5.92535	-2.29829	0.0215538	0.970737	-3.61087	-2.29814
BBLN	BBLN	79095	NA	0.240232	5.41604	2.29727	0.0216132	0.970737	-3.64352	2.2971
COA6	COA6	388753	cytochrome c oxidase assembly factor 6	-0.164796	5.80119	-2.2967	0.0216443	0.970737	-3.602	-2.29655
PKLR	PKLR	5313	pyruvate kinase L/R	-0.239219	5.67572	-2.29609	0.0216814	0.970737	-3.65069	-2.2959
PEX11G	PEX11G	92960	peroxisomal biogenesis factor 11 gamma	-0.203849	5.643	-2.29504	0.0217385	0.970737	-3.56272	-2.29491
VGLL3	VGLL3	389136	vestigial like family member 3	0.20378	5.46126	2.29446	0.0217723	0.970737	-3.59651	2.29432
BCL2L1	BCL2L1	598	BCL2 like 1	-0.20305	6.32204	-2.29372	0.0218139	0.970737	-3.57907	-2.29359
VEZT	VEZT	55591	vezatin, adherens junctions transmembrane protein	-0.181321	5.61484	-2.29368	0.0218191	0.970737	-3.64264	-2.2935
C12orf57	C12orf57	113246	chromosome 12 open reading frame 57	0.207495	7.02158	2.29298	0.0218529	0.970737	-3.46205	2.29291
LTBP3	LTBP3	4054	latent transforming growth factor beta binding protein 3	0.196205	6.58752	2.29069	0.0219862	0.970737	-3.50602	2.29061
CDK2	CDK2	1017	cyclin dependent kinase 2	-0.212005	5.67147	-2.29056	0.0219988	0.970737	-3.64796	-2.29039
MECOM	MECOM	2122	MDS1 and EVI1 complex locus	-0.205749	5.2976	-2.29052	0.0220063	0.970737	-3.72718	-2.29026
H2AZ1	H2AZ1	3015	H2A.Z variant histone 1	-0.206915	5.65306	-2.28999	0.022035	0.970737	-3.73763	-2.28976
NPR3	NPR3	4883	natriuretic peptide receptor 3	0.392612	6.23995	2.28963	0.0220518	0.970737	-3.65211	2.28947
ZNF562	ZNF562	54811	zinc finger protein 562	0.164925	5.50163	2.28928	0.0220691	0.970737	-3.53634	2.28918
COQ6	COQ6	51004	coenzyme Q6, monooxygenase	0.160807	5.89877	2.28649	0.0222324	0.974572	-3.57551	2.28637
XKR4	XKR4	114786	XK related 4	-0.204679	5.36721	-2.28506	0.0223233	0.975214	-3.72404	-2.28482
MMP20	MMP20	9313	matrix metallopeptidase 20	-0.233885	5.30976	-2.28124	0.0225452	0.97731	-3.64013	-2.28106
LST1	LST1	7940	leukocyte specific transcript 1	-0.209507	5.5772	-2.2812	0.0225465	0.97731	-3.64029	-2.28103
H2AC19	H2AC19	723790	H2A clustered histone 19	0.227644	6.25528	2.27874	0.022687	0.97731	-3.49665	2.27866
MEF2B	MEF2B	100271849	myocyte enhancer factor 2B	-0.236074	5.49388	-2.27745	0.0227722	0.97731	-3.70891	-2.27723
WASF3	WASF3	10810	WASP family member 3	0.221752	5.234	2.27596	0.0228569	0.97731	-3.6199	2.27582
TMEM14C	TMEM14C	51522	transmembrane protein 14C	0.167977	7.13497	2.27026	0.0231967	0.97731	-3.52318	2.27018
ATP6AP1	ATP6AP1	537	ATPase H+ transporting accessory protein 1	0.191841	6.3715	2.26901	0.023274	0.97731	-3.57985	2.26891
FAM229A	FAM229A	100128071	family with sequence similarity 229 member A	-0.234284	5.29794	-2.26832	0.0233206	0.97731	-3.65755	-2.26814
MEAK7	MEAK7	57707	MTOR associated protein, eak-7 homolog	-0.193344	5.77611	-2.2672	0.0233869	0.97731	-3.63663	-2.26705
XKR6	XKR6	286046	XK related 6	0.247196	4.85943	2.26594	0.023466	0.97731	-3.65586	2.26576
FEM1C	FEM1C	56929	fem-1 homolog C	0.194383	6.83306	2.26263	0.0236652	0.97731	-3.60049	2.26252
MST1	MST1	4485	macrophage stimulating 1	-0.200857	5.51051	-2.25842	0.0239331	0.97731	-3.74153	-2.2582
PKM	PKM	5315	pyruvate kinase M1/2	0.28033	8.05223	2.2574	0.0240066	0.97731	-3.87712	2.25702
ORC1	ORC1	4998	origin recognition complex subunit 1	0.209212	5.38343	2.25613	0.0240699	0.97731	-3.60504	2.25601
IRF6	IRF6	3664	interferon regulatory factor 6	0.220323	6.0707	2.25297	0.0242698	0.97731	-3.69148	2.25283
PDIA3	PDIA3	2923	protein disulfide isomerase family A member 3	0.173849	6.28524	2.25247	0.024297	0.97731	-3.53832	2.2524
MORC4	MORC4	79710	MORC family CW-type zinc finger 4	-0.223329	5.55131	-2.25033	0.0244379	0.97731	-3.65779	-2.25017
PPP1R9B	PPP1R9B	84687	protein phosphatase 1 regulatory subunit 9B	-0.162706	5.67358	-2.24922	0.0245053	0.97731	-3.59926	-2.24911
LDHD	LDHD	197257	lactate dehydrogenase D	0.19921	6.3081	2.24907	0.0245142	0.97731	-3.60638	2.24897
MYNN	MYNN	55892	myoneurin	-0.177875	5.66606	-2.24848	0.0245525	0.97731	-3.59585	-2.24837
GCC2	GCC2	9648	GRIP and coiled-coil domain containing 2	-0.209828	5.55609	-2.24847	0.0245572	0.97731	-3.69681	-2.2483
MAGT1	MAGT1	84061	magnesium transporter 1	0.167681	6.31203	2.24795	0.0245872	0.97731	-3.66004	2.24783
COX11	COX11	1353	cytochrome c oxidase copper chaperone COX11	-0.147666	6.01606	-2.24486	0.0247819	0.97731	-3.54544	-2.24478
EXOSC3	EXOSC3	51010	exosome component 3	0.139379	6.07182	2.24108	0.0250245	0.97731	-3.5256	2.24102
DDX46	DDX46	9879	DEAD-box helicase 46	-0.162509	6.0192	-2.24004	0.0250944	0.97731	-3.60506	-2.23995
AGFG2	AGFG2	3268	ArfGAP with FG repeats 2	0.193521	5.50445	2.24	0.0250987	0.97731	-3.63381	2.23988
FAM168A	FAM168A	23201	family with sequence similarity 168 member A	0.154164	5.92294	2.23951	0.0251269	0.97731	-3.54242	2.23945
ARSB	ARSB	411	arylsulfatase B	-0.172185	5.85875	-2.23764	0.0252545	0.97731	-3.697	-2.23749
FH	FH	2271	fumarate hydratase	0.207257	7.40752	2.23713	0.0252889	0.97731	-3.72441	2.23696
TRAC	TRAC	28755	T cell receptor alpha constant	-0.259107	4.73829	-2.2364	0.025351	0.97731	-3.86912	-2.23601
ISG20L2	ISG20L2	81875	interferon stimulated exonuclease gene 20 like 2	0.1753	5.25684	2.23468	0.0254464	0.97731	-3.629	2.23456
RNF170	RNF170	81790	ring finger protein 170	0.15897	5.7734	2.23408	0.0254837	0.97731	-3.60197	2.23399
FER1L5	FER1L5	90342	fer-1 like family member 5	-0.224907	5.31788	-2.23415	0.0254852	0.97731	-3.70313	-2.23397
TRPM4	TRPM4	54795	transient receptor potential cation channel subfamily M member 4	-0.188926	5.8952	-2.23368	0.0255115	0.97731	-3.62398	-2.23357
PMS2	PMS2	5395	PMS1 homolog 2, mismatch repair system component	-0.204329	5.47176	-2.23255	0.0255875	0.97731	-3.65118	-2.23242
MYCT1	MYCT1	80177	MYC target 1	-0.207043	5.3246	-2.23232	0.025605	0.97731	-3.69167	-2.23215
SUSD3	SUSD3	203328	sushi domain containing 3	-0.218062	5.61655	-2.23167	0.0256468	0.97731	-3.68966	-2.23152
SMAP1	SMAP1	60682	small ArfGAP 1	0.161588	6.03618	2.23142	0.0256574	0.97731	-3.53908	2.23136
ACSS1	ACSS1	84532	acyl-CoA synthetase short chain family member 1	-0.226717	6.7709	-2.23019	0.0257405	0.97731	-3.60005	-2.2301
SARM1	SARM1	23098	sterile alpha and TIR motif containing 1	-0.181949	5.61077	-2.22989	0.0257666	0.97731	-3.73497	-2.22971
CIBAR2	CIBAR2	339145	NA	-0.191903	5.71459	-2.22878	0.0258362	0.97731	-3.63528	-2.22867
PPIB	PPIB	5479	peptidylprolyl isomerase B	0.146127	6.17402	2.22831	0.0258658	0.97731	-3.61266	2.22822
ADK	ADK	132	adenosine kinase	-0.170948	5.5795	-2.22713	0.0259474	0.97731	-3.66749	-2.227
RD3L	RD3L	647286	retinal degeneration 3 like	-0.194453	5.70292	-2.22652	0.0259896	0.97731	-3.70754	-2.22637
WDR74	WDR74	54663	WD repeat domain 74	-0.221681	5.55535	-2.22614	0.0260137	0.97731	-3.65456	-2.22601
URM1	URM1	81605	ubiquitin related modifier 1	0.190531	5.19578	2.22296	0.0262306	0.97731	-3.73392	2.22278
WDR47	WDR47	22911	WD repeat domain 47	-0.173272	5.69901	-2.22196	0.0262943	0.97731	-3.65299	-2.22184
TMEM19	TMEM19	55266	transmembrane protein 19	0.188335	5.50578	2.22172	0.0263093	0.97731	-3.62379	2.22162
C1QTNF5	C1QTNF5	114902	C1q and TNF related 5	0.17969	5.68241	2.22028	0.0264047	0.97731	-3.58861	2.22021
WDR83OS	WDR83OS	51398	WD repeat domain 83 opposite strand	0.148076	6.45404	2.22019	0.0264095	0.97731	-3.54643	2.22014
CST3	CST3	1471	cystatin C	0.261962	8.11896	2.22024	0.0264287	0.97731	-3.95524	2.21985
ZNF746	ZNF746	155061	zinc finger protein 746	0.183761	5.74046	2.21876	0.026511	0.97731	-3.66869	2.21864
STIM1	STIM1	6786	stromal interaction molecule 1	0.196385	5.62976	2.21788	0.0265694	0.97731	-3.62951	2.21779
ZC3H13	ZC3H13	23091	zinc finger CCCH-type containing 13	-0.14694	6.29127	-2.2162	0.0266831	0.97731	-3.59783	-2.21612
STK38L	STK38L	23012	serine/threonine kinase 38 like	0.312261	6.92962	2.21625	0.0266861	0.97731	-3.76328	2.21608
TEF	TEF	7008	TEF transcription factor, PAR bZIP family member	-0.194115	5.76565	-2.2158	0.0267144	0.97731	-3.6829	-2.21567
GLG1	GLG1	2734	golgi glycoprotein 1	0.193669	6.50675	2.21462	0.0267936	0.97731	-3.67465	2.21451
PRKAR1A	PRKAR1A	5573	protein kinase cAMP-dependent type I regulatory subunit alpha	0.281781	8.99641	2.21351	0.0269119	0.97731	-4.06525	2.21279
BABAM2	BABAM2	9577	BRISC and BRCA1 A complex member 2	0.158781	6.23233	2.21033	0.0270872	0.97731	-3.60468	2.21026
PRR3	PRR3	80742	proline rich 3	-0.233749	5.35013	-2.21041	0.0270917	0.97731	-3.78537	-2.21019
DNA2	DNA2	1763	DNA replication helicase/nuclease 2	0.201524	5.53916	2.2093	0.0271601	0.97731	-3.62237	2.20921
LIN7B	LIN7B	64130	lin-7 homolog B, crumbs cell polarity complex component	-0.171436	5.78555	-2.20782	0.0272647	0.97731	-3.66054	-2.20771
ABRA	ABRA	137735	actin binding Rho activating protein	-0.273253	5.7493	-2.207	0.0273259	0.97731	-3.7537	-2.20683
TCF3	TCF3	6929	transcription factor 3	-0.215351	5.46216	-2.20661	0.0273504	0.97731	-3.68057	-2.20648
SNAPC3	SNAPC3	6619	small nuclear RNA activating complex polypeptide 3	-0.165735	6.10828	-2.20501	0.027458	0.97731	-3.59746	-2.20494
FANCE	FANCE	2178	FA complementation group E	-0.179012	6.01777	-2.20479	0.0274764	0.97731	-3.66618	-2.20468
ZNF326	ZNF326	284695	zinc finger protein 326	-0.201721	5.43234	-2.20463	0.0274892	0.97731	-3.69051	-2.2045
C3orf36	C3orf36	80111	chromosome 3 open reading frame 36	-0.218638	5.66588	-2.19997	0.0278184	0.97731	-3.71043	-2.19984
CCDC74A	CCDC74A	90557	coiled-coil domain containing 74A	0.168637	5.41304	2.19975	0.0278316	0.97731	-3.64977	2.19965
SREBF1	SREBF1	6720	sterol regulatory element binding transcription factor 1	-0.231675	5.40299	-2.19737	0.0280068	0.97731	-3.76202	-2.19719
NID2	NID2	22795	nidogen 2	0.160476	6.07069	2.1964	0.0280696	0.97731	-3.65113	2.19631
PCGF1	PCGF1	84759	polycomb group ring finger 1	0.168744	5.63441	2.19604	0.0280984	0.97731	-3.71122	2.19591
PARN	PARN	5073	poly(A)-specific ribonuclease	0.1735	5.70394	2.19477	0.0281892	0.97731	-3.70999	2.19464
COL16A1	COL16A1	1307	collagen type XVI alpha 1 chain	0.191041	5.74788	2.19353	0.0282749	0.97731	-3.63796	2.19345
BLOC1S3	BLOC1S3	388552	biogenesis of lysosomal organelles complex 1 subunit 3	-0.198272	5.49672	-2.19331	0.0282994	0.97731	-3.80438	-2.19311
ROBO4	ROBO4	54538	roundabout guidance receptor 4	-0.227823	4.90411	-2.19244	0.0283643	0.97731	-3.79433	-2.19221
CC2D2B	CC2D2B	387707	coiled-coil and C2 domain containing 2B	-0.249087	5.63112	-2.18975	0.0285527	0.97731	-3.73496	-2.18961
SRPRB	SRPRB	58477	SRP receptor subunit beta	0.170179	5.35556	2.1886	0.0286335	0.97731	-3.67199	2.1885
ATF6	ATF6	22926	activating transcription factor 6	0.178033	5.62126	2.1883	0.0286548	0.97731	-3.66676	2.1882
RAB1A	RAB1A	5861	RAB1A, member RAS oncogene family	0.167429	6.56521	2.18828	0.0286586	0.97731	-3.74489	2.18815
S100A1	S100A1	6271	S100 calcium binding protein A1	0.344413	10.0887	2.18901	0.0286836	0.97731	-4.16259	2.18781
RTN4	RTN4	57142	reticulon 4	0.37603	7.07942	2.18792	0.0286852	0.97731	-3.74571	2.18779
SERPINA1	SERPINA1	5265	serpin family A member 1	-0.176561	5.78558	-2.18616	0.028811	0.97731	-3.67	-2.18606
ELN	ELN	2006	elastin	-0.217026	5.64694	-2.18492	0.0289084	0.97731	-3.79998	-2.18473
PREB	PREB	10113	prolactin regulatory element binding	0.147944	6.1465	2.18377	0.0289834	0.97731	-3.61865	2.18371
TMEM233	TMEM233	387890	transmembrane protein 233	0.266889	5.39048	2.18368	0.0289925	0.97731	-3.66603	2.18359
PAWR	PAWR	5074	pro-apoptotic WT1 regulator	-0.235367	5.18087	-2.18354	0.0290139	0.97731	-3.83144	-2.1833
PGLYRP1	PGLYRP1	8993	peptidoglycan recognition protein 1	-0.209202	5.33129	-2.18104	0.0291971	0.979334	-3.83168	-2.18081
PRMT1	PRMT1	3276	protein arginine methyltransferase 1	0.18631	6.64593	2.17687	0.0294989	0.979334	-3.73464	2.17675
SNRPE	SNRPE	6635	small nuclear ribonucleoprotein polypeptide E	-0.139399	6.52556	-2.17617	0.0295486	0.979334	-3.6686	-2.17609
CRLS1	CRLS1	54675	cardiolipin synthase 1	-0.176278	6.51193	-2.17604	0.0295564	0.979334	-3.60674	-2.17598
SMG6	SMG6	23293	SMG6 nonsense mediated mRNA decay factor	0.173378	5.61918	2.17608	0.0295577	0.979334	-3.71794	2.17597
MOS	MOS	4342	MOS proto-oncogene, serine/threonine kinase	-0.222047	5.32667	-2.17495	0.0296489	0.979334	-3.81574	-2.17475
NCBP3	NCBP3	55421	nuclear cap binding subunit 3	-0.188566	5.41133	-2.17158	0.0298981	0.979334	-3.73908	-2.17144
EML2	EML2	24139	EMAP like 2	0.161004	5.86434	2.17057	0.029968	0.979334	-3.63306	2.17051
ABHD2	ABHD2	11057	abhydrolase domain containing 2	0.254577	7.05811	2.17056	0.0299754	0.979334	-3.79548	2.17042
CIDEA	CIDEA	1149	cell death inducing DFFA like effector a	-0.225288	5.15427	-2.17046	0.0299865	0.979334	-3.7851	-2.17027
DOCK9	DOCK9	23348	dedicator of cytokinesis 9	-0.198311	5.70052	-2.17023	0.0300008	0.979334	-3.77338	-2.17008
MAFK	MAFK	7975	MAF bZIP transcription factor K	0.280345	7.2776	2.16915	0.0300843	0.979334	-3.81881	2.16898
GTPBP4	GTPBP4	23560	GTP binding protein 4	0.168035	5.90954	2.16781	0.0301777	0.979334	-3.63564	2.16775
APBB3	APBB3	10307	amyloid beta precursor protein binding family B member 3	0.171211	5.71513	2.16773	0.0301846	0.979334	-3.65566	2.16766
MICALL2	MICALL2	79778	MICAL like 2	0.223478	6.198	2.16733	0.0302216	0.979334	-3.836	2.16717
FGFRL1	FGFRL1	53834	fibroblast growth factor receptor like 1	0.159351	6.0673	2.16191	0.030632	0.990124	-3.7044	2.16182
KIF13A	KIF13A	63971	kinesin family member 13A	0.223382	7.20755	2.16057	0.0307424	0.991192	-3.8472	2.16039
CD14	CD14	929	CD14 molecule	-0.209758	5.8023	-2.15723	0.0309969	0.992812	-3.74113	-2.15711
TBL1XR1	TBL1XR1	79718	transducin beta like 1 X-linked receptor 1	0.198226	5.94213	2.15706	0.0310085	0.992812	-3.7283	2.15696
G3BP1	G3BP1	10146	G3BP stress granule assembly factor 1	0.136019	6.40344	2.15629	0.0310648	0.992812	-3.6331	2.15624
NEK9	NEK9	91754	NIMA related kinase 9	-0.166801	6.1668	-2.15495	0.0311731	0.992812	-3.71541	-2.15486
GXYLT1	GXYLT1	283464	glucoside xylosyltransferase 1	-0.226489	5.33041	-2.1539	0.0312635	0.992812	-3.83663	-2.1537
USP8	USP8	9101	ubiquitin specific peptidase 8	-0.16371	5.74731	-2.15309	0.0313191	0.992812	-3.71591	-2.15299
MMS19	MMS19	64210	MMS19 homolog, cytosolic iron-sulfur assembly component	0.1856	5.74498	2.15168	0.031428	0.992812	-3.67437	2.15161
HLA-DQA1	HLA-DQA1	3117	major histocompatibility complex, class II, DQ alpha 1	-0.227928	5.56383	-2.15165	0.0314373	0.992812	-3.79333	-2.15149
TNRC18	TNRC18	84629	trinucleotide repeat containing 18	0.175883	5.63957	2.15003	0.031562	0.992812	-3.76305	2.14991
CD151	CD151	977	CD151 molecule (Raph blood group)	0.359384	7.95328	2.15009	0.0315683	0.992812	-3.90461	2.14983
TMEM154	TMEM154	201799	transmembrane protein 154	-0.195127	5.38612	-2.14863	0.0316777	0.993809	-3.82291	-2.14845
TMPO	TMPO	7112	thymopoietin	-0.187617	5.57112	-2.14119	0.0322685	0.994003	-3.76537	-2.14107
POU2F1	POU2F1	5451	POU class 2 homeobox 1	-0.181333	5.74812	-2.13999	0.0323653	0.994003	-3.76422	-2.13987
EHD1	EHD1	10938	EH domain containing 1	0.150097	6.24609	2.13689	0.0326109	0.994003	-3.66002	2.13684
PIGT	PIGT	51604	phosphatidylinositol glycan anchor biosynthesis class T	0.223921	7.09309	2.13511	0.032762	0.994003	-3.79097	2.13499
ELOB	ELOB	6923	elongin B	0.192628	7.46498	2.13484	0.032782	0.994003	-3.74097	2.13474
ZNF14	ZNF14	7561	zinc finger protein 14	-0.181907	5.62524	-2.1347	0.0327942	0.994003	-3.75546	-2.13459
MFGE8	MFGE8	4240	milk fat globule-EGF factor 8 protein	0.341011	8.43913	2.13436	0.0328396	0.994003	-3.95083	2.13404
ELAVL1	ELAVL1	1994	ELAV like RNA binding protein 1	0.164353	5.75972	2.13344	0.0328975	0.994003	-3.77823	2.13333
LRFN4	LRFN4	78999	leucine rich repeat and fibronectin type III domain containing 4	0.210208	5.52613	2.13325	0.0329134	0.994003	-3.76461	2.13314
ZCWPW2	ZCWPW2	152098	zinc finger CW-type and PWWP domain containing 2	-0.168766	5.60908	-2.13155	0.0330525	0.994003	-3.746	-2.13145
KITLG	KITLG	4254	KIT ligand	-0.22696	5.53128	-2.1301	0.0331743	0.994003	-3.79282	-2.12997
AJUBA	AJUBA	84962	ajuba LIM protein	-0.210568	5.67337	-2.12879	0.0332801	0.994003	-3.74668	-2.12869
POLR2A	POLR2A	5430	RNA polymerase II subunit A	0.178691	6.20856	2.12824	0.0333247	0.994003	-3.75299	2.12815
CCDC9B	CCDC9B	388115	coiled-coil domain containing 9B	0.16198	6.41805	2.12795	0.0333505	0.994003	-3.80936	2.12784
TRIL	TRIL	9865	TLR4 interactor with leucine rich repeats	-0.260845	4.9569	-2.12796	0.0333585	0.994003	-3.86416	-2.12774
FAM72B	FAM72B	653820	family with sequence similarity 72 member B	0.208688	5.09698	2.12749	0.0333898	0.994003	-3.7775	2.12736
ORAI1	ORAI1	84876	ORAI calcium release-activated calcium modulator 1	-0.18297	5.40777	-2.12651	0.0334715	0.994003	-3.78904	-2.12638
DPYSL2	DPYSL2	1808	dihydropyrimidinase like 2	0.209032	6.0647	2.12568	0.0335396	0.994003	-3.82244	2.12556
INTS12	INTS12	57117	integrator complex subunit 12	0.178441	5.68945	2.12462	0.0336257	0.994003	-3.75328	2.12453
ZNF709	ZNF709	163051	zinc finger protein 709	-0.198771	5.57608	-2.1243	0.0336551	0.994003	-3.78464	-2.12418
FAM189A2	FAM189A2	9413	family with sequence similarity 189 member A2	0.150816	5.85204	2.1231	0.0337506	0.994003	-3.6979	2.12304
CSPG4	CSPG4	1464	chondroitin sulfate proteoglycan 4	0.220888	5.92303	2.12281	0.0337762	0.994003	-3.72944	2.12273
MAP3K4	MAP3K4	4216	mitogen-activated protein kinase kinase kinase 4	-0.177197	5.79891	-2.12202	0.0338436	0.994003	-3.73788	-2.12193
R3HDM4	R3HDM4	91300	R3H domain containing 4	-0.133488	6.59433	-2.12175	0.033865	0.994003	-3.73547	-2.12168
REEP1	REEP1	65055	receptor accessory protein 1	0.165099	5.75435	2.12132	0.0339019	0.994003	-3.74777	2.12124
CA14	CA14	23632	carbonic anhydrase 14	-0.20703	5.58561	-2.12078	0.0339541	0.994003	-3.86051	-2.12062
SPANXA1	SPANXA1	30014	sperm protein associated with the nucleus, X-linked, family member A1	0.168413	6.32581	2.11823	0.0341619	0.994003	-3.74061	2.11816
SSR2	SSR2	6746	signal sequence receptor subunit 2	0.159322	5.64136	2.11817	0.0341694	0.994003	-3.77433	2.11807
SMIM10L2B	SMIM10L2B	644596	small integral membrane protein 10 like 2B	-0.197398	5.45802	-2.1174	0.0342392	0.994003	-3.84552	-2.11724
GATC	GATC	283459	glutamyl-tRNA amidotransferase subunit C	-0.192053	5.72633	-2.11661	0.0343008	0.994003	-3.7628	-2.11652
DAZAP2	DAZAP2	9802	DAZ associated protein 2	0.17516	7.32912	2.11666	0.0343039	0.994003	-3.90538	2.11648
ATG5	ATG5	9474	autophagy related 5	-0.185922	5.5614	-2.11634	0.0343258	0.994003	-3.78335	-2.11622
PPP6R3	PPP6R3	55291	protein phosphatase 6 regulatory subunit 3	-0.180272	6.05208	-2.11122	0.0347603	0.994003	-3.7487	-2.11114
ISLR2	ISLR2	57611	immunoglobulin superfamily containing leucine rich repeat 2	-0.202813	5.47321	-2.11048	0.0348282	0.994003	-3.80545	-2.11035
RALGPS2	RALGPS2	55103	Ral GEF with PH domain and SH3 binding motif 2	-0.213528	5.53842	-2.1102	0.0348508	0.994003	-3.78588	-2.11009
HDAC10	HDAC10	83933	histone deacetylase 10	-0.22826	5.40795	-2.10979	0.0348898	0.994003	-3.83575	-2.10964
LAMA3	LAMA3	3909	laminin subunit alpha 3	-0.184817	5.64463	-2.109	0.0349569	0.994003	-3.85057	-2.10886
PRKDC	PRKDC	5591	protein kinase, DNA-activated, catalytic subunit	-0.136614	6.34603	-2.1085	0.0349946	0.994003	-3.75571	-2.10842
DLGAP4	DLGAP4	22839	DLG associated protein 4	0.233498	6.54228	2.10669	0.0351516	0.994003	-3.77902	2.10661
VOPP1	VOPP1	81552	VOPP1 WW domain binding protein	0.153951	5.74607	2.10667	0.035152	0.994003	-3.72811	2.1066
PRRC2B	PRRC2B	84726	proline rich coiled-coil 2B	0.169572	6.27303	2.1057	0.0352398	0.994003	-3.81167	2.10559
RTL5	RTL5	340526	retrotransposon Gag like 5	-0.206494	5.51537	-2.1046	0.0353361	0.994003	-3.79488	-2.10449
DRG1	DRG1	4733	developmentally regulated GTP binding protein 1	-0.168572	6.34059	-2.10389	0.0353921	0.994003	-3.71163	-2.10384
UBFD1	UBFD1	56061	ubiquitin family domain containing 1	0.136995	5.77104	2.10116	0.0356323	0.994003	-3.73786	2.1011
ARRB1	ARRB1	408	arrestin beta 1	-0.16975	5.77211	-2.09987	0.0357527	0.994003	-3.86393	-2.09973
TOMM20	TOMM20	9804	translocase of outer mitochondrial membrane 20	-0.199904	6.16242	-2.09887	0.0358331	0.994003	-3.72515	-2.09882
SYT10	SYT10	341359	synaptotagmin 10	0.185174	5.59983	2.09855	0.0358645	0.994003	-3.78598	2.09846
ST8SIA5	ST8SIA5	29906	ST8 alpha-N-acetyl-neuraminide alpha-2,8-sialyltransferase 5	0.174998	5.87705	2.09782	0.0359299	0.994003	-3.80278	2.09772
TPM4	TPM4	7171	tropomyosin 4	0.15858	5.71091	2.09725	0.0359777	0.994003	-3.74453	2.09718
SSTR4	SSTR4	6754	somatostatin receptor 4	-0.226366	5.61244	-2.09703	0.0360017	0.994003	-3.81683	-2.09691
SUPT6H	SUPT6H	6830	SPT6 homolog, histone chaperone and transcription elongation factor	-0.162464	6.21786	-2.0946	0.036217	0.994003	-3.83421	-2.09448
HMGCS2	HMGCS2	3158	3-hydroxy-3-methylglutaryl-CoA synthase 2	-0.285263	5.33371	-2.09461	0.0362219	0.994003	-3.89359	-2.09443
SLC6A6	SLC6A6	6533	solute carrier family 6 member 6	0.474559	6.19242	2.0944	0.0362309	0.994003	-3.76951	2.09433
JMJD8	JMJD8	339123	jumonji domain containing 8	0.164818	5.94669	2.09307	0.0363497	0.994003	-3.77951	2.09299
SRPRA	SRPRA	6734	SRP receptor subunit alpha	0.147659	6.27841	2.09253	0.0363977	0.994003	-3.76934	2.09246
PLD3	PLD3	23646	phospholipase D family member 3	0.172039	6.63139	2.09255	0.0363997	0.994003	-3.84843	2.09243
PRDX6	PRDX6	9588	peroxiredoxin 6	-0.207301	6.3531	-2.09216	0.0364332	0.994003	-3.82276	-2.09206
OTX1	OTX1	5013	orthodenticle homeobox 1	0.169348	5.65763	2.09202	0.0364433	0.994003	-3.75532	2.09195
TANGO6	TANGO6	79613	transport and golgi organization 6 homolog	0.163163	5.4884	2.09132	0.0365085	0.994003	-3.8005	2.09122
DEK	DEK	7913	DEK proto-oncogene	-0.166934	6.3806	-2.09005	0.0366197	0.994003	-3.77088	-2.08998
AP3S1	AP3S1	1176	adaptor related protein complex 3 subunit sigma 1	-0.18153	6.00943	-2.09005	0.036622	0.994003	-3.81584	-2.08995
MFSD14B	MFSD14B	84641	major facilitator superfamily domain containing 14B	-0.209287	5.72189	-2.09005	0.0366221	0.994003	-3.78965	-2.08995
CANT1	CANT1	124583	calcium activated nucleotidase 1	0.145157	5.77476	2.08854	0.0367574	0.994003	-3.7994	2.08845
RNF168	RNF168	165918	ring finger protein 168	-0.149676	5.82415	-2.08827	0.0367821	0.994003	-3.81054	-2.08817
CCDC159	CCDC159	126075	coiled-coil domain containing 159	-0.160134	5.73091	-2.08768	0.0368375	0.994003	-3.83607	-2.08756
VRK3	VRK3	51231	VRK serine/threonine kinase 3	0.179618	5.42617	2.08662	0.0369324	0.994003	-3.82257	2.08651
CD55	CD55	1604	CD55 molecule (Cromer blood group)	0.177596	6.48577	2.08654	0.0369386	0.994003	-3.8241	2.08644
ITSN1	ITSN1	6453	intersectin 1	-0.151659	5.96869	-2.08505	0.0370714	0.994003	-3.77914	-2.08498
NTPCR	NTPCR	84284	nucleoside-triphosphatase, cancer-related	-0.149856	6.27768	-2.0847	0.0371032	0.994003	-3.77782	-2.08463
B4GALT5	B4GALT5	9334	beta-1,4-galactosyltransferase 5	0.155462	6.03555	2.0845	0.0371208	0.994003	-3.77111	2.08443
SPRED2	SPRED2	200734	sprouty related EVH1 domain containing 2	0.162779	5.53255	2.08351	0.0372116	0.994003	-3.77853	2.08344
HSDL1	HSDL1	83693	hydroxysteroid dehydrogenase like 1	-0.150337	6.00783	-2.08282	0.0372751	0.994003	-3.8005	-2.08274
SEL1L	SEL1L	6400	SEL1L adaptor subunit of ERAD E3 ubiquitin ligase	0.134453	6.38739	2.07982	0.0375472	0.994864	-3.74851	2.07976
NDUFAF2	NDUFAF2	91942	NADH:ubiquinone oxidoreductase complex assembly factor 2	-0.156844	5.90525	-2.07815	0.0377031	0.994864	-3.79907	-2.07807
GYG1	GYG1	2992	glycogenin 1	0.164589	6.70854	2.0771	0.0378019	0.994864	-3.84624	2.077
GRINA	GRINA	2907	glutamate ionotropic receptor NMDA type subunit associated protein 1	-0.15976	6.23009	-2.07675	0.0378347	0.994864	-3.84753	-2.07664
NT5C	NT5C	30833	5', 3'-nucleotidase, cytosolic	0.145329	5.6843	2.07644	0.0378602	0.994864	-3.78486	2.07636
TMEM44	TMEM44	93109	transmembrane protein 44	-0.227448	5.45257	-2.07585	0.03792	0.994864	-3.85779	-2.07572
DDX3X	DDX3X	1654	DEAD-box helicase 3 X-linked	0.175748	6.3473	2.07355	0.0381326	0.994864	-3.8893	2.07343
SCFD2	SCFD2	152579	sec1 family domain containing 2	-0.171895	5.64911	-2.07303	0.0381778	0.994864	-3.80581	-2.07294
RPL10	RPL10	6134	ribosomal protein L10	0.209231	5.37692	2.07258	0.0382194	0.994864	-3.80162	2.07249
MANF	MANF	7873	mesencephalic astrocyte derived neurotrophic factor	0.161635	5.81326	2.07169	0.0383031	0.994864	-3.82811	2.0716
VPS28	VPS28	51160	VPS28 subunit of ESCRT-I	0.152793	6.21421	2.07137	0.0383288	0.994864	-3.74588	2.07132
MIER1	MIER1	57708	MIER1 transcriptional regulator	0.139814	5.97288	2.071	0.0383631	0.994864	-3.75427	2.07095
DDR2	DDR2	4921	discoidin domain receptor tyrosine kinase 2	-0.200502	5.43458	-2.07103	0.038369	0.994864	-3.87687	-2.07089
CANX	CANX	821	calnexin	0.212766	7.48076	2.06932	0.0385345	0.994864	-3.95772	2.06912
ESRRG	ESRRG	2104	estrogen related receptor gamma	-0.177354	5.92681	-2.0685	0.038599	0.994864	-3.7844	-2.06844
NPEPL1	NPEPL1	79716	aminopeptidase like 1	-0.156115	5.824	-2.06704	0.0387376	0.994864	-3.797	-2.06696
ZNF830	ZNF830	91603	zinc finger protein 830	0.158086	5.65777	2.06608	0.0388294	0.994864	-3.82613	2.06599
ASL	ASL	435	argininosuccinate lyase	-0.159192	5.98469	-2.06568	0.0388679	0.994864	-3.83703	-2.06558
MBD6	MBD6	114785	methyl-CpG binding domain protein 6	-0.217677	4.97601	-2.06443	0.0389949	0.994864	-3.92203	-2.06424
CYP19A1	CYP19A1	1588	cytochrome P450 family 19 subfamily A member 1	-0.204275	5.6346	-2.06422	0.0390089	0.994864	-3.87295	-2.06409
RAB11FIP5	RAB11FIP5	26056	RAB11 family interacting protein 5	0.156659	6.08914	2.06392	0.0390324	0.994864	-3.81642	2.06384
CT47A10	CT47A10	728036	cancer/testis antigen family 47 member A10	0.168277	5.51763	2.06248	0.0391698	0.994864	-3.8073	2.0624
SDF4	SDF4	51150	stromal cell derived factor 4	0.172254	6.85721	2.06212	0.0392057	0.994864	-3.86291	2.06202
SAP30L	SAP30L	79685	SAP30 like	-0.180781	5.8328	-2.06156	0.0392565	0.994864	-3.79966	-2.06149
ZNF19	ZNF19	7567	zinc finger protein 19	-0.185369	5.65546	-2.05993	0.0394137	0.994864	-3.82551	-2.05984
IAH1	IAH1	285148	isoamyl acetate hydrolyzing esterase 1 (putative)	0.150227	6.32697	2.05975	0.0394324	0.994864	-3.87235	2.05965
HYAL2	HYAL2	8692	hyaluronidase 2	-0.144324	5.95242	-2.05949	0.0394545	0.994864	-3.80853	-2.05941
PSME3IP1	PSME3IP1	80011	proteasome activator subunit 3 interacting protein 1	0.165732	5.58057	2.059	0.0395071	0.994864	-3.89893	2.05887
ZNF318	ZNF318	24149	zinc finger protein 318	0.153618	5.71254	2.05812	0.0395917	0.994864	-3.91596	2.05798
PI4KA	PI4KA	5297	phosphatidylinositol 4-kinase alpha	0.156924	5.96078	2.05599	0.0397909	0.994864	-3.83068	2.05591
LMOD1	LMOD1	25802	leiomodin 1	0.170275	5.49422	2.05548	0.0398424	0.994864	-3.84895	2.05538
EMC6	EMC6	83460	ER membrane protein complex subunit 6	-0.146549	6.11235	-2.05537	0.0398529	0.994864	-3.8661	-2.05527
CHD7	CHD7	55636	chromodomain helicase DNA binding protein 7	-0.166589	5.48255	-2.05521	0.0398723	0.994864	-3.8918	-2.05507
NIPSNAP2	NIPSNAP2	2631	nipsnap homolog 2	0.237766	7.57036	2.05437	0.0399538	0.994958	-3.91451	2.05423
NMRAL1	NMRAL1	57407	NmrA like redox sensor 1	-0.171036	5.82989	-2.05236	0.0401457	0.996887	-3.8771	-2.05225
UBQLN1	UBQLN1	29979	ubiquilin 1	0.169089	6.48247	2.0519	0.040187	0.996887	-3.83497	2.05182
CAV2	CAV2	858	caveolin 2	0.217973	6.30138	2.0501	0.0403607	0.99734	-3.80419	2.05004
MMGT1	MMGT1	93380	membrane magnesium transporter 1	0.153983	5.72435	2.04942	0.0404266	0.99734	-3.79753	2.04936
PLCE1	PLCE1	51196	phospholipase C epsilon 1	0.279566	6.27946	2.04805	0.0405645	0.99734	-3.87993	2.04795
PDZD8	PDZD8	118987	PDZ domain containing 8	0.153242	5.85828	2.04632	0.0407336	0.99734	-3.86257	2.04623
PRKACA	PRKACA	5566	protein kinase cAMP-activated catalytic subunit alpha	0.256785	8.33789	2.04382	0.041001	0.99734	-4.04116	2.04352
MLLT3	MLLT3	4300	MLLT3 super elongation complex subunit	-0.171691	5.73954	-2.04293	0.0410687	0.99734	-3.85169	-2.04284
ACTN3	ACTN3	89	actinin alpha 3 (gene/pseudogene)	0.186969	5.77549	2.04164	0.0411945	0.99734	-3.83545	2.04157
COA1	COA1	55744	cytochrome c oxidase assembly factor 1 homolog	-0.155626	6.39724	-2.04154	0.0412045	0.99734	-3.84856	-2.04147
TTC7B	TTC7B	145567	tetratricopeptide repeat domain 7B	-0.175777	5.60747	-2.04104	0.0412562	0.99734	-3.86141	-2.04095
ATMIN	ATMIN	23300	ATM interactor	-0.164325	5.64279	-2.04084	0.0412752	0.99734	-3.84224	-2.04076
ZNF232	ZNF232	7775	zinc finger protein 232	-0.20557	5.4044	-2.03944	0.0414215	0.99734	-3.93088	-2.03929
SYT13	SYT13	57586	synaptotagmin 13	-0.190061	5.48887	-2.03892	0.0414707	0.99734	-3.89413	-2.03879
GRIN1	GRIN1	2902	glutamate ionotropic receptor NMDA type subunit 1	-0.219961	5.39699	-2.03841	0.0415217	0.99734	-3.88789	-2.03828
CHAF1B	CHAF1B	8208	chromatin assembly factor 1 subunit B	-0.21212	5.29327	-2.03715	0.0416508	0.99734	-3.92201	-2.03699
UCHL3	UCHL3	7347	ubiquitin C-terminal hydrolase L3	0.152088	5.82706	2.0367	0.0416867	0.99734	-3.8214	2.03663
ALDH1A2	ALDH1A2	8854	aldehyde dehydrogenase 1 family member A2	-0.204799	5.40079	-2.03499	0.0418686	0.99734	-3.94968	-2.03482
NELFCD	NELFCD	51497	negative elongation factor complex member C/D	-0.149562	5.99376	-2.03292	0.0420697	0.99734	-3.87411	-2.03283
PCGF3	PCGF3	10336	polycomb group ring finger 3	-0.157167	5.52735	-2.03133	0.0422313	0.99734	-3.86486	-2.03123
SLC3A2	SLC3A2	6520	solute carrier family 3 member 2	0.15058	5.90321	2.03096	0.0422682	0.99734	-3.87798	2.03087
DMWD	DMWD	1762	DM1 locus, WD repeat containing	0.17322	6.34963	2.0306	0.0423	0.99734	-3.80713	2.03056
TMEM43	TMEM43	79188	transmembrane protein 43	0.189569	5.94066	2.02894	0.0424733	0.99734	-3.86995	2.02885
CASP12	CASP12	100506742	caspase 12 (gene/pseudogene)	0.148731	5.81545	2.02655	0.0427139	0.99734	-3.82218	2.0265
ITGB4	ITGB4	3691	integrin subunit beta 4	-0.183454	5.53315	-2.02631	0.0427483	0.99734	-3.94341	-2.02616
ARNT2	ARNT2	9915	aryl hydrocarbon receptor nuclear translocator 2	-0.17739	5.57038	-2.02455	0.0429252	0.99734	-3.8976	-2.02444
DMKN	DMKN	93099	dermokine	-0.230038	5.51963	-2.0243	0.0429523	0.99734	-3.91913	-2.02417
PKMYT1	PKMYT1	9088	protein kinase, membrane associated tyrosine/threonine 1	0.199829	7.30625	2.02428	0.0429529	0.99734	-3.90905	2.02417
B4GALT1	B4GALT1	2683	beta-1,4-galactosyltransferase 1	0.189476	5.65305	2.02262	0.0431267	0.99734	-3.96496	2.02248
FGD6	FGD6	55785	FYVE, RhoGEF and PH domain containing 6	-0.16724	5.72785	-2.02199	0.0431856	0.99734	-3.85806	-2.02191
TRO	TRO	7216	trophinin	-0.197388	5.21575	-2.02151	0.0432424	0.99734	-3.93167	-2.02136
STRN3	STRN3	29966	striatin 3	0.134629	6.24815	2.02093	0.0432913	0.99734	-3.81213	2.02089
DIP2A	DIP2A	23181	disco interacting protein 2 homolog A	0.138752	5.90894	2.02071	0.0433156	0.99734	-3.82623	2.02065
IDH1	IDH1	3417	isocitrate dehydrogenase (NADP(+)) 1	0.167813	5.47575	2.0189	0.0435055	0.99734	-3.85914	2.01882
OR10G7	OR10G7	390265	olfactory receptor family 10 subfamily G member 7	-0.213473	5.4748	-2.01763	0.0436419	0.99734	-3.90762	-2.01751
RFC2	RFC2	5982	replication factor C subunit 2	0.151239	5.75077	2.01745	0.0436559	0.99734	-3.85918	2.01738
GCDH	GCDH	2639	glutaryl-CoA dehydrogenase	-0.139089	6.21406	-2.01731	0.0436693	0.99734	-3.84914	-2.01725
ZDHHC16	ZDHHC16	84287	zinc finger DHHC-type containing 16	0.151667	5.621	2.01634	0.0437713	0.99734	-3.85299	2.01627
IRX5	IRX5	10265	iroquois homeobox 5	0.295656	5.91778	2.01334	0.0440848	0.99734	-3.84918	2.01328
ST6GALNAC2	ST6GALNAC2	10610	ST6 N-acetylgalactosaminide alpha-2,6-sialyltransferase 2	0.167995	5.52619	2.01251	0.0441754	0.99734	-3.88494	2.01242
DNAJB11	DNAJB11	51726	DnaJ heat shock protein family (Hsp40) member B11	0.154553	5.78836	2.01245	0.0441786	0.99734	-3.84161	2.01239
MBTPS2	MBTPS2	51360	membrane bound transcription factor peptidase, site 2	-0.168002	5.68091	-2.00927	0.0445209	0.99734	-3.92568	-2.00915
PFN2	PFN2	5217	profilin 2	0.158059	5.87797	2.00844	0.0446018	0.99734	-3.83984	2.00839
WIPF3	WIPF3	644150	WAS/WASL interacting protein family member 3	-0.175036	5.83759	-2.0072	0.0447401	0.99734	-3.924	-2.00709
BOK	BOK	666	BCL2 family apoptosis regulator BOK	-0.202481	5.19751	-2.00725	0.044743	0.99734	-3.98566	-2.00706
FRMD7	FRMD7	90167	FERM domain containing 7	-0.170284	5.70602	-2.00433	0.0450467	0.99734	-3.92927	-2.00422
HDGFL2	HDGFL2	84717	HDGF like 2	0.150829	5.58131	2.00318	0.045165	0.99734	-3.86605	2.00311
TARDBP	TARDBP	23435	TAR DNA binding protein	-0.161207	6.68801	-2.00245	0.0452453	0.99734	-3.91114	-2.00237
ZNF708	ZNF708	7562	zinc finger protein 708	-0.19256	5.62685	-2.00042	0.0454658	0.99734	-3.91884	-2.00032
H2BC4	H2BC4	8347	H2B clustered histone 4	0.237309	5.49654	1.99953	0.0455592	0.99734	-3.88895	1.99945
ASPSCR1	ASPSCR1	79058	ASPSCR1 tether for SLC2A4, UBX domain containing	-0.142121	6.10075	-1.9989	0.0456248	0.99734	-3.85779	-1.99885
JMJD7	JMJD7	100137047	jumonji domain containing 7	-0.136608	5.74017	-1.99879	0.0456392	0.99734	-3.87924	-1.99872
ARHGAP17	ARHGAP17	55114	Rho GTPase activating protein 17	-0.149439	6.16479	-1.99826	0.0456959	0.99734	-3.88975	-1.99819
DUSP16	DUSP16	80824	dual specificity phosphatase 16	0.153409	5.78899	1.99771	0.0457567	0.99734	-3.90668	1.99763
KHDC3L	KHDC3L	154288	KH domain containing 3 like, subcortical maternal complex member	0.16249	5.64918	1.9963	0.0459083	0.99734	-3.86947	1.99624
MRPL43	MRPL43	84545	mitochondrial ribosomal protein L43	-0.136212	6.21473	-1.9963	0.0459118	0.99734	-3.92915	-1.9962
VPS4A	VPS4A	27183	vacuolar protein sorting 4 homolog A	-0.15295	6.3535	-1.99532	0.0460129	0.99734	-3.85355	-1.99528
CPT2	CPT2	1376	carnitine palmitoyltransferase 2	-0.141016	6.28654	-1.99527	0.0460223	0.99734	-3.90506	-1.99519
UCHL1	UCHL1	7345	ubiquitin C-terminal hydrolase L1	0.324178	5.91512	1.99288	0.0462834	0.99734	-3.91588	1.9928
ESD	ESD	2098	esterase D	0.166046	6.14809	1.9928	0.0462913	0.99734	-3.89973	1.99273
POLR3H	POLR3H	171568	RNA polymerase III subunit H	-0.197491	5.50425	-1.99199	0.0463828	0.99734	-3.91849	-1.99189
ATG4D	ATG4D	84971	autophagy related 4D cysteine peptidase	-0.162198	5.87684	-1.99124	0.0464618	0.99734	-3.88739	-1.99117
H2AC17	H2AC17	8336	H2A clustered histone 17	-0.226341	5.04956	-1.98772	0.0468612	0.99734	-3.98051	-1.98755
ROCK1	ROCK1	6093	Rho associated coiled-coil containing protein kinase 1	0.163947	6.11299	1.98736	0.0468906	0.99734	-3.90251	1.98729
KCNMB1	KCNMB1	3779	potassium calcium-activated channel subfamily M regulatory beta subunit 1	0.189743	5.11946	1.9873	0.0469007	0.99734	-3.92603	1.9872
BCL9L	BCL9L	283149	BCL9 like	0.171465	6.1412	1.98698	0.0469314	0.99734	-3.88248	1.98692
WASHC3	WASHC3	51019	WASH complex subunit 3	-0.135501	6.02156	-1.98558	0.0470861	0.99734	-3.87408	-1.98552
GPN1	GPN1	11321	GPN-loop GTPase 1	-0.14515	5.76682	-1.98538	0.0471101	0.99734	-3.88983	-1.98531
BDH2	BDH2	56898	3-hydroxybutyrate dehydrogenase 2	0.14193	5.8808	1.98449	0.0472069	0.99734	-3.8711	1.98444
C16orf70	C16orf70	80262	chromosome 16 open reading frame 70	0.157632	5.38473	1.98343	0.04733	0.99734	-3.92725	1.98334
ITM2C	ITM2C	81618	integral membrane protein 2C	-0.196166	5.73953	-1.98336	0.0473375	0.99734	-3.92555	-1.98327
RIOX2	RIOX2	84864	ribosomal oxygenase 2	-0.164292	5.85548	-1.98321	0.0473567	0.99734	-3.96323	-1.9831
ARHGAP44	ARHGAP44	9912	Rho GTPase activating protein 44	-0.194623	5.43097	-1.98213	0.0474791	0.99734	-3.96777	-1.982
OR2J1	OR2J1	442185	olfactory receptor family 2 subfamily J member 1 (gene/pseudogene)	0.201258	5.40471	1.97962	0.0477552	0.99734	-3.91416	1.97954
ADRA2B	ADRA2B	151	adrenoceptor alpha 2B	0.199816	5.17966	1.97908	0.0478177	0.99734	-3.93581	1.97899
MTIF3	MTIF3	219402	mitochondrial translational initiation factor 3	-0.162028	6.46411	-1.97835	0.0478955	0.99734	-3.89185	-1.97829
RAB6B	RAB6B	51560	RAB6B, member RAS oncogene family	0.158139	5.83334	1.97756	0.0479902	0.99734	-3.98357	1.97746
WDR19	WDR19	57728	WD repeat domain 19	0.173899	5.30054	1.977	0.0480537	0.99734	-3.95455	1.97689
HSP90B1	HSP90B1	7184	heat shock protein 90 beta family member 1	0.218457	6.24472	1.97577	0.0481904	0.99734	-3.95982	1.97569
MYO9B	MYO9B	4650	myosin IXB	-0.162843	5.77209	-1.9756	0.0482088	0.99734	-3.91008	-1.97552
ARHGAP23	ARHGAP23	57636	Rho GTPase activating protein 23	0.211394	5.70581	1.97496	0.048283	0.99734	-3.95597	1.97487
OR7E24	OR7E24	26648	olfactory receptor family 7 subfamily E member 24	0.170835	5.57132	1.97228	0.0485863	0.99734	-3.91918	1.9722
RFTN1	RFTN1	23180	raftlin, lipid raft linker 1	0.16493	5.56132	1.97212	0.0486044	0.99734	-3.91746	1.97205
TVP23B	TVP23B	51030	trans-golgi network vesicle protein 23 homolog B	-0.133934	6.05588	-1.9716	0.0486653	0.99734	-3.94844	-1.97151
GPT2	GPT2	84706	glutamic--pyruvic transaminase 2	-0.186885	5.68356	-1.97143	0.0486865	0.99734	-3.95498	-1.97133
MCOLN2	MCOLN2	255231	mucolipin 2	-0.194903	5.44968	-1.9707	0.048774	0.99734	-3.99171	-1.97056
PDZK1	PDZK1	5174	PDZ domain containing 1	-0.182527	5.39796	-1.96901	0.0489655	0.99734	-3.96995	-1.96889
AMY2B	AMY2B	280	amylase alpha 2B	-0.184003	6.09023	-1.96697	0.0491924	0.99734	-3.89654	-1.96692
SDAD1	SDAD1	55153	SDA1 domain containing 1	0.151665	5.52117	1.96599	0.049314	0.99734	-3.9898	1.96587
DCN	DCN	1634	decorin	0.268775	6.91057	1.96543	0.0493732	0.99734	-3.93331	1.96535
PCSK1N	PCSK1N	27344	proprotein convertase subtilisin/kexin type 1 inhibitor	-0.182046	5.29241	-1.96536	0.0493881	0.99734	-3.9843	-1.96523
HS1BP3	HS1BP3	64342	HCLS1 binding protein 3	-0.164586	5.87395	-1.96461	0.0494711	0.99734	-3.96388	-1.96451
PIGL	PIGL	9487	phosphatidylinositol glycan anchor biosynthesis class L	-0.189368	5.43715	-1.96337	0.0496158	0.99734	-3.96038	-1.96326
TUBGCP2	TUBGCP2	10844	tubulin gamma complex associated protein 2	-0.166503	5.75268	-1.96331	0.0496184	0.99734	-3.92759	-1.96324
FES	FES	2242	FES proto-oncogene, tyrosine kinase	0.188617	5.21207	1.96179	0.0497986	0.99734	-3.95694	1.96169
DAPP1	DAPP1	27071	dual adaptor of phosphotyrosine and 3-phosphoinositides 1	0.20891	5.3447	1.96034	0.0499656	0.99734	-3.94645	1.96026
ZDHHC15	ZDHHC15	158866	zinc finger DHHC-type containing 15	-0.195499	5.60542	-1.96011	0.0499941	0.99734	-3.96077	-1.96001
SERINC5	SERINC5	256987	serine incorporator 5	0.132833	5.59128	1.95976	0.0500306	0.99734	-3.91601	1.9597
CRCP	CRCP	27297	CGRP receptor component	-0.145927	6.15451	-1.95794	0.0502447	0.99734	-3.93473	-1.95787
HBA2	HBA2	3040	hemoglobin subunit alpha 2	-0.369138	5.86634	-1.95746	0.050309	0.99734	-4.01196	-1.95733
LNPK	LNPK	80856	lunapark, ER junction formation factor	0.139405	5.95584	1.95659	0.0504006	0.99734	-3.89896	1.95655
PDCD6	PDCD6	10016	programmed cell death 6	0.124604	5.90799	1.95626	0.0504395	0.99734	-3.90263	1.95622
ZNF776	ZNF776	284309	zinc finger protein 776	-0.234733	5.85998	-1.95607	0.0504692	0.99734	-3.98329	-1.95597
TIMM10	TIMM10	26519	translocase of inner mitochondrial membrane 10	-0.174845	5.70062	-1.95447	0.0506591	0.99734	-3.99371	-1.95436
SLTM	SLTM	79811	SAFB like transcription modulator	-0.127824	6.06542	-1.95408	0.0506975	0.99734	-3.90882	-1.95403
MICU2	MICU2	221154	mitochondrial calcium uptake 2	0.175888	5.8312	1.95377	0.0507378	0.99734	-3.95269	1.95369
ADH5	ADH5	128	alcohol dehydrogenase 5 (class III), chi polypeptide	-0.142161	7.22021	-1.95334	0.05079	0.99734	-3.96902	-1.95325
ZNF135	ZNF135	7694	zinc finger protein 135	-0.183706	5.64726	-1.95314	0.0508118	0.99734	-3.93771	-1.95307
WWTR1	WWTR1	25937	WW domain containing transcription regulator 1	0.181078	5.96926	1.95286	0.0508464	0.99734	-3.96721	1.95277
RAPGEF5	RAPGEF5	9771	Rap guanine nucleotide exchange factor 5	-0.197431	5.04212	-1.95266	0.0508823	0.99734	-4.04429	-1.95247
BNC1	BNC1	646	basonuclin 1	-0.173483	5.7498	-1.95087	0.0510841	0.99734	-3.97371	-1.95077
STMND1	STMND1	401236	stathmin domain containing 1	-0.222559	4.99911	-1.95084	0.0510977	0.99734	-4.03349	-1.95066
P4HA1	P4HA1	5033	prolyl 4-hydroxylase subunit alpha 1	0.170554	6.66252	1.95042	0.0511392	0.99734	-4.00699	1.95031
KCNAB3	KCNAB3	9196	potassium voltage-gated channel subfamily A regulatory beta subunit 3	0.164518	5.4855	1.95025	0.051155	0.99734	-3.93682	1.95018
PPP1R3C	PPP1R3C	5507	protein phosphatase 1 regulatory subunit 3C	0.218901	7.22084	1.94877	0.0513393	0.99734	-4.03912	1.94863
FXR1	FXR1	8087	FMR1 autosomal homolog 1	0.146549	7.07289	1.94742	0.0514913	0.99734	-3.93109	1.94736
PRMT3	PRMT3	10196	protein arginine methyltransferase 3	-0.155903	5.51433	-1.94715	0.0515279	0.99734	-3.96694	-1.94706
DEFB135	DEFB135	613209	defensin beta 135	0.144289	5.48764	1.94708	0.0515345	0.99734	-3.94736	1.947
RHOG	RHOG	391	ras homolog family member G	0.167956	5.43093	1.94707	0.0515346	0.99734	-3.94053	1.947
RABIF	RABIF	5877	RAB interacting factor	-0.198716	5.35067	-1.94698	0.0515519	0.99734	-3.99531	-1.94686
GATA2	GATA2	2624	GATA binding protein 2	0.196908	5.77779	1.94683	0.0515629	0.99734	-3.94272	1.94677
DNASE2	DNASE2	1777	deoxyribonuclease 2, lysosomal	0.13475	6.02273	1.94655	0.0515954	0.99734	-3.9353	1.94649
NDUFA2	NDUFA2	4695	NADH:ubiquinone oxidoreductase subunit A2	-0.16041	6.9661	-1.94644	0.0516093	0.99734	-3.94162	-1.94638
SMC6	SMC6	79677	structural maintenance of chromosomes 6	0.161814	5.65761	1.94612	0.0516496	0.99734	-3.95417	1.94604
RASGEF1C	RASGEF1C	255426	RasGEF domain family member 1C	0.145956	5.9616	1.94595	0.0516655	0.99734	-3.91217	1.94591
IL18BP	IL18BP	10068	interleukin 18 binding protein	-0.209092	5.49319	-1.94601	0.0516729	0.99734	-4.04983	-1.94585
PDLIM1	PDLIM1	9124	PDZ and LIM domain 1	0.244116	8.48102	1.9461	0.051678	0.99734	-4.12234	1.94581
PTPN11	PTPN11	5781	protein tyrosine phosphatase non-receptor type 11	0.198034	6.99481	1.94545	0.0517349	0.99734	-4.02121	1.94533
HOXC10	HOXC10	3226	homeobox C10	-0.190271	5.63573	-1.94483	0.0518065	0.99734	-3.96446	-1.94474
OR2T5	OR2T5	401993	olfactory receptor family 2 subfamily T member 5	0.188476	5.62617	1.94416	0.0518848	0.99734	-3.94747	1.94409
GCAT	GCAT	23464	glycine C-acetyltransferase	0.136418	5.8732	1.94215	0.0521252	0.99734	-3.92099	1.9421
HBA1	HBA1	3039	hemoglobin subunit alpha 1	-0.267338	6.22164	-1.94216	0.0521292	0.99734	-3.99556	-1.94206
ADAMTS1	ADAMTS1	9510	ADAM metallopeptidase with thrombospondin type 1 motif 1	-0.264345	5.92887	-1.94152	0.0522104	0.99734	-4.02209	-1.9414
MRPL53	MRPL53	116540	mitochondrial ribosomal protein L53	0.14474	6.63355	1.9413	0.05223	0.99734	-3.96204	1.94123
NBAS	NBAS	51594	NBAS subunit of NRZ tethering complex	-0.144523	6.11047	-1.94127	0.0522317	0.99734	-3.93428	-1.94122
PRRT1B	PRRT1B	642515	proline rich transmembrane protein 1B	-0.221949	5.12509	-1.9413	0.0522425	0.99734	-4.03851	-1.94113
ANO6	ANO6	196527	anoctamin 6	0.158292	6.21544	1.93984	0.0524055	0.99734	-3.93455	1.93979
NPC1	NPC1	4864	NPC intracellular cholesterol transporter 1	0.178043	5.4699	1.93983	0.0524094	0.99734	-3.95458	1.93976
PRMT6	PRMT6	55170	protein arginine methyltransferase 6	0.168058	5.46588	1.93791	0.0526454	0.99734	-3.98498	1.93782
SIDT2	SIDT2	51092	SID1 transmembrane family member 2	-0.135298	6.10198	-1.9373	0.0527158	0.99734	-3.94981	-1.93724
NES	NES	10763	nestin	0.450744	7.38008	1.937	0.0527627	0.99734	-4.04442	1.93686
BRAF	BRAF	673	B-Raf proto-oncogene, serine/threonine kinase	-0.142426	5.93138	-1.93652	0.0528107	0.99734	-3.93695	-1.93647
HENMT1	HENMT1	113802	HEN methyltransferase 1	-0.165699	5.64025	-1.93515	0.0529854	0.99734	-3.9984	-1.93504
CCNL2	CCNL2	81669	cyclin L2	0.131904	6.33782	1.93332	0.0532026	0.99734	-3.94157	1.93327
CHTF8	CHTF8	54921	chromosome transmission fidelity factor 8	0.119257	5.99199	1.93291	0.0532522	0.99734	-3.92658	1.93287
RTCB	RTCB	51493	RNA 2',3'-cyclic phosphate and 5'-OH ligase	-0.14266	5.89068	-1.93241	0.0533182	0.99734	-3.97305	-1.93233
RBM42	RBM42	79171	RNA binding motif protein 42	0.135327	6.47344	1.93192	0.0533775	0.99734	-3.96618	1.93185
SYNPO	SYNPO	11346	synaptopodin	0.252193	8.52154	1.9312	0.0534992	0.99734	-4.17125	1.93087
MINK1	MINK1	50488	misshapen like kinase 1	0.13694	6.11323	1.9303	0.0535756	0.99734	-3.94588	1.93025
SURF1	SURF1	6834	SURF1 cytochrome c oxidase assembly factor	-0.146403	6.16932	-1.93017	0.0535944	0.99734	-3.97019	-1.9301
DNAJC14	DNAJC14	85406	DnaJ heat shock protein family (Hsp40) member C14	-0.147031	5.79016	-1.93006	0.0536136	0.99734	-4.02118	-1.92995
USP45	USP45	85015	ubiquitin specific peptidase 45	-0.176643	5.5961	-1.92983	0.0536384	0.99734	-3.97521	-1.92975
LMNA	LMNA	4000	lamin A/C	0.186941	6.84895	1.92923	0.0537167	0.99734	-4.03842	1.92911
POLR3E	POLR3E	55718	RNA polymerase III subunit E	-0.142983	5.89219	-1.92881	0.0537641	0.99734	-3.97167	-1.92873
CCDC153	CCDC153	283152	coiled-coil domain containing 153	-0.241648	5.49661	-1.9284	0.0538173	0.99734	-3.98886	-1.9283
PHLDA2	PHLDA2	7262	pleckstrin homology like domain family A member 2	0.181107	5.21775	1.92774	0.0538981	0.99734	-3.97725	1.92765
INPPL1	INPPL1	3636	inositol polyphosphate phosphatase like 1	0.123711	6.62872	1.92717	0.0539645	0.99734	-3.93737	1.92712
MINAR1	MINAR1	23251	membrane integral NOTCH2 associated receptor 1	-0.21086	5.36523	-1.92706	0.0539869	0.99734	-4.00907	-1.92694
RBSN	RBSN	64145	rabenosyn, RAB effector	-0.149676	5.84398	-1.92207	0.0546093	0.99734	-4.01479	-1.92197
TP53INP1	TP53INP1	94241	tumor protein p53 inducible nuclear protein 1	0.138348	5.59442	1.9207	0.0547769	0.99734	-3.96105	1.92064
ECSIT	ECSIT	51295	ECSIT signaling integrator	-0.18347	6.41826	-1.92059	0.054791	0.99734	-3.96947	-1.92053
PGAM4	PGAM4	441531	phosphoglycerate mutase family member 4	0.211738	7.01996	1.92041	0.0548166	0.99734	-3.99907	1.92033
NF2	NF2	4771	neurofibromin 2	0.139203	6.01287	1.92008	0.0548566	0.99734	-3.97853	1.92001
ACOT13	ACOT13	55856	acyl-CoA thioesterase 13	0.147698	6.39482	1.91857	0.0550443	0.99734	-3.94823	1.91853
SCAF8	SCAF8	22828	SR-related CTD associated factor 8	-0.168644	6.52581	-1.91795	0.0551254	0.99734	-3.98277	-1.91789
SH3RF2	SH3RF2	153769	SH3 domain containing ring finger 2	-0.205233	5.49719	-1.91649	0.0553186	0.99734	-4.04406	-1.91637
IFI16	IFI16	3428	interferon gamma inducible protein 16	-0.158611	5.93321	-1.91614	0.055362	0.99734	-4.03775	-1.91602
MRGPRX2	MRGPRX2	117194	MAS related GPR family member X2	-0.20131	5.30163	-1.91578	0.0554094	0.99734	-4.04135	-1.91565
ALDH4A1	ALDH4A1	8659	aldehyde dehydrogenase 4 family member A1	0.166482	6.12949	1.914	0.0556294	0.99734	-4.00055	1.91393
FXN	FXN	2395	frataxin	0.134293	5.9944	1.91398	0.0556305	0.99734	-3.9863	1.91392
RPF2	RPF2	84154	ribosome production factor 2 homolog	-0.148825	5.67955	-1.91389	0.0556497	0.99734	-4.05104	-1.91377
ABCA3	ABCA3	21	ATP binding cassette subfamily A member 3	0.162135	5.47173	1.91294	0.0557642	0.99734	-3.97665	1.91287
CCDC124	CCDC124	115098	coiled-coil domain containing 124	0.142305	6.28358	1.91223	0.0558542	0.99734	-3.9815	1.91217
RBIS	RBIS	401466	ribosomal biogenesis factor	-0.120338	6.63377	-1.91202	0.0558788	0.99734	-3.95263	-1.91198
PRRX1	PRRX1	5396	paired related homeobox 1	0.243339	6.81724	1.91202	0.0558877	0.99734	-4.05397	1.91191
ATP6V1A	ATP6V1A	523	ATPase H+ transporting V1 subunit A	0.153327	5.78222	1.91164	0.0559285	0.99734	-3.96182	1.91159
HEPN1	HEPN1	641654	hepatocellular carcinoma, down-regulated 1	0.185302	5.23846	1.91163	0.0559396	0.99734	-4.0388	1.91151
MMP24OS	MMP24OS	101410538	MMP24 opposite strand	0.19318	6.08787	1.91139	0.0559642	0.99734	-4.00547	1.91131
RALY	RALY	22913	RALY heterogeneous nuclear ribonucleoprotein	0.127024	6.5286	1.9108	0.0560347	0.99734	-3.94845	1.91077
GTF3C6	GTF3C6	112495	general transcription factor IIIC subunit 6	0.134155	6.45243	1.9103	0.0561038	0.99734	-3.99629	1.91023
UBR2	UBR2	23304	ubiquitin protein ligase E3 component n-recognin 2	0.134671	6.23814	1.91001	0.0561384	0.99734	-3.96428	1.90996
ZNF48	ZNF48	197407	zinc finger protein 48	-0.158001	5.5459	-1.90914	0.0562607	0.99734	-4.05886	-1.90901
MAN1A1	MAN1A1	4121	mannosidase alpha class 1A member 1	-0.198347	5.35593	-1.90866	0.0563199	0.99734	-4.02178	-1.90855
MEX3A	MEX3A	92312	mex-3 RNA binding family member A	-0.189991	5.59514	-1.90794	0.0564098	0.99734	-4.00653	-1.90786
HSD3B2	HSD3B2	3284	hydroxy-delta-5-steroid dehydrogenase, 3 beta- and steroid delta-isomerase 2	-0.208016	5.65284	-1.90699	0.0565326	0.99734	-4.01002	-1.90691
SIK2	SIK2	23235	salt inducible kinase 2	-0.177843	5.93671	-1.90646	0.0565992	0.99734	-3.99548	-1.90639
HTATSF1	HTATSF1	27336	HIV-1 Tat specific factor 1	0.148135	6.24772	1.90622	0.0566275	0.99734	-3.96164	1.90617
DAPK2	DAPK2	23604	death associated protein kinase 2	-0.162008	5.8916	-1.90588	0.0566796	0.99734	-4.04245	-1.90577
FAM126A	FAM126A	84668	family with sequence similarity 126 member A	-0.148738	5.35372	-1.90568	0.056705	0.99734	-4.01667	-1.90558
AGO1	AGO1	26523	argonaute RISC component 1	-0.158609	5.76569	-1.90504	0.0567835	0.99734	-3.98529	-1.90497
RIOX1	RIOX1	79697	ribosomal oxygenase 1	-0.167811	5.4216	-1.90288	0.0570689	0.99734	-4.02596	-1.90278
GPR89A	GPR89A	653519	G protein-coupled receptor 89A	-0.17105	5.5511	-1.90079	0.0573401	0.99734	-4.00667	-1.90071
NAP1L3	NAP1L3	4675	nucleosome assembly protein 1 like 3	-0.192838	5.56902	-1.90065	0.0573641	0.99734	-4.06017	-1.90053
TMEM219	TMEM219	124446	transmembrane protein 219	-0.158228	6.01341	-1.90026	0.0574072	0.99734	-3.99834	-1.9002
USP15	USP15	9958	ubiquitin specific peptidase 15	0.132508	6.489	1.89927	0.0575369	0.99734	-4.00327	1.89921
MRPL23	MRPL23	6150	mitochondrial ribosomal protein L23	0.137219	6.49186	1.89846	0.0576406	0.99734	-3.96406	1.89842
POLDIP3	POLDIP3	84271	DNA polymerase delta interacting protein 3	-0.134762	5.69709	-1.8985	0.0576411	0.99734	-4.01092	-1.89842
CMA1	CMA1	1215	chymase 1	-0.162394	5.76892	-1.89747	0.0577744	0.99734	-3.99429	-1.89741
MIF	MIF	4282	macrophage migration inhibitory factor	0.227075	7.00118	1.89693	0.0578459	0.99734	-3.99882	1.89686
POLR2H	POLR2H	5437	RNA polymerase II subunit H	-0.157399	5.3043	-1.89685	0.057861	0.99734	-4.03148	-1.89675
GPC1	GPC1	2817	glypican 1	0.21961	7.40839	1.89687	0.0578638	0.99734	-4.09024	1.89673
RCHY1	RCHY1	25898	ring finger and CHY zinc finger domain containing 1	-0.11932	6.34678	-1.89647	0.0579041	0.99734	-3.97343	-1.89642
PHF11	PHF11	51131	PHD finger protein 11	-0.169669	5.75053	-1.89646	0.0579081	0.99734	-3.99689	-1.89639
MYPN	MYPN	84665	myopalladin	0.223063	7.64315	1.89596	0.0579896	0.99734	-4.13073	1.89578
H2AC20	H2AC20	8338	H2A clustered histone 20	0.183434	6.54445	1.89575	0.058004	0.99734	-4.04372	1.89567
HILPDA	HILPDA	29923	hypoxia inducible lipid droplet associated	-0.250188	5.11437	-1.89528	0.0580741	0.99734	-4.06068	-1.89514
WDPCP	WDPCP	51057	WD repeat containing planar cell polarity effector	-0.160392	5.69064	-1.89483	0.0581289	0.99734	-4.04589	-1.89472
ACKR1	ACKR1	2532	atypical chemokine receptor 1 (Duffy blood group)	-0.226689	4.91421	-1.89016	0.0587581	0.99734	-4.08274	-1.89
WFDC5	WFDC5	149708	WAP four-disulfide core domain 5	0.17872	5.18743	1.88995	0.0587778	0.99734	-4.03301	1.88985
ZNF609	ZNF609	23060	zinc finger protein 609	-0.121828	6.2287	-1.88979	0.0587951	0.99734	-4.02396	-1.88972
MFNG	MFNG	4242	MFNG O-fucosylpeptide 3-beta-N-acetylglucosaminyltransferase	-0.185356	5.33749	-1.88964	0.0588261	0.99734	-4.08933	-1.88949
PRRC2A	PRRC2A	7916	proline rich coiled-coil 2A	0.149182	6.8145	1.88866	0.0589471	0.99734	-4.02305	1.88859
HMGB3	HMGB3	3149	high mobility group box 3	0.172773	5.19799	1.88824	0.0590077	0.99734	-4.05082	1.88814
CERS5	CERS5	91012	ceramide synthase 5	0.133776	5.63693	1.88692	0.0591785	0.99734	-3.9969	1.88687
ACBD3	ACBD3	64746	acyl-CoA binding domain containing 3	0.142617	6.23469	1.88671	0.0592088	0.99734	-4.03199	1.88664
HSPA6	HSPA6	3310	heat shock protein family A (Hsp70) member 6	-0.20112	5.32773	-1.88665	0.0592252	0.99734	-4.07562	-1.88652
DNM3	DNM3	26052	dynamin 3	-0.171773	5.56981	-1.88549	0.0593741	0.99734	-4.02151	-1.88541
ALOX15	ALOX15	246	arachidonate 15-lipoxygenase	-0.164313	5.54169	-1.88537	0.0593969	0.99734	-4.07224	-1.88524
NBPF14	NBPF14	25832	NBPF member 14	-0.15618	5.6354	-1.88396	0.0595816	0.99734	-4.02985	-1.88388
BOLA3	BOLA3	388962	bolA family member 3	-0.144804	6.36142	-1.88313	0.0596895	0.99734	-3.99796	-1.88308
ATXN1	ATXN1	6310	ataxin 1	0.119376	6.43108	1.88273	0.059742	0.99734	-3.98195	1.88269
MEIS2	MEIS2	4212	Meis homeobox 2	-0.165637	6.1087	-1.8827	0.0597501	0.99734	-4.0261	-1.88263
LBR	LBR	3930	lamin B receptor	-0.200308	5.54031	-1.88211	0.0598326	0.99734	-4.03223	-1.88202
MRS2	MRS2	57380	magnesium transporter MRS2	0.152026	5.60424	1.88206	0.0598347	0.99734	-4.00155	1.88201
HNRNPCL4	HNRNPCL4	101060301	heterogeneous nuclear ribonucleoprotein C like 4	0.158301	5.73315	1.88116	0.0599596	0.99734	-4.03149	1.88109
ZNF888	ZNF888	388559	zinc finger protein 888	-0.180306	5.21983	-1.88059	0.0600434	0.99734	-4.05562	-1.88047
CCDC141	CCDC141	285025	coiled-coil domain containing 141	0.174728	6.42263	1.87949	0.0601892	0.99734	-4.05494	1.87941
USB1	USB1	79650	U6 snRNA biogenesis phosphodiesterase 1	-0.141223	5.84442	-1.87859	0.0603082	0.99734	-4.00641	-1.87853
FAM168B	FAM168B	130074	family with sequence similarity 168 member B	-0.141221	6.02299	-1.87771	0.06043	0.99734	-4.01927	-1.87764
CCT3	CCT3	7203	chaperonin containing TCP1 subunit 3	0.152758	6.32108	1.87756	0.0604482	0.99734	-4.00708	1.87751
SPIN2A	SPIN2A	54466	spindlin family member 2A	-0.188742	5.50876	-1.87711	0.0605135	0.99734	-4.02789	-1.87703
VASN	VASN	114990	vasorin	-0.22103	4.75336	-1.8767	0.0605892	0.99734	-4.13476	-1.87648
ZBTB2	ZBTB2	57621	zinc finger and BTB domain containing 2	0.143287	5.72702	1.87585	0.0606842	0.99734	-4.02529	1.87579
FUT6	FUT6	2528	fucosyltransferase 6	0.178361	5.56532	1.87518	0.0607753	0.99734	-4.01111	1.87513
TSPAN7	TSPAN7	7102	tetraspanin 7	-0.20941	5.52918	-1.87436	0.0608949	0.99734	-4.06397	-1.87426
NDUFB6	NDUFB6	4712	NADH:ubiquinone oxidoreductase subunit B6	0.155282	7.50695	1.87377	0.0609763	0.99734	-4.07083	1.87367
SCGN	SCGN	10590	secretagogin, EF-hand calcium binding protein	-0.187463	5.54923	-1.87292	0.0610895	0.99734	-4.03274	-1.87285
RAB24	RAB24	53917	RAB24, member RAS oncogene family	-0.124383	6.11439	-1.87271	0.0611147	0.99734	-4.00184	-1.87266
SKP2	SKP2	6502	S-phase kinase associated protein 2	-0.18254	5.2506	-1.8726	0.0611449	0.99734	-4.10431	-1.87245
RAB3D	RAB3D	9545	RAB3D, member RAS oncogene family	-0.184954	5.58189	-1.87214	0.0612005	0.99734	-4.05605	-1.87204
CCDC13	CCDC13	152206	coiled-coil domain containing 13	0.249535	6.28018	1.87126	0.0613212	0.99734	-4.05873	1.87117
TMIGD3	TMIGD3	57413	transmembrane and immunoglobulin domain containing 3	0.195206	5.16347	1.87086	0.0613776	0.99734	-4.05593	1.87077
ABCC1	ABCC1	4363	ATP binding cassette subfamily C member 1	0.151464	5.3061	1.87061	0.0614104	0.99734	-4.03793	1.87053
IP6K3	IP6K3	117283	inositol hexakisphosphate kinase 3	0.167077	6.02711	1.86976	0.0615293	0.99734	-4.06797	1.86967
GARS1	GARS1	2617	glycyl-tRNA synthetase 1	0.183851	5.41794	1.86898	0.0616359	0.99734	-4.03372	1.86891
PHF24	PHF24	23349	PHD finger protein 24	-0.172221	5.65765	-1.86854	0.0616983	0.99734	-4.0457	-1.86846
ANAPC16	ANAPC16	119504	anaphase promoting complex subunit 16	0.167495	7.0699	1.86808	0.0617601	0.99734	-4.04286	1.86801
SNX1	SNX1	6642	sorting nexin 1	0.143967	6.09151	1.86748	0.0618459	0.99734	-4.05888	1.8674
TEX45	TEX45	374877	testis expressed 45	0.193046	5.43685	1.86732	0.0618694	0.99734	-4.06565	1.86723
PLK3	PLK3	1263	polo like kinase 3	0.166097	5.4046	1.86721	0.0618812	0.99734	-4.03084	1.86715
B3GNT4	B3GNT4	79369	UDP-GlcNAc:betaGal beta-1,3-N-acetylglucosaminyltransferase 4	-0.205043	5.20529	-1.86728	0.0618829	0.99734	-4.1067	-1.86713
NAGK	NAGK	55577	N-acetylglucosamine kinase	-0.139565	5.80294	-1.86682	0.0619345	0.99734	-4.02461	-1.86676
NRBF2	NRBF2	29982	nuclear receptor binding factor 2	-0.166829	5.43061	-1.86638	0.0620071	0.99734	-4.09956	-1.86624
IFI6	IFI6	2537	interferon alpha inducible protein 6	0.200247	6.12253	1.86582	0.0620753	0.99734	-4.04119	1.86576
FCN1	FCN1	2219	ficolin 1	-0.174661	5.71974	-1.86561	0.0621067	0.99734	-4.03958	-1.86553
CCDC38	CCDC38	120935	coiled-coil domain containing 38	-0.183964	5.48718	-1.86323	0.0624437	0.99734	-4.06639	-1.86313
APOLD1	APOLD1	81575	apolipoprotein L domain containing 1	-0.210563	5.69059	-1.86283	0.0625028	0.99734	-4.09839	-1.86271
PTPN3	PTPN3	5774	protein tyrosine phosphatase non-receptor type 3	-0.231587	6.5488	-1.86264	0.0625184	0.99734	-4.00622	-1.8626
ANKHD1	ANKHD1	54882	ankyrin repeat and KH domain containing 1	-0.136505	6.3203	-1.86241	0.0625502	0.99734	-4.00785	-1.86238
ROCK2	ROCK2	9475	Rho associated coiled-coil containing protein kinase 2	0.1272	6.19679	1.86187	0.0626269	0.99734	-4.00804	1.86183
MCM5	MCM5	4174	minichromosome maintenance complex component 5	-0.165782	5.5583	-1.8618	0.0626414	0.99734	-4.04213	-1.86173
ORM1	ORM1	5004	orosomucoid 1	-0.206558	5.70195	-1.86154	0.0626781	0.99734	-4.03778	-1.86147
MCAM	MCAM	4162	melanoma cell adhesion molecule	0.214026	6.36537	1.86085	0.0627763	0.99734	-4.06574	1.86077
TRAPPC2	TRAPPC2	6399	trafficking protein particle complex 2	-0.149716	5.4289	-1.86058	0.0628194	0.99734	-4.08736	-1.86047
ZNF394	ZNF394	84124	zinc finger protein 394	-0.163051	5.49812	-1.86046	0.0628363	0.99734	-4.08091	-1.86035
ESYT1	ESYT1	23344	extended synaptotagmin 1	-0.139569	5.82932	-1.85931	0.0629932	0.99734	-4.04284	-1.85924
CEP57	CEP57	9702	centrosomal protein 57	0.129196	5.67873	1.85899	0.0630362	0.99734	-4.02505	1.85894
ZHX3	ZHX3	23051	zinc fingers and homeoboxes 3	-0.151306	5.78207	-1.8589	0.0630496	0.99734	-4.03226	-1.85884
DPP9	DPP9	91039	dipeptidyl peptidase 9	0.130501	6.07329	1.85872	0.0630728	0.99734	-4.01846	1.85868
ERGIC2	ERGIC2	51290	ERGIC and golgi 2	-0.13891	6.17894	-1.85858	0.0630932	0.99734	-4.0176	-1.85853
KCTD17	KCTD17	79734	potassium channel tetramerization domain containing 17	0.202781	5.49985	1.85846	0.0631128	0.99734	-4.03608	1.8584
OPTN	OPTN	10133	optineurin	0.192324	7.11558	1.85797	0.0631875	0.99734	-4.09325	1.85787
PPIP5K2	PPIP5K2	23262	diphosphoinositol pentakisphosphate kinase 2	-0.147173	5.94818	-1.85795	0.0631903	0.99734	-4.08757	-1.85785
SNRPD3	SNRPD3	6634	small nuclear ribonucleoprotein D3 polypeptide	0.132567	6.80319	1.85702	0.0633129	0.99734	-4.01431	1.85699
COA5	COA5	493753	cytochrome c oxidase assembly factor 5	-0.134845	6.11671	-1.85663	0.0633782	0.99734	-4.09192	-1.85653
ADAMTS9	ADAMTS9	56999	ADAM metallopeptidase with thrombospondin type 1 motif 9	-0.219029	4.82592	-1.85595	0.063495	0.99734	-4.1973	-1.85571
SCGB3A1	SCGB3A1	92304	secretoglobin family 3A member 1	-0.165131	5.33649	-1.85464	0.063662	0.99734	-4.07211	-1.85454
GSTM4	GSTM4	2948	glutathione S-transferase mu 4	-0.123391	5.98421	-1.85421	0.0637181	0.99734	-4.04248	-1.85415
MED23	MED23	9439	mediator complex subunit 23	-0.164923	5.32543	-1.85195	0.0640469	0.99734	-4.07357	-1.85185
MYADM	MYADM	91663	myeloid associated differentiation marker	0.20864	7.29341	1.85118	0.0641545	0.99734	-4.07039	1.8511
ZNF785	ZNF785	146540	zinc finger protein 785	0.161081	5.40858	1.85023	0.0642921	0.99734	-4.06786	1.85015
IFI44	IFI44	10561	interferon induced protein 44	0.167114	5.29471	1.84987	0.0643425	0.99734	-4.05424	1.8498
PEX5	PEX5	5830	peroxisomal biogenesis factor 5	-0.141982	5.88349	-1.84841	0.0645537	0.99734	-4.06241	-1.84834
DMXL1	DMXL1	1657	Dmx like 1	0.130398	5.79148	1.84802	0.0646097	0.99734	-4.06458	1.84795
TMSB4X	TMSB4X	7114	thymosin beta 4 X-linked	0.221567	7.67804	1.84773	0.0646533	0.99734	-4.07886	1.84765
ZC3H3	ZC3H3	23144	zinc finger CCCH-type containing 3	-0.156538	5.47789	-1.84771	0.0646568	0.99734	-4.07247	-1.84762
ALAD	ALAD	210	aminolevulinate dehydratase	0.159172	6.50248	1.84762	0.0646701	0.99734	-4.09887	1.84753
UNC119B	UNC119B	84747	unc-119 lipid binding chaperone B	-0.152615	5.486	-1.84751	0.064685	0.99734	-4.06355	-1.84743
SLC1A6	SLC1A6	6511	solute carrier family 1 member 6	-0.208799	5.4458	-1.84718	0.0647366	0.99734	-4.09355	-1.84707
PIK3R5	PIK3R5	23533	phosphoinositide-3-kinase regulatory subunit 5	0.152962	5.57796	1.84711	0.0647395	0.99734	-4.04627	1.84705
VPS37C	VPS37C	55048	VPS37C subunit of ESCRT-I	-0.176941	5.39934	-1.84562	0.0649633	0.99734	-4.09121	-1.84551
RRAGA	RRAGA	10670	Ras related GTP binding A	0.139823	6.67464	1.84544	0.0649855	0.99734	-4.09077	1.84536
DCBLD1	DCBLD1	285761	discoidin, CUB and LCCL domain containing 1	-0.178711	5.49896	-1.84464	0.065106	0.99734	-4.09644	-1.84453
DDR1	DDR1	780	discoidin domain receptor tyrosine kinase 1	0.188854	5.79069	1.84444	0.0651274	0.99734	-4.05111	1.84438
PYGO2	PYGO2	90780	pygopus family PHD finger 2	-0.132902	6.04584	-1.84416	0.0651662	0.99734	-4.03594	-1.84412
SMYD4	SMYD4	114826	SET and MYND domain containing 4	-0.139518	5.68022	-1.84399	0.0651938	0.99734	-4.05312	-1.84393
C9orf50	C9orf50	375759	chromosome 9 open reading frame 50	-0.191095	5.64642	-1.84308	0.0653278	0.99734	-4.06862	-1.84301
HEXA	HEXA	3073	hexosaminidase subunit alpha	-0.124008	6.36972	-1.8429	0.0653484	0.99734	-4.03088	-1.84287
KAT6B	KAT6B	23522	lysine acetyltransferase 6B	0.12141	6.02931	1.84238	0.0654274	0.99734	-4.05075	1.84233
SERHL2	SERHL2	253190	serine hydrolase like 2	-0.190567	5.42363	-1.84144	0.0655705	0.99734	-4.07949	-1.84135
POLR2J	POLR2J	5439	RNA polymerase II subunit J	-0.155009	6.22985	-1.84113	0.0656125	0.99734	-4.06927	-1.84106
GSX2	GSX2	170825	GS homeobox 2	-0.174565	5.54812	-1.8407	0.0656803	0.99734	-4.09932	-1.8406
UPRT	UPRT	139596	uracil phosphoribosyltransferase homolog	-0.176329	5.29648	-1.84024	0.0657543	0.99734	-4.13291	-1.84009
SLC12A5	SLC12A5	57468	solute carrier family 12 member 5	-0.165535	5.58567	-1.83924	0.0658928	0.99734	-4.08682	-1.83915
ZSCAN18	ZSCAN18	65982	zinc finger and SCAN domain containing 18	-0.160715	6.01987	-1.83905	0.065916	0.99734	-4.05886	-1.83899
PATE1	PATE1	160065	prostate and testis expressed 1	-0.167018	5.55829	-1.83754	0.066146	0.99734	-4.10359	-1.83743
TRIM51	TRIM51	84767	tripartite motif-containing 51	-0.131556	5.95505	-1.83564	0.066419	0.99734	-4.06356	-1.83559
TOLLIP	TOLLIP	54472	toll interacting protein	-0.139383	5.58243	-1.83545	0.0664535	0.99734	-4.10173	-1.83535
CRIP2	CRIP2	1397	cysteine rich protein 2	0.239645	8.54499	1.83564	0.0664605	0.99734	-4.25115	1.83531
ZNF320	ZNF320	162967	zinc finger protein 320	0.151628	5.56271	1.8352	0.0664846	0.99734	-4.0568	1.83514
RLIM	RLIM	51132	ring finger protein, LIM domain interacting	0.136191	5.94336	1.83511	0.0665004	0.99734	-4.08299	1.83504
ZSCAN31	ZSCAN31	64288	zinc finger and SCAN domain containing 31	0.158301	5.6761	1.83493	0.0665283	0.99734	-4.0972	1.83485
BANF2	BANF2	140836	barrier to autointegration factor 2	-0.186226	5.65302	-1.83319	0.066787	0.99734	-4.08648	-1.83311
JPH4	JPH4	84502	junctophilin 4	0.17041	5.28099	1.83237	0.0669135	0.99734	-4.12396	1.83225
CLDN34	CLDN34	100288814	claudin 34	0.232346	5.0424	1.83222	0.0669333	0.99734	-4.09282	1.83212
SCAND1	SCAND1	51282	SCAN domain containing 1	-0.161955	5.52365	-1.83201	0.0669673	0.99734	-4.11767	-1.83189
HOMER2	HOMER2	9455	homer scaffold protein 2	0.130978	6.37898	1.83162	0.0670137	0.99734	-4.04681	1.83158
TRMT9B	TRMT9B	57604	tRNA methyltransferase 9B (putative)	-0.193927	5.62829	-1.83066	0.0671622	0.99734	-4.07673	-1.83059
TNP2	TNP2	7142	transition protein 2	-0.230035	5.25046	-1.82938	0.0673601	0.99734	-4.11268	-1.82926
NENF	NENF	29937	neudesin neurotrophic factor	0.150033	6.78875	1.82878	0.0674417	0.99734	-4.083	1.82872
EML1	EML1	2009	EMAP like 1	-0.14184	5.74005	-1.82851	0.0674845	0.99734	-4.08325	-1.82843
FAM214B	FAM214B	80256	family with sequence similarity 214 member B	0.147223	5.7741	1.82809	0.0675442	0.99734	-4.069	1.82804
MAPKAPK5	MAPKAPK5	8550	MAPK activated protein kinase 5	-0.176592	5.75884	-1.82802	0.0675549	0.99734	-4.0684	-1.82796
DYRK4	DYRK4	8798	dual specificity tyrosine phosphorylation regulated kinase 4	-0.180704	5.43787	-1.82744	0.067646	0.99734	-4.08965	-1.82736
SORL1	SORL1	6653	sortilin related receptor 1	-0.179539	5.72643	-1.82646	0.0677925	0.99734	-4.08416	-1.82638
ZCCHC3	ZCCHC3	85364	zinc finger CCHC-type containing 3	-0.130797	5.91351	-1.82524	0.0679725	0.99734	-4.06678	-1.82519
CXXC4	CXXC4	80319	CXXC finger protein 4	-0.154475	5.6995	-1.82432	0.068116	0.99734	-4.10095	-1.82424
SPI1	SPI1	6688	Spi-1 proto-oncogene	-0.148662	5.47096	-1.82393	0.0681756	0.99734	-4.09067	-1.82384
USP1	USP1	7398	ubiquitin specific peptidase 1	-0.165443	5.61476	-1.82391	0.06818	0.99734	-4.11096	-1.82382
CCL18	CCL18	6362	C-C motif chemokine ligand 18	0.19359	4.89817	1.82336	0.068272	0.99734	-4.15195	1.82321
APOD	APOD	347	apolipoprotein D	0.288857	6.56154	1.82301	0.0683131	0.99734	-4.10873	1.82294
METRN	METRN	79006	meteorin, glial cell differentiation regulator	0.129703	5.65688	1.82291	0.0683252	0.99734	-4.06745	1.82286
ANXA6	ANXA6	309	annexin A6	0.18557	7.05117	1.82192	0.0684822	0.99734	-4.12502	1.82182
RIPOR1	RIPOR1	79567	RHO family interacting cell polarization regulator 1	0.124534	6.12557	1.82166	0.0685119	0.99734	-4.05846	1.82163
MDC1	MDC1	9656	mediator of DNA damage checkpoint 1	0.13742	5.54726	1.82133	0.0685657	0.99734	-4.07937	1.82127
SESN2	SESN2	83667	sestrin 2	-0.140129	5.75147	-1.82126	0.0685753	0.99734	-4.07195	-1.82121
UTP23	UTP23	84294	UTP23 small subunit processome component	0.151731	5.53747	1.82105	0.0686078	0.99734	-4.07178	1.82099
APLN	APLN	8862	apelin	-0.209078	5.29201	-1.82097	0.0686285	0.99734	-4.11519	-1.82086
KIF3A	KIF3A	11127	kinesin family member 3A	-0.137578	5.81702	-1.82001	0.0687657	0.99734	-4.07097	-1.81996
FKBP14	FKBP14	55033	FKBP prolyl isomerase 14	0.154829	5.37424	1.8192	0.0688909	0.99734	-4.08426	1.81913
ZNF561	ZNF561	93134	zinc finger protein 561	-0.167562	5.64564	-1.81868	0.0689751	0.99734	-4.11435	-1.81858
KLRK1	KLRK1	22914	killer cell lectin like receptor K1	-0.181939	5.5809	-1.81808	0.0690647	0.99734	-4.10124	-1.818
HSPBAP1	HSPBAP1	79663	HSPB1 associated protein 1	-0.181093	5.1763	-1.81777	0.06912	0.99734	-4.13874	-1.81763
TCFL5	TCFL5	10732	transcription factor like 5	-0.151221	5.50394	-1.81751	0.0691571	0.99734	-4.13645	-1.81739
FGFR1OP2	FGFR1OP2	26127	FGFR1 oncogene partner 2	0.137726	5.83318	1.81733	0.0691799	0.99734	-4.12378	1.81724
SUMO3	SUMO3	6612	small ubiquitin like modifier 3	0.122927	6.74036	1.81721	0.0691915	0.99734	-4.06658	1.81717
S100A6	S100A6	6277	S100 calcium binding protein A6	0.262014	8.31364	1.81631	0.069359	0.99734	-4.2317	1.81607
AKR1A1	AKR1A1	10327	aldo-keto reductase family 1 member A1	-0.153774	5.51223	-1.81577	0.0694193	0.99734	-4.11055	-1.81568
PSMD7	PSMD7	5713	proteasome 26S subunit, non-ATPase 7	0.136225	7.03225	1.81571	0.0694236	0.99734	-4.08297	1.81565
EIF2B3	EIF2B3	8891	eukaryotic translation initiation factor 2B subunit gamma	-0.130896	6.01423	-1.81545	0.0694624	0.99734	-4.07227	-1.8154
CD74	CD74	972	CD74 molecule	-0.321325	6.10588	-1.81486	0.069561	0.99734	-4.13522	-1.81476
UNC13D	UNC13D	201294	unc-13 homolog D	-0.207707	5.38407	-1.81404	0.0696861	0.99734	-4.11506	-1.81395
ERP29	ERP29	10961	endoplasmic reticulum protein 29	-0.146135	6.33657	-1.8131	0.0698244	0.99734	-4.08741	-1.81305
TRIAP1	TRIAP1	51499	TP53 regulated inhibitor of apoptosis 1	-0.162658	5.45012	-1.81289	0.0698612	0.99734	-4.1055	-1.81281
LMTK2	LMTK2	22853	lemur tyrosine kinase 2	0.12983	5.95536	1.81138	0.0700941	0.99734	-4.115	1.8113
HSPA2	HSPA2	3306	heat shock protein family A (Hsp70) member 2	0.312176	7.05489	1.81013	0.0702893	0.99734	-4.13197	1.81004
POLR1D	POLR1D	51082	RNA polymerase I and III subunit D	0.122807	5.47863	1.80934	0.0704082	0.99734	-4.08932	1.80928
PLEKHA2	PLEKHA2	59339	pleckstrin homology domain containing A2	0.157248	6.56451	1.80808	0.0706049	0.99734	-4.11627	1.80801
CCNG2	CCNG2	901	cyclin G2	0.16951	5.43325	1.80754	0.0706884	0.99734	-4.10188	1.80747
C11orf97	C11orf97	643037	chromosome 11 open reading frame 97	-0.176975	5.30523	-1.807	0.0707771	0.99734	-4.11943	-1.80691
CERT1	CERT1	10087	ceramide transporter 1	0.161791	5.73962	1.80683	0.0707996	0.99734	-4.11057	1.80676
CRYBA2	CRYBA2	1412	crystallin beta A2	0.159713	5.50451	1.80677	0.0708108	0.99734	-4.11267	1.80669
MTURN	MTURN	222166	maturin, neural progenitor differentiation regulator homolog	0.178574	6.17558	1.80656	0.0708394	0.99734	-4.09988	1.80651
SNAI2	SNAI2	6591	snail family transcriptional repressor 2	-0.192216	5.33681	-1.80617	0.0709088	0.99734	-4.13601	-1.80606
TOMM70	TOMM70	9868	translocase of outer mitochondrial membrane 70	-0.141889	5.63969	-1.80547	0.0710166	0.99734	-4.13667	-1.80537
SMIM30	SMIM30	401397	small integral membrane protein 30	0.212549	7.25267	1.80507	0.0710711	0.99734	-4.08792	1.80502
LMAN2L	LMAN2L	81562	lectin, mannose binding 2 like	0.122878	6.00319	1.80439	0.0711764	0.99734	-4.07639	1.80435
PAM16	PAM16	51025	presequence translocase associated motor 16	0.174538	5.37624	1.8043	0.071196	0.99734	-4.11527	1.80423
ARRDC4	ARRDC4	91947	arrestin domain containing 4	0.206739	5.31885	1.80408	0.0712282	0.99734	-4.09631	1.80402
CDK10	CDK10	8558	cyclin dependent kinase 10	-0.154087	5.6615	-1.80325	0.0713579	0.99734	-4.09638	-1.80319
FBXL12	FBXL12	54850	F-box and leucine rich repeat protein 12	0.144371	5.63688	1.80316	0.0713711	0.99734	-4.0861	1.80311
WDR82	WDR82	80335	WD repeat domain 82	0.163976	5.27009	1.803	0.0714022	0.99734	-4.12008	1.80291
RCC2	RCC2	55920	regulator of chromosome condensation 2	-0.144391	5.37995	-1.8021	0.0715422	0.99734	-4.11449	-1.80202
DXO	DXO	1797	decapping exoribonuclease	-0.140799	5.67896	-1.80198	0.07156	0.99734	-4.111	-1.80191
USP21	USP21	27005	ubiquitin specific peptidase 21	-0.151829	5.72228	-1.79949	0.0719499	0.99734	-4.09995	-1.79943
YTHDC2	YTHDC2	64848	YTH domain containing 2	0.147031	5.86196	1.79903	0.0720197	0.99734	-4.08379	1.79899
XRCC1	XRCC1	7515	X-ray repair cross complementing 1	-0.151539	5.5205	-1.79864	0.0720865	0.99734	-4.11137	-1.79857
SIRT1	SIRT1	23411	sirtuin 1	-0.142008	5.67235	-1.79855	0.0720991	0.99734	-4.09695	-1.79849
LTBP4	LTBP4	8425	latent transforming growth factor beta binding protein 4	0.14935	6.2574	1.79821	0.0721528	0.99734	-4.10356	1.79815
VMA21	VMA21	203547	vacuolar ATPase assembly factor VMA21	0.139951	5.66244	1.79813	0.0721645	0.99734	-4.09883	1.79808
ARPC3	ARPC3	10094	actin related protein 2/3 complex subunit 3	0.141849	6.25355	1.7975	0.0722671	0.99734	-4.12077	1.79743
NEXN	NEXN	91624	nexilin F-actin binding protein	0.247449	8.77776	1.797	0.0723835	0.99734	-4.25094	1.7967
LONRF2	LONRF2	164832	LON peptidase N-terminal domain and ring finger 2	0.132262	6.1625	1.79641	0.0724355	0.99734	-4.08992	1.79637
GXYLT2	GXYLT2	727936	glucoside xylosyltransferase 2	-0.240315	5.0696	-1.79635	0.0724647	0.99734	-4.17977	-1.79619
LRRTM2	LRRTM2	26045	leucine rich repeat transmembrane neuronal 2	-0.173645	5.50825	-1.79604	0.0725056	0.99734	-4.14812	-1.79593
PITRM1	PITRM1	10531	pitrilysin metallopeptidase 1	0.151274	6.33357	1.79574	0.0725462	0.99734	-4.11862	1.79568
FAM177A1	FAM177A1	283635	family with sequence similarity 177 member A1	0.178176	6.40782	1.79553	0.0725813	0.99734	-4.13401	1.79545
HTR3A	HTR3A	3359	5-hydroxytryptamine receptor 3A	0.163607	5.63821	1.79538	0.0726	0.99734	-4.09473	1.79534
LARS1	LARS1	51520	leucyl-tRNA synthetase 1	-0.130438	6.37985	-1.795	0.0726633	0.99734	-4.10975	-1.79494
DGKD	DGKD	8527	diacylglycerol kinase delta	0.149613	5.59297	1.79485	0.072686	0.99734	-4.10418	1.7948
ELK1	ELK1	2002	ETS transcription factor ELK1	-0.127843	5.725	-1.79444	0.0727541	0.99734	-4.11935	-1.79437
TRIM56	TRIM56	81844	tripartite motif containing 56	0.156044	5.86451	1.79403	0.0728145	0.99734	-4.09019	1.79399
SPDYE5	SPDYE5	442590	speedy/RINGO cell cycle regulator family member E5	-0.182685	5.42545	-1.79399	0.0728307	0.99734	-4.13952	-1.79389
CD300LG	CD300LG	146894	CD300 molecule like family member g	-0.175183	5.58922	-1.79398	0.0728329	0.99734	-4.14411	-1.79388
KCNH6	KCNH6	81033	potassium voltage-gated channel subfamily H member 6	-0.144751	5.84901	-1.79384	0.0728497	0.99734	-4.1209	-1.79377
MAP6D1	MAP6D1	79929	MAP6 domain containing 1	-0.152774	5.68895	-1.79335	0.0729262	0.99734	-4.10488	-1.79329
NEDD4L	NEDD4L	23327	NEDD4 like E3 ubiquitin protein ligase	0.135687	5.51603	1.79317	0.0729569	0.99734	-4.12121	1.7931
ZNF391	ZNF391	346157	zinc finger protein 391	0.138581	5.88661	1.79314	0.0729591	0.99734	-4.10558	1.79309
LYN	LYN	4067	LYN proto-oncogene, Src family tyrosine kinase	0.175183	5.18773	1.79301	0.072988	0.99734	-4.14572	1.79291
AS3MT	AS3MT	57412	arsenite methyltransferase	-0.139366	6.07833	-1.7922	0.0731084	0.99734	-4.0989	-1.79215
RGS21	RGS21	431704	regulator of G protein signaling 21	-0.159897	5.47683	-1.79187	0.0731701	0.99734	-4.14381	-1.79177
UQCRC2	UQCRC2	7385	ubiquinol-cytochrome c reductase core protein 2	0.186299	7.87889	1.79074	0.0733589	0.99734	-4.18957	1.79059
NDN	NDN	4692	necdin, MAGE family member	-0.151043	5.88587	-1.7906	0.0733731	0.99734	-4.15691	-1.7905
SLC25A5	SLC25A5	292	solute carrier family 25 member 5	0.208847	6.76468	1.78891	0.0736424	0.99734	-4.14335	1.78883
C2orf88	C2orf88	84281	chromosome 2 open reading frame 88	-0.14959	5.85763	-1.78882	0.0736512	0.99734	-4.10321	-1.78877
PRR13	PRR13	54458	proline rich 13	-0.143275	6.06239	-1.78775	0.0738271	0.99734	-4.12009	-1.78768
NFYC	NFYC	4802	nuclear transcription factor Y subunit gamma	-0.128437	6.27045	-1.78713	0.0739283	0.99734	-4.13716	-1.78706
VGLL4	VGLL4	9686	vestigial like family member 4	0.135602	5.75254	1.78699	0.0739477	0.99734	-4.10893	1.78694
AXDND1	AXDND1	126859	axonemal dynein light chain domain containing 1	-0.162176	5.60606	-1.78674	0.0739913	0.99734	-4.12958	-1.78667
ALPI	ALPI	248	alkaline phosphatase, intestinal	-0.184366	5.6458	-1.78668	0.0740001	0.99734	-4.11633	-1.78661
ZNF619	ZNF619	285267	zinc finger protein 619	-0.156235	5.62776	-1.78595	0.0741171	0.99734	-4.11601	-1.78589
SLC36A4	SLC36A4	120103	solute carrier family 36 member 4	0.151206	6.2674	1.78505	0.0742617	0.99734	-4.11794	1.785
SEMA3G	SEMA3G	56920	semaphorin 3G	-0.146284	5.80196	-1.78492	0.0742843	0.99734	-4.11523	-1.78486
WIPF2	WIPF2	147179	WAS/WASL interacting protein family member 2	-0.155524	5.74163	-1.78486	0.0742942	0.99734	-4.11495	-1.7848
SH3BP4	SH3BP4	23677	SH3 domain binding protein 4	0.160427	5.49967	1.78473	0.074313	0.99734	-4.11082	1.78468
ZCCHC17	ZCCHC17	51538	zinc finger CCHC-type containing 17	0.161167	5.25895	1.7844	0.0743696	0.99734	-4.12191	1.78433
DSCC1	DSCC1	79075	DNA replication and sister chromatid cohesion 1	-0.184187	5.56083	-1.78381	0.0744667	0.99734	-4.12524	-1.78373
PCOLCE	PCOLCE	5118	procollagen C-endopeptidase enhancer	0.182032	5.35702	1.78353	0.0745095	0.99734	-4.11483	1.78347
PLEKHJ1	PLEKHJ1	55111	pleckstrin homology domain containing J1	0.120674	6.10216	1.78328	0.0745485	0.99734	-4.11173	1.78323
ERCC1	ERCC1	2067	ERCC excision repair 1, endonuclease non-catalytic subunit	-0.135882	6.31805	-1.78319	0.0745623	0.99734	-4.10838	-1.78315
RTEL1	RTEL1	51750	regulator of telomere elongation helicase 1	0.173859	6.37948	1.78274	0.0746414	0.99734	-4.15087	1.78266
DDX39B	DDX39B	7919	DExD-box helicase 39B	0.146648	6.68723	1.78206	0.0747465	0.99734	-4.111	1.78202
NUP188	NUP188	23511	nucleoporin 188	-0.145977	5.61518	-1.78122	0.0748855	0.99734	-4.11944	-1.78117
ATP13A3	ATP13A3	79572	ATPase 13A3	0.309831	6.94535	1.78103	0.0749217	0.99734	-4.15178	1.78094
MARCHF5	MARCHF5	54708	membrane associated ring-CH-type finger 5	0.119934	6.01035	1.78064	0.0749778	0.99734	-4.10339	1.7806
AZGP1	AZGP1	563	alpha-2-glycoprotein 1, zinc-binding	-0.341863	6.16193	-1.78047	0.0750144	0.99734	-4.16223	-1.78038
RAB5C	RAB5C	5878	RAB5C, member RAS oncogene family	-0.127088	6.14212	-1.78025	0.0750433	0.99734	-4.11566	-1.7802
PEX3	PEX3	8504	peroxisomal biogenesis factor 3	0.108491	5.98485	1.77967	0.0751356	0.99734	-4.10699	1.77964
TSC22D2	TSC22D2	9819	TSC22 domain family member 2	0.178384	5.51076	1.77953	0.0751676	0.99734	-4.15341	1.77944
SLC49A3	SLC49A3	84179	solute carrier family 49 member 3	0.136317	5.80869	1.77948	0.0751691	0.99734	-4.11316	1.77943
TRIB1	TRIB1	10221	tribbles pseudokinase 1	0.223555	5.90789	1.77914	0.0752231	0.99734	-4.10582	1.7791
MUC12	MUC12	10071	mucin 12, cell surface associated	-0.178626	5.7749	-1.77863	0.0753107	0.99734	-4.12778	-1.77857
LRPAP1	LRPAP1	4043	LDL receptor related protein associated protein 1	0.17626	6.87872	1.7786	0.0753191	0.99734	-4.15875	1.77852
KRR1	KRR1	11103	KRR1 small subunit processome component homolog	-0.135901	5.84012	-1.77779	0.075447	0.99734	-4.11713	-1.77774
ZNF418	ZNF418	147686	zinc finger protein 418	-0.144527	5.54168	-1.77717	0.0755552	0.99734	-4.15336	-1.77708
CHIC2	CHIC2	26511	cysteine rich hydrophobic domain 2	0.137525	5.67393	1.77711	0.0755626	0.99734	-4.14634	1.77703
RPAP3	RPAP3	79657	RNA polymerase II associated protein 3	-0.13633	5.69187	-1.77676	0.0756177	0.99734	-4.1306	-1.7767
PSMD6	PSMD6	9861	proteasome 26S subunit, non-ATPase 6	0.126461	6.55649	1.77519	0.0758767	0.99734	-4.14108	1.77513
PPARG	PPARG	5468	peroxisome proliferator activated receptor gamma	-0.162921	5.76417	-1.77392	0.0760871	0.99734	-4.1357	-1.77386
HPCAL1	HPCAL1	3241	hippocalcin like 1	-0.159366	5.57689	-1.77393	0.0760904	0.99734	-4.16372	-1.77384
PSME1	PSME1	5720	proteasome activator subunit 1	-0.189949	5.81326	-1.77381	0.0761076	0.99734	-4.14608	-1.77373
NSMF	NSMF	26012	NMDA receptor synaptonuclear signaling and neuronal migration factor	-0.142239	5.70073	-1.77297	0.0762472	0.99734	-4.14738	-1.77289
SCAP	SCAP	22937	SREBF chaperone	-0.13451	5.84226	-1.77286	0.0762598	0.99734	-4.12163	-1.77281
MXRA8	MXRA8	54587	matrix remodeling associated 8	0.168445	5.02227	1.77223	0.0763708	0.99734	-4.14831	1.77214
LEMD1	LEMD1	93273	LEM domain containing 1	-0.174546	5.67216	-1.77218	0.0763745	0.99734	-4.12801	-1.77212
SEC63	SEC63	11231	SEC63 homolog, protein translocation regulator	0.111349	6.39715	1.77182	0.07643	0.99734	-4.11136	1.77179
SETDB1	SETDB1	9869	SET domain bifurcated histone lysine methyltransferase 1	-0.171942	5.14571	-1.77166	0.0764768	0.99734	-4.20315	-1.7715
STX4	STX4	6810	syntaxin 4	-0.11053	6.26076	-1.77125	0.076525	0.99734	-4.11818	-1.77122
LARP4B	LARP4B	23185	La ribonucleoprotein 4B	-0.150467	6.3237	-1.77115	0.0765468	0.99734	-4.15101	-1.77108
SMARCAL1	SMARCAL1	50485	SWI/SNF related, matrix associated, actin dependent regulator of chromatin, subfamily a like 1	-0.170775	5.3575	-1.77092	0.0765895	0.99734	-4.15884	-1.77083
GPRASP2	GPRASP2	114928	G protein-coupled receptor associated sorting protein 2	0.122043	5.85264	1.77025	0.0766918	0.99734	-4.11685	1.77021
ABCF1	ABCF1	23	ATP binding cassette subfamily F member 1	0.136762	5.69629	1.77001	0.0767326	0.99734	-4.11955	1.76997
PPIG	PPIG	9360	peptidylprolyl isomerase G	0.13881	5.8595	1.76784	0.0770985	0.99734	-4.15119	1.76778
LIM2	LIM2	3982	lens intrinsic membrane protein 2	-0.184395	5.31615	-1.76738	0.0771783	0.99734	-4.15054	-1.7673
AK4	AK4	205	adenylate kinase 4	0.152381	7.03629	1.7673	0.0771922	0.99734	-4.17141	1.76722
CCDC167	CCDC167	154467	coiled-coil domain containing 167	0.14387	5.7507	1.76722	0.0772012	0.99734	-4.14273	1.76716
CYP7B1	CYP7B1	9420	cytochrome P450 family 7 subfamily B member 1	-0.196677	5.34553	-1.76715	0.0772197	0.99734	-4.15901	-1.76705
CHD1	CHD1	1105	chromodomain helicase DNA binding protein 1	-0.136769	5.90639	-1.76667	0.0772943	0.99734	-4.14543	-1.76661
TGFA	TGFA	7039	transforming growth factor alpha	0.194255	5.4635	1.76622	0.0773674	0.99734	-4.13262	1.76617
CHPT1	CHPT1	56994	choline phosphotransferase 1	-0.175574	6.4296	-1.766	0.077404	0.99734	-4.13755	-1.76595
HPF1	HPF1	54969	histone PARylation factor 1	-0.141765	5.73173	-1.7657	0.0774556	0.99734	-4.13298	-1.76564
RGR	RGR	5995	retinal G protein coupled receptor	0.181379	5.57079	1.76514	0.0775483	0.99734	-4.12898	1.76509
TUBG2	TUBG2	27175	tubulin gamma 2	-0.15368	5.57632	-1.76421	0.0777084	0.99734	-4.14531	-1.76414
SPOCK2	SPOCK2	9806	SPARC (osteonectin), cwcv and kazal like domains proteoglycan 2	0.158183	5.55113	1.76364	0.077804	0.99734	-4.14609	1.76357
C2orf92	C2orf92	728537	chromosome 2 open reading frame 92	-0.146108	5.43558	-1.76261	0.0779825	0.99734	-4.16915	-1.76251
BAZ2B	BAZ2B	29994	bromodomain adjacent to zinc finger domain 2B	-0.143312	5.74273	-1.76237	0.0780146	0.99734	-4.13318	-1.76232
EIF3B	EIF3B	8662	eukaryotic translation initiation factor 3 subunit B	-0.12911	6.26608	-1.7617	0.0781263	0.99734	-4.12438	-1.76166
DCPS	DCPS	28960	decapping enzyme, scavenger	0.121858	5.75205	1.76085	0.0782704	0.99734	-4.13068	1.76081
MED26	MED26	9441	mediator complex subunit 26	0.134377	5.54433	1.76084	0.0782784	0.99734	-4.15846	1.76076
CARD8	CARD8	22900	caspase recruitment domain family member 8	-0.145176	5.83272	-1.76015	0.0783927	0.99734	-4.14244	-1.76009
KAT2B	KAT2B	8850	lysine acetyltransferase 2B	-0.171362	6.24329	-1.75984	0.0784464	0.99734	-4.1579	-1.75977
VCP	VCP	7415	valosin containing protein	0.160291	7.60586	1.75983	0.0784601	0.99734	-4.21406	1.75969
TMEM181	TMEM181	57583	transmembrane protein 181	-0.127482	5.89095	-1.75962	0.0784796	0.99734	-4.13433	-1.75958
PFKFB3	PFKFB3	5209	6-phosphofructo-2-kinase/fructose-2,6-biphosphatase 3	-0.182994	5.41482	-1.75868	0.0786506	0.99734	-4.18263	-1.75857
C1orf21	C1orf21	81563	chromosome 1 open reading frame 21	0.168115	5.72457	1.7573	0.0788779	0.99734	-4.15903	1.75723
YTHDF3	YTHDF3	253943	YTH N6-methyladenosine RNA binding protein 3	-0.156013	6.01192	-1.75688	0.0789451	0.99734	-4.13236	-1.75684
EPB42	EPB42	2038	erythrocyte membrane protein band 4.2	-0.166746	5.82193	-1.75663	0.078991	0.99734	-4.14572	-1.75657
NCS1	NCS1	23413	neuronal calcium sensor 1	0.170515	5.60791	1.75632	0.0790411	0.99734	-4.13668	1.75628
NIPA1	NIPA1	123606	NIPA magnesium transporter 1	0.159978	5.6558	1.75526	0.079222	0.99734	-4.13618	1.75522
IMP3	IMP3	55272	IMP U3 small nucleolar ribonucleoprotein 3	-0.155573	5.47853	-1.7552	0.0792383	0.99734	-4.1567	-1.75512
NDUFA11	NDUFA11	126328	NADH:ubiquinone oxidoreductase subunit A11	0.164586	7.51407	1.75461	0.0793365	0.99734	-4.15416	1.75455
FKBP11	FKBP11	51303	FKBP prolyl isomerase 11	-0.159627	5.51398	-1.75433	0.0793894	0.99734	-4.17156	-1.75424
GHITM	GHITM	27069	growth hormone inducible transmembrane protein	0.179793	7.62214	1.75431	0.0793988	0.99734	-4.20516	1.75419
ABR	ABR	29	ABR activator of RhoGEF and GTPase	0.17553	6.37328	1.7542	0.079403	0.99734	-4.13569	1.75416
NT5C3B	NT5C3B	115024	5'-nucleotidase, cytosolic IIIB	0.131025	5.73968	1.75311	0.0795897	0.99734	-4.13765	1.75307
ARMC8	ARMC8	25852	armadillo repeat containing 8	-0.125873	6.05698	-1.75306	0.0795992	0.99734	-4.13672	-1.75302
PSMA3	PSMA3	5684	proteasome 20S subunit alpha 3	0.140522	6.35704	1.75286	0.0796368	0.99734	-4.16653	1.7528
DDX4	DDX4	54514	DEAD-box helicase 4	-0.285336	6.62986	-1.7526	0.0796773	0.99734	-4.1401	-1.75256
TTC39A	TTC39A	22996	tetratricopeptide repeat domain 39A	-0.150222	5.61974	-1.75195	0.0797978	0.99734	-4.17442	-1.75186
GOLGA8J	GOLGA8J	653073	golgin A8 family member J	-0.200122	5.24408	-1.75193	0.0798065	0.99734	-4.19516	-1.75181
NPDC1	NPDC1	56654	neural proliferation, differentiation and control 1	0.12826	6.36974	1.75172	0.0798302	0.99734	-4.15099	1.75167
KRTAP9-6	KRTAP9-6	100507608	keratin associated protein 9-6	-0.197253	4.93279	-1.75088	0.0799924	0.99734	-4.21362	-1.75073
PTCH1	PTCH1	5727	patched 1	-0.187034	5.59734	-1.7506	0.0800257	0.99734	-4.15429	-1.75054
CCT8	CCT8	10694	chaperonin containing TCP1 subunit 8	0.140814	6.6398	1.7499	0.0801457	0.99734	-4.15715	1.74984
KANSL3	KANSL3	55683	KAT8 regulatory NSL complex subunit 3	-0.121085	5.77595	-1.74875	0.0803429	0.99734	-4.14799	-1.7487
CCNG1	CCNG1	900	cyclin G1	-0.159918	6.04823	-1.74737	0.0805806	0.99734	-4.1457	-1.74733
NTN4	NTN4	59277	netrin 4	0.147335	6.4115	1.74613	0.080799	0.99734	-4.17245	1.74607
KCNAB2	KCNAB2	8514	potassium voltage-gated channel subfamily A regulatory beta subunit 2	-0.190153	5.43236	-1.74553	0.0809087	0.99734	-4.18538	-1.74544
CCDC85A	CCDC85A	114800	coiled-coil domain containing 85A	-0.175977	5.10696	-1.74428	0.081135	0.99734	-4.2208	-1.74414
TGFBRAP1	TGFBRAP1	9392	transforming growth factor beta receptor associated protein 1	-0.147063	5.88161	-1.74337	0.0812792	0.99734	-4.15715	-1.74331
BLVRB	BLVRB	645	biliverdin reductase B	-0.140095	6.09523	-1.74307	0.0813326	0.99734	-4.17229	-1.74301
FAM20A	FAM20A	54757	FAM20A golgi associated secretory pathway pseudokinase	0.160235	5.28441	1.74242	0.0814467	0.99734	-4.1634	1.74235
ZFAND3	ZFAND3	60685	zinc finger AN1-type containing 3	0.140577	6.87475	1.7421	0.0815034	0.99734	-4.18256	1.74203
CDIPT	CDIPT	10423	CDP-diacylglycerol--inositol 3-phosphatidyltransferase	0.126759	6.32352	1.74174	0.0815611	0.99734	-4.15059	1.7417
IBTK	IBTK	25998	inhibitor of Bruton tyrosine kinase	-0.126524	5.90623	-1.74141	0.0816186	0.99734	-4.15161	-1.74137
CPXCR1	CPXCR1	53336	CPX chromosome region candidate 1	-0.185821	5.2129	-1.74093	0.0817128	0.99734	-4.18732	-1.74083
NBN	NBN	4683	nibrin	-0.162687	5.22624	-1.74077	0.0817418	0.99734	-4.19393	-1.74067
SYNGR1	SYNGR1	9145	synaptogyrin 1	-0.139751	5.87103	-1.74029	0.0818187	0.99734	-4.16479	-1.74023
RHAG	RHAG	6005	Rh associated glycoprotein	-0.172418	5.69342	-1.74015	0.0818421	0.99734	-4.15957	-1.7401
TMEM259	TMEM259	91304	transmembrane protein 259	-0.165626	5.59549	-1.7389	0.0820649	0.99734	-4.17118	-1.73883
MPP1	MPP1	4354	membrane palmitoylated protein 1	-0.135508	5.8825	-1.73884	0.0820742	0.99734	-4.16925	-1.73878
STAT4	STAT4	6775	signal transducer and activator of transcription 4	0.207659	5.53708	1.73806	0.0822137	0.99734	-4.18906	1.73798
TP53INP2	TP53INP2	58476	tumor protein p53 inducible nuclear protein 2	0.19921	7.38345	1.7377	0.0822835	0.99734	-4.22278	1.73759
PDLIM4	PDLIM4	8572	PDZ and LIM domain 4	0.170494	5.39145	1.73754	0.0823059	0.99734	-4.18264	1.73746
EEFSEC	EEFSEC	60678	eukaryotic elongation factor, selenocysteine-tRNA specific	-0.145832	5.82791	-1.73674	0.082441	0.99734	-4.15957	-1.73669
CEP68	CEP68	23177	centrosomal protein 68	0.130152	5.73505	1.73668	0.0824562	0.99734	-4.1874	1.73661
DEGS1	DEGS1	8560	delta 4-desaturase, sphingolipid 1	0.138038	5.93404	1.73593	0.0825834	0.99734	-4.15397	1.73589
TBP	TBP	6908	TATA-box binding protein	-0.14831	5.55084	-1.73491	0.0827685	0.99734	-4.16974	-1.73484
STBD1	STBD1	8987	starch binding domain 1	0.145521	6.64118	1.73461	0.0828217	0.99734	-4.18386	1.73454
GGA2	GGA2	23062	golgi associated, gamma adaptin ear containing, ARF binding protein 2	-0.13322	5.9153	-1.7342	0.0828951	0.99734	-4.18145	-1.73413
PSMC1	PSMC1	5700	proteasome 26S subunit, ATPase 1	0.139609	6.68183	1.73406	0.0829187	0.99734	-4.18481	1.734
TEK	TEK	7010	TEK receptor tyrosine kinase	-0.164951	5.41498	-1.7332	0.0830788	0.99734	-4.20661	-1.7331
TMEM51	TMEM51	55092	transmembrane protein 51	-0.192424	5.27189	-1.7326	0.0831829	0.99734	-4.19014	-1.73251
SLC39A9	SLC39A9	55334	solute carrier family 39 member 9	0.141072	5.57665	1.73235	0.0832201	0.99734	-4.16357	1.7323
SOS1	SOS1	6654	SOS Ras/Rac guanine nucleotide exchange factor 1	-0.142361	5.81167	-1.7323	0.0832377	0.99734	-4.20655	-1.7322
ZNF432	ZNF432	9668	zinc finger protein 432	0.150873	5.56054	1.73215	0.0832548	0.99734	-4.16267	1.73211
SMIM11A	SMIM11A	54065	small integral membrane protein 11A	-0.12083	6.08117	-1.73144	0.0833813	0.99734	-4.16587	-1.7314
NIT1	NIT1	4817	nitrilase 1	-0.148145	5.78682	-1.73136	0.0833966	0.99734	-4.16813	-1.73131
TMEM86B	TMEM86B	255043	transmembrane protein 86B	0.147584	5.42665	1.7313	0.0834108	0.99734	-4.17843	1.73123
CLEC11A	CLEC11A	6320	C-type lectin domain containing 11A	-0.157141	5.5432	-1.73122	0.0834276	0.99734	-4.19607	-1.73114
AIF1	AIF1	199	allograft inflammatory factor 1	-0.185854	5.30874	-1.73066	0.0835276	0.99734	-4.18941	-1.73057
PDE4B	PDE4B	5142	phosphodiesterase 4B	-0.183406	5.59594	-1.73037	0.0835813	0.99734	-4.20572	-1.73027
PLCB1	PLCB1	23236	phospholipase C beta 1	-0.223594	4.83234	-1.73027	0.0836114	0.99734	-4.24037	-1.73011
FNDC3A	FNDC3A	22862	fibronectin type III domain containing 3A	0.160016	5.83215	1.7289	0.0838346	0.99734	-4.16309	1.72886
ZNF154	ZNF154	7710	zinc finger protein 154	-0.154014	5.64833	-1.72866	0.08388	0.99734	-4.17415	-1.7286
PPP3CB	PPP3CB	5532	protein phosphatase 3 catalytic subunit beta	0.152842	6.62613	1.72711	0.0841544	0.99734	-4.16299	1.72707
CYP2F1	CYP2F1	1572	cytochrome P450 family 2 subfamily F member 1	0.15377	5.59904	1.72662	0.0842486	0.99734	-4.1917	1.72655
SLAIN2	SLAIN2	57606	SLAIN motif family member 2	0.177486	6.92037	1.72598	0.0843644	0.99734	-4.19925	1.72591
EFHD1	EFHD1	80303	EF-hand domain family member D1	0.159074	5.90716	1.72464	0.0845999	0.99734	-4.17248	1.7246
C5orf52	C5orf52	100190949	chromosome 5 open reading frame 52	0.159568	5.55654	1.72354	0.0848015	0.99734	-4.17856	1.72348
ARFGAP1	ARFGAP1	55738	ADP ribosylation factor GTPase activating protein 1	-0.157253	5.25058	-1.72271	0.0849586	0.99734	-4.2089	-1.72261
OR2AJ1	OR2AJ1	127608	olfactory receptor family 2 subfamily AJ member 1	0.145899	5.61227	1.72214	0.085052	0.99734	-4.17201	1.7221
OR5M3	OR5M3	219482	olfactory receptor family 5 subfamily M member 3	-0.138225	5.75429	-1.72212	0.0850599	0.99734	-4.19015	-1.72205
FILIP1	FILIP1	27145	filamin A interacting protein 1	0.186703	7.75123	1.72204	0.0850725	0.99734	-4.18047	1.72198
CYBB	CYBB	1536	cytochrome b-245 beta chain	0.150247	5.56523	1.72152	0.0851642	0.99734	-4.17368	1.72148
CRPPA	CRPPA	729920	CDP-L-ribitol pyrophosphorylase A	0.146884	5.4976	1.72105	0.0852508	0.99734	-4.17602	1.721
WBP1L	WBP1L	54838	WW domain binding protein 1 like	-0.140719	5.78779	-1.72077	0.0853029	0.99734	-4.18507	-1.72071
DGAT2	DGAT2	84649	diacylglycerol O-acyltransferase 2	0.181479	4.92736	1.71982	0.0854812	0.99734	-4.19981	1.71973
MOSMO	MOSMO	730094	modulator of smoothened	0.132526	5.60151	1.71953	0.0855259	0.99734	-4.1747	1.71949
ASPA	ASPA	443	aspartoacylase	0.161628	5.67271	1.71923	0.0855784	0.99734	-4.17172	1.7192
TET2	TET2	54790	tet methylcytosine dioxygenase 2	0.126268	5.67444	1.71917	0.0855914	0.99734	-4.17479	1.71913
TRMT112	TRMT112	51504	tRNA methyltransferase subunit 11-2	-0.186718	5.98835	-1.71906	0.0856144	0.99734	-4.18506	-1.719
NFATC4	NFATC4	4776	nuclear factor of activated T cells 4	-0.168658	5.64554	-1.71905	0.0856185	0.99734	-4.19255	-1.71898
ADGRE5	ADGRE5	976	adhesion G protein-coupled receptor E5	0.137452	5.98506	1.71897	0.0856276	0.99734	-4.1754	1.71893
FAM200B	FAM200B	285550	family with sequence similarity 200 member B	-0.146329	5.64998	-1.71833	0.0857463	0.99734	-4.18187	-1.71828
SHANK1	SHANK1	50944	SH3 and multiple ankyrin repeat domains 1	-0.186538	5.12895	-1.71718	0.0859636	0.99734	-4.20605	-1.71709
HSPB6	HSPB6	126393	heat shock protein family B (small) member 6	0.407413	10.1623	1.7172	0.0860648	0.99734	-4.3785	1.71653
SP6	SP6	80320	Sp6 transcription factor	0.143723	5.6263	1.71585	0.0861967	0.99734	-4.17799	1.71581
UQCR11	UQCR11	10975	ubiquinol-cytochrome c reductase, complex III subunit XI	0.210283	8.80578	1.71587	0.0862249	0.99734	-4.27318	1.71566
GAA	GAA	2548	glucosidase alpha, acid	0.128028	5.72953	1.71566	0.0862307	0.99734	-4.17621	1.71562
ANTKMT	ANTKMT	65990	adenine nucleotide translocase lysine methyltransferase	0.157119	5.23551	1.71551	0.0862664	0.99734	-4.20113	1.71543
NECTIN3	NECTIN3	25945	nectin cell adhesion molecule 3	-0.171122	5.24407	-1.71495	0.0863725	0.99734	-4.21706	-1.71485
ZNF124	ZNF124	7678	zinc finger protein 124	-0.15763	5.82238	-1.71455	0.0864358	0.99734	-4.18158	-1.71451
ATP6V1G1	ATP6V1G1	9550	ATPase H+ transporting V1 subunit G1	-0.138153	6.74586	-1.71458	0.0864363	0.99734	-4.21363	-1.7145
RAB3IL1	RAB3IL1	5866	RAB3A interacting protein like 1	0.142439	5.63062	1.71451	0.0864469	0.99734	-4.19502	1.71445
OSBPL8	OSBPL8	114882	oxysterol binding protein like 8	-0.131913	6.0971	-1.71338	0.0866485	0.99734	-4.17744	-1.71335
MCU	MCU	90550	mitochondrial calcium uniporter	-0.126938	5.92805	-1.7132	0.0866837	0.99734	-4.18038	-1.71316
UNKL	UNKL	64718	unk like zinc finger	-0.16939	5.06319	-1.71299	0.0867327	0.99734	-4.21667	-1.71289
CYB5R1	CYB5R1	51706	cytochrome b5 reductase 1	0.186981	7.03118	1.71261	0.0867976	0.99734	-4.20415	1.71254
BMPR1A	BMPR1A	657	bone morphogenetic protein receptor type 1A	-0.149071	5.77315	-1.71209	0.0868915	0.99734	-4.1952	-1.71203
NCAM1	NCAM1	4684	neural cell adhesion molecule 1	0.182804	7.54204	1.7112	0.0870621	0.99734	-4.2259	1.7111
SYTL2	SYTL2	54843	synaptotagmin like 2	-0.170455	5.22699	-1.71042	0.0872097	0.99734	-4.23228	-1.7103
SLC13A5	SLC13A5	284111	solute carrier family 13 member 5	-0.169686	5.39502	-1.7071	0.0878222	0.99734	-4.22449	-1.707
ZNF385D	ZNF385D	79750	zinc finger protein 385D	0.163118	5.34346	1.70692	0.0878507	0.99734	-4.2055	1.70685
CWF19L1	CWF19L1	55280	CWF19 like cell cycle control factor 1	-0.134755	5.72943	-1.70688	0.0878551	0.99734	-4.19461	-1.70682
FTSJ1	FTSJ1	24140	FtsJ RNA 2'-O-methyltransferase 1	0.130094	5.66367	1.70667	0.0878918	0.99734	-4.18727	1.70663
FBXL5	FBXL5	26234	F-box and leucine rich repeat protein 5	-0.131386	6.5203	-1.7066	0.0879031	0.99734	-4.18673	-1.70656
KIF21A	KIF21A	55605	kinesin family member 21A	-0.128067	6.53375	-1.70653	0.0879167	0.99734	-4.19158	-1.70649
PRKCQ	PRKCQ	5588	protein kinase C theta	0.161316	5.35761	1.70626	0.0879706	0.99734	-4.19783	1.7062
YPEL3	YPEL3	83719	yippee like 3	-0.161831	6.37553	-1.70597	0.0880274	0.99734	-4.21444	-1.7059
POLL	POLL	27343	DNA polymerase lambda	-0.136567	5.77953	-1.70562	0.0880881	0.99734	-4.19063	-1.70557
TXNDC5	TXNDC5	81567	thioredoxin domain containing 5	0.118604	6.17402	1.70521	0.0881632	0.99734	-4.19465	1.70517
PPP2R1A	PPP2R1A	5518	protein phosphatase 2 scaffold subunit Aalpha	0.176293	7.74404	1.70513	0.0881846	0.99734	-4.21418	1.70505
CPNE3	CPNE3	8895	copine 3	-0.134289	6.12529	-1.7047	0.0882579	0.99734	-4.18791	-1.70466
ANKMY2	ANKMY2	57037	ankyrin repeat and MYND domain containing 2	0.115958	6.07077	1.70411	0.0883676	0.99734	-4.18921	1.70407
SCNN1B	SCNN1B	6338	sodium channel epithelial 1 beta subunit	0.16595	5.21572	1.70362	0.088469	0.99734	-4.22582	1.70353
RUNX1	RUNX1	861	RUNX family transcription factor 1	0.150569	5.61043	1.70324	0.0885305	0.99734	-4.19148	1.7032
DEAF1	DEAF1	10522	DEAF1 transcription factor	-0.131567	5.81461	-1.70314	0.0885496	0.99734	-4.19206	-1.7031
ATP5MC2	ATP5MC2	517	ATP synthase membrane subunit c locus 2	-0.343444	10.0508	-1.7036	0.0885714	0.99734	-4.38121	-1.70298
MBD3L2	MBD3L2	125997	methyl-CpG binding domain protein 3 like 2	-0.149393	6.07277	-1.703	0.0885747	0.99734	-4.18904	-1.70296
ADIRF	ADIRF	10974	adipogenesis regulatory factor	-0.142194	5.58444	-1.70257	0.0886592	0.99734	-4.1981	-1.70251
INPP5D	INPP5D	3635	inositol polyphosphate-5-phosphatase D	-0.182737	5.08067	-1.70261	0.0886633	0.99734	-4.23788	-1.70249
OFD1	OFD1	8481	OFD1 centriole and centriolar satellite protein	-0.115193	5.8317	-1.70222	0.0887216	0.99734	-4.19198	-1.70218
ANKRD30BL	ANKRD30BL	554226	ankyrin repeat domain 30B like	-0.16824	5.02634	-1.70199	0.0887867	0.99734	-4.26369	-1.70183
DDIT4	DDIT4	54541	DNA damage inducible transcript 4	0.179205	5.03288	1.70098	0.088968	0.99734	-4.24153	1.70087
F2RL2	F2RL2	2151	coagulation factor II thrombin receptor like 2	-0.166259	5.46834	-1.69978	0.0891864	0.99734	-4.21118	-1.6997
STN1	STN1	79991	STN1 subunit of CST complex	-0.146585	5.85609	-1.69962	0.0892142	0.99734	-4.21238	-1.69956
TUBA1C	TUBA1C	84790	tubulin alpha 1c	0.255283	7.77068	1.69902	0.0893397	0.99734	-4.25659	1.69889
UTP18	UTP18	51096	UTP18 small subunit processome component	-0.147149	5.73754	-1.69871	0.0893825	0.99734	-4.19867	-1.69866
CORO1C	CORO1C	23603	coronin 1C	0.133261	5.86861	1.69861	0.0893992	0.99734	-4.19312	1.69858
RPP25L	RPP25L	138716	ribonuclease P/MRP subunit p25 like	0.114044	5.86075	1.69853	0.0894135	0.99734	-4.19307	1.6985
COL24A1	COL24A1	255631	collagen type XXIV alpha 1 chain	-0.169785	5.19284	-1.69784	0.0895604	0.99734	-4.24452	-1.69772
PCYT2	PCYT2	5833	phosphate cytidylyltransferase 2, ethanolamine	0.120744	5.98258	1.69774	0.0895682	0.99734	-4.20936	1.69768
INTS13	INTS13	55726	integrator complex subunit 13	0.132687	5.6037	1.69762	0.0895919	0.99734	-4.21525	1.69755
CCNP	CCNP	79935	NA	-0.178271	5.46311	-1.69729	0.0896588	0.99734	-4.22642	-1.6972
MGAT2	MGAT2	4247	alpha-1,6-mannosyl-glycoprotein 2-beta-N-acetylglucosaminyltransferase	-0.160704	5.44851	-1.69712	0.0896905	0.99734	-4.22448	-1.69703
TINF2	TINF2	26277	TERF1 interacting nuclear factor 2	0.116973	5.79368	1.69696	0.0897116	0.99734	-4.19528	1.69692
ATG4A	ATG4A	115201	autophagy related 4A cysteine peptidase	0.137552	5.47264	1.69673	0.0897568	0.99734	-4.20096	1.69668
CCDC112	CCDC112	153733	coiled-coil domain containing 112	0.115829	5.84598	1.69577	0.0899362	0.99734	-4.19608	1.69573
SP2	SP2	6668	Sp2 transcription factor	0.124259	5.79183	1.69508	0.0900716	0.99734	-4.21109	1.69502
RIT2	RIT2	6014	Ras like without CAAX 2	0.136914	5.75057	1.69501	0.0900845	0.99734	-4.21044	1.69495
PTBP2	PTBP2	58155	polypyrimidine tract binding protein 2	0.126238	5.59037	1.69476	0.0901322	0.99734	-4.2129	1.6947
MUCL1	MUCL1	118430	mucin like 1	-0.185185	5.13741	-1.69465	0.0901601	0.99734	-4.23044	-1.69455
DET1	DET1	55070	DET1 partner of COP1 E3 ubiquitin ligase	-0.132675	5.88987	-1.69318	0.0904323	0.99734	-4.20999	-1.69312
GRAMD1A	GRAMD1A	57655	GRAM domain containing 1A	-0.112522	5.92164	-1.69259	0.0905461	0.99734	-4.22	-1.69252
WDFY1	WDFY1	57590	WD repeat and FYVE domain containing 1	-0.140026	5.52788	-1.69101	0.0908478	0.99734	-4.21697	-1.69094
SOD3	SOD3	6649	superoxide dismutase 3	0.223226	5.79913	1.6905	0.0909419	0.99734	-4.21441	1.69045
MRPL27	MRPL27	51264	mitochondrial ribosomal protein L27	-0.118781	6.03255	-1.68823	0.0913743	0.99734	-4.20442	-1.68819
GFOD1	GFOD1	54438	glucose-fructose oxidoreductase domain containing 1	0.160816	5.4635	1.6882	0.0913827	0.99734	-4.20868	1.68815
RAB5IF	RAB5IF	55969	RAB5 interacting factor	0.135399	6.3224	1.68769	0.0914789	0.99734	-4.20943	1.68765
KPNA3	KPNA3	3839	karyopherin subunit alpha 3	-0.131713	7.13343	-1.6871	0.0915942	0.99734	-4.21617	-1.68705
BDH1	BDH1	622	3-hydroxybutyrate dehydrogenase 1	0.173411	6.29898	1.68647	0.0917144	0.99734	-4.21725	1.68642
NUAK1	NUAK1	9891	NUAK family kinase 1	0.180673	6.07283	1.68596	0.0918148	0.99734	-4.22529	1.6859
ONECUT2	ONECUT2	9480	one cut homeobox 2	-0.205703	5.21329	-1.68572	0.0918677	0.99734	-4.23379	-1.68563
CLSTN1	CLSTN1	22883	calsyntenin 1	0.129594	6.07972	1.68527	0.0919435	0.99734	-4.21078	1.68523
CHRDL1	CHRDL1	91851	chordin like 1	-0.172746	5.41109	-1.68513	0.0919778	0.99734	-4.22275	-1.68506
NEDD4	NEDD4	4734	NEDD4 E3 ubiquitin protein ligase	-0.162799	5.48075	-1.68465	0.0920704	0.99734	-4.22507	-1.68458
JCHAIN	JCHAIN	3512	joining chain of multimeric IgA and IgM	-0.186555	5.56341	-1.68384	0.0922278	0.99734	-4.23	-1.68376
POLR1C	POLR1C	9533	RNA polymerase I and III subunit C	-0.141351	5.5543	-1.6833	0.0923299	0.99734	-4.22193	-1.68323
SNX9	SNX9	51429	sorting nexin 9	-0.127485	5.90861	-1.68318	0.092348	0.99734	-4.21036	-1.68314
FGR	FGR	2268	FGR proto-oncogene, Src family tyrosine kinase	-0.144606	5.47611	-1.68308	0.0923781	0.99734	-4.2502	-1.68298
TRIM13	TRIM13	10206	tripartite motif containing 13	0.167966	5.07596	1.68279	0.0924312	0.99734	-4.2319	1.68271
TEDC1	TEDC1	283643	tubulin epsilon and delta complex 1	-0.160777	5.12813	-1.68184	0.0926181	0.99734	-4.23981	-1.68175
SRSF11	SRSF11	9295	serine and arginine rich splicing factor 11	-0.121778	6.2876	-1.68131	0.0927099	0.99734	-4.21353	-1.68127
CACNB2	CACNB2	783	calcium voltage-gated channel auxiliary subunit beta 2	-0.160306	5.9127	-1.68097	0.0927847	0.99734	-4.24572	-1.68089
IL2RA	IL2RA	3559	interleukin 2 receptor subunit alpha	-0.154025	5.62417	-1.68051	0.0928711	0.99734	-4.2306	-1.68044
CKB	CKB	1152	creatine kinase B	0.237307	7.99588	1.68036	0.0929173	0.99734	-4.28533	1.68021
C8orf82	C8orf82	414919	chromosome 8 open reading frame 82	0.113773	6.34944	1.67914	0.0931301	0.99734	-4.21391	1.67911
AKAP10	AKAP10	11216	A-kinase anchoring protein 10	-0.150775	5.53475	-1.67855	0.0932519	0.99734	-4.22365	-1.67849
L3MBTL3	L3MBTL3	84456	L3MBTL histone methyl-lysine binding protein 3	-0.157784	5.17194	-1.67789	0.0933916	0.99734	-4.25746	-1.67777
GP1BB	GP1BB	2812	glycoprotein Ib platelet subunit beta	0.195118	5.75491	1.67768	0.0934226	0.99734	-4.23312	1.67761
NFYB	NFYB	4801	nuclear transcription factor Y subunit beta	-0.149339	5.66329	-1.6775	0.093455	0.99734	-4.22116	-1.67745
PTDSS2	PTDSS2	81490	phosphatidylserine synthase 2	-0.133772	5.65178	-1.67748	0.0934596	0.99734	-4.22207	-1.67742
CHIT1	CHIT1	1118	chitinase 1	-0.149044	5.66205	-1.67744	0.0934665	0.99734	-4.22167	-1.67739
TEP1	TEP1	7011	telomerase associated protein 1	-0.134659	5.84251	-1.67723	0.0935059	0.99734	-4.21769	-1.67719
FARSA	FARSA	2193	phenylalanyl-tRNA synthetase subunit alpha	0.135357	6.05396	1.67715	0.0935183	0.99734	-4.21554	1.67712
SLC43A3	SLC43A3	29015	solute carrier family 43 member 3	0.133748	5.27826	1.67712	0.0935309	0.99734	-4.22793	1.67706
TULP4	TULP4	56995	TUB like protein 4	0.144229	5.57818	1.67674	0.0936053	0.99734	-4.23145	1.67668
TAS2R3	TAS2R3	50831	taste 2 receptor member 3	-0.165913	5.58366	-1.67603	0.0937447	0.99734	-4.23135	-1.67597
AMIGO2	AMIGO2	347902	adhesion molecule with Ig like domain 2	-0.152909	5.55683	-1.67601	0.093749	0.99734	-4.23447	-1.67594
SLC25A16	SLC25A16	8034	solute carrier family 25 member 16	-0.135546	5.68884	-1.67581	0.0937858	0.99734	-4.22552	-1.67576
TBC1D9	TBC1D9	23158	TBC1 domain family member 9	-0.137991	5.97302	-1.67573	0.0938008	0.99734	-4.22428	-1.67568
PAG1	PAG1	55824	phosphoprotein membrane anchor with glycosphingolipid microdomains 1	0.133563	5.91689	1.67561	0.0938286	0.99734	-4.23904	1.67554
DSG3	DSG3	1830	desmoglein 3	-0.169042	5.52774	-1.67521	0.0939081	0.99734	-4.24043	-1.67513
TRPV1	TRPV1	7442	transient receptor potential cation channel subfamily V member 1	-0.16882	5.62861	-1.67514	0.0939179	0.99734	-4.22637	-1.67508
SERF1A	SERF1A	8293	small EDRK-rich factor 1A	-0.139319	5.76262	-1.67493	0.09396	0.99734	-4.23389	-1.67487
METTL27	METTL27	155368	methyltransferase like 27	0.161574	5.33383	1.67429	0.0940835	0.99734	-4.22597	1.67424
EMX1	EMX1	2016	empty spiracles homeobox 1	-0.152686	5.54801	-1.67302	0.0943402	0.99734	-4.2502	-1.67293
CD99	CD99	4267	CD99 molecule (Xg blood group)	0.184705	7.08089	1.6729	0.0943572	0.99734	-4.22786	1.67285
MYOZ2	MYOZ2	51778	myozenin 2	0.214146	9.56745	1.67316	0.09436	0.99734	-4.33643	1.67283
RILP	RILP	83547	Rab interacting lysosomal protein	-0.132051	5.98864	-1.67287	0.0943646	0.99734	-4.23091	-1.67281
C18orf32	C18orf32	497661	chromosome 18 open reading frame 32	0.121651	6.66384	1.67275	0.0943872	0.99734	-4.23187	1.6727
RBFA	RBFA	79863	ribosome binding factor A	0.134525	5.53826	1.67268	0.0943985	0.99734	-4.22284	1.67264
RBM25	RBM25	58517	RNA binding motif protein 25	-0.150564	5.72323	-1.6723	0.094476	0.99734	-4.22754	-1.67224
CSNK2A3	CSNK2A3	283106	casein kinase 2 alpha 3	-0.128438	6.03056	-1.67208	0.0945155	0.99734	-4.22172	-1.67204
CAMTA2	CAMTA2	23125	calmodulin binding transcription activator 2	0.127127	5.97626	1.67185	0.0945602	0.99734	-4.22107	1.67182
PLEC	PLEC	5339	plectin	0.175307	8.19782	1.67171	0.0946167	0.99734	-4.30313	1.67153
RAB5A	RAB5A	5868	RAB5A, member RAS oncogene family	-0.140672	6.15126	-1.66987	0.094958	0.99734	-4.24741	-1.6698
RASA1	RASA1	5921	RAS p21 protein activator 1	0.106116	5.82517	1.66909	0.0951069	0.99734	-4.22379	1.66905
EXT1	EXT1	2131	exostosin glycosyltransferase 1	0.12775	5.93315	1.66884	0.0951599	0.99734	-4.23561	1.66879
CALU	CALU	813	calumenin	0.197064	7.74554	1.66865	0.0952138	0.99734	-4.29006	1.66851
FOXC1	FOXC1	2296	forkhead box C1	-0.161935	5.25823	-1.66854	0.0952246	0.99734	-4.24313	-1.66846
HAUS2	HAUS2	55142	HAUS augmin like complex subunit 2	-0.18214	5.21308	-1.66812	0.0953111	0.99734	-4.25355	-1.66802
CFAP298	CFAP298	56683	cilia and flagella associated protein 298	-0.133775	5.99707	-1.66787	0.0953508	0.99734	-4.23248	-1.66782
B3GNT9	B3GNT9	84752	UDP-GlcNAc:betaGal beta-1,3-N-acetylglucosaminyltransferase 9	-0.143375	5.40954	-1.66778	0.0953745	0.99734	-4.24126	-1.6677
PTGFRN	PTGFRN	5738	prostaglandin F2 receptor inhibitor	0.194657	6.09983	1.66698	0.0955293	0.99734	-4.23938	1.66693
MRPS35	MRPS35	60488	mitochondrial ribosomal protein S35	-0.113434	6.38675	-1.66678	0.0955663	0.99734	-4.22912	-1.66674
UBL4B	UBL4B	164153	ubiquitin like 4B	0.144695	5.45439	1.66672	0.09558	0.99734	-4.23058	1.66667
EID1	EID1	23741	EP300 interacting inhibitor of differentiation 1	0.131133	7.74834	1.66653	0.095624	0.99734	-4.25556	1.66645
WASHC5	WASHC5	9897	WASH complex subunit 5	-0.149154	5.33776	-1.66462	0.0960102	0.99734	-4.26532	-1.66451
CISD2	CISD2	493856	CDGSH iron sulfur domain 2	-0.143191	5.54858	-1.66432	0.096066	0.99734	-4.25819	-1.66423
KLK4	KLK4	9622	kallikrein related peptidase 4	-0.198121	5.22035	-1.66364	0.0962012	0.99734	-4.25159	-1.66356
VPS35	VPS35	55737	VPS35 retromer complex component	0.118848	6.35346	1.6621	0.096501	0.99734	-4.23689	1.66206
MTX3	MTX3	345778	metaxin 3	0.133747	5.72476	1.66082	0.0967577	0.99734	-4.23259	1.66078
NT5DC1	NT5DC1	221294	5'-nucleotidase domain containing 1	-0.127859	6.04105	-1.66032	0.0968609	0.99734	-4.24194	-1.66027
DPH5	DPH5	51611	diphthamide biosynthesis 5	0.115983	5.8543	1.66003	0.0969143	0.99734	-4.23304	1.66
PIANP	PIANP	196500	PILR alpha associated neural protein	-0.147031	5.7148	-1.66001	0.0969225	0.99734	-4.23726	-1.65996
GEMIN7	GEMIN7	79760	gem nuclear organelle associated protein 7	0.123287	5.75545	1.65969	0.0969839	0.99734	-4.23364	1.65965
TRAPPC5	TRAPPC5	126003	trafficking protein particle complex 5	0.131139	6.22633	1.65851	0.097221	0.99734	-4.23555	1.65848
HNRNPC	HNRNPC	3183	heterogeneous nuclear ribonucleoprotein C	0.195628	6.35587	1.65828	0.0972724	0.99734	-4.25038	1.65822
MYH6	MYH6	4624	myosin heavy chain 6	-0.378352	6.55533	-1.65826	0.0972828	0.99734	-4.27086	-1.65817
FAF1	FAF1	11124	Fas associated factor 1	-0.126201	5.9113	-1.65614	0.0977023	0.99734	-4.24212	-1.6561
COX7A2L	COX7A2L	9167	cytochrome c oxidase subunit 7A2 like	0.133602	6.77198	1.65525	0.0978818	0.99734	-4.23956	1.65521
ITIH4	ITIH4	3700	inter-alpha-trypsin inhibitor heavy chain 4	-0.154839	5.42735	-1.65526	0.0978885	0.99734	-4.25844	-1.65518
SAMD3	SAMD3	154075	sterile alpha motif domain containing 3	-0.167045	5.58185	-1.65521	0.0978946	0.99734	-4.24997	-1.65515
MYT1L	MYT1L	23040	myelin transcription factor 1 like	-0.177279	5.52158	-1.65479	0.0979816	0.99734	-4.25564	-1.65472
THBS1	THBS1	7057	thrombospondin 1	0.298418	6.87765	1.65446	0.0980482	0.99734	-4.26477	1.65439
LRRFIP2	LRRFIP2	9209	LRR binding FLII interacting protein 2	-0.13089	6.53407	-1.6544	0.0980556	0.99734	-4.24535	-1.65435
OPN1SW	OPN1SW	611	opsin 1, short wave sensitive	-0.145197	5.66183	-1.65403	0.0981337	0.99734	-4.25003	-1.65397
SMARCD3	SMARCD3	6604	SWI/SNF related, matrix associated, actin dependent regulator of chromatin, subfamily d, member 3	-0.12526	6.16139	-1.65386	0.0981687	0.99734	-4.25614	-1.6538
COLEC11	COLEC11	78989	collectin subfamily member 11	0.141051	5.69099	1.65376	0.0981895	0.99734	-4.25459	1.65369
PDLIM7	PDLIM7	9260	PDZ and LIM domain 7	0.256101	6.24313	1.65219	0.0985068	0.99734	-4.25474	1.65214
CYP20A1	CYP20A1	57404	cytochrome P450 family 20 subfamily A member 1	0.133084	5.55918	1.65165	0.098615	0.99734	-4.24606	1.65161
WDR73	WDR73	84942	WD repeat domain 73	0.130315	5.63891	1.65165	0.0986153	0.99734	-4.24322	1.6516
MLLT10	MLLT10	8028	MLLT10 histone lysine methyltransferase DOT1L cofactor	-0.125704	6.19492	-1.65146	0.0986523	0.99734	-4.2446	-1.65142
GDAP1	GDAP1	54332	ganglioside induced differentiation associated protein 1	-0.172741	5.50197	-1.65138	0.0986759	0.99734	-4.2572	-1.65131
BIRC5	BIRC5	332	baculoviral IAP repeat containing 5	-0.125869	6.06936	-1.65128	0.0986937	0.99734	-4.26016	-1.65122
CDH13	CDH13	1012	cadherin 13	0.185663	7.14795	1.65113	0.0987245	0.99734	-4.25547	1.65107
SPDYE2	SPDYE2	441273	speedy/RINGO cell cycle regulator family member E2	-0.172178	5.5666	-1.65091	0.0987679	0.99734	-4.2493	-1.65086
ROR1	ROR1	4919	receptor tyrosine kinase like orphan receptor 1	0.139637	5.96152	1.65058	0.0988372	0.99734	-4.25873	1.65052
LRRC8D	LRRC8D	55144	leucine rich repeat containing 8 VRAC subunit D	-0.163114	5.49681	-1.65044	0.0988642	0.99734	-4.25064	-1.65039
ZBTB41	ZBTB41	360023	zinc finger and BTB domain containing 41	-0.121997	5.6256	-1.65012	0.0989291	0.99734	-4.2466	-1.65007
ADAP1	ADAP1	11033	ArfGAP with dual PH domains 1	-0.145678	5.5851	-1.64965	0.0990261	0.99734	-4.25074	-1.64959
TAF7	TAF7	6879	TATA-box binding protein associated factor 7	0.155854	6.53002	1.64943	0.0990704	0.99734	-4.25208	1.64938
ACKR2	ACKR2	1238	atypical chemokine receptor 2	0.146206	5.18625	1.64915	0.0991297	0.99734	-4.25466	1.64909
MACROD1	MACROD1	28992	mono-ADP ribosylhydrolase 1	-0.15636	5.80069	-1.64861	0.0992384	0.99734	-4.25181	-1.64856
PKIG	PKIG	11142	cAMP-dependent protein kinase inhibitor gamma	0.194561	7.55984	1.64852	0.099266	0.99734	-4.2835	1.64842
ATP6V1B1	ATP6V1B1	525	ATPase H+ transporting V1 subunit B1	-0.15689	5.63741	-1.64844	0.0992757	0.99734	-4.25753	-1.64838
GORAB	GORAB	92344	golgin, RAB6 interacting	-0.134444	5.68019	-1.64775	0.0994157	0.99734	-4.25186	-1.64769
NCKIPSD	NCKIPSD	51517	NCK interacting protein with SH3 domain	0.155072	5.39517	1.64736	0.0994958	0.99734	-4.25607	1.6473
PPIE	PPIE	10450	peptidylprolyl isomerase E	0.116713	5.98492	1.64723	0.0995182	0.99734	-4.24802	1.64719
OR6M1	OR6M1	390261	olfactory receptor family 6 subfamily M member 1	0.152561	5.54094	1.6465	0.0996741	0.99734	-4.26094	1.64644
B3GALNT2	B3GALNT2	148789	beta-1,3-N-acetylgalactosaminyltransferase 2	0.140733	5.69931	1.64625	0.0997277	0.99734	-4.26848	1.64618
DPH7	DPH7	92715	diphthamide biosynthesis 7	-0.149639	5.60075	-1.64571	0.0998363	0.99734	-4.25902	-1.64565
PROSER3	PROSER3	148137	proline and serine rich 3	-0.12283	5.63362	-1.64569	0.0998413	0.99734	-4.25837	-1.64562
USP40	USP40	55230	ubiquitin specific peptidase 40	-0.14651	5.72375	-1.64452	0.10008	0.99734	-4.25566	-1.64446
TMEM144	TMEM144	55314	transmembrane protein 144	-0.149135	5.6249	-1.64444	0.100096	0.99734	-4.25267	-1.64439
LUC7L3	LUC7L3	51747	LUC7 like 3 pre-mRNA splicing factor	-0.140834	6.2689	-1.64439	0.100105	0.99734	-4.25571	-1.64435
CEP63	CEP63	80254	centrosomal protein 63	-0.11614	5.83622	-1.64407	0.100169	0.99734	-4.24962	-1.64403
ZNFX1	ZNFX1	57169	zinc finger NFX1-type containing 1	-0.137966	5.67429	-1.644	0.100191	0.99734	-4.26874	-1.64393
EPB41L4B	EPB41L4B	54566	erythrocyte membrane protein band 4.1 like 4B	-0.131503	5.76368	-1.64393	0.100205	0.99734	-4.26781	-1.64386
SPSB1	SPSB1	80176	splA/ryanodine receptor domain and SOCS box containing 1	-0.16224	5.27874	-1.64205	0.100596	0.99734	-4.26823	-1.64197
RNF19A	RNF19A	25897	ring finger protein 19A, RBR E3 ubiquitin protein ligase	0.122471	5.6092	1.64184	0.100633	0.99734	-4.25512	1.64179
NEU4	NEU4	129807	neuraminidase 4	-0.17806	5.2329	-1.64174	0.100661	0.99734	-4.26925	-1.64166
S100A9	S100A9	6280	S100 calcium binding protein A9	-0.168046	5.50546	-1.64158	0.100693	0.99734	-4.27137	-1.6415
KIAA1522	KIAA1522	57648	KIAA1522	-0.15516	5.72918	-1.6414	0.100724	0.99734	-4.25567	-1.64135
ZBTB20	ZBTB20	26137	zinc finger and BTB domain containing 20	0.140818	5.9781	1.64133	0.100742	0.99734	-4.26818	1.64127
GPCPD1	GPCPD1	56261	glycerophosphocholine phosphodiesterase 1	-0.148637	5.21148	-1.64108	0.100801	0.99734	-4.27761	-1.64098
PANK4	PANK4	55229	pantothenate kinase 4 (inactive)	0.122645	5.84798	1.64076	0.100856	0.99734	-4.2544	1.64072
KIAA1217	KIAA1217	56243	KIAA1217	-0.152273	5.35145	-1.64022	0.100975	0.99734	-4.26755	-1.64015
USP35	USP35	57558	ubiquitin specific peptidase 35	0.12948	5.6244	1.6393	0.10116	0.99734	-4.2567	1.63926
SLC9A3R1	SLC9A3R1	9368	SLC9A3 regulator 1	0.14097	5.35125	1.63915	0.101201	0.99734	-4.28361	1.63906
ATAD3C	ATAD3C	219293	ATPase family AAA domain containing 3C	0.134846	5.33711	1.63888	0.101254	0.99734	-4.27394	1.6388
YOD1	YOD1	55432	YOD1 deubiquitinase	-0.158061	5.66009	-1.63856	0.101317	0.99734	-4.25972	-1.6385
APOBEC3G	APOBEC3G	60489	apolipoprotein B mRNA editing enzyme catalytic subunit 3G	0.153664	5.35887	1.6383	0.101369	0.99734	-4.25802	1.63825
PAM	PAM	5066	peptidylglycine alpha-amidating monooxygenase	0.22186	8.52692	1.63761	0.10154	0.99734	-4.32252	1.63743
CDCA2	CDCA2	157313	cell division cycle associated 2	-0.187916	5.46396	-1.63746	0.101559	0.99734	-4.30175	-1.63734
BCL9	BCL9	607	BCL9 transcription coactivator	-0.147373	5.60754	-1.63726	0.101591	0.99734	-4.27213	-1.63719
SYT11	SYT11	23208	synaptotagmin 11	0.126399	5.88479	1.63717	0.101605	0.99734	-4.26046	1.63712
SALL1	SALL1	6299	spalt like transcription factor 1	-0.183943	5.44331	-1.63687	0.101674	0.99734	-4.27431	-1.63679
EPDR1	EPDR1	54749	ependymin related 1	-0.148843	6.33428	-1.6367	0.101706	0.99734	-4.2752	-1.63664
SPNS2	SPNS2	124976	sphingolipid transporter 2	-0.170988	5.49199	-1.63666	0.101714	0.99734	-4.26314	-1.6366
PTK6	PTK6	5753	protein tyrosine kinase 6	0.154318	5.21348	1.63651	0.101751	0.99734	-4.2784	1.63642
VWA8	VWA8	23078	von Willebrand factor A domain containing 8	-0.147914	5.67932	-1.63543	0.101975	0.99734	-4.28253	-1.63535
CLN3	CLN3	1201	CLN3 lysosomal/endosomal transmembrane protein, battenin	0.113733	5.74699	1.6353	0.101993	0.99734	-4.25798	1.63527
CASP3	CASP3	836	caspase 3	-0.153458	5.48235	-1.6346	0.102152	0.99734	-4.28404	-1.63451
LARS2	LARS2	23395	leucyl-tRNA synthetase 2, mitochondrial	-0.145684	5.69537	-1.63453	0.102157	0.99734	-4.26002	-1.63449
N4BP1	N4BP1	9683	NEDD4 binding protein 1	-0.140239	5.54352	-1.63456	0.102157	0.99734	-4.27329	-1.63449
PHACTR1	PHACTR1	221692	phosphatase and actin regulator 1	-0.193685	6.75283	-1.6345	0.102168	0.99734	-4.27975	-1.63443
NFS1	NFS1	9054	NFS1 cysteine desulfurase	-0.11402	5.94609	-1.63414	0.102236	0.99734	-4.25916	-1.63411
FAM20C	FAM20C	56975	FAM20C golgi associated secretory pathway kinase	0.123689	5.92979	1.6333	0.102412	0.99734	-4.26065	1.63327
PNRC2	PNRC2	55629	proline rich nuclear receptor coactivator 2	0.125267	6.71379	1.63319	0.102435	0.99734	-4.2614	1.63316
ZNF429	ZNF429	353088	zinc finger protein 429	0.152512	5.59755	1.63268	0.102546	0.99734	-4.2615	1.63264
TMEM106C	TMEM106C	79022	transmembrane protein 106C	-0.204557	8.1675	-1.63272	0.102551	0.99734	-4.29807	-1.63261
WDR7	WDR7	23335	WD repeat domain 7	-0.127683	5.79917	-1.63251	0.102585	0.99734	-4.26831	-1.63245
ZNF460	ZNF460	10794	zinc finger protein 460	0.135174	5.6115	1.63204	0.102686	0.99734	-4.27543	1.63197
COPE	COPE	11316	coatomer protein complex subunit epsilon	0.121516	6.26151	1.63177	0.102739	0.99734	-4.2694	1.63172
LENEP	LENEP	55891	lens epithelial protein	0.136321	5.37052	1.63142	0.102812	0.99734	-4.26391	1.63137
SSH2	SSH2	85464	slingshot protein phosphatase 2	-0.131697	5.41059	-1.63137	0.102825	0.99734	-4.26907	-1.63131
ACAP3	ACAP3	116983	ArfGAP with coiled-coil, ankyrin repeat and PH domains 3	0.12557	6.26346	1.63131	0.10283	0.99734	-4.26488	1.63128
UBE2A	UBE2A	7319	ubiquitin conjugating enzyme E2 A	0.105625	6.57946	1.62953	0.103206	0.99734	-4.26665	1.62951
FAM13C	FAM13C	220965	family with sequence similarity 13 member C	-0.152435	5.65167	-1.62953	0.103216	0.99734	-4.27888	-1.62946
HBS1L	HBS1L	10767	HBS1 like translational GTPase	-0.118019	6.24442	-1.62935	0.10325	0.99734	-4.27153	-1.6293
RBM39	RBM39	9584	RNA binding motif protein 39	0.135259	6.56058	1.62916	0.103287	0.99734	-4.26645	1.62912
DNAJB4	DNAJB4	11080	DnaJ heat shock protein family (Hsp40) member B4	0.167567	7.04905	1.62906	0.103317	0.99734	-4.28863	1.62898
TYROBP	TYROBP	7305	TYRO protein tyrosine kinase binding protein	0.166715	5.24929	1.629	0.103328	0.99734	-4.27639	1.62893
SLC18B1	SLC18B1	116843	solute carrier family 18 member B1	0.156035	5.61556	1.62856	0.103419	0.99734	-4.27179	1.6285
CMYA5	CMYA5	202333	cardiomyopathy associated 5	0.273631	9.4877	1.62868	0.103449	0.99734	-4.37231	1.62836
ABL1	ABL1	25	ABL proto-oncogene 1, non-receptor tyrosine kinase	-0.117353	5.92626	-1.62771	0.103594	0.99734	-4.26557	-1.62767
SPAAR	SPAAR	158376	small regulatory polypeptide of amino acid response	-0.182166	5.43811	-1.62738	0.10367	0.99734	-4.27415	-1.62732
SUPT5H	SUPT5H	6829	SPT5 homolog, DSIF elongation factor subunit	0.133177	6.08571	1.62695	0.103761	0.99734	-4.28294	1.62689
TATDN3	TATDN3	128387	TatD DNase domain containing 3	0.134086	5.51304	1.62689	0.103772	0.99734	-4.27518	1.62684
GNAI2	GNAI2	2771	G protein subunit alpha i2	0.161069	6.10306	1.62621	0.103914	0.99734	-4.272	1.62617
PKNOX1	PKNOX1	5316	PBX/knotted 1 homeobox 1	-0.151284	5.30596	-1.62584	0.104	0.99734	-4.27902	-1.62576
KIFC2	KIFC2	90990	kinesin family member C2	-0.164744	5.64103	-1.62531	0.104107	0.99734	-4.27079	-1.62526
ERG	ERG	2078	ETS transcription factor ERG	-0.187375	5.38192	-1.62514	0.104152	0.99734	-4.29286	-1.62505
DCTN3	DCTN3	11258	dynactin subunit 3	0.117428	6.77836	1.62496	0.104183	0.99734	-4.28122	1.6249
RASL11B	RASL11B	65997	RAS like family 11 member B	-0.175649	5.90254	-1.62344	0.104509	0.99734	-4.28324	-1.62338
CNOT6	CNOT6	57472	CCR4-NOT transcription complex subunit 6	-0.143981	5.70783	-1.6232	0.104556	0.99734	-4.27095	-1.62316
PLA2G5	PLA2G5	5322	phospholipase A2 group V	-0.128631	6.20059	-1.62285	0.104632	0.99734	-4.27441	-1.6228
PTPRF	PTPRF	5792	protein tyrosine phosphatase receptor type F	-0.150697	5.60335	-1.62165	0.104892	0.99734	-4.28318	-1.62158
SPON1	SPON1	10418	spondin 1	0.148534	5.22123	1.62107	0.105015	0.99734	-4.28045	1.62101
DLG4	DLG4	1742	discs large MAGUK scaffold protein 4	0.148696	4.97251	1.62108	0.105016	0.99734	-4.28491	1.62101
CEBPB	CEBPB	1051	CCAAT enhancer binding protein beta	0.168922	5.43973	1.62077	0.105083	0.99734	-4.29192	1.62069
MTHFD2	MTHFD2	10797	methylenetetrahydrofolate dehydrogenase (NADP+ dependent) 2, methenyltetrahydrofolate cyclohydrolase	-0.146547	5.79177	-1.62035	0.105167	0.99734	-4.27341	-1.6203
TCF15	TCF15	6939	transcription factor 15	-0.188712	5.25977	-1.61997	0.105257	0.99734	-4.28953	-1.61989
PHETA2	PHETA2	150368	PH domain containing endocytic trafficking adaptor 2	0.12977	5.59624	1.61989	0.105267	0.99734	-4.28031	1.61984
FOXL2	FOXL2	668	forkhead box L2	-0.155472	5.65309	-1.61988	0.105272	0.99734	-4.2866	-1.61982
MSH5	MSH5	4439	mutS homolog 5	-0.151738	5.57111	-1.61946	0.10536	0.99734	-4.28043	-1.6194
FASTKD5	FASTKD5	60493	FAST kinase domains 5	-0.1361	5.69977	-1.61874	0.105513	0.99734	-4.27584	-1.61869
TRMT1	TRMT1	55621	tRNA methyltransferase 1	-0.140857	5.32613	-1.61864	0.10554	0.99734	-4.28278	-1.61857
QPCT	QPCT	25797	glutaminyl-peptide cyclotransferase	-0.157658	5.14941	-1.61855	0.105566	0.99734	-4.2983	-1.61845
DNER	DNER	92737	delta/notch like EGF repeat containing	0.140739	5.58518	1.61803	0.105668	0.99734	-4.27884	1.61798
BTN3A3	BTN3A3	10384	butyrophilin subfamily 3 member A3	0.174497	5.30884	1.61798	0.105678	0.99734	-4.278	1.61793
BRF2	BRF2	55290	BRF2 RNA polymerase III transcription initiation factor subunit	0.127717	5.70068	1.61793	0.105689	0.99734	-4.28144	1.61788
RBM34	RBM34	23029	RNA binding motif protein 34	0.114411	5.8622	1.61652	0.10599	0.99734	-4.27676	1.61648
TMEM201	TMEM201	199953	transmembrane protein 201	0.148023	5.56062	1.61578	0.106154	0.99734	-4.28446	1.61572
XPO5	XPO5	57510	exportin 5	-0.133799	5.97237	-1.61562	0.106183	0.99734	-4.27727	-1.61559
ZFX	ZFX	7543	zinc finger protein X-linked	0.162591	5.07384	1.61507	0.106316	0.99734	-4.30378	1.61498
GCC1	GCC1	79571	GRIP and coiled-coil domain containing 1	-0.143951	5.57141	-1.61486	0.106358	0.99734	-4.29703	-1.61478
PPP1R1C	PPP1R1C	151242	protein phosphatase 1 regulatory inhibitor subunit 1C	0.148642	6.1746	1.61419	0.106497	0.99734	-4.28621	1.61414
POLR3A	POLR3A	11128	RNA polymerase III subunit A	-0.114539	5.91587	-1.61365	0.106614	0.99734	-4.2827	-1.6136
RSPH6A	RSPH6A	81492	radial spoke head 6 homolog A	-0.168496	5.65624	-1.61354	0.106639	0.99734	-4.28324	-1.61348
KCTD10	KCTD10	83892	potassium channel tetramerization domain containing 10	-0.128833	5.64676	-1.61347	0.106654	0.99734	-4.28103	-1.61342
AGRN	AGRN	375790	agrin	0.130196	5.32768	1.61291	0.106776	0.99734	-4.28295	1.61286
BARX2	BARX2	8538	BARX homeobox 2	0.145409	5.58979	1.61265	0.106829	0.99734	-4.28024	1.61261
ACOT2	ACOT2	10965	acyl-CoA thioesterase 2	0.139859	6.73645	1.61248	0.10687	0.99734	-4.28811	1.61242
KLK3	KLK3	354	kallikrein related peptidase 3	0.139932	5.40747	1.61207	0.106957	0.99734	-4.28283	1.61202
WWP2	WWP2	11060	WW domain containing E3 ubiquitin protein ligase 2	-0.127972	5.63744	-1.61206	0.10696	0.99734	-4.28507	-1.61201
FIGNL2	FIGNL2	401720	fidgetin like 2	0.165502	5.32193	1.61156	0.107067	0.99734	-4.28222	1.61152
PEG10	PEG10	23089	paternally expressed 10	-0.147664	5.41666	-1.61089	0.107217	0.99734	-4.28643	-1.61083
MPPED2	MPPED2	744	metallophosphoesterase domain containing 2	-0.148832	5.88822	-1.61086	0.107218	0.99734	-4.28204	-1.61082
ATRAID	ATRAID	51374	all-trans retinoic acid induced differentiation factor	0.151167	6.47786	1.61085	0.107221	0.99734	-4.2862	1.61081
DGCR8	DGCR8	54487	DGCR8 microprocessor complex subunit	-0.131437	5.99597	-1.61016	0.107375	0.99734	-4.28926	-1.6101
TRMT11	TRMT11	60487	tRNA methyltransferase 11 homolog	-0.144401	5.69664	-1.60834	0.107772	0.99734	-4.28613	-1.60829
ZRANB2	ZRANB2	9406	zinc finger RANBP2-type containing 2	-0.126743	6.09295	-1.60773	0.1079	0.99734	-4.28601	-1.6077
ACP1	ACP1	52	acid phosphatase 1	-0.0957354	6.58246	-1.60763	0.107924	0.99734	-4.28661	-1.60759
YARS1	YARS1	8565	tyrosyl-tRNA synthetase 1	-0.142196	5.79963	-1.60749	0.10796	0.99734	-4.29381	-1.60743
CERS2	CERS2	29956	ceramide synthase 2	0.121154	6.17471	1.60714	0.10803	0.99734	-4.28729	1.60711
ZFR	ZFR	51663	zinc finger RNA binding protein	0.110871	6.30242	1.60692	0.108082	0.99734	-4.2904	1.60687
PDZD2	PDZD2	23037	PDZ domain containing 2	-0.142879	6.38162	-1.60639	0.108198	0.99734	-4.28908	-1.60635
DMAC2	DMAC2	55101	distal membrane arm assembly complex 2	-0.12679	6.61135	-1.60619	0.108246	0.99734	-4.2992	-1.60612
KLHL28	KLHL28	54813	kelch like family member 28	0.132752	5.68522	1.60614	0.108251	0.99734	-4.28652	1.60611
PAIP2B	PAIP2B	400961	poly(A) binding protein interacting protein 2B	-0.166643	6.04648	-1.60524	0.10845	0.99734	-4.28848	-1.6052
LILRB3	LILRB3	11025	leukocyte immunoglobulin like receptor B3	-0.13956	5.42617	-1.60345	0.108856	0.99734	-4.31184	-1.60336
ATP1B4	ATP1B4	23439	ATPase Na+/K+ transporting family member beta 4	0.157152	5.5355	1.60322	0.108895	0.99734	-4.28918	1.60318
HAUS3	HAUS3	79441	HAUS augmin like complex subunit 3	0.139701	5.50806	1.60245	0.109068	0.99734	-4.29222	1.6024
HLA-DOB	HLA-DOB	3112	major histocompatibility complex, class II, DO beta	-0.161984	5.49395	-1.60168	0.109243	0.99734	-4.30443	-1.60161
PPP1CA	PPP1CA	5499	protein phosphatase 1 catalytic subunit alpha	0.117695	6.56272	1.60111	0.10936	0.99734	-4.29309	1.60108
SART1	SART1	9092	spliceosome associated factor 1, recruiter of U4/U6.U5 tri-snRNP	0.119708	5.63822	1.60059	0.109478	0.99734	-4.29395	1.60054
TM2D3	TM2D3	80213	TM2 domain containing 3	0.118044	5.94258	1.59971	0.109669	0.99734	-4.29371	1.59968
UQCRHL	UQCRHL	440567	ubiquinol-cytochrome c reductase hinge protein like	0.213547	9.3423	1.59996	0.109675	0.99734	-4.38357	1.59965
CDK5RAP2	CDK5RAP2	55755	CDK5 regulatory subunit associated protein 2	-0.15594	5.61047	-1.59863	0.109916	0.99734	-4.2995	-1.59857
RPS6KC1	RPS6KC1	26750	ribosomal protein S6 kinase C1	-0.144234	5.6695	-1.59792	0.110073	0.99734	-4.30152	-1.59786
AAR2	AAR2	25980	AAR2 splicing factor	-0.123919	5.59488	-1.59769	0.110128	0.99734	-4.30444	-1.59762
NUDT21	NUDT21	11051	nudix hydrolase 21	0.105394	6.25639	1.59754	0.11015	0.99734	-4.30002	1.59752
CNOT3	CNOT3	4849	CCR4-NOT transcription complex subunit 3	0.115066	5.87967	1.59741	0.11018	0.99734	-4.29634	1.59738
COPA	COPA	1314	coatomer protein complex subunit alpha	0.110247	6.39346	1.59653	0.110379	0.99734	-4.29905	1.59649
FBXW10	FBXW10	10517	F-box and WD repeat domain containing 10	0.138783	5.5076	1.59626	0.11044	0.99734	-4.29582	1.59622
HECA	HECA	51696	hdc homolog, cell cycle regulator	-0.109152	6.12582	-1.59603	0.110487	0.99734	-4.29828	-1.59601
ADAM11	ADAM11	4185	ADAM metallopeptidase domain 11	-0.174761	5.57165	-1.59537	0.110646	0.99734	-4.30655	-1.5953
TLR9	TLR9	54106	toll like receptor 9	0.14598	5.45842	1.59528	0.110662	0.99734	-4.30121	1.59523
EVL	EVL	51466	Enah/Vasp-like	0.130016	6.0753	1.59519	0.110683	0.99734	-4.31689	1.59513
CLPS	CLPS	1208	colipase	-0.157567	5.29796	-1.59504	0.110722	0.99734	-4.31407	-1.59496
OR6C2	OR6C2	341416	olfactory receptor family 6 subfamily C member 2	-0.176791	5.19949	-1.59448	0.110846	0.99734	-4.30835	-1.5944
SPTLC1	SPTLC1	10558	serine palmitoyltransferase long chain base subunit 1	0.142904	5.28889	1.59437	0.110866	0.99734	-4.29922	1.59431
CLDN11	CLDN11	5010	claudin 11	-0.176024	5.33471	-1.59436	0.110873	0.99734	-4.30918	-1.59428
RNF10	RNF10	9921	ring finger protein 10	0.141558	6.50174	1.59412	0.110918	0.99734	-4.30013	1.59408
AP1G1	AP1G1	164	adaptor related protein complex 1 subunit gamma 1	0.119959	5.67533	1.59378	0.110996	0.99734	-4.3019	1.59373
C18orf25	C18orf25	147339	chromosome 18 open reading frame 25	-0.127576	5.89892	-1.59348	0.111061	0.99734	-4.29849	-1.59344
ZNF200	ZNF200	7752	zinc finger protein 200	-0.148378	5.57403	-1.59337	0.111092	0.99734	-4.30789	-1.5933
SH2D6	SH2D6	284948	SH2 domain containing 6	-0.158502	5.41932	-1.5923	0.111332	0.99734	-4.30776	-1.59223
SUPT20H	SUPT20H	55578	SPT20 homolog, SAGA complex component	0.124564	5.68946	1.59206	0.111378	0.99734	-4.30007	1.59203
CASK	CASK	8573	calcium/calmodulin dependent serine protein kinase	0.149757	5.06113	1.59209	0.111382	0.99734	-4.31301	1.59201
PMM2	PMM2	5373	phosphomannomutase 2	-0.128005	5.604	-1.59181	0.111437	0.99734	-4.30076	-1.59177
DSC1	DSC1	1823	desmocollin 1	0.142961	5.6309	1.59157	0.111492	0.99734	-4.304	1.59152
BCORL1	BCORL1	63035	BCL6 corepressor like 1	0.112335	5.6808	1.59152	0.111499	0.99734	-4.30042	1.59149
SF3B3	SF3B3	23450	splicing factor 3b subunit 3	0.108548	6.00486	1.58984	0.111876	0.99734	-4.30479	1.58982
NMRK2	NMRK2	27231	nicotinamide riboside kinase 2	-0.329205	9.19019	-1.58999	0.1119	0.99734	-4.38781	-1.58971
THAP12	THAP12	5612	THAP domain containing 12	-0.13547	5.61675	-1.58942	0.111977	0.99734	-4.30543	-1.58937
SAMD11	SAMD11	148398	sterile alpha motif domain containing 11	-0.163223	5.26126	-1.58936	0.111997	0.99734	-4.31646	-1.58928
DEDD2	DEDD2	162989	death effector domain containing 2	-0.124254	5.56643	-1.58789	0.112325	0.99734	-4.30795	-1.58783
CDK12	CDK12	51755	cyclin dependent kinase 12	-0.0979366	6.08071	-1.58745	0.112417	0.99734	-4.3061	-1.58742
PODXL	PODXL	5420	podocalyxin like	0.153843	5.46912	1.58719	0.11248	0.99734	-4.30744	1.58714
CENPA	CENPA	1058	centromere protein A	-0.153277	5.85661	-1.58672	0.112594	0.99734	-4.32083	-1.58664
ARHGAP4	ARHGAP4	393	Rho GTPase activating protein 4	-0.144343	5.29494	-1.58631	0.112683	0.99734	-4.31082	-1.58625
TXN	TXN	7295	thioredoxin	0.132522	5.71235	1.58607	0.11273	0.99734	-4.30578	1.58604
ZNF304	ZNF304	57343	zinc finger protein 304	-0.136807	5.75991	-1.58484	0.113013	0.99734	-4.30732	-1.58479
DPM1	DPM1	8813	dolichyl-phosphate mannosyltransferase subunit 1, catalytic	0.112959	6.31248	1.58429	0.113134	0.99734	-4.30935	1.58426
PROB1	PROB1	389333	proline rich basic protein 1	0.132833	5.71497	1.58409	0.113181	0.99734	-4.30798	1.58406
MIEF2	MIEF2	125170	mitochondrial elongation factor 2	-0.126429	5.90981	-1.58394	0.113216	0.99734	-4.30807	-1.5839
PPP1CB	PPP1CB	5500	protein phosphatase 1 catalytic subunit beta	0.178621	8.46355	1.58396	0.113242	0.99734	-4.3598	1.58379
MPG	MPG	4350	N-methylpurine DNA glycosylase	-0.124141	5.79647	-1.5828	0.113476	0.99734	-4.30832	-1.58276
APOA1	APOA1	335	apolipoprotein A1	0.296298	7.3496	1.58272	0.113503	0.99734	-4.33114	1.58264
METTL2B	METTL2B	55798	methyltransferase like 2B	0.101184	6.15593	1.58216	0.11362	0.99734	-4.31122	1.58213
GC	GC	2638	GC vitamin D binding protein	0.126627	5.67258	1.5821	0.113638	0.99734	-4.31172	1.58205
BRF1	BRF1	2972	BRF1 RNA polymerase III transcription initiation factor subunit	-0.158539	5.40986	-1.58165	0.113747	0.99734	-4.32005	-1.58157
SRD5A3	SRD5A3	79644	steroid 5 alpha-reductase 3	0.130453	5.65135	1.5812	0.113841	0.99734	-4.30984	1.58116
CRIP3	CRIP3	401262	cysteine rich protein 3	-0.242223	5.84852	-1.5811	0.11387	0.99734	-4.31601	-1.58104
REC8	REC8	9985	REC8 meiotic recombination protein	-0.139003	5.98569	-1.58101	0.113884	0.99734	-4.31064	-1.58097
GMFG	GMFG	9535	glia maturation factor gamma	-0.167621	5.26753	-1.58061	0.113985	0.99734	-4.32035	-1.58053
SOX13	SOX13	9580	SRY-box transcription factor 13	0.159805	5.20087	1.58048	0.11401	0.99734	-4.31414	1.58042
TMUB2	TMUB2	79089	transmembrane and ubiquitin like domain containing 2	0.103485	5.86927	1.5803	0.114045	0.99734	-4.3129	1.58027
C6orf120	C6orf120	387263	chromosome 6 open reading frame 120	-0.143897	5.54146	-1.58018	0.114079	0.99734	-4.31406	-1.58012
KIF6	KIF6	221458	kinesin family member 6	-0.159238	5.36468	-1.58007	0.114109	0.99734	-4.32187	-1.57999
LAT2	LAT2	7462	linker for activation of T cells family member 2	-0.164368	5.4478	-1.57957	0.114222	0.99734	-4.31951	-1.5795
NME7	NME7	29922	NME/NM23 family member 7	0.14932	5.26329	1.5793	0.114282	0.99734	-4.31656	1.57924
PXMP2	PXMP2	5827	peroxisomal membrane protein 2	-0.133394	5.96005	-1.57885	0.114377	0.99734	-4.31304	-1.57882
ITPKA	ITPKA	3706	inositol-trisphosphate 3-kinase A	-0.158463	5.16606	-1.57864	0.114435	0.99734	-4.32048	-1.57857
GOLGA4	GOLGA4	2803	golgin A4	0.161453	6.92255	1.57858	0.114443	0.99734	-4.31502	1.57853
KHDC4	KHDC4	22889	KH domain containing 4, pre-mRNA splicing factor	-0.129403	5.64794	-1.57828	0.11451	0.99734	-4.31254	-1.57824
NUS1	NUS1	116150	NUS1 dehydrodolichyl diphosphate synthase subunit	0.102734	5.90698	1.5777	0.114643	0.99734	-4.31424	1.57766
ERICH4	ERICH4	100170765	glutamate rich 4	-0.154814	5.64886	-1.57752	0.114688	0.99734	-4.31636	-1.57747
HHEX	HHEX	3087	hematopoietically expressed homeobox	-0.175817	5.16453	-1.57675	0.11487	0.99734	-4.32102	-1.57668
LRP10	LRP10	26020	LDL receptor related protein 10	0.162506	5.40661	1.57642	0.114941	0.99734	-4.31694	1.57637
OSTC	OSTC	58505	oligosaccharyltransferase complex non-catalytic subunit	0.115137	5.67104	1.57636	0.114954	0.99734	-4.31603	1.57631
ARHGAP27	ARHGAP27	201176	Rho GTPase activating protein 27	-0.133478	5.47017	-1.57625	0.114982	0.99734	-4.31986	-1.57619
CDH5	CDH5	1003	cadherin 5	-0.146843	5.55807	-1.57619	0.114998	0.99734	-4.32783	-1.57612
GPX7	GPX7	2882	glutathione peroxidase 7	-0.133748	5.40817	-1.57615	0.115006	0.99734	-4.31892	-1.57609
P2RY13	P2RY13	53829	purinergic receptor P2Y13	-0.149076	5.42367	-1.57598	0.115043	0.99734	-4.31853	-1.57592
CDH2	CDH2	1000	cadherin 2	0.171229	8.56228	1.57588	0.115096	0.99734	-4.37088	1.5757
RHOB	RHOB	388	ras homolog family member B	0.183023	6.16263	1.57563	0.115122	0.99734	-4.32149	1.57558
STK19	STK19	8859	serine/threonine kinase 19	-0.134239	5.61189	-1.57531	0.115197	0.99734	-4.31695	-1.57526
PHRF1	PHRF1	57661	PHD and ring finger domains 1	0.102567	6.09141	1.57508	0.115246	0.99734	-4.31783	1.57505
FOXL3	FOXL3	116033993	NA	-0.157835	5.49142	-1.57486	0.115301	0.99734	-4.31799	-1.57481
PLXNB2	PLXNB2	23654	plexin B2	0.0979274	6.01082	1.57441	0.115399	0.99734	-4.31929	1.57438
ABITRAM	ABITRAM	54942	actin binding transcription modulator	0.116507	5.77993	1.57402	0.115492	0.99734	-4.31808	1.57398
CARNMT1	CARNMT1	138199	carnosine N-methyltransferase 1	-0.128621	5.43225	-1.57399	0.115502	0.99734	-4.31763	-1.57394
PCBD1	PCBD1	5092	pterin-4 alpha-carbinolamine dehydratase 1	0.144438	7.13635	1.57376	0.115555	0.99734	-4.32291	1.57371
NARF	NARF	26502	nuclear prelamin A recognition factor	-0.114201	6.05251	-1.57345	0.115625	0.99734	-4.31911	-1.5734
TPRKB	TPRKB	51002	TP53RK binding protein	-0.120409	5.90673	-1.57295	0.115743	0.99734	-4.3212	-1.5729
CDH17	CDH17	1015	cadherin 17	-0.141535	5.74463	-1.57267	0.115806	0.99734	-4.31876	-1.57262
PRDM16	PRDM16	63976	PR/SET domain 16	0.13847	5.40296	1.57259	0.115824	0.99734	-4.31882	1.57254
TMX4	TMX4	56255	thioredoxin related transmembrane protein 4	0.13442	7.03294	1.57178	0.116016	0.99734	-4.32712	1.57172
DMRTA2	DMRTA2	63950	DMRT like family A2	-0.153196	5.3114	-1.57106	0.116183	0.99734	-4.32273	-1.571
SCARB1	SCARB1	949	scavenger receptor class B member 1	-0.150286	5.3134	-1.57054	0.116307	0.99734	-4.32798	-1.57047
RTCA	RTCA	8634	RNA 3'-terminal phosphate cyclase	0.101784	6.09469	1.57049	0.116307	0.99734	-4.3251	1.57046
POU5F1	POU5F1	5460	POU class 5 homeobox 1	-0.159386	5.44327	-1.57027	0.11637	0.99734	-4.33271	-1.57019
DACH1	DACH1	1602	dachshund family transcription factor 1	-0.17621	5.27211	-1.56994	0.116448	0.99734	-4.33277	-1.56986
NLRP14	NLRP14	338323	NLR family pyrin domain containing 14	-0.13861	5.57727	-1.56985	0.116467	0.99734	-4.33231	-1.56978
ZCCHC9	ZCCHC9	84240	zinc finger CCHC-type containing 9	-0.121935	5.70537	-1.56908	0.116637	0.99734	-4.32081	-1.56904
CFL2	CFL2	1073	cofilin 2	0.237242	8.66931	1.56887	0.116732	0.99734	-4.39418	1.56864
CUX1	CUX1	1523	cut like homeobox 1	0.136277	7.74607	1.56869	0.116746	0.99734	-4.35264	1.56858
EMP1	EMP1	2012	epithelial membrane protein 1	0.170593	5.36488	1.56822	0.116839	0.99734	-4.32162	1.56818
YTHDF1	YTHDF1	54915	YTH N6-methyladenosine RNA binding protein 1	-0.115273	5.72423	-1.56801	0.116892	0.99734	-4.32576	-1.56795
TLR4	TLR4	7099	toll like receptor 4	-0.190971	4.93608	-1.56773	0.11697	0.99734	-4.34175	-1.56762
MFSD5	MFSD5	84975	major facilitator superfamily domain containing 5	0.116915	5.78928	1.56743	0.117023	0.99734	-4.32352	1.56739
TAS2R19	TAS2R19	259294	taste 2 receptor member 19	-0.159828	5.37896	-1.56738	0.11704	0.99734	-4.32622	-1.56732
FGD5	FGD5	152273	FYVE, RhoGEF and PH domain containing 5	-0.142376	5.52805	-1.56722	0.117082	0.99734	-4.33441	-1.56714
TEX52	TEX52	101929469	testis expressed 52	0.1485	5.18039	1.56719	0.117084	0.99734	-4.32486	1.56713
XAGE1A	XAGE1A	653220	X antigen family member 1A	-0.168021	5.01037	-1.56721	0.117089	0.99734	-4.34098	-1.56711
LINS1	LINS1	55180	lines homolog 1	-0.135791	5.65471	-1.56695	0.117142	0.99734	-4.33203	-1.56688
NID1	NID1	4811	nidogen 1	0.138347	6.00168	1.5662	0.117311	0.99734	-4.32569	1.56616
MIIP	MIIP	60672	migration and invasion inhibitory protein	0.144904	5.72675	1.56572	0.117421	0.99734	-4.3252	1.56569
H2BC11	H2BC11	8970	H2B clustered histone 11	-0.153421	5.12096	-1.56331	0.117997	0.99734	-4.33294	-1.56324
TOMM22	TOMM22	56993	translocase of outer mitochondrial membrane 22	0.10818	6.54784	1.5631	0.118036	0.99734	-4.32842	1.56307
PIK3R6	PIK3R6	146850	phosphoinositide-3-kinase regulatory subunit 6	-0.157044	5.11282	-1.56303	0.118063	0.99734	-4.33244	-1.56296
MAPK1	MAPK1	5594	mitogen-activated protein kinase 1	0.112596	6.31507	1.56262	0.118151	0.99734	-4.32985	1.56258
TNNC2	TNNC2	7125	troponin C2, fast skeletal type	-0.139487	5.6806	-1.56244	0.118195	0.99734	-4.32678	-1.5624
ZNF257	ZNF257	113835	zinc finger protein 257	-0.155642	5.44048	-1.56228	0.118241	0.99734	-4.34097	-1.5622
PRKAR2B	PRKAR2B	5577	protein kinase cAMP-dependent type II regulatory subunit beta	0.161535	5.95936	1.56199	0.118299	0.99734	-4.32907	1.56195
TMF1	TMF1	7110	TATA element modulatory factor 1	0.0959004	6.22813	1.56131	0.11846	0.99734	-4.33007	1.56127
PDF	PDF	64146	peptide deformylase, mitochondrial	-0.12094	5.56992	-1.56119	0.118491	0.99734	-4.33119	-1.56114
CHP1	CHP1	11261	calcineurin like EF-hand protein 1	0.127732	6.25272	1.56081	0.118577	0.99734	-4.33055	1.56077
P4HA2	P4HA2	8974	prolyl 4-hydroxylase subunit alpha 2	0.128548	6.15877	1.56067	0.11861	0.99734	-4.33052	1.56063
KIAA0100	KIAA0100	9703	KIAA0100	-0.13264	5.88996	-1.56028	0.118702	0.99734	-4.32961	-1.56024
SLIT1	SLIT1	6585	slit guidance ligand 1	-0.175142	5.21683	-1.56007	0.118765	0.99734	-4.34116	-1.55998
LZTS3	LZTS3	9762	leucine zipper tumor suppressor family member 3	0.146265	5.46037	1.55997	0.118779	0.99734	-4.33238	1.55992
TMEM116	TMEM116	89894	transmembrane protein 116	-0.13803	5.95298	-1.55992	0.11879	0.99734	-4.33244	-1.55987
CLIP4	CLIP4	79745	CAP-Gly domain containing linker protein family member 4	-0.134465	6.10733	-1.55973	0.118833	0.99734	-4.3314	-1.55969
IL4I1	IL4I1	259307	interleukin 4 induced 1	0.169283	6.14376	1.55838	0.119153	0.99734	-4.33251	1.55834
PDXK	PDXK	8566	pyridoxal kinase	-0.11743	6.06574	-1.55773	0.119304	0.99734	-4.335	-1.5577
NAV1	NAV1	89796	neuron navigator 1	0.172032	5.64216	1.55769	0.119319	0.99734	-4.33459	1.55764
KIDINS220	KIDINS220	57498	kinase D interacting substrate 220	0.121555	6.46303	1.55725	0.119422	0.99734	-4.33461	1.5572
CTR9	CTR9	9646	CTR9 homolog, Paf1/RNA polymerase II complex component	0.119972	5.70233	1.55655	0.119589	0.99734	-4.33454	1.5565
PDGFRL	PDGFRL	5157	platelet derived growth factor receptor like	0.174121	5.01676	1.55631	0.119651	0.99734	-4.33883	1.55624
ZNF138	ZNF138	7697	zinc finger protein 138	0.113501	5.67733	1.55619	0.119672	0.99734	-4.33396	1.55615
ARFGAP3	ARFGAP3	26286	ADP ribosylation factor GTPase activating protein 3	0.0992794	6.04459	1.55576	0.11977	0.99734	-4.33958	1.55574
BDP1	BDP1	55814	B double prime 1, subunit of RNA polymerase III transcription initiation factor IIIB	-0.114569	5.95868	-1.55568	0.119796	0.99734	-4.33521	-1.55563
KCNN3	KCNN3	3782	potassium calcium-activated channel subfamily N member 3	-0.170417	5.3498	-1.55566	0.119803	0.99734	-4.33632	-1.5556
PRPS1	PRPS1	5631	phosphoribosyl pyrophosphate synthetase 1	-0.120109	5.77799	-1.55497	0.119964	0.99734	-4.3354	-1.55493
MMRN1	MMRN1	22915	multimerin 1	-0.149265	5.48931	-1.55474	0.120024	0.99734	-4.34122	-1.55467
BRD9	BRD9	65980	bromodomain containing 9	0.119994	5.68383	1.55444	0.12009	0.99734	-4.33524	1.5544
ABCA2	ABCA2	20	ATP binding cassette subfamily A member 2	0.140765	5.39661	1.55439	0.120105	0.99734	-4.33664	1.55433
BSG	BSG	682	basigin (Ok blood group)	0.240582	9.76506	1.55445	0.120168	0.99734	-4.42374	1.55407
RNF215	RNF215	200312	ring finger protein 215	-0.129396	5.79499	-1.55345	0.120325	0.99734	-4.33549	-1.55341
TBR1	TBR1	10716	T-box brain transcription factor 1	0.142614	5.43963	1.55313	0.120406	0.99734	-4.33845	1.55307
SYNGR3	SYNGR3	9143	synaptogyrin 3	-0.127608	5.52376	-1.55305	0.120423	0.99734	-4.33533	-1.553
ARV1	ARV1	64801	ARV1 homolog, fatty acid homeostasis modulator	-0.108178	5.85869	-1.55213	0.120641	0.99734	-4.33696	-1.55209
MBD1	MBD1	4152	methyl-CpG binding domain protein 1	-0.109674	5.91688	-1.55171	0.12074	0.99734	-4.33739	-1.55168
EEF2KMT	EEF2KMT	196483	eukaryotic elongation factor 2 lysine methyltransferase	0.136837	5.2306	1.55156	0.120779	0.99734	-4.33698	1.55151
SAPCD1	SAPCD1	401251	suppressor APC domain containing 1	0.141692	5.56526	1.55134	0.120832	0.99734	-4.33775	1.55129
SOCS3	SOCS3	9021	suppressor of cytokine signaling 3	-0.204358	5.55266	-1.55109	0.120899	0.99734	-4.34997	-1.55101
SLC35G4	SLC35G4	646000	solute carrier family 35 member G4	0.15791	5.08319	1.55105	0.120906	0.99734	-4.34396	1.55098
MAFF	MAFF	23764	MAF bZIP transcription factor F	-0.199683	5.50599	-1.55065	0.120998	0.99734	-4.33796	-1.5506
AIDA	AIDA	64853	axin interactor, dorsalization associated	-0.111746	6.09874	-1.55055	0.121017	0.99734	-4.33975	-1.55052
SIX6	SIX6	4990	SIX homeobox 6	-0.171209	5.60682	-1.55051	0.12103	0.99734	-4.33753	-1.55046
CWF19L2	CWF19L2	143884	CWF19 like cell cycle control factor 2	-0.130403	5.63505	-1.54954	0.121263	0.99734	-4.33836	-1.54949
IGF2	IGF2	3481	insulin like growth factor 2	-0.212835	6.22871	-1.54938	0.121298	0.99734	-4.34187	-1.54935
FRAT2	FRAT2	23401	FRAT regulator of WNT signaling pathway 2	-0.146971	5.56337	-1.54933	0.121319	0.99734	-4.34493	-1.54926
CCDC115	CCDC115	84317	coiled-coil domain containing 115	-0.11107	5.63002	-1.54929	0.121321	0.99734	-4.33864	-1.54925
TRNP1	TRNP1	388610	TMF1 regulated nuclear protein 1	0.137712	5.96257	1.5491	0.121367	0.99734	-4.34048	1.54906
PIGM	PIGM	93183	phosphatidylinositol glycan anchor biosynthesis class M	-0.137592	5.72987	-1.54827	0.121567	0.99734	-4.33963	-1.54823
RABGGTA	RABGGTA	5875	Rab geranylgeranyltransferase subunit alpha	-0.136321	5.45687	-1.54817	0.121594	0.99734	-4.34025	-1.54812
HACD1	HACD1	9200	3-hydroxyacyl-CoA dehydratase 1	0.177054	6.82105	1.548	0.121635	0.99734	-4.34437	1.54795
DHX38	DHX38	9785	DEAH-box helicase 38	-0.135837	5.68522	-1.54796	0.121642	0.99734	-4.33972	-1.54792
OTULINL	OTULINL	54491	OTU deubiquitinase with linear linkage specificity like	-0.180678	4.72986	-1.54782	0.121696	0.99734	-4.36204	-1.5477
ATP7B	ATP7B	540	ATPase copper transporting beta	0.129423	5.79391	1.54732	0.121797	0.99734	-4.3417	1.54728
F13A1	F13A1	2162	coagulation factor XIII A chain	-0.137179	5.87563	-1.54703	0.121869	0.99734	-4.34473	-1.54697
KBTBD12	KBTBD12	166348	kelch repeat and BTB domain containing 12	-0.151953	6.0042	-1.5461	0.122093	0.99734	-4.34389	-1.54605
ACAT1	ACAT1	38	acetyl-CoA acetyltransferase 1	0.161203	8.12466	1.54587	0.122147	0.99734	-4.34148	1.54583
ZNF513	ZNF513	130557	zinc finger protein 513	-0.149003	5.34071	-1.54576	0.122179	0.99734	-4.3445	-1.54569
TRAK2	TRAK2	66008	trafficking kinesin protein 2	0.180178	7.67957	1.54569	0.1222	0.99734	-4.35831	1.54561
PNRC1	PNRC1	10957	proline rich nuclear receptor coactivator 1	0.208236	7.06937	1.54557	0.122219	0.99734	-4.34354	1.54553
ING4	ING4	51147	inhibitor of growth family member 4	0.115959	5.92238	1.54554	0.122222	0.99734	-4.34738	1.54551
SHARPIN	SHARPIN	81858	SHANK associated RH domain interactor	0.107768	6.17432	1.54553	0.122227	0.99734	-4.34419	1.54549
PPP1R35	PPP1R35	221908	protein phosphatase 1 regulatory subunit 35	-0.119125	5.75749	-1.54509	0.122334	0.99734	-4.3429	-1.54505
ZNF821	ZNF821	55565	zinc finger protein 821	-0.132074	5.68547	-1.54504	0.122349	0.99734	-4.34319	-1.54499
SNRNP200	SNRNP200	23020	small nuclear ribonucleoprotein U5 subunit 200	-0.126529	5.88049	-1.54502	0.122351	0.99734	-4.3431	-1.54498
OCEL1	OCEL1	79629	occludin/ELL domain containing 1	0.124711	5.75365	1.54477	0.122409	0.99734	-4.34569	1.54474
PGPEP1	PGPEP1	54858	pyroglutamyl-peptidase I	0.120673	5.7183	1.54397	0.122603	0.99734	-4.34422	1.54394
MPPE1	MPPE1	65258	metallophosphoesterase 1	-0.103199	6.61999	-1.54352	0.122712	0.99734	-4.34688	-1.54349
MRPS25	MRPS25	64432	mitochondrial ribosomal protein S25	-0.146103	6.50797	-1.5433	0.122767	0.99734	-4.34607	-1.54326
MYCL	MYCL	4610	MYCL proto-oncogene, bHLH transcription factor	-0.144398	5.44949	-1.543	0.122848	0.99734	-4.35129	-1.54293
PANK1	PANK1	53354	pantothenate kinase 1	0.118878	5.87279	1.54288	0.122869	0.99734	-4.34629	1.54284
FANCC	FANCC	2176	FA complementation group C	-0.129155	5.57665	-1.5429	0.122871	0.99734	-4.34837	-1.54283
HECTD1	HECTD1	25831	HECT domain E3 ubiquitin protein ligase 1	0.114021	6.47004	1.54284	0.12288	0.99734	-4.34739	1.5428
ANKMY1	ANKMY1	51281	ankyrin repeat and MYND domain containing 1	-0.163429	5.3918	-1.5425	0.122967	0.99734	-4.34581	-1.54244
PHLPP1	PHLPP1	23239	PH domain and leucine rich repeat protein phosphatase 1	0.134194	5.22705	1.54187	0.123123	0.99734	-4.35089	1.5418
CEACAM18	CEACAM18	729767	CEA cell adhesion molecule 18	-0.13664	5.31072	-1.54135	0.123246	0.99734	-4.34713	-1.54129
RNF31	RNF31	55072	ring finger protein 31	-0.146646	5.19523	-1.54035	0.123495	0.99734	-4.35633	-1.54027
CYB5D1	CYB5D1	124637	cytochrome b5 domain containing 1	0.135051	5.29671	1.54023	0.123516	0.99734	-4.34655	1.54018
SPDEF	SPDEF	25803	SAM pointed domain containing ETS transcription factor	-0.123416	5.54159	-1.54001	0.123569	0.99734	-4.34758	-1.53996
SSR4	SSR4	6748	signal sequence receptor subunit 4	0.160514	6.82906	1.53976	0.123627	0.99734	-4.3511	1.53973
SVEP1	SVEP1	79987	sushi, von Willebrand factor type A, EGF and pentraxin domain containing 1	0.155073	5.05038	1.53902	0.123821	0.99734	-4.35838	1.53893
H4C9	H4C9	8294	H4 clustered histone 9	0.14877	4.95411	1.53898	0.123829	0.99734	-4.35561	1.5389
EXOC3L4	EXOC3L4	91828	exocyst complex component 3 like 4	0.125462	5.4516	1.53875	0.123875	0.99734	-4.34783	1.53871
DDIT3	DDIT3	1649	DNA damage inducible transcript 3	-0.128607	5.96586	-1.53875	0.123877	0.99734	-4.35018	-1.5387
BAHCC1	BAHCC1	57597	BAH domain and coiled-coil containing 1	-0.175197	5.28667	-1.53808	0.124044	0.99734	-4.35078	-1.53802
ADGRD2	ADGRD2	347088	adhesion G protein-coupled receptor D2	0.13335	5.63174	1.53792	0.124077	0.99734	-4.34928	1.53788
AK6	AK6	102157402	adenylate kinase 6	0.130744	5.38156	1.5379	0.124084	0.99734	-4.34868	1.53786
UBE3C	UBE3C	9690	ubiquitin protein ligase E3C	0.132303	5.9575	1.5376	0.124153	0.99734	-4.35489	1.53757
PUF60	PUF60	22827	poly(U) binding splicing factor 60	0.125653	6.39593	1.53742	0.124197	0.99734	-4.35371	1.53739
SNX7	SNX7	51375	sorting nexin 7	-0.139254	5.67476	-1.53713	0.124273	0.99734	-4.34905	-1.53708
SEC14L1	SEC14L1	6397	SEC14 like lipid binding 1	-0.124511	5.87627	-1.5368	0.124353	0.99734	-4.35038	-1.53676
TAX1BP1	TAX1BP1	8887	Tax1 binding protein 1	0.169598	6.89968	1.53655	0.124414	0.99734	-4.35206	1.53651
SPPL2C	SPPL2C	162540	signal peptide peptidase like 2C	-0.132497	5.75064	-1.53603	0.12454	0.99734	-4.3506	-1.53599
UAP1	UAP1	6675	UDP-N-acetylglucosamine pyrophosphorylase 1	-0.121778	5.69686	-1.53552	0.124674	0.99734	-4.36111	-1.53545
SQOR	SQOR	58472	sulfide quinone oxidoreductase	0.136925	5.25561	1.53533	0.124716	0.99734	-4.35175	1.53528
SLC12A7	SLC12A7	10723	solute carrier family 12 member 7	0.111866	6.86903	1.5353	0.124716	0.99734	-4.36068	1.53528
RNF167	RNF167	26001	ring finger protein 167	-0.106845	6.05024	-1.535	0.12479	0.99734	-4.356	-1.53497
SON	SON	6651	SON DNA binding protein	0.119304	6.52727	1.53501	0.124791	0.99734	-4.35336	1.53497
JRKL	JRKL	8690	JRK like	-0.132483	5.44977	-1.53451	0.12492	0.99734	-4.35554	-1.53444
TTC13	TTC13	79573	tetratricopeptide repeat domain 13	-0.131149	5.7074	-1.5339	0.125064	0.99734	-4.35267	-1.53386
ABHD14B	ABHD14B	84836	abhydrolase domain containing 14B	-0.126514	5.7416	-1.53316	0.125245	0.99734	-4.35315	-1.53313
TAF6	TAF6	6878	TATA-box binding protein associated factor 6	0.117503	5.77618	1.533	0.125287	0.99734	-4.35472	1.53296
SMAP2	SMAP2	64744	small ArfGAP2	-0.146254	5.5425	-1.53228	0.125466	0.99734	-4.35505	-1.53223
HSPD1	HSPD1	3329	heat shock protein family D (Hsp60) member 1	0.141114	6.74359	1.53143	0.125676	0.99734	-4.3576	1.53138
UPF2	UPF2	26019	UPF2 regulator of nonsense mediated mRNA decay	-0.114804	5.94868	-1.53113	0.125746	0.99734	-4.35748	-1.5311
NELFA	NELFA	7469	negative elongation factor complex member A	0.134865	5.3149	1.53067	0.125862	0.99734	-4.35458	1.53062
CCDC47	CCDC47	57003	coiled-coil domain containing 47	0.119707	6.94071	1.53057	0.125886	0.99734	-4.35677	1.53053
HMG20A	HMG20A	10363	high mobility group 20A	0.099577	5.92948	1.5304	0.125925	0.99734	-4.36157	1.53037
ZNF613	ZNF613	79898	zinc finger protein 613	-0.12155	6.37918	-1.53032	0.125945	0.99734	-4.35765	-1.53029
UBE2NL	UBE2NL	389898	ubiquitin conjugating enzyme E2 N like (gene/pseudogene)	0.136521	5.38196	1.53024	0.125967	0.99734	-4.35519	1.5302
MSMO1	MSMO1	6307	methylsterol monooxygenase 1	0.139401	5.6408	1.53009	0.126004	0.99734	-4.35627	1.53005
FUBP3	FUBP3	8939	far upstream element binding protein 3	0.105456	6.04298	1.52989	0.126051	0.99734	-4.35834	1.52986
C14orf39	C14orf39	317761	chromosome 14 open reading frame 39	-0.140401	5.68498	-1.52985	0.126069	0.99734	-4.3586	-1.52979
CPEB4	CPEB4	80315	cytoplasmic polyadenylation element binding protein 4	0.182343	7.46415	1.52969	0.126104	0.99734	-4.35709	1.52965
PDE4D	PDE4D	5144	phosphodiesterase 4D	-0.160492	5.52898	-1.52921	0.126226	0.99734	-4.35846	-1.52915
P2RX7	P2RX7	5027	purinergic receptor P2X 7	-0.198421	5.24792	-1.52916	0.126242	0.99734	-4.35843	-1.52909
RAMP3	RAMP3	10268	receptor activity modifying protein 3	-0.152718	5.13609	-1.52903	0.126275	0.99734	-4.36089	-1.52896
TRMT1L	TRMT1L	81627	tRNA methyltransferase 1 like	-0.104067	5.88225	-1.52893	0.12629	0.99734	-4.35938	-1.5289
TNFAIP8L3	TNFAIP8L3	388121	TNF alpha induced protein 8 like 3	-0.129697	5.70661	-1.52887	0.126306	0.99734	-4.35669	-1.52883
LCK	LCK	3932	LCK proto-oncogene, Src family tyrosine kinase	0.145855	5.48379	1.52881	0.126326	0.99734	-4.35813	1.52875
TTYH2	TTYH2	94015	tweety family member 2	-0.127377	5.85416	-1.52847	0.126407	0.99734	-4.35817	-1.52843
CPNE4	CPNE4	131034	copine 4	-0.156385	5.59031	-1.52847	0.126413	0.99734	-4.36502	-1.5284
MSTO1	MSTO1	55154	misato mitochondrial distribution and morphology regulator 1	-0.126747	5.6996	-1.52776	0.126586	0.99734	-4.35885	-1.52771
PTGES2	PTGES2	80142	prostaglandin E synthase 2	0.113076	6.50163	1.52774	0.126591	0.99734	-4.36262	1.52768
OPRPN	OPRPN	58503	opiorphin prepropeptide	0.146815	5.26102	1.52762	0.12662	0.99734	-4.35725	1.52757
PCDH7	PCDH7	5099	protocadherin 7	0.200807	6.19583	1.52759	0.12662	0.99734	-4.36783	1.52757
SNRPF	SNRPF	6636	small nuclear ribonucleoprotein polypeptide F	-0.110611	5.96457	-1.52751	0.126645	0.99734	-4.35897	-1.52747
ZDHHC5	ZDHHC5	25921	zinc finger DHHC-type containing 5	0.110938	5.99675	1.52708	0.126752	0.99734	-4.3598	1.52704
SLC22A17	SLC22A17	51310	solute carrier family 22 member 17	-0.153513	5.08614	-1.5265	0.126904	0.99734	-4.36253	-1.52642
MANEA	MANEA	79694	mannosidase endo-alpha	-0.132086	5.47545	-1.52648	0.126906	0.99734	-4.36196	-1.52642
SOX10	SOX10	6663	SRY-box transcription factor 10	0.181194	4.72252	1.52619	0.126983	0.99734	-4.3658	1.52611
TUBGCP6	TUBGCP6	85378	tubulin gamma complex associated protein 6	-0.11974	5.67813	-1.52563	0.127112	0.99734	-4.35963	-1.52559
UBE2Q2	UBE2Q2	92912	ubiquitin conjugating enzyme E2 Q2	-0.120481	5.89375	-1.52485	0.127311	0.99734	-4.3652	-1.52479
ZNF366	ZNF366	167465	zinc finger protein 366	-0.158678	5.2546	-1.52443	0.127422	0.99734	-4.36605	-1.52435
SLC7A13	SLC7A13	157724	solute carrier family 7 member 13	0.142557	5.43994	1.52426	0.127459	0.99734	-4.36251	1.5242
IFNA4	IFNA4	3441	interferon alpha 4	-0.14467	5.64168	-1.52417	0.127477	0.99734	-4.36057	-1.52413
PRPS2	PRPS2	5634	phosphoribosyl pyrophosphate synthetase 2	0.123681	5.52424	1.52403	0.12751	0.99734	-4.36123	1.52399
MORN1	MORN1	79906	MORN repeat containing 1	0.119893	5.66023	1.52366	0.127602	0.99734	-4.36232	1.52363
ATP5MGL	ATP5MGL	267020	ATP synthase membrane subunit g like	-0.145281	5.25152	-1.52303	0.127771	0.99734	-4.3688	-1.52295
NMRK1	NMRK1	54981	nicotinamide riboside kinase 1	-0.177911	5.32447	-1.52295	0.127788	0.99734	-4.3631	-1.52288
ALKBH5	ALKBH5	54890	alkB homolog 5, RNA demethylase	0.120099	7.04871	1.52271	0.127842	0.99734	-4.3634	1.52267
PLCB4	PLCB4	5332	phospholipase C beta 4	0.131374	5.52006	1.52223	0.127962	0.99734	-4.363	1.52219
DCUN1D2	DCUN1D2	55208	defective in cullin neddylation 1 domain containing 2	-0.159656	6.501	-1.52212	0.127989	0.99734	-4.3643	-1.52208
PHYKPL	PHYKPL	85007	5-phosphohydroxy-L-lysine phospho-lyase	-0.129748	5.73232	-1.52148	0.128149	0.99734	-4.36374	-1.52144
AMOTL1	AMOTL1	154810	angiomotin like 1	0.163362	5.67791	1.52138	0.128177	0.99734	-4.36507	1.52133
PDPR	PDPR	55066	pyruvate dehydrogenase phosphatase regulatory subunit	0.129584	5.63186	1.52128	0.128205	0.99734	-4.36845	1.52122
PLA2G3	PLA2G3	50487	phospholipase A2 group III	-0.150217	5.42182	-1.52112	0.128245	0.99734	-4.36429	-1.52106
SSBP4	SSBP4	170463	single stranded DNA binding protein 4	-0.0975414	5.9652	-1.52075	0.128329	0.99734	-4.36848	-1.52072
KLF13	KLF13	51621	Kruppel like factor 13	0.126841	5.66315	1.52051	0.128399	0.99734	-4.36963	1.52045
OR2T29	OR2T29	343563	olfactory receptor family 2 subfamily T member 29	-0.169095	5.19906	-1.52037	0.128435	0.99734	-4.366	-1.5203
FZD1	FZD1	8321	frizzled class receptor 1	-0.177591	6.09827	-1.52033	0.128439	0.99734	-4.36504	-1.52029
EGLN2	EGLN2	112398	egl-9 family hypoxia inducible factor 2	-0.108862	5.85346	-1.52015	0.128483	0.99734	-4.36487	-1.52011
ERCC3	ERCC3	2071	ERCC excision repair 3, TFIIH core complex helicase subunit	0.153118	5.02313	1.51992	0.128547	0.99734	-4.36565	1.51986
CACNG2	CACNG2	10369	calcium voltage-gated channel auxiliary subunit gamma 2	-0.153062	5.32552	-1.51911	0.128753	0.99734	-4.36923	-1.51904
RAB5B	RAB5B	5869	RAB5B, member RAS oncogene family	-0.119859	6.552	-1.51894	0.128787	0.99734	-4.36806	-1.5189
ACTA1	ACTA1	58	actin alpha 1, skeletal muscle	0.576112	11.9484	1.51977	0.128889	0.99734	-4.49921	1.5185
ADGRB3	ADGRB3	577	adhesion G protein-coupled receptor B3	-0.144214	5.46488	-1.51845	0.128915	0.99734	-4.36613	-1.51839
PLGLB2	PLGLB2	5342	plasminogen like B2	-0.141621	5.42874	-1.51727	0.129219	0.99734	-4.37399	-1.51719
ILVBL	ILVBL	10994	ilvB acetolactate synthase like	0.121013	6.71743	1.51721	0.129221	0.99734	-4.36989	1.51718
SIX1	SIX1	6495	SIX homeobox 1	0.150203	5.26253	1.51686	0.129314	0.99734	-4.36628	1.51681
C1RL	C1RL	51279	complement C1r subcomponent like	-0.179984	5.17994	-1.51587	0.129571	0.99734	-4.37308	-1.5158
DNTTIP1	DNTTIP1	116092	deoxynucleotidyltransferase terminal interacting protein 1	-0.0953135	5.90868	-1.51534	0.129695	0.99734	-4.37044	-1.51531
MYOT	MYOT	9499	myotilin	0.145793	6.10507	1.51489	0.129812	0.99734	-4.37091	1.51484
TMCC2	TMCC2	9911	transmembrane and coiled-coil domain family 2	0.140733	5.35928	1.51428	0.129968	0.99734	-4.36919	1.51423
ATP6V0E1	ATP6V0E1	8992	ATPase H+ transporting V0 subunit e1	0.156825	6.90407	1.51346	0.130172	0.99734	-4.37131	1.51342
ARPIN	ARPIN	348110	actin related protein 2/3 complex inhibitor	0.151544	5.2028	1.51341	0.130188	0.99734	-4.36981	1.51336
ACKR3	ACKR3	57007	atypical chemokine receptor 3	-0.185951	4.99954	-1.51317	0.130266	0.99734	-4.38503	-1.51305
EIF2AK1	EIF2AK1	27102	eukaryotic translation initiation factor 2 alpha kinase 1	-0.116499	6.13092	-1.51271	0.130364	0.99734	-4.37183	-1.51267
OR51Q1	OR51Q1	390061	olfactory receptor family 51 subfamily Q member 1 (gene/pseudogene)	0.134189	5.37743	1.51209	0.130524	0.99734	-4.37202	1.51204
DGKE	DGKE	8526	diacylglycerol kinase epsilon	-0.134878	5.28803	-1.51178	0.130607	0.99734	-4.37243	-1.51171
SLC2A11	SLC2A11	66035	solute carrier family 2 member 11	0.115723	5.98398	1.51113	0.130763	0.99734	-4.3745	1.5111
SNAPC5	SNAPC5	10302	small nuclear RNA activating complex polypeptide 5	-0.111532	5.81655	-1.51083	0.130841	0.99734	-4.37471	-1.51079
SETD4	SETD4	54093	SET domain containing 4	-0.117705	5.54936	-1.51081	0.130847	0.99734	-4.37154	-1.51077
MT2A	MT2A	4502	metallothionein 2A	0.222852	7.20968	1.51046	0.130942	0.99734	-4.38111	1.5104
ULK3	ULK3	25989	unc-51 like kinase 3	-0.12751	5.56894	-1.51039	0.130956	0.99734	-4.3719	-1.51034
RNF113A	RNF113A	7737	ring finger protein 113A	0.127398	5.61407	1.50945	0.131196	0.99734	-4.37408	1.5094
TBX18	TBX18	9096	T-box transcription factor 18	-0.134747	5.6073	-1.50937	0.131216	0.99734	-4.37305	-1.50932
PPP3R1	PPP3R1	5534	protein phosphatase 3 regulatory subunit B, alpha	-0.10947	6.15529	-1.50926	0.131239	0.99734	-4.37743	-1.50923
SPHKAP	SPHKAP	80309	SPHK1 interactor, AKAP domain containing	0.173996	6.64525	1.50884	0.131354	0.99734	-4.37697	1.50878
ATP2B4	ATP2B4	493	ATPase plasma membrane Ca2+ transporting 4	0.163891	7.35696	1.50873	0.131385	0.99734	-4.38049	1.50866
ADAMTSL2	ADAMTSL2	9719	ADAMTS like 2	-0.155157	4.92454	-1.50848	0.131457	0.99734	-4.38523	-1.50838
TF	TF	7018	transferrin	-0.14392	5.52566	-1.50827	0.131499	0.99734	-4.37528	-1.50822
GPR161	GPR161	23432	G protein-coupled receptor 161	-0.146985	5.58035	-1.50795	0.131577	0.99734	-4.37408	-1.50791
ZNF33B	ZNF33B	7582	zinc finger protein 33B	-0.129967	5.42405	-1.50785	0.13161	0.99734	-4.37622	-1.50778
XPO7	XPO7	23039	exportin 7	-0.0995496	6.31947	-1.50722	0.131763	0.99734	-4.37674	-1.50719
NEK3	NEK3	4752	NIMA related kinase 3	-0.144174	5.29467	-1.50681	0.131875	0.99734	-4.37516	-1.50675
ABCG8	ABCG8	64241	ATP binding cassette subfamily G member 8	-0.157649	5.42932	-1.50608	0.132062	0.99734	-4.37617	-1.50602
MRPL49	MRPL49	740	mitochondrial ribosomal protein L49	-0.115176	5.87329	-1.506	0.132082	0.99734	-4.37857	-1.50594
FHL1	FHL1	2273	four and a half LIM domains 1	0.335005	9.98866	1.50609	0.132165	0.99734	-4.46029	1.50562
CIAO2B	CIAO2B	51647	cytosolic iron-sulfur assembly component 2B	0.12545	6.47179	1.50554	0.132195	0.99734	-4.3784	1.5055
CYP4Z1	CYP4Z1	199974	cytochrome P450 family 4 subfamily Z member 1	0.121875	5.6011	1.50538	0.132236	0.99734	-4.37858	1.50534
NAT8	NAT8	9027	N-acetyltransferase 8 (putative)	-0.164741	5.35864	-1.50507	0.132323	0.99734	-4.37949	-1.50501
SLC5A5	SLC5A5	6528	solute carrier family 5 member 5	0.120247	5.78778	1.50491	0.132357	0.99734	-4.37884	1.50487
MRPS24	MRPS24	64951	mitochondrial ribosomal protein S24	-0.12143	6.56706	-1.50459	0.132436	0.99734	-4.38196	-1.50456
CXCR4	CXCR4	7852	C-X-C motif chemokine receptor 4	0.106598	6.20289	1.50441	0.132484	0.99734	-4.38012	1.50438
EBF2	EBF2	64641	EBF transcription factor 2	0.130613	5.40374	1.50426	0.132524	0.99734	-4.37749	1.50422
RRP12	RRP12	23223	ribosomal RNA processing 12 homolog	-0.11763	5.86882	-1.50401	0.132588	0.99734	-4.37886	-1.50397
PRPF19	PRPF19	27339	pre-mRNA processing factor 19	-0.11113	5.81939	-1.50399	0.132594	0.99734	-4.37856	-1.50395
DNAJC10	DNAJC10	54431	DnaJ heat shock protein family (Hsp40) member C10	-0.162695	4.92822	-1.50398	0.132612	0.99734	-4.38585	-1.50388
KTI12	KTI12	112970	KTI12 chromatin associated homolog	-0.122746	5.46865	-1.50389	0.132624	0.99734	-4.37778	-1.50383
GPX3	GPX3	2878	glutathione peroxidase 3	-0.328087	8.865	-1.50378	0.132677	0.99734	-4.40569	-1.50363
SYNGR4	SYNGR4	23546	synaptogyrin 4	-0.133866	5.55183	-1.50326	0.132784	0.99734	-4.37802	-1.50321
SLC5A6	SLC5A6	8884	solute carrier family 5 member 6	0.118685	5.75097	1.50307	0.132828	0.99734	-4.3824	1.50304
AFF2	AFF2	2334	AF4/FMR2 family member 2	0.134825	5.46999	1.50267	0.132935	0.99734	-4.37874	1.50263
TIMM23B	TIMM23B	100652748	translocase of inner mitochondrial membrane 23 homolog B	-0.112855	6.57291	-1.50217	0.133062	0.99734	-4.38211	-1.50214
SAXO2	SAXO2	283726	stabilizer of axonemal microtubules 2	-0.140221	5.30742	-1.50197	0.133123	0.99734	-4.38146	-1.5019
ARHGDIB	ARHGDIB	397	Rho GDP dissociation inhibitor beta	-0.122114	6.02579	-1.50177	0.133164	0.99734	-4.38716	-1.50174
PYM1	PYM1	84305	PYM homolog 1, exon junction complex associated factor	-0.127609	5.68363	-1.50091	0.133392	0.99734	-4.381	-1.50086
AHCYL1	AHCYL1	10768	adenosylhomocysteinase like 1	-0.130359	6.41024	-1.50074	0.133431	0.99734	-4.38332	-1.50071
NARS1	NARS1	4677	asparaginyl-tRNA synthetase 1	0.146058	6.3992	1.50057	0.133478	0.99734	-4.3825	1.50053
SERTAD3	SERTAD3	29946	SERTA domain containing 3	-0.116485	5.8769	-1.49958	0.133732	0.99734	-4.38607	-1.49955
KCNK4	KCNK4	50801	potassium two pore domain channel subfamily K member 4	0.146578	6.40812	1.49953	0.133745	0.99734	-4.38402	1.49949
MID2	MID2	11043	midline 2	-0.139467	5.3013	-1.49895	0.133903	0.99734	-4.38231	-1.49889
SPTLC3	SPTLC3	55304	serine palmitoyltransferase long chain base subunit 3	-0.162115	5.28074	-1.49853	0.134011	0.99734	-4.38208	-1.49847
MCM2	MCM2	4171	minichromosome maintenance complex component 2	-0.133726	5.59104	-1.49849	0.134017	0.99734	-4.38193	-1.49845
PAQR6	PAQR6	79957	progestin and adipoQ receptor family member 6	-0.143901	5.46122	-1.49848	0.134023	0.99734	-4.3814	-1.49842
PCGF5	PCGF5	84333	polycomb group ring finger 5	0.157131	6.99245	1.49722	0.134351	0.99734	-4.38636	1.49716
TIMM17A	TIMM17A	10440	translocase of inner mitochondrial membrane 17A	0.11083	6.4632	1.49679	0.134457	0.99734	-4.38756	1.49675
CCND2	CCND2	894	cyclin D2	0.203441	8.36712	1.4969	0.134465	0.99734	-4.4274	1.49672
MALT1	MALT1	10892	MALT1 paracaspase	-0.135287	5.41935	-1.49609	0.134646	0.99734	-4.38494	-1.49603
SLC6A8	SLC6A8	6535	solute carrier family 6 member 8	0.141464	7.25411	1.49568	0.13475	0.99734	-4.38615	1.49563
ACTN2	ACTN2	88	actinin alpha 2	0.209789	10.2991	1.49609	0.13475	0.99734	-4.45842	1.49563
EHMT2	EHMT2	10919	euchromatic histone lysine methyltransferase 2	-0.134688	5.52368	-1.49558	0.134775	0.99734	-4.3844	-1.49554
POLDIP2	POLDIP2	26073	DNA polymerase delta interacting protein 2	0.140519	7.25657	1.4953	0.134853	0.99734	-4.38909	1.49524
MX1	MX1	4599	MX dynamin like GTPase 1	0.14271	5.55418	1.49521	0.134869	0.99734	-4.38556	1.49517
CDKN2C	CDKN2C	1031	cyclin dependent kinase inhibitor 2C	0.131608	5.70808	1.49499	0.134925	0.99734	-4.38788	1.49496
AP1S2	AP1S2	8905	adaptor related protein complex 1 subunit sigma 2	0.169346	6.90975	1.49484	0.134973	0.99734	-4.39184	1.49477
ADGRG7	ADGRG7	84873	adhesion G protein-coupled receptor G7	-0.141515	5.46887	-1.49479	0.134981	0.99734	-4.38452	-1.49475
CCZ1	CCZ1	51622	CCZ1 homolog, vacuolar protein trafficking and biogenesis associated	-0.102181	6.2487	-1.49469	0.135005	0.99734	-4.38778	-1.49465
DR1	DR1	1810	down-regulator of transcription 1	0.0927619	7.2161	1.49456	0.135039	0.99734	-4.38809	1.49452
BCS1L	BCS1L	617	BCS1 homolog, ubiquinol-cytochrome c reductase complex chaperone	-0.104516	5.84154	-1.49447	0.135061	0.99734	-4.39029	-1.49444
NDUFB5	NDUFB5	4711	NADH:ubiquinone oxidoreductase subunit B5	0.15923	7.26313	1.49444	0.135077	0.99734	-4.38804	1.49438
FAM180A	FAM180A	389558	family with sequence similarity 180 member A	0.149654	6.07967	1.49345	0.135333	0.99734	-4.38931	1.4934
BRCC3	BRCC3	79184	BRCA1/BRCA2-containing complex subunit 3	-0.12093	5.57157	-1.49328	0.135374	0.99734	-4.38639	-1.49324
CEP135	CEP135	9662	centrosomal protein 135	-0.125543	5.54908	-1.49324	0.135388	0.99734	-4.38613	-1.49319
ALG12	ALG12	79087	ALG12 alpha-1,6-mannosyltransferase	0.106877	5.80572	1.49319	0.135396	0.99734	-4.39291	1.49316
COMMD7	COMMD7	149951	COMM domain containing 7	-0.123595	5.578	-1.49302	0.135442	0.99734	-4.38683	-1.49298
CLK4	CLK4	57396	CDC like kinase 4	-0.132436	5.91654	-1.49245	0.135593	0.99734	-4.38803	-1.49241
MFSD6	MFSD6	54842	major facilitator superfamily domain containing 6	-0.160243	5.37596	-1.49188	0.135749	0.99734	-4.38934	-1.49181
IFI27L1	IFI27L1	122509	interferon alpha inducible protein 27 like 1	-0.128099	5.6125	-1.49153	0.135833	0.99734	-4.38773	-1.49149
C1GALT1C1	C1GALT1C1	29071	C1GALT1 specific chaperone 1	0.114872	5.93304	1.49113	0.135941	0.99734	-4.38965	1.49108
NEB	NEB	4703	nebulin	0.200677	5.56214	1.49101	0.135967	0.99734	-4.39261	1.49098
ZNRF2	ZNRF2	223082	zinc and ring finger 2	0.134608	5.60747	1.49097	0.135978	0.99734	-4.39218	1.49094
WFDC12	WFDC12	128488	WAP four-disulfide core domain 12	0.119038	5.80375	1.49023	0.136172	0.99734	-4.3926	1.4902
C20orf204	C20orf204	284739	chromosome 20 open reading frame 204	-0.145758	5.35696	-1.49015	0.136199	0.99734	-4.38829	-1.4901
ATF5	ATF5	22809	activating transcription factor 5	0.121046	5.64219	1.49002	0.136231	0.99734	-4.3896	1.48998
MBTD1	MBTD1	54799	mbt domain containing 1	0.141213	5.2204	1.48913	0.136471	0.99734	-4.39137	1.48906
ANGPT2	ANGPT2	285	angiopoietin 2	0.151994	5.46454	1.48905	0.136483	0.99734	-4.39216	1.48902
PRAMEF6	PRAMEF6	440561	PRAME family member 6	-0.122157	5.94543	-1.4885	0.136628	0.99734	-4.39471	-1.48846
RNF217	RNF217	154214	ring finger protein 217	0.108331	5.71573	1.48784	0.1368	0.99734	-4.39564	1.48781
CDKN1C	CDKN1C	1028	cyclin dependent kinase inhibitor 1C	0.123818	5.89467	1.48764	0.136852	0.99734	-4.40194	1.48762
RELL1	RELL1	768211	RELT like 1	0.154734	5.94227	1.4876	0.136869	0.99734	-4.39242	1.48755
USP19	USP19	10869	ubiquitin specific peptidase 19	0.113276	5.88605	1.4869	0.137051	0.99734	-4.3933	1.48686
BNIP3	BNIP3	664	BCL2 interacting protein 3	0.155989	7.5099	1.48692	0.137061	0.99734	-4.40343	1.48683
HLA-F	HLA-F	3134	major histocompatibility complex, class I, F	0.172498	5.19076	1.48651	0.137168	0.99734	-4.40242	1.48642
TNIP1	TNIP1	10318	TNFAIP3 interacting protein 1	0.132467	7.01559	1.48636	0.137197	0.99734	-4.39369	1.48631
RNF122	RNF122	79845	ring finger protein 122	0.179578	5.58983	1.48583	0.137338	0.99734	-4.39317	1.48578
SMYD2	SMYD2	56950	SET and MYND domain containing 2	0.19843	8.34231	1.48487	0.137618	0.99734	-4.41933	1.48472
GTF2H4	GTF2H4	2968	general transcription factor IIH subunit 4	0.141155	5.23298	1.48466	0.137646	0.99734	-4.39295	1.48461
SLC66A2	SLC66A2	80148	solute carrier family 66 member 2	0.108134	5.77096	1.48408	0.137796	0.99734	-4.39886	1.48405
FOXE3	FOXE3	2301	forkhead box E3	0.132159	5.26437	1.48351	0.137955	0.99734	-4.39455	1.48345
SMCP	SMCP	4184	sperm mitochondria associated cysteine rich protein	-0.139755	5.35432	-1.48295	0.138104	0.99734	-4.39431	-1.48289
THRB	THRB	7068	thyroid hormone receptor beta	0.131252	5.66674	1.48235	0.13826	0.99734	-4.39583	1.4823
SPATA31D1	SPATA31D1	389763	SPATA31 subfamily D member 1	-0.128417	5.72381	-1.4822	0.138299	0.99734	-4.39569	-1.48216
B3GALNT1	B3GALNT1	8706	beta-1,3-N-acetylgalactosaminyltransferase 1 (globoside blood group)	0.120713	6.41204	1.48178	0.138405	0.99734	-4.40362	1.48176
ATRNL1	ATRNL1	26033	attractin like 1	-0.173203	5.45856	-1.48116	0.138582	0.99734	-4.39745	-1.48109
GFOD2	GFOD2	81577	glucose-fructose oxidoreductase domain containing 2	-0.139139	5.50514	-1.481	0.138618	0.99734	-4.39605	-1.48096
RFPL4A	RFPL4A	342931	ret finger protein like 4A	-0.146862	5.42671	-1.48029	0.138809	0.99734	-4.39611	-1.48024
TERF2IP	TERF2IP	54386	TERF2 interacting protein	0.105284	6.07528	1.47996	0.138891	0.99734	-4.41238	1.47993
RPL36	RPL36	25873	ribosomal protein L36	0.125095	7.60957	1.4799	0.138905	0.99734	-4.40704	1.47988
PSMC4	PSMC4	5704	proteasome 26S subunit, ATPase 4	0.108336	6.0467	1.47935	0.139054	0.99734	-4.40289	1.47932
ZFTA	ZFTA	65998	NA	0.139375	5.71464	1.47934	0.139058	0.99734	-4.40353	1.47931
KDR	KDR	3791	kinase insert domain receptor	-0.13485	5.46147	-1.47909	0.139127	0.99734	-4.39751	-1.47905
ARMS2	ARMS2	387715	age-related maculopathy susceptibility 2	0.162724	5.43312	1.47866	0.139242	0.99734	-4.40065	1.47862
COLGALT1	COLGALT1	79709	collagen beta(1-O)galactosyltransferase 1	-0.0974701	6.17451	-1.47861	0.13925	0.99734	-4.41257	-1.47859
RTL8A	RTL8A	26071	retrotransposon Gag like 8A	0.126598	5.60601	1.47748	0.13956	0.99734	-4.39968	1.47743
EMC10	EMC10	284361	ER membrane protein complex subunit 10	0.135395	7.11145	1.47742	0.139578	0.99734	-4.4009	1.47736
PAMR1	PAMR1	25891	peptidase domain containing associated with muscle regeneration 1	-0.132448	5.74678	-1.47729	0.139612	0.99734	-4.39959	-1.47724
CNKSR3	CNKSR3	154043	CNKSR family member 3	-0.127092	5.61343	-1.4772	0.139634	0.99734	-4.40053	-1.47716
VPS51	VPS51	738	VPS51 subunit of GARP complex	-0.0985032	6.21041	-1.47632	0.139865	0.99734	-4.41146	-1.47629
PAFAH1B3	PAFAH1B3	5050	platelet activating factor acetylhydrolase 1b catalytic subunit 3	-0.132935	5.49237	-1.47571	0.140034	0.99734	-4.40016	-1.47567
HNRNPA0	HNRNPA0	10949	heterogeneous nuclear ribonucleoprotein A0	0.105505	6.50168	1.47569	0.140035	0.99734	-4.40534	1.47566
CCDC88C	CCDC88C	440193	coiled-coil domain containing 88C	0.121087	5.36873	1.47504	0.140216	0.99734	-4.40093	1.47499
SNAP29	SNAP29	9342	synaptosome associated protein 29	0.115	5.72541	1.47473	0.140292	0.99734	-4.4086	1.4747
MEOX2	MEOX2	4223	mesenchyme homeobox 2	0.145474	5.45081	1.47448	0.140363	0.99734	-4.40408	1.47444
SEC13	SEC13	6396	SEC13 homolog, nuclear pore and COPII coat complex component	0.121947	5.64586	1.47434	0.1404	0.99734	-4.40502	1.4743
SMS	SMS	6611	spermine synthase	-0.12592	6.20328	-1.47395	0.140501	0.99734	-4.41706	-1.47393
MET	MET	4233	MET proto-oncogene, receptor tyrosine kinase	0.128995	5.65165	1.47356	0.140611	0.99734	-4.40424	1.47352
NFIC	NFIC	4782	nuclear factor I C	0.132312	7.24912	1.47351	0.14063	0.99734	-4.40385	1.47345
BSDC1	BSDC1	55108	BSD domain containing 1	-0.102281	6.05992	-1.47342	0.140647	0.99734	-4.40532	-1.47338
CCL24	CCL24	6369	C-C motif chemokine ligand 24	0.144657	5.76701	1.47337	0.14066	0.99734	-4.40604	1.47334
SLC25A34	SLC25A34	284723	solute carrier family 25 member 34	-0.143391	5.68297	-1.47336	0.140665	0.99734	-4.40264	-1.47332
PODN	PODN	127435	podocan	0.114914	5.61688	1.47285	0.1408	0.99734	-4.40853	1.47282
TAMALIN	TAMALIN	160622	NA	-0.183196	4.80085	-1.47261	0.140881	0.99734	-4.40775	-1.47252
POLR2J2	POLR2J2	246721	RNA polymerase II subunit J2	0.14389	5.48251	1.47245	0.140919	0.99734	-4.40745	1.47238
ITGA7	ITGA7	3679	integrin subunit alpha 7	0.220672	7.75581	1.47176	0.14111	0.99734	-4.41258	1.47167
TAMM41	TAMM41	132001	TAM41 mitochondrial translocator assembly and maintenance homolog	-0.122969	5.57242	-1.47139	0.141195	0.99734	-4.40471	-1.47135
OSTM1	OSTM1	28962	osteoclastogenesis associated transmembrane protein 1	-0.116748	6.20077	-1.47108	0.141281	0.99734	-4.40598	-1.47104
SIAH2	SIAH2	6478	siah E3 ubiquitin protein ligase 2	0.109212	6.23445	1.47097	0.141309	0.99734	-4.40634	1.47093
TM9SF2	TM9SF2	9375	transmembrane 9 superfamily member 2	0.112685	6.08516	1.47086	0.141341	0.99734	-4.40649	1.47082
UNC5C	UNC5C	8633	unc-5 netrin receptor C	0.128415	5.31394	1.47082	0.141358	0.99734	-4.40616	1.47075
DNAH6	DNAH6	1768	dynein axonemal heavy chain 6	-0.18506	4.8342	-1.47078	0.141376	0.99734	-4.40894	-1.47069
ECM2	ECM2	1842	extracellular matrix protein 2	-0.12185	5.61341	-1.47037	0.141476	0.99734	-4.40478	-1.47032
PPAN	PPAN	56342	peter pan homolog	0.11233	5.65988	1.47003	0.141562	0.99734	-4.40775	1.47
PBX2	PBX2	5089	PBX homeobox 2	0.107863	6.08619	1.46987	0.141606	0.99734	-4.40769	1.46984
ALDH2	ALDH2	217	aldehyde dehydrogenase 2 family member	0.133774	7.43812	1.46967	0.141662	0.99734	-4.40637	1.46963
CYP2J2	CYP2J2	1573	cytochrome P450 family 2 subfamily J member 2	0.186621	7.56803	1.46914	0.14182	0.99734	-4.41702	1.46905
WASF1	WASF1	8936	WASP family member 1	-0.135308	5.46393	-1.46905	0.141834	0.99734	-4.40569	-1.469
DDX27	DDX27	55661	DEAD-box helicase 27	0.13168	5.3073	1.469	0.141845	0.99734	-4.40675	1.46896
ATXN3L	ATXN3L	92552	ataxin 3 like	-0.142286	5.62401	-1.46899	0.141847	0.99734	-4.40589	-1.46895
C12orf29	C12orf29	91298	chromosome 12 open reading frame 29	-0.12449	5.75349	-1.4688	0.141897	0.99734	-4.40711	-1.46876
EDN3	EDN3	1908	endothelin 3	0.136489	5.4047	1.46802	0.142116	0.99734	-4.40799	1.46796
HAPLN3	HAPLN3	145864	hyaluronan and proteoglycan link protein 3	0.128988	5.05297	1.46786	0.142156	0.99734	-4.40549	1.46781
GUCA1ANB	GUCA1ANB	114841037	NA	0.164414	5.0974	1.46775	0.142187	0.99734	-4.40599	1.46769
C5AR1	C5AR1	728	complement C5a receptor 1	-0.126015	5.62334	-1.46697	0.142395	0.99734	-4.4091	-1.46693
RAB26	RAB26	25837	RAB26, member RAS oncogene family	-0.175194	5.06411	-1.46687	0.142431	0.99734	-4.40718	-1.4668
BVES	BVES	11149	blood vessel epicardial substance	0.128207	6.69907	1.4667	0.142471	0.99734	-4.40894	1.46665
PIGN	PIGN	23556	phosphatidylinositol glycan anchor biosynthesis class N	0.107491	5.85414	1.46662	0.142493	0.99734	-4.4086	1.46657
CDC123	CDC123	8872	cell division cycle 123	-0.110872	5.86528	-1.4664	0.142551	0.99734	-4.40865	-1.46636
SHB	SHB	6461	SH2 domain containing adaptor protein B	0.183971	5.96095	1.46622	0.142597	0.99734	-4.41275	1.46619
YIPF6	YIPF6	286451	Yip1 domain family member 6	-0.116382	5.96818	-1.46576	0.142726	0.99734	-4.40954	-1.46572
GNRH1	GNRH1	2796	gonadotropin releasing hormone 1	-0.128993	5.58514	-1.46564	0.142759	0.99734	-4.40884	-1.4656
CDO1	CDO1	1036	cysteine dioxygenase type 1	-0.133464	5.61543	-1.46558	0.142776	0.99734	-4.40844	-1.46553
PSMC3	PSMC3	5702	proteasome 26S subunit, ATPase 3	0.130096	6.11567	1.46541	0.142821	0.99734	-4.40999	1.46537
FAM222B	FAM222B	55731	family with sequence similarity 222 member B	-0.120629	5.5994	-1.46539	0.142825	0.99734	-4.40916	-1.46535
GPKOW	GPKOW	27238	G-patch domain and KOW motifs	-0.102307	5.7126	-1.46496	0.142941	0.99734	-4.41153	-1.46493
SSNA1	SSNA1	8636	SS nuclear autoantigen 1	0.0934025	6.30645	1.46448	0.143069	0.99734	-4.41817	1.46446
ZFAND2B	ZFAND2B	130617	zinc finger AN1-type containing 2B	-0.115097	5.98834	-1.46433	0.143112	0.99734	-4.41941	-1.4643
MVD	MVD	4597	mevalonate diphosphate decarboxylase	0.10616	5.73359	1.46422	0.143144	0.99734	-4.41447	1.46418
SMCO4	SMCO4	56935	single-pass membrane protein with coiled-coil domains 4	-0.109552	5.95975	-1.46414	0.143168	0.99734	-4.41102	-1.4641
MTFR1L	MTFR1L	56181	mitochondrial fission regulator 1 like	0.138413	6.42008	1.46412	0.143174	0.99734	-4.41086	1.46407
C2	C2	717	complement C2	0.11926	5.61522	1.46407	0.143184	0.99734	-4.41596	1.46404
UGDH	UGDH	7358	UDP-glucose 6-dehydrogenase	-0.11599	5.67912	-1.46363	0.143308	0.99734	-4.41053	-1.46358
STEAP1	STEAP1	26872	STEAP family member 1	-0.124793	5.49832	-1.46266	0.14358	0.99734	-4.41212	-1.46259
TBC1D7	TBC1D7	51256	TBC1 domain family member 7	-0.112317	5.97781	-1.46256	0.1436	0.99734	-4.41261	-1.46252
ALG10B	ALG10B	144245	ALG10 alpha-1,2-glucosyltransferase B	-0.15973	4.99393	-1.46253	0.143624	0.99734	-4.41718	-1.46243
CSHL1	CSHL1	1444	chorionic somatomammotropin hormone like 1	-0.145112	5.53028	-1.46214	0.143715	0.99734	-4.41175	-1.46209
PARK7	PARK7	11315	Parkinsonism associated deglycase	0.111772	7.34035	1.46186	0.143793	0.99734	-4.41194	1.46181
ATP6AP2	ATP6AP2	10159	ATPase H+ transporting accessory protein 2	0.0963745	5.90302	1.46118	0.143972	0.99734	-4.42142	1.46116
KIAA1841	KIAA1841	84542	KIAA1841	0.117634	5.63348	1.46103	0.144022	0.99734	-4.41277	1.46098
RASGEF1A	RASGEF1A	221002	RasGEF domain family member 1A	-0.159606	5.3665	-1.46072	0.144108	0.99734	-4.41165	-1.46066
ACADSB	ACADSB	36	acyl-CoA dehydrogenase short/branched chain	0.115808	6.61863	1.46059	0.144137	0.99734	-4.41608	1.46056
IFITM1	IFITM1	8519	interferon induced transmembrane protein 1	0.151575	5.85842	1.46056	0.144148	0.99734	-4.41359	1.46052
CWC15	CWC15	51503	CWC15 spliceosome associated protein homolog	-0.105841	5.97842	-1.46038	0.144192	0.99734	-4.42279	-1.46036
ATP2B2	ATP2B2	491	ATPase plasma membrane Ca2+ transporting 2	-0.128507	5.51685	-1.45951	0.144442	0.99734	-4.41482	-1.45945
AFDN	AFDN	4301	afadin, adherens junction formation factor	0.114243	5.44038	1.45882	0.144625	0.99734	-4.41665	1.45878
FASN	FASN	2194	fatty acid synthase	-0.147404	5.47522	-1.45879	0.144636	0.99734	-4.41319	-1.45874
FAM104B	FAM104B	90736	family with sequence similarity 104 member B	-0.110143	5.69829	-1.45863	0.144678	0.99734	-4.41776	-1.45859
KLF4	KLF4	9314	Kruppel like factor 4	-0.146568	5.60971	-1.45852	0.144716	0.99734	-4.41576	-1.45845
CAMK2N2	CAMK2N2	94032	calcium/calmodulin dependent protein kinase II inhibitor 2	0.120966	5.58813	1.45818	0.144803	0.99734	-4.4147	1.45814
TXNDC17	TXNDC17	84817	thioredoxin domain containing 17	-0.12429	5.70296	-1.45794	0.144873	0.99734	-4.41522	-1.45788
ARF6	ARF6	382	ADP ribosylation factor 6	-0.0977599	6.24693	-1.45761	0.144955	0.99734	-4.43088	-1.45759
TNFAIP1	TNFAIP1	7126	TNF alpha induced protein 1	0.108732	6.07379	1.45761	0.144959	0.99734	-4.41632	1.45757
PKP4	PKP4	8502	plakophilin 4	-0.138174	5.81839	-1.45732	0.145039	0.99734	-4.41609	-1.45728
ADAMTS19	ADAMTS19	171019	ADAM metallopeptidase with thrombospondin type 1 motif 19	-0.161175	5.37773	-1.4571	0.145103	0.99734	-4.414	-1.45705
ALOX5	ALOX5	240	arachidonate 5-lipoxygenase	-0.124904	5.90101	-1.45652	0.145262	0.99734	-4.4165	-1.45647
GTF2B	GTF2B	2959	general transcription factor IIB	0.132242	5.36348	1.45637	0.145302	0.99734	-4.41622	1.45633
CLCC1	CLCC1	23155	chloride channel CLIC like 1	-0.107226	5.86807	-1.45577	0.14547	0.99734	-4.41672	-1.45572
LIN7C	LIN7C	55327	lin-7 homolog C, crumbs cell polarity complex component	-0.119183	5.52686	-1.45555	0.145534	0.99734	-4.417	-1.45549
MYO10	MYO10	4651	myosin X	-0.151695	5.1731	-1.45543	0.145569	0.99734	-4.41604	-1.45536
FAM107A	FAM107A	11170	family with sequence similarity 107 member A	-0.163724	5.80908	-1.45462	0.145793	0.99734	-4.41919	-1.45455
MAP3K19	MAP3K19	80122	mitogen-activated protein kinase kinase kinase 19	-0.155943	5.27961	-1.45434	0.145867	0.99734	-4.41579	-1.45429
TGFBR3L	TGFBR3L	100507588	transforming growth factor beta receptor 3 like	0.126213	5.77792	1.45413	0.145922	0.99734	-4.41805	1.45409
GIMAP1	GIMAP1	170575	GTPase, IMAP family member 1	-0.136572	5.45001	-1.45364	0.146064	0.99734	-4.41779	-1.45357
DKK3	DKK3	27122	dickkopf WNT signaling pathway inhibitor 3	0.28206	8.45087	1.45352	0.146122	0.99734	-4.43773	1.45337
NUCB1	NUCB1	4924	nucleobindin 1	0.134718	7.45907	1.45341	0.146133	0.99734	-4.42284	1.45333
SMIM14	SMIM14	201895	small integral membrane protein 14	-0.116315	5.6415	-1.45303	0.146224	0.99734	-4.42213	-1.453
SDC4	SDC4	6385	syndecan 4	-0.157702	6.63401	-1.45294	0.146246	0.99734	-4.44339	-1.45292
TMEM30A	TMEM30A	55754	transmembrane protein 30A	0.133582	8.13694	1.45259	0.146366	0.99734	-4.42822	1.45249
RCOR1	RCOR1	23186	REST corepressor 1	0.11007	5.86597	1.45241	0.146397	0.99734	-4.42453	1.45238
TEAD4	TEAD4	7004	TEA domain transcription factor 4	-0.110143	5.71338	-1.45147	0.14666	0.99734	-4.42322	-1.45143
RCAN1	RCAN1	1827	regulator of calcineurin 1	0.224484	6.96686	1.45138	0.14669	0.99734	-4.42153	1.45132
GUK1	GUK1	2987	guanylate kinase 1	0.135037	6.92938	1.45075	0.146859	0.99734	-4.42337	1.45072
DDX54	DDX54	79039	DEAD-box helicase 54	-0.124609	5.65253	-1.44982	0.14712	0.99734	-4.42388	-1.44978
SMIM13	SMIM13	221710	small integral membrane protein 13	0.10468	5.69557	1.44913	0.14731	0.99734	-4.42484	1.4491
MYO1D	MYO1D	4642	myosin ID	0.171287	4.89758	1.44901	0.14735	0.99734	-4.4197	1.44895
QRSL1	QRSL1	55278	glutaminyl-tRNA amidotransferase subunit QRSL1	-0.114763	5.87849	-1.44891	0.147375	0.99734	-4.42189	-1.44887
CD81	CD81	975	CD81 molecule	0.214659	8.22792	1.44878	0.147425	0.99734	-4.42526	1.44869
SNX30	SNX30	401548	sorting nexin family member 30	-0.127451	5.48957	-1.44814	0.147592	0.99734	-4.42127	-1.44809
FAM3A	FAM3A	60343	family with sequence similarity 3 member A	0.0879803	6.39905	1.44671	0.147983	0.99734	-4.44978	1.44669
TP53BP2	TP53BP2	7159	tumor protein p53 binding protein 2	0.146791	5.54718	1.44631	0.148098	0.99734	-4.42996	1.44628
C11orf49	C11orf49	79096	chromosome 11 open reading frame 49	-0.144247	5.60273	-1.4462	0.148136	0.99734	-4.423	-1.44615
SLC20A1	SLC20A1	6574	solute carrier family 20 member 1	0.11876	5.3779	1.44602	0.148184	0.99734	-4.42378	1.44598
HES1	HES1	3280	hes family bHLH transcription factor 1	0.155421	5.3834	1.44525	0.148398	0.99734	-4.42716	1.44521
TSPO	TSPO	706	translocator protein	0.111539	5.9909	1.44486	0.148507	0.99734	-4.43069	1.44482
CASP4	CASP4	837	caspase 4	0.121503	5.60552	1.44466	0.148563	0.99734	-4.43119	1.44463
EIF3H	EIF3H	8667	eukaryotic translation initiation factor 3 subunit H	-0.15338	6.801	-1.4444	0.148632	0.99734	-4.43937	-1.44438
ANKRD52	ANKRD52	283373	ankyrin repeat domain 52	0.107849	5.66424	1.44432	0.148658	0.99734	-4.42959	1.44429
ZNF704	ZNF704	619279	zinc finger protein 704	-0.106281	6.1387	-1.44433	0.148662	0.99734	-4.42609	-1.44427
SLFN11	SLFN11	91607	schlafen family member 11	-0.148191	5.33278	-1.44417	0.148708	0.99734	-4.42358	-1.44411
IBA57	IBA57	200205	iron-sulfur cluster assembly factor IBA57	-0.140202	5.56876	-1.44344	0.148908	0.99734	-4.42742	-1.4434
OR2A1	OR2A1	346528	olfactory receptor family 2 subfamily A member 1	0.121735	5.57474	1.44344	0.14891	0.99734	-4.42563	1.44339
AMMECR1L	AMMECR1L	83607	AMMECR1 like	-0.113074	5.61094	-1.44338	0.148926	0.99734	-4.426	-1.44334
CAPNS1	CAPNS1	826	calpain small subunit 1	0.148969	8.31424	1.44335	0.148957	0.99734	-4.4375	1.44323
LRRC41	LRRC41	10489	leucine rich repeat containing 41	0.114965	6.23482	1.44314	0.148993	0.99734	-4.42888	1.4431
FUBP1	FUBP1	8880	far upstream element binding protein 1	0.101959	6.34357	1.44172	0.149388	0.99734	-4.44199	1.4417
ACTN1	ACTN1	87	actinin alpha 1	0.291515	6.765	1.44086	0.149636	0.99734	-4.42883	1.44082
DDX47	DDX47	51202	DEAD-box helicase 47	-0.117887	5.75891	-1.44067	0.149687	0.99734	-4.4321	-1.44064
NUDCD3	NUDCD3	23386	NudC domain containing 3	-0.102236	6.40439	-1.44054	0.149726	0.99734	-4.43088	-1.4405
MCOLN1	MCOLN1	57192	mucolipin 1	-0.117885	5.6976	-1.44051	0.149731	0.99734	-4.43359	-1.44048
BRD8	BRD8	10902	bromodomain containing 8	-0.0953591	5.94408	-1.44036	0.149773	0.99734	-4.44166	-1.44033
COLQ	COLQ	8292	collagen like tail subunit of asymmetric acetylcholinesterase	0.167369	5.92087	1.44032	0.149787	0.99734	-4.43122	1.44028
VPS29	VPS29	51699	VPS29 retromer complex component	0.110945	6.53119	1.44006	0.149857	0.99734	-4.44002	1.44004
PIGP	PIGP	51227	phosphatidylinositol glycan anchor biosynthesis class P	0.0937456	6.17767	1.43956	0.149998	0.99734	-4.45323	1.43954
SS18L2	SS18L2	51188	SS18 like 2	-0.134336	5.38237	-1.43902	0.15016	0.99734	-4.42759	-1.43897
CC2D1A	CC2D1A	54862	coiled-coil and C2 domain containing 1A	-0.122865	5.67089	-1.4388	0.150222	0.99734	-4.4289	-1.43875
DPH3	DPH3	285381	diphthamide biosynthesis 3	0.128099	5.88524	1.43845	0.150315	0.99734	-4.43825	1.43842
NR3C1	NR3C1	2908	nuclear receptor subfamily 3 group C member 1	0.103451	5.93822	1.437	0.150724	0.99734	-4.44839	1.43698
TNIK	TNIK	23043	TRAF2 and NCK interacting kinase	0.141284	6.4704	1.43671	0.150813	0.99734	-4.43211	1.43666
MAML2	MAML2	84441	mastermind like transcriptional coactivator 2	-0.169342	4.65217	-1.43658	0.150866	0.99734	-4.43284	-1.43648
CRYAA	CRYAA	1409	crystallin alpha A	0.117117	5.62379	1.43608	0.150988	0.99734	-4.43591	1.43605
PNPLA4	PNPLA4	8228	patatin like phospholipase domain containing 4	0.131747	5.84073	1.43584	0.151056	0.99734	-4.44265	1.43581
FAM83F	FAM83F	113828	family with sequence similarity 83 member F	-0.130244	5.69002	-1.43486	0.151336	0.99734	-4.43545	-1.43483
ELF1	ELF1	1997	E74 like ETS transcription factor 1	0.108487	5.9495	1.4345	0.151437	0.99734	-4.44216	1.43447
RBM47	RBM47	54502	RNA binding motif protein 47	-0.15787	5.51953	-1.43451	0.151439	0.99734	-4.4322	-1.43447
FAM53C	FAM53C	51307	family with sequence similarity 53 member C	-0.133247	5.78484	-1.43438	0.151476	0.99734	-4.43488	-1.43434
TBC1D25	TBC1D25	4943	TBC1 domain family member 25	0.110286	5.38248	1.43435	0.151483	0.99734	-4.43583	1.43431
ZNF654	ZNF654	55279	zinc finger protein 654	0.127775	5.45696	1.43423	0.151518	0.99734	-4.43313	1.43419
RNH1	RNH1	6050	ribonuclease/angiogenin inhibitor 1	0.126368	6.77601	1.43393	0.151605	0.99734	-4.43306	1.43389
SULF1	SULF1	23213	sulfatase 1	0.126152	5.60673	1.43361	0.151696	0.99734	-4.43457	1.43357
BAGE3	BAGE3	85318	BAGE family member 3	0.129876	5.75386	1.43311	0.151838	0.99734	-4.43632	1.43307
C14orf119	C14orf119	55017	chromosome 14 open reading frame 119	-0.124267	5.44777	-1.43275	0.151943	0.99734	-4.43273	-1.4327
KCTD20	KCTD20	222658	potassium channel tetramerization domain containing 20	0.0912999	5.87328	1.43272	0.151944	0.99734	-4.44994	1.4327
BUD23	BUD23	114049	BUD23 rRNA methyltransferase and ribosome maturation factor	0.106209	6.39798	1.43159	0.152271	0.99734	-4.43721	1.43156
GLIPR1	GLIPR1	11010	GLI pathogenesis related 1	-0.123529	5.68732	-1.43128	0.152359	0.99734	-4.43899	-1.43125
ACSF3	ACSF3	197322	acyl-CoA synthetase family member 3	-0.127559	5.39046	-1.43116	0.152399	0.99734	-4.43344	-1.43111
ZNF419	ZNF419	79744	zinc finger protein 419	-0.126434	5.50808	-1.43113	0.15241	0.99734	-4.43389	-1.43107
VHL	VHL	7428	von Hippel-Lindau tumor suppressor	0.110479	5.98214	1.43095	0.152454	0.99734	-4.44377	1.43092
LAMTOR3	LAMTOR3	8649	late endosomal/lysosomal adaptor, MAPK and MTOR activator 3	0.088197	5.96399	1.4305	0.152581	0.99734	-4.45498	1.43047
BARD1	BARD1	580	BRCA1 associated RING domain 1	-0.126487	5.71432	-1.43037	0.152623	0.99734	-4.4366	-1.43033
KIR2DS2	KIR2DS2	100132285	killer cell immunoglobulin like receptor, two Ig domains and short cytoplasmic tail 2	-0.134939	5.1001	-1.4304	0.152627	0.99734	-4.43786	-1.43031
METTL6	METTL6	131965	methyltransferase like 6	-0.106722	5.70459	-1.43034	0.15263	0.99734	-4.44081	-1.4303
PCDH17	PCDH17	27253	protocadherin 17	-0.165831	5.63165	-1.42971	0.152813	0.99734	-4.43816	-1.42967
ZNF282	ZNF282	8427	zinc finger protein 282	-0.102193	5.76045	-1.42957	0.152849	0.99734	-4.44386	-1.42954
RAD23B	RAD23B	5887	RAD23 homolog B, nucleotide excision repair protein	0.124069	6.95206	1.42952	0.152866	0.99734	-4.43934	1.42948
MPI	MPI	4351	mannose phosphate isomerase	-0.126661	5.784	-1.42944	0.152888	0.99734	-4.4387	-1.4294
FAM13A	FAM13A	10144	family with sequence similarity 13 member A	0.124643	5.54218	1.42893	0.153034	0.99734	-4.44564	1.4289
OTUD1	OTUD1	220213	OTU deubiquitinase 1	-0.298728	6.54092	-1.42845	0.153176	0.99734	-4.43826	-1.4284
SDR39U1	SDR39U1	56948	short chain dehydrogenase/reductase family 39U member 1	-0.113364	6.00722	-1.42833	0.153206	0.99734	-4.44193	-1.4283
UBTD1	UBTD1	80019	ubiquitin domain containing 1	0.0986073	6.12513	1.42829	0.153217	0.99734	-4.44894	1.42826
GP6	GP6	51206	glycoprotein VI platelet	-0.115343	5.63239	-1.42811	0.153276	0.99734	-4.43653	-1.42806
ZNF76	ZNF76	7629	zinc finger protein 76	-0.107558	6.01379	-1.428	0.153302	0.99734	-4.4436	-1.42796
IGHG2	IGHG2	3501	immunoglobulin heavy constant gamma 2 (G2m marker)	-0.198595	5.08377	-1.4269	0.153639	0.99734	-4.44357	-1.42679
FOXN3	FOXN3	1112	forkhead box N3	-0.10383	6.39385	-1.42616	0.153828	0.99734	-4.45295	-1.42614
QRICH1	QRICH1	54870	glutamine rich 1	-0.0955994	5.97244	-1.42584	0.153923	0.99734	-4.4547	-1.42581
TMEM140	TMEM140	55281	transmembrane protein 140	0.182247	6.38555	1.42531	0.154082	0.99734	-4.43933	1.42526
HIP1R	HIP1R	9026	huntingtin interacting protein 1 related	-0.129741	5.64997	-1.4252	0.154112	0.99734	-4.43976	-1.42516
PIR	PIR	8544	pirin	0.120192	6.00995	1.42505	0.154148	0.99734	-4.46213	1.42503
CPNE8	CPNE8	144402	copine 8	-0.135653	5.35948	-1.42476	0.154247	0.99734	-4.43912	-1.42469
AHDC1	AHDC1	27245	AT-hook DNA binding motif containing 1	0.124184	5.85741	1.42466	0.154268	0.99734	-4.44068	1.42462
ETV3	ETV3	2117	ETS variant transcription factor 3	-0.0913148	6.2544	-1.42454	0.154297	0.99734	-4.46477	-1.42452
CCNH	CCNH	902	cyclin H	-0.103661	5.94751	-1.42451	0.154307	0.99734	-4.451	-1.42448
SLC44A2	SLC44A2	57153	solute carrier family 44 member 2	0.108631	6.49677	1.42394	0.154469	0.99734	-4.45627	1.42392
DYNC1LI1	DYNC1LI1	51143	dynein cytoplasmic 1 light intermediate chain 1	-0.109879	5.9658	-1.4237	0.154543	0.99734	-4.445	-1.42367
HCN2	HCN2	610	hyperpolarization activated cyclic nucleotide gated potassium and sodium channel 2	-0.146873	5.93119	-1.42364	0.15457	0.99734	-4.44116	-1.42357
PARP1	PARP1	142	poly(ADP-ribose) polymerase 1	-0.132528	6.76655	-1.42347	0.154612	0.99734	-4.44313	-1.42343
CHCHD5	CHCHD5	84269	coiled-coil-helix-coiled-coil-helix domain containing 5	0.0898547	6.11329	1.42321	0.154681	0.99734	-4.46684	1.42319
CKAP5	CKAP5	9793	cytoskeleton associated protein 5	0.12584	5.54613	1.42289	0.15478	0.99734	-4.44332	1.42285
GBP4	GBP4	115361	guanylate binding protein 4	-0.156372	5.20013	-1.42275	0.154833	0.99734	-4.44149	-1.42267
COMT	COMT	1312	catechol-O-methyltransferase	0.110252	6.65707	1.42232	0.154947	0.99734	-4.44149	1.42227
AOC3	AOC3	8639	amine oxidase copper containing 3	0.135466	5.06899	1.4221	0.155012	0.99734	-4.44033	1.42205
SAMD4B	SAMD4B	55095	sterile alpha motif domain containing 4B	0.090651	6.05293	1.42206	0.155015	0.99734	-4.46525	1.42204
GAS8	GAS8	2622	growth arrest specific 8	0.10027	5.83219	1.4212	0.155265	0.99734	-4.45896	1.42118
SPIRE1	SPIRE1	56907	spire type actin nucleation factor 1	0.109886	6.31941	1.42056	0.155457	0.99734	-4.44384	1.42052
RNF180	RNF180	285671	ring finger protein 180	0.1126	5.58683	1.42045	0.155486	0.99734	-4.45241	1.42042
HMGA1	HMGA1	3159	high mobility group AT-hook 1	-0.106551	6.48448	-1.42029	0.155529	0.99734	-4.47233	-1.42027
UBA3	UBA3	9039	ubiquitin like modifier activating enzyme 3	0.103857	6.46375	1.42004	0.155603	0.99734	-4.45437	1.42002
TMEM88B	TMEM88B	643965	transmembrane protein 88B	0.156972	5.03044	1.42006	0.155606	0.99734	-4.44135	1.42001
PPDPF	PPDPF	79144	pancreatic progenitor cell differentiation and proliferation factor	0.195055	7.64046	1.41997	0.155635	0.99734	-4.4425	1.41991
DNAJA2	DNAJA2	10294	DnaJ heat shock protein family (Hsp40) member A2	0.105078	6.58636	1.41973	0.155695	0.99734	-4.45958	1.4197
TBC1D22B	TBC1D22B	55633	TBC1 domain family member 22B	0.103307	5.6529	1.41953	0.155753	0.99734	-4.45344	1.4195
STX2	STX2	2054	syntaxin 2	0.122276	5.90517	1.41896	0.155921	0.99734	-4.44981	1.41892
ORMDL3	ORMDL3	94103	ORMDL sphingolipid biosynthesis regulator 3	0.150677	6.94242	1.41871	0.155999	0.99734	-4.44364	1.41866
COPS8	COPS8	10920	COP9 signalosome subunit 8	0.102258	6.84529	1.41861	0.156022	0.99734	-4.44963	1.41858
TAB1	TAB1	10454	TGF-beta activated kinase 1 (MAP3K7) binding protein 1	-0.120932	5.55715	-1.41838	0.156091	0.99734	-4.44655	-1.41834
SPAST	SPAST	6683	spastin	0.123964	5.42239	1.41831	0.156111	0.99734	-4.45057	1.41827
SF1	SF1	7536	splicing factor 1	0.119891	6.48518	1.41804	0.15619	0.99734	-4.44846	1.418
PXYLP1	PXYLP1	92370	2-phosphoxylose phosphatase 1	0.129173	6.08343	1.41801	0.1562	0.99734	-4.44626	1.41797
ABCB7	ABCB7	22	ATP binding cassette subfamily B member 7	0.113731	5.78818	1.41799	0.156203	0.99734	-4.44818	1.41796
KANK2	KANK2	25959	KN motif and ankyrin repeat domains 2	0.142407	7.16345	1.41798	0.156212	0.99734	-4.44463	1.41793
ERH	ERH	2079	ERH mRNA splicing and mitosis factor	0.101071	6.66441	1.41789	0.156233	0.99734	-4.44982	1.41786
TMEM199	TMEM199	147007	transmembrane protein 199	-0.12774	5.63886	-1.41787	0.15624	0.99734	-4.44956	-1.41783
FBXO42	FBXO42	54455	F-box protein 42	-0.135763	5.58325	-1.41756	0.156331	0.99734	-4.44651	-1.41752
ANKRD6	ANKRD6	22881	ankyrin repeat domain 6	-0.123671	5.69949	-1.41743	0.156367	0.99734	-4.4505	-1.4174
SKP1	SKP1	6500	S-phase kinase associated protein 1	0.126018	8.55157	1.41714	0.156479	0.99734	-4.45227	1.41701
AAAS	AAAS	8086	aladin WD repeat nucleoporin	-0.120015	5.56189	-1.41668	0.156589	0.99734	-4.44749	-1.41664
HEMK1	HEMK1	51409	HemK methyltransferase family member 1	-0.128036	5.43889	-1.41655	0.156628	0.99734	-4.44658	-1.4165
HIRA	HIRA	7290	histone cell cycle regulator	-0.140866	5.15993	-1.4161	0.156763	0.99734	-4.44356	-1.41604
SMIM2	SMIM2	79024	small integral membrane protein 2	-0.107938	6.43701	-1.41606	0.15677	0.99734	-4.44956	-1.41602
LCE1D	LCE1D	353134	late cornified envelope 1D	-0.120791	5.66813	-1.41606	0.156774	0.99734	-4.44529	-1.416
ZNF586	ZNF586	54807	zinc finger protein 586	-0.142005	5.30325	-1.41552	0.156931	0.99734	-4.44501	-1.41547
ZNHIT6	ZNHIT6	54680	zinc finger HIT-type containing 6	-0.110617	5.79822	-1.4146	0.157195	0.99734	-4.45595	-1.41457
MAN1B1	MAN1B1	11253	mannosidase alpha class 1B member 1	0.115752	5.65022	1.41395	0.157384	0.99734	-4.46099	1.41392
GASK1B	GASK1B	51313	golgi associated kinase 1B	0.152294	6.82258	1.41388	0.15741	0.99734	-4.44727	1.41384
CDK14	CDK14	5218	cyclin dependent kinase 14	-0.148776	5.5011	-1.41358	0.157498	0.99734	-4.4483	-1.41354
FBXO45	FBXO45	200933	F-box protein 45	0.114825	5.40702	1.41318	0.157612	0.99734	-4.4537	1.41315
IGDCC3	IGDCC3	9543	immunoglobulin superfamily DCC subclass member 3	-0.176055	5.16367	-1.41315	0.157628	0.99734	-4.44571	-1.41309
C22orf39	C22orf39	128977	chromosome 22 open reading frame 39	0.0961755	5.93689	1.41291	0.157688	0.99734	-4.46986	1.41289
MRPL44	MRPL44	65080	mitochondrial ribosomal protein L44	0.0977549	6.01511	1.41219	0.157901	0.99734	-4.47563	1.41217
GLTP	GLTP	51228	glycolipid transfer protein	0.108294	5.48714	1.41177	0.158032	0.99734	-4.44879	1.41172
TMEM67	TMEM67	91147	transmembrane protein 67	0.101692	6.40234	1.41139	0.158136	0.99734	-4.46659	1.41137
SPRY1	SPRY1	10252	sprouty RTK signaling antagonist 1	-0.133461	5.74993	-1.41136	0.158147	0.99734	-4.45677	-1.41133
TM9SF3	TM9SF3	56889	transmembrane 9 superfamily member 3	0.0933573	6.5316	1.41126	0.158174	0.99734	-4.48234	1.41124
MCEE	MCEE	84693	methylmalonyl-CoA epimerase	-0.105311	6.12472	-1.41124	0.158188	0.99734	-4.44997	-1.41119
FPGT	FPGT	8790	fucose-1-phosphate guanylyltransferase	-0.108618	6.04688	-1.41068	0.158345	0.99734	-4.47018	-1.41066
PLAAT4	PLAAT4	5920	phospholipase A and acyltransferase 4	-0.236879	5.36178	-1.41041	0.158442	0.99734	-4.45145	-1.41033
RNF40	RNF40	9810	ring finger protein 40	-0.0929292	5.97653	-1.41035	0.158445	0.99734	-4.46369	-1.41032
MFAP2	MFAP2	4237	microfibril associated protein 2	-0.136074	5.18672	-1.41034	0.158454	0.99734	-4.44838	-1.41029
GPX4	GPX4	2879	glutathione peroxidase 4	0.136675	7.63538	1.41032	0.158461	0.99734	-4.44956	1.41027
RBM7	RBM7	10179	RNA binding motif protein 7	0.106136	5.47434	1.41028	0.158466	0.99734	-4.45587	1.41025
ANKRD13D	ANKRD13D	338692	ankyrin repeat domain 13D	-0.139586	5.5122	-1.40966	0.158656	0.99734	-4.44948	-1.40961
GGT5	GGT5	2687	gamma-glutamyltransferase 5	0.172227	4.68229	1.40947	0.15872	0.99734	-4.44889	1.40939
ARCN1	ARCN1	372	archain 1	0.10258	5.88103	1.40936	0.158736	0.99734	-4.46194	1.40933
BST2	BST2	684	bone marrow stromal cell antigen 2	0.108911	5.49623	1.40904	0.158834	0.99734	-4.45852	1.409
QARS1	QARS1	5859	glutaminyl-tRNA synthetase 1	-0.0992399	6.46788	-1.40867	0.158937	0.99734	-4.48433	-1.40866
CDC34	CDC34	997	cell division cycle 34	-0.0974925	6.37431	-1.40833	0.15904	0.99734	-4.46801	-1.40831
TSPAN9	TSPAN9	10867	tetraspanin 9	0.17558	7.84028	1.40838	0.15905	0.99734	-4.45985	1.40827
DARS1	DARS1	1615	aspartyl-tRNA synthetase 1	0.100268	5.9691	1.40801	0.159136	0.99734	-4.46562	1.40798
FMOD	FMOD	2331	fibromodulin	0.187572	5.02683	1.4079	0.159175	0.99734	-4.45119	1.40785
DND1	DND1	373863	DND microRNA-mediated repression inhibitor 1	-0.140695	4.99633	-1.40787	0.159189	0.99734	-4.44902	-1.4078
YWHAE	YWHAE	7531	tyrosine 3-monooxygenase/tryptophan 5-monooxygenase activation protein epsilon	0.148932	8.44137	1.40779	0.15922	0.99734	-4.45172	1.4077
WDSUB1	WDSUB1	151525	WD repeat, sterile alpha motif and U-box domain containing 1	-0.121314	5.66626	-1.40736	0.159333	0.99734	-4.45434	-1.40732
TAOK2	TAOK2	9344	TAO kinase 2	-0.146492	5.11562	-1.40714	0.159407	0.99734	-4.45001	-1.40707
SLC35C2	SLC35C2	51006	solute carrier family 35 member C2	-0.108483	5.75983	-1.40674	0.159513	0.99734	-4.45899	-1.40671
ARFGEF1	ARFGEF1	10565	ADP ribosylation factor guanine nucleotide exchange factor 1	-0.109695	5.85616	-1.40642	0.159613	0.99734	-4.45397	-1.40637
MGRN1	MGRN1	23295	mahogunin ring finger 1	0.101979	6.04716	1.4058	0.159793	0.99734	-4.45834	1.40577
PPP1R2	PPP1R2	5504	protein phosphatase 1 regulatory inhibitor subunit 2	0.105803	5.82592	1.40552	0.159877	0.99734	-4.45907	1.40549
PSEN2	PSEN2	5664	presenilin 2	-0.113453	5.72066	-1.40493	0.160053	0.99734	-4.46143	-1.40489
PSG5	PSG5	5673	pregnancy specific beta-1-glycoprotein 5	0.13598	5.5452	1.4048	0.16009	0.99734	-4.46402	1.40477
PRKAR2A	PRKAR2A	5576	protein kinase cAMP-dependent type II regulatory subunit alpha	0.105297	5.74151	1.40463	0.160142	0.99734	-4.45737	1.40459
GLRX5	GLRX5	51218	glutaredoxin 5	-0.106506	5.89739	-1.40454	0.160169	0.99734	-4.46155	-1.4045
HSPB2	HSPB2	3316	heat shock protein family B (small) member 2	0.160257	7.03013	1.40407	0.160314	0.99734	-4.45364	1.40402
B4GALT2	B4GALT2	8704	beta-1,4-galactosyltransferase 2	0.0989109	6.24929	1.40349	0.160475	0.99734	-4.48871	1.40348
ARMCX5	ARMCX5	64860	armadillo repeat containing X-linked 5	0.132918	5.69596	1.4034	0.160508	0.99734	-4.46205	1.40336
SH3D19	SH3D19	152503	SH3 domain containing 19	0.143138	7.03052	1.40331	0.160538	0.99734	-4.45436	1.40326
CYHR1	CYHR1	50626	cysteine and histidine rich 1	-0.113576	5.70453	-1.40327	0.160547	0.99734	-4.4643	-1.40324
NRM	NRM	11270	nurim	0.124413	5.65331	1.40327	0.160547	0.99734	-4.45835	1.40323
SPATA18	SPATA18	132671	spermatogenesis associated 18	0.125112	5.67473	1.4032	0.160566	0.99734	-4.46606	1.40317
GRIP2	GRIP2	80852	glutamate receptor interacting protein 2	0.140326	5.75486	1.40282	0.160683	0.99734	-4.45601	1.40278
CCL19	CCL19	6363	C-C motif chemokine ligand 19	-0.14778	5.28431	-1.40261	0.160749	0.99734	-4.45389	-1.40256
[truncated: 10,802 more rows]

## Sheet: Cardiomyocytes_Degeneration
Supplementary Table9. Differentially expressed genes in cardiomyocytes according to histology (Degeneration)
Column1	SYMBOL	ENTREZID	GENENAME	logFC	AveExpr	t	P.Value	adj.P.Val	B	z.std
UCHL1	UCHL1	7345	ubiquitin C-terminal hydrolase L1	0.540136	5.91731	5.98453	2.19111e-09	2.80462e-05	6.84877	5.98297
HSPA2	HSPA2	3306	heat shock protein family A (Hsp70) member 2	0.529982	7.0634	5.10139	3.4128e-07	0.00218419	3.09371	5.0991
MAP1B	MAP1B	4131	microtubule associated protein 1B	0.44096	6.55578	4.68338	2.83201e-06	0.0106795	2.76971	4.68264
SLC6A6	SLC6A6	6533	solute carrier family 6 member 6	0.606856	6.1972	4.64964	3.33736e-06	0.0106795	2.58265	4.64888
ODC1	ODC1	4953	ornithine decarboxylase 1	0.291687	5.76483	4.59111	4.42751e-06	0.0111167	2.29859	4.59023
NEB	NEB	4703	nebulin	0.332892	5.56686	4.55676	5.21094e-06	0.0111167	2.44515	4.55611
LTBP2	LTBP2	4053	latent transforming growth factor beta binding protein 2	0.283034	5.73771	4.35717	1.32165e-05	0.0241672	1.68054	4.35649
USP17L12	USP17L12	100287205	ubiquitin specific peptidase 17 like family member 12	-0.361779	6.22251	-4.30758	1.65765e-05	0.0260697	1.3438	-4.30662
NCKIPSD	NCKIPSD	51517	NCK interacting protein with SH3 domain	0.217274	5.39456	4.28496	1.83303e-05	0.0260697	1.61729	4.28432
ENO3	ENO3	2027	enolase 3	-0.389795	8.56957	-4.2358	2.29669e-05	0.0273668	0.946412	-4.2339
MYOM1	MYOM1	8736	myomesin 1	-0.400988	9.27142	-4.23079	2.35183e-05	0.0273668	0.992288	-4.22857
PTPN14	PTPN14	5784	protein tyrosine phosphatase non-receptor type 14	0.221767	5.72899	4.17978	2.92685e-05	0.0293229	1.10956	4.17908
DHRS9	DHRS9	10170	dehydrogenase/reductase 9	0.340211	5.18909	4.1758	2.9781e-05	0.0293229	1.23791	4.17513
ABTB2	ABTB2	25841	ankyrin repeat and BTB domain containing 2	0.241158	5.8844	4.1505	3.32653e-05	0.030414	1.01849	4.14988
MAP1A	MAP1A	4130	microtubule associated protein 1A	0.389706	6.38978	4.1174	3.84063e-05	0.0327734	1.06027	4.11686
FAM168A	FAM168A	23201	family with sequence similarity 168 member A	0.162702	5.92393	4.08813	4.35481e-05	0.0348385	1.17915	4.0878
GRN	GRN	2896	granulin precursor	0.26377	6.52118	4.04702	5.1991e-05	0.0391461	0.82294	4.04649
NPEPL1	NPEPL1	79716	aminopeptidase like 1	-0.164576	5.82238	-4.01545	5.94242e-05	0.0417234	0.935061	-4.01509
RTN4	RTN4	57142	reticulon 4	0.419676	7.08983	4.00619	6.19332e-05	0.0417234	0.485468	4.00532
NPPA	NPPA	4878	natriuretic peptide A	2.26036	8.99007	3.98791	6.8246e-05	0.0430817	-0.122029	3.98232
DKK3	DKK3	27122	dickkopf WNT signaling pathway inhibitor 3	0.46371	8.45714	3.97631	7.06808e-05	0.0430817	0.015865	3.97398
FMOD	FMOD	2331	fibromodulin	0.273897	5.02608	3.91666	8.99789e-05	0.0523514	0.588606	3.91614
IGFBP2	IGFBP2	3485	insulin like growth factor binding protein 2	0.52132	6.64476	3.88607	0.000102116	0.0568299	0.299814	3.88551
ARL6IP4	ARL6IP4	51329	ADP ribosylation factor like GTPase 6 interacting protein 4	-0.207958	7.15347	-3.83979	0.000123349	0.063823	0.318017	-3.83937
EEF2K	EEF2K	29904	eukaryotic elongation factor 2 kinase	-0.208826	5.67842	-3.83432	0.000126141	0.063823	0.328907	-3.83387
TRNP1	TRNP1	388610	TMF1 regulated nuclear protein 1	0.196845	5.96325	3.82754	0.00012964	0.063823	0.222247	3.82714
PHACTR1	PHACTR1	221692	phosphatase and actin regulator 1	-0.275906	6.75309	-3.80464	0.000142547	0.0664592	-0.209272	-3.80371
DAB2IP	DAB2IP	153090	DAB2 interacting protein	0.17881	5.63853	3.79382	0.000148611	0.0664592	0.118987	3.79338
ACTN1	ACTN1	87	actinin alpha 1	0.463043	6.77587	3.79087	0.000150572	0.0664592	-0.141754	3.79012
AMY1A	AMY1A	276	amylase alpha 1A	-0.179108	6.46077	-3.77062	0.00016304	0.0695638	0.155608	-3.77032
GSN	GSN	2934	gelsolin	0.264758	8.25046	3.70154	0.00021547	0.0872474	-0.461227	3.70015
ECHDC2	ECHDC2	55268	enoyl-CoA hydratase domain containing 2	-0.189687	6.59426	-3.69741	0.000218118	0.0872474	-0.120192	-3.69705
AP3B1	AP3B1	8546	adaptor related protein complex 3 subunit beta 1	0.134531	6.04748	3.67031	0.00024248	0.0940528	-0.0766848	3.67007
PARM1	PARM1	25849	prostate androgen-regulated mucin-like protein 1	-0.329555	6.98367	-3.65211	0.000260527	0.0961538	-0.280361	-3.65168
ADGRL3	ADGRL3	23284	adhesion G protein-coupled receptor L3	0.225335	5.33244	3.64986	0.000262921	0.0961538	-0.327019	3.64933
PDLIM7	PDLIM7	9260	PDZ and LIM domain 7	0.335703	6.24412	3.62484	0.000289884	0.10307	-0.552677	3.62418
H2BC8	H2BC8	8339	H2B clustered histone 8	0.192126	5.37695	3.61412	0.00030182	0.104413	-0.32809	3.61373
ACSS1	ACSS1	84532	acyl-CoA synthetase short chain family member 1	-0.226816	6.76919	-3.60622	0.000311199	0.104825	-0.425328	-3.60579
MAP3K7CL	MAP3K7CL	56911	MAP3K7 C-terminal like	0.469098	5.68697	3.57963	0.000344768	0.11097	-0.574155	3.57911
KCTD17	KCTD17	79734	potassium channel tetramerization domain containing 17	0.221739	5.49986	3.57807	0.00034678	0.11097	-0.523631	3.57759
RORC	RORC	6097	RAR related orphan receptor C	-0.185479	5.82647	-3.5665	0.000362153	0.113062	-0.400282	-3.56623
TXNRD1	TXNRD1	7296	thioredoxin reductase 1	0.30009	6.50373	3.55702	0.000375714	0.113199	-0.591965	3.55658
TMBIM1	TMBIM1	64114	transmembrane BAX inhibitor motif containing 1	0.17103	6.60938	3.55373	0.000380279	0.113199	-0.510162	3.5534
C1S	C1S	716	complement C1s	0.232564	6.06171	3.53891	0.000402386	0.117058	-0.630269	3.53851
CBFB	CBFB	865	core-binding factor subunit beta	0.142518	6.23712	3.51345	0.00044274	0.123602	-0.578081	3.5132
SLC44A2	SLC44A2	57153	solute carrier family 44 member 2	0.161189	6.49786	3.51264	0.000444196	0.123602	-0.601738	3.51233
RAB31	RAB31	11031	RAB31, member RAS oncogene family	0.149978	5.65951	3.50662	0.000454248	0.12371	-0.545865	3.50638
TNNI3K	TNNI3K	51086	TNNI3 interacting kinase	-0.209505	6.34962	-3.47733	0.000507483	0.132771	-0.877882	-3.47678
BCR	BCR	613	BCR activator of RhoGEF and GTPase	-0.17445	5.48554	-3.47487	0.000511853	0.132771	-0.648137	-3.47448
DGKG	DGKG	1608	diacylglycerol kinase gamma	0.194926	5.9014	3.47139	0.000518635	0.132771	-0.844808	3.47094
DSC1	DSC1	1823	desmocollin 1	0.177999	5.62929	3.4538	0.000553528	0.138925	-0.821924	3.45342
CHPF	CHPF	79586	chondroitin polymerizing factor	0.294445	6.95579	3.44833	0.000565217	0.13913	-0.943247	3.44778
MFGE8	MFGE8	4240	milk fat globule-EGF factor 8 protein	0.34232	8.44048	3.43325	0.000599827	0.143243	-1.21939	3.43169
STX16	STX16	8675	syntaxin 16	-0.150797	5.97538	-3.427	0.000611072	0.143243	-0.88574	-3.42665
P4HA2	P4HA2	8974	prolyl 4-hydroxylase subunit alpha 2	0.169277	6.15976	3.42504	0.000615497	0.143243	-0.902047	3.42469
KDR	KDR	3791	kinase insert domain receptor	-0.168973	5.46031	-3.41511	0.000638344	0.145907	-0.807248	-3.41478
TIPRL	TIPRL	261726	TOR signaling pathway regulator	0.131822	5.88459	3.4097	0.00065082	0.146149	-0.816199	3.4095
TPM3	TPM3	7170	tropomyosin 3	0.465253	7.43975	3.39536	0.000687533	0.151731	-1.20597	3.3945
RYR2	RYR2	6262	ryanodine receptor 2	-0.25777	8.97444	-3.37835	0.000731158	0.153503	-0.987627	-3.37762
SPOCK1	SPOCK1	6695	SPARC (osteonectin), cwcv and kazal like domains proteoglycan 1	0.44252	5.8633	3.37514	0.000738435	0.153503	-0.967177	3.3749
UNKL	UNKL	64718	unk like zinc finger	-0.180316	5.06154	-3.37111	0.000749942	0.153503	-0.974437	-3.37064
PRAMEF6	PRAMEF6	440561	PRAME family member 6	-0.155682	5.94454	-3.36921	0.000754494	0.153503	-0.926321	-3.36897
RPS27L	RPS27L	51065	ribosomal protein S27 like	0.237925	7.4218	3.36301	0.000772937	0.153503	-1.20124	3.36231
ACTA2	ACTA2	59	actin alpha 2, smooth muscle	0.2001	6.07688	3.35992	0.000780477	0.153503	-1.04101	3.35963
XPO5	XPO5	57510	exportin 5	-0.155688	5.97114	-3.35883	0.000783292	0.153503	-0.951494	-3.35863
CCDC184	CCDC184	387856	coiled-coil domain containing 184	-0.197553	5.37555	-3.35287	0.000800921	0.153503	-0.979341	-3.35248
DOCK9	DOCK9	23348	dedicator of cytokinesis 9	-0.174858	5.69961	-3.35203	0.000803494	0.153503	-1.1287	-3.35159
MTHFSD	MTHFSD	64779	methenyltetrahydrofolate synthetase domain containing	-0.151598	5.48497	-3.34304	0.000829473	0.156136	-0.996764	-3.34277
GPR4	GPR4	2828	G protein-coupled receptor 4	-0.166336	5.51115	-3.33715	0.000847928	0.157297	-1.17166	-3.33666
BRAF	BRAF	673	B-Raf proto-oncogene, serine/threonine kinase	-0.141259	5.92917	-3.33156	0.000864276	0.158039	-1.04362	-3.33134
TESC	TESC	54997	tescalcin	-0.209731	6.29437	-3.32712	0.000878947	0.158458	-1.22164	-3.32666
PPP6R3	PPP6R3	55291	protein phosphatase 6 regulatory subunit 3	-0.164532	6.05159	-3.3066	0.000945209	0.167479	-1.13759	-3.30635
DLGAP4	DLGAP4	22839	DLG associated protein 4	0.228529	6.54195	3.30373	0.000955151	0.167479	-1.19575	3.30341
CD151	CD151	977	CD151 molecule (Raph blood group)	0.337271	7.95396	3.29847	0.000975697	0.168769	-1.4336	3.29744
PXMP2	PXMP2	5827	peroxisomal membrane protein 2	-0.15546	5.95917	-3.26526	0.00109435	0.186769	-1.20214	-3.26507
IRX5	IRX5	10265	iroquois homeobox 5	0.287912	5.9187	3.25089	0.00115145	0.193928	-1.30252	3.25064
PLPP3	PLPP3	8613	phospholipid phosphatase 3	-0.24099	6.62608	-3.2329	0.00122627	0.203847	-1.31275	-3.2327
COX6A2	COX6A2	1339	cytochrome c oxidase subunit 6A2	-0.253304	10.222	-3.21547	0.00130879	0.214776	-1.53612	-3.21405
STAMBP	STAMBP	10617	STAM binding protein	0.153409	5.66619	3.20366	0.00135811	0.219519	-1.39722	3.20341
HBA2	HBA2	3040	hemoglobin subunit alpha 2	-0.349084	5.86677	-3.1987	0.00138257	0.219519	-1.51884	-3.19826
PHYH	PHYH	5264	phytanoyl-CoA 2-hydroxylase	-0.186202	6.86316	-3.1972	0.00138914	0.219519	-1.44494	-3.1969
PFKM	PFKM	5213	phosphofructokinase, muscle	-0.230511	8.31668	-3.15972	0.00158372	0.240425	-1.67809	-3.15889
CFH	CFH	3075	complement factor H	0.174733	5.61826	3.15838	0.00158748	0.240425	-1.4801	3.1582
TNFRSF11B	TNFRSF11B	4982	TNF receptor superfamily member 11b	0.256576	5.8756	3.15748	0.00159381	0.240425	-1.64183	3.15704
H2AC19	H2AC19	723790	H2A clustered histone 19	0.193965	6.25519	3.15483	0.00160687	0.240425	-1.51169	3.15466
SF3B2	SF3B2	10992	splicing factor 3b subunit 2	0.125829	6.08833	3.15161	0.00162508	0.240425	-1.55923	3.15137
SOD3	SOD3	6649	superoxide dismutase 3	0.248129	5.79884	3.1499	0.00163477	0.240425	-1.5744	3.14963
AMD1	AMD1	262	adenosylmethionine decarboxylase 1	-0.153343	6.73825	-3.14441	0.00166513	0.240425	-1.51847	-3.14425
TSPAN14	TSPAN14	81619	tetraspanin 14	-0.158747	5.53509	-3.14225	0.00167865	0.240425	-1.60924	-3.14188
SQSTM1	SQSTM1	8878	sequestosome 1	0.243598	7.66529	3.14027	0.00169048	0.240425	-1.61601	3.13983
DPM1	DPM1	8813	dolichyl-phosphate mannosyltransferase subunit 1, catalytic	0.133739	6.31208	3.13388	0.00172606	0.242787	-1.5587	3.13372
TBCB	TBCB	1155	tubulin folding cofactor B	0.15375	5.7729	3.12185	0.0017986	0.246915	-1.61886	3.12162
GTPBP1	GTPBP1	9567	GTP binding protein 1	0.133684	5.70915	3.11884	0.00181666	0.246915	-1.58298	3.11868
TAGLN2	TAGLN2	8407	transgelin 2	-0.179448	5.88814	-3.11824	0.00182179	0.246915	-1.69561	-3.11784
TLN2	TLN2	83660	talin 2	-0.154109	6.21754	-3.11342	0.00185073	0.246915	-1.63618	-3.1132
DICER1	DICER1	23405	dicer 1, ribonuclease III	-0.119502	5.54296	-3.10598	0.00189783	0.246915	-1.61018	-3.10577
ATP1B4	ATP1B4	23439	ATPase Na+/K+ transporting family member beta 4	0.172289	5.5363	3.10317	0.00191576	0.246915	-1.61986	3.10299
PPP1R14B	PPP1R14B	26472	protein phosphatase 1 regulatory inhibitor subunit 14B	0.1799	6.94513	3.10059	0.00193377	0.246915	-1.73659	3.10022
FNTA	FNTA	2339	farnesyltransferase, CAAX box, alpha	-0.14682	6.03293	-3.09747	0.00195318	0.246915	-1.67607	-3.09726
CRIM1	CRIM1	51232	cysteine rich transmembrane BMP regulator 1	0.237579	6.44739	3.09261	0.00198631	0.246915	-1.75501	3.09227
PROS1	PROS1	5627	protein S	0.387132	7.32249	3.09255	0.00198884	0.246915	-1.85217	3.09189
HADH	HADH	3033	hydroxyacyl-CoA dehydrogenase	-0.170012	7.26007	-3.09043	0.00200153	0.246915	-1.76658	-3.09
CD99	CD99	4267	CD99 molecule (Xg blood group)	0.214827	7.08068	3.08971	0.00200533	0.246915	-1.70982	3.08944
CDKN1A	CDKN1A	1026	cyclin dependent kinase inhibitor 1A	0.34538	6.80412	3.08855	0.00201272	0.246915	-1.68788	3.08835
SLTM	SLTM	79811	SAFB like transcription modulator	-0.117435	6.06574	-3.08662	0.00202547	0.246915	-1.66838	-3.08647
ABHD2	ABHD2	11057	abhydrolase domain containing 2	0.239071	7.06259	3.08086	0.0020671	0.249612	-1.80988	3.08042
RBM12B	RBM12B	389677	RNA binding motif protein 12B	-0.12164	5.88187	-3.06378	0.00218678	0.261597	-1.72632	-3.06362
MT2A	MT2A	4502	metallothionein 2A	0.304784	7.22002	3.05673	0.00224171	0.264133	-1.90249	3.05619
C1orf115	C1orf115	79762	chromosome 1 open reading frame 115	-0.175956	5.42928	-3.05554	0.00224926	0.264133	-1.81062	-3.05518
DCPS	DCPS	28960	decapping enzyme, scavenger	0.12424	5.7509	3.03893	0.00237545	0.276416	-1.79013	3.03877
NT5DC1	NT5DC1	221294	5'-nucleotidase domain containing 1	-0.138178	6.03839	-3.02834	0.00246101	0.28175	-1.86106	-3.02809
TMEM140	TMEM140	55281	transmembrane protein 140	0.238178	6.38674	3.02795	0.00246532	0.28175	-1.93013	3.02757
TSPAN18	TSPAN18	90139	tetraspanin 18	0.203817	6.1136	3.02128	0.00252003	0.284339	-1.93473	3.02093
MYL4	MYL4	4635	myosin light chain 4	0.580107	6.49296	3.01983	0.0025324	0.284339	-1.94601	3.01944
CYB5R3	CYB5R3	1727	cytochrome b5 reductase 3	0.257472	8.1193	3.01569	0.00257178	0.28625	-2.0564	3.01477
SOX9	SOX9	6662	SRY-box transcription factor 9	0.19472	5.90947	3.01229	0.00259499	0.286344	-1.90909	3.01204
IDH2	IDH2	3418	isocitrate dehydrogenase (NADP(+)) 2	-0.24952	8.38861	-3.00227	0.00268917	0.2942	-2.12085	-3.0012
THAP12	THAP12	5612	THAP domain containing 12	-0.139732	5.6174	-2.99445	0.00275106	0.295613	-1.89548	-2.99427
TANC1	TANC1	85461	tetratricopeptide repeat, ankyrin repeat and coiled-coil containing 1	-0.159465	6.80251	-2.99321	0.00276438	0.295613	-2.0093	-2.99279
TMEM71	TMEM71	137835	transmembrane protein 71	-0.238667	6.64953	-2.99233	0.00277137	0.295613	-1.97603	-2.99202
PTDSS1	PTDSS1	9791	phosphatidylserine synthase 1	-0.289399	6.28483	-2.98867	0.00280492	0.295955	-1.99651	-2.98835
G0S2	G0S2	50486	G0/G1 switch 2	0.290063	6.32355	2.98505	0.00283763	0.295955	-1.97672	2.9848
SASH1	SASH1	23328	SAM and SH3 domain containing 1	-0.146268	5.59458	-2.98433	0.00284394	0.295955	-1.91464	-2.98412
CPNE3	CPNE3	8895	copine 3	-0.139501	6.1244	-2.98084	0.00287624	0.296903	-1.9482	-2.98066
PIP4K2B	PIP4K2B	8396	phosphatidylinositol-5-phosphate 4-kinase type 2 beta	0.153354	5.4853	2.96468	0.00303188	0.305624	-1.96754	2.96449
FAM180A	FAM180A	389558	family with sequence similarity 180 member A	0.189623	6.07981	2.96237	0.00305645	0.305624	-2.06589	2.962
HBA1	HBA1	3039	hemoglobin subunit alpha 1	-0.246516	6.22043	-2.96211	0.00305803	0.305624	-2.03629	-2.96184
ECSIT	ECSIT	51295	ECSIT signaling integrator	-0.173375	6.41809	-2.9599	0.00307981	0.305624	-2.02616	-2.95966
ENY2	ENY2	56943	ENY2 transcription and export complex 2 subunit	-0.113645	6.24333	-2.95976	0.00308011	0.305624	-1.99262	-2.95963
PLCL2	PLCL2	23228	phospholipase C like 2	-0.188281	6.1069	-2.94861	0.00319343	0.31443	-2.01295	-2.94848
DLC1	DLC1	10395	DLC1 Rho GTPase activating protein	-0.202957	5.18534	-2.9408	0.00327739	0.320234	-2.04011	-2.94045
IP6K3	IP6K3	117283	inositol hexakisphosphate kinase 3	0.162171	6.02587	2.93606	0.0033279	0.32225	-2.12665	2.93571
NOTCH4	NOTCH4	4855	notch receptor 4	-0.16047	5.59669	-2.934	0.00334838	0.32225	-2.04397	-2.9338
DPH3	DPH3	285381	diphthamide biosynthesis 3	0.153057	5.88481	2.93066	0.00338472	0.322575	-2.08607	2.93045
TKT	TKT	7086	transketolase	0.152316	5.43372	2.92902	0.00340216	0.322575	-2.05193	2.92885
CA3	CA3	761	carbonic anhydrase 3	0.45085	6.09732	2.92476	0.00344956	0.324664	-2.10693	2.92455
TGM2	TGM2	7052	transglutaminase 2	0.357599	8.28719	2.92244	0.00348544	0.325647	-2.30755	2.92133
NREP	NREP	9315	neuronal regeneration related protein	-0.249388	5.76189	-2.9178	0.00352763	0.327201	-2.10494	-2.91758
SNCA	SNCA	6622	synuclein alpha	0.169159	6.08479	2.9124	0.00358958	0.330551	-2.14904	2.91214
B4GALT5	B4GALT5	9334	beta-1,4-galactosyltransferase 5	0.131331	6.03519	2.90808	0.00363821	0.331056	-2.12296	2.90794
KAT2B	KAT2B	8850	lysine acetyltransferase 2B	-0.168809	6.24257	-2.90751	0.00364679	0.331056	-2.17218	-2.9072
HLF	HLF	3131	HLF transcription factor, PAR bZIP family member	-0.148446	5.95625	-2.90384	0.003689	0.332529	-2.15568	-2.9036
TMEM38A	TMEM38A	79041	transmembrane protein 38A	-0.147956	5.79954	-2.89977	0.00373704	0.334504	-2.15606	-2.89955
TPST2	TPST2	8459	tyrosylprotein sulfotransferase 2	0.129133	5.87405	2.89486	0.00379528	0.336613	-2.15711	2.89469
CRIP3	CRIP3	401262	cysteine rich protein 3	-0.250178	5.84855	-2.89278	0.00382156	0.336613	-2.1732	-2.89253
TAF7	TAF7	6879	TATA-box binding protein associated factor 7	0.172294	6.53098	2.8899	0.00385586	0.336613	-2.17496	2.88972
BRMS1	BRMS1	25855	BRMS1 transcriptional repressor and anoikis regulator	0.128117	5.41712	2.88917	0.00386579	0.336613	-2.18082	2.88891
PDE4D	PDE4D	5144	phosphodiesterase 4D	-0.169936	5.52798	-2.88669	0.00389713	0.336741	-2.19653	-2.88637
MAD2L2	MAD2L2	10459	mitotic arrest deficient 2 like 2	0.138487	5.71934	2.88469	0.00391988	0.336741	-2.16918	2.88454
NPPB	NPPB	4879	natriuretic peptide B	1.28503	8.38933	2.87695	0.0040308	0.34236	-2.36389	2.87574
HBB	HBB	3043	hemoglobin subunit beta	-0.263892	5.75723	-2.8754	0.00403878	0.34236	-2.21893	-2.87512
PRSS58	PRSS58	136541	serine protease 58	-0.144707	5.57844	-2.87253	0.00407461	0.343125	-2.18625	-2.87233
TRA2A	TRA2A	29896	transformer 2 alpha homolog	-0.114522	6.37752	-2.86065	0.00423011	0.351943	-2.24555	-2.86047
MYORG	MYORG	57462	myogenesis regulating glycosidase (putative)	0.133399	5.86709	2.86028	0.00423432	0.351943	-2.22711	2.86016
EHD1	EHD1	10938	EH domain containing 1	0.125699	6.24617	2.85364	0.00432388	0.355949	-2.24677	2.85351
CEP68	CEP68	23177	centrosomal protein 68	0.124933	5.73662	2.85108	0.00435961	0.355949	-2.25955	2.8509
SLC38A1	SLC38A1	81539	solute carrier family 38 member 1	-0.185253	6.70248	-2.85071	0.00436594	0.355949	-2.28583	-2.85044
AQP6	AQP6	363	aquaporin 6	-0.158642	5.694	-2.84545	0.00443745	0.35687	-2.26359	-2.84526
ZBTB20	ZBTB20	26137	zinc finger and BTB domain containing 20	0.156358	5.97939	2.84143	0.00449578	0.35687	-2.33132	2.8411
COMP	COMP	1311	cartilage oligomeric matrix protein	0.141326	5.83904	2.84048	0.00450621	0.35687	-2.27373	2.84036
DMKN	DMKN	93099	dermokine	-0.178831	5.51874	-2.83917	0.00452691	0.35687	-2.28374	-2.8389
CTTN	CTTN	2017	cortactin	0.149867	7.00025	2.83856	0.00453496	0.35687	-2.29168	2.83833
OSTC	OSTC	58505	oligosaccharyltransferase complex non-catalytic subunit	0.120704	5.67053	2.83608	0.00456997	0.35687	-2.29543	2.83588
POLE3	POLE3	54107	DNA polymerase epsilon 3, accessory subunit	-0.122992	5.72812	-2.83419	0.00459681	0.35687	-2.28912	-2.83401
CAVIN2	CAVIN2	8436	caveolae associated protein 2	0.191712	6.1159	2.83186	0.00463012	0.35687	-2.30963	2.8317
ELF2	ELF2	1998	E74 like ETS transcription factor 2	-0.117775	5.88385	-2.83047	0.00464986	0.35687	-2.2933	-2.83034
XKR6	XKR6	286046	XK related 6	0.179909	4.85972	2.82821	0.0046847	0.35687	-2.27095	2.82795
ADH5	ADH5	128	alcohol dehydrogenase 5 (class III), chi polypeptide	-0.134417	7.22009	-2.82408	0.00474664	0.35687	-2.34802	-2.82374
MLXIP	MLXIP	22877	MLX interacting protein	0.14294	5.65804	2.8238	0.00475008	0.35687	-2.34805	2.82351
FAM167B	FAM167B	84734	family with sequence similarity 167 member B	-0.157745	5.11005	-2.82249	0.00476963	0.35687	-2.29051	-2.82219
PDPN	PDPN	10630	podoplanin	-0.180358	5.53511	-2.82162	0.00478115	0.35687	-2.30954	-2.82142
TMSB4X	TMSB4X	7114	thymosin beta 4 X-linked	0.212616	7.67783	2.82077	0.00479545	0.35687	-2.33242	2.82046
PRDX1	PRDX1	5052	peroxiredoxin 1	0.186589	7.14906	2.81618	0.00486434	0.358401	-2.36242	2.81588
CACNB2	CACNB2	783	calcium voltage-gated channel auxiliary subunit beta 2	-0.162302	5.91088	-2.81572	0.00487202	0.358401	-2.38115	-2.81538
PLCE1	PLCE1	51196	phospholipase C epsilon 1	0.241922	6.28633	2.81121	0.00494008	0.361331	-2.3823	2.81092
BCKDHB	BCKDHB	594	branched chain keto acid dehydrogenase E1 subunit beta	-0.136708	6.06004	-2.80486	0.00503758	0.366369	-2.38183	-2.80462
PLD3	PLD3	23646	phospholipase D family member 3	0.148606	6.63076	2.7969	0.00516479	0.369957	-2.42732	2.79657
VGLL3	VGLL3	389136	vestigial like family member 3	0.146674	5.45832	2.79518	0.00519095	0.369957	-2.3874	2.79494
STIM1	STIM1	6786	stromal interaction molecule 1	0.146977	5.62761	2.79501	0.00519238	0.369957	-2.38016	2.79485
ASB10	ASB10	136371	ankyrin repeat and SOCS box containing 10	-0.12686	6.13841	-2.79446	0.00520251	0.369957	-2.40903	-2.79422
KLC2	KLC2	64837	kinesin light chain 2	-0.15272	6.14963	-2.77938	0.00544954	0.384097	-2.43253	-2.77919
CYP1B1	CYP1B1	1545	cytochrome P450 family 1 subfamily B member 1	0.160372	6.1455	2.7786	0.00546137	0.384097	-2.42502	2.77848
HSDL1	HSDL1	83693	hydroxysteroid dehydrogenase like 1	-0.120704	6.00571	-2.77548	0.00551521	0.385763	-2.4356	-2.77529
CANT1	CANT1	124583	calcium activated nucleotidase 1	0.111535	5.77433	2.76969	0.00561341	0.38834	-2.44034	2.76955
SELENBP1	SELENBP1	8991	selenium binding protein 1	-0.200676	5.81086	-2.76911	0.00562493	0.38834	-2.45623	-2.76888
UPK3BL2	UPK3BL2	107983993	uroplakin 3B like 2	-0.210337	6.00752	-2.76812	0.00564306	0.38834	-2.4745	-2.76783
SNX6	SNX6	58533	sorting nexin 6	0.12457	6.43099	2.76232	0.00574203	0.393038	-2.46163	2.76216
ARHGAP17	ARHGAP17	55114	Rho GTPase activating protein 17	-0.121996	6.16446	-2.75799	0.00581826	0.39593	-2.47248	-2.75785
ZNF727	ZNF727	442319	zinc finger protein 727	0.146284	5.4703	2.75631	0.00584835	0.39593	-2.45437	2.75616
LRRC57	LRRC57	255252	leucine rich repeat containing 57	0.121116	5.5487	2.75465	0.00587787	0.39593	-2.46229	2.75452
URM1	URM1	81605	ubiquitin related modifier 1	0.136602	5.19661	2.7531	0.00590802	0.39593	-2.47356	2.75284
MMP2	MMP2	4313	matrix metallopeptidase 2	0.161568	5.778	2.74798	0.00599929	0.399276	-2.494	2.74782
ITGA6	ITGA6	3655	integrin subunit alpha 6	-0.130069	6.05253	-2.7469	0.00602034	0.399276	-2.50911	-2.74667
MEA1	MEA1	4201	male-enhanced antigen 1	0.120009	5.60876	2.74472	0.0060589	0.399762	-2.49014	2.74458
SDF4	SDF4	51150	stromal cell derived factor 4	0.148406	6.85669	2.74235	0.0061056	0.400778	-2.52567	2.74206
SGCD	SGCD	6444	sarcoglycan delta	0.16794	6.884	2.73603	0.006225	0.406531	-2.55207	2.73569
ZNF655	ZNF655	79027	zinc finger protein 655	-0.108729	5.85563	-2.73279	0.00628225	0.406581	-2.52153	-2.73267
DUS3L	DUS3L	56931	dihydrouridine synthase 3 like	-0.125931	5.6561	-2.73247	0.0062893	0.406581	-2.51379	-2.7323
STEAP4	STEAP4	79689	STEAP4 metalloreductase	-0.160722	5.79404	-2.72941	0.0063509	0.408211	-2.56021	-2.72909
CES4A	CES4A	283848	carboxylesterase 4A	0.136871	5.59088	2.72669	0.0064004	0.408211	-2.53313	2.72653
MPP1	MPP1	4354	membrane palmitoylated protein 1	-0.124269	5.8823	-2.72585	0.00641711	0.408211	-2.54387	-2.72567
OST4	OST4	100128731	oligosaccharyltransferase complex subunit 4, non-catalytic	0.192636	7.78894	2.72468	0.00644208	0.408211	-2.53114	2.72439
PDXK	PDXK	8566	pyridoxal kinase	-0.119734	6.06491	-2.72083	0.00651382	0.410723	-2.55402	-2.72073
RPL34	RPL34	6164	ribosomal protein L34	-0.215556	8.758	-2.7139	0.00665638	0.417656	-2.52409	-2.71356
SERPINF1	SERPINF1	5176	serpin family F member 1	0.210816	6.02855	2.70953	0.00674039	0.420863	-2.58287	2.70941
RAB6A	RAB6A	5870	RAB6A, member RAS oncogene family	0.124232	6.21779	2.70353	0.00686309	0.425732	-2.59834	2.70342
EHD3	EHD3	30845	EH domain containing 3	0.175769	6.00909	2.69972	0.00694297	0.425732	-2.6045	2.69957
TBC1D9	TBC1D9	23158	TBC1 domain family member 9	-0.130159	5.97202	-2.69927	0.00695279	0.425732	-2.60283	-2.6991
C8orf74	C8orf74	203076	chromosome 8 open reading frame 74	-0.136893	5.6133	-2.69842	0.00697077	0.425732	-2.5935	-2.69824
RBM19	RBM19	9904	RNA binding motif protein 19	0.113569	5.74091	2.69777	0.00698466	0.425732	-2.60603	2.69757
FGF2	FGF2	2247	fibroblast growth factor 2	-0.157498	4.97337	-2.69608	0.00702126	0.425934	-2.56425	-2.69583
NPIPB3	NPIPB3	23117	nuclear pore complex interacting protein family member B3	-0.169172	6.5142	-2.68285	0.00730525	0.436248	-2.64765	-2.6826
CLCNKA	CLCNKA	1187	chloride voltage-gated channel Ka	0.166701	5.30613	2.68194	0.0073234	0.436248	-2.61928	2.68177
JRKL	JRKL	8690	JRK like	-0.12838	5.44977	-2.68134	0.0073369	0.436248	-2.62389	-2.68115
SMCO1	SMCO1	255798	single-pass membrane protein with coiled-coil domains 1	-0.192768	6.24268	-2.68105	0.00734204	0.436248	-2.64401	-2.68092
NUPR1	NUPR1	26471	nuclear protein 1, transcriptional regulator	0.203911	6.13086	2.67847	0.00740134	0.436248	-2.65665	2.67823
C6orf136	C6orf136	221545	chromosome 6 open reading frame 136	-0.116416	6.31129	-2.6777	0.00741702	0.436248	-2.65389	-2.67752
BBLN	BBLN	79095	NA	0.16772	5.41558	2.67719	0.00742984	0.436248	-2.64638	2.67694
FCMR	FCMR	9214	Fc fragment of IgM receptor	0.123797	5.41696	2.67379	0.00750471	0.437642	-2.645	2.67358
OSBPL8	OSBPL8	114882	oxysterol binding protein like 8	-0.124178	6.09543	-2.67294	0.00752197	0.437642	-2.66101	-2.67281
ATG12	ATG12	9140	autophagy related 12	0.108702	6.01912	2.66872	0.00761692	0.437787	-2.67333	2.6686
TMEM43	TMEM43	79188	transmembrane protein 43	0.156779	5.94178	2.6683	0.00762736	0.437787	-2.67366	2.66813
PHF11	PHF11	51131	PHD finger protein 11	-0.134241	5.74994	-2.66793	0.00763458	0.437787	-2.66184	-2.66782
RPS6	RPS6	6194	ribosomal protein S6	-0.209833	8.91879	-2.66573	0.00769064	0.437787	-2.62957	-2.66536
CHDH	CHDH	55349	choline dehydrogenase	-0.143547	5.53276	-2.66537	0.00769547	0.437787	-2.66442	-2.66515
NOLC1	NOLC1	9221	nucleolar and coiled-body phosphoprotein 1	-0.127642	5.45516	-2.6624	0.00776252	0.439647	-2.6616	-2.66223
DSE	DSE	29940	dermatan sulfate epimerase	-0.1382	5.2391	-2.65898	0.00784229	0.44071	-2.65884	-2.65879
TTC31	TTC31	64427	tetratricopeptide repeat domain 31	-0.117396	6.05236	-2.65856	0.00785015	0.44071	-2.69537	-2.65845
PPP1R3G	PPP1R3G	648791	protein phosphatase 1 regulatory subunit 3G	-0.138011	5.77193	-2.65657	0.00789816	0.441469	-2.68627	-2.65639
ROBO4	ROBO4	54538	roundabout guidance receptor 4	-0.153098	4.90357	-2.64892	0.00808142	0.444252	-2.66424	-2.64865
TMEM175	TMEM175	84286	transmembrane protein 175	-0.129707	5.40313	-2.64871	0.00808356	0.444252	-2.68658	-2.64856
MLLT11	MLLT11	10962	MLLT11 transcription factor 7 cofactor	0.304058	6.31589	2.64765	0.00810936	0.444252	-2.71571	2.64748
PLBD2	PLBD2	196463	phospholipase B domain containing 2	0.128126	5.67514	2.64605	0.00814649	0.444252	-2.71496	2.64594
FGF1	FGF1	2246	fibroblast growth factor 1	0.153132	6.36095	2.64544	0.00816264	0.444252	-2.72155	2.64527
ROGDI	ROGDI	79641	rogdi atypical leucine zipper	-0.13892	6.7736	-2.64421	0.0081934	0.444252	-2.72429	-2.64399
FSD2	FSD2	123722	fibronectin type III and SPRY domain containing 2	-0.158345	5.86519	-2.64117	0.00826558	0.444252	-2.72525	-2.64102
H2BC4	H2BC4	8347	H2B clustered histone 4	0.178249	5.49581	2.64104	0.00827033	0.444252	-2.72386	2.64083
HTRA1	HTRA1	5654	HtrA serine peptidase 1	0.157976	6.40321	2.63984	0.00830087	0.444252	-2.74225	2.63958
XIAP	XIAP	331	X-linked inhibitor of apoptosis	-0.115162	5.94417	-2.63972	0.00830141	0.444252	-2.73069	-2.63956
SYT7	SYT7	9066	synaptotagmin 7	-0.127101	5.63051	-2.6386	0.00832972	0.444252	-2.72618	-2.6384
TPD52L1	TPD52L1	7164	TPD52 like 1	0.196204	6.09208	2.63348	0.00845872	0.44926	-2.75922	2.63319
PLA2G3	PLA2G3	50487	phospholipase A2 group III	-0.144697	5.42078	-2.63067	0.00852665	0.450996	-2.73158	-2.63047
IBA57	IBA57	200205	iron-sulfur cluster assembly factor IBA57	-0.141575	5.56769	-2.6274	0.00860725	0.453202	-2.74209	-2.62727
FIGLA	FIGLA	344018	folliculogenesis specific bHLH transcription factor	-0.139973	5.73967	-2.62465	0.00867897	0.453202	-2.75876	-2.62445
HDAC9	HDAC9	9734	histone deacetylase 9	0.182306	6.13359	2.62321	0.00871648	0.453202	-2.77331	2.62298
DRD4	DRD4	1815	dopamine receptor D4	-0.138956	5.66955	-2.62208	0.00874469	0.453202	-2.76155	-2.62188
TGFB2	TGFB2	7042	transforming growth factor beta 2	0.214528	5.92593	2.62195	0.00874973	0.453202	-2.77749	2.62168
HACD2	HACD2	201562	3-hydroxyacyl-CoA dehydratase 2	0.113004	5.74687	2.62057	0.00878079	0.453202	-2.77641	2.62047
PPM1B	PPM1B	5495	protein phosphatase, Mg2+/Mn2+ dependent 1B	0.127132	6.61186	2.61887	0.00882972	0.453897	-2.78966	2.61858
XRCC4	XRCC4	7518	X-ray repair cross complementing 4	0.162322	5.66949	2.61337	0.00896813	0.455434	-2.78962	2.61327
PKP4	PKP4	8502	plakophilin 4	-0.139458	5.81828	-2.61075	0.00903843	0.455434	-2.78794	-2.6106
PKM	PKM	5315	pyruvate kinase M1/2	0.203013	8.05055	2.61106	0.00904233	0.455434	-2.83241	2.61045
TCIM	TCIM	56892	transcriptional and immune response regulator	-0.160106	6.05608	-2.61048	0.00904679	0.455434	-2.7931	-2.61028
ACAT1	ACAT1	38	acetyl-CoA acetyltransferase 1	-0.172534	8.12349	-2.60952	0.00907289	0.455434	-2.76001	-2.6093
NRTN	NRTN	4902	neurturin	0.134676	5.78579	2.60866	0.0090924	0.455434	-2.80397	2.60856
RUNX1	RUNX1	861	RUNX family transcription factor 1	0.134086	5.61063	2.60703	0.00913611	0.455434	-2.79828	2.60692
RBM25	RBM25	58517	RNA binding motif protein 25	-0.13145	5.72175	-2.60673	0.00914427	0.455434	-2.79617	-2.60661
HIF1AN	HIF1AN	55662	hypoxia inducible factor 1 subunit alpha inhibitor	-0.112617	5.84153	-2.60445	0.0092048	0.455872	-2.81042	-2.60435
YIPF6	YIPF6	286451	Yip1 domain family member 6	-0.124279	5.96788	-2.60384	0.00922428	0.455872	-2.80747	-2.60363
ERGIC1	ERGIC1	57222	endoplasmic reticulum-golgi intermediate compartment 1	0.120304	6.28965	2.60096	0.00929887	0.45779	-2.82936	2.60087
APOA1	APOA1	335	apolipoprotein A1	0.32965	7.35187	2.59819	0.00938352	0.460188	-2.8372	2.59776
OS9	OS9	10956	OS9 endoplasmic reticulum lectin	0.13412	6.76132	2.59433	0.00948343	0.463312	-2.82401	2.59412
BTNL9	BTNL9	153579	butyrophilin like 9	-0.169676	5.42391	-2.59098	0.00957579	0.464334	-2.81374	-2.59078
GLRB	GLRB	2743	glycine receptor beta	0.110355	5.90127	2.59035	0.00959127	0.464334	-2.83949	2.59023
VRK3	VRK3	51231	VRK serine/threonine kinase 3	0.130992	5.42613	2.58962	0.00961317	0.464334	-2.82544	2.58944
ST3GAL1	ST3GAL1	6482	ST3 beta-galactoside alpha-2,3-sialyltransferase 1	0.150195	6.66225	2.58771	0.00966813	0.465233	-2.84157	2.58748
SURF4	SURF4	6836	surfeit 4	0.110779	6.19509	2.58182	0.00983136	0.467797	-2.86622	2.58171
ZC3H14	ZC3H14	79882	zinc finger CCCH-type containing 14	-0.12524	5.938	-2.58177	0.00983563	0.467797	-2.85164	-2.58156
SOST	SOST	50964	sclerostin	-0.142702	6.56676	-2.58074	0.00986354	0.467797	-2.85375	-2.58058
GAS2	GAS2	2620	growth arrest specific 2	-0.114008	5.77274	-2.58007	0.00988111	0.467797	-2.8593	-2.57996
BIRC2	BIRC2	329	baculoviral IAP repeat containing 2	-0.104123	5.91661	-2.57927	0.00990414	0.467797	-2.86339	-2.57916
SLC16A7	SLC16A7	9194	solute carrier family 16 member 7	-0.237307	7.01927	-2.57779	0.0099496	0.468216	-2.85321	-2.57758
VANGL2	VANGL2	57216	VANGL planar cell polarity protein 2	-0.121669	5.67769	-2.5758	0.0100047	0.468621	-2.8591	-2.57567
ZFPM1	ZFPM1	161882	zinc finger protein, FOG family member 1	0.136199	5.25152	2.5749	0.0100314	0.468621	-2.8461	2.57474
ZMYM2	ZMYM2	7750	zinc finger MYM-type containing 2	0.104562	5.96439	2.57072	0.0101513	0.472498	-2.89466	2.57063
CTR9	CTR9	9646	CTR9 homolog, Paf1/RNA polymerase II complex component	0.118666	5.70167	2.5682	0.0102287	0.474377	-2.87726	2.568
C2orf88	C2orf88	84281	chromosome 2 open reading frame 88	-0.122584	5.85711	-2.56502	0.0103198	0.475441	-2.89583	-2.56492
ASB8	ASB8	140461	ankyrin repeat and SOCS box containing 8	-0.159432	5.37196	-2.56496	0.010326	0.475441	-2.87322	-2.56472
GPR89A	GPR89A	653519	G protein-coupled receptor 89A	-0.130844	5.5499	-2.56354	0.0103653	0.475541	-2.87785	-2.5634
LSM5	LSM5	23658	LSM5 homolog, U6 small nuclear RNA and mRNA degradation associated	-0.112812	5.7454	-2.56108	0.0104378	0.475856	-2.89966	-2.56098
ANTXR2	ANTXR2	118429	ANTXR cell adhesion molecule 2	0.135984	6.16812	2.55847	0.0105189	0.475856	-2.90272	2.55829
SETBP1	SETBP1	26040	SET binding protein 1	0.143605	5.48063	2.55639	0.01058	0.475856	-2.90102	2.55627
MAPRE3	MAPRE3	22924	microtubule associated protein RP/EB family member 3	0.151844	6.3118	2.55561	0.0106064	0.475856	-2.90798	2.55541
MAL	MAL	4118	mal, T cell differentiation protein	-0.126401	5.59125	-2.55451	0.0106373	0.475856	-2.90361	-2.55439
GIT1	GIT1	28964	GIT ArfGAP 1	0.132857	5.52316	2.55457	0.0106376	0.475856	-2.90039	2.55438
POLR1E	POLR1E	64425	RNA polymerase I subunit E	-0.12341	5.9354	-2.55422	0.0106464	0.475856	-2.91378	-2.55409
DPP7	DPP7	29952	dipeptidyl peptidase 7	0.132174	6.23715	2.55344	0.0106696	0.475856	-2.92624	2.55334
DPYD	DPYD	1806	dihydropyrimidine dehydrogenase	-0.165932	4.94302	-2.55236	0.0107071	0.475871	-2.87155	-2.55212
MEIS2	MEIS2	4212	Meis homeobox 2	-0.133274	6.10936	-2.54983	0.0107817	0.477531	-2.92329	-2.54969
TBXAS1	TBXAS1	6916	thromboxane A synthase 1	-0.136801	5.49998	-2.54851	0.0108232	0.477716	-2.90665	-2.54835
LAS1L	LAS1L	81887	LAS1 like ribosome biogenesis factor	-0.140795	5.7516	-2.54524	0.0109234	0.480478	-2.93324	-2.54514
ABCC5	ABCC5	10057	ATP binding cassette subfamily C member 5	-0.135075	6.19568	-2.54273	0.011004	0.481821	-2.93442	-2.54257
CDK14	CDK14	5218	cyclin dependent kinase 14	-0.14737	5.49994	-2.54192	0.0110292	0.481821	-2.92066	-2.54177
NEDD4	NEDD4	4734	NEDD4 E3 ubiquitin protein ligase	-0.133474	5.48108	-2.53891	0.0111247	0.483229	-2.92678	-2.53876
COQ2	COQ2	27235	coenzyme Q2, polyprenyltransferase	-0.123601	5.86315	-2.53851	0.0111369	0.483229	-2.94208	-2.53837
BIN1	BIN1	274	bridging integrator 1	0.153391	5.42715	2.53419	0.0112774	0.48767	-2.93836	2.53398
TUBA1C	TUBA1C	84790	tubulin alpha 1c	0.240781	7.77111	2.53279	0.0113292	0.488261	-2.95275	2.53238
CAD	CAD	790	carbamoyl-phosphate synthetase 2, aspartate transcarbamylase, and dihydroorotase	-0.120399	5.50575	-2.52927	0.011434	0.491125	-2.95237	-2.52915
ANXA2	ANXA2	302	annexin A2	0.149891	6.39299	2.5258	0.0115505	0.494471	-2.96672	2.52559
PHLDA1	PHLDA1	22822	pleckstrin homology like domain family A member 1	0.234039	6.15808	2.52414	0.011602	0.494982	-2.98205	2.52402
IGFBP7	IGFBP7	3490	insulin like growth factor binding protein 7	0.270279	8.68938	2.52259	0.0116747	0.494982	-3.00584	2.52183
POPDC3	POPDC3	64208	popeye domain containing 3	-0.112762	6.21372	-2.52186	0.0116785	0.494982	-2.97864	-2.52171
GFOD1	GFOD1	54438	glucose-fructose oxidoreductase domain containing 1	0.137854	5.46308	2.51574	0.011882	0.501947	-2.98784	2.51563
ALAD	ALAD	210	aminolevulinate dehydratase	0.142741	6.50191	2.51142	0.0120329	0.506252	-2.99585	2.51118
SCAPER	SCAPER	49855	S-phase cyclin A associated protein in the ER	-0.108977	6.01751	-2.5104	0.012063	0.506252	-3.01416	-2.5103
IFNG	IFNG	3458	interferon gamma	0.13113	5.67491	2.50691	0.0121829	0.50961	-3.01758	2.5068
LRRC14B	LRRC14B	389257	leucine rich repeat containing 14B	-0.199282	6.21537	-2.50564	0.0122266	0.509772	-3.02712	-2.50554
ENDOD1	ENDOD1	23052	endonuclease domain containing 1	0.124545	5.44311	2.50361	0.012299	0.509951	-3.00148	2.50345
PYGM	PYGM	5837	glycogen phosphorylase, muscle associated	-0.182025	6.34476	-2.5024	0.0123398	0.509951	-3.02302	-2.50228
ZNF76	ZNF76	7629	zinc finger protein 76	-0.109593	6.01291	-2.49999	0.0124236	0.509951	-3.0276	-2.49988
NOL8	NOL8	55035	nucleolar protein 8	-0.105871	6.39014	-2.49992	0.0124263	0.509951	-3.02915	-2.4998
EFHD1	EFHD1	80303	EF-hand domain family member D1	0.136683	5.90713	2.4998	0.0124301	0.509951	-3.03189	2.49969
TMEM127	TMEM127	55654	transmembrane protein 127	0.132487	6.74578	2.4953	0.0125917	0.51493	-3.02298	2.49511
RPS21	RPS21	6227	ribosomal protein S21	-0.165875	7.96391	-2.49414	0.0126327	0.514962	-3.00355	-2.49396
COLQ	COLQ	8292	collagen like tail subunit of asymmetric acetylcholinesterase	0.178008	5.92045	2.49041	0.012766	0.518744	-3.03776	2.49023
SMDT1	SMDT1	91689	single-pass membrane protein with aspartate rich tail 1	-0.132283	6.88337	-2.48662	0.0128997	0.52252	-3.06152	-2.48653
LUM	LUM	4060	lumican	0.203334	5.98032	2.48297	0.0130338	0.526285	-3.06374	2.48284
DBNDD2	DBNDD2	55861	dysbindin domain containing 2	-0.184875	7.75167	-2.47743	0.013241	0.532972	-3.04063	-2.47722
NDUFB4	NDUFB4	4710	NADH:ubiquinone oxidoreductase subunit B4	-0.195606	8.42586	-2.47617	0.0132972	0.533239	-3.04926	-2.47571
HAPLN3	HAPLN3	145864	hyaluronan and proteoglycan link protein 3	0.122125	5.05237	2.47445	0.0133499	0.533239	-3.04383	2.47429
P2RY1	P2RY1	5028	purinergic receptor P2Y1	-0.126849	5.34142	-2.47385	0.0133726	0.533239	-3.05371	-2.47369
SLC30A5	SLC30A5	64924	solute carrier family 30 member 5	0.106776	5.90613	2.47241	0.0134263	0.533714	-3.07643	2.47226
ARHGEF35	ARHGEF35	445328	Rho guanine nucleotide exchange factor 35	-0.14751	5.76848	-2.46632	0.0136566	0.54119	-3.08258	-2.46617
DPYSL2	DPYSL2	1808	dihydropyrimidinase like 2	0.16086	6.06194	2.4652	0.0137027	0.541343	-3.0813	2.46496
GATAD1	GATAD1	57798	GATA zinc finger domain containing 1	-0.113417	6.00366	-2.46008	0.0138942	0.547218	-3.12631	-2.45999
PLA2G1B	PLA2G1B	5319	phospholipase A2 group IB	-0.129896	5.52148	-2.45778	0.0139907	0.548006	-3.09075	-2.4575
MAP2K5	MAP2K5	5607	mitogen-activated protein kinase kinase 5	0.1118	6.01873	2.45735	0.0139998	0.548006	-3.13941	2.45727
NAP1L4	NAP1L4	4676	nucleosome assembly protein 1 like 4	0.132213	6.82559	2.45597	0.0140581	0.548608	-3.09757	2.45578
NUAK1	NUAK1	9891	NUAK family kinase 1	0.168323	6.07298	2.45356	0.0141531	0.550638	-3.10384	2.45335
CLK4	CLK4	57396	CDC like kinase 4	-0.126647	5.9154	-2.45102	0.0142502	0.551717	-3.12038	-2.45089
CCDC59	CCDC59	29080	coiled-coil domain containing 59	-0.0995324	6.11681	-2.44991	0.0142941	0.551717	-3.12827	-2.44979
RPL36A	RPL36A	6173	ribosomal protein L36a	-0.178053	7.35723	-2.44953	0.0143102	0.551717	-3.10894	-2.44938
AGA	AGA	175	aspartylglucosaminidase	-0.116709	5.7468	-2.44696	0.0144104	0.552641	-3.1426	-2.44687
GLCE	GLCE	26035	glucuronic acid epimerase	-0.134149	5.77672	-2.44494	0.0144914	0.552641	-3.14658	-2.44485
LXN	LXN	56925	latexin	0.12629	5.42071	2.4439	0.0145346	0.552641	-3.12568	2.44377
NARS1	NARS1	4677	asparaginyl-tRNA synthetase 1	0.153518	6.39985	2.44299	0.014575	0.552641	-3.12295	2.44277
MAP2	MAP2	4133	microtubule associated protein 2	0.17092	5.54647	2.44241	0.0145978	0.552641	-3.12099	2.44221
THBS4	THBS4	7060	thrombospondin 4	0.356572	6.81073	2.44165	0.0146279	0.552641	-3.12566	2.44146
CISD2	CISD2	493856	CDGSH iron sulfur domain 2	-0.121439	5.54755	-2.43896	0.0147368	0.552641	-3.12741	-2.43878
HIBADH	HIBADH	11112	3-hydroxyisobutyrate dehydrogenase	-0.12551	6.33184	-2.43825	0.0147621	0.552641	-3.17056	-2.43816
KATNAL1	KATNAL1	84056	katanin catalytic subunit A1 like 1	0.115245	6.0676	2.43806	0.0147709	0.552641	-3.15502	2.43795
TMEM33	TMEM33	55161	transmembrane protein 33	0.0967615	5.93099	2.4368	0.0148213	0.552641	-3.1729	2.43672
C18orf25	C18orf25	147339	chromosome 18 open reading frame 25	-0.112472	5.89874	-2.43471	0.0149073	0.552641	-3.17667	-2.43462
TENM3	TENM3	55714	teneurin transmembrane protein 3	0.129688	5.2892	2.43394	0.0149401	0.552641	-3.14679	2.43383
FAM120B	FAM120B	84498	family with sequence similarity 120B	0.0961516	5.99097	2.43226	0.0150096	0.552641	-3.16844	2.43215
ATP5MJ	ATP5MJ	9556	NA	-0.182504	8.20465	-2.43222	0.015024	0.552641	-3.13118	-2.4318
RNH1	RNH1	6050	ribonuclease/angiogenin inhibitor 1	0.141973	6.77702	2.43177	0.0150361	0.552641	-3.14229	2.43151
FCHO2	FCHO2	115548	FCH and mu domain containing endocytic adaptor 2	-0.117485	5.56882	-2.43091	0.0150672	0.552641	-3.14762	-2.43076
PSMD8	PSMD8	5714	proteasome 26S subunit, non-ATPase 8	0.176985	7.93285	2.43111	0.0150681	0.552641	-3.13245	2.43074
FHL2	FHL2	2274	four and a half LIM domains 2	-0.325458	9.45937	-2.42926	0.0151818	0.554244	-3.2439	-2.42801
XPR1	XPR1	9213	xenotropic and polytropic retrovirus receptor 1	0.192858	7.24892	2.42797	0.0151984	0.554244	-3.15015	2.42762
C7orf33	C7orf33	202865	chromosome 7 open reading frame 33	-0.144362	5.47389	-2.42458	0.0153314	0.554352	-3.16289	-2.42445
SNX12	SNX12	29934	sorting nexin 12	0.108896	5.91693	2.42428	0.0153449	0.554352	-3.16813	2.42413
KBTBD12	KBTBD12	166348	kelch repeat and BTB domain containing 12	-0.139293	6.00655	-2.42362	0.015373	0.554352	-3.17021	-2.42347
MYBPC3	MYBPC3	4607	myosin binding protein C, cardiac	-0.202521	9.90162	-2.42294	0.01545	0.554352	-3.24055	-2.42166
METTL4	METTL4	64863	methyltransferase like 4	0.132345	5.73552	2.42135	0.0154671	0.554352	-3.19604	2.42125
WBP4	WBP4	11193	WW domain binding protein 4	-0.0977328	6.46204	-2.42076	0.0154946	0.554352	-3.17506	-2.42061
CASP2	CASP2	835	caspase 2	-0.108954	5.86584	-2.4205	0.0155045	0.554352	-3.18489	-2.42037
IRX6	IRX6	79190	iroquois homeobox 6	0.187645	5.35073	2.41958	0.0155484	0.554373	-3.16096	2.41935
ACKR2	ACKR2	1238	atypical chemokine receptor 2	0.121971	5.1856	2.41797	0.0156139	0.555136	-3.16398	2.41782
RGS21	RGS21	431704	regulator of G protein signaling 21	-0.121849	5.47747	-2.41697	0.0156566	0.555136	-3.17171	-2.41682
MRPL10	MRPL10	124995	mitochondrial ribosomal protein L10	-0.117391	5.58464	-2.41494	0.0157421	0.556627	-3.19702	-2.41484
SRSF6	SRSF6	6431	serine and arginine rich splicing factor 6	-0.126184	6.1084	-2.41294	0.0158292	0.558163	-3.20336	-2.41283
RPS4X	RPS4X	6191	ribosomal protein S4 X-linked	-0.222178	8.21067	-2.41145	0.0159006	0.559141	-3.15583	-2.41119
RIC1	RIC1	57589	RIC1 homolog, RAB6A GEF complex partner 1	-0.124615	5.62684	-2.4098	0.0159655	0.559888	-3.2071	-2.4097
IRX2	IRX2	153572	iroquois homeobox 2	-0.129849	5.68685	-2.40729	0.0160774	0.562013	-3.19927	-2.40715
RPL37A	RPL37A	6168	ribosomal protein L37a	-0.210698	9.89858	-2.40676	0.0161184	0.562013	-3.147	-2.40622
ANKRD66	ANKRD66	100287718	ankyrin repeat domain 66	-0.149158	5.00648	-2.4055	0.0161579	0.562013	-3.16976	-2.40533
GTF2E1	GTF2E1	2960	general transcription factor IIE subunit 1	-0.131302	5.30649	-2.40404	0.0162226	0.562737	-3.18726	-2.40387
NHLRC3	NHLRC3	387921	NHL repeat containing 3	0.110164	5.48289	2.40227	0.0162978	0.563555	-3.22556	2.40218
GLMP	GLMP	112770	glycosylated lysosomal membrane protein	0.11806	5.6975	2.40144	0.0163343	0.563555	-3.24157	2.40136
ZNF200	ZNF200	7752	zinc finger protein 200	-0.128427	5.57299	-2.39859	0.0164658	0.565098	-3.20631	-2.39842
TGFBR1	TGFBR1	7046	transforming growth factor beta receptor 1	0.133829	5.21808	2.39854	0.0164673	0.565098	-3.20371	2.39839
EFEMP1	EFEMP1	2202	EGF containing fibulin extracellular matrix protein 1	0.124105	5.42856	2.39601	0.0165791	0.567061	-3.23397	2.39591
UBE2V1	UBE2V1	7335	ubiquitin conjugating enzyme E2 V1	-0.124325	6.7598	-2.39532	0.0166131	0.567061	-3.21982	-2.39516
UPK3BL1	UPK3BL1	100134938	uroplakin 3B like 1	-0.178936	6.02138	-2.39389	0.01668	0.567314	-3.21415	-2.39369
SNIP1	SNIP1	79753	Smad nuclear interacting protein 1	-0.090771	6.57506	-2.39312	0.0167092	0.567314	-3.26612	-2.39305
HGS	HGS	9146	hepatocyte growth factor-regulated tyrosine kinase substrate	0.111263	5.9263	2.39217	0.0167542	0.567339	-3.24409	2.39206
GNPTG	GNPTG	84572	N-acetylglucosamine-1-phosphate transferase subunit gamma	0.105683	5.80569	2.38968	0.0168675	0.568371	-3.26313	2.38958
RRAD	RRAD	6236	RRAD, Ras related glycolysis inhibitor and calcium channel regulator	0.263913	7.33218	2.38797	0.016955	0.568371	-3.21766	2.38768
GARS1	GARS1	2617	glycyl-tRNA synthetase 1	0.137136	5.41483	2.38776	0.0169565	0.568371	-3.23999	2.38765
CTDSPL	CTDSPL	10217	CTD small phosphatase like	0.119174	5.77676	2.38729	0.0169765	0.568371	-3.27607	2.38722
DEFA4	DEFA4	1669	defensin alpha 4	-0.130942	5.47669	-2.38523	0.0170766	0.568371	-3.23003	-2.38505
TRAPPC2	TRAPPC2	6399	trafficking protein particle complex 2	-0.109143	5.42834	-2.38508	0.0170839	0.568371	-3.2271	-2.3849
USP48	USP48	84196	ubiquitin specific peptidase 48	0.103164	5.57398	2.38398	0.0171306	0.568371	-3.26641	2.38389
KLHL38	KLHL38	340359	kelch like family member 38	-0.138864	6.08637	-2.38379	0.0171399	0.568371	-3.26472	-2.38369
MAPK8IP3	MAPK8IP3	23162	mitogen-activated protein kinase 8 interacting protein 3	-0.101998	6.50357	-2.38227	0.0172097	0.568385	-3.2917	-2.3822
FBRS	FBRS	64319	fibrosin	-0.124271	5.80372	-2.38193	0.0172292	0.568385	-3.24496	-2.38178
TIMP1	TIMP1	7076	TIMP metallopeptidase inhibitor 1	0.248105	6.06268	2.38032	0.0173014	0.569299	-3.29388	2.38024
MED14	MED14	9282	mediator complex subunit 14	-0.106008	5.8578	-2.3793	0.017351	0.56947	-3.27174	-2.37918
VWF	VWF	7450	von Willebrand factor	-0.166366	6.39676	-2.37353	0.0176259	0.577012	-3.26478	-2.37338
DMWD	DMWD	1762	DM1 locus, WD repeat containing	0.129025	6.35022	2.37043	0.0177714	0.58029	-3.30544	2.37035
MTURN	MTURN	222166	maturin, neural progenitor differentiation regulator homolog	0.146236	6.17679	2.36784	0.017898	0.580443	-3.28924	2.36772
BCL2A1	BCL2A1	597	BCL2 related protein A1	0.138925	5.38613	2.3678	0.017901	0.580443	-3.26833	2.36766
CTNNBIP1	CTNNBIP1	56998	catenin beta interacting protein 1	-0.120524	5.86587	-2.36759	0.0179121	0.580443	-3.26999	-2.36743
UBALD2	UBALD2	283991	UBA like domain containing 2	0.104149	5.98233	2.36626	0.0179724	0.580927	-3.32848	2.36619
GNG3	GNG3	2785	G protein subunit gamma 3	-0.150357	5.00075	-2.36509	0.0180354	0.581493	-3.24829	-2.36489
NRBP1	NRBP1	29959	nuclear receptor binding protein 1	0.10718	5.81708	2.36299	0.0181317	0.582673	-3.32854	2.36292
DYNLT3	DYNLT3	6990	dynein light chain Tctex-type 3	0.137548	6.07318	2.36179	0.0181942	0.582673	-3.28787	2.36164
ETV3	ETV3	2117	ETS variant transcription factor 3	-0.0923861	6.2537	-2.36057	0.0182505	0.582673	-3.33178	-2.3605
SERPINE2	SERPINE2	5270	serpin family E member 2	0.196624	5.66513	2.3605	0.018254	0.582673	-3.32674	2.36042
ATP6V0E1	ATP6V0E1	8992	ATPase H+ transporting V0 subunit e1	0.156876	6.90511	2.35804	0.0183802	0.584047	-3.28527	2.35787
PIWIL2	PIWIL2	55124	piwi like RNA-mediated gene silencing 2	-0.13718	5.43357	-2.35782	0.0183883	0.584047	-3.29584	-2.3577
DGAT2	DGAT2	84649	diacylglycerol O-acyltransferase 2	0.141264	4.92515	2.35538	0.0185112	0.58586	-3.27393	2.35523
SULF1	SULF1	23213	sulfatase 1	0.119604	5.60756	2.35395	0.01858	0.58586	-3.32072	2.35385
PRKAA1	PRKAA1	5562	protein kinase AMP-activated catalytic subunit alpha 1	0.102148	5.69243	2.35247	0.0186533	0.58586	-3.34017	2.35239
ARHGDIA	ARHGDIA	396	Rho GDP dissociation inhibitor alpha	0.117002	6.22728	2.3513	0.0187131	0.58586	-3.33064	2.3512
MRPL45	MRPL45	84311	mitochondrial ribosomal protein L45	-0.122672	5.69514	-2.3483	0.0188671	0.58586	-3.30599	-2.34815
ARV1	ARV1	64801	ARV1 homolog, fatty acid homeostasis modulator	-0.0971027	5.85824	-2.348	0.01888	0.58586	-3.32803	-2.34789
SLC25A26	SLC25A26	115286	solute carrier family 25 member 26	-0.109722	5.54752	-2.34786	0.0188864	0.58586	-3.33106	-2.34777
BCL2	BCL2	596	BCL2 apoptosis regulator	0.133433	6.15524	2.34671	0.0189473	0.58586	-3.31779	2.34657
EPHA4	EPHA4	2043	EPH receptor A4	0.125037	5.68919	2.34501	0.0190324	0.58586	-3.33162	2.3449
LRFN1	LRFN1	57622	leucine rich repeat and fibronectin type III domain containing 1	-0.131634	5.48947	-2.3448	0.0190436	0.58586	-3.31677	-2.34468
TOP1	TOP1	7150	DNA topoisomerase I	-0.134579	5.26689	-2.34436	0.0190672	0.58586	-3.305	-2.34421
NEDD4L	NEDD4L	23327	NEDD4 like E3 ubiquitin protein ligase	0.10553	5.51659	2.34407	0.019082	0.58586	-3.31716	2.34392
CSRP2	CSRP2	1466	cysteine and glycine rich protein 2	-0.158056	5.26455	-2.34394	0.019089	0.58586	-3.30275	-2.34379
IQCA1L	IQCA1L	392843	IQ motif containing with AAA domain 1 like	0.153114	4.90656	2.34338	0.0191173	0.58586	-3.29729	2.34324
LGMN	LGMN	5641	legumain	0.138396	6.39363	2.34308	0.019132	0.58586	-3.32839	2.34295
TMEM126A	TMEM126A	84233	transmembrane protein 126A	-0.116337	6.04318	-2.34152	0.019209	0.586815	-3.37544	-2.34145
TMEM121	TMEM121	80757	transmembrane protein 121	-0.126548	5.5071	-2.34017	0.0192804	0.587593	-3.33737	-2.34006
NCL	NCL	4691	nucleolin	-0.122715	6.97121	-2.3386	0.0193677	0.58885	-3.30919	-2.33838
CCN5	CCN5	8839	cellular communication network factor 5	0.159782	5.4889	2.33702	0.0194468	0.589856	-3.32133	2.33685
EXTL3	EXTL3	2137	exostosin like glycosyltransferase 3	-0.108587	5.9279	-2.33578	0.019507	0.589946	-3.37989	-2.3357
ALDH18A1	ALDH18A1	5832	aldehyde dehydrogenase 18 family member A1	0.113717	5.6406	2.334	0.0195995	0.589946	-3.37646	2.33393
GALNT16	GALNT16	57452	polypeptide N-acetylgalactosaminyltransferase 16	-0.150352	6.01328	-2.33367	0.019621	0.589946	-3.33678	-2.33352
SLC25A3	SLC25A3	5250	solute carrier family 25 member 3	-0.191384	8.52177	-2.33377	0.0196341	0.589946	-3.31236	-2.33327
KIFAP3	KIFAP3	22920	kinesin associated protein 3	0.168013	6.22247	2.32866	0.0198831	0.595078	-3.36164	2.32855
VPS28	VPS28	51160	VPS28 subunit of ESCRT-I	0.107893	6.21267	2.32833	0.0198979	0.595078	-3.41012	2.32827
PPP1CC	PPP1CC	5501	protein phosphatase 1 catalytic subunit gamma	-0.126818	6.93912	-2.32728	0.0199568	0.595238	-3.35602	-2.32716
AS3MT	AS3MT	57412	arsenite methyltransferase	-0.107791	6.07892	-2.3265	0.0199963	0.595238	-3.39241	-2.32642
EGLN3	EGLN3	112399	egl-9 family hypoxia inducible factor 3	0.218057	7.37904	2.32198	0.020251	0.599035	-3.33277	2.32166
SMIM6	SMIM6	100130933	small integral membrane protein 6	0.12113	5.52747	2.32133	0.0202734	0.599035	-3.39175	2.32125
NCAM1	NCAM1	4684	neural cell adhesion molecule 1	0.158631	7.54322	2.32029	0.0203379	0.599035	-3.33515	2.32005
ANGPTL1	ANGPTL1	9068	angiopoietin like 1	0.133845	5.73163	2.3194	0.0203786	0.599035	-3.38889	2.3193
TAF5L	TAF5L	27097	TATA-box binding protein associated factor 5 like	0.107729	5.54588	2.31684	0.0205176	0.599035	-3.39528	2.31675
RNF144A	RNF144A	9781	ring finger protein 144A	-0.125741	5.29752	-2.31676	0.0205267	0.599035	-3.34952	-2.31658
MSTO1	MSTO1	55154	misato mitochondrial distribution and morphology regulator 1	-0.10966	5.69866	-2.31652	0.0205359	0.599035	-3.38192	-2.31641
EIF2AK1	EIF2AK1	27102	eukaryotic translation initiation factor 2 alpha kinase 1	-0.106354	6.13212	-2.3157	0.0205817	0.599035	-3.37967	-2.31557
CAPN11	CAPN11	11131	calpain 11	0.125234	5.62843	2.31469	0.0206338	0.599035	-3.41527	2.31462
TMEM252	TMEM252	169693	transmembrane protein 252	-0.117156	5.59244	-2.31436	0.0206542	0.599035	-3.38108	-2.31425
TDGF1	TDGF1	6997	teratocarcinoma-derived growth factor 1	-0.113809	5.51871	-2.31431	0.020656	0.599035	-3.39434	-2.31421
RBM6	RBM6	10180	RNA binding motif protein 6	-0.109995	6.14665	-2.3122	0.0207742	0.599035	-3.3833	-2.31206
SH3RF2	SH3RF2	153769	SH3 domain containing ring finger 2	-0.142706	5.49576	-2.3122	0.0207757	0.599035	-3.36476	-2.31204
TRIT1	TRIT1	54802	tRNA isopentenyltransferase 1	-0.121655	5.75477	-2.31159	0.0208049	0.599035	-3.41007	-2.31151
NT5C	NT5C	30833	5', 3'-nucleotidase, cytosolic	0.0954667	5.68219	2.31012	0.0208864	0.599035	-3.40802	2.31003
SRXN1	SRXN1	140809	sulfiredoxin 1	0.142252	6.0652	2.30815	0.0209963	0.599035	-3.40981	2.30805
MRPS9	MRPS9	64965	mitochondrial ribosomal protein S9	-0.100795	6.22981	-2.30757	0.0210273	0.599035	-3.43045	-2.30749
IFI27L2	IFI27L2	83982	interferon alpha inducible protein 27 like 2	0.132689	6.3439	2.30758	0.0210297	0.599035	-3.39877	2.30745
ZXDC	ZXDC	79364	ZXD family zinc finger C	-0.0998251	6.12742	-2.30726	0.0210443	0.599035	-3.43655	-2.30719
CTSB	CTSB	1508	cathepsin B	0.229143	8.03444	2.30631	0.0211153	0.599035	-3.3549	2.30592
FGF18	FGF18	8817	fibroblast growth factor 18	-0.19332	5.12572	-2.30546	0.0211547	0.599035	-3.35934	-2.30521
EPC1	EPC1	80314	enhancer of polycomb homolog 1	-0.115051	6.37551	-2.30372	0.0212486	0.599035	-3.38126	-2.30354
RPS12	RPS12	6206	ribosomal protein S12	-0.218515	8.72255	-2.30336	0.021272	0.599035	-3.34512	-2.30312
PPP2R3A	PPP2R3A	5523	protein phosphatase 2 regulatory subunit B''alpha	-0.165977	6.13041	-2.30161	0.0213635	0.599035	-3.4155	-2.3015
IMPACT	IMPACT	55364	impact RWD domain protein	0.0937277	5.83214	2.30024	0.0214388	0.599035	-3.45183	2.30017
RPS13	RPS13	6207	ribosomal protein S13	-0.212132	8.34683	-2.29919	0.021504	0.599035	-3.36956	-2.29902
CPNE5	CPNE5	57699	copine 5	-0.187788	6.08685	-2.29915	0.0215067	0.599035	-3.38962	-2.29897
BTG1	BTG1	694	BTG anti-proliferation factor 1	0.178212	6.77954	2.29905	0.0215079	0.599035	-3.42157	2.29895
PEX5	PEX5	5830	peroxisomal biogenesis factor 5	-0.103114	5.88431	-2.29899	0.0215125	0.599035	-3.41559	-2.29887
DCN	DCN	1634	decorin	0.204309	6.90969	2.29837	0.0215477	0.599035	-3.40919	2.29825
LONRF1	LONRF1	91694	LON peptidase N-terminal domain and ring finger 1	0.106341	5.53004	2.29786	0.0215746	0.599035	-3.43461	2.29777
ATP5PO	ATP5PO	539	ATP synthase peripheral stalk subunit OSCP	-0.183052	8.84515	-2.29616	0.0216926	0.60024	-3.36265	-2.29571
ZNF208	ZNF208	7757	zinc finger protein 208	0.184183	6.03197	2.29488	0.0217485	0.60024	-3.40887	2.29473
DENND10	DENND10	404636	DENN domain containing 10	0.109905	5.31617	2.29389	0.0218022	0.60024	-3.42688	2.2938
CLIP3	CLIP3	25999	CAP-Gly domain containing linker protein 3	0.124817	5.52949	2.2934	0.0218298	0.60024	-3.44721	2.29332
PRMT1	PRMT1	3276	protein arginine methyltransferase 1	0.128768	6.64657	2.29307	0.0218525	0.60024	-3.41006	2.29292
RBMX	RBMX	27316	RNA binding motif protein X-linked	-0.129578	6.15244	-2.29062	0.0219905	0.602067	-3.45337	-2.29053
CCNP	CCNP	79935	NA	-0.134059	5.46474	-2.29028	0.0220131	0.602067	-3.41232	-2.29014
METTL21A	METTL21A	151194	methyltransferase like 21A	-0.107416	5.71113	-2.28801	0.0221417	0.604295	-3.45565	-2.28793
C1orf21	C1orf21	81563	chromosome 1 open reading frame 21	0.131895	5.7239	2.28331	0.0224207	0.608164	-3.43105	2.28316
PACS1	PACS1	55690	phosphofurin acidic cluster sorting protein 1	0.145822	6.2878	2.28312	0.0224293	0.608164	-3.45611	2.28302
ANXA7	ANXA7	310	annexin A7	0.117982	7.07928	2.28263	0.0224627	0.608164	-3.4141	2.28245
STRIT1	STRIT1	100507537	small transmembrane regulator of ion transport 1	0.176311	5.64953	2.28208	0.0224904	0.608164	-3.4541	2.28198
HMGB3	HMGB3	3149	high mobility group box 3	0.122684	5.19564	2.28163	0.0225211	0.608164	-3.41513	2.28146
METTL17	METTL17	64745	methyltransferase like 17	-0.112197	5.50889	-2.28021	0.0226008	0.609031	-3.4625	-2.28012
DNAJB11	DNAJB11	51726	DnaJ heat shock protein family (Hsp40) member B11	0.106212	5.78827	2.27873	0.0226882	0.609217	-3.48353	2.27864
KLHL7	KLHL7	55975	kelch like family member 7	-0.149095	6.63972	-2.27853	0.0227029	0.609217	-3.4423	-2.2784
HES4	HES4	57801	hes family bHLH transcription factor 4	-0.113183	6.01592	-2.27562	0.0228762	0.612585	-3.45401	-2.2755
ARRDC3	ARRDC3	57561	arrestin domain containing 3	0.105879	5.92691	2.27379	0.0229822	0.612711	-3.51229	2.27373
ESYT1	ESYT1	23344	extended synaptotagmin 1	-0.0969928	5.82908	-2.27267	0.0230509	0.612711	-3.49614	-2.27259
RNF149	RNF149	284996	ring finger protein 149	-0.105876	5.73832	-2.27168	0.0231103	0.612711	-3.4969	-2.27161
THSD4	THSD4	79875	thrombospondin type 1 domain containing 4	-0.116316	7.08247	-2.27159	0.0231193	0.612711	-3.44936	-2.27146
BIRC5	BIRC5	332	baculoviral IAP repeat containing 5	-0.106108	6.06806	-2.27158	0.0231203	0.612711	-3.4538	-2.27144
CCNH	CCNH	902	cyclin H	-0.0972669	5.94679	-2.26924	0.0232585	0.613441	-3.50226	-2.26916
SELENOT	SELENOT	51714	selenoprotein T	0.121475	6.08928	2.26911	0.0232683	0.613441	-3.47409	2.269
LAMA3	LAMA3	3909	laminin subunit alpha 3	-0.118841	5.64246	-2.26794	0.023342	0.613441	-3.4553	-2.26779
CT45A1	CT45A1	541466	cancer/testis antigen family 45 member A1	-0.157177	5.05974	-2.26742	0.0233749	0.613441	-3.43301	-2.26725
ARPC1B	ARPC1B	10095	actin related protein 2/3 complex subunit 1B	0.114928	5.40976	2.26661	0.0234203	0.613441	-3.48733	2.26651
RPL13A	RPL13A	23521	ribosomal protein L13a	-0.135873	6.20847	-2.26633	0.0234354	0.613441	-3.52619	-2.26626
SMIM26	SMIM26	388789	small integral membrane protein 26	-0.0978867	6.58079	-2.26498	0.0235175	0.614335	-3.52937	-2.26492
GALK2	GALK2	2585	galactokinase 2	-0.0987626	5.67378	-2.26329	0.0236228	0.614431	-3.50643	-2.26321
TTC26	TTC26	79989	tetratricopeptide repeat domain 26	-0.114021	5.55663	-2.26329	0.0236238	0.614431	-3.49534	-2.26319
PELI1	PELI1	57162	pellino E3 ubiquitin protein ligase 1	-0.109844	5.5291	-2.26264	0.0236652	0.614431	-3.477	-2.26252
DMTN	DMTN	2039	dematin actin binding protein	0.119843	6.52424	2.26087	0.0237752	0.615438	-3.47614	2.26074
MAP4K3	MAP4K3	8491	mitogen-activated protein kinase kinase kinase kinase 3	-0.0973177	6.30442	-2.2604	0.0238001	0.615438	-3.54113	-2.26034
PALM2AKAP2	PALM2AKAP2	445815	PALM2 and AKAP2 fusion	0.162569	6.93326	2.25789	0.0239646	0.618442	-3.45583	2.2577
CHTF8	CHTF8	54921	chromosome transmission fidelity factor 8	0.0857757	5.99274	2.25622	0.0240605	0.619023	-3.54882	2.25616
ARHGAP30	ARHGAP30	257106	Rho GTPase activating protein 30	-0.120389	5.11172	-2.25596	0.0240839	0.619023	-3.45584	-2.25579
QDPR	QDPR	5860	quinoid dihydropteridine reductase	-0.102199	6.11207	-2.25282	0.0242758	0.622146	-3.52587	-2.25274
KLHDC3	KLHDC3	116138	kelch domain containing 3	-0.111018	6.5308	-2.25246	0.0243054	0.622146	-3.46628	-2.25227
RPS14	RPS14	6208	ribosomal protein S14	-0.18111	9.02895	-2.25179	0.0243512	0.622146	-3.43079	-2.25154
ERBIN	ERBIN	55914	erbb2 interacting protein	0.121238	5.67941	2.25074	0.0244087	0.622372	-3.50544	2.25064
UFM1	UFM1	51569	ubiquitin fold modifier 1	-0.103073	6.20008	-2.24998	0.0244601	0.622443	-3.48308	-2.24982
CORIN	CORIN	10699	corin, serine peptidase	-0.249402	6.18392	-2.24841	0.024562	0.623798	-3.47346	-2.24822
STX2	STX2	2054	syntaxin 2	0.116946	5.90292	2.24536	0.0247527	0.624224	-3.50568	2.24524
DMAC2	DMAC2	55101	distal membrane arm assembly complex 2	-0.115538	6.61206	-2.24447	0.0248145	0.624224	-3.47828	-2.24428
VPS13D	VPS13D	55187	vacuolar protein sorting 13 homolog D	-0.121207	6.47706	-2.24377	0.0248553	0.624224	-3.50913	-2.24364
JAG2	JAG2	3714	jagged canonical Notch ligand 2	-0.0991884	5.81219	-2.24252	0.0249335	0.624224	-3.53793	-2.24243
LRRC49	LRRC49	54839	leucine rich repeat containing 49	-0.208169	6.49826	-2.2425	0.0249382	0.624224	-3.49979	-2.24236
SPATS2L	SPATS2L	26010	spermatogenesis associated serine rich 2 like	0.184595	6.29972	2.24088	0.0250376	0.624224	-3.57959	2.24082
DDR1	DDR1	780	discoidin domain receptor tyrosine kinase 1	0.138733	5.78688	2.24013	0.0250892	0.624224	-3.53401	2.24003
RNF167	RNF167	26001	ring finger protein 167	-0.0920939	6.05013	-2.23964	0.0251182	0.624224	-3.57803	-2.23958
ZNF124	ZNF124	7678	zinc finger protein 124	-0.11761	5.82191	-2.23965	0.0251187	0.624224	-3.55031	-2.23957
TMEM237	TMEM237	65062	transmembrane protein 237	0.0861828	5.97112	2.23926	0.0251432	0.624224	-3.58032	2.2392
ATG4D	ATG4D	84971	autophagy related 4D cysteine peptidase	-0.106108	5.87734	-2.23909	0.0251555	0.624224	-3.55072	-2.23901
CERT1	CERT1	10087	ceramide transporter 1	0.121924	5.73742	2.23901	0.025164	0.624224	-3.51005	2.23888
DTNBP1	DTNBP1	84062	dystrobrevin binding protein 1	0.0925663	6.0483	2.23771	0.025244	0.624352	-3.58438	2.23765
EP300	EP300	2033	E1A binding protein p300	0.105517	5.7125	2.23746	0.0252667	0.624352	-3.50222	2.2373
SAT1	SAT1	6303	spermidine/spermine N1-acetyltransferase 1	0.223048	6.58389	2.23202	0.0256207	0.631003	-3.53826	2.23191
HSP90B1	HSP90B1	7184	heat shock protein 90 beta family member 1	0.165577	6.24727	2.23187	0.0256345	0.631003	-3.509	2.2317
ITPKA	ITPKA	3706	inositol-trisphosphate 3-kinase A	-0.123358	5.16393	-2.22768	0.0259122	0.634831	-3.52209	-2.22752
TCF15	TCF15	6939	transcription factor 15	-0.14386	5.25874	-2.22344	0.0261933	0.634831	-3.5423	-2.22333
ITGBL1	ITGBL1	9358	integrin subunit beta like 1	0.133851	5.25271	2.22327	0.026205	0.634831	-3.54724	2.22316
CLK1	CLK1	1195	CDC like kinase 1	-0.131603	6.2264	-2.22166	0.0263138	0.634831	-3.55384	-2.22155
TUSC3	TUSC3	7991	tumor suppressor candidate 3	-0.116699	6.42626	-2.21906	0.0264911	0.634831	-3.55373	-2.21894
OR5F1	OR5F1	338674	olfactory receptor family 5 subfamily F member 1	-0.127217	5.39016	-2.21893	0.0264977	0.634831	-3.5647	-2.21884
B4GALT2	B4GALT2	8704	beta-1,4-galactosyltransferase 2	0.0972133	6.24815	2.21839	0.0265323	0.634831	-3.62742	2.21833
QRSL1	QRSL1	55278	glutaminyl-tRNA amidotransferase subunit QRSL1	-0.103529	5.87847	-2.21743	0.0266014	0.634831	-3.56042	-2.21732
TNNT3	TNNT3	7140	troponin T3, fast skeletal type	-0.133196	5.96683	-2.21666	0.0266547	0.634831	-3.55362	-2.21654
GPC1	GPC1	2817	glypican 1	0.166415	7.40845	2.21673	0.0266587	0.634831	-3.51191	2.21648
PPP1R14A	PPP1R14A	94274	protein phosphatase 1 regulatory inhibitor subunit 14A	-0.131437	4.95744	-2.21655	0.0266666	0.634831	-3.51687	-2.21636
CAPZA2	CAPZA2	830	capping actin protein of muscle Z-line subunit alpha 2	-0.13026	6.20486	-2.21591	0.0267019	0.634831	-3.62814	-2.21585
RPL23	RPL23	9349	ribosomal protein L23	-0.183731	8.25334	-2.21571	0.0267266	0.634831	-3.51053	-2.21549
EMCN	EMCN	51705	endomucin	-0.12773	5.52957	-2.21555	0.02673	0.634831	-3.56378	-2.21544
RGS5	RGS5	8490	regulator of G protein signaling 5	-0.182919	6.45965	-2.21477	0.0267824	0.634831	-3.58447	-2.21467
GTPBP4	GTPBP4	23560	GTP binding protein 4	0.104887	5.90869	2.21436	0.0268084	0.634831	-3.6271	2.2143
SEMA3G	SEMA3G	56920	semaphorin 3G	-0.104443	5.80111	-2.2143	0.0268144	0.634831	-3.59589	-2.21421
RALGAPA2	RALGAPA2	57186	Ral GTPase activating protein catalytic alpha subunit 2	-0.110796	5.74314	-2.21406	0.0268306	0.634831	-3.58694	-2.21397
NKX6-2	NKX6-2	84504	NK6 homeobox 2	0.18223	4.9404	2.21309	0.026902	0.634831	-3.53253	2.21294
UQCRB	UQCRB	7381	ubiquinol-cytochrome c reductase binding protein	-0.202824	9.65673	-2.21329	0.0269024	0.634831	-3.48523	-2.21293
ARPC4	ARPC4	10093	actin related protein 2/3 complex subunit 4	0.104927	6.04323	2.21259	0.0269313	0.634831	-3.59958	2.21251
CXXC4	CXXC4	80319	CXXC finger protein 4	-0.108505	5.69936	-2.21219	0.0269608	0.634831	-3.57091	-2.21209
COX7A1	COX7A1	1346	cytochrome c oxidase subunit 7A1	-0.187482	9.39107	-2.21247	0.0269641	0.634831	-3.49375	-2.21204
PPP1R1A	PPP1R1A	5502	protein phosphatase 1 regulatory inhibitor subunit 1A	-0.192542	6.61791	-2.21186	0.0269838	0.634831	-3.57561	-2.21175
ATP1B3	ATP1B3	483	ATPase Na+/K+ transporting subunit beta 3	-0.108022	6.04406	-2.2098	0.0271269	0.634831	-3.57445	-2.20969
EMC8	EMC8	10328	ER membrane protein complex subunit 8	-0.103819	5.70878	-2.20943	0.0271494	0.634831	-3.61487	-2.20936
GCDH	GCDH	2639	glutaryl-CoA dehydrogenase	-0.0925151	6.21397	-2.20911	0.027172	0.634831	-3.61774	-2.20904
SEL1L	SEL1L	6400	SEL1L adaptor subunit of ERAD E3 ubiquitin ligase	0.0911008	6.38667	2.20847	0.0272168	0.634831	-3.62794	2.20839
FABP5	FABP5	2171	fatty acid binding protein 5	-0.161754	5.78794	-2.20838	0.0272283	0.634831	-3.55729	-2.20823
SNRNP70	SNRNP70	6625	small nuclear ribonucleoprotein U1 subunit 70	-0.12058	6.34829	-2.20447	0.0274968	0.638888	-3.61767	-2.20439
VSIG2	VSIG2	23584	V-set and immunoglobulin domain containing 2	-0.118106	5.34877	-2.20444	0.0275021	0.638888	-3.5716	-2.20432
MTRR	MTRR	4552	5-methyltetrahydrofolate-homocysteine methyltransferase reductase	-0.114646	5.66179	-2.20326	0.027584	0.638949	-3.58811	-2.20315
SSR4	SSR4	6748	signal sequence receptor subunit 4	0.146661	6.82909	2.20294	0.0276046	0.638949	-3.62266	2.20286
LACTB	LACTB	114294	lactamase beta	0.109889	5.83209	2.20092	0.027749	0.641133	-3.59403	2.20082
SLC30A2	SLC30A2	7780	solute carrier family 30 member 2	-0.121129	5.93798	-2.19941	0.0278594	0.642523	-3.57012	-2.19926
ECE1	ECE1	1889	endothelin converting enzyme 1	0.160667	5.076	2.19849	0.027929	0.642969	-3.54904	2.19828
TUBD1	TUBD1	51174	tubulin delta 1	-0.121427	5.24058	-2.19652	0.0280651	0.643496	-3.58046	-2.19638
LAMTOR1	LAMTOR1	55004	late endosomal/lysosomal adaptor, MAPK and MTOR activator 1	0.0971442	6.49015	2.19484	0.0281816	0.643496	-3.62332	2.19475
RNF181	RNF181	51255	ring finger protein 181	0.149299	6.39231	2.19416	0.0282298	0.643496	-3.64059	2.19408
RTF1	RTF1	23168	RTF1 homolog, Paf1/RNA polymerase II complex component	-0.111089	6.00049	-2.19393	0.0282479	0.643496	-3.61225	-2.19383
TMEM131	TMEM131	23505	transmembrane protein 131	-0.100832	6.07699	-2.19332	0.0282915	0.643496	-3.61109	-2.19322
EXOC8	EXOC8	149371	exocyst complex component 8	-0.113126	5.91689	-2.19235	0.028362	0.643496	-3.61263	-2.19224
GALNT18	GALNT18	374378	polypeptide N-acetylgalactosaminyltransferase 18	0.108429	6.30879	2.1916	0.0284151	0.643496	-3.62363	2.19151
PPP2R1B	PPP2R1B	5519	protein phosphatase 2 scaffold subunit Abeta	-0.114577	5.42865	-2.19144	0.0284269	0.643496	-3.61426	-2.19134
PPTC7	PPTC7	160760	PTC7 protein phosphatase homolog	-0.131427	6.73693	-2.19145	0.0284289	0.643496	-3.59226	-2.19132
S100A13	S100A13	6284	S100 calcium binding protein A13	0.192851	7.56628	2.19116	0.0284546	0.643496	-3.56272	2.19096
SCN3B	SCN3B	55800	sodium voltage-gated channel beta subunit 3	0.12787	5.59167	2.18963	0.0285576	0.644686	-3.63105	2.18954
SLC25A36	SLC25A36	55186	solute carrier family 25 member 36	-0.102747	6.03009	-2.18872	0.0286245	0.644688	-3.61816	-2.18862
RPL14	RPL14	9045	ribosomal protein L14	-0.15298	8.12674	-2.18763	0.0287051	0.644688	-3.5978	-2.18751
RBM28	RBM28	55131	RNA binding motif protein 28	-0.105175	5.70536	-2.18756	0.0287087	0.644688	-3.62301	-2.18746
ZC3H15	ZC3H15	55854	zinc finger CCCH-type containing 15	0.0899324	6.07797	2.18384	0.0289806	0.648683	-3.64356	2.18375
PLXND1	PLXND1	23129	plexin D1	-0.106539	5.81296	-2.18362	0.028999	0.648683	-3.61341	-2.1835
WDR77	WDR77	79084	WD repeat domain 77	0.0924773	6.04422	2.18196	0.0291178	0.648683	-3.68307	2.18189
MUC20	MUC20	200958	mucin 20, cell surface associated	-0.136215	5.33421	-2.18163	0.0291487	0.648683	-3.59182	-2.18147
ATG4C	ATG4C	84938	autophagy related 4C cysteine peptidase	0.107873	5.50156	2.18112	0.0291833	0.648683	-3.62199	2.181
KCNAB2	KCNAB2	8514	potassium voltage-gated channel subfamily A regulatory beta subunit 2	-0.135074	5.42727	-2.18002	0.0292646	0.648683	-3.61527	-2.1799
CMC1	CMC1	152100	C-X9-C motif containing 1	-0.0948139	6.32561	-2.17987	0.0292762	0.648683	-3.6212	-2.17975
COX11	COX11	1353	cytochrome c oxidase copper chaperone COX11	-0.087303	6.01662	-2.17926	0.0293176	0.648683	-3.67767	-2.17919
NLRP14	NLRP14	338323	NLR family pyrin domain containing 14	-0.113309	5.57516	-2.179	0.0293428	0.648683	-3.60293	-2.17885
CCDC180	CCDC180	100499483	coiled-coil domain containing 180	-0.122539	5.5922	-2.17682	0.0295024	0.650413	-3.62982	-2.17671
GYG1	GYG1	2992	glycogenin 1	0.111497	6.70724	2.1757	0.0295871	0.650413	-3.62048	2.17557
IHO1	IHO1	339834	NA	-0.111709	5.84711	-2.1754	0.0296084	0.650413	-3.6367	-2.17529
MYL6	MYL6	4637	myosin light chain 6	0.149794	7.22971	2.17525	0.0296243	0.650413	-3.59889	2.17508
WWP1	WWP1	11059	WW domain containing E3 ubiquitin protein ligase 1	-0.132159	6.64839	-2.17303	0.0297834	0.65227	-3.68034	-2.17296
UCK2	UCK2	7371	uridine-cytidine kinase 2	0.115499	5.59354	2.1727	0.0298108	0.65227	-3.64613	2.1726
GBP4	GBP4	115361	guanylate binding protein 4	-0.139314	5.19747	-2.17151	0.0299079	0.653278	-3.59595	-2.17131
KRTAP21-2	KRTAP21-2	337978	keratin associated protein 21-2	-0.10799	5.56237	-2.17013	0.0300052	0.654002	-3.64055	-2.17002
SURF6	SURF6	6838	surfeit 6	0.121388	5.52154	2.16962	0.0300432	0.654002	-3.64742	2.16952
ACBD5	ACBD5	91452	acyl-CoA binding domain containing 5	-0.110787	6.66476	-2.16846	0.0301317	0.654814	-3.65722	-2.16836
CTSD	CTSD	1509	cathepsin D	0.213087	8.94609	2.16761	0.0302288	0.655811	-3.57949	2.16708
UBTD1	UBTD1	80019	ubiquitin domain containing 1	0.0904472	6.12508	2.16617	0.0303026	0.6563	-3.71038	2.16611
TMEM242	TMEM242	729515	transmembrane protein 242	-0.113104	5.51694	-2.16208	0.0306193	0.6574	-3.67157	-2.16199
PITRM1	PITRM1	10531	pitrilysin metallopeptidase 1	0.116672	6.33193	2.16066	0.0307319	0.6574	-3.64448	2.16053
PRDM12	PRDM12	59335	PR/SET domain 12	0.127872	5.53067	2.16059	0.030733	0.6574	-3.69149	2.16051
RPS27	RPS27	6232	ribosomal protein S27	-0.188964	8.7054	-2.16065	0.0307415	0.6574	-3.59309	-2.1604
CREBL2	CREBL2	1389	cAMP responsive element binding protein like 2	0.112334	5.71058	2.16008	0.0307727	0.6574	-3.68551	2.16
CDK12	CDK12	51755	cyclin dependent kinase 12	-0.0790198	6.07997	-2.15959	0.0308087	0.6574	-3.73454	-2.15953
LNPK	LNPK	80856	lunapark, ER junction formation factor	0.0937904	5.95486	2.15801	0.0309316	0.6574	-3.73673	2.15795
RTRAF	RTRAF	51637	RNA transcription, translation and transport factor	-0.121886	7.01243	-2.15767	0.0309665	0.6574	-3.63147	-2.1575
ETV1	ETV1	2115	ETS variant transcription factor 1	0.151003	6.12303	2.15753	0.0309717	0.6574	-3.68431	2.15744
USP1	USP1	7398	ubiquitin specific peptidase 1	-0.114006	5.61528	-2.15667	0.0310409	0.6574	-3.65537	-2.15655
MRPS25	MRPS25	64432	mitochondrial ribosomal protein S25	-0.129044	6.50712	-2.15556	0.0311267	0.6574	-3.67261	-2.15545
KCNN2	KCNN2	3781	potassium calcium-activated channel subfamily N member 2	-0.116679	5.81035	-2.15535	0.0311446	0.6574	-3.66105	-2.15522
AMY2B	AMY2B	280	amylase alpha 2B	-0.1201	6.09066	-2.15505	0.0311627	0.6574	-3.73751	-2.15499
RNF133	RNF133	168433	ring finger protein 133	-0.111592	5.44609	-2.15446	0.0312101	0.6574	-3.69414	-2.15438
CD55	CD55	1604	CD55 molecule (Cromer blood group)	0.118859	6.48566	2.15406	0.0312449	0.6574	-3.66665	2.15394
SRGAP1	SRGAP1	57522	SLIT-ROBO Rho GTPase activating protein 1	-0.108023	5.58157	-2.15379	0.0312629	0.6574	-3.69951	-2.15371
MYH7	MYH7	4625	myosin heavy chain 7	-0.243227	12.5796	-2.15693	0.0312711	0.6574	-3.80243	-2.15361
MYO9B	MYO9B	4650	myosin IXB	-0.100821	5.77309	-2.15313	0.0313138	0.6574	-3.71754	-2.15306
AKAP8	AKAP8	10270	A-kinase anchoring protein 8	-0.126517	5.6144	-2.15294	0.0313292	0.6574	-3.71013	-2.15287
C1GALT1	C1GALT1	56913	core 1 synthase, glycoprotein-N-acetylgalactosamine 3-beta-galactosyltransferase 1	0.0899402	6.01717	2.1478	0.0317346	0.662321	-3.75692	2.14774
NDUFA2	NDUFA2	4695	NADH:ubiquinone oxidoreductase subunit A2	-0.112808	6.96614	-2.14779	0.031738	0.662321	-3.69731	-2.14769
FCHSD2	FCHSD2	9873	FCH and double SH3 domains 2	0.109249	5.63478	2.14713	0.0317876	0.662321	-3.73644	2.14707
ATP13A4	ATP13A4	84239	ATPase 13A4	-0.11395	5.37452	-2.14628	0.0318579	0.662321	-3.69962	-2.14619
STOM	STOM	2040	stomatin	-0.126316	6.01349	-2.14565	0.0319101	0.662321	-3.6828	-2.14553
SMC1A	SMC1A	8243	structural maintenance of chromosomes 1A	-0.102165	6.1508	-2.14524	0.0319411	0.662321	-3.70122	-2.14515
FAM181A	FAM181A	90050	family with sequence similarity 181 member A	-0.104815	5.51673	-2.14489	0.0319691	0.662321	-3.7171	-2.1448
JUNB	JUNB	3726	JunB proto-oncogene, AP-1 transcription factor subunit	0.216969	6.30333	2.14487	0.0319777	0.662321	-3.64469	2.14469
COQ10A	COQ10A	93058	coenzyme Q10A	-0.143783	6.63514	-2.14411	0.0320345	0.662426	-3.67396	-2.14398
CSF3R	CSF3R	1441	colony stimulating factor 3 receptor	-0.126978	5.43773	-2.1424	0.0321691	0.662787	-3.69432	-2.1423
NDRG2	NDRG2	57447	NDRG family member 2	-0.144041	7.35822	-2.14244	0.0321745	0.662787	-3.64355	-2.14224
PPP1CA	PPP1CA	5499	protein phosphatase 1 catalytic subunit alpha	0.0996984	6.56245	2.14074	0.0323008	0.662787	-3.73277	2.14067
TTC9C	TTC9C	283237	tetratricopeptide repeat domain 9C	-0.108311	5.34108	-2.14074	0.0323051	0.662787	-3.69057	-2.14062
SELENON	SELENON	57190	selenoprotein N	0.11381	6.18048	2.14039	0.0323327	0.662787	-3.68643	2.14027
MEX3A	MEX3A	92312	mex-3 RNA binding family member A	-0.118891	5.59399	-2.13999	0.0323626	0.662787	-3.73329	-2.1399
NBEAL2	NBEAL2	23218	neurobeachin like 2	-0.1114	5.34195	-2.13823	0.0325068	0.663397	-3.69286	-2.13812
BNIP3L	BNIP3L	665	BCL2 interacting protein 3 like	0.090168	6.28529	2.1378	0.0325405	0.663397	-3.7187	2.13771
QSER1	QSER1	79832	glutamine and serine rich 1	-0.096415	5.86202	-2.13706	0.0325983	0.663397	-3.7632	-2.137
BBS5	BBS5	129880	Bardet-Biedl syndrome 5	-0.106921	5.68904	-2.13644	0.0326492	0.663397	-3.7501	-2.13637
KARS1	KARS1	3735	lysyl-tRNA synthetase 1	-0.114355	6.11455	-2.1364	0.0326516	0.663397	-3.77793	-2.13634
CWC27	CWC27	10283	CWC27 spliceosome associated cyclophilin	-0.0863391	5.74759	-2.13526	0.0327454	0.663412	-3.75606	-2.13519
SUPT6H	SUPT6H	6830	SPT6 homolog, histone chaperone and transcription elongation factor	-0.102271	6.21823	-2.13517	0.032756	0.663412	-3.70671	-2.13506
KMT5C	KMT5C	84787	lysine methyltransferase 5C	-0.122095	5.37233	-2.13374	0.0328712	0.663876	-3.71954	-2.13365
RPL26	RPL26	6154	ribosomal protein L26	-0.156069	8.81074	-2.13365	0.0328866	0.663876	-3.64725	-2.13347
OR11H4	OR11H4	390442	olfactory receptor family 11 subfamily H member 4	-0.136472	5.58318	-2.13226	0.0329927	0.663876	-3.72602	-2.13217
AMDHD2	AMDHD2	51005	amidohydrolase domain containing 2	0.101176	5.53647	2.13195	0.0330191	0.663876	-3.71536	2.13185
NSMF	NSMF	26012	NMDA receptor synaptonuclear signaling and neuronal migration factor	-0.0968909	5.70161	-2.13171	0.0330382	0.663876	-3.72852	-2.13162
RASA4	RASA4	10156	RAS p21 protein activator 4	-0.102539	5.74242	-2.12854	0.0333046	0.668181	-3.68804	-2.12839
FAM219A	FAM219A	203259	family with sequence similarity 219 member A	0.11938	4.88277	2.1272	0.0334141	0.669327	-3.6939	2.12707
DNMBP	DNMBP	23268	dynamin binding protein	-0.118766	5.54301	-2.12121	0.0339107	0.677333	-3.76263	-2.12113
ARHGAP44	ARHGAP44	9912	Rho GTPase activating protein 44	-0.117166	5.43066	-2.1208	0.0339461	0.677333	-3.73979	-2.12071
SEC63	SEC63	11231	SEC63 homolog, protein translocation regulator	0.0855151	6.39645	2.11896	0.0340989	0.677333	-3.80755	2.1189
ARRB1	ARRB1	408	arrestin beta 1	-0.104501	5.77066	-2.11872	0.0341258	0.677333	-3.70863	-2.11858
KCTD6	KCTD6	200845	potassium channel tetramerization domain containing 6	0.114883	5.48926	2.11828	0.0341575	0.677333	-3.76227	2.11821
AASS	AASS	10157	aminoadipate-semialdehyde synthase	-0.116302	5.91015	-2.1174	0.0342309	0.677333	-3.79881	-2.11734
ZBED5	ZBED5	58486	zinc finger BED-type containing 5	-0.107856	6.08215	-2.11746	0.0342315	0.677333	-3.72085	-2.11733
CD63	CD63	967	CD63 molecule	0.191057	8.70178	2.11749	0.0342592	0.677333	-3.65798	2.11701
SULT1A4	SULT1A4	445329	sulfotransferase family 1A member 4	-0.126637	5.60294	-2.11672	0.03429	0.677333	-3.76385	-2.11665
PRNP	PRNP	5621	prion protein	-0.130688	7.25541	-2.1155	0.0343937	0.678076	-3.77597	-2.11543
GRAPL	GRAPL	400581	GRB2 related adaptor protein like	-0.11551	5.60419	-2.11509	0.0344335	0.678076	-3.71919	-2.11496
HTRA3	HTRA3	94031	HtrA serine peptidase 3	-0.119794	5.77223	-2.11313	0.0345998	0.680234	-3.73373	-2.11301
USP17L3	USP17L3	645836	ubiquitin specific peptidase 17 like family member 3	-0.165715	5.9666	-2.11261	0.0346494	0.680234	-3.69648	-2.11243
TTC19	TTC19	54902	tetratricopeptide repeat domain 19	-0.0864509	6.02754	-2.11133	0.034749	0.680342	-3.81787	-2.11127
COMMD7	COMMD7	149951	COMM domain containing 7	-0.0978953	5.57707	-2.1112	0.0347612	0.680342	-3.78835	-2.11113
ARPC5L	ARPC5L	81873	actin related protein 2/3 complex subunit 5 like	0.107758	6.01723	2.109	0.0349533	0.682305	-3.75822	2.1089
CIBAR1	CIBAR1	137392	NA	-0.0978195	5.92007	-2.1088	0.0349681	0.682305	-3.78976	-2.10873
DMXL2	DMXL2	23312	Dmx like 2	0.116018	5.46132	2.10747	0.0350827	0.683498	-3.79333	2.1074
MGP	MGP	4256	matrix Gla protein	0.317139	6.32505	2.10658	0.0351586	0.683649	-3.83634	2.10653
PCMTD2	PCMTD2	55251	protein-L-isoaspartate (D-aspartate) O-methyltransferase domain containing 2	-0.120265	5.99575	-2.1062	0.0351973	0.683649	-3.74401	-2.10608
NAAA	NAAA	27163	N-acylethanolamine acid amidase	0.0948555	5.91174	2.10449	0.0353402	0.683741	-3.83475	2.10444
GATC	GATC	283459	glutamyl-tRNA amidotransferase subunit C	-0.108757	5.72624	-2.10437	0.0353521	0.683741	-3.79446	-2.1043
PRMT7	PRMT7	54496	protein arginine methyltransferase 7	-0.101257	5.94662	-2.10424	0.0353623	0.683741	-3.83008	-2.10419
CLEC10A	CLEC10A	10462	C-type lectin domain containing 10A	-0.136581	4.82114	-2.10058	0.0356964	0.686606	-3.70027	-2.10037
GGA2	GGA2	23062	golgi associated, gamma adaptin ear containing, ARF binding protein 2	-0.0968545	5.9154	-2.10048	0.0356966	0.686606	-3.7577	-2.10037
PINK1	PINK1	65018	PTEN induced kinase 1	-0.129872	7.19526	-2.09999	0.0357428	0.686606	-3.73191	-2.09984
DBP	DBP	1628	D-box binding PAR bZIP transcription factor	-0.152593	4.95818	-2.09951	0.0357865	0.686606	-3.71781	-2.09935
BCS1L	BCS1L	617	BCS1 homolog, ubiquinol-cytochrome c reductase complex chaperone	-0.0854335	5.84087	-2.09912	0.035811	0.686606	-3.83331	-2.09907
MTHFR	MTHFR	4524	methylenetetrahydrofolate reductase	-0.0994079	5.66802	-2.09649	0.0360449	0.686606	-3.81286	-2.09642
ITGB5	ITGB5	3693	integrin subunit beta 5	0.169058	6.08953	2.09622	0.0360742	0.686606	-3.74954	2.09609
FLOT2	FLOT2	2319	flotillin 2	-0.0999602	6.30215	-2.09586	0.0361069	0.686606	-3.74364	-2.09572
ARFGAP1	ARFGAP1	55738	ADP ribosylation factor GTPase activating protein 1	-0.105549	5.25096	-2.09549	0.0361359	0.686606	-3.77508	-2.0954
DPY30	DPY30	84661	dpy-30 histone methyltransferase complex regulatory subunit	-0.0930045	5.92209	-2.09445	0.0362245	0.686606	-3.84702	-2.0944
MAP3K1	MAP3K1	4214	mitogen-activated protein kinase kinase kinase 1	-0.111714	5.3354	-2.09436	0.0362369	0.686606	-3.77726	-2.09426
GABRE	GABRE	2564	gamma-aminobutyric acid type A receptor epsilon subunit	0.163589	6.04721	2.09339	0.0363269	0.686606	-3.74615	2.09325
OGFR	OGFR	11054	opioid growth factor receptor	-0.0940692	6.11907	-2.09297	0.0363631	0.686606	-3.76191	-2.09284
SS18L1	SS18L1	26039	SS18L1 subunit of BAF chromatin remodeling complex	-0.103771	5.40056	-2.09284	0.0363704	0.686606	-3.79844	-2.09276
FBXO32	FBXO32	114907	F-box protein 32	0.17834	7.40517	2.09282	0.0363831	0.686606	-3.71927	2.09262
CLEC1A	CLEC1A	51267	C-type lectin domain family 1 member A	-0.128298	5.27892	-2.09259	0.036397	0.686606	-3.76543	-2.09246
ARL6IP1	ARL6IP1	23204	ADP ribosylation factor like GTPase 6 interacting protein 1	-0.101722	5.79924	-2.0915	0.036497	0.686606	-3.74446	-2.09135
ASPSCR1	ASPSCR1	79058	ASPSCR1 tether for SLC2A4, UBX domain containing	-0.0886936	6.09965	-2.09076	0.0365545	0.686606	-3.86	-2.09071
ZNRF2	ZNRF2	223082	zinc and ring finger 2	0.110139	5.60509	2.08947	0.0366711	0.686606	-3.84135	2.08941
DDAH1	DDAH1	23576	dimethylarginine dimethylaminohydrolase 1	0.14729	5.96124	2.08926	0.0366963	0.686606	-3.76068	2.08913
CCS	CCS	9973	copper chaperone for superoxide dismutase	-0.104929	5.934	-2.08905	0.0367107	0.686606	-3.80974	-2.08897
BCO2	BCO2	83875	beta-carotene oxygenase 2	-0.130248	6.67569	-2.08834	0.0367794	0.686606	-3.76112	-2.0882
PAFAH1B2	PAFAH1B2	5049	platelet activating factor acetylhydrolase 1b catalytic subunit 2	-0.0884908	6.54655	-2.0883	0.0367797	0.686606	-3.787	-2.0882
PRRX1	PRRX1	5396	paired related homeobox 1	0.172663	6.8176	2.08762	0.0368471	0.686606	-3.74106	2.08745
PPIP5K1	PPIP5K1	9677	diphosphoinositol pentakisphosphate kinase 1	0.101607	5.74151	2.08746	0.0368514	0.686606	-3.85453	2.08741
SLC39A6	SLC39A6	25800	solute carrier family 39 member 6	-0.110041	5.59715	-2.08681	0.0369164	0.686816	-3.76975	-2.08669
VPS33A	VPS33A	65082	VPS33A core subunit of CORVET and HOPS complexes	0.101231	5.44749	2.08527	0.0370527	0.687448	-3.80145	2.08518
SFI1	SFI1	9814	SFI1 centrin binding protein	-0.102306	5.74245	-2.08523	0.0370577	0.687448	-3.79034	-2.08513
MLLT1	MLLT1	4298	MLLT1 super elongation complex subunit	-0.0987832	6.20169	-2.08451	0.0371223	0.687649	-3.80775	-2.08442
SLC11A1	SLC11A1	6556	solute carrier family 11 member 1	-0.120929	5.3484	-2.08278	0.037283	0.689293	-3.77035	-2.08265
NDRG1	NDRG1	10397	N-myc downstream regulated 1	-0.118237	5.89006	-2.08236	0.0373187	0.689293	-3.7994	-2.08226
MACROD1	MACROD1	28992	mono-ADP ribosylhydrolase 1	-0.11367	5.80005	-2.08134	0.0374097	0.689486	-3.83331	-2.08126
MAGOHB	MAGOHB	55110	mago homolog B, exon junction complex subunit	-0.0904325	5.91955	-2.08088	0.0374513	0.689486	-3.83413	-2.08081
ZNF319	ZNF319	57567	zinc finger protein 319	-0.101887	5.68507	-2.07935	0.037593	0.689486	-3.81816	-2.07926
DECR1	DECR1	1666	2,4-dienoyl-CoA reductase 1	-0.153643	7.39222	-2.07918	0.0376156	0.689486	-3.75871	-2.07902
AMMECR1L	AMMECR1L	83607	AMMECR1 like	-0.0918424	5.61167	-2.0787	0.0376523	0.689486	-3.83199	-2.07862
BRD3	BRD3	8019	bromodomain containing 3	0.0842633	5.9909	2.07745	0.0377646	0.689486	-3.88811	2.0774
RPS15A	RPS15A	6210	ribosomal protein S15a	-0.143811	7.55159	-2.07611	0.0378898	0.689486	-3.84638	-2.07604
FBXO30	FBXO30	84085	F-box protein 30	0.0890483	5.90355	2.0759	0.0379081	0.689486	-3.8865	2.07585
TMX4	TMX4	56255	thioredoxin related transmembrane protein 4	0.115105	7.03279	2.07581	0.0379243	0.689486	-3.7713	2.07567
ETHE1	ETHE1	23474	ETHE1 persulfide dioxygenase	-0.108637	5.45258	-2.07542	0.0379572	0.689486	-3.80029	-2.07532
CRPPA	CRPPA	729920	CDP-L-ribitol pyrophosphorylase A	0.104452	5.49552	2.07481	0.0380101	0.689486	-3.85659	2.07475
IL7R	IL7R	3575	interleukin 7 receptor	0.127529	4.90839	2.07487	0.0380151	0.689486	-3.75486	2.07469
UXT	UXT	8409	ubiquitously expressed prefoldin like chaperone	0.0843069	5.60825	2.07436	0.0380521	0.689486	-3.86586	2.07429
NMRK1	NMRK1	54981	nicotinamide riboside kinase 1	-0.132525	5.32387	-2.07122	0.0383472	0.689486	-3.82401	-2.07112
SEPTIN9	SEPTIN9	10801	septin 9	-0.0988098	6.1582	-2.07108	0.0383585	0.689486	-3.83867	-2.071
H2AC20	H2AC20	8338	H2A clustered histone 20	0.132983	6.54406	2.07102	0.0383696	0.689486	-3.78178	2.07088
SGCB	SGCB	6443	sarcoglycan beta	0.0994332	6.77985	2.07094	0.0383772	0.689486	-3.78124	2.0708
RETSAT	RETSAT	54884	retinol saturase	-0.102173	5.73943	-2.07081	0.0383875	0.689486	-3.80196	-2.07069
FHOD3	FHOD3	80206	formin homology 2 domain containing 3	-0.148981	7.53378	-2.07078	0.0383915	0.689486	-3.78549	-2.07065
AIFM2	AIFM2	84883	apoptosis inducing factor mitochondria associated 2	0.0964709	5.88354	2.07008	0.038454	0.689486	-3.81611	2.06998
EXOSC3	EXOSC3	51010	exosome component 3	0.0806965	6.06882	2.06997	0.0384604	0.689486	-3.90023	2.06991
ABCC9	ABCC9	10060	ATP binding cassette subfamily C member 9	-0.115193	5.70348	-2.06741	0.038706	0.692919	-3.81051	-2.0673
MED22	MED22	6837	mediator complex subunit 22	0.0880161	5.75961	2.06639	0.0387979	0.692976	-3.87302	2.06632
MBP	MBP	4155	myelin basic protein	-0.127859	6.05975	-2.06622	0.0388175	0.692976	-3.81861	-2.06612
POGLUT3	POGLUT3	143888	protein O-glucosyltransferase 3	-0.121558	5.60845	-2.06476	0.0389601	0.693561	-3.78462	-2.06461
ATMIN	ATMIN	23300	ATM interactor	-0.0937415	5.64275	-2.0645	0.0389765	0.693561	-3.87803	-2.06444
VDAC3	VDAC3	7419	voltage dependent anion channel 3	-0.153193	7.30366	-2.06418	0.0390128	0.693561	-3.8031	-2.06405
SLC41A3	SLC41A3	54946	solute carrier family 41 member 3	0.0882564	5.76267	2.06348	0.0390728	0.693592	-3.87347	2.06342
HDHD3	HDHD3	81932	haloacid dehalogenase like hydrolase domain containing 3	-0.090404	5.69995	-2.063	0.0391229	0.693592	-3.82655	-2.06289
TUBB4B	TUBB4B	10383	tubulin beta 4B class IVb	0.170246	7.48381	2.06183	0.0392438	0.694146	-3.76335	2.06162
UBR4	UBR4	23352	ubiquitin protein ligase E3 component n-recognin 4	0.0987107	6.53263	2.06067	0.0393426	0.694146	-3.85704	2.06059
VCAN	VCAN	1462	versican	0.103613	5.58071	2.0605	0.0393562	0.694146	-3.89037	2.06044
EMP3	EMP3	2014	epithelial membrane protein 3	0.117461	5.69215	2.06035	0.0393711	0.694146	-3.88569	2.06029
NAA60	NAA60	79903	N(alpha)-acetyltransferase 60, NatF catalytic subunit	-0.1073	5.702	-2.05894	0.039509	0.695619	-3.84492	-2.05885
PAMR1	PAMR1	25891	peptidase domain containing associated with muscle regeneration 1	-0.10735	5.74601	-2.05674	0.0397199	0.696384	-3.84386	-2.05665
RRAS	RRAS	6237	RAS related	0.130449	6.34186	2.05653	0.0397403	0.696384	-3.85483	2.05644
ISLR2	ISLR2	57611	immunoglobulin superfamily containing leucine rich repeat 2	-0.108118	5.47231	-2.05619	0.0397712	0.696384	-3.87111	-2.05612
AMT	AMT	275	aminomethyltransferase	-0.108345	5.9497	-2.05576	0.0398122	0.696384	-3.8783	-2.05569
ZEB1	ZEB1	6935	zinc finger E-box binding homeobox 1	0.107325	6.25953	2.05571	0.0398245	0.696384	-3.80436	2.05556
PDE4B	PDE4B	5142	phosphodiesterase 4B	-0.127546	5.59529	-2.05465	0.0399259	0.696893	-3.81011	-2.05451
CCDC80	CCDC80	151887	coiled-coil domain containing 80	0.167671	5.82562	2.05422	0.0399624	0.696893	-3.86475	2.05414
RPL37	RPL37	6167	ribosomal protein L37	-0.182682	8.66012	-2.05144	0.0402437	0.700169	-3.77708	-2.05124
RALBP1	RALBP1	10928	ralA binding protein 1	0.0964507	6.26523	2.05116	0.0402597	0.700169	-3.8655	2.05107
TMEM218	TMEM218	219854	transmembrane protein 218	0.130219	5.36553	2.05036	0.040337	0.700561	-3.88469	2.05028
ZNF705B	ZNF705B	100132396	zinc finger protein 705B	-0.11224	5.5053	-2.04964	0.0404087	0.700856	-3.85617	-2.04955
LMO2	LMO2	4005	LIM domain only 2	-0.116419	5.22322	-2.04647	0.0407208	0.703137	-3.85906	-2.04636
CHAMP1	CHAMP1	283489	chromosome alignment maintaining phosphoprotein 1	-0.106442	5.49453	-2.046	0.040766	0.703137	-3.85619	-2.0459
PDIA6	PDIA6	10130	protein disulfide isomerase family A member 6	0.109051	6.8383	2.04564	0.0408003	0.703137	-3.86501	2.04555
RPL21	RPL21	6144	ribosomal protein L21	-0.154407	8.7835	-2.04547	0.0408245	0.703137	-3.8015	-2.04531
ITM2C	ITM2C	81618	integral membrane protein 2C	-0.114316	5.73964	-2.0453	0.0408306	0.703137	-3.9199	-2.04525
CCDC130	CCDC130	81576	coiled-coil domain containing 130	-0.115204	5.50659	-2.04494	0.0408698	0.703137	-3.86913	-2.04485
HECW2	HECW2	57520	HECT, C2 and WW domain containing E3 ubiquitin protein ligase 2	-0.127473	5.95561	-2.04376	0.0409849	0.703426	-3.88367	-2.04368
IER5L	IER5L	389792	immediate early response 5 like	-0.109208	5.55651	-2.04275	0.0410883	0.703426	-3.85006	-2.04264
EPOR	EPOR	2057	erythropoietin receptor	-0.112892	5.45437	-2.04252	0.0411068	0.703426	-3.89408	-2.04245
RBM20	RBM20	282996	RNA binding motif protein 20	-0.118648	7.10825	-2.04213	0.0411514	0.703426	-3.83059	-2.042
ARPC5	ARPC5	10092	actin related protein 2/3 complex subunit 5	0.086509	5.76555	2.04001	0.0413556	0.703426	-3.91698	2.03995
PHAX	PHAX	51808	phosphorylated adaptor for RNA export	-0.150568	6.80943	-2.03962	0.0414022	0.703426	-3.83239	-2.03948
GJC2	GJC2	57165	gap junction protein gamma 2	-0.0939156	5.89403	-2.03904	0.0414511	0.703426	-3.93676	-2.03899
DIRAS3	DIRAS3	9077	DIRAS family GTPase 3	0.124515	5.64249	2.03772	0.0415855	0.703426	-3.90209	2.03764
MAP6D1	MAP6D1	79929	MAP6 domain containing 1	-0.0993163	5.68976	-2.03749	0.0416065	0.703426	-3.92479	-2.03743
AAGAB	AAGAB	79719	alpha and gamma adaptin binding protein	0.0771762	6.05264	2.03623	0.041732	0.703426	-3.96414	2.03618
TIMM13	TIMM13	26517	translocase of inner mitochondrial membrane 13	-0.0917027	6.33378	-2.03609	0.0417457	0.703426	-3.96504	-2.03605
ECD	ECD	11319	ecdysoneless cell cycle regulator	-0.0764314	5.9722	-2.03472	0.041885	0.703426	-3.94061	-2.03466
ZNF91	ZNF91	7644	zinc finger protein 91	-0.183936	6.05777	-2.03357	0.0420031	0.703426	-3.89185	-2.03349
EIF4A1	EIF4A1	1973	eukaryotic translation initiation factor 4A1	0.127974	6.27304	2.03351	0.0420096	0.703426	-3.88971	2.03343
LAMA4	LAMA4	3910	laminin subunit alpha 4	0.121165	5.7657	2.03204	0.0421619	0.703426	-3.85947	2.03192
KCTD21	KCTD21	283219	potassium channel tetramerization domain containing 21	0.118083	5.33352	2.03179	0.042183	0.703426	-3.90154	2.03171
SLC25A28	SLC25A28	81894	solute carrier family 25 member 28	0.0918488	5.49153	2.03136	0.0422251	0.703426	-3.92855	2.03129
MTAP	MTAP	4507	methylthioadenosine phosphorylase	-0.095947	5.74315	-2.03008	0.0423589	0.703426	-3.8794	-2.02998
SCAND1	SCAND1	51282	SCAN domain containing 1	-0.105624	5.52528	-2.03007	0.0423631	0.703426	-3.84874	-2.02994
PARP1	PARP1	142	poly(ADP-ribose) polymerase 1	-0.121571	6.76596	-2.03002	0.0423657	0.703426	-3.86701	-2.02991
PKLR	PKLR	5313	pyruvate kinase L/R	-0.121679	5.67801	-2.03	0.0423664	0.703426	-3.88233	-2.0299
C9orf78	C9orf78	51759	chromosome 9 open reading frame 78	0.100959	5.78391	2.02905	0.0424594	0.703426	-3.96046	2.02899
SIX1	SIX1	6495	SIX homeobox 1	0.115547	5.2614	2.02907	0.0424596	0.703426	-3.90593	2.02899
SLC25A37	SLC25A37	51312	solute carrier family 25 member 37	-0.0913504	5.69084	-2.02829	0.0425366	0.703426	-3.94297	-2.02823
SRRD	SRRD	402055	SRR1 domain containing	0.110983	5.38846	2.02824	0.0425465	0.703426	-3.8791	2.02813
RPL9	RPL9	6133	ribosomal protein L9	-0.174088	8.70052	-2.02735	0.0426422	0.703426	-3.83645	-2.0272
TUBB6	TUBB6	84617	tubulin beta 6 class V	0.120421	6.86769	2.02701	0.0426723	0.703426	-3.88039	2.0269
ZHX3	ZHX3	23051	zinc fingers and homeoboxes 3	-0.0950464	5.78135	-2.02678	0.0426913	0.703426	-3.95566	-2.02672
TSPAN13	TSPAN13	27075	tetraspanin 13	-0.108528	5.60426	-2.02579	0.0427956	0.703426	-3.90035	-2.0257
QARS1	QARS1	5859	glutaminyl-tRNA synthetase 1	-0.0903046	6.46771	-2.02519	0.0428529	0.703426	-3.97754	-2.02514
F11	F11	2160	coagulation factor XI	0.10763	5.62612	2.02489	0.0428897	0.703426	-3.87712	2.02478
PRMT3	PRMT3	10196	protein arginine methyltransferase 3	-0.0942114	5.51357	-2.02353	0.0430272	0.703426	-3.90544	-2.02345
DCUN1D2	DCUN1D2	55208	defective in cullin neddylation 1 domain containing 2	-0.134702	6.5007	-2.02287	0.0430976	0.703426	-3.87793	-2.02276
AOAH	AOAH	313	acyloxyacyl hydrolase	0.103568	5.54517	2.02255	0.0431316	0.703426	-3.87138	2.02243
PRDX5	PRDX5	25824	peroxiredoxin 5	-0.122395	7.76469	-2.02187	0.0432047	0.703426	-3.85047	-2.02173
CCND1	CCND1	595	cyclin D1	0.164411	6.94634	2.02171	0.0432243	0.703426	-3.83501	2.02154
ADCY1	ADCY1	107	adenylate cyclase 1	-0.115812	5.18542	-2.02129	0.0432612	0.703426	-3.87904	-2.02118
DHFR	DHFR	1719	dihydrofolate reductase	-0.0852513	5.95099	-2.0209	0.0432958	0.703426	-3.95873	-2.02085
NFIC	NFIC	4782	nuclear factor I C	0.11646	7.2488	2.02077	0.043319	0.703426	-3.85482	2.02062
BHLHE41	BHLHE41	79365	basic helix-loop-helix family member e41	0.110556	5.96799	2.02032	0.0433595	0.703426	-3.90335	2.02023
ADGRA3	ADGRA3	166647	adhesion G protein-coupled receptor A3	-0.0881306	6.09441	-2.02022	0.0433657	0.703426	-3.98637	-2.02017
SLC13A5	SLC13A5	284111	solute carrier family 13 member 5	-0.114275	5.39494	-2.02008	0.0433865	0.703426	-3.88222	-2.01997
PAIP2B	PAIP2B	400961	poly(A) binding protein interacting protein 2B	-0.125441	6.04416	-2.01955	0.043437	0.703426	-3.94886	-2.01948
KLHDC1	KLHDC1	122773	kelch domain containing 1	0.0987406	5.458	2.0194	0.0434536	0.703426	-3.94603	2.01932
PENK	PENK	5179	proenkephalin	0.10633	5.19805	2.0188	0.0435173	0.703426	-3.9182	2.01871
CCDC8	CCDC8	83987	coiled-coil domain containing 8	0.114434	5.88341	2.01865	0.043534	0.703426	-3.89073	2.01855
SMIM10L1	SMIM10L1	100129361	small integral membrane protein 10 like 1	0.12433	6.26855	2.0183	0.043569	0.703426	-3.91062	2.01821
CASP8AP2	CASP8AP2	9994	caspase 8 associated protein 2	-0.0892723	5.91079	-2.01779	0.0436195	0.703426	-3.9458	-2.01773
SLC2A8	SLC2A8	29988	solute carrier family 2 member 8	-0.0933942	5.42453	-2.01769	0.043631	0.703426	-3.93597	-2.01762
ARNT	ARNT	405	aryl hydrocarbon receptor nuclear translocator	0.118435	5.17467	2.01683	0.0437219	0.703426	-3.91251	2.01675
PSMD14	PSMD14	10213	proteasome 26S subunit, non-ATPase 14	0.0803743	6.25209	2.01663	0.0437394	0.703426	-3.99793	2.01658
TMEM116	TMEM116	89894	transmembrane protein 116	-0.105451	5.95278	-2.01647	0.0437605	0.703426	-3.91629	-2.01638
FOXO1	FOXO1	2308	forkhead box O1	-0.121593	5.15308	-2.01549	0.0438641	0.703426	-3.89417	-2.01539
RAN	RAN	5901	RAN, member RAS oncogene family	0.112362	7.05375	2.01518	0.0439011	0.703426	-3.86131	2.01503
IGFBP6	IGFBP6	3489	insulin like growth factor binding protein 6	-0.119472	5.32322	-2.01505	0.0439091	0.703426	-3.91246	-2.01496
AKIP1	AKIP1	56672	A-kinase interacting protein 1	-0.0886434	5.97548	-2.01421	0.0439959	0.703934	-3.93536	-2.01413
GLG1	GLG1	2734	golgi glycoprotein 1	0.114845	6.50545	2.01306	0.0441189	0.7043	-3.90966	2.01296
POLR3A	POLR3A	11128	RNA polymerase III subunit A	-0.0847882	5.91451	-2.01293	0.0441288	0.7043	-3.94788	-2.01287
PAIP2	PAIP2	51247	poly(A) binding protein interacting protein 2	0.104407	7.20146	2.01084	0.0443538	0.707009	-3.90285	2.01073
FAM83E	FAM83E	54854	family with sequence similarity 83 member E	-0.112308	5.67224	-2.00957	0.0444844	0.708209	-3.96339	-2.0095
TMEM254	TMEM254	80195	transmembrane protein 254	0.0911563	5.60307	2.00888	0.0445573	0.708488	-3.96728	2.00881
COX7A2L	COX7A2L	9167	cytochrome c oxidase subunit 7A2 like	0.103992	6.77208	2.00763	0.0446893	0.709707	-3.96566	2.00757
DHX30	DHX30	22907	DExH-box helicase 30	-0.0845295	5.89793	-2.00659	0.0447989	0.709746	-4.00267	-2.00654
NSUN5	NSUN5	55695	NOP2/Sun RNA methyltransferase 5	-0.100938	5.83599	-2.00656	0.0448027	0.709746	-3.97561	-2.0065
CTNNA3	CTNNA3	29119	catenin alpha 3	-0.118081	6.86382	-2.00601	0.0448651	0.709856	-3.92792	-2.00592
CSPG4	CSPG4	1464	chondroitin sulfate proteoglycan 4	0.127673	5.92083	2.00526	0.0449427	0.710206	-3.95826	2.00519
FADS2	FADS2	9415	fatty acid desaturase 2	0.100987	5.23938	2.00403	0.0450743	0.710357	-3.9524	2.00396
TSPAN2	TSPAN2	10100	tetraspanin 2	-0.103308	5.25051	-2.00366	0.0451229	0.710357	-3.87644	-2.00351
GRPEL2	GRPEL2	134266	GrpE like 2, mitochondrial	-0.103866	5.59787	-2.00352	0.0451337	0.710357	-3.90893	-2.00341
NCDN	NCDN	23154	neurochondrin	0.0956478	5.72674	2.00291	0.0451955	0.710357	-3.939	2.00283
C12orf60	C12orf60	144608	chromosome 12 open reading frame 60	0.103355	5.69559	2.00257	0.0452297	0.710357	-3.97804	2.00251
HAUS1	HAUS1	115106	HAUS augmin like complex subunit 1	-0.107258	5.45431	-2.00158	0.0453382	0.711188	-3.94726	-2.0015
NFYC	NFYC	4802	nuclear transcription factor Y subunit gamma	-0.0903934	6.27208	-1.99721	0.0458144	0.715624	-3.92133	-1.9971
CCN2	CCN2	1490	cellular communication network factor 2	0.191837	6.13843	1.99696	0.0458363	0.715624	-3.98523	1.9969
POLL	POLL	27343	DNA polymerase lambda	-0.0920833	5.77896	-1.99674	0.0458597	0.715624	-4.00927	-1.99668
EHD2	EHD2	30846	EH domain containing 2	-0.112866	5.272	-1.99665	0.0458722	0.715624	-3.95282	-1.99657
FAM185A	FAM185A	222234	family with sequence similarity 185 member A	-0.0912601	5.86211	-1.99594	0.0459479	0.715624	-3.9837	-1.99587
GBP3	GBP3	2635	guanylate binding protein 3	-0.110624	5.26041	-1.99591	0.0459565	0.715624	-3.914	-1.99579
SLC8A1	SLC8A1	6546	solute carrier family 8 member A1	-0.21307	9.72887	-1.99387	0.0461986	0.715979	-3.83855	-1.99357
SAMD10	SAMD10	140700	sterile alpha motif domain containing 10	-0.114287	5.35671	-1.9933	0.046237	0.715979	-3.96814	-1.99322
RRAS2	RRAS2	22800	RAS related 2	0.163712	6.14857	1.99328	0.0462422	0.715979	-3.9301	1.99318
C1R	C1R	715	complement C1r	0.155399	5.38358	1.99219	0.0463644	0.715979	-3.91092	1.99206
CDC73	CDC73	79577	cell division cycle 73	-0.0965789	6.18565	-1.99203	0.0463752	0.715979	-3.9898	-1.99196
ADAM11	ADAM11	4185	ADAM metallopeptidase domain 11	-0.125231	5.57125	-1.99151	0.0464353	0.715979	-3.94524	-1.99142
COA1	COA1	55744	cytochrome c oxidase assembly factor 1 homolog	-0.0951917	6.39747	-1.99129	0.0464577	0.715979	-3.96614	-1.99121
FNIP1	FNIP1	96459	folliculin interacting protein 1	-0.0947413	6.08489	-1.99003	0.0465927	0.715979	-4.04296	-1.98998
RHCG	RHCG	51458	Rh family C glycoprotein	0.116608	5.3982	1.98999	0.0466017	0.715979	-3.96935	1.9899
CNTFR	CNTFR	1271	ciliary neurotrophic factor receptor	0.114682	5.28727	1.98994	0.0466054	0.715979	-3.98352	1.98987
EPYC	EPYC	1833	epiphycan	0.115014	5.50491	1.98983	0.0466194	0.715979	-3.95193	1.98974
SACS	SACS	26278	sacsin molecular chaperone	0.114721	5.93	1.98955	0.0466505	0.715979	-3.94532	1.98946
PIM1	PIM1	5292	Pim-1 proto-oncogene, serine/threonine kinase	-0.136652	5.80866	-1.98846	0.0467732	0.716471	-3.92781	-1.98835
DDX60L	DDX60L	91351	DExD/H-box 60 like	0.119873	5.23342	1.98823	0.0467945	0.716471	-3.98035	1.98816
DDI2	DDI2	84301	DNA damage inducible 1 homolog 2	-0.0825804	5.87595	-1.98739	0.0468899	0.717074	-3.95328	-1.98729
ARF4	ARF4	378	ADP ribosylation factor 4	0.0950441	6.78818	1.98649	0.0469874	0.717707	-3.99204	1.98641
BAMBI	BAMBI	25805	BMP and activin membrane bound inhibitor	0.11206	6.04382	1.98532	0.0471167	0.717814	-3.9911	1.98525
REV3L	REV3L	5980	REV3 like, DNA directed polymerase zeta catalytic subunit	-0.091297	5.78004	-1.98522	0.0471262	0.717814	-4.0281	-1.98516
PROM1	PROM1	8842	prominin 1	-0.123229	5.46487	-1.98434	0.0472314	0.717814	-3.93138	-1.98422
COMMD2	COMMD2	51122	COMM domain containing 2	-0.103259	5.3568	-1.98381	0.0472912	0.717814	-3.92029	-1.98368
TET3	TET3	200424	tet methylcytosine dioxygenase 3	-0.082044	6.09679	-1.98367	0.0472971	0.717814	-4.0531	-1.98363
OCM	OCM	654231	oncomodulin	-0.107642	5.38706	-1.98299	0.0473771	0.717814	-3.97366	-1.98291
EPHA7	EPHA7	2045	EPH receptor A7	0.111644	5.34339	1.98289	0.047387	0.717814	-3.99943	1.98283
JAK1	JAK1	3716	Janus kinase 1	0.110668	6.0734	1.97874	0.0478514	0.720995	-4.02935	1.97869
DPH7	DPH7	92715	diphthamide biosynthesis 7	-0.100674	5.60237	-1.97874	0.0478515	0.720995	-4.02358	-1.97868
TRAF3IP2	TRAF3IP2	10758	TRAF3 interacting protein 2	-0.0946836	5.79256	-1.97824	0.047907	0.720995	-4.04671	-1.97819
SHROOM1	SHROOM1	134549	shroom family member 1	-0.102417	5.55051	-1.97734	0.0480097	0.720995	-4.02166	-1.97728
SLC3A2	SLC3A2	6520	solute carrier family 3 member 2	0.0925767	5.90121	1.977	0.0480518	0.720995	-3.9742	1.97691
KRT8	KRT8	3856	keratin 8	-0.135815	7.04748	-1.97696	0.0480583	0.720995	-3.95515	-1.97685
ADGRF5	ADGRF5	221395	adhesion G protein-coupled receptor F5	-0.109737	5.75988	-1.9759	0.0481789	0.720995	-3.94919	-1.97579
MPPED2	MPPED2	744	metallophosphoesterase domain containing 2	-0.104924	5.8894	-1.97549	0.0482191	0.720995	-4.04966	-1.97543
DNPH1	DNPH1	10591	2'-deoxynucleoside 5'-phosphate N-hydrolase 1	-0.095355	5.94365	-1.97469	0.0483105	0.720995	-4.02436	-1.97463
C7	C7	730	complement C7	0.140694	6.39588	1.97459	0.0483289	0.720995	-3.93914	1.97447
FBP1	FBP1	2203	fructose-bisphosphatase 1	0.109257	5.67252	1.97357	0.0484374	0.720995	-4.02088	1.97351
CYP4V2	CYP4V2	285440	cytochrome P450 family 4 subfamily V member 2	-0.113386	5.74428	-1.97336	0.0484632	0.720995	-4.02115	-1.97328
ELOVL7	ELOVL7	79993	ELOVL fatty acid elongase 7	-0.106525	5.56614	-1.97272	0.0485376	0.720995	-3.98055	-1.97263
DAP	DAP	1611	death associated protein	0.11318	6.12267	1.97265	0.0485452	0.720995	-3.9844	1.97256
SNORC	SNORC	389084	secondary ossification center associated regulator of chondrocyte maturation	0.106206	5.57667	1.97261	0.0485462	0.720995	-4.03209	1.97256
TECPR1	TECPR1	25851	tectonin beta-propeller repeat containing 1	-0.0886896	5.6085	-1.97259	0.0485513	0.720995	-3.98869	-1.97251
PTPN23	PTPN23	25930	protein tyrosine phosphatase non-receptor type 23	0.076509	6.02786	1.97253	0.0485545	0.720995	-4.07588	1.97248
BTF3L4	BTF3L4	91408	basic transcription factor 3 like 4	-0.0879634	5.69953	-1.97177	0.0486431	0.721474	-4.03147	-1.97171
CACNA1C	CACNA1C	775	calcium voltage-gated channel subunit alpha1 C	-0.106238	6.65333	-1.9712	0.0487076	0.721595	-4.04569	-1.97114
DUSP16	DUSP16	80824	dual specificity phosphatase 16	0.0918643	5.78666	1.96979	0.0488706	0.722359	-4.0198	1.96972
CD2AP	CD2AP	23607	CD2 associated protein	-0.111538	5.43974	-1.96942	0.0489142	0.722359	-4.01829	-1.96934
RAB24	RAB24	53917	RAB24, member RAS oncogene family	-0.078575	6.11341	-1.96926	0.0489285	0.722359	-4.07859	-1.96921
KLF12	KLF12	11278	Kruppel like factor 12	-0.112341	5.51005	-1.96864	0.0490021	0.722611	-4.0183	-1.96857
HOPX	HOPX	84525	HOP homeobox	-0.115365	5.50572	-1.96813	0.049065	0.722707	-3.98177	-1.96803
YAF2	YAF2	10138	YY1 associated factor 2	0.0863335	5.89148	1.95956	0.0500558	0.736153	-4.02773	1.95949
PGM1	PGM1	5236	phosphoglucomutase 1	-0.148824	7.56702	-1.95932	0.0500929	0.736153	-3.93961	-1.95917
ZNF418	ZNF418	147686	zinc finger protein 418	-0.0909751	5.54375	-1.95862	0.0501668	0.736394	-4.0044	-1.95854
NXNL1	NXNL1	115861	nucleoredoxin like 1	-0.0987827	5.7082	-1.95747	0.0503042	0.737564	-3.98886	-1.95737
CTSA	CTSA	5476	cathepsin A	0.118239	6.6302	1.95671	0.0503955	0.738058	-3.96789	1.95659
KRTAP6-2	KRTAP6-2	337967	keratin associated protein 6-2	-0.129272	5.71368	-1.9548	0.0506128	0.740392	-4.07505	-1.95475
PAPSS1	PAPSS1	9061	3'-phosphoadenosine 5'-phosphosulfate synthase 1	-0.104464	5.3675	-1.95338	0.050783	0.741457	-4.03892	-1.95331
DUSP14	DUSP14	11072	dual specificity phosphatase 14	0.100142	5.58358	1.95323	0.0508014	0.741457	-4.0324	1.95315
SMIM10L2B	SMIM10L2B	644596	small integral membrane protein 10 like 2B	-0.104008	5.45908	-1.9523	0.0509131	0.742241	-4.00531	-1.95221
BCL6	BCL6	604	BCL6 transcription repressor	0.121988	5.64575	1.95122	0.0510446	0.742778	-3.98412	1.9511
LMO1	LMO1	4004	LIM domain only 1	-0.112072	5.54763	-1.95103	0.051066	0.742778	-3.9914	-1.95092
TAS1R3	TAS1R3	83756	taste 1 receptor member 3	-0.098138	5.88256	-1.94944	0.0512523	0.744141	-4.02739	-1.94936
CPXM2	CPXM2	119587	carboxypeptidase X, M14 family member 2	0.113163	5.0751	1.94912	0.0512948	0.744141	-3.98762	1.94901
VAMP5	VAMP5	10791	vesicle associated membrane protein 5	-0.0972585	6.06219	-1.94872	0.0513341	0.744141	-4.10408	-1.94868
LYNX1	LYNX1	66004	Ly6/neurotoxin 1	0.118523	6.94495	1.94803	0.051422	0.744235	-4.01823	1.94794
CDCA7L	CDCA7L	55536	cell division cycle associated 7 like	-0.111588	5.8778	-1.9477	0.0514614	0.744235	-4.017	-1.94761
PEMT	PEMT	10400	phosphatidylethanolamine N-methyltransferase	0.0872685	5.80989	1.94721	0.051515	0.744235	-4.10745	1.94716
PML	PML	5371	promyelocytic leukemia	-0.0998056	5.55053	-1.94548	0.0517235	0.745192	-4.0793	-1.94543
PHC1	PHC1	1911	polyhomeotic homolog 1	-0.0828316	5.89911	-1.94472	0.0518153	0.745192	-4.10672	-1.94466
FABP4	FABP4	2167	fatty acid binding protein 4	-0.151568	5.8455	-1.94385	0.0519275	0.745192	-3.99716	-1.94373
NES	NES	10763	nestin	0.280829	7.38016	1.94385	0.051931	0.745192	-3.96381	1.9437
LEFTY2	LEFTY2	7044	left-right determination factor 2	0.111782	5.18674	1.94343	0.051973	0.745192	-4.04721	1.94336
GON7	GON7	84520	GON7 subunit of KEOPS complex	-0.0875823	5.81511	-1.94301	0.0520215	0.745192	-4.10011	-1.94296
PCGF3	PCGF3	10336	polycomb group ring finger 3	-0.0859222	5.52629	-1.94295	0.0520296	0.745192	-4.07243	-1.94289
TBX20	TBX20	57057	T-box transcription factor 20	-0.133366	6.36304	-1.94272	0.0520584	0.745192	-4.05711	-1.94265
SYNPO	SYNPO	11346	synaptopodin	0.16522	8.52244	1.94253	0.0521209	0.745192	-3.91071	1.94213
ORMDL3	ORMDL3	94103	ORMDL sphingolipid biosynthesis regulator 3	0.133676	6.94318	1.94165	0.0521966	0.745192	-3.96849	1.94151
ATXN7L3B	ATXN7L3B	552889	ataxin 7 like 3B	-0.0977874	5.83185	-1.94119	0.0522443	0.745192	-4.04426	-1.94112
KXD1	KXD1	79036	KxDL motif containing 1	0.0734616	6.13756	1.94088	0.0522799	0.745192	-4.08714	1.94082
KRTAP10-3	KRTAP10-3	386682	keratin associated protein 10-3	-0.13123	6.23619	-1.94014	0.0523734	0.745672	-4.03049	-1.94005
FBXO15	FBXO15	201456	F-box protein 15	-0.114198	5.98109	-1.93968	0.05243	0.745672	-4.01927	-1.93959
GSTK1	GSTK1	373156	glutathione S-transferase kappa 1	-0.122218	7.53041	-1.93789	0.0526527	0.746965	-3.98706	-1.93776
RPL24	RPL24	6152	ribosomal protein L24	-0.122675	8.19978	-1.93595	0.0528852	0.746965	-4.02835	-1.93586
TRMU	TRMU	55687	tRNA 5-methylaminomethyl-2-thiouridylate methyltransferase	-0.107558	5.4665	-1.93593	0.0528874	0.746965	-4.03999	-1.93584
SCRN1	SCRN1	9805	secernin 1	0.104452	5.48453	1.93587	0.0528934	0.746965	-4.04548	1.93579
USP46	USP46	64854	ubiquitin specific peptidase 46	0.0984771	6.70071	1.93578	0.05291	0.746965	-3.99064	1.93565
CELSR2	CELSR2	1952	cadherin EGF LAG seven-pass G-type receptor 2	0.107364	5.02944	1.93569	0.0529254	0.746965	-3.97055	1.93553
ABLIM3	ABLIM3	22885	actin binding LIM protein family member 3	0.122381	6.35872	1.93534	0.0529559	0.746965	-4.07669	1.93528
CTIF	CTIF	9811	cap binding complex dependent translation initiation factor	0.101805	6.15414	1.93468	0.0530374	0.746965	-4.08507	1.93462
SMC5	SMC5	23137	structural maintenance of chromosomes 5	-0.107188	5.61835	-1.93461	0.0530462	0.746965	-4.07082	-1.93454
SPAAR	SPAAR	158376	small regulatory polypeptide of amino acid response	-0.118809	5.43972	-1.93413	0.0531062	0.746989	-4.0745	-1.93406
PVRIG	PVRIG	79037	PVR related immunoglobulin domain containing	-0.116231	5.28481	-1.93263	0.0532928	0.748791	-4.03668	-1.93254
PTPRB	PTPRB	5787	protein tyrosine phosphatase receptor type B	-0.112361	5.20113	-1.93176	0.053399	0.74946	-4.05386	-1.93168
FAM229A	FAM229A	100128071	family with sequence similarity 229 member A	-0.110554	5.29922	-1.93111	0.0534782	0.749749	-4.06877	-1.93104
RPL3L	RPL3L	6123	ribosomal protein L3 like	-0.114401	7.38796	-1.93019	0.0536037	0.750313	-3.97344	-1.93003
ITPK1	ITPK1	3705	inositol-tetrakisphosphate 1-kinase	0.106222	6.52025	1.92936	0.0536982	0.750313	-4.0334	1.92926
THBS1	THBS1	7057	thrombospondin 1	0.232911	6.8867	1.92768	0.0539103	0.750313	-4.00548	1.92756
RNF207	RNF207	388591	ring finger protein 207	-0.115481	6.13413	-1.92707	0.0539788	0.750313	-4.09831	-1.92701
TRIM22	TRIM22	10346	tripartite motif containing 22	-0.122767	5.35099	-1.92708	0.0539816	0.750313	-4.0402	-1.92698
CEBPB	CEBPB	1051	CCAAT enhancer binding protein beta	0.120536	5.44064	1.9269	0.0540065	0.750313	-4.01654	1.92678
CYLD	CYLD	1540	CYLD lysine 63 deubiquitinase	0.0916665	6.2883	1.92609	0.0541005	0.750313	-4.08927	1.92603
BCAM	BCAM	4059	basal cell adhesion molecule (Lutheran blood group)	-0.109598	6.23827	-1.92565	0.0541541	0.750313	-4.1252	-1.9256
RPS7	RPS7	6201	ribosomal protein S7	-0.126939	7.45368	-1.92537	0.0541894	0.750313	-4.11386	-1.92532
MBNL2	MBNL2	10150	muscleblind like splicing regulator 2	-0.1111	6.53583	-1.92512	0.0542278	0.750313	-4.02323	-1.92501
IFIT1	IFIT1	3434	interferon induced protein with tetratricopeptide repeats 1	-0.114933	5.29614	-1.92473	0.0542741	0.750313	-4.0457	-1.92464
AKAP1	AKAP1	8165	A-kinase anchoring protein 1	-0.110284	7.07047	-1.92419	0.0543465	0.750313	-4.01064	-1.92406
ZNF232	ZNF232	7775	zinc finger protein 232	-0.110685	5.40422	-1.92336	0.0544471	0.750313	-4.04191	-1.92326
PLCD3	PLCD3	113026	phospholipase C delta 3	0.0991313	6.06337	1.92317	0.0544741	0.750313	-4.00839	1.92305
FYTTD1	FYTTD1	84248	forty-two-three domain containing 1	0.0984269	6.3656	1.92271	0.0545291	0.750313	-4.04142	1.92261
ZHX2	ZHX2	22882	zinc fingers and homeoboxes 2	-0.0884345	5.97014	-1.92248	0.054551	0.750313	-4.15017	-1.92244
CCDC86	CCDC86	79080	coiled-coil domain containing 86	-0.0847288	6.69851	-1.92235	0.0545679	0.750313	-4.1258	-1.9223
PM20D2	PM20D2	135293	peptidase M20 domain containing 2	0.106314	5.5158	1.92235	0.0545748	0.750313	-4.044	1.92225
CENATAC	CENATAC	338657	NA	-0.103777	5.66795	-1.92154	0.0546735	0.750313	-4.08068	-1.92146
PPP3CA	PPP3CA	5530	protein phosphatase 3 catalytic subunit alpha	-0.0945645	5.51371	-1.92144	0.0546908	0.750313	-4.02001	-1.92132
MARCHF5	MARCHF5	54708	membrane associated ring-CH-type finger 5	0.0801315	6.00826	1.91953	0.0549228	0.751889	-4.16206	1.91949
COBL	COBL	23242	cordon-bleu WH2 repeat protein	0.109686	6.93199	1.91916	0.0549762	0.751889	-4.04561	1.91906
MAPK11	MAPK11	5600	mitogen-activated protein kinase 11	0.104931	5.18293	1.91872	0.0550282	0.751889	-4.08802	1.91865
SFXN1	SFXN1	94081	sideroflexin 1	-0.101734	5.5228	-1.91822	0.0550902	0.751889	-4.1186	-1.91816
DNMT3L	DNMT3L	29947	DNA methyltransferase 3 like	-0.0934149	5.32799	-1.9181	0.0551083	0.751889	-4.07454	-1.91802
EIF4E	EIF4E	1977	eukaryotic translation initiation factor 4E	-0.0960403	6.12716	-1.91702	0.0552491	0.751889	-4.04028	-1.91691
NUB1	NUB1	51667	negative regulator of ubiquitin like proteins 1	0.0862599	6.10739	1.91672	0.0552816	0.751889	-4.10577	1.91666
STARD9	STARD9	57519	StAR related lipid transfer domain containing 9	-0.0944623	5.7856	-1.91672	0.0552821	0.751889	-4.0877	-1.91665
FUS	FUS	2521	FUS RNA binding protein	-0.103385	6.68942	-1.91583	0.055398	0.751889	-4.07507	-1.91574
MYOT	MYOT	9499	myotilin	0.118854	6.10646	1.91575	0.0554084	0.751889	-4.06013	1.91566
SIPA1L3	SIPA1L3	23094	signal induced proliferation associated 1 like 3	-0.0959425	5.69424	-1.91503	0.055495	0.751889	-4.14083	-1.91498
GNB3	GNB3	2784	G protein subunit beta 3	-0.0994068	5.68553	-1.91495	0.0555106	0.751889	-4.05626	-1.91486
FAM153B	FAM153B	202134	family with sequence similarity 153 member B	-0.0964734	5.74911	-1.91428	0.0555915	0.75219	-4.13724	-1.91422
CHM	CHM	1121	CHM Rab escort protein	-0.102772	5.5468	-1.9106	0.0560633	0.755869	-4.12811	-1.91054
DUSP1	DUSP1	1843	dual specificity phosphatase 1	0.180391	6.2442	1.91045	0.0560896	0.755869	-4.04153	1.91034
CHAF1A	CHAF1A	10036	chromatin assembly factor 1 subunit A	0.0979261	5.44103	1.91009	0.0561293	0.755869	-4.11976	1.91003
SSTR4	SSTR4	6754	somatostatin receptor 4	-0.112633	5.61328	-1.90996	0.0561447	0.755869	-4.1406	-1.90991
PLD4	PLD4	122618	phospholipase D family member 4	-0.0999488	5.58869	-1.90986	0.0561587	0.755869	-4.13913	-1.9098
INO80C	INO80C	125476	INO80 complex subunit C	-0.0888154	5.84963	-1.90884	0.0562888	0.756669	-4.16776	-1.90879
ABCC1	ABCC1	4363	ATP binding cassette subfamily C member 1	0.0905019	5.30315	1.90768	0.0564405	0.756669	-4.123	1.90762
PPP2CA	PPP2CA	5515	protein phosphatase 2 catalytic subunit alpha	-0.129434	7.40716	-1.90745	0.0564817	0.756669	-4.01213	-1.9073
MYO10	MYO10	4651	myosin X	-0.110535	5.17333	-1.90722	0.0565029	0.756669	-4.08939	-1.90714
TMED9	TMED9	54732	transmembrane p24 trafficking protein 9	0.101643	6.3842	1.90711	0.0565137	0.756669	-4.13065	1.90705
ZNF704	ZNF704	619279	zinc finger protein 704	-0.0900223	6.13456	-1.90605	0.0566606	0.757627	-4.02662	-1.90592
SHANK3	SHANK3	85358	SH3 and multiple ankyrin repeat domains 3	-0.117684	5.25295	-1.90571	0.0567036	0.757627	-4.03698	-1.90559
CLTC	CLTC	1213	clathrin heavy chain	0.10818	6.96222	1.90433	0.0568836	0.758257	-4.03813	1.9042
NOP16	NOP16	51491	NOP16 nucleolar protein	0.0982949	5.62473	1.90424	0.0568854	0.758257	-4.16383	1.90419
KLHL2	KLHL2	11275	kelch like family member 2	0.0892436	5.80243	1.90359	0.0569686	0.758257	-4.18094	1.90355
SYPL1	SYPL1	6856	synaptophysin like 1	-0.0962465	6.44005	-1.90335	0.0570095	0.758257	-4.0473	-1.90324
TTI2	TTI2	80185	TELO2 interacting protein 2	0.103151	5.53533	1.90278	0.0570765	0.758257	-4.14647	1.90272
GJC1	GJC1	10052	gap junction protein gamma 1	-0.0852819	5.74526	-1.90255	0.0571062	0.758257	-4.16166	-1.9025
BOLA1	BOLA1	51027	bolA family member 1	-0.0877476	5.6394	-1.90086	0.0573318	0.760463	-4.09241	-1.90077
OR5B2	OR5B2	390190	olfactory receptor family 5 subfamily B member 2	-0.115163	5.26496	-1.89994	0.0574522	0.760641	-4.0844	-1.89985
MIER1	MIER1	57708	MIER1 transcriptional regulator	0.0792878	5.97201	1.8998	0.057464	0.760641	-4.19896	1.89976
CYP2D6	CYP2D6	1565	cytochrome P450 family 2 subfamily D member 6	-0.0910586	5.89918	-1.89768	0.0577451	0.762826	-4.14926	-1.89763
S100A10	S100A10	6281	S100 calcium binding protein A10	0.184953	6.71564	1.8977	0.0577483	0.762826	-4.07338	1.8976
DCDC2	DCDC2	51473	doublecortin domain containing 2	-0.128577	5.34151	-1.89551	0.0580357	0.7645	-4.12353	-1.89543
SMAP1	SMAP1	60682	small ArfGAP 1	0.0860812	6.03497	1.89462	0.0581478	0.7645	-4.21011	1.89458
BAG2	BAG2	9532	BCL2 associated athanogene 2	0.0953714	6.15631	1.89449	0.0581677	0.7645	-4.1498	1.89443
FXYD6	FXYD6	53826	FXYD domain containing ion transport regulator 6	-0.0988949	5.84103	-1.89344	0.0583064	0.7645	-4.17167	-1.89339
BHMT2	BHMT2	23743	betaine--homocysteine S-methyltransferase 2	-0.110052	5.49884	-1.89339	0.0583169	0.7645	-4.12271	-1.89331
RBM42	RBM42	79171	RNA binding motif protein 42	0.0847398	6.4719	1.89272	0.0584032	0.7645	-4.13541	1.89266
ARMCX6	ARMCX6	54470	armadillo repeat containing X-linked 6	-0.0820957	5.8264	-1.89266	0.0584141	0.7645	-4.10754	-1.89258
TMEM154	TMEM154	201799	transmembrane protein 154	-0.0975733	5.38663	-1.89212	0.058486	0.7645	-4.10462	-1.89204
ATG4B	ATG4B	23192	autophagy related 4B cysteine peptidase	-0.0886763	5.90745	-1.89191	0.0585085	0.7645	-4.19961	-1.89187
SLC48A1	SLC48A1	55652	solute carrier family 48 member 1	-0.103693	5.44336	-1.89167	0.0585487	0.7645	-4.09074	-1.89157
C9orf47	C9orf47	286223	chromosome 9 open reading frame 47	-0.0961792	5.69258	-1.8911	0.0586209	0.7645	-4.11381	-1.89103
TMEM151A	TMEM151A	256472	transmembrane protein 151A	0.1098	5.45119	1.89094	0.0586391	0.7645	-4.16793	1.89089
ABRA	ABRA	137735	actin binding Rho activating protein	-0.139761	5.74996	-1.89089	0.0586515	0.7645	-4.09478	-1.8908
MYOM2	MYOM2	9172	myomesin 2	-0.152926	8.82426	-1.88803	0.0590714	0.768712	-3.98449	-1.88766
GNRH1	GNRH1	2796	gonadotropin releasing hormone 1	-0.0941371	5.58377	-1.88706	0.0591602	0.768712	-4.17577	-1.887
CDH5	CDH5	1003	cadherin 5	-0.104567	5.5568	-1.88695	0.0591806	0.768712	-4.09529	-1.88685
SH3GL1	SH3GL1	6455	SH3 domain containing GRB2 like 1, endophilin A2	-0.0840588	6.06027	-1.88618	0.0592765	0.768712	-4.22095	-1.88614
ABRACL	ABRACL	58527	ABRA C-terminal like	-0.0953236	5.49746	-1.88577	0.0593339	0.768712	-4.17014	-1.88571
CLEC17A	CLEC17A	388512	C-type lectin domain containing 17A	-0.0922818	5.63102	-1.88576	0.0593349	0.768712	-4.16858	-1.8857
ATF5	ATF5	22809	activating transcription factor 5	0.0903415	5.64085	1.88447	0.0595116	0.769701	-4.13313	1.88439
VEZF1	VEZF1	7716	vascular endothelial zinc finger 1	-0.072134	6.46171	-1.8843	0.0595316	0.769701	-4.19724	-1.88425
ZNF721	ZNF721	170960	zinc finger protein 721	-0.106416	5.83106	-1.88335	0.059663	0.770086	-4.14491	-1.88328
MMP23B	MMP23B	8510	matrix metallopeptidase 23B	-0.116727	5.37561	-1.88283	0.0597394	0.770086	-4.08414	-1.88271
BRF2	BRF2	55290	BRF2 RNA polymerase III transcription initiation factor subunit	0.0880915	5.7004	1.88276	0.0597418	0.770086	-4.15664	1.88269
MMP20	MMP20	9313	matrix metallopeptidase 20	-0.106978	5.30963	-1.8815	0.0599128	0.770774	-4.1424	-1.88143
YBX1	YBX1	4904	Y-box binding protein 1	-0.204637	8.60555	-1.88133	0.059951	0.770774	-4.03907	-1.88115
GINS2	GINS2	51659	GINS complex subunit 2	-0.132247	5.19582	-1.88089	0.0599979	0.770774	-4.12743	-1.88081
C18orf32	C18orf32	497661	chromosome 18 open reading frame 32	0.0873866	6.66491	1.88041	0.0600633	0.770774	-4.12565	1.88033
SIRPA	SIRPA	140885	signal regulatory protein alpha	0.0863065	5.86941	1.87986	0.060132	0.770774	-4.22492	1.87982
VPS13B	VPS13B	157680	vacuolar protein sorting 13 homolog B	-0.0780432	6.23556	-1.87969	0.0601565	0.770774	-4.23157	-1.87964
NPNT	NPNT	255743	nephronectin	0.0900651	5.71045	1.87828	0.0603527	0.771153	-4.14455	1.87821
GOLM2	GOLM2	113201	NA	0.0828446	6.02207	1.87727	0.0604856	0.771153	-4.23856	1.87724
POMGNT1	POMGNT1	55624	protein O-linked mannose N-acetylglucosaminyltransferase 1 (beta 1,2-)	-0.0940716	6.37572	-1.87732	0.0604877	0.771153	-4.10058	-1.87722
KLRG2	KLRG2	346689	killer cell lectin like receptor G2	-0.100738	5.52568	-1.87589	0.0606776	0.771153	-4.19068	-1.87584
FBXW7	FBXW7	55294	F-box and WD repeat domain containing 7	-0.0923792	6.28217	-1.87525	0.0607666	0.771153	-4.17725	-1.87519
ZNF776	ZNF776	284309	zinc finger protein 776	-0.133903	5.86259	-1.87488	0.0608205	0.771153	-4.13625	-1.8748
LONP1	LONP1	9361	lon peptidase 1, mitochondrial	-0.085974	6.33886	-1.87369	0.0609793	0.771153	-4.24058	-1.87365
ADRA1A	ADRA1A	148	adrenoceptor alpha 1A	0.0849608	6.74671	1.87351	0.0610042	0.771153	-4.23038	1.87346
H3Y2	H3Y2	340096	H3.Y histone 2	0.10298	4.77722	1.87346	0.0610195	0.771153	-4.1081	1.87335
TRPC7	TRPC7	57113	transient receptor potential cation channel subfamily C member 7	-0.109297	5.42778	-1.87306	0.0610717	0.771153	-4.13194	-1.87298
NGDN	NGDN	25983	neuroguidin	-0.0807935	5.7269	-1.8729	0.0610902	0.771153	-4.19296	-1.87284
FIGNL2	FIGNL2	401720	fidgetin like 2	0.113746	5.32043	1.87158	0.0612724	0.771153	-4.18441	1.87152
TMCO4	TMCO4	255104	transmembrane and coiled-coil domains 4	-0.091822	5.54049	-1.87153	0.0612789	0.771153	-4.19805	-1.87148
TTC16	TTC16	158248	tetratricopeptide repeat domain 16	-0.0931281	5.37643	-1.87137	0.0613041	0.771153	-4.17239	-1.8713
SLC6A7	SLC6A7	6534	solute carrier family 6 member 7	-0.107331	5.58966	-1.87064	0.0614067	0.771153	-4.1261	-1.87056
SGSM3	SGSM3	27352	small G protein signaling modulator 3	-0.0843682	5.77586	-1.87054	0.0614155	0.771153	-4.22382	-1.87049
MXRA8	MXRA8	54587	matrix remodeling associated 8	0.102915	5.02041	1.87012	0.0614781	0.771153	-4.14702	1.87004
LMBR1	LMBR1	64327	limb development membrane protein 1	-0.0700372	6.05587	-1.86929	0.0615881	0.771153	-4.24556	-1.86925
MAOB	MAOB	4129	monoamine oxidase B	-0.100839	7.01836	-1.86926	0.0616013	0.771153	-4.10362	-1.86915
TSPAN31	TSPAN31	6302	tetraspanin 31	0.0888067	5.55122	1.86919	0.0616066	0.771153	-4.15697	1.86912
USP17L11	USP17L11	100287178	ubiquitin specific peptidase 17 like family member 11	-0.153157	6.1213	-1.86918	0.0616154	0.771153	-4.08432	-1.86905
PUM2	PUM2	23369	pumilio RNA binding family member 2	-0.0772722	6.27501	-1.86903	0.061625	0.771153	-4.24619	-1.86898
TOP2B	TOP2B	7155	DNA topoisomerase II beta	-0.0815643	6.53126	-1.86834	0.0617223	0.771153	-4.20602	-1.86829
WIPI1	WIPI1	55062	WD repeat domain, phosphoinositide interacting 1	0.118335	6.79515	1.86834	0.0617307	0.771153	-4.10011	1.86823
ANGPTL2	ANGPTL2	23452	angiopoietin like 2	-0.119283	6.07709	-1.86827	0.0617318	0.771153	-4.20231	-1.86822
TRMT2B	TRMT2B	79979	tRNA methyltransferase 2 homolog B	-0.0856755	6.76301	-1.86791	0.0617831	0.771153	-4.18644	-1.86785
DPP9	DPP9	91039	dipeptidyl peptidase 9	0.0805374	6.0723	1.86767	0.0618128	0.771153	-4.25625	1.86764
GPR27	GPR27	2850	G protein-coupled receptor 27	0.0884229	5.26986	1.86727	0.0618752	0.771181	-4.15569	1.86719
TOMM70	TOMM70	9868	translocase of outer mitochondrial membrane 70	-0.0885866	5.63991	-1.86542	0.0621372	0.773692	-4.1172	-1.86532
SNRPE	SNRPE	6635	small nuclear ribonucleoprotein polypeptide E	-0.0775604	6.52353	-1.86454	0.0622554	0.774412	-4.18141	-1.86447
CCL3	CCL3	6348	C-C motif chemokine ligand 3	-0.117118	5.58314	-1.86349	0.0624048	0.775412	-4.14775	-1.86341
PREX2	PREX2	80243	phosphatidylinositol-3,4,5-trisphosphate dependent Rac exchange factor 2	-0.0894328	6.23171	-1.86285	0.0624915	0.775412	-4.18653	-1.86279
MRPS35	MRPS35	60488	mitochondrial ribosomal protein S35	-0.0804724	6.3874	-1.86266	0.0625176	0.775412	-4.19795	-1.86261
BRI3	BRI3	25798	brain protein I3	-0.144939	7.65816	-1.86095	0.0627655	0.776576	-4.12152	-1.86085
RIPOR1	RIPOR1	79567	RHO family interacting cell polarization regulator 1	0.0791642	6.12524	1.86027	0.0628526	0.776576	-4.25469	1.86023
DOCK5	DOCK5	80005	dedicator of cytokinesis 5	0.0928185	6.34833	1.85978	0.0629304	0.776576	-4.12945	1.85968
RPS3A	RPS3A	6189	ribosomal protein S3A	-0.177399	8.88005	-1.85959	0.0629651	0.776576	-4.08091	-1.85944
KCTD5	KCTD5	54442	potassium channel tetramerization domain containing 5	0.0856025	5.2359	1.85936	0.0629866	0.776576	-4.17302	1.85929
C1orf162	C1orf162	128346	chromosome 1 open reading frame 162	-0.0924722	5.64894	-1.85899	0.0630358	0.776576	-4.22535	-1.85894
WASHC1	WASHC1	100287171	WASH complex subunit 1	-0.0961364	6.36503	-1.85878	0.0630711	0.776576	-4.13629	-1.85869
KRT10	KRT10	3858	keratin 10	-0.0908261	5.52405	-1.85856	0.0630989	0.776576	-4.18869	-1.85849
PPP1R35	PPP1R35	221908	protein phosphatase 1 regulatory subunit 35	-0.0830118	5.75713	-1.85773	0.0632144	0.776576	-4.24136	-1.85768
PSG1	PSG1	5669	pregnancy specific beta-1-glycoprotein 1	-0.101038	5.47606	-1.85739	0.0632717	0.776576	-4.11951	-1.85728
KAT8	KAT8	84148	lysine acetyltransferase 8	-0.0902271	5.76337	-1.85728	0.0632788	0.776576	-4.24341	-1.85723
POM121C	POM121C	100101267	POM121 transmembrane nucleoporin C	-0.0915934	5.8862	-1.85658	0.063377	0.776801	-4.24048	-1.85654
OR2T27	OR2T27	403239	olfactory receptor family 2 subfamily T member 27	-0.104279	5.48868	-1.8563	0.0634185	0.776801	-4.20771	-1.85625
CFAP298	CFAP298	56683	cilia and flagella associated protein 298	-0.0877788	5.99795	-1.85545	0.0635386	0.777528	-4.22605	-1.8554
FGF12	FGF12	2257	fibroblast growth factor 12	-0.317797	6.66777	-1.85472	0.0636533	0.778187	-4.1083	-1.8546
RPL8	RPL8	6132	ribosomal protein L8	-0.134307	8.21428	-1.85253	0.0639659	0.779286	-4.12486	-1.85242
LRRC32	LRRC32	2615	leucine rich repeat containing 32	-0.115793	5.54173	-1.85217	0.0640121	0.779286	-4.18139	-1.8521
PTK2	PTK2	5747	protein tyrosine kinase 2	0.0955825	5.90723	1.85136	0.0641235	0.779286	-4.27611	1.85132
RPL7	RPL7	6129	ribosomal protein L7	-0.129604	8.85675	-1.85141	0.0641302	0.779286	-4.10144	-1.85127
CTSF	CTSF	8722	cathepsin F	0.100804	6.0737	1.85119	0.0641525	0.779286	-4.19096	1.85112
SSBP2	SSBP2	23635	single stranded DNA binding protein 2	0.0960363	5.86086	1.85111	0.0641664	0.779286	-4.15715	1.85102
ZNF211	ZNF211	10520	zinc finger protein 211	-0.0854045	5.90082	-1.85092	0.0641861	0.779286	-4.26841	-1.85089
NUP62	NUP62	23636	nucleoporin 62	0.083864	5.64168	1.85062	0.0642302	0.779286	-4.25638	1.85058
MYL2	MYL2	4633	myosin light chain 2	-0.28873	13.0678	-1.85186	0.0644063	0.780682	-4.10619	-1.84936
FAM229B	FAM229B	619208	family with sequence similarity 229 member B	0.0961291	5.5876	1.84785	0.0646312	0.782667	-4.25077	1.8478
MRPL27	MRPL27	51264	mitochondrial ribosomal protein L27	-0.0770249	6.03219	-1.8472	0.0647229	0.783037	-4.28322	-1.84717
MBOAT2	MBOAT2	129642	membrane bound O-acyltransferase domain containing 2	0.101221	5.69464	1.84628	0.0648586	0.783439	-4.24871	1.84623
BZW2	BZW2	28969	basic leucine zipper and W2 domains 2	-0.130254	7.69407	-1.84618	0.0648853	0.783439	-4.11134	-1.84605
HOXB3	HOXB3	3213	homeobox B3	-0.0935302	5.92718	-1.84522	0.0650151	0.783439	-4.19791	-1.84515
AEBP2	AEBP2	121536	AE binding protein 2	-0.0783698	5.83496	-1.84508	0.0650313	0.783439	-4.26707	-1.84504
UCKL1	UCKL1	54963	uridine-cytidine kinase 1 like 1	-0.0880153	6.16571	-1.84474	0.0650829	0.783439	-4.23694	-1.84469
TAF6L	TAF6L	10629	TATA-box binding protein associated factor 6 like	0.0995035	5.27682	1.8445	0.0651234	0.783439	-4.16491	1.84441
IL10RA	IL10RA	3587	interleukin 10 receptor subunit alpha	-0.091799	5.50156	-1.84348	0.065267	0.783982	-4.24014	-1.84343
ZNF275	ZNF275	10838	zinc finger protein 275	-0.097239	5.47449	-1.84324	0.065303	0.783982	-4.23028	-1.84318
ATP13A3	ATP13A3	79572	ATPase 13A3	0.208631	6.94621	1.84116	0.0656139	0.783982	-4.14397	1.84105
FBLIM1	FBLIM1	54751	filamin binding LIM protein 1	-0.0981931	5.80221	-1.84069	0.0656757	0.783982	-4.23367	-1.84063
RRN3	RRN3	54700	RRN3 homolog, RNA polymerase I transcription factor	0.0916429	5.79139	1.84025	0.0657407	0.783982	-4.21706	1.84019
SH3BP5	SH3BP5	9467	SH3 domain binding protein 5	0.0928605	5.51786	1.84016	0.0657536	0.783982	-4.22261	1.8401
OTULINL	OTULINL	54491	OTU deubiquitinase with linear linkage specificity like	-0.121408	4.73063	-1.8401	0.0657736	0.783982	-4.12195	-1.83996
RNF41	RNF41	10193	ring finger protein 41	-0.0930542	5.56028	-1.83993	0.0657863	0.783982	-4.25451	-1.83988
MFSD13A	MFSD13A	79847	major facilitator superfamily domain containing 13A	-0.100203	5.21635	-1.83989	0.0657946	0.783982	-4.20585	-1.83982
HSPB2	HSPB2	3316	heat shock protein family B (small) member 2	0.139097	7.03167	1.83971	0.0658311	0.783982	-4.10702	1.83957
MN1	MN1	4330	MN1 proto-oncogene, transcriptional regulator	0.099892	5.36752	1.83924	0.0658889	0.783982	-4.22632	1.83918
CLIC3	CLIC3	9022	chloride intracellular channel 3	-0.102911	5.31689	-1.83858	0.0659881	0.783982	-4.19489	-1.8385
RSAD1	RSAD1	55316	radical S-adenosyl methionine domain containing 1	-0.0886252	5.71848	-1.83833	0.0660212	0.783982	-4.24949	-1.83828
SEC14L1	SEC14L1	6397	SEC14 like lipid binding 1	-0.0844685	5.8767	-1.83829	0.066026	0.783982	-4.28156	-1.83825
ZNF780B	ZNF780B	163131	zinc finger protein 780B	-0.0900372	5.76649	-1.83711	0.0662037	0.784927	-4.21982	-1.83704
IGIP	IGIP	492311	IgA inducing protein	-0.0877701	5.86007	-1.83667	0.0662653	0.784927	-4.27478	-1.83663
AFF3	AFF3	3899	AF4/FMR2 family member 3	-0.0989121	5.59512	-1.83605	0.0663599	0.784927	-4.21659	-1.83598
MIEF1	MIEF1	54471	mitochondrial elongation factor 1	-0.0932768	5.61689	-1.83592	0.0663772	0.784927	-4.2604	-1.83587
MRPL47	MRPL47	57129	mitochondrial ribosomal protein L47	-0.0789133	6.43793	-1.83539	0.0664579	0.784927	-4.21829	-1.83532
CCDC28A-AS1	CCDC28A-AS1	100507462	NA	-0.0953649	5.49344	-1.83479	0.0665476	0.784927	-4.20155	-1.83472
LPCAT3	LPCAT3	10162	lysophosphatidylcholine acyltransferase 3	-0.103857	5.58888	-1.83445	0.066596	0.784927	-4.24101	-1.83439
ZFAND1	ZFAND1	79752	zinc finger AN1-type containing 1	-0.0873259	5.68731	-1.83436	0.0666095	0.784927	-4.23364	-1.8343
NMT1	NMT1	4836	N-myristoyltransferase 1	0.0854748	6.39113	1.83405	0.0666574	0.784927	-4.20678	1.83398
SRSF3	SRSF3	6428	serine and arginine rich splicing factor 3	-0.110841	6.3584	-1.83311	0.0667922	0.785264	-4.3107	-1.83307
CAMTA1	CAMTA1	23261	calmodulin binding transcription activator 1	-0.0962934	6.82865	-1.8324	0.0669031	0.785264	-4.19925	-1.83232
CYRIA	CYRIA	81553	NA	-0.0944371	5.46253	-1.83213	0.066941	0.785264	-4.22612	-1.83207
ADRM1	ADRM1	11047	adhesion regulating molecule 1	0.0993463	6.61356	1.83166	0.0670129	0.785264	-4.20514	1.83159
ASB15	ASB15	142685	ankyrin repeat and SOCS box containing 15	-0.101486	6.3275	-1.83141	0.0670514	0.785264	-4.18891	-1.83133
HEYL	HEYL	26508	hes related family bHLH transcription factor with YRPW motif like	-0.102435	5.44954	-1.83137	0.0670542	0.785264	-4.23786	-1.83131
EEF1D	EEF1D	1936	eukaryotic translation elongation factor 1 delta	-0.125314	8.31521	-1.83088	0.0671349	0.785491	-4.1513	-1.83077
ZNF318	ZNF318	24149	zinc finger protein 318	0.0878282	5.70981	1.83019	0.0672396	0.785998	-4.14335	1.83007
ARHGEF3	ARHGEF3	50650	Rho guanine nucleotide exchange factor 3	0.0825061	5.80896	1.8295	0.0673332	0.786373	-4.25452	1.82944
EMILIN1	EMILIN1	11117	elastin microfibril interfacer 1	-0.100977	5.60922	-1.82823	0.0675218	0.787857	-4.27708	-1.82818
PSENEN	PSENEN	55851	presenilin enhancer, gamma-secretase subunit	0.0766522	6.29279	1.82719	0.0676792	0.788974	-4.25229	1.82714
CDC42EP4	CDC42EP4	23580	CDC42 effector protein 4	-0.0944849	6.03559	-1.8267	0.067757	0.789053	-4.20692	-1.82662
ALS2	ALS2	57679	alsin Rho guanine nucleotide exchange factor ALS2	-0.0875358	5.84547	-1.82633	0.0678092	0.789053	-4.25223	-1.82627
FAM200B	FAM200B	285550	family with sequence similarity 200 member B	-0.0881599	5.64959	-1.8255	0.0679324	0.789769	-4.28639	-1.82545
FTH1	FTH1	2495	ferritin heavy chain 1	0.183039	10.3218	1.82409	0.0682045	0.789783	-4.05865	1.82365
LPCAT4	LPCAT4	254531	lysophosphatidylcholine acyltransferase 4	-0.108217	6.16062	-1.82359	0.0682236	0.789783	-4.23977	-1.82353
PRSS23	PRSS23	11098	serine protease 23	0.116933	5.20702	1.82319	0.0682851	0.789783	-4.22919	1.82312
ZMYM3	ZMYM3	9203	zinc finger MYM-type containing 3	-0.0737005	5.80131	-1.82311	0.0682922	0.789783	-4.3055	-1.82307
PLXNB1	PLXNB1	5364	plexin B1	-0.0807795	5.99812	-1.8231	0.0682978	0.789783	-4.24622	-1.82304
SAFB2	SAFB2	9667	scaffold attachment factor B2	-0.0851612	6.1498	-1.8228	0.0683465	0.789783	-4.18938	-1.82272
ENOSF1	ENOSF1	55556	enolase superfamily member 1	-0.105157	5.5012	-1.8227	0.0683666	0.789783	-4.16054	-1.82258
ZRANB1	ZRANB1	54764	zinc finger RANBP2-type containing 1	0.102202	5.58907	1.82223	0.0684273	0.789783	-4.29124	1.82218
VSNL1	VSNL1	7447	visinin like 1	0.0985817	5.84833	1.82127	0.0685757	0.789845	-4.23847	1.8212
CLIP4	CLIP4	79745	CAP-Gly domain containing linker protein family member 4	-0.0965687	6.10595	-1.82091	0.068631	0.789845	-4.22976	-1.82084
SH3KBP1	SH3KBP1	30011	SH3 domain containing kinase binding protein 1	0.0804127	5.67091	1.82066	0.0686658	0.789845	-4.30179	1.82061
SSPN	SSPN	8082	sarcospan	0.105688	6.07803	1.82057	0.0686795	0.789845	-4.29446	1.82052
KRTAP5-7	KRTAP5-7	440050	keratin associated protein 5-7	0.100034	5.51152	1.81877	0.0689545	0.792296	-4.26027	1.81872
ZMAT2	ZMAT2	153527	zinc finger matrin-type 2	0.0847182	6.12965	1.81727	0.0691817	0.793164	-4.33651	1.81723
PCYOX1	PCYOX1	51449	prenylcysteine oxidase 1	-0.118334	5.9793	-1.8166	0.0692893	0.793164	-4.23268	-1.81653
SLC4A10	SLC4A10	57282	solute carrier family 4 member 10	-0.120539	4.97415	-1.81642	0.0693191	0.793164	-4.20348	-1.81633
STK33	STK33	65975	serine/threonine kinase 33	-0.0742922	6.09272	-1.81595	0.0693855	0.793164	-4.27345	-1.8159
ASPN	ASPN	54829	asporin	0.122535	5.50393	1.81567	0.0694279	0.793164	-4.29732	1.81563
CSPP1	CSPP1	79848	centrosome and spindle pole associated protein 1	-0.105471	5.47269	-1.81562	0.0694378	0.793164	-4.27622	-1.81556
SCGN	SCGN	10590	secretagogin, EF-hand calcium binding protein	-0.102488	5.54892	-1.81506	0.0695219	0.793164	-4.28656	-1.81501
RFT1	RFT1	91869	RFT1 homolog	0.0843795	5.50355	1.81505	0.0695258	0.793164	-4.26119	1.81499
CCDC13	CCDC13	152206	coiled-coil domain containing 13	0.15409	6.27828	1.81405	0.0696839	0.794125	-4.1969	1.81396
GTF2F1	GTF2F1	2962	general transcription factor IIF subunit 1	0.0850115	5.56131	1.81362	0.0697445	0.794125	-4.27583	1.81357
GATM	GATM	2628	glycine amidinotransferase	-0.150506	6.02218	-1.8129	0.0698685	0.794125	-4.14544	-1.81276
BCAR3	BCAR3	8412	BCAR3 adaptor protein, NSP family member	0.100197	5.5774	1.81172	0.0700369	0.794125	-4.30332	1.81167
TMEM192	TMEM192	201931	transmembrane protein 192	0.0877569	5.36086	1.81124	0.0701142	0.794125	-4.25932	1.81117
SWI5	SWI5	375757	SWI5 homologous recombination repair protein	-0.0841845	5.62951	-1.81054	0.0702216	0.794125	-4.26795	-1.81048
SPRED2	SPRED2	200734	sprouty related EVH1 domain containing 2	0.0844709	5.5329	1.81048	0.0702277	0.794125	-4.30602	1.81044
NPM1	NPM1	4869	nucleophosmin 1	-0.10866	7.60704	-1.81041	0.0702482	0.794125	-4.18754	-1.81031
CHRFAM7A	CHRFAM7A	89832	CHRNA7 (exons 5-10) and FAM7A (exons A-E) fusion	-0.104264	5.05701	-1.81029	0.0702645	0.794125	-4.20677	-1.8102
CLDND1	CLDND1	56650	claudin domain containing 1	-0.0783951	6.16703	-1.80973	0.070345	0.794125	-4.31565	-1.80968
ZNF174	ZNF174	7727	zinc finger protein 174	0.108077	5.48277	1.80955	0.070373	0.794125	-4.29092	1.8095
GJB6	GJB6	10804	gap junction protein beta 6	-0.0936338	5.65558	-1.80939	0.0703982	0.794125	-4.28189	-1.80934
ATG5	ATG5	9474	autophagy related 5	-0.0900382	5.56141	-1.80927	0.0704175	0.794125	-4.28027	-1.80922
CPD	CPD	1362	carboxypeptidase D	-0.081638	5.6022	-1.80879	0.07049	0.794125	-4.30815	-1.80875
NBR1	NBR1	4077	NBR1 autophagy cargo receptor	0.098864	6.73048	1.80835	0.0705614	0.794125	-4.26316	1.80829
TTC17	TTC17	55761	tetratricopeptide repeat domain 17	-0.0877861	5.9246	-1.80811	0.0706027	0.794125	-4.21539	-1.80802
RIOK3	RIOK3	8780	RIO kinase 3	0.0785549	6.0952	1.80665	0.0708236	0.795911	-4.34379	1.80661
TCF3	TCF3	6929	transcription factor 3	-0.099825	5.46126	-1.80603	0.0709222	0.796319	-4.29524	-1.80598
DHX33	DHX33	56919	DEAH-box helicase 33	0.0748887	5.72114	1.80542	0.071018	0.79643	-4.26685	1.80536
CRK	CRK	1398	CRK proto-oncogene, adaptor protein	-0.0835616	6.17036	-1.80483	0.0711106	0.79643	-4.26551	-1.80477
CASTOR2	CASTOR2	729438	cytosolic arginine sensor for mTORC1 subunit 2	0.132822	5.69123	1.80469	0.0711361	0.79643	-4.21823	1.80461
PYGO2	PYGO2	90780	pygopus family PHD finger 2	-0.0780507	6.04563	-1.80395	0.071245	0.79643	-4.35393	-1.80391
RPL27	RPL27	6155	ribosomal protein L27	-0.12893	8.20334	-1.80398	0.0712462	0.79643	-4.23566	-1.8039
ADCY9	ADCY9	115	adenylate cyclase 9	0.0858797	5.76961	1.80297	0.0714039	0.79643	-4.25478	1.8029
PHPT1	PHPT1	29085	phosphohistidine phosphatase 1	0.110962	6.43929	1.80272	0.0714405	0.79643	-4.29553	1.80267
PRX	PRX	57716	periaxin	0.111681	5.26306	1.80255	0.0714736	0.79643	-4.22264	1.80246
KRT77	KRT77	374454	keratin 77	-0.0929099	5.8727	-1.80229	0.0715059	0.79643	-4.34174	-1.80225
CACNG6	CACNG6	59285	calcium voltage-gated channel auxiliary subunit gamma 6	-0.109865	5.04368	-1.80168	0.071608	0.79643	-4.24327	-1.8016
CANX	CANX	821	calnexin	0.120037	7.48025	1.80165	0.0716235	0.79643	-4.15705	1.8015
DMD	DMD	1756	dystrophin	-0.120203	6.1911	-1.80126	0.0716787	0.79643	-4.18974	-1.80115
HDAC7	HDAC7	51564	histone deacetylase 7	-0.0872756	5.73862	-1.80064	0.0717684	0.796735	-4.2849	-1.80058
C21orf91	C21orf91	54149	chromosome 21 open reading frame 91	0.0888325	5.74909	1.8	0.0718686	0.797157	-4.29867	1.79995
ZFP62	ZFP62	643836	ZFP62 zinc finger protein	-0.090119	5.73571	-1.79884	0.0720554	0.798156	-4.24144	-1.79877
JMJD8	JMJD8	339123	jumonji domain containing 8	0.0881597	5.94411	1.79848	0.07211	0.798156	-4.28374	1.79842
PRF1	PRF1	5551	perforin 1	-0.110199	5.21627	-1.79766	0.0722424	0.798156	-4.24484	-1.79759
ZNF574	ZNF574	64763	zinc finger protein 574	-0.0785181	5.94545	-1.79749	0.0722669	0.798156	-4.27787	-1.79743
TMEM38B	TMEM38B	55151	transmembrane protein 38B	-0.074245	6.30392	-1.79745	0.0722705	0.798156	-4.34975	-1.79741
CD3G	CD3G	917	CD3g molecule	-0.0953819	5.55662	-1.79652	0.0724219	0.798268	-4.28434	-1.79646
SULT1A2	SULT1A2	6799	sulfotransferase family 1A member 2	0.0880298	5.73121	1.79606	0.0724917	0.798268	-4.35074	1.79602
RARB	RARB	5915	retinoic acid receptor beta	0.0754171	5.83871	1.79516	0.0726342	0.798268	-4.36079	1.79512
LARP4B	LARP4B	23185	La ribonucleoprotein 4B	-0.0969632	6.32459	-1.79504	0.0726613	0.798268	-4.234	-1.79495
ZCCHC3	ZCCHC3	85364	zinc finger CCHC-type containing 3	-0.0776808	5.9125	-1.79456	0.0727313	0.798268	-4.31426	-1.79451
H2AC12	H2AC12	85235	H2A clustered histone 12	0.107555	4.75603	1.79461	0.0727396	0.798268	-4.16689	1.79446
TNC	TNC	3371	tenascin C	-0.123117	5.41791	-1.7943	0.0727807	0.798268	-4.21359	-1.7942
RPA3	RPA3	6119	replication protein A3	-0.0773228	6.1575	-1.79406	0.0728103	0.798268	-4.33983	-1.79402
MITF	MITF	4286	melanocyte inducing transcription factor	0.103695	6.32458	1.79301	0.0729781	0.798268	-4.33052	1.79297
SLC43A2	SLC43A2	124935	solute carrier family 43 member 2	0.0763601	5.53647	1.79245	0.0730686	0.798268	-4.31681	1.7924
MITD1	MITD1	129531	microtubule interacting and trafficking domain containing 1	0.0782708	5.74668	1.79223	0.0731015	0.798268	-4.3589	1.7922
CSNK2A3	CSNK2A3	283106	casein kinase 2 alpha 3	-0.0820324	6.0314	-1.79212	0.0731197	0.798268	-4.36834	-1.79208
ARHGAP25	ARHGAP25	9938	Rho GTPase activating protein 25	-0.0850474	5.55527	-1.79145	0.0732288	0.798268	-4.32524	-1.7914
PRPH2	PRPH2	5961	peripherin 2	0.0950339	5.6704	1.7898	0.0734936	0.798268	-4.33861	1.78975
CENPX	CENPX	201254	centromere protein X	-0.0706839	5.89053	-1.78934	0.0735674	0.798268	-4.36389	-1.78929
CD34	CD34	947	CD34 molecule	-0.0856133	5.82642	-1.78882	0.0736579	0.798268	-4.23747	-1.78873
JPT1	JPT1	51155	Jupiter microtubule associated homolog 1	0.105641	5.26209	1.78867	0.073677	0.798268	-4.28924	1.78861
RIOX1	RIOX1	79697	ribosomal oxygenase 1	-0.0885323	5.42214	-1.78863	0.073684	0.798268	-4.29664	-1.78857
DBX2	DBX2	440097	developing brain homeobox 2	0.100953	5.39496	1.78829	0.073737	0.798268	-4.32728	1.78824
PSMA4	PSMA4	5685	proteasome 20S subunit alpha 4	0.101722	5.42151	1.78801	0.0737858	0.798268	-4.26538	1.78794
APEH	APEH	327	acylaminoacyl-peptide hydrolase	-0.0778126	5.90669	-1.78792	0.0737961	0.798268	-4.34763	-1.78788
ARHGAP1	ARHGAP1	392	Rho GTPase activating protein 1	0.115586	6.79052	1.7879	0.0738089	0.798268	-4.2151	1.7878
ERC1	ERC1	23085	ELKS/RAB6-interacting/CAST family member 1	0.0741873	5.9658	1.78769	0.0738338	0.798268	-4.35881	1.78764
MYCL	MYCL	4610	MYCL proto-oncogene, bHLH transcription factor	-0.0957994	5.44838	-1.78748	0.0738716	0.798268	-4.25894	-1.78741
BTRC	BTRC	8945	beta-transducin repeat containing E3 ubiquitin protein ligase	0.0781209	6.09895	1.78744	0.0738736	0.798268	-4.34264	1.7874
C4orf46	C4orf46	201725	chromosome 4 open reading frame 46	-0.169253	6.91695	-1.78732	0.0739022	0.798268	-4.21617	-1.78722
GSTM1	GSTM1	2944	glutathione S-transferase mu 1	-0.104449	5.85029	-1.78638	0.0740475	0.798757	-4.29071	-1.78632
ANKRD12	ANKRD12	23253	ankyrin repeat domain 12	0.0708199	5.86485	1.78616	0.0740796	0.798757	-4.37467	1.78612
FLT4	FLT4	2324	fms related tyrosine kinase 4	-0.095561	5.43314	-1.78474	0.0743114	0.798757	-4.31927	-1.78469
CYB5A	CYB5A	1528	cytochrome b5 type A	-0.09776	6.29909	-1.7846	0.0743364	0.798757	-4.28589	-1.78454
ESS2	ESS2	8220	ess-2 splicing factor homolog	-0.0906742	5.387	-1.78461	0.0743376	0.798757	-4.24746	-1.78453
POLR2A	POLR2A	5430	RNA polymerase II subunit A	0.0947767	6.20756	1.78413	0.0744123	0.798757	-4.29812	1.78407
MFN1	MFN1	55669	mitofusin 1	-0.0833712	6.19937	-1.78386	0.074452	0.798757	-4.3735	-1.78383
OR7C2	OR7C2	26658	olfactory receptor family 7 subfamily C member 2 (gene/pseudogene)	-0.109648	5.35588	-1.78355	0.074506	0.798757	-4.31351	-1.78349
RPL17	RPL17	6139	ribosomal protein L17	-0.141289	8.16919	-1.7836	0.0745091	0.798757	-4.20326	-1.78347
USP54	USP54	159195	ubiquitin specific peptidase 54	-0.101725	5.75956	-1.78115	0.0749004	0.801477	-4.28125	-1.78107
ARRDC2	ARRDC2	27106	arrestin domain containing 2	0.101027	5.14346	1.78093	0.0749376	0.801477	-4.25947	1.78085
BTBD7	BTBD7	55727	BTB domain containing 7	0.0768685	5.85414	1.7808	0.0749506	0.801477	-4.38299	1.78077
ERP29	ERP29	10961	endoplasmic reticulum protein 29	-0.0882703	6.33797	-1.77922	0.0752113	0.803594	-4.33418	-1.77917
EMC10	EMC10	284361	ER membrane protein complex subunit 10	0.106158	7.1122	1.77608	0.0757383	0.80607	-4.22567	1.77597
TECR	TECR	9524	trans-2,3-enoyl-CoA reductase	-0.0820592	5.84942	-1.7759	0.0757559	0.80607	-4.38108	-1.77586
BOD1	BOD1	91272	biorientation of chromosomes in cell division 1	0.0833738	6.17705	1.77581	0.0757745	0.80607	-4.31029	1.77575
CLEC7A	CLEC7A	64581	C-type lectin domain containing 7A	0.1333	4.49863	1.7756	0.0758182	0.80607	-4.22295	1.77548
PHETA1	PHETA1	144717	PH domain containing endocytic trafficking adaptor 1	-0.0843267	5.96904	-1.77546	0.0758312	0.80607	-4.30619	-1.7754
SLC33A1	SLC33A1	9197	solute carrier family 33 member 1	0.0889246	5.72177	1.77499	0.0759059	0.80607	-4.38455	1.77495
MAP3K5	MAP3K5	4217	mitogen-activated protein kinase kinase kinase 5	-0.0954964	6.04139	-1.77488	0.0759297	0.80607	-4.28862	-1.77481
ESR2	ESR2	2100	estrogen receptor 2	-0.10027	5.37144	-1.77432	0.0760188	0.80607	-4.32497	-1.77427
TTLL7	TTLL7	79739	tubulin tyrosine ligase like 7	0.100295	5.58451	1.77432	0.0760192	0.80607	-4.32909	1.77427
DGCR8	DGCR8	54487	DGCR8 microprocessor complex subunit	-0.0860535	5.99603	-1.7738	0.0761059	0.80607	-4.3123	-1.77374
SSH1	SSH1	54434	slingshot protein phosphatase 1	0.0877769	5.39252	1.77313	0.0762189	0.80607	-4.29173	1.77306
GTF2H4	GTF2H4	2968	general transcription factor IIH subunit 4	-0.0993361	5.23036	-1.77279	0.0762743	0.80607	-4.31023	-1.77272
MTHFD1	MTHFD1	4522	methylenetetrahydrofolate dehydrogenase, cyclohydrolase and formyltetrahydrofolate synthetase 1	-0.0869625	6.18832	-1.77238	0.0763414	0.80607	-4.30145	-1.77232
PRR14L	PRR14L	253143	proline rich 14 like	-0.0800169	5.57356	-1.77225	0.0763611	0.80607	-4.3605	-1.7722
RPS28	RPS28	6234	ribosomal protein S28	-0.155644	9.1576	-1.77226	0.0763878	0.80607	-4.16356	-1.77204
RPS29	RPS29	6235	ribosomal protein S29	-0.140483	8.81579	-1.7717	0.0764639	0.80607	-4.22819	-1.77158
COPE	COPE	11316	coatomer protein complex subunit epsilon	0.0829138	6.26208	1.77082	0.0766008	0.80607	-4.32185	1.77076
NHLRC2	NHLRC2	374354	NHL repeat containing 2	-0.0887689	6.28065	-1.77028	0.0766887	0.80607	-4.34113	-1.77023
ZNF511	ZNF511	118472	zinc finger protein 511	-0.0749425	5.77756	-1.77007	0.0767238	0.80607	-4.38066	-1.77002
SKIL	SKIL	6498	SKI like proto-oncogene	0.0946699	5.74688	1.76999	0.0767347	0.80607	-4.37919	1.76995
CCN1	CCN1	3491	cellular communication network factor 1	0.256942	7.11444	1.76987	0.0767656	0.80607	-4.23658	1.76977
ZNF32	ZNF32	7580	zinc finger protein 32	0.0738417	5.93268	1.76874	0.0769443	0.807285	-4.38833	1.7687
TRIM65	TRIM65	201292	tripartite motif containing 65	-0.0805789	5.7787	-1.76754	0.0771444	0.80872	-4.39386	-1.7675
HLA-DPA1	HLA-DPA1	3113	major histocompatibility complex, class II, DP alpha 1	-0.11087	5.65386	-1.76671	0.0772907	0.809592	-4.28952	-1.76663
MTIF3	MTIF3	219402	mitochondrial translational initiation factor 3	-0.0926452	6.46337	-1.76558	0.0774751	0.809637	-4.34366	-1.76553
PORCN	PORCN	64840	porcupine O-acyltransferase	-0.0846357	5.79283	-1.76525	0.0775293	0.809637	-4.36468	-1.76521
TNIP1	TNIP1	10318	TNFAIP3 interacting protein 1	0.102419	7.01523	1.76528	0.0775339	0.809637	-4.24975	1.76518
COA3	COA3	28958	cytochrome c oxidase assembly factor 3	-0.0716299	6.16037	-1.76473	0.0776148	0.809637	-4.41102	-1.7647
RASGRP3	RASGRP3	25780	RAS guanyl releasing protein 3	-0.0912427	6.45459	-1.76451	0.0776523	0.809637	-4.42129	-1.76447
ZNF787	ZNF787	126208	zinc finger protein 787	-0.0770812	6.27182	-1.7644	0.0776745	0.809637	-4.33414	-1.76434
GSDMB	GSDMB	55876	gasdermin B	-0.0901387	5.88472	-1.76264	0.0779668	0.811393	-4.40599	-1.76261
MRPS24	MRPS24	64951	mitochondrial ribosomal protein S24	-0.0898309	6.56836	-1.76238	0.0780136	0.811393	-4.34981	-1.76233
PPP6R1	PPP6R1	22870	protein phosphatase 6 regulatory subunit 1	0.0833209	6.17494	1.76168	0.0781311	0.811393	-4.36296	1.76163
GLO1	GLO1	2739	glyoxalase I	-0.110957	6.70535	-1.76137	0.0781839	0.811393	-4.37451	-1.76132
KTI12	KTI12	112970	KTI12 chromatin associated homolog	-0.0805475	5.46787	-1.76115	0.0782227	0.811393	-4.34839	-1.76109
IPO11	IPO11	51194	importin 11	-0.0771998	6.00988	-1.76043	0.0783436	0.811393	-4.34559	-1.76038
RBBP8NL	RBBP8NL	140893	RBBP8 N-terminal like	0.0933093	5.60474	1.76039	0.078349	0.811393	-4.39294	1.76035
MBD4	MBD4	8930	methyl-CpG binding domain 4, DNA glycosylase	-0.0853393	5.59802	-1.76038	0.0783501	0.811393	-4.38406	-1.76034
WIPF3	WIPF3	644150	WAS/WASL interacting protein family member 3	0.089096	5.84083	1.75991	0.0784311	0.811575	-4.35459	1.75986
TRAPPC12	TRAPPC12	51112	trafficking protein particle complex 12	-0.0814408	5.68054	-1.75794	0.0787654	0.812382	-4.38177	-1.75789
MMS19	MMS19	64210	MMS19 homolog, cytosolic iron-sulfur assembly component	0.091952	5.74376	1.75775	0.0787961	0.812382	-4.40879	1.75771
EIF3E	EIF3E	3646	eukaryotic translation initiation factor 3 subunit E	-0.113969	6.97985	-1.75753	0.078836	0.812382	-4.35868	-1.75748
ZNF292	ZNF292	23036	zinc finger protein 292	-0.0743976	6.09827	-1.75747	0.0788458	0.812382	-4.36345	-1.75742
NEK9	NEK9	91754	NIMA related kinase 9	0.0828595	6.16915	1.75717	0.0788976	0.812382	-4.35999	1.75712
DNER	DNER	92737	delta/notch like EGF repeat containing	0.0903908	5.58334	1.75681	0.0789596	0.812382	-4.34947	1.75675
MVB12A	MVB12A	93343	multivesicular body subunit 12A	-0.0895306	5.76474	-1.75652	0.0790056	0.812382	-4.4077	-1.75649
XPNPEP1	XPNPEP1	7511	X-prolyl aminopeptidase 1	-0.0706107	6.06711	-1.75626	0.0790489	0.812382	-4.42521	-1.75623
ART3	ART3	419	ADP-ribosyltransferase 3	-0.132095	6.44176	-1.75614	0.0790804	0.812382	-4.27283	-1.75605
ERAL1	ERAL1	26284	Era like 12S mitochondrial rRNA chaperone 1	-0.0949926	5.40303	-1.75556	0.079173	0.812682	-4.34749	-1.7555
RNASEH2B	RNASEH2B	79621	ribonuclease H2 subunit B	-0.0825112	5.87874	-1.75434	0.0793791	0.813759	-4.41438	-1.7543
GTF2IRD2B	GTF2IRD2B	389524	GTF2I repeat domain containing 2B	-0.0780774	6.16965	-1.75419	0.0794051	0.813759	-4.39971	-1.75415
CBFA2T2	CBFA2T2	9139	CBFA2/RUNX1 partner transcriptional co-repressor 2	0.0734422	5.7195	1.7526	0.0796764	0.815887	-4.41453	1.75257
PTPN3	PTPN3	5774	protein tyrosine phosphatase non-receptor type 3	-0.138565	6.54852	-1.75211	0.0797627	0.816117	-4.37957	-1.75206
NECAP1	NECAP1	25977	NECAP endocytosis associated 1	-0.0907004	5.39443	-1.75147	0.0798755	0.816267	-4.34446	-1.75141
DDIT3	DDIT3	1649	DNA damage inducible transcript 3	-0.0872805	5.9658	-1.7513	0.0799049	0.816267	-4.34609	-1.75124
MRPL20	MRPL20	55052	mitochondrial ribosomal protein L20	-0.0901859	6.71667	-1.74942	0.0802248	0.817365	-4.42491	-1.74938
SHB	SHB	6461	SH2 domain containing adaptor protein B	0.133402	5.96318	1.74922	0.0802622	0.817365	-4.37317	1.74917
HSPA5	HSPA5	3309	heat shock protein family A (Hsp70) member 5	0.124108	7.60366	1.74896	0.0803284	0.817365	-4.19912	1.74878
RBM38	RBM38	55544	RNA binding motif protein 38	0.0774113	5.99763	1.74819	0.0804392	0.817365	-4.40611	1.74814
TCEA3	TCEA3	6920	transcription elongation factor A3	-0.0966403	6.67998	-1.74803	0.0804697	0.817365	-4.32835	-1.74797
GRAMD1C	GRAMD1C	54762	GRAM domain containing 1C	0.106603	5.21384	1.74725	0.0806043	0.817365	-4.33478	1.74719
NIPSNAP2	NIPSNAP2	2631	nipsnap homolog 2	-0.131049	7.56764	-1.74692	0.0806726	0.817365	-4.24986	-1.7468
PFN1	PFN1	5216	profilin 1	0.120883	7.17372	1.74628	0.0807748	0.817365	-4.31462	1.74621
TRIO	TRIO	7204	trio Rho guanine nucleotide exchange factor	-0.0957359	6.55948	-1.74566	0.0808813	0.817365	-4.33958	-1.7456
SLC38A3	SLC38A3	10991	solute carrier family 38 member 3	0.091433	5.32074	1.74497	0.0809976	0.817365	-4.38667	1.74493
MRPS11	MRPS11	64963	mitochondrial ribosomal protein S11	0.0729202	6.2588	1.74484	0.0810206	0.817365	-4.41251	1.74479
PLPP1	PLPP1	8611	phospholipid phosphatase 1	0.107561	6.82537	1.7443	0.0811177	0.817365	-4.33943	1.74424
DPY19L2	DPY19L2	283417	dpy-19 like 2	-0.140718	7.26226	-1.74399	0.081175	0.817365	-4.29823	-1.74391
NT5E	NT5E	4907	5'-nucleotidase ecto	-0.0834011	5.32999	-1.74356	0.0812456	0.817365	-4.37079	-1.7435
TRMT1	TRMT1	55621	tRNA methyltransferase 1	-0.083954	5.32602	-1.74352	0.0812518	0.817365	-4.37231	-1.74347
SEPTIN7	SEPTIN7	989	septin 7	0.0990398	7.37653	1.74265	0.0814134	0.817365	-4.26992	1.74254
CCNL2	CCNL2	81669	cyclin L2	-0.077188	6.33567	-1.74229	0.0814672	0.817365	-4.37498	-1.74224
GOLGA8J	GOLGA8J	653073	golgin A8 family member J	-0.112976	5.24478	-1.74171	0.081571	0.817365	-4.32662	-1.74164
SNX19	SNX19	399979	sorting nexin 19	-0.0768139	5.85155	-1.74152	0.0816056	0.817365	-4.32992	-1.74145
RCOR1	RCOR1	23186	REST corepressor 1	0.0789632	5.86508	1.74099	0.0816936	0.817365	-4.41069	1.74094
FILIP1L	FILIP1L	11259	filamin A interacting protein 1 like	-0.147421	6.28324	-1.74032	0.0818176	0.817365	-4.30693	-1.74024
H2AC6	H2AC6	8334	H2A clustered histone 6	0.0953713	5.93893	1.74009	0.0818531	0.817365	-4.37699	1.74003
CLPS	CLPS	1208	colipase	-0.0980399	5.29588	-1.74006	0.0818608	0.817365	-4.33777	-1.73999
CTSH	CTSH	1512	cathepsin H	-0.0997527	5.19814	-1.73948	0.0819702	0.817365	-4.28238	-1.73937
JDP2	JDP2	122953	Jun dimerization protein 2	0.079825	5.28266	1.73868	0.0820996	0.817365	-4.38526	1.73863
STX10	STX10	8677	syntaxin 10	-0.0730323	5.92031	-1.73783	0.0822468	0.817365	-4.44592	-1.7378
PGP	PGP	283871	phosphoglycolate phosphatase	-0.0933845	6.15553	-1.73767	0.0822793	0.817365	-4.35452	-1.73761
GPR176	GPR176	11245	G protein-coupled receptor 176	0.0870726	5.65996	1.73754	0.0822991	0.817365	-4.43493	1.7375
ACAT2	ACAT2	39	acetyl-CoA acetyltransferase 2	-0.0885819	5.4591	-1.7372	0.0823592	0.817365	-4.4007	-1.73716
MGAT4B	MGAT4B	11282	alpha-1,3-mannosyl-glycoprotein 4-beta-N-acetylglucosaminyltransferase B	0.0994693	6.36059	1.73675	0.0824434	0.817365	-4.3459	1.73668
AGAP9	AGAP9	642517	ArfGAP with GTPase domain, ankyrin repeat and PH domain 9	-0.102281	5.79147	-1.73666	0.0824547	0.817365	-4.43518	-1.73662
IGF2	IGF2	3481	insulin like growth factor 2	-0.143759	6.22824	-1.73644	0.0824932	0.817365	-4.44898	-1.7364
DIS3	DIS3	22894	DIS3 homolog, exosome endoribonuclease and 3'-5' exoribonuclease	0.0781045	5.5555	1.73533	0.0826898	0.817365	-4.43008	1.73529
CAP2	CAP2	10486	cyclase associated actin cytoskeleton regulatory protein 2	-0.103097	6.98897	-1.73516	0.0827237	0.817365	-4.3427	-1.7351
CXADR	CXADR	1525	CXADR Ig-like cell adhesion molecule	-0.09532	6.32326	-1.73459	0.0828276	0.817365	-4.31301	-1.73451
TMEM178B	TMEM178B	100507421	transmembrane protein 178B	0.125117	5.30883	1.73433	0.0828669	0.817365	-4.40031	1.73429
GINS4	GINS4	84296	GINS complex subunit 4	0.0889091	5.72206	1.73389	0.0829443	0.817365	-4.4291	1.73385
GEMIN2	GEMIN2	8487	gem nuclear organelle associated protein 2	-0.10431	5.55178	-1.73378	0.0829669	0.817365	-4.41164	-1.73372
LTBP1	LTBP1	4052	latent transforming growth factor beta binding protein 1	0.126069	7.22157	1.7336	0.0830093	0.817365	-4.26685	1.73349
PLCG1	PLCG1	5335	phospholipase C gamma 1	0.078524	5.6946	1.73351	0.0830148	0.817365	-4.37037	1.73346
PDLIM4	PDLIM4	8572	PDZ and LIM domain 4	0.102226	5.39201	1.7335	0.0830202	0.817365	-4.3216	1.73342
TRIM38	TRIM38	10475	tripartite motif containing 38	-0.103509	5.21792	-1.73335	0.0830451	0.817365	-4.36738	-1.73328
IGF1R	IGF1R	3480	insulin like growth factor 1 receptor	0.0832404	6.23326	1.73311	0.0830885	0.817365	-4.33668	1.73304
TTBK2	TTBK2	146057	tau tubulin kinase 2	0.0731872	5.59361	1.73192	0.0832939	0.817365	-4.43619	1.73189
GNL3L	GNL3L	54552	G protein nucleolar 3 like	0.0751968	6.28789	1.73181	0.0833204	0.817365	-4.34335	1.73174
OR2L8	OR2L8	391190	olfactory receptor family 2 subfamily L member 8 (gene/pseudogene)	0.0921822	5.53092	1.73168	0.0833403	0.817365	-4.38634	1.73163
GIMAP6	GIMAP6	474344	GTPase, IMAP family member 6	-0.0926276	5.37184	-1.73154	0.0833672	0.817365	-4.3447	-1.73147
NHSL1	NHSL1	57224	NHS like 1	0.0911952	6.65368	1.73103	0.0834578	0.817365	-4.35277	1.73097
RAMP1	RAMP1	10267	receptor activity modifying protein 1	0.139261	6.13303	1.7309	0.0834764	0.817365	-4.43375	1.73086
SERINC3	SERINC3	10955	serine incorporator 3	0.0926213	6.40715	1.73057	0.083535	0.817365	-4.46963	1.73053
MED27	MED27	9442	mediator complex subunit 27	0.0884526	5.56457	1.7304	0.0835676	0.817365	-4.40734	1.73035
C9orf40	C9orf40	55071	chromosome 9 open reading frame 40	-0.105658	5.2206	-1.73028	0.083592	0.817365	-4.37401	-1.73021
IFT57	IFT57	55081	intraflagellar transport 57	0.0711146	5.88241	1.72991	0.083652	0.817365	-4.4679	1.72988
F8A1	F8A1	8263	coagulation factor VIII associated 1	-0.0837258	6.21854	-1.72984	0.0836646	0.817365	-4.44287	-1.72981
CECR2	CECR2	27443	CECR2 histone acetyl-lysine reader	-0.103439	5.70465	-1.72986	0.0836672	0.817365	-4.35904	-1.72979
ADIRF	ADIRF	10974	adipogenesis regulatory factor	-0.083266	5.58263	-1.72983	0.0836687	0.817365	-4.42423	-1.72978
ELOVL5	ELOVL5	60481	ELOVL fatty acid elongase 5	-0.0857594	6.27864	-1.72959	0.0837144	0.817365	-4.35403	-1.72953
CCDC43	CCDC43	124808	coiled-coil domain containing 43	-0.0818392	5.52845	-1.72944	0.0837394	0.817365	-4.41942	-1.72939
STX3	STX3	6809	syntaxin 3	-0.0830223	5.58849	-1.72889	0.0838354	0.817365	-4.43226	-1.72885
DDX3X	DDX3X	1654	DEAD-box helicase 3 X-linked	0.0987317	6.34478	1.72891	0.0838438	0.817365	-4.27388	1.72881
RNF26	RNF26	79102	ring finger protein 26	0.0812151	5.76929	1.72823	0.0839547	0.817663	-4.40842	1.72819
CSNK1D	CSNK1D	1453	casein kinase 1 delta	-0.0764785	5.99553	-1.72777	0.0840357	0.817663	-4.43913	-1.72774
AIFM1	AIFM1	9131	apoptosis inducing factor mitochondria associated 1	-0.0923942	6.40376	-1.72765	0.084066	0.817663	-4.3293	-1.72757
C1orf109	C1orf109	54955	chromosome 1 open reading frame 109	-0.085941	5.51383	-1.72586	0.0843812	0.818341	-4.42526	-1.72581
CSRP3	CSRP3	8048	cysteine and glycine rich protein 3	-0.190202	8.01031	-1.72553	0.0844648	0.818341	-4.23305	-1.72535
LRP11	LRP11	84918	LDL receptor related protein 11	-0.0950139	5.31113	-1.72509	0.0845203	0.818341	-4.39429	-1.72504
IGHM	IGHM	3507	immunoglobulin heavy constant mu	-0.0865556	5.51655	-1.72487	0.0845598	0.818341	-4.42036	-1.72482
STK38L	STK38L	23012	serine/threonine kinase 38 like	0.159629	6.92851	1.72481	0.0845793	0.818341	-4.29623	1.72471
PARN	PARN	5073	poly(A)-specific ribonuclease	0.0830196	5.70204	1.72392	0.0847323	0.818341	-4.39488	1.72386
RGS4	RGS4	5999	regulator of G protein signaling 4	0.0991652	5.27021	1.72388	0.0847394	0.818341	-4.377	1.72383
EDDM3A	EDDM3A	10876	epididymal protein 3A	-0.116462	4.91542	-1.72352	0.0848082	0.818341	-4.34231	-1.72344
ANKRD13A	ANKRD13A	88455	ankyrin repeat domain 13A	-0.0792008	5.67675	-1.72347	0.0848161	0.818341	-4.36588	-1.7234
HECTD3	HECTD3	79654	HECT domain E3 ubiquitin protein ligase 3	0.0821379	5.5532	1.72322	0.0848568	0.818341	-4.40524	1.72318
CCT3	CCT3	7203	chaperonin containing TCP1 subunit 3	0.0894043	6.31905	1.72257	0.0849739	0.818341	-4.42576	1.72253
ITIH4	ITIH4	3700	inter-alpha-trypsin inhibitor heavy chain 4	-0.0914085	5.4273	-1.72191	0.0850969	0.818341	-4.3754	-1.72185
TFDP1	TFDP1	7027	transcription factor Dp-1	-0.0792121	6.27723	-1.72182	0.0851174	0.818341	-4.32759	-1.72174
RALYL	RALYL	138046	RALY RNA binding protein like	0.0921597	5.07258	1.7216	0.0851553	0.818341	-4.3448	1.72153
ZNF135	ZNF135	7694	zinc finger protein 135	-0.0928762	5.64826	-1.72113	0.0852342	0.818341	-4.45042	-1.72109
NHEJ1	NHEJ1	79840	non-homologous end joining factor 1	-0.107304	5.16216	-1.72093	0.0852739	0.818341	-4.38147	-1.72087
MCM2	MCM2	4171	minichromosome maintenance complex component 2	-0.0876583	5.59092	-1.72089	0.0852788	0.818341	-4.41357	-1.72085
HEATR1	HEATR1	55127	HEAT repeat containing 1	0.0832091	5.58202	1.72085	0.0852865	0.818341	-4.41252	1.7208
ABHD17A	ABHD17A	81926	abhydrolase domain containing 17A	-0.0755785	6.53896	-1.72015	0.0854138	0.818949	-4.40896	-1.7201
HLA-F	HLA-F	3134	major histocompatibility complex, class I, F	0.121686	5.1897	1.71839	0.0857501	0.819771	-4.27073	1.71826
CREB3L4	CREB3L4	148327	cAMP responsive element binding protein 3 like 4	0.102947	5.25337	1.71828	0.0857572	0.819771	-4.36588	1.71822
SLC35G2	SLC35G2	80723	solute carrier family 35 member G2	-0.0899507	5.11571	-1.71753	0.0858937	0.819771	-4.38134	-1.71747
LRRC43	LRRC43	254050	leucine rich repeat containing 43	-0.110096	5.34425	-1.7175	0.0858971	0.819771	-4.40981	-1.71745
RNF168	RNF168	165918	ring finger protein 168	-0.07191	5.82414	-1.71708	0.0859735	0.819771	-4.42987	-1.71703
PELP1	PELP1	27043	proline, glutamate and leucine rich protein 1	0.0876842	5.67535	1.71666	0.0860534	0.819771	-4.38056	1.71659
ABITRAM	ABITRAM	54942	actin binding transcription modulator	0.0753306	5.77807	1.71659	0.0860622	0.819771	-4.44387	1.71655
FITM1	FITM1	161247	fat storage inducing transmembrane protein 1	-0.135773	7.08559	-1.71654	0.0860702	0.819771	-4.43547	-1.7165
LRMDA	LRMDA	83938	leucine rich melanocyte differentiation associated	0.10994	5.02046	1.71593	0.0861906	0.819771	-4.34109	1.71584
TCFL5	TCFL5	10732	transcription factor like 5	0.0811534	5.50407	1.71586	0.0861989	0.819771	-4.37633	1.7158
PRDM2	PRDM2	7799	PR/SET domain 2	-0.0760138	6.22981	-1.71539	0.0862821	0.819771	-4.44158	-1.71534
NAT1	NAT1	9	N-acetyltransferase 1	0.0918774	5.60702	1.71512	0.0863299	0.819771	-4.46598	1.71508
MFSD12	MFSD12	126321	major facilitator superfamily domain containing 12	0.0770608	5.72132	1.71511	0.0863321	0.819771	-4.47821	1.71507
OR2G3	OR2G3	81469	olfactory receptor family 2 subfamily G member 3	0.0868818	5.47018	1.71442	0.0864626	0.820072	-4.38868	1.71436
SRPRB	SRPRB	58477	SRP receptor subunit beta	0.0784802	5.3552	1.71402	0.0865325	0.820072	-4.4353	1.71398
ARHGAP15	ARHGAP15	55843	Rho GTPase activating protein 15	-0.0941521	5.4962	-1.7139	0.0865561	0.820072	-4.40463	-1.71385
SLC49A4	SLC49A4	84925	solute carrier family 49 member 4	-0.0803179	5.7102	-1.71241	0.0868331	0.822088	-4.39008	-1.71235
NR1D2	NR1D2	9975	nuclear receptor subfamily 1 group D member 2	-0.0862083	5.99351	-1.71186	0.0869326	0.822422	-4.39051	-1.71181
TOMM7	TOMM7	54543	translocase of outer mitochondrial membrane 7	-0.135239	7.69762	-1.71081	0.0871289	0.822645	-4.36599	-1.71074
MIF4GD	MIF4GD	57409	MIF4G domain containing	-0.09447	5.75257	-1.71072	0.0871435	0.822645	-4.38677	-1.71066
GLIS2	GLIS2	84662	GLIS family zinc finger 2	0.116544	5.42482	1.7107	0.087152	0.822645	-4.34845	1.71062
SLC9A1	SLC9A1	6548	solute carrier family 9 member A1	0.0993045	5.76516	1.71024	0.0872302	0.822645	-4.43405	1.71019
HELQ	HELQ	113510	helicase, POLQ like	-0.0913508	5.51397	-1.70998	0.0872775	0.822645	-4.44868	-1.70994
TAF13	TAF13	6884	TATA-box binding protein associated factor 13	0.0876853	6.14558	1.70887	0.087484	0.823347	-4.42005	1.70882
CPNE4	CPNE4	131034	copine 4	-0.108332	5.58919	-1.70884	0.0874976	0.823347	-4.33795	-1.70875
SLC25A33	SLC25A33	84275	solute carrier family 25 member 33	-0.0856352	5.57073	-1.70856	0.087545	0.823347	-4.3745	-1.70849
NMD3	NMD3	51068	NMD3 ribosome export adaptor	-0.0797278	6.04303	-1.70641	0.0879432	0.82563	-4.39651	-1.70635
TAGLN3	TAGLN3	29114	transgelin 3	0.104926	5.22338	1.70631	0.0879596	0.82563	-4.42666	1.70626
CD47	CD47	961	CD47 molecule	-0.0788671	6.09059	-1.7056	0.0880899	0.82563	-4.4539	-1.70556
APPL1	APPL1	26060	adaptor protein, phosphotyrosine interacting with PH domain and leucine zipper 1	-0.0773245	6.36842	-1.70544	0.0881175	0.82563	-4.51479	-1.70541
MMP24OS	MMP24OS	101410538	MMP24 opposite strand	0.112895	6.0877	1.70541	0.0881313	0.82563	-4.37231	1.70534
DEFB135	DEFB135	613209	defensin beta 135	0.0745941	5.48645	1.70483	0.0882348	0.82563	-4.44741	1.70478
COMMD5	COMMD5	28991	COMM domain containing 5	0.078491	5.56131	1.70481	0.0882392	0.82563	-4.45649	1.70476
CASP12	CASP12	100506742	caspase 12 (gene/pseudogene)	0.0773552	5.81462	1.70404	0.0883796	0.82634	-4.48034	1.70401
ZNF316	ZNF316	100131017	zinc finger protein 316	-0.0949804	5.3198	-1.70291	0.0885964	0.827408	-4.40091	-1.70285
FAM228B	FAM228B	375190	family with sequence similarity 228 member B	0.0948255	5.59475	1.70277	0.0886231	0.827408	-4.38706	1.70271
RPS8	RPS8	6202	ribosomal protein S8	-0.136246	8.46382	-1.70185	0.0888057	0.828508	-4.31721	-1.70173
RUSC2	RUSC2	9853	RUN and SH3 domain containing 2	0.0896847	5.51269	1.70105	0.0889452	0.829205	-4.3915	1.70099
TLE4	TLE4	7091	TLE family member 4, transcriptional corepressor	0.0752334	5.73081	1.69996	0.0891479	0.830489	-4.43953	1.69991
OR1J2	OR1J2	26740	olfactory receptor family 1 subfamily J member 2	0.0929838	5.48207	1.69904	0.0893187	0.831068	-4.4741	1.699
TAS2R16	TAS2R16	50833	taste 2 receptor member 16	0.0902184	5.51849	1.69884	0.0893569	0.831068	-4.48062	1.6988
GNG7	GNG7	2788	G protein subunit gamma 7	-0.068881	6.39712	-1.69849	0.0894224	0.831068	-4.46083	-1.69845
EMC6	EMC6	83460	ER membrane protein complex subunit 6	-0.0756779	6.11156	-1.69778	0.0895622	0.831068	-4.39576	-1.69771
ARMCX3	ARMCX3	51566	armadillo repeat containing X-linked 3	0.0930421	6.35678	1.69745	0.0896217	0.831068	-4.41432	1.6974
TM9SF4	TM9SF4	9777	transmembrane 9 superfamily member 4	-0.0859501	5.45607	-1.69717	0.0896735	0.831068	-4.45727	-1.69712
GTF3C5	GTF3C5	9328	general transcription factor IIIC subunit 5	-0.0772965	5.64635	-1.69692	0.0897216	0.831068	-4.43901	-1.69687
LTBR	LTBR	4055	lymphotoxin beta receptor	-0.0790586	6.03625	-1.69686	0.0897294	0.831068	-4.52091	-1.69683
IGHG4	IGHG4	3503	immunoglobulin heavy constant gamma 4 (G4m marker)	-0.16608	5.30336	-1.69629	0.0898424	0.831233	-4.4092	-1.69623
H4C4	H4C4	8360	H4 clustered histone 4	-0.106089	5.54533	-1.69566	0.089959	0.831233	-4.46798	-1.69561
CNOT6L	CNOT6L	246175	CCR4-NOT transcription complex subunit 6 like	0.0762624	5.4011	1.69522	0.0900432	0.831233	-4.46518	1.69517
VGLL2	VGLL2	245806	vestigial like family member 2	0.101373	5.56002	1.69504	0.0900764	0.831233	-4.48168	1.695
INPP5K	INPP5K	51763	inositol polyphosphate-5-phosphatase K	0.0829566	5.91946	1.69446	0.090184	0.831233	-4.49733	1.69443
RTCB	RTCB	51493	RNA 2',3'-cyclic phosphate and 5'-OH ligase	-0.0724644	5.89025	-1.69416	0.090243	0.831233	-4.48331	-1.69412
MIER3	MIER3	166968	MIER family member 3	-0.0787178	5.55048	-1.69397	0.0902819	0.831233	-4.4285	-1.69391
FUT6	FUT6	2528	fucosyltransferase 6	0.0964961	5.56407	1.6938	0.0903098	0.831233	-4.49251	1.69377
EIF3C	EIF3C	8663	eukaryotic translation initiation factor 3 subunit C	0.13073	8.25903	1.69389	0.0903317	0.831233	-4.24375	1.69365
POLR1C	POLR1C	9533	RNA polymerase I and III subunit C	-0.0806269	5.55482	-1.69311	0.0904416	0.831647	-4.47181	-1.69307
THUMPD2	THUMPD2	80745	THUMP domain containing 2	0.0881301	5.57534	1.69251	0.0905583	0.832123	-4.4611	1.69246
MPC1	MPC1	51660	mitochondrial pyruvate carrier 1	-0.144493	8.32	-1.69172	0.0907408	0.832915	-4.25505	-1.6915
RNF145	RNF145	153830	ring finger protein 145	-0.085753	5.82836	-1.69139	0.0907748	0.832915	-4.39934	-1.69132
PHLPP1	PHLPP1	23239	PH domain and leucine rich repeat protein phosphatase 1	0.0878305	5.22686	1.68969	0.0911023	0.834841	-4.37289	1.68961
CALHM2	CALHM2	51063	calcium homeostasis modulator family member 2	-0.0823722	5.75157	-1.68913	0.0912024	0.834841	-4.49221	-1.68909
AKR1C1	AKR1C1	1645	aldo-keto reductase family 1 member C1	0.11811	4.17299	1.68912	0.0912246	0.834841	-4.30385	1.68897
SHROOM3	SHROOM3	57619	shroom family member 3	-0.0964484	5.77182	-1.68873	0.0912783	0.834841	-4.50568	-1.68869
KCNT2	KCNT2	343450	potassium sodium-activated channel subfamily T member 2	0.0977914	5.49869	1.68858	0.0913107	0.834841	-4.42466	1.68852
KHDRBS1	KHDRBS1	10657	KH RNA binding domain containing, signal transduction associated 1	-0.0708188	6.5696	-1.68807	0.0914033	0.835091	-4.5154	-1.68804
RPS25	RPS25	6230	ribosomal protein S25	-0.137216	8.40766	-1.68754	0.0915151	0.835516	-4.37482	-1.68746
NKIRAS2	NKIRAS2	28511	NFKB inhibitor interacting Ras like 2	-0.0722125	6.13462	-1.68696	0.0916177	0.835857	-4.50778	-1.68693
RPS9	RPS9	6203	ribosomal protein S9	-0.117622	8.28404	-1.68559	0.0918913	0.837755	-4.37875	-1.6855
ARMC7	ARMC7	79637	armadillo repeat containing 7	0.0830441	5.60959	1.68519	0.0919648	0.837829	-4.40342	1.68512
TRMT9B	TRMT9B	57604	tRNA methyltransferase 9B (putative)	-0.100425	5.63229	-1.68431	0.0921319	0.838084	-4.45871	-1.68426
DRD5	DRD5	1816	dopamine receptor D5	-0.0980694	5.73739	-1.68411	0.0921693	0.838084	-4.44987	-1.68406
CACNG2	CACNG2	10369	calcium voltage-gated channel auxiliary subunit gamma 2	-0.0951483	5.32424	-1.68402	0.0921893	0.838084	-4.42246	-1.68396
N4BP2L2	N4BP2L2	10443	NEDD4 binding protein 2 like 2	-0.0929031	6.63569	-1.68269	0.0924404	0.839382	-4.53938	-1.68266
MVB12B	MVB12B	89853	multivesicular body subunit 12B	0.0819803	5.36084	1.68248	0.0924873	0.839382	-4.43162	1.68242
NAB2	NAB2	4665	NGFI-A binding protein 2	0.0966636	5.57695	1.68224	0.0925287	0.839382	-4.51168	1.68221
FDPS	FDPS	2224	farnesyl diphosphate synthase	-0.0630886	6.07305	-1.68172	0.092629	0.839656	-4.5459	-1.68169
MALT1	MALT1	10892	MALT1 paracaspase	-0.0856159	5.41939	-1.68142	0.092693	0.839656	-4.42019	-1.68136
RMI2	RMI2	116028	RecQ mediated genome instability 2	-0.0820416	5.64038	-1.68109	0.0927557	0.839656	-4.45321	-1.68104
SSR3	SSR3	6747	signal sequence receptor subunit 3	-0.0949225	6.42609	-1.67941	0.093079	0.839958	-4.52356	-1.67937
ORC6	ORC6	23594	origin recognition complex subunit 6	-0.0981338	5.6559	-1.67869	0.0932207	0.839958	-4.50049	-1.67865
AGTRAP	AGTRAP	57085	angiotensin II receptor associated protein	0.0856444	5.67328	1.67855	0.0932539	0.839958	-4.40531	1.67848
STAT5A	STAT5A	6776	signal transducer and activator of transcription 5A	-0.0860556	5.93599	-1.67842	0.0932728	0.839958	-4.53718	-1.67838
CCDC102A	CCDC102A	92922	coiled-coil domain containing 102A	-0.0813763	5.44392	-1.67803	0.0933507	0.839958	-4.47586	-1.67798
RNF215	RNF215	200312	ring finger protein 215	-0.0805881	5.79593	-1.67795	0.093364	0.839958	-4.52894	-1.67791
SPDEF	SPDEF	25803	SAM pointed domain containing ETS transcription factor	-0.0759439	5.53968	-1.67765	0.0934249	0.839958	-4.48821	-1.6776
TPK1	TPK1	27010	thiamin pyrophosphokinase 1	0.100179	5.59588	1.67705	0.0935414	0.839958	-4.47525	1.67701
BCL2L13	BCL2L13	23786	BCL2 like 13	0.0977994	6.84926	1.67688	0.0935846	0.839958	-4.36099	1.67678
DHRS12	DHRS12	79758	dehydrogenase/reductase 12	-0.0780848	5.70688	-1.67666	0.09362	0.839958	-4.45121	-1.6766
ZNHIT2	ZNHIT2	741	zinc finger HIT-type containing 2	0.082464	5.3839	1.67596	0.0937559	0.839958	-4.49139	1.67591
STMN1	STMN1	3925	stathmin 1	0.128182	6.28271	1.67515	0.0939147	0.839958	-4.47025	1.6751
PTPRN	PTPRN	5798	protein tyrosine phosphatase receptor type N	-0.0942899	5.47082	-1.6747	0.0940053	0.839958	-4.42039	-1.67464
PTCH1	PTCH1	5727	patched 1	-0.100346	5.59725	-1.67459	0.0940214	0.839958	-4.51005	-1.67456
TMEM209	TMEM209	84928	transmembrane protein 209	-0.074334	5.93998	-1.6741	0.0941171	0.839958	-4.54711	-1.67407
ABCE1	ABCE1	6059	ATP binding cassette subfamily E member 1	-0.073987	5.70397	-1.67376	0.0941854	0.839958	-4.5071	-1.67372
NUDT17	NUDT17	200035	nudix hydrolase 17	0.0982427	5.24118	1.67356	0.0942254	0.839958	-4.47876	1.67352
CERS5	CERS5	91012	ceramide synthase 5	0.0711608	5.63519	1.67355	0.0942257	0.839958	-4.52556	1.67352
GPT2	GPT2	84706	glutamic--pyruvic transaminase 2	-0.0922184	5.68214	-1.67346	0.0942457	0.839958	-4.47002	-1.67341
DOP1A	DOP1A	23033	DOP1 leucine zipper like protein A	-0.0852577	5.78894	-1.67293	0.0943492	0.839958	-4.53136	-1.67289
MRGPRX2	MRGPRX2	117194	MAS related GPR family member X2	-0.0989255	5.3014	-1.67292	0.094355	0.839958	-4.43203	-1.67286
ACVR1B	ACVR1B	91	activin A receptor type 1B	-0.0833525	5.9044	-1.67241	0.0944495	0.839958	-4.54919	-1.67238
NRIP3	NRIP3	56675	nuclear receptor interacting protein 3	0.096018	5.01231	1.67202	0.0945315	0.839958	-4.44322	1.67196
DHRS3	DHRS3	9249	dehydrogenase/reductase 3	-0.0931448	6.42649	-1.67175	0.0945903	0.839958	-4.38037	-1.67167
TMEM174	TMEM174	134288	transmembrane protein 174	-0.101732	5.47174	-1.67163	0.0946058	0.839958	-4.49681	-1.67159
CHMP4A	CHMP4A	29082	charged multivesicular body protein 4A	0.073334	6.34845	1.67141	0.094647	0.839958	-4.54524	1.67138
FEZ1	FEZ1	9638	fasciculation and elongation protein zeta 1	0.0835573	5.39927	1.67144	0.0946471	0.839958	-4.44235	1.67138
LTN1	LTN1	26046	listerin E3 ubiquitin protein ligase 1	-0.0650978	5.90584	-1.67107	0.0947141	0.839958	-4.55038	-1.67104
PSMD1	PSMD1	5707	proteasome 26S subunit, non-ATPase 1	0.0787113	6.26309	1.67104	0.0947245	0.839958	-4.44692	1.67099
LRP4	LRP4	4038	LDL receptor related protein 4	-0.0929465	5.55915	-1.67087	0.0947578	0.839958	-4.46573	-1.67082
RGS3	RGS3	5998	regulator of G protein signaling 3	0.117645	6.40948	1.67053	0.0948296	0.840013	-4.39996	1.67045
SGK1	SGK1	6446	serum/glucocorticoid regulated kinase 1	-0.0952571	5.50048	-1.67012	0.0949095	0.840135	-4.4172	-1.67005
CASP3	CASP3	836	caspase 3	-0.0923889	5.48218	-1.66972	0.0949912	0.840135	-4.4038	-1.66964
TTC7B	TTC7B	145567	tetratricopeptide repeat domain 7B	-0.0814583	5.60857	-1.66942	0.0950415	0.840135	-4.52118	-1.66938
NDUFS4	NDUFS4	4724	NADH:ubiquinone oxidoreductase subunit S4	-0.0899777	6.92144	-1.66914	0.0951059	0.840135	-4.38419	-1.66906
NAP1L5	NAP1L5	266812	nucleosome assembly protein 1 like 5	0.0859419	5.67209	1.66818	0.0952856	0.841142	-4.54405	1.66815
AGAP1	AGAP1	116987	ArfGAP with GTPase domain, ankyrin repeat and PH domain 1	-0.0761826	6.1211	-1.66715	0.0954909	0.841231	-4.56917	-1.66712
NUP107	NUP107	57122	nucleoporin 107	-0.0736556	5.80136	-1.66696	0.0955293	0.841231	-4.54773	-1.66693
IGSF6	IGSF6	10261	immunoglobulin superfamily member 6	-0.0892518	5.54319	-1.66688	0.0955491	0.841231	-4.45618	-1.66683
AGFG2	AGFG2	3268	ArfGAP with FG repeats 2	0.0849493	5.50133	1.66669	0.0955852	0.841231	-4.49183	1.66664
ZNF484	ZNF484	83744	zinc finger protein 484	-0.0863317	5.42876	-1.66649	0.0956243	0.841231	-4.50256	-1.66645
GPATCH11	GPATCH11	253635	G-patch domain containing 11	0.0873949	5.30362	1.66504	0.095913	0.842547	-4.50122	1.665
KATNIP	KATNIP	23247	NA	-0.0787999	5.86378	-1.66447	0.0960286	0.842547	-4.47809	-1.66442
BMP6	BMP6	654	bone morphogenetic protein 6	-0.0963967	5.47273	-1.66447	0.0960319	0.842547	-4.43774	-1.6644
KCNU1	KCNU1	157855	potassium calcium-activated channel subfamily U member 1	0.0808604	5.54185	1.66301	0.0963174	0.842547	-4.51634	1.66298
NBPF14	NBPF14	25832	NBPF member 14	-0.0779662	5.63627	-1.66298	0.0963244	0.842547	-4.52959	-1.66294
LNP1	LNP1	348801	leukemia NUP98 fusion partner 1	0.0848107	5.49683	1.66259	0.0964076	0.842547	-4.44081	1.66252
C5orf52	C5orf52	100190949	chromosome 5 open reading frame 52	0.0909285	5.55253	1.66251	0.0964178	0.842547	-4.52134	1.66247
PHF12	PHF12	57649	PHD finger protein 12	0.0882254	5.73468	1.66226	0.0964673	0.842547	-4.55394	1.66223
RIOX2	RIOX2	84864	ribosomal oxygenase 2	-0.083802	5.85622	-1.66215	0.0964968	0.842547	-4.4374	-1.66208
MICU3	MICU3	286097	mitochondrial calcium uptake family member 3	0.0943339	5.60309	1.66191	0.0965384	0.842547	-4.54486	1.66187
CD37	CD37	951	CD37 molecule	-0.101371	5.25904	-1.66181	0.0965602	0.842547	-4.48363	-1.66176
IFITM10	IFITM10	402778	interferon induced transmembrane protein 10	0.0900557	5.29396	1.66154	0.0966169	0.842547	-4.45853	1.66148
UNC13D	UNC13D	201294	unc-13 homolog D	-0.104947	5.38428	-1.66147	0.0966296	0.842547	-4.48271	-1.66142
PRMT9	PRMT9	90826	protein arginine methyltransferase 9	-0.0746984	5.6873	-1.66057	0.096809	0.843267	-4.50925	-1.66052
GLUL	GLUL	2752	glutamate-ammonia ligase	-0.166824	7.3532	-1.66029	0.0968751	0.843267	-4.38321	-1.6602
SCN7A	SCN7A	6332	sodium voltage-gated channel alpha subunit 7	-0.0866434	5.59567	-1.66011	0.0969099	0.843267	-4.38731	-1.66002
TUBG2	TUBG2	27175	tubulin gamma 2	-0.0798623	5.57674	-1.65966	0.0969896	0.843388	-4.53338	-1.65963
IRF2BP1	IRF2BP1	26145	interferon regulatory factor 2 binding protein 1	-0.0724918	5.76877	-1.65906	0.0971118	0.843877	-4.5033	-1.65902
PREB	PREB	10113	prolactin regulatory element binding	0.0716986	6.14552	1.65868	0.097186	0.843949	-4.55689	1.65865
GRAMD1A	GRAMD1A	57655	GRAM domain containing 1A	-0.0648129	5.92179	-1.6582	0.0972873	0.844061	-4.48443	-1.65815
LRRC75B	LRRC75B	388886	leucine rich repeat containing 75B	-0.0772393	5.72739	-1.65772	0.0973841	0.844061	-4.506	-1.65767
APLP1	APLP1	333	amyloid beta precursor like protein 1	0.0821595	5.85267	1.65751	0.0974248	0.844061	-4.54095	1.65747
HSBP1	HSBP1	3281	heat shock factor binding protein 1	-0.0829836	5.72889	-1.65735	0.097466	0.844061	-4.39592	-1.65726
UBXN4	UBXN4	23190	UBX domain protein 4	0.0713595	6.32014	1.65675	0.0975799	0.844061	-4.48112	1.6567
RAB11FIP5	RAB11FIP5	26056	RAB11 family interacting protein 5	0.0813584	6.08853	1.65658	0.0976125	0.844061	-4.51011	1.65654
MRC2	MRC2	9902	mannose receptor C type 2	0.0901392	5.23636	1.65635	0.0976605	0.844061	-4.50209	1.6563
SPHKAP	SPHKAP	80309	SPHK1 interactor, AKAP domain containing	0.12573	6.64543	1.65589	0.0977615	0.844364	-4.41007	1.6558
GTF2F2	GTF2F2	2963	general transcription factor IIF subunit 2	-0.0785766	5.68788	-1.65486	0.097965	0.845415	-4.46882	-1.6548
BMPR1A	BMPR1A	657	bone morphogenetic protein receptor type 1A	-0.0838338	5.77266	-1.65384	0.098168	0.845415	-4.51225	-1.6538
TCF7L2	TCF7L2	6934	transcription factor 7 like 2	-0.0851907	5.65788	-1.65335	0.0982681	0.845415	-4.54966	-1.65331
LIFR	LIFR	3977	LIF receptor subunit alpha	-0.084597	5.55107	-1.65331	0.0982829	0.845415	-4.43056	-1.65324
SNX7	SNX7	51375	sorting nexin 7	-0.0835728	5.67379	-1.65317	0.0983029	0.845415	-4.55223	-1.65314
MAPKAPK3	MAPKAPK3	7867	MAPK activated protein kinase 3	-0.108997	7.44098	-1.65247	0.0984572	0.845415	-4.40778	-1.65238
SARM1	SARM1	23098	sterile alpha and TIR motif containing 1	-0.0795277	5.60962	-1.65233	0.0984801	0.845415	-4.45537	-1.65227
NEO1	NEO1	4756	neogenin 1	0.0760547	5.37197	1.65197	0.0985528	0.845415	-4.45878	1.65191
PANX1	PANX1	24145	pannexin 1	0.0907488	5.85568	1.65173	0.0986028	0.845415	-4.44883	1.65167
DCTN5	DCTN5	84516	dynactin subunit 5	-0.0607197	6.14517	-1.65157	0.0986276	0.845415	-4.58712	-1.65154
EIF4B	EIF4B	1975	eukaryotic translation initiation factor 4B	-0.118937	7.71336	-1.65149	0.0986525	0.845415	-4.44884	-1.65142
LENG8	LENG8	114823	leukocyte receptor cluster member 8	-0.104475	6.83712	-1.65133	0.0986845	0.845415	-4.46334	-1.65126
EDC4	EDC4	23644	enhancer of mRNA decapping 4	0.0738091	5.65626	1.65061	0.098826	0.845415	-4.56333	1.65057
C1orf122	C1orf122	127687	chromosome 1 open reading frame 122	0.0935275	6.27154	1.65015	0.0989237	0.845415	-4.48488	1.65009
ABI3BP	ABI3BP	25890	ABI family member 3 binding protein	0.0952029	5.354	1.64983	0.0989865	0.845415	-4.53465	1.64979
SEZ6L	SEZ6L	23544	seizure related 6 homolog like	-0.096676	5.51364	-1.64982	0.0989896	0.845415	-4.48902	-1.64977
DAAM1	DAAM1	23002	dishevelled associated activator of morphogenesis 1	-0.0791115	5.93165	-1.6493	0.0990976	0.845415	-4.47824	-1.64924
EFR3B	EFR3B	22979	EFR3 homolog B	-0.0867772	5.5266	-1.64843	0.0992718	0.845415	-4.5392	-1.64839
PIGT	PIGT	51604	phosphatidylinositol glycan anchor biosynthesis class T	0.11404	7.09121	1.64836	0.0992943	0.845415	-4.4437	1.64828
SCML1	SCML1	6322	Scm polycomb group protein like 1	-0.072352	5.62883	-1.64818	0.0993237	0.845415	-4.54707	-1.64814
CA5B	CA5B	11238	carbonic anhydrase 5B	0.0802193	5.60048	1.64791	0.0993774	0.845415	-4.56286	1.64788
CYSTM1	CYSTM1	84418	cysteine rich transmembrane module containing 1	0.121511	6.72519	1.64773	0.0994184	0.845415	-4.48203	1.64768
IRF6	IRF6	3664	interferon regulatory factor 6	0.106265	6.07002	1.6477	0.0994298	0.845415	-4.43276	1.64762
AUTS2	AUTS2	26053	activator of transcription and developmental regulator AUTS2	-0.0865163	5.58795	-1.64716	0.0995359	0.845415	-4.50256	-1.64711
RNF112	RNF112	7732	ring finger protein 112	0.0835437	5.34927	1.64707	0.0995514	0.845415	-4.5303	1.64703
HYI	HYI	81888	hydroxypyruvate isomerase (putative)	0.0770814	5.76736	1.64622	0.0997268	0.845415	-4.52229	1.64618
ZCCHC4	ZCCHC4	29063	zinc finger CCHC-type containing 4	-0.0733686	5.73368	-1.64606	0.0997627	0.845415	-4.49849	-1.64601
DCLRE1B	DCLRE1B	64858	DNA cross-link repair 1B	0.087023	5.52266	1.64562	0.0998506	0.845415	-4.54562	1.64558
WDR59	WDR59	79726	WD repeat domain 59	-0.0755034	5.74916	-1.6455	0.0998773	0.845415	-4.50934	-1.64545
SPOPL	SPOPL	339745	speckle type BTB/POZ protein like	0.084389	5.63159	1.64498	0.0999856	0.845415	-4.48826	1.64492
WWTR1	WWTR1	25937	WW domain containing transcription regulator 1	0.0974582	5.96754	1.64408	0.100172	0.845415	-4.46221	1.64402
SYP	SYP	6855	synaptophysin	-0.0903073	5.51565	-1.64369	0.100248	0.845415	-4.54317	-1.64365
MGA	MGA	23269	MAX dimerization protein MGA	-0.0752655	5.78348	-1.64348	0.100295	0.845415	-4.46975	-1.64342
MRPL2	MRPL2	51069	mitochondrial ribosomal protein L2	-0.0627244	6.33997	-1.64337	0.100311	0.845415	-4.60794	-1.64335
IGHG2	IGHG2	3501	immunoglobulin heavy constant gamma 2 (G2m marker)	-0.136129	5.08221	-1.64344	0.100316	0.845415	-4.37109	-1.64332
IGHG1	IGHG1	3500	immunoglobulin heavy constant gamma 1 (G1m marker)	-0.147717	5.15857	-1.64298	0.100409	0.845415	-4.39107	-1.64288
ACRV1	ACRV1	56	acrosomal vesicle protein 1	-0.0854825	5.58995	-1.64234	0.100528	0.845415	-4.55412	-1.6423
[truncated: 11,281 more rows]

## Sheet: Cardiomyocytes_Fibrosis
Supplementary Table9. Differentially expressed genes in cardiomyocytes according to histology (Fibrosis)
[truncated: 12,801 more rows]

[truncated: 7 more sheets: Cardiomyocytes_Disarray, Endothelial_cell_Hypertrophy, Endothelial_cell_Degeneration, Endothelial_cell_Fibrosis, Endothelial_cell_Disarray, Fibroblast_Fibrosis, Fibroblast_Degeneration]
